# Supplementary material for: Corona Isolation Method Matters: Capillary Electrophoresis Mass Spectrometry Based Comparison of Protein Corona Compositions Following On-Particle versus In-Solution or In-Gel Digestion
Source: Nanomaterials (Basel). 2019 Jun 20;9(6):898. doi: 10.3390/nano9060898 (PMC6631359; doi:10.3390/nano9060898)
Supplement: Supplementary file 1 [file nanomaterials-09-00898-s001.zip]

Archive with 12 entries (11 files):
- Supplementary Materials/
- Supplementary Materials/Supplementary Materials SI-1.xlsx
- Supplementary Materials/Supplementary Materials SI-10.xlsx
- Supplementary Materials/Supplementary Materials SI-11.xlsx
- Supplementary Materials/Supplementary Materials SI-2.xlsx
- Supplementary Materials/Supplementary Materials SI-3.xlsx
- Supplementary Materials/Supplementary Materials SI-4.docx
- Supplementary Materials/Supplementary Materials SI-5.xlsx
- Supplementary Materials/Supplementary Materials SI-6.xlsx
- Supplementary Materials/Supplementary Materials SI-7.xlsx
- Supplementary Materials/Supplementary Materials SI-8.xlsx
- Supplementary Materials/Supplementary Materials SI-9.xlsx
