# Supplementary material for: Corona Isolation Method Matters: Capillary Electrophoresis Mass Spectrometry Based Comparison of Protein Corona Compositions Following On-Particle versus In-Solution or In-Gel Digestion
Source: Nanomaterials (Basel). 2019 Jun 20;9(6):898. doi: 10.3390/nano9060898 (PMC6631359; doi:10.3390/nano9060898)
Supplement: Supplementary file 1 [file nanomaterials-09-00898-s001.zip › Supplementary Materials/Supplementary Materials SI-1.xlsx]

## Sheet: Contents Page
	Corona isolation method matters: capillary electrophoresis mass spectrometry based comparison of corona compositions following on-particle versus in-solution or in-gel digestion
	Klaus Faserl1#, Andrew J. Chetwynd2#, Iseult Lynch3, James A. Thorn2, Herbert H. Lindner1*
	1 Department of Medical Chemistry and Biochemistry, University of Innsbruck, Fritz-Pregl-Strasse 3, A-6020, Innsbruck, Austria
	2 AB Sciex UK Ltd., Phoenix House, Lakeside Drive, Warrington, Cheshire, WA1 1RX, UK
	3 School of Geography Earth and Environmental Sciences, University of Birmingham, Edgbaston, Birmingham, B15 2TT, UK
	Supplementary Materials SI-1
	Characterisation of SiO2 NM using DLS and ZetaSizer
	Sheet 1) Hydrodynamic size, PDI, Zeta potential and electrophoretic mobility of SiNPs
	Sheet 2) Hydrodynamic size, PDI, Zeta potential and electrophoretic mobility of 100nm PSNPs
	Sheet 3) Hydrodynamic size, PDI, zeta potential and electrophoretic mobility of 100nm carboxylated PSNPs
	Sheet 4) Hydrodynamic size, PDI, zeta potential and electrophoretic mobility of uncapped titania NPs
	Sheet 5) Hydrodynamic size, PDI, zeta potential and electrophoretic mobility of Dispex capped titania NPs
	Sheet 6) Hydrodynamic size, PDI, zeta potential and electrophoretic mobility of PVP capped titania NPs
	Sheet 7) Raw data from DLS for SiNPs

## Sheet: SiO2 NP characterisation
	Zeta potentian (mV)	Electophoretic mobility (µmcm/Vs)	Hydrodynamic diameter (d.nm)	Polydispersity index
	-40.8	-3.2	35.84	0.159
	-41.2	-3.232	34.92	0.143
	-40.7	-3.189	34.64	0.13
	-44.8	-3.511	34.22	0.15
	-42.6	-3.342	34.29	0.148
	-41.1	-3.222	34.14	0.148
	-45	-3.528	35.94	0.159
	-41.7	-3.265	35	0.17
	-42.3	-3.318	34.32	0.145
	-40.3	-3.16	35.41	0.155
	-39.9	-3.162	34.81	0.133
	-43.7	-3.425	34.37	0.16
average	-42.0083	-3.29617	34.825	0.15
std	1.70958	0.130363	0.623283	0.0115128

## Sheet: 100nm PS NP Characterisation
	Zeta potentian (mV)	Electophoretic mobility (µmcm/Vs)	Hydrodynamic diameter (d.nm)	Polydispersity index
	-62.3	-4.885	108.4	0.069
	-55.6	-4.359	106.3	0.043
	-59	-4.624	105.7	0.03
	-61.5	-4.819	108	0.046
	-61.5	-4.82	107.3	0.032
	-61.6	-4.827	105.9	0.037
	-57.2	-4.482	110.4	0.02
	-61.8	-4.844	106.7	0.035
	-63.3	-4.96	105.1	0.058
	-61.9	-4.85	108.9	0.044
	-65.6	-5.142	105.8	0.038
	-63.3	-4.959	104.6	0.043
average	-61.2167	-4.79758	106.925	0.04125
std	2.7432	0.214795	1.71736	0.0128567

## Sheet: 100nm carboxyPSNP Characterisat
	Zeta potentian (mV)	Electophoretic mobility (µmcm/Vs)	Hydrodynamic diameter (d.nm)	Polydispersity index
	-61.5	-4.819	114.5	0.034
	-63.3	-4.961	111.5	0.065
	-63.5	-4.975	111.4	0.006
	-66.3	-5.194	110.4	0.013
	-66.7	-5.227	108.3	0.025
	-67.6	-5.298	109	0.056
	-62	-4.863	116.9	0.028
	-61.4	-4.809	112.7	0.041
	-60.8	-4.769	111.7	0.018
	-65.5	-5.136	109.2	0.04
	-61.2	-4.798	110.3	0.021
	-60.6	-4.75	108.4	0.037
average	-63.3667	-4.96658	111.192	0.032
std	2.52922	0.197688	2.56815	0.0172099

## Sheet: Uncapped titania NP Characteris
	Zeta potentian (mV)	Electophoretic mobility (µmcm/Vs)	Hydrodynamic diameter (d.nm)	Polydispersity index
	22.7	1.779	987.3	0.116
	23	1.804	974.8	0.037
	23	1.805	938.2	0.011
	23	1.801	1066	0.155
	23.1	1.811	1016	0.027
	23.4	1.838	967.1	0.098
	24.9	1.953	902.5	0.08
	25.6	2.005	867.2	0.002
	25.6	2.01	818.5	0.092
	25.7	2.015	840.6	0.106
	25.5	1.997	868.7	0.01
	25.2	1.978	820.5	0.074
average	24.225	1.89967	922.283	0.0673333
std	1.27074	0.0995895	81.3433	0.0491553

## Sheet: Dispex Titania NP Characterisat
	Zeta potentian (mV)	Electophoretic mobility (µmcm/Vs)	Hydrodynamic diameter (d.nm)	Polydispersity index
	22.7	1.78	1052	0.234
	23.7	1.859	1476	0.366
	22.8	1.788	2838	0.219
	23.9	1.87	2022	0.66
	24.6	1.929	693.9	0.235
	24	1.88	2375	0.005
	27.4	2.144	794.9	0.303
	26.2	2.055	1232	0.241
	25.7	2.014	2774	0.37
	25.4	1.989	1151	0.221
	26	2.038	1947	0.23
	25.8	2.026	2736	0.11
average	24.85	1.94767	1757.65	0.266167
std	1.45883	0.113977	793.393	0.158979

## Sheet: PVP Titania NP Characterisation
	Zeta potentian (mV)	Electophoretic mobility (µmcm/Vs)	Hydrodynamic diameter (d.nm)	Polydispersity index
	6.62	0.5188	2584	0.757
	7.21	0.565	1940	0.158
	6.11	0.4791	1578	0.464
	8.78	0.6884	3012	1
	8.97	0.7031	1663	0.277
	9.75	0.7643	1316	0.467
	9.27	0.727	2776	0.844
	9.16	0.7183	2167	0.423
	8.62	0.6757	1319	0.297
	8.87	0.6956	3057	1
	8.18	0.6412	2252	1
	8.63	0.6764	1254	0.274
average	8.3475	0.654408	2076.5	0.580083
std	1.11976	0.0878422	666.686	0.319761

## Sheet: SiO2 DLS raw data
X Intensity	Average
0.4	0
0.463	0
0.536	0
0.621	0
0.719	0
0.833	0
0.965	0
1.12	0
1.29	0
1.5	0
1.74	0
2.01	0
2.33	0
2.7	0
3.12	0
3.62	0
4.19	0
4.85	0
5.61	0
6.5	0
7.53	0
8.72	0
10.1	0
11.7	0
13.5	6.125e-05
15.7	0.63875
18.2	2.83
21	6.2625
24.4	9.9525
28.2	12.95
32.7	14.575
37.8	14.525
43.8	12.95
50.7	10.3
58.8	7.22
68.1	4.28
78.8	1.9925
91.3	0.614
106	0.07295
122	0.000875
142	0
164	0
190	0
220	0
255	0
295	0
342	0
396	0
459	0
531	0
615	0
712	0
825	0
955	0
1110	0
1280	0
1480	0
1720	0
1990	0
2300	0
2670	0.0112625
3090	0.04565
3580	0.10495
4150	0.1805
4800	0.25425
5560	0.30575
6440	0
7460	0
8630	0

## Sheet: 100nm Polystyrene NP DLS data
X Intensity	Average
0.4	0
0.463	0
0.536	0
0.621	0
0.719	0
0.833	0
0.965	0
1.12	0
1.29	0
1.5	0
1.74	0
2.01	0
2.33	0
2.7	0
3.12	0
3.62	0
4.19	0
4.85	0
5.61	0
6.5	0
7.53	0
8.72	0
10.1	0
11.7	0
13.5	0
15.7	0
18.2	0
21	0
24.4	0
28.2	0
32.7	0
37.8	0
43.8	0
50.7	0
58.8	0.271742
68.1	4.34167
78.8	11.4208
91.3	18.1333
106	21.4167
122	19.9583
142	14.5417
164	7.6475
190	2.21083
220	0.0494167
255	0
295	0
342	0
396	0
459	0
531	0
615	0
712	0
825	0
955	0
1110	0
1280	0
1480	0
1720	0
1990	0
2300	0
2670	0
3090	0
3580	0
4150	0
4800	0
5560	0
6440	0
7460	0
8630	0

## Sheet: 100nm Carboxy PS NP Raw DL data
X Intensity	Average
0.4	0
0.463	0
0.536	0
0.621	0
0.719	0
0.833	0
0.965	0
1.12	0
1.29	0
1.5	0
1.74	0
2.01	0
2.33	0
2.7	0
3.12	0
3.62	0
4.19	0
4.85	0
5.61	0
6.5	0
7.53	0
8.72	0
10.1	0
11.7	0
13.5	0
15.7	0
18.2	0
21	0
24.4	0
28.2	0
32.7	0
37.8	0
43.8	0
50.7	0
58.8	0.128833
68.1	2.83333
78.8	9.34333
91.3	16.6583
106	21.1833
122	20.9583
142	16.2333
164	9.25167
190	3.15917
220	0.2524
255	0
295	0
342	0
396	0
459	0
531	0
615	0
712	0
825	0
955	0
1110	0
1280	0
1480	0
1720	0
1990	0
2300	0
2670	0
3090	0
3580	0
4150	0
4800	0
5560	0
6440	0
7460	0
8630	0

[truncated: 3 more sheets: Uncapped titania NP Raw data, Dispex titania NP Raw data, PVP titania NP Raw Data]
