# Supplementary material for: Corona Isolation Method Matters: Capillary Electrophoresis Mass Spectrometry Based Comparison of Protein Corona Compositions Following On-Particle versus In-Solution or In-Gel Digestion
Source: Nanomaterials (Basel). 2019 Jun 20;9(6):898. doi: 10.3390/nano9060898 (PMC6631359; doi:10.3390/nano9060898)
Supplement: Supplementary file 1 [file nanomaterials-09-00898-s001.zip › Supplementary Materials/Supplementary Materials SI-10.xlsx]

## Sheet: Contents
	Corona isolation method matters: capillary electrophoresis mass spectrometry based comparison of corona compositions following on-particle versus in-solution or in-gel digestion
	Klaus Faserl1#, Andrew J. Chetwynd2#, Iseult Lynch3, James A. Thorn2, Herbert H. Lindner1*
	1 Department of Medical Chemistry and Biochemistry, University of Innsbruck, Fritz-Pregl-Strasse 3, A-6020, Innsbruck, Austria
	2 AB Sciex UK Ltd., Phoenix House, Lakeside Drive, Warrington, Cheshire, WA1 1RX, UK
	3 School of Geography Earth and Environmental Sciences, University of Birmingham, Edgbaston, Birmingham, B15 2TT, UK
	Supplementary Materials SI-10
	Comparison of on-particle digestion to in-gel digestion for corona composition
	Sheet 1) Protein sequence matches
	Sheet 2) Proteins identified in on-particle digest
	Sheet 3) Peptides identified in on-particle digest
	Sheet 4) Proteins identified in in-gel digest
	Sheet 5) Peptides identified in In-gel digest

## Sheet: PSMs without redundants
Confidence	Identifying Node	PSM Ambiguity	Annotated Sequence	Modifications	# Protein Groups	# Proteins	Master Protein Accessions	Protein	Protein Accessions	# Missed Cleavages	Charge	DeltaScore	DeltaCn	Rank	Search Engine Rank	m/z [Da]	MH+ [Da]	Theo. MH+ [Da]	DeltaM [ppm]	Deltam/z [Da]	Activation Type	MS Order	Isolation Interference [%]	Ion Inject Time [ms]	RT [min]	First Scan	Spectrum File	File ID	Quan Info	XCorr	Percolator q-Value	Percolator PEP	Precursor Abundance	Apex RT [min]	combined
High	Sequest HT (A2)	Unambiguous	AAcLLPK	C3(Carbamidomethyl)	1	1	P02768	Protein P02768	P02768	0	2	0.5395	0	1	1	386.723	772.439	772.439	1.12	0.00043	HCD (High Energy Collision Dissociation)	MS2	13.463	120	21.7719	7146	In-Gel-Vd_2_neutral.RAW	F1		2.15	0.0009818	0.006823	33107566	21.96	P02768 AAcLLPK
High	Sequest HT (A2)	Unambiguous	AAcLLPK	C3(Carbamidomethyl)	1	1	P02768	Protein P02768	P02768	0	2	0.5477	0	1	1	386.723	772.44	772.439	1.28	0.00049	HCD (High Energy Collision Dissociation)	MS2	14.3449	120	21.8221	6945	In-Gel-Vd_1_neutral.RAW	F2		2.41	0.001408	0.01196	16206923	21.96	P02768 AAcLLPK
High	Sequest HT (A2)	Unambiguous	AAcLLPK	C3(Carbamidomethyl)	1	1	P02768	Protein P02768	P02768	0	2	0.5519	0	1	1	386.723	772.439	772.439	0.65	0.00025	HCD (High Energy Collision Dissociation)	MS2	5.45741	120	21.7288	6247	In-Gel-Vd_3_neutral.RAW	F3		2.12	0.001599	0.01517	49075352	21.95	P02768 AAcLLPK
High	Sequest HT (A2)	Unambiguous	AADDTWEPFASGK		1	1	P02766	Protein P02766	P02766	0	2	0.65	0	1	1	697.817	1394.63	1394.62	2.94	0.00205	HCD (High Energy Collision Dissociation)	MS2	56.9248	97.974	32.2442	9873	Silica_Partikel_1mg_mit_RapiGest_1.raw	F6		3.6	0	7.592e-05	1.85868e+06	32.32	P02766 AADDTWEPFASGK
High	Sequest HT (A2)	Unambiguous	AADDTWEPFASGK		1	1	P02766	Protein P02766	P02766	0	2	0.6346	0	1	1	697.817	1394.63	1394.62	3.03	0.00211	HCD (High Energy Collision Dissociation)	MS2	26.7808	120	32.3304	10167	Silica_Partikel_1mg_mit_RapiGest_2.raw	F5		3.53	0	1.044e-05	2.56414e+06	32.27	P02766 AADDTWEPFASGK
High	Sequest HT (A2)	Unambiguous	AADDTWEPFASGK		1	1	P02766	Protein P02766	P02766	0	2	0.6568	0	1	1	697.816	1394.63	1394.62	2.33	0.00163	HCD (High Energy Collision Dissociation)	MS2	49.5464	120	32.3935	10025	Silica_Partikel_1mg_mit_RapiGest_3.raw	F4		3.38	0	2.053e-05	1.49969e+06	32.29	P02766 AADDTWEPFASGK
High	Sequest HT (A2)	Unambiguous	AADDTWEPFASGK		1	1	P02766	Protein P02766	P02766	0	2	0.7842	0	1	1	697.815	1394.62	1394.62	0.49	0.00034	HCD (High Energy Collision Dissociation)	MS2	23.4267	120	30.2582	9490	Silica_Partikel_1mg_mit_Urea+CHAPS_gefaellt_2.RAW	F9		1.39	0.008612	0.1458	74453.2	30.25	P02766 AADDTWEPFASGK
High	Sequest HT (A2)	Unambiguous	AADDTWEPFASGK		1	1	P02766	Protein P02766	P02766	0	2	0.7244	0	1	1	697.817	1394.63	1394.62	2.77	0.00193	HCD (High Energy Collision Dissociation)	MS2	45.735	120	32.3205	11449	In-Gel-Vd_1_neutral.RAW	F2		2.54	0	0.0003748	380203	32.31	P02766 AADDTWEPFASGK
High	Sequest HT (A2)	Unambiguous	AADIEQQAVFAVFDENK		1	1	P12259	Protein P12259	P12259	0	3	0.2273	0	1	1	632.307	1894.91	1894.92	-6.54	-0.00413	HCD (High Energy Collision Dissociation)	MS2	2.06347	108.712	35.3401	10913	Silica_Partikel_1mg_mit_RapiGest_1.raw	F6		1.32	0.007751	0.1281	9382408	35.23	P12259 AADIEQQAVFAVFDENK
High	Sequest HT (A2)	Unambiguous	AADIEQQAVFAVFDENK		1	1	P12259	Protein P12259	P12259	0	3	0.6883	0	1	1	632.308	1894.91	1894.92	-4.42	-0.00279	HCD (High Energy Collision Dissociation)	MS2	8.31533	61.478	35.2878	11222	Silica_Partikel_1mg_mit_RapiGest_2.raw	F5		2.47	0	0.0004571	9805185	35.16	P12259 AADIEQQAVFAVFDENK
High	Sequest HT (A2)	Unambiguous	AADIEQQAVFAVFDENK		1	1	P12259	Protein P12259	P12259	0	3	0.7206	0	1	1	632.308	1894.91	1894.92	-5.09	-0.00322	HCD (High Energy Collision Dissociation)	MS2	0	120	35.3094	11012	Silica_Partikel_1mg_mit_RapiGest_3.raw	F4		2.47	0	9.428e-05	6.84655e+06	35.17	P12259 AADIEQQAVFAVFDENK
High	Sequest HT (A2)	Unambiguous	AAFTEccQAADK	C6(Carbamidomethyl); C7(Carbamidomethyl)	1	1	P02768	Protein P02768	P02768	0	2	0.7857	0	1	1	686.289	1371.57	1371.57	2.8	0.00192	HCD (High Energy Collision Dissociation)	MS2	0.662778	25.977	28.7137	10295	In-Gel-Vd_2_neutral.RAW	F1		3.64	0	8.883e-05	11649435	28.69	P02768 AAFTEccQAADK
High	Sequest HT (A2)	Unambiguous	AAFTEccQAADK	C6(Carbamidomethyl); C7(Carbamidomethyl)	1	1	P02768	Protein P02768	P02768	0	2	0.7743	0	1	1	686.289	1371.57	1371.57	2.45	0.00168	HCD (High Energy Collision Dissociation)	MS2	6.13039	33.055	28.6599	9914	In-Gel-Vd_1_neutral.RAW	F2		3.81	0	6.07e-05	9357523	28.67	P02768 AAFTEccQAADK
High	Sequest HT (A2)	Unambiguous	AAFTEccQAADK	C6(Carbamidomethyl); C7(Carbamidomethyl)	1	1	P02768	Protein P02768	P02768	0	2	0.7889	0	1	1	686.289	1371.57	1371.57	2.98	0.00204	HCD (High Energy Collision Dissociation)	MS2	18.1323	61.521	28.8497	8545	In-Gel-Vd_3_neutral.RAW	F3		3.41	0	7.214e-05	15096725	28.67	P02768 AAFTEccQAADK
High	Sequest HT (A2)	Unambiguous	AAIQALR		1	1	P04114	Protein P04114	P04114	0	2		0	1	2	371.733	742.459	742.457	2.49	0.00093	HCD (High Energy Collision Dissociation)	MS2	11.8585	7.42	22.1179	6709	Silica_Partikel_1mg_mit_RapiGest_1.raw	F6		2.26	0.002979	0.04286	41473248	22.1	P04114 AAIQALR
High	Sequest HT (A2)	Unambiguous	AAIQALR		1	1	P04114	Protein P04114	P04114	0	2		0	1	2	371.733	742.459	742.457	2.9	0.00108	HCD (High Energy Collision Dissociation)	MS2	16.5053	3.206	22.1057	6763	Silica_Partikel_1mg_mit_RapiGest_2.raw	F5		2.21	0.00484	0.07487	94623480	22.09	P04114 AAIQALR
High	Sequest HT (A2)	Unambiguous	AAIQALR		1	1	P04114	Protein P04114	P04114	0	2		0	1	2	371.733	742.459	742.457	2.33	0.00086	HCD (High Energy Collision Dissociation)	MS2	6.34605	5.306	22.1577	6816	Silica_Partikel_1mg_mit_RapiGest_3.raw	F4		2.53	0.002652	0.0339	60024320	22.15	P04114 AAIQALR
High	Sequest HT (A2)	Unambiguous	AAIQALR		1	1	P04114	Protein P04114	P04114	0	2		0	1	2	371.733	742.458	742.457	1.42	0.00053	HCD (High Energy Collision Dissociation)	MS2	50.3118	120	22.2126	7353	In-Gel-Vd_2_neutral.RAW	F1		2.06	0.002096	0.0246	1.6512e+06	22.21	P04114 AAIQALR
High	Sequest HT (A2)	Unambiguous	AAIQALR		1	1	P04114	Protein P04114	P04114	0	2	0	0	1	1	371.733	742.458	742.457	1.51	0.00056	HCD (High Energy Collision Dissociation)	MS2	56.8881	120	22.1922	7130	In-Gel-Vd_1_neutral.RAW	F2		2.08	0.001712	0.01759	1.63323e+06	22.18	P04114 AAIQALR
High	Sequest HT (A2)	Unambiguous	AAISGENAGLVR		1	1	P19827	Protein P19827	P19827	0	2	0.5884	0	1	1	579.319	1157.63	1157.63	3.42	0.00198	HCD (High Energy Collision Dissociation)	MS2	5.0735	6.899	26.4194	8205	Silica_Partikel_1mg_mit_RapiGest_1.raw	F6		3.62	0	0.0001681	47613308	26.37	P19827 AAISGENAGLVR
High	Sequest HT (A2)	Unambiguous	AAISGENAGLVR		1	1	P19827	Protein P19827	P19827	0	2	0.5789	0	1	1	579.318	1157.63	1157.63	1.84	0.00107	HCD (High Energy Collision Dissociation)	MS2	13.1007	13.667	26.2535	8283	Silica_Partikel_1mg_mit_RapiGest_2.raw	F5		3.42	0	0.0003161	50659396	26.35	P19827 AAISGENAGLVR
High	Sequest HT (A2)	Unambiguous	AAISGENAGLVR		1	1	P19827	Protein P19827	P19827	0	2	0.566	0	1	1	579.318	1157.63	1157.63	1.1	0.00064	HCD (High Energy Collision Dissociation)	MS2	10.2581	36.195	26.2187	8250	Silica_Partikel_1mg_mit_RapiGest_3.raw	F4		3.71	0	0.0001857	51563420	26.37	P19827 AAISGENAGLVR
High	Sequest HT (A2)	Unambiguous	AAISGENAGLVR		1	1	P19827	Protein P19827	P19827	0	2	0.3347	0	1	1	579.317	1157.63	1157.63	-0.58	-0.00034	HCD (High Energy Collision Dissociation)	MS2	18.4588	120	26.3566	7986	Silica_Partikel_1mg_mit_Urea+CHAPS_gefaellt_2.RAW	F9		2.39	3.062e-05	0.0007198	197757	26.41	P19827 AAISGENAGLVR
High	Sequest HT (A2)	Unambiguous	AAISGENAGLVR		1	1	P19827	Protein P19827	P19827	0	2	0.4639	0	1	1	579.318	1157.63	1157.63	0.58	0.00033	HCD (High Energy Collision Dissociation)	MS2	5.87468	120	24.2735	6027	Silica_Partikel_1mg_mit_Urea+CHAPS_gefaellt_3.RAW	F8		1.94	0	0.0003854	253238	24.27	P19827 AAISGENAGLVR
High	Sequest HT (A2)	Unambiguous	AAISGENAGLVR		1	1	P19827	Protein P19827	P19827	0	2	0.4063	0	1	1	579.317	1157.63	1157.63	0.36	0.00021	HCD (High Energy Collision Dissociation)	MS2	22.5292	120	26.3584	11105	Silica_Partikel_1mg_mit_Urea+CHAPS_gefaellt_1.RAW	F7		1.6	0.00484	0.0752	133226	26.4	P19827 AAISGENAGLVR
High	Sequest HT (A2)	Unambiguous	AAISGENAGLVR		1	1	P19827	Protein P19827	P19827	0	2	0.5842	0	1	1	579.318	1157.63	1157.63	0.47	0.00027	HCD (High Energy Collision Dissociation)	MS2	24.8313	43.649	26.4542	9273	In-Gel-Vd_2_neutral.RAW	F1		2.91	0	0.0003498	8571544	26.41	P19827 AAISGENAGLVR
High	Sequest HT (A2)	Unambiguous	AAISGENAGLVR		1	1	P19827	Protein P19827	P19827	0	2	0.5262	0	1	1	579.318	1157.63	1157.63	1	0.00058	HCD (High Energy Collision Dissociation)	MS2	11.1979	24.379	26.4068	8933	In-Gel-Vd_1_neutral.RAW	F2		3.63	0	0.000191	12313937	26.38	P19827 AAISGENAGLVR
High	Sequest HT (A2)	Unambiguous	AAISGENAGLVR		1	1	P19827	Protein P19827	P19827	0	2	0.5892	0	1	1	579.318	1157.63	1157.63	1.1	0.00064	HCD (High Energy Collision Dissociation)	MS2	17.1044	38.391	26.4455	7809	In-Gel-Vd_3_neutral.RAW	F3		3.14	0	0.000435	7841257	26.39	P19827 AAISGENAGLVR
High	Sequest HT (A2)	Unambiguous	AALGKLPQQANDYLNSFNWER		1	1	P04114	Protein P04114	P04114	1	3	0.6524	0	1	1	812.413	2435.22	2435.21	5.34	0.00434	HCD (High Energy Collision Dissociation)	MS2	4.13935	104.413	24.6849	7715	Silica_Partikel_1mg_mit_RapiGest_3.raw	F4		3.51	0	4.223e-05	11416061	24.74	P04114 AALGKLPQQANDYLNSFNWER
High	Sequest HT (A2)	Unambiguous	AALQALR		1	2		Protein	Q9BY43; E9PSI1	0	2	0	0	1	1	371.733	742.459	742.457	2.49	0.00093	HCD (High Energy Collision Dissociation)	MS2	11.8585	7.42	22.1179	6709	Silica_Partikel_1mg_mit_RapiGest_1.raw	F6		2.26	0.002979	0.04286	41473248	22.1	AALQALR
High	Sequest HT (A2)	Unambiguous	AALQALR		1	2		Protein	Q9BY43; E9PSI1	0	2	0	0	1	1	371.733	742.459	742.457	2.9	0.00108	HCD (High Energy Collision Dissociation)	MS2	16.5053	3.206	22.1057	6763	Silica_Partikel_1mg_mit_RapiGest_2.raw	F5		2.21	0.00484	0.07487	94623480	22.09	AALQALR
High	Sequest HT (A2)	Unambiguous	AALQALR		1	2		Protein	Q9BY43; E9PSI1	0	2	0	0	1	1	371.733	742.459	742.457	2.33	0.00086	HCD (High Energy Collision Dissociation)	MS2	6.34605	5.306	22.1577	6816	Silica_Partikel_1mg_mit_RapiGest_3.raw	F4		2.53	0.002652	0.0339	60024320	22.15	AALQALR
High	Sequest HT (A2)	Unambiguous	AALQALR		1	2		Protein	Q9BY43; E9PSI1	0	2	0	0	1	1	371.733	742.458	742.457	1.42	0.00053	HCD (High Energy Collision Dissociation)	MS2	50.3118	120	22.2126	7353	In-Gel-Vd_2_neutral.RAW	F1		2.06	0.002096	0.0246	1.6512e+06	22.21	AALQALR
High	Sequest HT (A2)	Unambiguous	AALQALR		1	2		Protein	Q9BY43; E9PSI1	0	2		0	1	2	371.733	742.458	742.457	1.51	0.00056	HCD (High Energy Collision Dissociation)	MS2	56.8881	120	22.1922	7130	In-Gel-Vd_1_neutral.RAW	F2		2.08	0.001712	0.01759	1.63323e+06	22.18	AALQALR
High	Sequest HT (A2)	Unambiguous	AALTELSLGSAYQAMILGVDSK		1	1	P04114	Protein P04114	P04114	0	3	0.7295	0	1	1	746.734	2238.19	2238.17	7.77	0.0058	HCD (High Energy Collision Dissociation)	MS2	36.737	120	35.381	10938	Silica_Partikel_1mg_mit_RapiGest_1.raw	F6		4.51	0	1.004e-05	2275416	35.4	P04114 AALTELSLGSAYQAMILGVDSK
High	Sequest HT (A2)	Unambiguous	AALTELSLGSAYQAMILGVDSK		1	1	P04114	Protein P04114	P04114	0	3	0.7246	0	1	1	746.732	2238.18	2238.17	5.81	0.00433	HCD (High Energy Collision Dissociation)	MS2	0	120	35.1991	11165	Silica_Partikel_1mg_mit_RapiGest_2.raw	F5		4.43	0	1.132e-06	4387692	35.14	P04114 AALTELSLGSAYQAMILGVDSK
High	Sequest HT (A2)	Unambiguous	AALTELSLGSAYQAMILGVDSK		1	1	P04114	Protein P04114	P04114	0	3	0.6404	0	1	1	746.732	2238.18	2238.17	5.73	0.00427	HCD (High Energy Collision Dissociation)	MS2	27.3679	120	35.1585	10925	Silica_Partikel_1mg_mit_RapiGest_3.raw	F4		3.56	0	4.612e-06	1.85968e+06	35.2	P04114 AALTELSLGSAYQAMILGVDSK
High	Sequest HT (A2)	Unambiguous	AAPSVTLFPPSSEELQANK		1	4	P0DOY2	Protein P0DOY2	A0M8Q6; P0DOY2; P0CF74; P0DOY3	0	3	0.636	0	1	1	662.68	1986.03	1986.02	4.18	0.00277	HCD (High Energy Collision Dissociation)	MS2	12.8323	120	32.4294	9918	Silica_Partikel_1mg_mit_RapiGest_1.raw	F6		4.67	0	5.093e-06	109969760	33.14	P0DOY2 AAPSVTLFPPSSEELQANK
High	Sequest HT (A2)	Unambiguous	AAPSVTLFPPSSEELQANK		1	4	P0DOY2	Protein P0DOY2	A0M8Q6; P0DOY2; P0CF74; P0DOY3	0	2	0.726	0	1	1	993.517	1986.03	1986.02	4.25	0.00422	HCD (High Energy Collision Dissociation)	MS2	0	120	32.5209	9938	Silica_Partikel_1mg_mit_RapiGest_1.raw	F6		4.38	0	3.191e-06	60054140	33.14	P0DOY2 AAPSVTLFPPSSEELQANK
High	Sequest HT (A2)	Unambiguous	AAPSVTLFPPSSEELQANK		1	4	P0DOY2	Protein P0DOY2	A0M8Q6; P0DOY2; P0CF74; P0DOY3	0	3	0.6971	0	1	1	662.68	1986.03	1986.02	3.82	0.00253	HCD (High Energy Collision Dissociation)	MS2	10.1972	12.664	33.4629	10447	Silica_Partikel_1mg_mit_RapiGest_2.raw	F5		3.73	0	0.0001889	142726032	33.13	P0DOY2 AAPSVTLFPPSSEELQANK
High	Sequest HT (A2)	Unambiguous	AAPSVTLFPPSSEELQANK		1	4	P0DOY2	Protein P0DOY2	A0M8Q6; P0DOY2; P0CF74; P0DOY3	0	2	0.7164	0	1	1	993.516	1986.02	1986.02	3.33	0.00331	HCD (High Energy Collision Dissociation)	MS2	9.52369	66.497	33.4705	10450	Silica_Partikel_1mg_mit_RapiGest_2.raw	F5		4.69	0	2.28e-06	99197440	33.11	P0DOY2 AAPSVTLFPPSSEELQANK
High	Sequest HT (A2)	Unambiguous	AAPSVTLFPPSSEELQANK		1	4	P0DOY2	Protein P0DOY2	A0M8Q6; P0DOY2; P0CF74; P0DOY3	0	2	0.7229	0	1	1	993.516	1986.02	1986.02	3.33	0.00331	HCD (High Energy Collision Dissociation)	MS2	0.451723	12.503	33.1955	10216	Silica_Partikel_1mg_mit_RapiGest_3.raw	F4		4.33	0	1.177e-05	50003168	33.18	P0DOY2 AAPSVTLFPPSSEELQANK
High	Sequest HT (A2)	Unambiguous	AAPSVTLFPPSSEELQANK		1	4	P0DOY2	Protein P0DOY2	A0M8Q6; P0DOY2; P0CF74; P0DOY3	0	3	0.7082	0	1	1	662.681	1986.03	1986.02	5.75	0.00381	HCD (High Energy Collision Dissociation)	MS2	0.544775	2.883	33.3279	10248	Silica_Partikel_1mg_mit_RapiGest_3.raw	F4		4.73	0	2.466e-05	95048880	33.21	P0DOY2 AAPSVTLFPPSSEELQANK
High	Sequest HT (A2)	Unambiguous	AAPSVTLFPPSSEELQANK		1	4	P0DOY2	Protein P0DOY2	A0M8Q6; P0DOY2; P0CF74; P0DOY3	0	2	0.7023	0	1	1	993.514	1986.02	1986.02	1.43	0.00142	HCD (High Energy Collision Dissociation)	MS2	13.5982	120	30.7416	9689	Silica_Partikel_1mg_mit_Urea+CHAPS_gefaellt_2.RAW	F9		1.31	0.006022	0.09624	220348	30.8	P0DOY2 AAPSVTLFPPSSEELQANK
High	Sequest HT (A2)	Unambiguous	AAPSVTLFPPSSEELQANK		1	4	P0DOY2	Protein P0DOY2	A0M8Q6; P0DOY2; P0CF74; P0DOY3	0	3	0.6426	0	1	1	662.678	1986.02	1986.02	0.77	0.00051	HCD (High Energy Collision Dissociation)	MS2	6.30656	120	30.8438	9730	Silica_Partikel_1mg_mit_Urea+CHAPS_gefaellt_2.RAW	F9		3.05	0	0.000114	915871	30.8	P0DOY2 AAPSVTLFPPSSEELQANK
High	Sequest HT (A2)	Unambiguous	AAPSVTLFPPSSEELQANK		1	4	P0DOY2	Protein P0DOY2	A0M8Q6; P0DOY2; P0CF74; P0DOY3	0	3	0.6607	0	1	1	662.678	1986.02	1986.02	0.59	0.00039	HCD (High Energy Collision Dissociation)	MS2	2.0695	120	24.9038	6825	Silica_Partikel_1mg_mit_Urea+CHAPS_gefaellt_3.RAW	F8		3.33	0	1.394e-05	2.46795e+06	24.94	P0DOY2 AAPSVTLFPPSSEELQANK
High	Sequest HT (A2)	Unambiguous	AAPSVTLFPPSSEELQANK		1	4	P0DOY2	Protein P0DOY2	A0M8Q6; P0DOY2; P0CF74; P0DOY3	0	2	0.628	0	1	1	993.516	1986.02	1986.02	3.08	0.00306	HCD (High Energy Collision Dissociation)	MS2	0	120	24.9066	6829	Silica_Partikel_1mg_mit_Urea+CHAPS_gefaellt_3.RAW	F8		2.93	0	1.28e-05	714235	24.94	P0DOY2 AAPSVTLFPPSSEELQANK
High	Sequest HT (A2)	Unambiguous	AAPSVTLFPPSSEELQANK		1	4	P0DOY2	Protein P0DOY2	A0M8Q6; P0DOY2; P0CF74; P0DOY3	0	2	0.7153	0	1	1	993.514	1986.02	1986.02	1.79	0.00178	HCD (High Energy Collision Dissociation)	MS2	0	73.936	33.1114	12164	In-Gel-Vd_2_neutral.RAW	F1		4.18	0	4.432e-07	21362322	33.3	P0DOY2 AAPSVTLFPPSSEELQANK
High	Sequest HT (A2)	Unambiguous	AAPSVTLFPPSSEELQANK		1	4	P0DOY2	Protein P0DOY2	A0M8Q6; P0DOY2; P0CF74; P0DOY3	0	3	0.674	0	1	1	662.679	1986.02	1986.02	2.99	0.00198	HCD (High Energy Collision Dissociation)	MS2	0.363549	20.583	33.0829	12153	In-Gel-Vd_2_neutral.RAW	F1		3.62	0	0.0001263	27329592	33.31	P0DOY2 AAPSVTLFPPSSEELQANK
High	Sequest HT (A2)	Unambiguous	AAPSVTLFPPSSEELQANK		1	4	P0DOY2	Protein P0DOY2	A0M8Q6; P0DOY2; P0CF74; P0DOY3	0	2	0.6939	0	1	1	993.513	1986.02	1986.02	0.13	0.00013	HCD (High Energy Collision Dissociation)	MS2	7.22483	120	32.7076	11601	In-Gel-Vd_1_neutral.RAW	F2		3.92	0	1.561e-06	24444738	33.28	P0DOY2 AAPSVTLFPPSSEELQANK
High	Sequest HT (A2)	Unambiguous	AAPSVTLFPPSSEELQANK		1	4	P0DOY2	Protein P0DOY2	A0M8Q6; P0DOY2; P0CF74; P0DOY3	0	3	0.7103	0	1	1	662.679	1986.02	1986.02	1.79	0.00118	HCD (High Energy Collision Dissociation)	MS2	1.74512	74.374	32.8195	11649	In-Gel-Vd_1_neutral.RAW	F2		3.9	0	0.0002209	28915432	33.27	P0DOY2 AAPSVTLFPPSSEELQANK
High	Sequest HT (A2)	Unambiguous	AAPSVTLFPPSSEELQANK		1	4	P0DOY2	Protein P0DOY2	A0M8Q6; P0DOY2; P0CF74; P0DOY3	0	2	0.7106	0	1	1	993.514	1986.02	1986.02	1.43	0.00142	HCD (High Energy Collision Dissociation)	MS2	0	120	33.6472	9820	In-Gel-Vd_3_neutral.RAW	F3		4.25	0	3.014e-06	26257158	33.3	P0DOY2 AAPSVTLFPPSSEELQANK
High	Sequest HT (A2)	Unambiguous	AAPSVTLFPPSSEELQANK		1	4	P0DOY2	Protein P0DOY2	A0M8Q6; P0DOY2; P0CF74; P0DOY3	0	3	0.6771	0	1	1	662.678	1986.02	1986.02	1.23	0.00082	HCD (High Energy Collision Dissociation)	MS2	0	120	32.6579	9554	In-Gel-Vd_3_neutral.RAW	F3		3.19	0	5.492e-05	38538356	33.3	P0DOY2 AAPSVTLFPPSSEELQANK
High	Sequest HT (A2)	Unambiguous	AAQVTIQSSGTFSSK		1	1	P01023	Protein P01023	P01023	0	2	0.7744	0	1	1	756.389	1511.77	1511.77	0.76	0.00058	HCD (High Energy Collision Dissociation)	MS2	28.2032	120	29.5343	10303	In-Gel-Vd_1_neutral.RAW	F2		3.99	0	9.326e-06	960384	29.52	P01023 AAQVTIQSSGTFSSK
High	Sequest HT (A2)	Unambiguous	AASGTQNNVLR		1	1	P10643	Protein P10643	P10643	0	2	0.5676	0	1	1	565.802	1130.6	1130.59	4.84	0.00273	HCD (High Energy Collision Dissociation)	MS2	17.583	115.392	25.0621	7761	Silica_Partikel_1mg_mit_RapiGest_1.raw	F6		3.7	0	0.0003275	5382812	25.1	P10643 AASGTQNNVLR
High	Sequest HT (A2)	Unambiguous	AASGTQNNVLR		1	1	P10643	Protein P10643	P10643	0	2	0.5827	0	1	1	565.801	1130.59	1130.59	2.68	0.00151	HCD (High Energy Collision Dissociation)	MS2	14.717	74.183	25.0746	7859	Silica_Partikel_1mg_mit_RapiGest_2.raw	F5		3.81	0	0.0001014	3.85536e+06	25.09	P10643 AASGTQNNVLR
High	Sequest HT (A2)	Unambiguous	AASGTQNNVLR		1	1	P10643	Protein P10643	P10643	0	2	0.5875	0	1	1	565.802	1130.6	1130.59	4.62	0.00261	HCD (High Energy Collision Dissociation)	MS2	18.1169	120	25.0493	7847	Silica_Partikel_1mg_mit_RapiGest_3.raw	F4		3.83	0	7.661e-05	6.00123e+06	25.13	P10643 AASGTQNNVLR
High	Sequest HT (A2)	Unambiguous	AASGTQNNVLR		1	1	P10643	Protein P10643	P10643	0	2	0.6738	0	1	1	565.8	1130.59	1130.59	0.62	0.00035	HCD (High Energy Collision Dissociation)	MS2	5.96316	120	25.1333	8685	In-Gel-Vd_2_neutral.RAW	F1		3.28	3.062e-05	0.0008719	1.56702e+06	25.18	P10643 AASGTQNNVLR
High	Sequest HT (A2)	Unambiguous	AASGTQNNVLR		1	1	P10643	Protein P10643	P10643	0	2	0.6466	0	1	1	565.801	1130.59	1130.59	2.35	0.00133	HCD (High Energy Collision Dissociation)	MS2	5.35708	120	25.1232	8419	In-Gel-Vd_1_neutral.RAW	F2		3.65	0	2.808e-05	3.35406e+06	25.18	P10643 AASGTQNNVLR
High	Sequest HT (A2)	Unambiguous	AASGTQNNVLR		1	1	P10643	Protein P10643	P10643	0	2	0.638	0	1	1	565.801	1130.59	1130.59	2.57	0.00145	HCD (High Energy Collision Dissociation)	MS2	6.8755	120	25.2063	7420	In-Gel-Vd_3_neutral.RAW	F3		3.37	0	0.0002817	1.07785e+06	25.17	P10643 AASGTQNNVLR
High	Sequest HT (A2)	Unambiguous	AASGTTGTYQEWK		1	1	P04114	Protein P04114	P04114	0	2	0.7822	0	1	1	700.331	1399.65	1399.65	3.5	0.00245	HCD (High Energy Collision Dissociation)	MS2	18.7682	76.711	27.2166	8471	Silica_Partikel_1mg_mit_RapiGest_1.raw	F6		4.04	0	0.0002276	5.95677e+06	27.21	P04114 AASGTTGTYQEWK
High	Sequest HT (A2)	Unambiguous	AASGTTGTYQEWK		1	1	P04114	Protein P04114	P04114	0	2	0.7531	0	1	1	700.331	1399.66	1399.65	4.9	0.00343	HCD (High Energy Collision Dissociation)	MS2	25.1882	24.395	27.1137	8590	Silica_Partikel_1mg_mit_RapiGest_2.raw	F5		4.01	0	0.0002962	23529018	27.2	P04114 AASGTTGTYQEWK
High	Sequest HT (A2)	Unambiguous	AASGTTGTYQEWK		1	1	P04114	Protein P04114	P04114	0	2	0.7945	0	1	1	700.331	1399.65	1399.65	4.02	0.00282	HCD (High Energy Collision Dissociation)	MS2	12.9426	72.205	27.1789	8570	Silica_Partikel_1mg_mit_RapiGest_3.raw	F4		3.99	0	0.0001484	6.70585e+06	27.23	P04114 AASGTTGTYQEWK
High	Sequest HT (A2)	Unambiguous	AATGEcTATVGK	C6(Carbamidomethyl)	1	1	P01042	Protein P01042	P01042	0	2	0.7414	0	1	1	583.281	1165.55	1165.55	1.92	0.00112	HCD (High Energy Collision Dissociation)	MS2	0	62.947	27.5506	9771	In-Gel-Vd_2_neutral.RAW	F1		3.21	0	7.009e-05	5527000	27.51	P01042 AATGEcTATVGK
High	Sequest HT (A2)	Unambiguous	AATGEcTATVGK	C6(Carbamidomethyl)	1	1	P01042	Protein P01042	P01042	0	2	0.7545	0	1	1	583.281	1165.55	1165.55	1.82	0.00106	HCD (High Energy Collision Dissociation)	MS2	5.75139	118.764	27.6174	9450	In-Gel-Vd_1_neutral.RAW	F2		3.34	0	9.011e-05	6431628	27.53	P01042 AATGEcTATVGK
High	Sequest HT (A2)	Unambiguous	AATVGSLAGQPLQER		1	1	P02649	Protein P02649	P02649	0	2	0.7518	0	1	1	749.408	1497.81	1497.8	5.1	0.00382	HCD (High Energy Collision Dissociation)	MS2	0	22.09	29.3963	9097	Silica_Partikel_1mg_mit_RapiGest_1.raw	F6		4.23	0	3.722e-06	16451586	29.31	P02649 AATVGSLAGQPLQER
High	Sequest HT (A2)	Unambiguous	AATVGSLAGQPLQER		1	1	P02649	Protein P02649	P02649	0	3	0.5853	0	1	1	499.941	1497.81	1497.8	3.91	0.00195	HCD (High Energy Collision Dissociation)	MS2	0	120	29.181	9037	Silica_Partikel_1mg_mit_RapiGest_1.raw	F6		4.34	0	6.824e-05	7415348	29.31	P02649 AATVGSLAGQPLQER
High	Sequest HT (A2)	Unambiguous	AATVGSLAGQPLQER		1	1	P02649	Protein P02649	P02649	0	3	0.627	0	1	1	499.94	1497.81	1497.8	3.17	0.00158	HCD (High Energy Collision Dissociation)	MS2	0	60.305	29.121	9219	Silica_Partikel_1mg_mit_RapiGest_2.raw	F5		4.29	0	9.365e-06	16800920	29.27	P02649 AATVGSLAGQPLQER
High	Sequest HT (A2)	Unambiguous	AATVGSLAGQPLQER		1	1	P02649	Protein P02649	P02649	0	2	0.747	0	1	1	749.407	1497.81	1497.8	3.63	0.00272	HCD (High Energy Collision Dissociation)	MS2	5.37689	19.398	29.1161	9217	Silica_Partikel_1mg_mit_RapiGest_2.raw	F5		4.11	0	2.044e-05	37894228	29.25	P02649 AATVGSLAGQPLQER
High	Sequest HT (A2)	Unambiguous	AATVGSLAGQPLQER		1	1	P02649	Protein P02649	P02649	0	2	0.7012	0	1	1	749.407	1497.81	1497.8	3.79	0.00284	HCD (High Energy Collision Dissociation)	MS2	11.3157	43.596	29.2011	9163	Silica_Partikel_1mg_mit_RapiGest_3.raw	F4		4.05	0	2.634e-06	17804978	29.34	P02649 AATVGSLAGQPLQER
High	Sequest HT (A2)	Unambiguous	AATVGSLAGQPLQER		1	1	P02649	Protein P02649	P02649	0	3	0.6374	0	1	1	499.94	1497.81	1497.8	3.3	0.00165	HCD (High Energy Collision Dissociation)	MS2	0	66.882	29.248	9177	Silica_Partikel_1mg_mit_RapiGest_3.raw	F4		4.33	0	2.775e-05	8756842	29.35	P02649 AATVGSLAGQPLQER
High	Sequest HT (A2)	Unambiguous	AATVGSLAGQPLQER		1	1	P02649	Protein P02649	P02649	0	3	0.5613	0	1	1	499.939	1497.8	1497.8	-0.43	-0.00022	HCD (High Energy Collision Dissociation)	MS2	16.728	120	28.4764	8767	Silica_Partikel_1mg_mit_Urea+CHAPS_gefaellt_2.RAW	F9		2.12	3.062e-05	0.0008541	166249	28.48	P02649 AATVGSLAGQPLQER
High	Sequest HT (A2)	Unambiguous	AATVGSLAGQPLQER		1	1	P02649	Protein P02649	P02649	0	2	0.7455	0	1	1	749.404	1497.8	1497.8	-1.42	-0.00106	HCD (High Energy Collision Dissociation)	MS2	43.5858	120	28.4444	8754	Silica_Partikel_1mg_mit_Urea+CHAPS_gefaellt_2.RAW	F9		2.2	0.0005731	0.002572	300379	28.47	P02649 AATVGSLAGQPLQER
High	Sequest HT (A2)	Unambiguous	AATVGSLAGQPLQER		1	1	P02649	Protein P02649	P02649	0	2	0.5833	0	1	1	749.407	1497.81	1497.8	2.82	0.00211	HCD (High Energy Collision Dissociation)	MS2	9.80073	120	29.3759	12655	Silica_Partikel_1mg_mit_Urea+CHAPS_gefaellt_1.RAW	F7		1.08	0.007736	0.1269	86523.7	29.39	P02649 AATVGSLAGQPLQER
High	Sequest HT (A2)	Unambiguous	AATVGSLAGQPLQER		1	1	P02649	Protein P02649	P02649	0	2	0.7538	0	1	1	749.406	1497.81	1497.8	2.41	0.0018	HCD (High Energy Collision Dissociation)	MS2	3.45306	120	29.2993	10552	In-Gel-Vd_2_neutral.RAW	F1		3.9	0	3.285e-07	4593456	29.41	P02649 AATVGSLAGQPLQER
High	Sequest HT (A2)	Unambiguous	AATVGSLAGQPLQER		1	1	P02649	Protein P02649	P02649	0	2	0.6968	0	1	1	749.408	1497.81	1497.8	4.37	0.00327	HCD (High Energy Collision Dissociation)	MS2	22.8522	60.098	29.5215	10298	In-Gel-Vd_1_neutral.RAW	F2		3.76	0	5.439e-06	8.2236e+06	29.41	P02649 AATVGSLAGQPLQER
High	Sequest HT (A2)	Unambiguous	AATVGSLAGQPLQER		1	1	P02649	Protein P02649	P02649	0	2	0.7075	0	1	1	749.406	1497.81	1497.8	2.16	0.00162	HCD (High Energy Collision Dissociation)	MS2	21.9798	120	29.2638	8663	In-Gel-Vd_3_neutral.RAW	F3		4.41	0	1.585e-06	5862999	29.41	P02649 AATVGSLAGQPLQER
High	Sequest HT (A2)	Unambiguous	AAVYHHFISDGVR		1	1	P01024	Protein P01024	P01024	0	2	0.7639	0	1	1	736.378	1471.75	1471.74	3.23	0.00238	HCD (High Energy Collision Dissociation)	MS2	7.60526	70.811	16.4542	4557	Silica_Partikel_1mg_mit_RapiGest_1.raw	F6		4.15	0	1.972e-05	17874284	16.51	P01024 AAVYHHFISDGVR
High	Sequest HT (A2)	Unambiguous	AAVYHHFISDGVR		1	1	P01024	Protein P01024	P01024	0	3	0.6716	0	1	1	491.255	1471.75	1471.74	5.09	0.0025	HCD (High Energy Collision Dissociation)	MS2	25.9653	84.116	16.356	4521	Silica_Partikel_1mg_mit_RapiGest_1.raw	F6		3.41	0	4.051e-05	180457968	16.5	P01024 AAVYHHFISDGVR
High	Sequest HT (A2)	Unambiguous	AAVYHHFISDGVR		1	1	P01024	Protein P01024	P01024	0	4	0.555	0	1	1	368.692	1471.75	1471.74	1.47	0.00054	HCD (High Energy Collision Dissociation)	MS2	17.0994	76.159	16.2941	4499	Silica_Partikel_1mg_mit_RapiGest_1.raw	F6		4.09	0	0.0001824	192322896	16.5	P01024 AAVYHHFISDGVR
High	Sequest HT (A2)	Unambiguous	AAVYHHFISDGVR		1	1	P01024	Protein P01024	P01024	0	4	0.6198	0	1	1	368.692	1471.75	1471.74	2.47	0.00091	HCD (High Energy Collision Dissociation)	MS2	0	74.396	17.594	4990	Silica_Partikel_1mg_mit_RapiGest_1.raw	F6		4.34	0	0.0002234	3.47182e+06	17.61	P01024 AAVYHHFISDGVR
High	Sequest HT (A2)	Unambiguous	AAVYHHFISDGVR		1	1	P01024	Protein P01024	P01024	0	3	0.7006	0	1	1	491.254	1471.75	1471.74	3.03	0.00149	HCD (High Energy Collision Dissociation)	MS2	38.2029	108.135	16.2669	4512	Silica_Partikel_1mg_mit_RapiGest_2.raw	F5		3.44	0	7.162e-05	212364816	16.51	P01024 AAVYHHFISDGVR
High	Sequest HT (A2)	Unambiguous	AAVYHHFISDGVR		1	1	P01024	Protein P01024	P01024	0	2	0.7778	0	1	1	736.379	1471.75	1471.74	4.06	0.00299	HCD (High Energy Collision Dissociation)	MS2	10.6846	46.527	16.4693	4587	Silica_Partikel_1mg_mit_RapiGest_2.raw	F5		4.14	0	3.738e-05	22598894	16.51	P01024 AAVYHHFISDGVR
High	Sequest HT (A2)	Unambiguous	AAVYHHFISDGVR		1	1	P01024	Protein P01024	P01024	0	4	0.6649	0	1	1	368.692	1471.75	1471.74	2.13	0.00079	HCD (High Energy Collision Dissociation)	MS2	4.51685	5.66	16.4365	4573	Silica_Partikel_1mg_mit_RapiGest_2.raw	F5		3.73	0	0.0003782	230826352	16.51	P01024 AAVYHHFISDGVR
High	Sequest HT (A2)	Unambiguous	AAVYHHFISDGVR		1	1	P01024	Protein P01024	P01024	0	3	0.6688	0	1	1	491.255	1471.75	1471.74	3.53	0.00173	HCD (High Energy Collision Dissociation)	MS2	29.9554	109.223	17.6057	5017	Silica_Partikel_1mg_mit_RapiGest_2.raw	F5		3.17	0	0.0001732	2.77859e+06	17.61	P01024 AAVYHHFISDGVR
High	Sequest HT (A2)	Unambiguous	AAVYHHFISDGVR		1	1	P01024	Protein P01024	P01024	0	4	0.6575	0	1	1	368.692	1471.75	1471.74	2.71	0.001	HCD (High Energy Collision Dissociation)	MS2	6.15846	64.43	17.5974	5014	Silica_Partikel_1mg_mit_RapiGest_2.raw	F5		4.38	0	0.0001298	3.6441e+06	17.62	P01024 AAVYHHFISDGVR
High	Sequest HT (A2)	Unambiguous	AAVYHHFISDGVR		1	1	P01024	Protein P01024	P01024	0	2	0.7646	0	1	1	736.378	1471.75	1471.74	3.4	0.0025	HCD (High Energy Collision Dissociation)	MS2	13.462	33.62	16.4654	4631	Silica_Partikel_1mg_mit_RapiGest_3.raw	F4		4.12	0	6.227e-06	18969008	16.5	P01024 AAVYHHFISDGVR
High	Sequest HT (A2)	Unambiguous	AAVYHHFISDGVR		1	1	P01024	Protein P01024	P01024	0	3	0.7087	0	1	1	491.255	1471.75	1471.74	3.59	0.00176	HCD (High Energy Collision Dissociation)	MS2	31.7007	107.821	17.633	5073	Silica_Partikel_1mg_mit_RapiGest_3.raw	F4		3.09	0	8.317e-05	2129316	17.6	P01024 AAVYHHFISDGVR
High	Sequest HT (A2)	Unambiguous	AAVYHHFISDGVR		1	1	P01024	Protein P01024	P01024	0	3	0.6707	0	1	1	491.255	1471.75	1471.74	3.41	0.00167	HCD (High Energy Collision Dissociation)	MS2	29.6862	109.271	16.243	4547	Silica_Partikel_1mg_mit_RapiGest_3.raw	F4		3.28	0	0.0001139	219624800	16.5	P01024 AAVYHHFISDGVR
High	Sequest HT (A2)	Unambiguous	AAVYHHFISDGVR		1	1	P01024	Protein P01024	P01024	0	4	0.5751	0	1	1	368.692	1471.75	1471.74	2.38	0.00088	HCD (High Energy Collision Dissociation)	MS2	20.8914	120	16.2858	4562	Silica_Partikel_1mg_mit_RapiGest_3.raw	F4		3.86	0	0.0001388	224888656	16.5	P01024 AAVYHHFISDGVR
High	Sequest HT (A2)	Unambiguous	AAVYHHFISDGVR		1	1	P01024	Protein P01024	P01024	0	4	0.7016	0	1	1	368.692	1471.75	1471.74	2.8	0.00103	HCD (High Energy Collision Dissociation)	MS2	5.51621	48.554	17.5981	5060	Silica_Partikel_1mg_mit_RapiGest_3.raw	F4		4.29	0	0.0002723	3.57292e+06	17.6	P01024 AAVYHHFISDGVR
High	Sequest HT (A2)	Unambiguous	AAVYHHFISDGVR		1	1	P01024	Protein P01024	P01024	0	3	0.75	0	1	1	491.253	1471.74	1471.74	0.11	5e-05	HCD (High Energy Collision Dissociation)	MS2	10.8044	120	16.5559	5064	Silica_Partikel_1mg_mit_Urea+CHAPS_gefaellt_2.RAW	F9		2	9.115e-05	0.001273	448350	16.5	P01024 AAVYHHFISDGVR
High	Sequest HT (A2)	Unambiguous	AAVYHHFISDGVR		1	1	P01024	Protein P01024	P01024	0	4	0.3129	0	1	1	368.691	1471.74	1471.74	-0.77	-0.00028	HCD (High Energy Collision Dissociation)	MS2	77.2912	120	16.6192	4102	Silica_Partikel_1mg_mit_Urea+CHAPS_gefaellt_3.RAW	F8		1.47	0.002719	0.03531	1.52793e+06	16.49	P01024 AAVYHHFISDGVR
High	Sequest HT (A2)	Unambiguous	AAVYHHFISDGVR		1	1	P01024	Protein P01024	P01024	0	4	0.5636	0	1	1	368.691	1471.74	1471.74	-0.69	-0.00025	HCD (High Energy Collision Dissociation)	MS2	80.2301	120	16.4454	4666	Silica_Partikel_1mg_mit_Urea+CHAPS_gefaellt_1.RAW	F7		2.75	0	0.0002656	650570	16.48	P01024 AAVYHHFISDGVR
High	Sequest HT (A2)	Unambiguous	AAVYHHFISDGVR		1	1	P01024	Protein P01024	P01024	0	4	0.6206	0	1	1	368.692	1471.74	1471.74	0.06	2e-05	HCD (High Energy Collision Dissociation)	MS2	8.20893	104.205	16.5753	4904	In-Gel-Vd_2_neutral.RAW	F1		3.69	0	0.0001048	11469284	16.5	P01024 AAVYHHFISDGVR
High	Sequest HT (A2)	Unambiguous	AAVYHHFISDGVR		1	1	P01024	Protein P01024	P01024	0	3	0.7729	0	1	1	491.254	1471.75	1471.74	1.48	0.00073	HCD (High Energy Collision Dissociation)	MS2	0.184982	18.169	16.5488	4893	In-Gel-Vd_2_neutral.RAW	F1		3.39	0	0.000279	26000378	16.5	P01024 AAVYHHFISDGVR
High	Sequest HT (A2)	Unambiguous	AAVYHHFISDGVR		1	1	P01024	Protein P01024	P01024	0	2	0.6917	0	1	1	736.377	1471.75	1471.74	2.07	0.00152	HCD (High Energy Collision Dissociation)	MS2	0	120	16.4311	4843	In-Gel-Vd_2_neutral.RAW	F1		2.53	0.0002928	0.001637	2.7417e+06	16.5	P01024 AAVYHHFISDGVR
High	Sequest HT (A2)	Unambiguous	AAVYHHFISDGVR		1	1	P01024	Protein P01024	P01024	0	4	0.6656	0	1	1	368.692	1471.75	1471.74	0.81	0.0003	HCD (High Energy Collision Dissociation)	MS2	8.65633	120	17.605	5335	In-Gel-Vd_2_neutral.RAW	F1		3.2	0	0.000376	482745	17.6	P01024 AAVYHHFISDGVR
High	Sequest HT (A2)	Unambiguous	AAVYHHFISDGVR		1	1	P01024	Protein P01024	P01024	0	3	0.7391	0	1	1	491.254	1471.75	1471.74	2.6	0.00128	HCD (High Energy Collision Dissociation)	MS2	22.0416	120	17.5955	5331	In-Gel-Vd_2_neutral.RAW	F1		2.99	0	0.0002576	606583	17.59	P01024 AAVYHHFISDGVR
High	Sequest HT (A2)	Unambiguous	AAVYHHFISDGVR		1	1	P01024	Protein P01024	P01024	0	4	0.6253	0	1	1	368.692	1471.75	1471.74	1.14	0.00042	HCD (High Energy Collision Dissociation)	MS2	11.3544	120	16.4463	4753	In-Gel-Vd_1_neutral.RAW	F2		4.27	0	0.0001628	12399492	16.53	P01024 AAVYHHFISDGVR
High	Sequest HT (A2)	Unambiguous	AAVYHHFISDGVR		1	1	P01024	Protein P01024	P01024	0	2	0.8073	0	1	1	736.377	1471.75	1471.74	2.07	0.00152	HCD (High Energy Collision Dissociation)	MS2	3.8557	120	16.4883	4769	In-Gel-Vd_1_neutral.RAW	F2		3.84	0	8.583e-06	1.86819e+06	16.53	P01024 AAVYHHFISDGVR
High	Sequest HT (A2)	Unambiguous	AAVYHHFISDGVR		1	1	P01024	Protein P01024	P01024	0	3	0.7343	0	1	1	491.254	1471.75	1471.74	2.04	0.001	HCD (High Energy Collision Dissociation)	MS2	34.1035	120	16.4166	4742	In-Gel-Vd_1_neutral.RAW	F2		3.35	0	2.886e-05	30784718	16.53	P01024 AAVYHHFISDGVR
High	Sequest HT (A2)	Unambiguous	AAVYHHFISDGVR		1	1	P01024	Protein P01024	P01024	0	4	0.6725	0	1	1	368.692	1471.75	1471.74	1.39	0.00051	HCD (High Energy Collision Dissociation)	MS2	16.8539	120	17.6015	5168	In-Gel-Vd_1_neutral.RAW	F2		3.42	0	0.0003129	523575	17.58	P01024 AAVYHHFISDGVR
High	Sequest HT (A2)	Unambiguous	AAVYHHFISDGVR		1	1	P01024	Protein P01024	P01024	0	3	0.7412	0	1	1	491.254	1471.75	1471.74	2.04	0.001	HCD (High Energy Collision Dissociation)	MS2	7.09226	120	17.5924	5165	In-Gel-Vd_1_neutral.RAW	F2		3.4	0	8.897e-05	787968	17.58	P01024 AAVYHHFISDGVR
High	Sequest HT (A2)	Unambiguous	AAVYHHFISDGVR		1	1	P01024	Protein P01024	P01024	0	4	0.6882	0	1	1	368.692	1471.75	1471.74	0.97	0.00036	HCD (High Energy Collision Dissociation)	MS2	0.567337	11.53	16.5207	4518	In-Gel-Vd_3_neutral.RAW	F3		4.17	3.062e-05	0.0009972	16735424	16.5	P01024 AAVYHHFISDGVR
High	Sequest HT (A2)	Unambiguous	AAVYHHFISDGVR		1	1	P01024	Protein P01024	P01024	0	3	0.692	0	1	1	491.253	1471.75	1471.74	0.98	0.00048	HCD (High Energy Collision Dissociation)	MS2	22.1954	120	16.328	4457	In-Gel-Vd_3_neutral.RAW	F3		2.5	0	0.0002847	23679210	16.5	P01024 AAVYHHFISDGVR
High	Sequest HT (A2)	Unambiguous	AAVYHHFISDGVR		1	1	P01024	Protein P01024	P01024	0	2	0.774	0	1	1	736.377	1471.75	1471.74	1.65	0.00122	HCD (High Energy Collision Dissociation)	MS2	4.66226	120	16.4602	4498	In-Gel-Vd_3_neutral.RAW	F3		4.16	0	1.297e-05	2.89715e+06	16.5	P01024 AAVYHHFISDGVR
High	Sequest HT (A2)	Unambiguous	AAVYHHFISDGVRK		1	1	P01024	Protein P01024	P01024	1	3	0.6698	0	1	1	533.953	1599.84	1599.84	2.47	0.00132	HCD (High Energy Collision Dissociation)	MS2	4.5714	97.73	14.5698	3964	Silica_Partikel_1mg_mit_RapiGest_1.raw	F6		4.21	0	1.952e-05	12310027	14.64	P01024 AAVYHHFISDGVRK
High	Sequest HT (A2)	Unambiguous	AAVYHHFISDGVRK		1	1	P01024	Protein P01024	P01024	1	5	0.6165	0	1	1	320.774	1599.84	1599.84	0.83	0.00027	HCD (High Energy Collision Dissociation)	MS2	3.0465	103.344	14.8036	4036	Silica_Partikel_1mg_mit_RapiGest_1.raw	F6		4.25	0	0.0005192	15074768	14.64	P01024 AAVYHHFISDGVRK
High	Sequest HT (A2)	Unambiguous	AAVYHHFISDGVRK		1	1	P01024	Protein P01024	P01024	1	4	0.6046	0	1	1	400.716	1599.84	1599.84	1.43	0.00057	HCD (High Energy Collision Dissociation)	MS2	0.746037	17.913	14.5569	3959	Silica_Partikel_1mg_mit_RapiGest_1.raw	F6		3.92	0	6.59e-05	66566480	14.64	P01024 AAVYHHFISDGVRK
High	Sequest HT (A2)	Unambiguous	AAVYHHFISDGVRK		1	1	P01024	Protein P01024	P01024	1	2	0.8088	0	1	1	800.427	1599.85	1599.84	5.04	0.00403	HCD (High Energy Collision Dissociation)	MS2	0	120	14.6271	3982	Silica_Partikel_1mg_mit_RapiGest_1.raw	F6		3.4	0	0.0004178	960403	14.63	P01024 AAVYHHFISDGVRK
High	Sequest HT (A2)	Unambiguous	AAVYHHFISDGVRK		1	1	P01024	Protein P01024	P01024	1	3	0.6159	0	1	1	533.953	1599.84	1599.84	2.82	0.0015	HCD (High Energy Collision Dissociation)	MS2	12.6283	120	14.6388	4005	Silica_Partikel_1mg_mit_RapiGest_2.raw	F5		3.02	0	0.0001073	1.34017e+06	14.66	P01024 AAVYHHFISDGVRK
High	Sequest HT (A2)	Unambiguous	AAVYHHFISDGVRK		1	1	P01024	Protein P01024	P01024	1	5	0.5289	0	1	1	320.774	1599.84	1599.84	1.69	0.00054	HCD (High Energy Collision Dissociation)	MS2	28.3685	120	14.6705	4014	Silica_Partikel_1mg_mit_RapiGest_2.raw	F5		4.33	0	5.415e-05	1678982	14.66	P01024 AAVYHHFISDGVRK
High	Sequest HT (A2)	Unambiguous	AAVYHHFISDGVRK		1	1	P01024	Protein P01024	P01024	1	4	0.6279	0	1	1	400.716	1599.84	1599.84	2.65	0.00106	HCD (High Energy Collision Dissociation)	MS2	9.07844	33.355	14.6995	4022	Silica_Partikel_1mg_mit_RapiGest_2.raw	F5		3.44	0	0.0001643	7014619	14.66	P01024 AAVYHHFISDGVRK
High	Sequest HT (A2)	Unambiguous	AAVYHHFISDGVRK		1	1	P01024	Protein P01024	P01024	1	2	0.7699	0	1	1	800.426	1599.84	1599.84	3.59	0.00287	HCD (High Energy Collision Dissociation)	MS2	37.2612	120	14.6942	4061	Silica_Partikel_1mg_mit_RapiGest_3.raw	F4		3.52	0	5.202e-05	1.08064e+06	14.65	P01024 AAVYHHFISDGVRK
High	Sequest HT (A2)	Unambiguous	AAVYHHFISDGVRK		1	1	P01024	Protein P01024	P01024	1	3	0.6596	0	1	1	533.953	1599.84	1599.84	3.27	0.00175	HCD (High Energy Collision Dissociation)	MS2	6.52374	81.267	14.7457	4077	Silica_Partikel_1mg_mit_RapiGest_3.raw	F4		3.29	0	5.876e-05	12532973	14.66	P01024 AAVYHHFISDGVRK
High	Sequest HT (A2)	Unambiguous	AAVYHHFISDGVRK		1	1	P01024	Protein P01024	P01024	1	4	0.6158	0	1	1	400.716	1599.84	1599.84	2.88	0.00115	HCD (High Energy Collision Dissociation)	MS2	9.92932	120	15.5294	4313	Silica_Partikel_1mg_mit_RapiGest_3.raw	F4		3.67	0	2.522e-05	1.3262e+06	15.51	P01024 AAVYHHFISDGVRK
High	Sequest HT (A2)	Unambiguous	AAVYHHFISDGVRK		1	1	P01024	Protein P01024	P01024	1	5	0.5739	0	1	1	320.774	1599.84	1599.84	1.69	0.00054	HCD (High Energy Collision Dissociation)	MS2	25.3965	56.549	14.6078	4036	Silica_Partikel_1mg_mit_RapiGest_3.raw	F4		4.6	3.062e-05	0.0008136	18940282	14.66	P01024 AAVYHHFISDGVRK
High	Sequest HT (A2)	Unambiguous	AAVYHHFISDGVRK		1	1	P01024	Protein P01024	P01024	1	4	0.5632	0	1	1	400.716	1599.84	1599.84	2.5	0.001	HCD (High Energy Collision Dissociation)	MS2	0.228231	3.526	14.6736	4055	Silica_Partikel_1mg_mit_RapiGest_3.raw	F4		3.64	0	0.0001002	77926256	14.66	P01024 AAVYHHFISDGVRK
High	Sequest HT (A2)	Unambiguous	AAVYHHFISDGVRK		1	1	P01024	Protein P01024	P01024	1	5	0.5423	0	1	1	320.773	1599.84	1599.84	-1.65	-0.00053	HCD (High Energy Collision Dissociation)	MS2	22.8924	120	14.7274	4458	Silica_Partikel_1mg_mit_Urea+CHAPS_gefaellt_2.RAW	F9		2.01	0.001435	0.01344	264939	14.7	P01024 AAVYHHFISDGVRK
High	Sequest HT (A2)	Unambiguous	AAVYHHFISDGVRK		1	1	P01024	Protein P01024	P01024	1	4	0.4727	0	1	1	400.714	1599.84	1599.84	-1.85	-0.00074	HCD (High Energy Collision Dissociation)	MS2	31.2649	120	14.651	4431	Silica_Partikel_1mg_mit_Urea+CHAPS_gefaellt_2.RAW	F9		2.2	0.001388	0.01144	580904	14.7	P01024 AAVYHHFISDGVRK
High	Sequest HT (A2)	Unambiguous	AAVYHHFISDGVRK		1	1	P01024	Protein P01024	P01024	1	4	0.5483	0	1	1	400.715	1599.84	1599.84	0.52	0.00021	HCD (High Energy Collision Dissociation)	MS2	8.32067	120	14.7058	3800	Silica_Partikel_1mg_mit_Urea+CHAPS_gefaellt_1.RAW	F7		2.59	0	0.0002757	469550	14.69	P01024 AAVYHHFISDGVRK
High	Sequest HT (A2)	Unambiguous	AAVYHHFISDGVRK		1	1	P01024	Protein P01024	P01024	1	3	0.6142	0	1	1	533.952	1599.84	1599.84	1.9	0.00101	HCD (High Energy Collision Dissociation)	MS2	21.356	120	14.5945	4038	In-Gel-Vd_1_neutral.RAW	F2		1.97	0.001784	0.01915	293144	14.65	P01024 AAVYHHFISDGVRK
High	Sequest HT (A2)	Unambiguous	AAVYHHFISDGVRK		1	1	P01024	Protein P01024	P01024	1	4	0.5355	0	1	1	400.716	1599.84	1599.84	1.28	0.00051	HCD (High Energy Collision Dissociation)	MS2	14.1929	120	14.5872	4035	In-Gel-Vd_1_neutral.RAW	F2		3.1	0	0.0002361	876415	14.65	P01024 AAVYHHFISDGVRK
High	Sequest HT (A2)	Unambiguous	AAVYHHFISDGVRK		1	1	P01024	Protein P01024	P01024	1	5	0.1367	0	1	1	320.774	1599.84	1599.84	0.55	0.00018	HCD (High Energy Collision Dissociation)	MS2	22.3829	120	14.6829	3932	In-Gel-Vd_3_neutral.RAW	F3		1.39	0.00484	0.07557	144633	14.67	P01024 AAVYHHFISDGVRK
High	Sequest HT (A2)	Unambiguous	AAVYHHFISDGVRK		1	1	P01024	Protein P01024	P01024	1	3	0.5943	0	1	1	533.952	1599.84	1599.84	2.13	0.00114	HCD (High Energy Collision Dissociation)	MS2	39.7096	120	14.6369	3917	In-Gel-Vd_3_neutral.RAW	F3		1.75	0.0008933	0.005109	217435	14.66	P01024 AAVYHHFISDGVRK
High	Sequest HT (A2)	Unambiguous	AAVYHHFISDGVRK		1	1	P01024	Protein P01024	P01024	1	4	0.4771	0	1	1	400.716	1599.84	1599.84	1.36	0.00054	HCD (High Energy Collision Dissociation)	MS2	20.3755	120	14.6245	3913	In-Gel-Vd_3_neutral.RAW	F3		3.27	0	7.872e-05	774976	14.66	P01024 AAVYHHFISDGVRK
High	Sequest HT (A2)	Unambiguous	AcEPGVDYVYK	C2(Carbamidomethyl)	1	1	P01024	Protein P01024	P01024	0	2	0.766	0	1	1	650.8	1300.59	1300.59	3.38	0.0022	HCD (High Energy Collision Dissociation)	MS2	19.3314	120	27.9769	9959	In-Gel-Vd_2_neutral.RAW	F1		2.82	0.0002644	0.001619	6.92879e+06	28.05	P01024 AcEPGVDYVYK
High	Sequest HT (A2)	Unambiguous	ADDKETcFAEEGK	C7(Carbamidomethyl)	1	1	P02768	Protein P02768	P02768	1	3	0.7629	0	1	1	500.549	1499.63	1499.63	0.9	0.00045	HCD (High Energy Collision Dissociation)	MS2	26.943	120	24.7075	8488	In-Gel-Vd_2_neutral.RAW	F1		3.88	0	0.0001881	1.21591e+06	24.68	P02768 ADDKETcFAEEGK
High	Sequest HT (A2)	Unambiguous	ADDKETcFAEEGKK	C7(Carbamidomethyl)	1	1	P02768	Protein P02768	P02768	2	4	0.7063	0	1	1	407.687	1627.73	1627.73	0.23	9e-05	HCD (High Energy Collision Dissociation)	MS2	2.42146	45.114	19.7385	6238	In-Gel-Vd_2_neutral.RAW	F1		2.86	0	0.0002605	3.96844e+06	19.75	P02768 ADDKETcFAEEGKK
High	Sequest HT (A2)	Unambiguous	ADDKETcFAEEGKK	C7(Carbamidomethyl)	1	1	P02768	Protein P02768	P02768	2	3	0.809	0	1	1	543.248	1627.73	1627.73	1.92	0.00104	HCD (High Energy Collision Dissociation)	MS2	5.7644	57.166	19.7167	6227	In-Gel-Vd_2_neutral.RAW	F1		4.45	0	4.608e-06	7067633	19.75	P02768 ADDKETcFAEEGKK
High	Sequest HT (A2)	Unambiguous	ADDKETcFAEEGKK	C7(Carbamidomethyl)	1	1	P02768	Protein P02768	P02768	2	4	0.7486	0	1	1	407.687	1627.73	1627.73	-0.15	-6e-05	HCD (High Energy Collision Dissociation)	MS2	3.34466	55.306	19.7529	5964	In-Gel-Vd_1_neutral.RAW	F2		3.54	0	6.146e-05	4.05884e+06	19.77	P02768 ADDKETcFAEEGKK
High	Sequest HT (A2)	Unambiguous	ADDKETcFAEEGKK	C7(Carbamidomethyl)	1	1	P02768	Protein P02768	P02768	2	3	0.8333	0	1	1	543.248	1627.73	1627.73	1.13	0.00061	HCD (High Energy Collision Dissociation)	MS2	5.6234	77.019	19.7296	5954	In-Gel-Vd_1_neutral.RAW	F2		4.5	0	2.57e-07	6152981	19.77	P02768 ADDKETcFAEEGKK
High	Sequest HT (A2)	Unambiguous	ADDKETcFAEEGKK	C7(Carbamidomethyl)	1	1	P02768	Protein P02768	P02768	2	4	0.7555	0	1	1	407.687	1627.73	1627.73	0.3	0.00012	HCD (High Energy Collision Dissociation)	MS2	12.7711	107.119	19.7252	5558	In-Gel-Vd_3_neutral.RAW	F3		4.09	0	0.0001811	7608945	19.78	P02768 ADDKETcFAEEGKK
High	Sequest HT (A2)	Unambiguous	ADDKETcFAEEGKK	C7(Carbamidomethyl)	1	1	P02768	Protein P02768	P02768	2	3	0.8018	0	1	1	543.248	1627.73	1627.73	2.03	0.0011	HCD (High Energy Collision Dissociation)	MS2	6.91314	103.366	19.7153	5555	In-Gel-Vd_3_neutral.RAW	F3		4.44	0	5.518e-07	7949319	19.79	P02768 ADDKETcFAEEGKK
High	Sequest HT (A2)	Unambiguous	ADGSPVK		1	3	B9A064	Protein B9A064	B9A064; A0M8Q6; P0CG04	0	2	0.5	0	1	1	337.18	673.353	673.352	1.84	0.00062	HCD (High Energy Collision Dissociation)	MS2	0	78.913	23.2147	7111	Silica_Partikel_1mg_mit_RapiGest_1.raw	F6		1.92	0.002503	0.03119	6217471	23.25	B9A064 ADGSPVK
High	Sequest HT (A2)	Unambiguous	ADGSPVK		1	3	B9A064	Protein B9A064	B9A064; A0M8Q6; P0CG04	0	2	0.4423	0	1	1	337.18	673.353	673.352	2.29	0.00077	HCD (High Energy Collision Dissociation)	MS2	0	120	23.2046	7175	Silica_Partikel_1mg_mit_RapiGest_2.raw	F5		2.08	0.002747	0.03767	5.2959e+06	23.26	B9A064 ADGSPVK
High	Sequest HT (A2)	Unambiguous	ADGSPVK		1	3	B9A064	Protein B9A064	B9A064; A0M8Q6; P0CG04	0	2	0.5616	0	1	1	337.18	673.354	673.352	2.93	0.00099	HCD (High Energy Collision Dissociation)	MS2	6.88113	74.133	23.1959	7195	Silica_Partikel_1mg_mit_RapiGest_3.raw	F4		2.03	0.002881	0.0411	8.19971e+06	23.22	B9A064 ADGSPVK
High	Sequest HT (A2)	Unambiguous	ADGSPVK		1	3	B9A064	Protein B9A064	B9A064; A0M8Q6; P0CG04	0	2	0.4221	0	1	1	337.179	673.351	673.352	-1.15	-0.00039	HCD (High Energy Collision Dissociation)	MS2	47.4435	120	23.3059	5487	Silica_Partikel_1mg_mit_Urea+CHAPS_gefaellt_3.RAW	F8		1.54	0.002714	0.03415	2435262	22.46	B9A064 ADGSPVK
High	Sequest HT (A2)	Unambiguous	ADGSPVK		1	3	B9A064	Protein B9A064	B9A064; A0M8Q6; P0CG04	0	2	0.4536	0	1	1	337.18	673.352	673.352	0.93	0.00031	HCD (High Energy Collision Dissociation)	MS2	4.09854	120	23.1139	7760	In-Gel-Vd_2_neutral.RAW	F1		1.83	0.001996	0.02353	1713722	23.12	B9A064 ADGSPVK
High	Sequest HT (A2)	Unambiguous	ADGSYAAWLSR		2	2	P0C0L4; P0C0L5	Protein P0C0L4; P0C0L5	P0C0L4; P0C0L5	0	2	0.7583	0	1	1	598.791	1196.58	1196.57	4.83	0.00289	HCD (High Energy Collision Dissociation)	MS2	7.20901	120	28.9914	8984	Silica_Partikel_1mg_mit_RapiGest_1.raw	F6		3.6	0	0.0001459	6.68204e+06	29.08	P0C0L4; P0C0L5 ADGSYAAWLSR
High	Sequest HT (A2)	Unambiguous	ADGSYAAWLSR		2	2	P0C0L4; P0C0L5	Protein P0C0L4; P0C0L5	P0C0L4; P0C0L5	0	2	0.7493	0	1	1	598.791	1196.57	1196.57	4.22	0.00252	HCD (High Energy Collision Dissociation)	MS2	12.4101	120	29.2808	9266	Silica_Partikel_1mg_mit_RapiGest_2.raw	F5		3.51	0	7.172e-05	15065056	29.11	P0C0L4; P0C0L5 ADGSYAAWLSR
High	Sequest HT (A2)	Unambiguous	ADGSYAAWLSR		2	2	P0C0L4; P0C0L5	Protein P0C0L4; P0C0L5	P0C0L4; P0C0L5	0	2	0.735	0	1	1	598.79	1196.57	1196.57	3.4	0.00204	HCD (High Energy Collision Dissociation)	MS2	24.7411	118.024	29.0038	9109	Silica_Partikel_1mg_mit_RapiGest_3.raw	F4		3.51	0	0.0001214	6.33331e+06	29.05	P0C0L4; P0C0L5 ADGSYAAWLSR
High	Sequest HT (A2)	Unambiguous	ADGSYAAWLSR		2	2	P0C0L4; P0C0L5	Protein P0C0L4; P0C0L5	P0C0L4; P0C0L5	0	2	0.7904	0	1	1	598.789	1196.57	1196.57	1.46	0.00088	HCD (High Energy Collision Dissociation)	MS2	0	120	28.956	10402	In-Gel-Vd_2_neutral.RAW	F1		3.34	0	2.611e-05	892668	29	P0C0L4; P0C0L5 ADGSYAAWLSR
High	Sequest HT (A2)	Unambiguous	ADGSYAAWLSR		2	2	P0C0L4; P0C0L5	Protein P0C0L4; P0C0L5	P0C0L4; P0C0L5	0	2	0.7857	0	1	1	598.789	1196.57	1196.57	1.36	0.00082	HCD (High Energy Collision Dissociation)	MS2	0	120	28.9415	10041	In-Gel-Vd_1_neutral.RAW	F2		3.5	0	7.505e-05	2.21235e+06	29.02	P0C0L4; P0C0L5 ADGSYAAWLSR
High	Sequest HT (A2)	Unambiguous	ADIGcTPGSGK	C5(Carbamidomethyl)	1	1	P01024	Protein P01024	P01024	0	2	0.7778	0	1	1	531.749	1062.49	1062.49	3	0.00159	HCD (High Energy Collision Dissociation)	MS2	45.8594	120	27.9557	9950	In-Gel-Vd_2_neutral.RAW	F1		2.88	0	0.0001394	7177740	28.04	P01024 ADIGcTPGSGK
High	Sequest HT (A2)	Unambiguous	ADIGcTPGSGK	C5(Carbamidomethyl)	1	1	P01024	Protein P01024	P01024	0	2	0.7683	0	1	1	531.749	1062.49	1062.49	1.51	0.0008	HCD (High Energy Collision Dissociation)	MS2	1.61479	44.166	28.0728	9647	In-Gel-Vd_1_neutral.RAW	F2		3.28	0	0.0001356	10476648	28.03	P01024 ADIGcTPGSGK
High	Sequest HT (A2)	Unambiguous	ADIGcTPGSGK	C5(Carbamidomethyl)	1	1	P01024	Protein P01024	P01024	0	2	0.7563	0	1	1	531.749	1062.49	1062.49	2.66	0.00141	HCD (High Energy Collision Dissociation)	MS2	42.3959	120	27.9443	8274	In-Gel-Vd_3_neutral.RAW	F3		2.79	0	0.0002048	4885471	28.04	P01024 ADIGcTPGSGK
High	Sequest HT (A2)	Unambiguous	ADLEmQIESLTEELAYLKK	M5(Oxidation)	1	1	P13645	Protein P13645	P13645	1	3	0.7687	0	1	1	747.386	2240.14	2240.14	2.77	0.00207	HCD (High Energy Collision Dissociation)	MS2	0	120	26.5908	9334	In-Gel-Vd_2_neutral.RAW	F1		4.02	0	9.115e-08	1.62482e+06	26.61	P13645 ADLEmQIESLTEELAYLKK
High	Sequest HT (A2)	Unambiguous	ADLFYDVEALDLESPK		1	1	P04196	Protein P04196	P04196	0	3	0.7107	0	1	1	608.97	1824.89	1824.89	2.43	0.00148	HCD (High Energy Collision Dissociation)	MS2	0	120	38.6439	14998	Silica_Partikel_1mg_mit_RapiGest_1.raw	F6		2.42	0	6.538e-05	109099	38.76	P04196 ADLFYDVEALDLESPK
High	Sequest HT (A2)	Unambiguous	ADLFYDVEALDLESPK		1	1	P04196	Protein P04196	P04196	0	3	0.7216	0	1	1	608.971	1824.9	1824.89	4.84	0.00294	HCD (High Energy Collision Dissociation)	MS2	5.16118	120	38.4545	14712	Silica_Partikel_1mg_mit_RapiGest_1.raw	F6		2.91	0	0.0001056	169602	38.52	P04196 ADLFYDVEALDLESPK
High	Sequest HT (A2)	Unambiguous	ADLFYDVEALDLESPK		1	1	P04196	Protein P04196	P04196	0	2	0.6703	0	1	1	912.954	1824.9	1824.89	5.55	0.00506	HCD (High Energy Collision Dissociation)	MS2	15.7738	120	38.3684	14571	Silica_Partikel_1mg_mit_RapiGest_1.raw	F6		1.82	0.0004047	0.001729	243458	38.3	P04196 ADLFYDVEALDLESPK
High	Sequest HT (A2)	Unambiguous	ADLFYDVEALDLESPK		1	1	P04196	Protein P04196	P04196	0	2	0.7861	0	1	1	912.955	1824.9	1824.89	6.42	0.00586	HCD (High Energy Collision Dissociation)	MS2	12.4809	120	38.102	14094	Silica_Partikel_1mg_mit_RapiGest_1.raw	F6		3.6	0	1.193e-05	2.7929e+06	37.66	P04196 ADLFYDVEALDLESPK
High	Sequest HT (A2)	Unambiguous	ADLFYDVEALDLESPK		1	1	P04196	Protein P04196	P04196	0	2	0.8275	0	1	1	912.952	1824.9	1824.89	3.68	0.00336	HCD (High Energy Collision Dissociation)	MS2	4.47064	120	37.501	13134	Silica_Partikel_1mg_mit_RapiGest_1.raw	F6		4.29	0	4.248e-06	2.96958e+06	37.54	P04196 ADLFYDVEALDLESPK
High	Sequest HT (A2)	Unambiguous	ADLFYDVEALDLESPK		1	1	P04196	Protein P04196	P04196	0	3	0.7124	0	1	1	608.971	1824.9	1824.89	4.84	0.00294	HCD (High Energy Collision Dissociation)	MS2	5.68994	120	38.1069	14103	Silica_Partikel_1mg_mit_RapiGest_1.raw	F6		3.79	0	0.0002686	5.6239e+06	37.66	P04196 ADLFYDVEALDLESPK
High	Sequest HT (A2)	Unambiguous	ADLFYDVEALDLESPK		1	1	P04196	Protein P04196	P04196	0	3	0.7815	0	1	1	608.971	1824.9	1824.89	5.14	0.00313	HCD (High Energy Collision Dissociation)	MS2	0	115.414	37.607	13351	Silica_Partikel_1mg_mit_RapiGest_2.raw	F5		4.76	0	6.756e-06	11312177	37.15	P04196 ADLFYDVEALDLESPK
High	Sequest HT (A2)	Unambiguous	ADLFYDVEALDLESPK		1	1	P04196	Protein P04196	P04196	0	2	0.797	0	1	1	912.953	1824.9	1824.89	5.02	0.00458	HCD (High Energy Collision Dissociation)	MS2	6.26843	120	37.6406	13385	Silica_Partikel_1mg_mit_RapiGest_2.raw	F5		4.04	0	1.864e-06	1.31412e+06	37.7	P04196 ADLFYDVEALDLESPK
High	Sequest HT (A2)	Unambiguous	ADLFYDVEALDLESPK		1	1	P04196	Protein P04196	P04196	0	3	0.7608	0	1	1	608.971	1824.9	1824.89	4.64	0.00282	HCD (High Energy Collision Dissociation)	MS2	2.08344	120	37.9341	13683	Silica_Partikel_1mg_mit_RapiGest_2.raw	F5		3.93	0	5.71e-06	1772550	37.99	P04196 ADLFYDVEALDLESPK
High	Sequest HT (A2)	Unambiguous	ADLFYDVEALDLESPK		1	1	P04196	Protein P04196	P04196	0	3	0.7213	0	1	1	608.971	1824.9	1824.89	4.14	0.00252	HCD (High Energy Collision Dissociation)	MS2	5.55183	120	37.8225	13571	Silica_Partikel_1mg_mit_RapiGest_2.raw	F5		4.27	0	2.805e-06	2.66541e+06	37.69	P04196 ADLFYDVEALDLESPK
High	Sequest HT (A2)	Unambiguous	ADLFYDVEALDLESPK		1	1	P04196	Protein P04196	P04196	0	3	0.7025	0	1	1	608.972	1824.9	1824.89	6.65	0.00404	HCD (High Energy Collision Dissociation)	MS2	14.6566	120	38.6456	14346	Silica_Partikel_1mg_mit_RapiGest_2.raw	F5		2.79	0	3.122e-05	285768	38.46	P04196 ADLFYDVEALDLESPK
High	Sequest HT (A2)	Unambiguous	ADLFYDVEALDLESPK		1	1	P04196	Protein P04196	P04196	0	2	0.8244	0	1	1	912.954	1824.9	1824.89	5.62	0.00513	HCD (High Energy Collision Dissociation)	MS2	14.0225	120	37.5871	13330	Silica_Partikel_1mg_mit_RapiGest_2.raw	F5		4.5	0	2.08e-07	5.19943e+06	37.32	P04196 ADLFYDVEALDLESPK
High	Sequest HT (A2)	Unambiguous	ADLFYDVEALDLESPK		1	1	P04196	Protein P04196	P04196	0	2	0.8232	0	1	1	912.953	1824.9	1824.89	4.48	0.00409	HCD (High Energy Collision Dissociation)	MS2	11.3152	120	37.0076	12714	Silica_Partikel_1mg_mit_RapiGest_2.raw	F5		4.13	0	2.277e-06	6511919	37.14	P04196 ADLFYDVEALDLESPK
High	Sequest HT (A2)	Unambiguous	ADLFYDVEALDLESPK		1	1	P04196	Protein P04196	P04196	0	2	0.8188	0	1	1	912.954	1824.9	1824.89	5.48	0.005	HCD (High Energy Collision Dissociation)	MS2	21.1257	120	37.9134	13662	Silica_Partikel_1mg_mit_RapiGest_2.raw	F5		4.14	0	2.374e-06	991613	37.99	P04196 ADLFYDVEALDLESPK
High	Sequest HT (A2)	Unambiguous	ADLFYDVEALDLESPK		1	1	P04196	Protein P04196	P04196	0	2	0.7807	0	1	1	912.956	1824.9	1824.89	7.62	0.00696	HCD (High Energy Collision Dissociation)	MS2	0	120	36.92	12324	Silica_Partikel_1mg_mit_RapiGest_3.raw	F4		3.42	0	2.7e-06	5.78834e+06	37.11	P04196 ADLFYDVEALDLESPK
High	Sequest HT (A2)	Unambiguous	ADLFYDVEALDLESPK		1	1	P04196	Protein P04196	P04196	0	3	0.6276	0	1	1	608.971	1824.9	1824.89	5.14	0.00313	HCD (High Energy Collision Dissociation)	MS2	0	120	39.4342	14644	Silica_Partikel_1mg_mit_RapiGest_3.raw	F4		1.45	0.0002928	0.001631	80466.7	39.35	P04196 ADLFYDVEALDLESPK
High	Sequest HT (A2)	Unambiguous	ADLFYDVEALDLESPK		1	1	P04196	Protein P04196	P04196	0	3	0.727	0	1	1	608.972	1824.9	1824.89	5.54	0.00337	HCD (High Energy Collision Dissociation)	MS2	21.0184	120	36.8986	12302	Silica_Partikel_1mg_mit_RapiGest_3.raw	F4		3.59	0	7.321e-05	9710059	37.11	P04196 ADLFYDVEALDLESPK
High	Sequest HT (A2)	Unambiguous	ADLFYDVEALDLESPK		1	1	P04196	Protein P04196	P04196	0	2	0.7632	0	1	1	912.95	1824.89	1824.89	1.47	0.00134	HCD (High Energy Collision Dissociation)	MS2	0	120	33.9096	10984	Silica_Partikel_1mg_mit_Urea+CHAPS_gefaellt_2.RAW	F9		1.52	0.0001781	0.001485	131932	34.05	P04196 ADLFYDVEALDLESPK
High	Sequest HT (A2)	Unambiguous	ADLFYDVEALDLESPK		1	1	P04196	Protein P04196	P04196	0	3	0.7289	0	1	1	608.969	1824.89	1824.89	1.63	0.00099	HCD (High Energy Collision Dissociation)	MS2	0	120	33.9596	11004	Silica_Partikel_1mg_mit_Urea+CHAPS_gefaellt_2.RAW	F9		3.32	0	6.263e-06	217401	33.99	P04196 ADLFYDVEALDLESPK
High	Sequest HT (A2)	Unambiguous	ADLFYDVEALDLESPK		1	1	P04196	Protein P04196	P04196	0	2	0.8534	0	1	1	912.951	1824.89	1824.89	2.01	0.00183	HCD (High Energy Collision Dissociation)	MS2	0	120	25.7083	7985	Silica_Partikel_1mg_mit_Urea+CHAPS_gefaellt_3.RAW	F8		2.32	0	1.975e-05	179950	25.73	P04196 ADLFYDVEALDLESPK
High	Sequest HT (A2)	Unambiguous	ADLFYDVEALDLESPK		1	1	P04196	Protein P04196	P04196	0	3	0.6476	0	1	1	608.969	1824.89	1824.89	0.93	0.00056	HCD (High Energy Collision Dissociation)	MS2	0	120	25.6956	7968	Silica_Partikel_1mg_mit_Urea+CHAPS_gefaellt_3.RAW	F8		2.27	0	0.0001249	288671	25.73	P04196 ADLFYDVEALDLESPK
High	Sequest HT (A2)	Unambiguous	ADLFYDVEALDLESPK		1	1	P04196	Protein P04196	P04196	0	2	0.8235	0	1	1	912.951	1824.89	1824.89	2.54	0.00232	HCD (High Energy Collision Dissociation)	MS2	15.8475	120	35.7133	13235	In-Gel-Vd_2_neutral.RAW	F1		4.25	0	2.147e-06	950113	35.74	P04196 ADLFYDVEALDLESPK
High	Sequest HT (A2)	Unambiguous	ADLFYDVEALDLESPK		1	1	P04196	Protein P04196	P04196	0	3	0.7367	0	1	1	608.97	1824.89	1824.89	2.43	0.00148	HCD (High Energy Collision Dissociation)	MS2	4.46183	120	35.6903	13226	In-Gel-Vd_2_neutral.RAW	F1		3.76	0	5.918e-07	962441	35.74	P04196 ADLFYDVEALDLESPK
High	Sequest HT (A2)	Unambiguous	ADLFYDVEALDLESPK		1	1	P04196	Protein P04196	P04196	0	2	0.7974	0	1	1	912.952	1824.9	1824.89	3.08	0.00281	HCD (High Energy Collision Dissociation)	MS2	14.2774	120	35.8853	13070	In-Gel-Vd_1_neutral.RAW	F2		3.8	0	4.248e-07	1.2406e+06	35.79	P04196 ADLFYDVEALDLESPK
High	Sequest HT (A2)	Unambiguous	ADLFYDVEALDLESPK		1	1	P04196	Protein P04196	P04196	0	3	0.7606	0	1	1	608.97	1824.89	1824.89	2.23	0.00136	HCD (High Energy Collision Dissociation)	MS2	10.0822	120	35.8808	13068	In-Gel-Vd_1_neutral.RAW	F2		3.76	0	3.147e-05	1.39323e+06	35.79	P04196 ADLFYDVEALDLESPK
High	Sequest HT (A2)	Unambiguous	ADLFYDVEALDLESPK		1	1	P04196	Protein P04196	P04196	0	3	0.7557	0	1	1	608.97	1824.9	1824.89	2.83	0.00172	HCD (High Energy Collision Dissociation)	MS2	1.1573	120	35.8279	10811	In-Gel-Vd_3_neutral.RAW	F3		3.97	0	2.23e-06	1.03265e+06	35.84	P04196 ADLFYDVEALDLESPK
High	Sequest HT (A2)	Unambiguous	ADLFYDVEALDLESPK		1	1	P04196	Protein P04196	P04196	0	2	0.7467	0	1	1	912.952	1824.9	1824.89	3.14	0.00287	HCD (High Energy Collision Dissociation)	MS2	14.2922	120	36.0223	10929	In-Gel-Vd_3_neutral.RAW	F3		2.29	0	7.205e-05	944726	35.83	P04196 ADLFYDVEALDLESPK
High	Sequest HT (A2)	Unambiguous	ADLSGITGAR		1	1	P01011	Protein P01011	P01011	0	2	0.5156	0	1	1	480.761	960.515	960.511	3.78	0.00181	HCD (High Energy Collision Dissociation)	MS2	0	49.401	27.6813	8613	Silica_Partikel_1mg_mit_RapiGest_1.raw	F6		2.56	3.062e-05	0.0007695	14349494	27.57	P01011 ADLSGITGAR
High	Sequest HT (A2)	Unambiguous	ADLSGITGAR		1	1	P01011	Protein P01011	P01011	0	2	0.4566	0	1	1	480.761	960.514	960.511	3.08	0.00148	HCD (High Energy Collision Dissociation)	MS2	0	104.545	27.4616	8704	Silica_Partikel_1mg_mit_RapiGest_2.raw	F5		1.73	0.002316	0.02714	12573037	27.54	P01011 ADLSGITGAR
High	Sequest HT (A2)	Unambiguous	ADLSGITGAR		1	1	P01011	Protein P01011	P01011	0	2	0.4712	0	1	1	480.761	960.514	960.511	3.71	0.00178	HCD (High Energy Collision Dissociation)	MS2	0	120	27.4963	8670	Silica_Partikel_1mg_mit_RapiGest_3.raw	F4		1.91	0.001236	0.008996	8766934	27.59	P01011 ADLSGITGAR
High	Sequest HT (A2)	Unambiguous	ADLSGITGAR		1	1	P01011	Protein P01011	P01011	0	2	0.5118	0	1	1	480.76	960.513	960.511	2.06	0.00099	HCD (High Energy Collision Dissociation)	MS2	1.45142	120	27.6131	9799	In-Gel-Vd_2_neutral.RAW	F1		2.11	3.062e-05	0.0007843	3.40136e+06	27.54	P01011 ADLSGITGAR
High	Sequest HT (A2)	Unambiguous	ADLSGITGAR		1	1	P01011	Protein P01011	P01011	0	2	0.558	0	1	1	480.76	960.513	960.511	2.06	0.00099	HCD (High Energy Collision Dissociation)	MS2	2.59456	120	27.4995	9398	In-Gel-Vd_1_neutral.RAW	F2		2.76	0	0.0005154	4841002	27.56	P01011 ADLSGITGAR
High	Sequest HT (A2)	Unambiguous	ADLSGITGAR		1	1	P01011	Protein P01011	P01011	0	2	0.5155	0	1	1	480.76	960.513	960.511	1.68	0.00081	HCD (High Energy Collision Dissociation)	MS2	2.02557	120	27.6289	8181	In-Gel-Vd_3_neutral.RAW	F3		2.58	3.062e-05	0.001174	3.55624e+06	27.55	P01011 ADLSGITGAR
High	Sequest HT (A2)	Unambiguous	ADRDQYELLcLDNTR	C10(Carbamidomethyl)	1	1	P02787	Protein P02787	P02787	1	3	0.7481	0	1	1	627.964	1881.88	1881.88	0.97	0.00061	HCD (High Energy Collision Dissociation)	MS2	16.9881	120	26.4185	9257	In-Gel-Vd_2_neutral.RAW	F1		3.85	0	5.262e-06	848161	26.44	P02787 ADRDQYELLcLDNTR
High	Sequest HT (A2)	Unambiguous	ADRDQYELLcLDNTR	C10(Carbamidomethyl)	1	1	P02787	Protein P02787	P02787	1	3	0.7506	0	1	1	627.964	1881.88	1881.88	1.07	0.00067	HCD (High Energy Collision Dissociation)	MS2	27.9673	120	26.4964	7826	In-Gel-Vd_3_neutral.RAW	F3		4.45	0	5.896e-05	1.26465e+06	26.46	P02787 ADRDQYELLcLDNTR
High	Sequest HT (A2)	Unambiguous	ADSPmDDFFQcVNGK	M5(Oxidation); C11(Carbamidomethyl)	1	1	P05156	Protein P05156	P05156	0	2	0.656	0	1	1	873.861	1746.72	1746.71	3.27	0.00285	HCD (High Energy Collision Dissociation)	MS2	13.7687	120	34.9749	12636	In-Gel-Vd_1_neutral.RAW	F2		1.25	0.00345	0.05174	458605	34.84	P05156 ADSPmDDFFQcVNGK
High	Sequest HT (A2)	Unambiguous	ADSSPVK		1	2	P0DOY2	Protein P0DOY2	P0DOY2; P0DOY3	0	2	0.4422	0	1	1	352.186	703.364	703.362	2.88	0.00101	HCD (High Energy Collision Dissociation)	MS2	3.73698	120	23.4057	7178	Silica_Partikel_1mg_mit_RapiGest_1.raw	F6		1.99	0.002979	0.04299	18500036	23.49	P0DOY2 ADSSPVK
High	Sequest HT (A2)	Unambiguous	ADSSPVK		1	2	P0DOY2	Protein P0DOY2	P0DOY2; P0DOY3	0	2	0.4523	0	1	1	352.186	703.364	703.362	2.88	0.00101	HCD (High Energy Collision Dissociation)	MS2	2.67281	42.847	23.4435	7263	Silica_Partikel_1mg_mit_RapiGest_2.raw	F5		1.99	0.003836	0.06205	17841648	23.49	P0DOY2 ADSSPVK
High	Sequest HT (A2)	Unambiguous	ADSSPVK		1	2	P0DOY2	Protein P0DOY2	P0DOY2; P0DOY3	0	2	0.4785	0	1	1	352.186	703.364	703.362	2.8	0.00098	HCD (High Energy Collision Dissociation)	MS2	3.29398	37.149	23.3823	7261	Silica_Partikel_1mg_mit_RapiGest_3.raw	F4		2.09	0.003322	0.0478	22052396	23.45	P0DOY2 ADSSPVK
High	Sequest HT (A2)	Unambiguous	ADSSPVK		1	2	P0DOY2	Protein P0DOY2	P0DOY2; P0DOY3	0	2	0.3655	0	1	1	352.185	703.363	703.362	0.71	0.00025	HCD (High Energy Collision Dissociation)	MS2	9.70699	120	23.3753	7877	In-Gel-Vd_2_neutral.RAW	F1		1.97	0.00186	0.02034	6259102	23.44	P0DOY2 ADSSPVK
High	Sequest HT (A2)	Unambiguous	ADSSPVK		1	2	P0DOY2	Protein P0DOY2	P0DOY2; P0DOY3	0	2	0.3776	0	1	1	352.185	703.363	703.362	1.15	0.0004	HCD (High Energy Collision Dissociation)	MS2	13.7912	119.239	23.3855	7683	In-Gel-Vd_1_neutral.RAW	F2		1.96	0.00186	0.02122	5.60277e+06	23.45	P0DOY2 ADSSPVK
High	Sequest HT (A2)	Unambiguous	ADSSPVK		1	2	P0DOY2	Protein P0DOY2	P0DOY2; P0DOY3	0	2	0.3632	0	1	1	352.185	703.363	703.362	1.15	0.0004	HCD (High Energy Collision Dissociation)	MS2	8.16577	100.588	23.4112	6830	In-Gel-Vd_3_neutral.RAW	F3		1.9	0.002719	0.0357	3.84953e+06	23.44	P0DOY2 ADSSPVK
High	Sequest HT (A2)	Unambiguous	ADSSPVKAGVETTTPSK		1	2	P0DOY2	Protein P0DOY2	P0DOY2; P0DOY3	1	3	0.7188	0	1	1	558.959	1674.86	1674.85	4.08	0.00228	HCD (High Energy Collision Dissociation)	MS2	3.78712	23.451	24.2714	7482	Silica_Partikel_1mg_mit_RapiGest_1.raw	F6		5.05	0	2.816e-07	20482782	24.35	P0DOY2 ADSSPVKAGVETTTPSK
High	Sequest HT (A2)	Unambiguous	ADSSPVKAGVETTTPSK		1	2	P0DOY2	Protein P0DOY2	P0DOY2; P0DOY3	1	3	0.7158	0	1	1	558.958	1674.86	1674.85	3.64	0.00203	HCD (High Energy Collision Dissociation)	MS2	0	21.766	24.4654	7634	Silica_Partikel_1mg_mit_RapiGest_3.raw	F4		4.68	0	9.254e-07	21406992	24.36	P0DOY2 ADSSPVKAGVETTTPSK
High	Sequest HT (A2)	Unambiguous	ADSSPVKAGVETTTPSK		1	2	P0DOY2	Protein P0DOY2	P0DOY2; P0DOY3	1	2	0.7375	0	1	1	837.934	1674.86	1674.85	3.83	0.00321	HCD (High Energy Collision Dissociation)	MS2	22.819	120	24.378	7603	Silica_Partikel_1mg_mit_RapiGest_3.raw	F4		4.19	0	5.037e-07	3.62846e+06	24.37	P0DOY2 ADSSPVKAGVETTTPSK
High	Sequest HT (A2)	Unambiguous	ADSSPVKAGVETTTPSK		1	2	P0DOY2	Protein P0DOY2	P0DOY2; P0DOY3	1	3	0.6947	0	1	1	558.956	1674.85	1674.85	-0.19	-0.0001	HCD (High Energy Collision Dissociation)	MS2	5.60468	120	24.2271	7371	Silica_Partikel_1mg_mit_Urea+CHAPS_gefaellt_2.RAW	F9		2.26	0	0.0002139	822097	24.32	P0DOY2 ADSSPVKAGVETTTPSK
High	Sequest HT (A2)	Unambiguous	ADSSPVKAGVETTTPSK		1	2	P0DOY2	Protein P0DOY2	P0DOY2; P0DOY3	1	3	0.4563	0	1	1	558.957	1674.86	1674.85	1.67	0.00093	HCD (High Energy Collision Dissociation)	MS2	0	120	24.7224	10079	Silica_Partikel_1mg_mit_Urea+CHAPS_gefaellt_1.RAW	F7		1.03	0.006384	0.1032	159511	24.76	P0DOY2 ADSSPVKAGVETTTPSK
High	Sequest HT (A2)	Unambiguous	ADSSPVKAGVETTTPSK		1	2	P0DOY2	Protein P0DOY2	P0DOY2; P0DOY3	1	3	0.7203	0	1	1	558.957	1674.86	1674.85	1.35	0.00075	HCD (High Energy Collision Dissociation)	MS2	0	120	24.3487	9853	Silica_Partikel_1mg_mit_Urea+CHAPS_gefaellt_1.RAW	F7		2.61	0	0.0002764	466438	24.31	P0DOY2 ADSSPVKAGVETTTPSK
High	Sequest HT (A2)	Unambiguous	ADSVVDLLSYNVQGSGETTYDHK		1	1	P04114	Protein P04114	P04114	0	3	0.7494	0	1	1	833.398	2498.18	2498.17	4.97	0.00414	HCD (High Energy Collision Dissociation)	MS2	29.1127	80.339	31.0329	9561	Silica_Partikel_1mg_mit_RapiGest_1.raw	F6		4.47	0	1.687e-08	11025751	31.19	P04114 ADSVVDLLSYNVQGSGETTYDHK
High	Sequest HT (A2)	Unambiguous	ADSVVDLLSYNVQGSGETTYDHK		1	1	P04114	Protein P04114	P04114	0	4	0.6241	0	1	1	625.3	2498.18	2498.17	3.4	0.00213	HCD (High Energy Collision Dissociation)	MS2	45.6673	26.951	31.3448	9900	Silica_Partikel_1mg_mit_RapiGest_2.raw	F5		2.66	0	1.188e-05	13282560	31.21	P04114 ADSVVDLLSYNVQGSGETTYDHK
High	Sequest HT (A2)	Unambiguous	ADSVVDLLSYNVQGSGETTYDHK		1	1	P04114	Protein P04114	P04114	0	2	0.7894	0	1	1	1249.59	2498.18	2498.17	3.37	0.0042	HCD (High Energy Collision Dissociation)	MS2	24.5293	120	31.1685	9849	Silica_Partikel_1mg_mit_RapiGest_2.raw	F5		4.7	0	1.353e-08	3.3837e+06	31.22	P04114 ADSVVDLLSYNVQGSGETTYDHK
High	Sequest HT (A2)	Unambiguous	ADSVVDLLSYNVQGSGETTYDHK		1	1	P04114	Protein P04114	P04114	0	3	0.6997	0	1	1	833.393	2498.17	2498.17	-0.89	-0.00074	HCD (High Energy Collision Dissociation)	MS2	25.6433	75.205	31.4614	9934	Silica_Partikel_1mg_mit_RapiGest_2.raw	F5		3.63	0	5.34e-07	48147960	31.21	P04114 ADSVVDLLSYNVQGSGETTYDHK
High	Sequest HT (A2)	Unambiguous	ADSVVDLLSYNVQGSGETTYDHK		1	1	P04114	Protein P04114	P04114	0	3	0.8272	0	1	1	833.397	2498.18	2498.17	3.8	0.00316	HCD (High Energy Collision Dissociation)	MS2	2.22119	100.666	31.3061	9755	Silica_Partikel_1mg_mit_RapiGest_3.raw	F4		5.73	0	1.455e-10	10324797	31.18	P04114 ADSVVDLLSYNVQGSGETTYDHK
High	Sequest HT (A2)	Unambiguous	ADSVVDLLSYNVQGSGETTYDHK		1	1	P04114	Protein P04114	P04114	0	3	0.6275	0	1	1	833.395	2498.17	2498.17	0.65	0.00054	HCD (High Energy Collision Dissociation)	MS2	35.7512	120	31.1	11337	In-Gel-Vd_2_neutral.RAW	F1		2.04	0.0004271	0.001796	521405	31.11	P04114 ADSVVDLLSYNVQGSGETTYDHK
High	Sequest HT (A2)	Unambiguous	ADSVVDLLSYNVQGSGETTYDHK		1	1	P04114	Protein P04114	P04114	0	3	0.6867	0	1	1	833.396	2498.17	2498.17	2.19	0.00182	HCD (High Energy Collision Dissociation)	MS2	19.7506	120	31.0759	10986	In-Gel-Vd_1_neutral.RAW	F2		3.32	0	5.283e-06	1.18921e+06	31.1	P04114 ADSVVDLLSYNVQGSGETTYDHK
High	Sequest HT (A2)	Unambiguous	ADSVVDLLSYNVQGSGETTYDHK		1	1	P04114	Protein P04114	P04114	0	3	0.6282	0	1	1	833.396	2498.17	2498.17	1.53	0.00127	HCD (High Energy Collision Dissociation)	MS2	34.2341	120	31.1846	9213	In-Gel-Vd_3_neutral.RAW	F3		2.34	0	0.0005386	510482	31.08	P04114 ADSVVDLLSYNVQGSGETTYDHK
High	Sequest HT (A2)	Unambiguous	ADTLTDEINFLR		1	3	P04259	Protein P04259	P04259; P02538; P48668	0	2	0.5887	0	1	1	704.361	1407.72	1407.71	2.98	0.00209	HCD (High Energy Collision Dissociation)	MS2	8.01225	120	31.908	11664	In-Gel-Vd_2_neutral.RAW	F1		2.48	0	0.0002919	363369	31.92	P04259 ADTLTDEINFLR
High	Sequest HT (A2)	Unambiguous	ADVQAHGEGQEFSITcLVDEEEmKK	C16(Carbamidomethyl); M23(Oxidation)	1	1	P19827	Protein P19827	P19827	1	4	0.7396	0	1	1	717.329	2866.3	2866.29	3.08	0.00221	HCD (High Energy Collision Dissociation)	MS2	24.98	120	24.0087	8165	In-Gel-Vd_2_neutral.RAW	F1		4.8	0	1.443e-08	1.41559e+06	24.03	P19827 ADVQAHGEGQEFSITcLVDEEEmKK
High	Sequest HT (A2)	Unambiguous	ADYEKHK		1	1	P01834	Protein P01834	P01834	1	3	0.4098	0	1	1	297.484	890.436	890.437	-0.63	-0.00019	HCD (High Energy Collision Dissociation)	MS2	44.1118	120	15.2508	4639	Silica_Partikel_1mg_mit_Urea+CHAPS_gefaellt_2.RAW	F9		1.22	0.002594	0.0331	664431	15.27	P01834 ADYEKHK
High	Sequest HT (A2)	Unambiguous	ADYEKHK		1	1	P01834	Protein P01834	P01834	1	3	0.0709	0	1	1	297.484	890.437	890.437	-0.01	0	HCD (High Energy Collision Dissociation)	MS2	48.5783	120	15.3021	4090	Silica_Partikel_1mg_mit_Urea+CHAPS_gefaellt_1.RAW	F7		1.41	0.001579	0.01452	523614	15.32	P01834 ADYEKHK
High	Sequest HT (A2)	Unambiguous	AEAESLYQSK		1	1	P04264	Protein P04264	P04264	0	2	0.6222	0	1	1	563.275	1125.54	1125.54	0.9	0.00051	HCD (High Energy Collision Dissociation)	MS2	3.41404	120	27.3781	9695	In-Gel-Vd_2_neutral.RAW	F1		2.7	3.062e-05	0.0007357	1.07101e+06	27.33	P04264 AEAESLYQSK
High	Sequest HT (A2)	Unambiguous	AEAGVPAEFSIWTR		1	1	P21333	Protein P21333	P21333	0	2	0.7202	0	1	1	767.393	1533.78	1533.77	5.55	0.00425	HCD (High Energy Collision Dissociation)	MS2	7.54714	88.582	30.4517	9397	Silica_Partikel_1mg_mit_RapiGest_1.raw	F6		4.11	0	2.603e-05	3.49063e+06	30.44	P21333 AEAGVPAEFSIWTR
High	Sequest HT (A2)	Unambiguous	AEAGVPAEFSIWTR		1	1	P21333	Protein P21333	P21333	0	2	0.6093	0	1	1	767.394	1533.78	1533.77	7.22	0.00553	HCD (High Energy Collision Dissociation)	MS2	10.8774	120	30.4857	9639	Silica_Partikel_1mg_mit_RapiGest_2.raw	F5		3.89	0	2.852e-05	3283695	30.4	P21333 AEAGVPAEFSIWTR
High	Sequest HT (A2)	Unambiguous	AEAGVPAEFSIWTR		1	1	P21333	Protein P21333	P21333	0	2	0.7322	0	1	1	767.391	1533.78	1533.77	3.95	0.00303	HCD (High Energy Collision Dissociation)	MS2	14.8403	85.268	30.5207	9539	Silica_Partikel_1mg_mit_RapiGest_3.raw	F4		4.07	0	3.611e-05	3.61578e+06	30.47	P21333 AEAGVPAEFSIWTR
High	Sequest HT (A2)	Unambiguous	AEAQAQYSAAVAK		1	1	Q14624	Protein Q14624	Q14624	0	2	0.6592	0	1	1	654.335	1307.66	1307.66	3.06	0.002	HCD (High Energy Collision Dissociation)	MS2	26.5217	8.801	28.2355	8770	Silica_Partikel_1mg_mit_RapiGest_1.raw	F6		3.14	0	0.0005453	27210006	28.28	Q14624 AEAQAQYSAAVAK
High	Sequest HT (A2)	Unambiguous	AEAQAQYSAAVAK		1	1	Q14624	Protein Q14624	Q14624	0	3	0.7109	0	1	1	436.559	1307.66	1307.66	3.1	0.00135	HCD (High Energy Collision Dissociation)	MS2	0	120	28.254	8775	Silica_Partikel_1mg_mit_RapiGest_1.raw	F6		3.77	0	0.0003081	7.231e+06	28.3	Q14624 AEAQAQYSAAVAK
High	Sequest HT (A2)	Unambiguous	AEAQAQYSAAVAK		1	1	Q14624	Protein Q14624	Q14624	0	3	0.6667	0	1	1	436.559	1307.66	1307.66	3.38	0.00147	HCD (High Energy Collision Dissociation)	MS2	11.7806	68.766	28.1845	8936	Silica_Partikel_1mg_mit_RapiGest_2.raw	F5		3.48	0	0.0004598	4994941	28.19	Q14624 AEAQAQYSAAVAK
High	Sequest HT (A2)	Unambiguous	AEAQAQYSAAVAK		1	1	Q14624	Protein Q14624	Q14624	0	3	0.7024	0	1	1	436.559	1307.66	1307.66	3.66	0.0016	HCD (High Energy Collision Dissociation)	MS2	10.4557	120	28.2546	8893	Silica_Partikel_1mg_mit_RapiGest_3.raw	F4		3.73	0	6.565e-05	7.14764e+06	28.33	Q14624 AEAQAQYSAAVAK
High	Sequest HT (A2)	Unambiguous	AEAQAQYSAAVAK		1	1	Q14624	Protein Q14624	Q14624	0	2	0.7557	0	1	1	654.335	1307.66	1307.66	2.88	0.00188	HCD (High Energy Collision Dissociation)	MS2	0	120	27.8216	8501	Silica_Partikel_1mg_mit_Urea+CHAPS_gefaellt_2.RAW	F9		2.62	0	2.345e-05	196902	27.83	Q14624 AEAQAQYSAAVAK
High	Sequest HT (A2)	Unambiguous	AEAQAQYSAAVAK		1	1	Q14624	Protein Q14624	Q14624	0	2	0.7033	0	1	1	654.334	1307.66	1307.66	1.94	0.00127	HCD (High Energy Collision Dissociation)	MS2	0	120	24.5296	6315	Silica_Partikel_1mg_mit_Urea+CHAPS_gefaellt_3.RAW	F8		2.09	0.0004047	0.001708	431519	24.51	Q14624 AEAQAQYSAAVAK
High	Sequest HT (A2)	Unambiguous	AEAQAQYSAAVAK		1	1	Q14624	Protein Q14624	Q14624	0	2	0.749	0	1	1	654.333	1307.66	1307.66	0.26	0.00017	HCD (High Energy Collision Dissociation)	MS2	19.649	120	28.4362	12349	Silica_Partikel_1mg_mit_Urea+CHAPS_gefaellt_1.RAW	F7		2.63	0	9.213e-05	237425	28.44	Q14624 AEAQAQYSAAVAK
High	Sequest HT (A2)	Unambiguous	AEAQAQYSAAVAK		1	1	Q14624	Protein Q14624	Q14624	0	3	0.6679	0	1	1	436.559	1307.66	1307.66	1.63	0.00071	HCD (High Energy Collision Dissociation)	MS2	5.15852	120	28.4087	10156	In-Gel-Vd_2_neutral.RAW	F1		2.62	0.0001511	0.001321	625538	28.37	Q14624 AEAQAQYSAAVAK
High	Sequest HT (A2)	Unambiguous	AEAQAQYSAAVAK		1	1	Q14624	Protein Q14624	Q14624	0	2	0.7346	0	1	1	654.334	1307.66	1307.66	1.38	0.0009	HCD (High Energy Collision Dissociation)	MS2	15.6742	33.171	28.3786	10142	In-Gel-Vd_2_neutral.RAW	F1		3.58	0	2.606e-05	7.43412e+06	28.37	Q14624 AEAQAQYSAAVAK
High	Sequest HT (A2)	Unambiguous	AEAQAQYSAAVAK		1	1	Q14624	Protein Q14624	Q14624	0	2	0.7165	0	1	1	654.334	1307.66	1307.66	1.01	0.00066	HCD (High Energy Collision Dissociation)	MS2	11.5453	48.621	28.2285	9716	In-Gel-Vd_1_neutral.RAW	F2		3.81	0	0.0001601	13634210	28.34	Q14624 AEAQAQYSAAVAK
High	Sequest HT (A2)	Unambiguous	AEAQAQYSAAVAK		1	1	Q14624	Protein Q14624	Q14624	0	3	0.7324	0	1	1	436.558	1307.66	1307.66	0.86	0.00037	HCD (High Energy Collision Dissociation)	MS2	0	120	28.2919	9742	In-Gel-Vd_1_neutral.RAW	F2		2.99	0	0.0005088	766726	28.31	Q14624 AEAQAQYSAAVAK
High	Sequest HT (A2)	Unambiguous	AEAQAQYSAAVAK		1	1	Q14624	Protein Q14624	Q14624	0	3	0.7222	0	1	1	436.558	1307.66	1307.66	0.3	0.00013	HCD (High Energy Collision Dissociation)	MS2	44.1175	120	28.3584	8397	In-Gel-Vd_3_neutral.RAW	F3		3.42	0	7.44e-05	538692	28.37	Q14624 AEAQAQYSAAVAK
High	Sequest HT (A2)	Unambiguous	AEAQAQYSAAVAK		1	1	Q14624	Protein Q14624	Q14624	0	2	0.6847	0	1	1	654.334	1307.66	1307.66	0.73	0.00048	HCD (High Energy Collision Dissociation)	MS2	26.1637	33.639	28.4183	8416	In-Gel-Vd_3_neutral.RAW	F3		3.52	0	0.0001076	5806693	28.36	Q14624 AEAQAQYSAAVAK
High	Sequest HT (A2)	Unambiguous	AEATTLHVAPQGTAMAVSTFR		1	1	P07360	Protein P07360	P07360	0	3	0.8011	0	1	1	720.371	2159.1	2159.09	3.41	0.00246	HCD (High Energy Collision Dissociation)	MS2	3.10401	42.27	24.8198	7678	Silica_Partikel_1mg_mit_RapiGest_1.raw	F6		5.33	0	7.012e-09	26837410	24.71	P07360 AEATTLHVAPQGTAMAVSTFR
High	Sequest HT (A2)	Unambiguous	AEATTLHVAPQGTAMAVSTFR		1	1	P07360	Protein P07360	P07360	0	3	0.7963	0	1	1	720.372	2159.1	2159.09	4.34	0.00313	HCD (High Energy Collision Dissociation)	MS2	5.46021	48.214	24.5543	7672	Silica_Partikel_1mg_mit_RapiGest_2.raw	F5		6.48	0	1.333e-09	32440416	24.68	P07360 AEATTLHVAPQGTAMAVSTFR
High	Sequest HT (A2)	Unambiguous	AEATTLHVAPQGTAMAVSTFR		1	1	P07360	Protein P07360	P07360	0	3	0.7727	0	1	1	720.372	2159.1	2159.09	4.51	0.00325	HCD (High Energy Collision Dissociation)	MS2	2.27882	21.767	24.6511	7702	Silica_Partikel_1mg_mit_RapiGest_3.raw	F4		5.28	0	1.978e-07	30259332	24.73	P07360 AEATTLHVAPQGTAMAVSTFR
High	Sequest HT (A2)	Unambiguous	AEATTLHVAPQGTAmAVSTFR	M15(Oxidation)	1	1	P07360	Protein P07360	P07360	0	3	0.7529	0	1	1	725.702	2175.09	2175.09	1.91	0.00138	HCD (High Energy Collision Dissociation)	MS2	0	120	24.8214	8540	In-Gel-Vd_2_neutral.RAW	F1		5.26	0	1.651e-06	3.12081e+06	24.88	P07360 AEATTLHVAPQGTAmAVSTFR
High	Sequest HT (A2)	Unambiguous	AEATTLHVAPQGTAmAVSTFR	M15(Oxidation)	1	1	P07360	Protein P07360	P07360	0	3	0.783	0	1	1	725.701	2175.09	2175.09	0.81	0.00059	HCD (High Energy Collision Dissociation)	MS2	2.53824	120	24.9017	8324	In-Gel-Vd_1_neutral.RAW	F2		5.53	0	1.181e-06	2.49767e+06	24.87	P07360 AEATTLHVAPQGTAmAVSTFR
High	Sequest HT (A2)	Unambiguous	AEATTLHVAPQGTAmAVSTFR	M15(Oxidation)	1	1	P07360	Protein P07360	P07360	0	3	0.7854	0	1	1	725.701	2175.09	2175.09	1.15	0.00083	HCD (High Energy Collision Dissociation)	MS2	0	118.434	24.8555	7306	In-Gel-Vd_3_neutral.RAW	F3		6.15	0	1.019e-08	3.01851e+06	24.88	P07360 AEATTLHVAPQGTAmAVSTFR
High	Sequest HT (A2)	Unambiguous	AEDHFSVIDFNQNIR		1	1	P19823	Protein P19823	P19823	0	3	0.7674	0	1	1	602.294	1804.87	1804.86	3.53	0.00212	HCD (High Energy Collision Dissociation)	MS2	13.1799	51.65	24.5339	7574	Silica_Partikel_1mg_mit_RapiGest_1.raw	F6		4.3	0	9.413e-05	5459444	24.54	P19823 AEDHFSVIDFNQNIR
High	Sequest HT (A2)	Unambiguous	AEDHFSVIDFNQNIR		1	1	P19823	Protein P19823	P19823	0	3	0.7397	0	1	1	602.294	1804.87	1804.86	3.63	0.00218	HCD (High Energy Collision Dissociation)	MS2	2.88716	37.484	24.4595	7635	Silica_Partikel_1mg_mit_RapiGest_2.raw	F5		4.84	0	0.0002257	23422596	24.53	P19823 AEDHFSVIDFNQNIR
High	Sequest HT (A2)	Unambiguous	AEDHFSVIDFNQNIR		1	1	P19823	Protein P19823	P19823	0	3	0.7553	0	1	1	602.295	1804.87	1804.86	4.44	0.00267	HCD (High Energy Collision Dissociation)	MS2	8.84559	36.518	24.5153	7653	Silica_Partikel_1mg_mit_RapiGest_3.raw	F4		4.21	0	3.362e-05	5.27434e+06	24.53	P19823 AEDHFSVIDFNQNIR
High	Sequest HT (A2)	Unambiguous	AEDHFSVIDFNQNIR		1	1	P19823	Protein P19823	P19823	0	3	0.7837	0	1	1	602.293	1804.86	1804.86	1.6	0.00096	HCD (High Energy Collision Dissociation)	MS2	0	52.294	24.3987	8340	In-Gel-Vd_2_neutral.RAW	F1		4.53	0	0.0001421	7.2956e+06	24.44	P19823 AEDHFSVIDFNQNIR
High	Sequest HT (A2)	Unambiguous	AEDHFSVIDFNQNIR		1	1	P19823	Protein P19823	P19823	0	3	0.7429	0	1	1	602.293	1804.86	1804.86	1.6	0.00096	HCD (High Energy Collision Dissociation)	MS2	0.618406	31.319	24.5133	8162	In-Gel-Vd_1_neutral.RAW	F2		3.85	0	4.163e-05	8874356	24.46	P19823 AEDHFSVIDFNQNIR
High	Sequest HT (A2)	Unambiguous	AEDHFSVIDFNQNIR		1	1	P19823	Protein P19823	P19823	0	3	0.7867	0	1	1	602.293	1804.86	1804.86	1.8	0.00108	HCD (High Energy Collision Dissociation)	MS2	0	110.028	24.5818	7214	In-Gel-Vd_3_neutral.RAW	F3		4.36	0	7.779e-06	6536974	24.47	P19823 AEDHFSVIDFNQNIR
High	Sequest HT (A2)	Unambiguous	AEDLVGK		1	1	P01024	Protein P01024	P01024	0	2	0.4413	0	1	1	366.202	731.396	731.393	3.54	0.00129	HCD (High Energy Collision Dissociation)	MS2	0	53.153	24.839	7686	Silica_Partikel_1mg_mit_RapiGest_1.raw	F6		2.13	0.002594	0.03241	77448352	24.97	P01024 AEDLVGK
High	Sequest HT (A2)	Unambiguous	AEDLVGK		1	1	P01024	Protein P01024	P01024	0	2	0.3397	0	1	1	366.201	731.396	731.393	3.04	0.00111	HCD (High Energy Collision Dissociation)	MS2	0	45.602	24.8972	7799	Silica_Partikel_1mg_mit_RapiGest_2.raw	F5		2.09	0.002563	0.03162	70780264	25.02	P01024 AEDLVGK
High	Sequest HT (A2)	Unambiguous	AEDLVGK		1	1	P01024	Protein P01024	P01024	0	2	0.4444	0	1	1	366.201	731.395	731.393	2.87	0.00105	HCD (High Energy Collision Dissociation)	MS2	0	49.353	24.8274	7768	Silica_Partikel_1mg_mit_RapiGest_3.raw	F4		2.16	0.002881	0.0418	101734552	24.95	P01024 AEDLVGK
High	Sequest HT (A2)	Unambiguous	AEDLVGK		1	1	P01024	Protein P01024	P01024	0	2	0.5165	0	1	1	366.2	731.393	731.393	-0.55	-0.0002	HCD (High Energy Collision Dissociation)	MS2	28.0116	120	24.8184	7537	Silica_Partikel_1mg_mit_Urea+CHAPS_gefaellt_2.RAW	F9		1.82	0.00135	0.01072	626284	24.87	P01024 AEDLVGK
High	Sequest HT (A2)	Unambiguous	AEDLVGK		1	1	P01024	Protein P01024	P01024	0	2	0.35	0	1	1	366.2	731.394	731.393	0.28	0.0001	HCD (High Energy Collision Dissociation)	MS2	12.1051	120	23.9862	5784	Silica_Partikel_1mg_mit_Urea+CHAPS_gefaellt_3.RAW	F8		2	0.001249	0.009298	1632571	24.01	P01024 AEDLVGK
High	Sequest HT (A2)	Unambiguous	AEDLVGK		1	1	P01024	Protein P01024	P01024	0	2	0.4777	0	1	1	366.2	731.393	731.393	0.03	1e-05	HCD (High Energy Collision Dissociation)	MS2	28.5678	120	24.8056	10130	Silica_Partikel_1mg_mit_Urea+CHAPS_gefaellt_1.RAW	F7		1.57	0.001334	0.01051	385149	24.83	P01024 AEDLVGK
High	Sequest HT (A2)	Unambiguous	AEDLVGK		1	1	P01024	Protein P01024	P01024	0	2	0.476	0	1	1	366.201	731.394	731.393	1.2	0.00044	HCD (High Energy Collision Dissociation)	MS2	0	120	24.778	8520	In-Gel-Vd_2_neutral.RAW	F1		2.08	0.001579	0.01477	17344356	24.86	P01024 AEDLVGK
High	Sequest HT (A2)	Unambiguous	AEDLVGK		1	1	P01024	Protein P01024	P01024	0	2	0.5144	0	1	1	366.201	731.394	731.393	0.78	0.00029	HCD (High Energy Collision Dissociation)	MS2	0	120	24.7741	8270	In-Gel-Vd_1_neutral.RAW	F2		2.08	0.001579	0.01432	30021520	24.88	P01024 AEDLVGK
High	Sequest HT (A2)	Unambiguous	AEDLVGK		1	1	P01024	Protein P01024	P01024	0	2	0.4667	0	1	1	366.201	731.394	731.393	0.87	0.00032	HCD (High Energy Collision Dissociation)	MS2	0	89.053	24.9827	7347	In-Gel-Vd_3_neutral.RAW	F3		1.95	0.001435	0.01332	8105881	24.88	P01024 AEDLVGK
High	Sequest HT (A2)	Unambiguous	AEDLVGKSLYVSATVILHSGSDMVQAER		1	1	P01024	Protein P01024	P01024	1	4	0.7201	0	1	1	744.635	2975.52	2975.51	1	0.00074	HCD (High Energy Collision Dissociation)	MS2	16.9674	120	24.0036	7305	Silica_Partikel_1mg_mit_Urea+CHAPS_gefaellt_2.RAW	F9		3.93	0	1.257e-05	1.85803e+06	24.11	P01024 AEDLVGKSLYVSATVILHSGSDMVQAER
High	Sequest HT (A2)	Unambiguous	AEDLVGKSLYVSATVILHSGSDMVQAER		1	1	P01024	Protein P01024	P01024	1	4	0.7909	0	1	1	744.634	2975.51	2975.51	0.18	0.00013	HCD (High Energy Collision Dissociation)	MS2	3.04099	120	23.7546	5643	Silica_Partikel_1mg_mit_Urea+CHAPS_gefaellt_3.RAW	F8		4.16	0	1.988e-06	3.07132e+06	23.81	P01024 AEDLVGKSLYVSATVILHSGSDMVQAER
High	Sequest HT (A2)	Unambiguous	AEDLVGKSLYVSATVILHSGSDmVQAER	M23(Oxidation)	1	1	P01024	Protein P01024	P01024	1	4	0.6807	0	1	1	748.634	2991.51	2991.51	1.31	0.00098	HCD (High Energy Collision Dissociation)	MS2	13.1023	120	23.8763	5710	Silica_Partikel_1mg_mit_Urea+CHAPS_gefaellt_3.RAW	F8		2.38	0.0001781	0.001406	414880	23.85	P01024 AEDLVGKSLYVSATVILHSGSDmVQAER
High	Sequest HT (A2)	Unambiguous	AEDLVGKSLYVSATVILHSGSDMVQAER		1	1	P01024	Protein P01024	P01024	1	3	0.8094	0	1	1	992.511	2975.52	2975.51	1.15	0.00114	HCD (High Energy Collision Dissociation)	MS2	0	120	23.7948	5664	Silica_Partikel_1mg_mit_Urea+CHAPS_gefaellt_3.RAW	F8		3.62	0	1.177e-05	482525	23.81	P01024 AEDLVGKSLYVSATVILHSGSDMVQAER
High	Sequest HT (A2)	Unambiguous	AEDLVGKSLYVSATVILHSGSDMVQAER		1	1	P01024	Protein P01024	P01024	1	4	0.7905	0	1	1	744.635	2975.52	2975.51	1.16	0.00086	HCD (High Energy Collision Dissociation)	MS2	0	120	24.6104	10010	Silica_Partikel_1mg_mit_Urea+CHAPS_gefaellt_1.RAW	F7		3.15	0	0.0001015	422896	24.58	P01024 AEDLVGKSLYVSATVILHSGSDMVQAER
High	Sequest HT (A2)	Unambiguous	AEDLVGKSLYVSATVILHSGSDMVQAER		1	1	P01024	Protein P01024	P01024	1	4	0.7316	0	1	1	744.635	2975.52	2975.51	1.9	0.00141	HCD (High Energy Collision Dissociation)	MS2	0	120	24.1329	9724	Silica_Partikel_1mg_mit_Urea+CHAPS_gefaellt_1.RAW	F7		3.13	0	0.0001144	595281	24.19	P01024 AEDLVGKSLYVSATVILHSGSDMVQAER
High	Sequest HT (A2)	Unambiguous	AEDTALYYcAK	C9(Carbamidomethyl)	1	2	P01782	Protein P01782	P0DP04; P01782	0	2	0.6224	0	1	1	652.796	1304.58	1304.58	1.65	0.00108	HCD (High Energy Collision Dissociation)	MS2	33.2627	120	29.457	10620	In-Gel-Vd_2_neutral.RAW	F1		2.86	0	0.0003179	861411	29.49	P01782 AEDTALYYcAK
High	Sequest HT (A2)	Unambiguous	AEDTALYYcAK	C9(Carbamidomethyl)	1	2	P01782	Protein P01782	P0DP04; P01782	0	2	0.4667	0	1	1	652.796	1304.58	1304.58	1.19	0.00077	HCD (High Energy Collision Dissociation)	MS2	29.9424	120	29.4766	10278	In-Gel-Vd_1_neutral.RAW	F2		2.7	0	0.0005785	1.57418e+06	29.5	P01782 AEDTALYYcAK
High	Sequest HT (A2)	Unambiguous	AEDTALYYcAK	C9(Carbamidomethyl)	1	2	P01782	Protein P01782	P0DP04; P01782	0	2	0.5551	0	1	1	652.796	1304.58	1304.58	0.91	0.00059	HCD (High Energy Collision Dissociation)	MS2	26.8971	120	29.5603	8748	In-Gel-Vd_3_neutral.RAW	F3		2.63	0	0.0005254	1.35638e+06	29.49	P01782 AEDTALYYcAK
High	Sequest HT (A2)	Unambiguous	AEDTAVYYcAR	C9(Carbamidomethyl)	2	10	P01780; P01772	Protein P01780; P01772	P01763; A0A0B4J1X5; P01780; A0A0B4J1V1; P01772; A0A0J9YVY3; P01762; P0DP02; P01767; A0A0C4DH42	0	2	0.7409	0	1	1	659.792	1318.58	1318.57	2.64	0.00174	HCD (High Energy Collision Dissociation)	MS2	9.72643	120	30.16	10923	In-Gel-Vd_2_neutral.RAW	F1		2.74	0	0.0005028	3.69037e+06	29.99	P01780; P01772 AEDTAVYYcAR
High	Sequest HT (A2)	Unambiguous	AEDTAVYYcAR	C9(Carbamidomethyl)	2	10	P01780; P01772	Protein P01780; P01772	P01763; A0A0B4J1X5; P01780; A0A0B4J1V1; P01772; A0A0J9YVY3; P01762; P0DP02; P01767; A0A0C4DH42	0	2	0.7697	0	1	1	659.791	1318.58	1318.57	1.53	0.00101	HCD (High Energy Collision Dissociation)	MS2	17.0792	64.542	30.0421	10531	In-Gel-Vd_1_neutral.RAW	F2		3.56	0	0.0003607	4604475	30	P01780; P01772 AEDTAVYYcAR
High	Sequest HT (A2)	Unambiguous	AEDTAVYYcAR	C9(Carbamidomethyl)	2	10	P01780; P01772	Protein P01780; P01772	P01763; A0A0B4J1X5; P01780; A0A0B4J1V1; P01772; A0A0J9YVY3; P01762; P0DP02; P01767; A0A0C4DH42	0	2	0.7926	0	1	1	659.79	1318.57	1318.57	0.14	9e-05	HCD (High Energy Collision Dissociation)	MS2	24.3913	120	29.859	8833	In-Gel-Vd_3_neutral.RAW	F3		3.23	0	0.000403	5654653	30	P01780; P01772 AEDTAVYYcAR
High	Sequest HT (A2)	Unambiguous	AEDTAVYYcVR	C9(Carbamidomethyl)	1	1	A0A0C4DH35	Protein A0A0C4DH35	A0A0C4DH35	0	2	0.7059	0	1	1	673.808	1346.61	1346.6	2.82	0.0019	HCD (High Energy Collision Dissociation)	MS2	20.2218	120	29.8405	10786	In-Gel-Vd_2_neutral.RAW	F1		2.89	3.062e-05	0.0009711	450938	29.79	A0A0C4DH35 AEDTAVYYcVR
High	Sequest HT (A2)	Unambiguous	AEDTAVYYcVR	C9(Carbamidomethyl)	1	1	A0A0C4DH35	Protein A0A0C4DH35	A0A0C4DH35	0	2	0.7439	0	1	1	673.807	1346.61	1346.6	1.19	0.0008	HCD (High Energy Collision Dissociation)	MS2	4.34637	120	29.856	10448	In-Gel-Vd_1_neutral.RAW	F2		2.85	3.062e-05	0.0006727	1.04945e+06	29.83	A0A0C4DH35 AEDTAVYYcVR
High	Sequest HT (A2)	Unambiguous	AEEEHLGILGPQLHADVGDK		1	1	P00450	Protein P00450	P00450	0	4	0.6889	0	1	1	532.773	2128.07	2128.07	2.35	0.00125	HCD (High Energy Collision Dissociation)	MS2	32.6913	120	21.7455	7135	In-Gel-Vd_2_neutral.RAW	F1		4.95	0	4.318e-07	1.71666e+06	21.76	P00450 AEEEHLGILGPQLHADVGDK
High	Sequest HT (A2)	Unambiguous	AEEEHLGILGPQLHADVGDK		1	1	P00450	Protein P00450	P00450	0	4	0.6897	0	1	1	532.773	2128.07	2128.07	2	0.00107	HCD (High Energy Collision Dissociation)	MS2	8.23243	75.035	21.7805	6926	In-Gel-Vd_1_neutral.RAW	F2		4.93	0	9.934e-06	2.66999e+06	21.79	P00450 AEEEHLGILGPQLHADVGDK
High	Sequest HT (A2)	Unambiguous	AEEEHLGILGPQLHADVGDK		1	1	P00450	Protein P00450	P00450	0	4	0.5824	0	1	1	532.774	2128.07	2128.07	2.69	0.00143	HCD (High Energy Collision Dissociation)	MS2	19.3404	103.822	21.8151	6276	In-Gel-Vd_3_neutral.RAW	F3		4.43	0	3.441e-06	1.81519e+06	21.79	P00450 AEEEHLGILGPQLHADVGDK
High	Sequest HT (A2)	Unambiguous	AEEEHLGILGPQLHADVGDKVK		1	1	P00450	Protein P00450	P00450	1	4	0.6738	0	1	1	589.567	2355.25	2355.23	7.6	0.00447	HCD (High Energy Collision Dissociation)	MS2	31.1032	120	19.1301	5648	Silica_Partikel_1mg_mit_RapiGest_3.raw	F4		4.69	0	7.176e-06	4.28139e+06	19.05	P00450 AEEEHLGILGPQLHADVGDKVK
High	Sequest HT (A2)	Unambiguous	AEEWGR		1	2	A0A096LPE2	Protein A0A096LPE2	A0A096LPE2; P35542	0	2	0.1379	0	1	1	374.174	747.341	747.342	-1.14	-0.00043	HCD (High Energy Collision Dissociation)	MS2	39.9755	120	23.6608	5599	Silica_Partikel_1mg_mit_Urea+CHAPS_gefaellt_3.RAW	F8		1.45	0.003322	0.04834	678110	23.68	A0A096LPE2 AEEWGR
High	Sequest HT (A2)	Unambiguous	AEEWGR		1	2	A0A096LPE2	Protein A0A096LPE2	A0A096LPE2; P35542	0	2	0.1419	0	1	1	374.175	747.343	747.342	1.06	0.0004	HCD (High Energy Collision Dissociation)	MS2	42.0304	120	23.9014	7906	In-Gel-Vd_1_neutral.RAW	F2		1.48	0.005872	0.0945	4597807	23.78	A0A096LPE2 AEEWGR
High	Sequest HT (A2)	Unambiguous	AEFAEVSK		1	1	P02768	Protein P02768	P02768	0	2	0.5771	0	1	1	440.726	880.444	880.441	3.55	0.00156	HCD (High Energy Collision Dissociation)	MS2	2.60109	2.304	25.5431	7919	Silica_Partikel_1mg_mit_RapiGest_1.raw	F6		2.27	0.001996	0.02367	384790592	25.42	P02768 AEFAEVSK
High	Sequest HT (A2)	Unambiguous	AEFAEVSK		1	1	P02768	Protein P02768	P02768	0	2	0.599	0	1	1	440.725	880.443	880.441	2.72	0.0012	HCD (High Energy Collision Dissociation)	MS2	0	120	25.8504	8142	Silica_Partikel_1mg_mit_RapiGest_2.raw	F5		1.97	0.001249	0.009084	286420832	25.43	P02768 AEFAEVSK
High	Sequest HT (A2)	Unambiguous	AEFAEVSK		1	1	P02768	Protein P02768	P02768	0	2	0.5758	0	1	1	440.726	880.444	880.441	3.62	0.00159	HCD (High Energy Collision Dissociation)	MS2	14.8266	120	25.8199	8115	Silica_Partikel_1mg_mit_RapiGest_3.raw	F4		2.31	0.0008785	0.004179	293339968	25.43	P02768 AEFAEVSK
High	Sequest HT (A2)	Unambiguous	AEFAEVSK		1	1	P02768	Protein P02768	P02768	0	2	0.5505	0	1	1	440.724	880.441	880.441	0.43	0.00019	HCD (High Energy Collision Dissociation)	MS2	28.7957	120	25.3449	7679	Silica_Partikel_1mg_mit_Urea+CHAPS_gefaellt_2.RAW	F9		2.18	0.0004788	0.002075	2214790	25.44	P02768 AEFAEVSK
High	Sequest HT (A2)	Unambiguous	AEFAEVSK		1	1	P02768	Protein P02768	P02768	0	2	0.5816	0	1	1	440.724	880.441	880.441	0.08	4e-05	HCD (High Energy Collision Dissociation)	MS2	9.11693	120	24.0968	5868	Silica_Partikel_1mg_mit_Urea+CHAPS_gefaellt_3.RAW	F8		2.39	0.0007297	0.003383	3.22999e+06	24.11	P02768 AEFAEVSK
High	Sequest HT (A2)	Unambiguous	AEFAEVSK		1	1	P02768	Protein P02768	P02768	0	2	0.5404	0	1	1	440.724	880.442	880.441	0.57	0.00025	HCD (High Energy Collision Dissociation)	MS2	13.0398	120	25.583	10611	Silica_Partikel_1mg_mit_Urea+CHAPS_gefaellt_1.RAW	F7		1.98	0.000941	0.005587	2119077	25.57	P02768 AEFAEVSK
High	Sequest HT (A2)	Unambiguous	AEFAEVSK		1	1	P02768	Protein P02768	P02768	0	2	0.5767	0	1	1	440.725	880.442	880.441	0.92	0.0004	HCD (High Energy Collision Dissociation)	MS2	34.7179	120	25.8448	10775	Silica_Partikel_1mg_mit_Urea+CHAPS_gefaellt_1.RAW	F7		1.89	0.0008241	0.00378	527901	25.83	P02768 AEFAEVSK
High	Sequest HT (A2)	Unambiguous	AEFAEVSK		1	1	P02768	Protein P02768	P02768	0	2	0.5665	0	1	1	440.725	880.443	880.441	1.68	0.00074	HCD (High Energy Collision Dissociation)	MS2	1.92034	92.227	25.2643	8746	In-Gel-Vd_2_neutral.RAW	F1		2.33	0.00087	0.003989	75723912	25.4	P02768 AEFAEVSK
High	Sequest HT (A2)	Unambiguous	AEFAEVSK		1	1	P02768	Protein P02768	P02768	0	2	0.5758	0	1	1	440.725	880.442	880.441	1.61	0.00071	HCD (High Energy Collision Dissociation)	MS2	0	20.171	25.3061	8495	In-Gel-Vd_1_neutral.RAW	F2		2.31	0.001249	0.009564	68824632	25.39	P02768 AEFAEVSK
High	Sequest HT (A2)	Unambiguous	AEFAEVSK		1	1	P02768	Protein P02768	P02768	0	2	0.5628	0	1	1	440.725	880.443	880.441	1.68	0.00074	HCD (High Energy Collision Dissociation)	MS2	5.24236	120	25.6984	7572	In-Gel-Vd_3_neutral.RAW	F3		1.99	0.0007089	0.003215	63358644	25.43	P02768 AEFAEVSK
High	Sequest HT (A2)	Unambiguous	AEFAEVSKLVTDLTK		1	1	P02768	Protein P02768	P02768	1	3	0.7092	0	1	1	550.972	1650.9	1650.89	3.51	0.00193	HCD (High Energy Collision Dissociation)	MS2	5.46568	57.67	23.9673	7371	Silica_Partikel_1mg_mit_RapiGest_1.raw	F6		3.68	0	1.783e-05	12877425	23.83	P02768 AEFAEVSKLVTDLTK
High	Sequest HT (A2)	Unambiguous	AEFAEVSKLVTDLTK		1	1	P02768	Protein P02768	P02768	1	2	0.7944	0	1	1	825.952	1650.9	1650.89	1.15	0.00095	HCD (High Energy Collision Dissociation)	MS2	28.086	120	23.8622	7334	Silica_Partikel_1mg_mit_RapiGest_1.raw	F6		4.62	0	4.627e-07	3.37008e+06	23.85	P02768 AEFAEVSKLVTDLTK
High	Sequest HT (A2)	Unambiguous	AEFAEVSKLVTDLTK		1	1	P02768	Protein P02768	P02768	1	3	0.7191	0	1	1	550.972	1650.9	1650.89	4.17	0.0023	HCD (High Energy Collision Dissociation)	MS2	20.6938	71.487	23.6702	7360	Silica_Partikel_1mg_mit_RapiGest_3.raw	F4		4.45	0	1.087e-05	12468875	23.79	P02768 AEFAEVSKLVTDLTK
High	Sequest HT (A2)	Unambiguous	AEFAEVSKLVTDLTK		1	1	P02768	Protein P02768	P02768	1	2	0.8164	0	1	1	825.952	1650.9	1650.89	1	0.00083	HCD (High Energy Collision Dissociation)	MS2	0	120	23.7874	7396	Silica_Partikel_1mg_mit_RapiGest_3.raw	F4		4.63	0	7.244e-07	3.11004e+06	23.81	P02768 AEFAEVSKLVTDLTK
High	Sequest HT (A2)	Unambiguous	AEFAEVSKLVTDLTK		1	1	P02768	Protein P02768	P02768	1	2	0.8268	0	1	1	825.953	1650.9	1650.89	2.26	0.00186	HCD (High Energy Collision Dissociation)	MS2	20.142	120	23.7954	7242	Silica_Partikel_1mg_mit_Urea+CHAPS_gefaellt_2.RAW	F9		2.31	3.062e-05	0.001117	188889	23.1	P02768 AEFAEVSKLVTDLTK
High	Sequest HT (A2)	Unambiguous	AEFAEVSKLVTDLTK		1	1	P02768	Protein P02768	P02768	1	3	0.7164	0	1	1	550.97	1650.9	1650.89	0.4	0.00022	HCD (High Energy Collision Dissociation)	MS2	0	120	23.7153	7218	Silica_Partikel_1mg_mit_Urea+CHAPS_gefaellt_2.RAW	F9		3.35	0	5.378e-05	980276	23.75	P02768 AEFAEVSKLVTDLTK
High	Sequest HT (A2)	Unambiguous	AEFAEVSKLVTDLTK		1	1	P02768	Protein P02768	P02768	1	3	0.7276	0	1	1	550.971	1650.9	1650.89	2.4	0.00132	HCD (High Energy Collision Dissociation)	MS2	27.5586	120	24.2132	9773	Silica_Partikel_1mg_mit_Urea+CHAPS_gefaellt_1.RAW	F7		2.79	0	9.697e-05	173999	24.2	P02768 AEFAEVSKLVTDLTK
High	Sequest HT (A2)	Unambiguous	AEFAEVSKLVTDLTK		1	1	P02768	Protein P02768	P02768	1	3	0.7527	0	1	1	550.971	1650.9	1650.89	1.29	0.00071	HCD (High Energy Collision Dissociation)	MS2	7.7207	120	23.646	9437	Silica_Partikel_1mg_mit_Urea+CHAPS_gefaellt_1.RAW	F7		3.68	0	6.174e-06	688034	23.66	P02768 AEFAEVSKLVTDLTK
High	Sequest HT (A2)	Unambiguous	AEFQDALEK		2	2	P0C0L4; P0C0L5	Protein P0C0L4; P0C0L5	P0C0L4; P0C0L5	0	2	0.6898	0	1	1	525.761	1050.51	1050.51	3.57	0.00187	HCD (High Energy Collision Dissociation)	MS2	33.3466	25.515	27.1971	8464	Silica_Partikel_1mg_mit_RapiGest_1.raw	F6		2.45	0.0008785	0.0042	26613812	27.3	P0C0L4; P0C0L5 AEFQDALEK
High	Sequest HT (A2)	Unambiguous	AEFQDALEK		2	2	P0C0L4; P0C0L5	Protein P0C0L4; P0C0L5	P0C0L4; P0C0L5	0	2	0.6579	0	1	1	525.761	1050.51	1050.51	3.68	0.00193	HCD (High Energy Collision Dissociation)	MS2	37.0445	47.49	27.1537	8604	Silica_Partikel_1mg_mit_RapiGest_2.raw	F5		2.28	0.0008014	0.003648	62310796	27.3	P0C0L4; P0C0L5 AEFQDALEK
High	Sequest HT (A2)	Unambiguous	AEFQDALEK		2	2	P0C0L4; P0C0L5	Protein P0C0L4; P0C0L5	P0C0L4; P0C0L5	0	2	0.5974	0	1	1	525.761	1050.51	1050.51	3.57	0.00187	HCD (High Energy Collision Dissociation)	MS2	19.3677	42.513	27.4212	8644	Silica_Partikel_1mg_mit_RapiGest_3.raw	F4		2.31	0.0008241	0.003771	25886910	27.27	P0C0L4; P0C0L5 AEFQDALEK
High	Sequest HT (A2)	Unambiguous	AEFQDALEK		2	2	P0C0L4; P0C0L5	Protein P0C0L4; P0C0L5	P0C0L4; P0C0L5	0	2	0.5632	0	1	1	525.758	1050.51	1050.51	-0.85	-0.00045	HCD (High Energy Collision Dissociation)	MS2	35.4528	120	24.3799	6139	Silica_Partikel_1mg_mit_Urea+CHAPS_gefaellt_3.RAW	F8		1.74	0.0008241	0.003808	343882	24.38	P0C0L4; P0C0L5 AEFQDALEK
High	Sequest HT (A2)	Unambiguous	AEFQDALEK		2	2	P0C0L4; P0C0L5	Protein P0C0L4; P0C0L5	P0C0L4; P0C0L5	0	2	0.6622	0	1	1	525.76	1050.51	1050.51	2.17	0.00114	HCD (High Energy Collision Dissociation)	MS2	25.3116	99.65	27.1323	9584	In-Gel-Vd_2_neutral.RAW	F1		2.22	0.000207	0.001528	13855035	27.25	P0C0L4; P0C0L5 AEFQDALEK
High	Sequest HT (A2)	Unambiguous	AEFQDALEK		2	2	P0C0L4; P0C0L5	Protein P0C0L4; P0C0L5	P0C0L4; P0C0L5	0	2	0.6831	0	1	1	525.76	1050.51	1050.51	1.94	0.00102	HCD (High Energy Collision Dissociation)	MS2	13.813	120	27.1222	9238	In-Gel-Vd_1_neutral.RAW	F2		2.43	0.0001511	0.001324	29330714	27.29	P0C0L4; P0C0L5 AEFQDALEK
High	Sequest HT (A2)	Unambiguous	AEFQDALEK		2	2	P0C0L4; P0C0L5	Protein P0C0L4; P0C0L5	P0C0L4; P0C0L5	0	2	0.6894	0	1	1	525.76	1050.51	1050.51	1.48	0.00078	HCD (High Energy Collision Dissociation)	MS2	9.15375	31.71	27.3034	8083	In-Gel-Vd_3_neutral.RAW	F3		2.35	0.0004271	0.001884	10081306	27.25	P0C0L4; P0C0L5 AEFQDALEK
High	Sequest HT (A2)	Unambiguous	AEFQDALEKLNMGITDLQGLR		2	2	P0C0L4; P0C0L5	Protein P0C0L4; P0C0L5	P0C0L4; P0C0L5	1	3	0.7707	0	1	1	788.077	2362.22	2362.21	4.45	0.0035	HCD (High Energy Collision Dissociation)	MS2	5.09544	120	31.7813	9758	Silica_Partikel_1mg_mit_RapiGest_1.raw	F6		3.75	0	2.631e-07	7.07567e+06	31.45	P0C0L4; P0C0L5 AEFQDALEKLNMGITDLQGLR
High	Sequest HT (A2)	Unambiguous	AEFQDALEKLNMGITDLQGLR		2	2	P0C0L4; P0C0L5	Protein P0C0L4; P0C0L5	P0C0L4; P0C0L5	1	3	0.7918	0	1	1	788.077	2362.22	2362.21	4.14	0.00326	HCD (High Energy Collision Dissociation)	MS2	5.07232	84.877	29.654	9375	Silica_Partikel_1mg_mit_RapiGest_2.raw	F5		4.61	0	3.296e-08	6.70676e+06	29.69	P0C0L4; P0C0L5 AEFQDALEKLNMGITDLQGLR
High	Sequest HT (A2)	Unambiguous	AEFQDALEKLNMGITDLQGLR		2	2	P0C0L4; P0C0L5	Protein P0C0L4; P0C0L5	P0C0L4; P0C0L5	1	3	0.7738	0	1	1	788.078	2362.22	2362.21	4.99	0.00393	HCD (High Energy Collision Dissociation)	MS2	2.8821	110.97	29.2706	9183	Silica_Partikel_1mg_mit_RapiGest_3.raw	F4		4.42	0	1.602e-08	11612863	29.55	P0C0L4; P0C0L5 AEFQDALEKLNMGITDLQGLR
High	Sequest HT (A2)	Unambiguous	AEFTGRHDAHLNGK		1	1	P04114	Protein P04114	P04114	1	4	0.5245	0	1	1	388.946	1552.76	1552.76	1.25	0.00048	HCD (High Energy Collision Dissociation)	MS2	22.4145	120	15.373	4208	Silica_Partikel_1mg_mit_RapiGest_1.raw	F6		2.86	0.0002644	0.001591	621655	15.38	P04114 AEFTGRHDAHLNGK
High	Sequest HT (A2)	Unambiguous	AEFTGRHDAHLNGK		1	1	P04114	Protein P04114	P04114	1	5	0.3297	0	1	1	311.359	1552.76	1552.76	1.77	0.00055	HCD (High Energy Collision Dissociation)	MS2	25.7951	120	15.3743	4225	Silica_Partikel_1mg_mit_RapiGest_2.raw	F5		2.76	0.001615	0.01592	678216	15.35	P04114 AEFTGRHDAHLNGK
High	Sequest HT (A2)	Unambiguous	AEKSHDELPR		1	1	P04114	Protein P04114	P04114	1	3	0.5488	0	1	1	394.535	1181.59	1181.59	0.77	0.0003	HCD (High Energy Collision Dissociation)	MS2	37.0789	120	16.6454	4704	Silica_Partikel_1mg_mit_RapiGest_3.raw	F4		3.28	3.062e-05	0.0007044	2.08313e+06	16.57	P04114 AEKSHDELPR
High	Sequest HT (A2)	Unambiguous	AELQEGAR		1	1	P02647	Protein P02647	P02647	0	2	0.2037	0	1	1	437.226	873.445	873.442	2.75	0.0012	HCD (High Energy Collision Dissociation)	MS2	2.4946	29.927	24.706	7636	Silica_Partikel_1mg_mit_RapiGest_1.raw	F6		2.16	0.001388	0.01172	115162016	24.82	P02647 AELQEGAR
High	Sequest HT (A2)	Unambiguous	AELQEGAR		1	1	P02647	Protein P02647	P02647	0	2	0.2364	0	1	1	437.226	873.444	873.442	2.26	0.00099	HCD (High Energy Collision Dissociation)	MS2	7.20683	21.882	24.6985	7723	Silica_Partikel_1mg_mit_RapiGest_2.raw	F5		2.2	0.001712	0.01768	341193312	24.83	P02647 AELQEGAR
High	Sequest HT (A2)	Unambiguous	AELQEGAR		1	1	P02647	Protein P02647	P02647	0	2	0.2783	0	1	1	437.226	873.445	873.442	2.68	0.00117	HCD (High Energy Collision Dissociation)	MS2	1.42321	9.954	24.9309	7806	Silica_Partikel_1mg_mit_RapiGest_3.raw	F4		2.12	0.00163	0.01629	138720480	24.82	P02647 AELQEGAR
High	Sequest HT (A2)	Unambiguous	AELQEGAR		1	1	P02647	Protein P02647	P02647	0	2	0.2667	0	1	1	437.226	873.444	873.442	1.7	0.00074	HCD (High Energy Collision Dissociation)	MS2	17.8148	120	24.6567	7494	Silica_Partikel_1mg_mit_Urea+CHAPS_gefaellt_2.RAW	F9		2.1	0.00087	0.003924	10946310	24.79	P02647 AELQEGAR
High	Sequest HT (A2)	Unambiguous	AELQEGAR		1	1	P02647	Protein P02647	P02647	0	2	0.243	0	1	1	437.226	873.444	873.442	2.19	0.00096	HCD (High Energy Collision Dissociation)	MS2	48.0452	120	23.9394	5751	Silica_Partikel_1mg_mit_Urea+CHAPS_gefaellt_3.RAW	F8		2.14	0.0008785	0.004215	54497416	23.99	P02647 AELQEGAR
High	Sequest HT (A2)	Unambiguous	AELQEGAR		1	1	P02647	Protein P02647	P02647	0	2	0.1739	0	1	1	437.225	873.444	873.442	1.42	0.00062	HCD (High Energy Collision Dissociation)	MS2	1.43571	120	25.3382	10460	Silica_Partikel_1mg_mit_Urea+CHAPS_gefaellt_1.RAW	F7		1.84	0.0004271	0.001861	1.63825e+06	25.45	P02647 AELQEGAR
High	Sequest HT (A2)	Unambiguous	AELQEGAR		1	1	P02647	Protein P02647	P02647	0	2	0.1703	0	1	1	437.225	873.444	873.442	1.21	0.00053	HCD (High Energy Collision Dissociation)	MS2	3.91812	120	24.8554	10161	Silica_Partikel_1mg_mit_Urea+CHAPS_gefaellt_1.RAW	F7		1.82	0.0006654	0.003068	5.73387e+06	24.77	P02647 AELQEGAR
High	Sequest HT (A2)	Unambiguous	AELQEGAR		1	1	P02647	Protein P02647	P02647	0	2	0.2715	0	1	1	437.225	873.443	873.442	0.79	0.00035	HCD (High Energy Collision Dissociation)	MS2	2.92928	55.757	24.952	8602	In-Gel-Vd_2_neutral.RAW	F1		2.21	0.0008933	0.00481	165038176	24.79	P02647 AELQEGAR
High	Sequest HT (A2)	Unambiguous	AELQEGAR		1	1	P02647	Protein P02647	P02647	0	2	0.2	0	1	1	437.225	873.443	873.442	1	0.00044	HCD (High Energy Collision Dissociation)	MS2	24.4582	113.444	24.6571	8223	In-Gel-Vd_1_neutral.RAW	F2		2.2	0.000941	0.005433	287445280	24.8	P02647 AELQEGAR
High	Sequest HT (A2)	Unambiguous	AELQEGAR		1	1	P02647	Protein P02647	P02647	0	2	0.1797	0	1	1	437.225	873.442	873.442	-0.05	-2e-05	HCD (High Energy Collision Dissociation)	MS2	28.6108	82.886	24.658	7241	In-Gel-Vd_3_neutral.RAW	F3		2.17	0.0009818	0.00688	73326480	24.81	P02647 AELQEGAR
High	Sequest HT (A2)	Unambiguous	AEMADQAAAWLTR		1	1	P0C0L5	Protein P0C0L5	P0C0L5	0	3	0.6659	0	1	1	478.568	1433.69	1433.68	3.47	0.00166	HCD (High Energy Collision Dissociation)	MS2	0	49.683	30.5115	9648	Silica_Partikel_1mg_mit_RapiGest_2.raw	F5		4.13	0	7.044e-06	7.13726e+06	30.57	P0C0L5 AEMADQAAAWLTR
High	Sequest HT (A2)	Unambiguous	AEmADQAAAWLTR	M3(Oxidation)	1	1	P0C0L5	Protein P0C0L5	P0C0L5	0	2	0.5813	0	1	1	725.344	1449.68	1449.68	1.79	0.0013	HCD (High Energy Collision Dissociation)	MS2	55.0826	95.675	30.6588	10810	In-Gel-Vd_1_neutral.RAW	F2		3.63	0	2.553e-05	1.64917e+06	30.69	P0C0L5 AEmADQAAAWLTR
High	Sequest HT (A2)	Unambiguous	AEMADQAAAWLTR		1	1	P0C0L5	Protein P0C0L5	P0C0L5	0	3	0.6516	0	1	1	478.567	1433.69	1433.68	1.88	0.0009	HCD (High Energy Collision Dissociation)	MS2	13.9244	120	30.605	10785	In-Gel-Vd_1_neutral.RAW	F2		4.19	0	2.226e-05	1.68624e+06	30.53	P0C0L5 AEMADQAAAWLTR
High	Sequest HT (A2)	Unambiguous	AEMADQAAAWLTR		1	1	P0C0L5	Protein P0C0L5	P0C0L5	0	2	0.6942	0	1	1	717.351	1433.69	1433.68	6.95	0.00498	HCD (High Energy Collision Dissociation)	MS2	31.0508	51.605	30.5747	10772	In-Gel-Vd_1_neutral.RAW	F2		3.99	0	8.931e-06	4.26559e+06	30.52	P0C0L5 AEMADQAAAWLTR
High	Sequest HT (A2)	Unambiguous	AEmADQASAWLTR	M3(Oxidation)	1	1	P0C0L4	Protein P0C0L4	P0C0L4	0	2	0.7483	0	1	1	733.339	1465.67	1465.67	-2.5	-0.00183	HCD (High Energy Collision Dissociation)	MS2	41.9533	120	30.376	10679	In-Gel-Vd_1_neutral.RAW	F2		2.9	0.0001781	0.001514	1.54189e+06	30.48	P0C0L4 AEmADQASAWLTR
High	Sequest HT (A2)	Unambiguous	AEPLAFTFSHDYK		1	1	P04114	Protein P04114	P04114	0	3	0.6545	0	1	1	509.25	1525.74	1525.73	2.03	0.00103	HCD (High Energy Collision Dissociation)	MS2	37.517	21.819	21.5723	6505	Silica_Partikel_1mg_mit_RapiGest_1.raw	F6		3.01	0	0.0004983	10467831	21.58	P04114 AEPLAFTFSHDYK
High	Sequest HT (A2)	Unambiguous	AEPLAFTFSHDYK		1	1	P04114	Protein P04114	P04114	0	2	0.7092	0	1	1	763.373	1525.74	1525.73	4.6	0.00351	HCD (High Energy Collision Dissociation)	MS2	8.78932	120	21.6466	6530	Silica_Partikel_1mg_mit_RapiGest_1.raw	F6		3.37	0	8.529e-05	3.41729e+06	21.6	P04114 AEPLAFTFSHDYK
High	Sequest HT (A2)	Unambiguous	AEPLAFTFSHDYK		1	1	P04114	Protein P04114	P04114	0	3	0.6699	0	1	1	509.249	1525.73	1525.73	1.13	0.00057	HCD (High Energy Collision Dissociation)	MS2	36.6749	15.564	21.5478	6548	Silica_Partikel_1mg_mit_RapiGest_2.raw	F5		3.12	0	0.0002405	25391736	21.62	P04114 AEPLAFTFSHDYK
High	Sequest HT (A2)	Unambiguous	AEPLAFTFSHDYK		1	1	P04114	Protein P04114	P04114	0	2	0.7541	0	1	1	763.372	1525.74	1525.73	3.56	0.00271	HCD (High Energy Collision Dissociation)	MS2	9.6296	47.363	21.596	6567	Silica_Partikel_1mg_mit_RapiGest_2.raw	F5		3.62	0	1.269e-05	8888063	21.64	P04114 AEPLAFTFSHDYK
High	Sequest HT (A2)	Unambiguous	AEPLAFTFSHDYK		1	1	P04114	Protein P04114	P04114	0	3	0.7067	0	1	1	509.249	1525.73	1525.73	0.47	0.00024	HCD (High Energy Collision Dissociation)	MS2	42.8904	33.295	21.6005	6603	Silica_Partikel_1mg_mit_RapiGest_3.raw	F4		3.41	0	0.0003362	8408506	21.55	P04114 AEPLAFTFSHDYK
High	Sequest HT (A2)	Unambiguous	AEPLAFTFSHDYKGSTSHHLVSR		1	1	P04114	Protein P04114	P04114	1	5	0.8074	0	1	1	518.262	2587.28	2587.27	5.19	0.00268	HCD (High Energy Collision Dissociation)	MS2	3.4764	120	15.702	4301	Silica_Partikel_1mg_mit_RapiGest_1.raw	F6		7.89	0	2.287e-11	2.52121e+06	15.74	P04114 AEPLAFTFSHDYKGSTSHHLVSR
High	Sequest HT (A2)	Unambiguous	AEPLAFTFSHDYKGSTSHHLVSR		1	1	P04114	Protein P04114	P04114	1	6	0.7251	0	1	1	432.052	2587.28	2587.27	3.7	0.00159	HCD (High Energy Collision Dissociation)	MS2	17.8318	120	15.6844	4297	Silica_Partikel_1mg_mit_RapiGest_1.raw	F6		5.82	0	3.118e-08	3.25568e+06	15.74	P04114 AEPLAFTFSHDYKGSTSHHLVSR
High	Sequest HT (A2)	Unambiguous	AEPLAFTFSHDYKGSTSHHLVSR		1	1	P04114	Protein P04114	P04114	1	6	0.7494	0	1	1	432.052	2587.27	2587.27	2.14	0.00092	HCD (High Energy Collision Dissociation)	MS2	18.5506	120	15.7253	4330	Silica_Partikel_1mg_mit_RapiGest_2.raw	F5		4.15	0	9.673e-08	1.45798e+06	15.73	P04114 AEPLAFTFSHDYKGSTSHHLVSR
High	Sequest HT (A2)	Unambiguous	AEPLAFTFSHDYKGSTSHHLVSR		1	1	P04114	Protein P04114	P04114	1	5	0.7587	0	1	1	518.261	2587.28	2587.27	3.42	0.00177	HCD (High Energy Collision Dissociation)	MS2	7.77474	120	15.7152	4327	Silica_Partikel_1mg_mit_RapiGest_2.raw	F5		7.46	0	4.288e-10	1684690	15.73	P04114 AEPLAFTFSHDYKGSTSHHLVSR
High	Sequest HT (A2)	Unambiguous	AEPLAFTFSHDYKGSTSHHLVSR		1	1	P04114	Protein P04114	P04114	1	5	0.7776	0	1	1	518.262	2587.28	2587.27	4.24	0.0022	HCD (High Energy Collision Dissociation)	MS2	3.29667	120	15.7215	4372	Silica_Partikel_1mg_mit_RapiGest_3.raw	F4		6.97	0	1.199e-10	1.58713e+06	15.73	P04114 AEPLAFTFSHDYKGSTSHHLVSR
High	Sequest HT (A2)	Unambiguous	AEPLAFTFSHDYKGSTSHHLVSR		1	1	P04114	Protein P04114	P04114	1	6	0.7807	0	1	1	432.052	2587.28	2587.27	3.77	0.00162	HCD (High Energy Collision Dissociation)	MS2	3.24894	87.974	15.7501	4381	Silica_Partikel_1mg_mit_RapiGest_3.raw	F4		4.97	0	4.182e-09	1.98989e+06	15.73	P04114 AEPLAFTFSHDYKGSTSHHLVSR
High	Sequest HT (A2)	Unambiguous	AETEcQNTEYQQLLDIK	C5(Carbamidomethyl)	1	1	P13645	Protein P13645	P13645	0	2	0.7313	0	1	1	1041.99	2082.97	2082.96	0.73	0.00077	HCD (High Energy Collision Dissociation)	MS2	20.4918	120	34.0231	12539	In-Gel-Vd_2_neutral.RAW	F1		2.94	0	0.0002058	321506	33.94	P13645 AETEcQNTEYQQLLDIK
High	Sequest HT (A2)	Unambiguous	AETGDKVYVHLK		1	1	P00450	Protein P00450	P00450	1	3	0.5452	0	1	1	453.915	1359.73	1359.73	2.11	0.00096	HCD (High Energy Collision Dissociation)	MS2	54.9892	8.497	17.1223	4810	Silica_Partikel_1mg_mit_RapiGest_1.raw	F6		2.99	3.062e-05	0.0008871	14976019	17.12	P00450 AETGDKVYVHLK
High	Sequest HT (A2)	Unambiguous	AETGDKVYVHLK		1	1	P00450	Protein P00450	P00450	1	4	0.5149	0	1	1	340.688	1359.73	1359.73	2.25	0.00077	HCD (High Energy Collision Dissociation)	MS2	6.60767	24.708	17.068	4788	Silica_Partikel_1mg_mit_RapiGest_1.raw	F6		3.03	0.001001	0.007059	25441540	17.12	P00450 AETGDKVYVHLK
High	Sequest HT (A2)	Unambiguous	AETGDKVYVHLK		1	1	P00450	Protein P00450	P00450	1	3	0.5592	0	1	1	453.915	1359.73	1359.73	2.24	0.00102	HCD (High Energy Collision Dissociation)	MS2	38.2251	5.802	17.1132	4830	Silica_Partikel_1mg_mit_RapiGest_2.raw	F5		3.04	0	0.0002963	25649304	17.11	P00450 AETGDKVYVHLK
High	Sequest HT (A2)	Unambiguous	AETGDKVYVHLK		1	1	P00450	Protein P00450	P00450	1	4	0.5331	0	1	1	340.688	1359.73	1359.73	2.25	0.00077	HCD (High Energy Collision Dissociation)	MS2	7.63412	15.143	17.0541	4806	Silica_Partikel_1mg_mit_RapiGest_2.raw	F5		3.02	0.0008785	0.004147	42211356	17.11	P00450 AETGDKVYVHLK
High	Sequest HT (A2)	Unambiguous	AETGDKVYVHLK		1	1	P00450	Protein P00450	P00450	1	3	0.3495	0	1	1	453.915	1359.73	1359.73	2.24	0.00102	HCD (High Energy Collision Dissociation)	MS2	61.7722	10	17.1314	4884	Silica_Partikel_1mg_mit_RapiGest_3.raw	F4		2.06	0.00135	0.01094	10851671	17.12	P00450 AETGDKVYVHLK
High	Sequest HT (A2)	Unambiguous	AETGDKVYVHLK		1	1	P00450	Protein P00450	P00450	1	4	0.5065	0	1	1	340.688	1359.73	1359.73	2.08	0.00071	HCD (High Energy Collision Dissociation)	MS2	7.14719	27.309	17.0738	4862	Silica_Partikel_1mg_mit_RapiGest_3.raw	F4		3.08	0.0007547	0.003553	19425268	17.12	P00450 AETGDKVYVHLK
High	Sequest HT (A2)	Unambiguous	AETGDKVYVHLK		1	1	P00450	Protein P00450	P00450	1	4	0.1852	0	1	1	340.687	1359.72	1359.73	-1.25	-0.00042	HCD (High Energy Collision Dissociation)	MS2	73.3996	120	17.0842	4995	Silica_Partikel_1mg_mit_Urea+CHAPS_gefaellt_1.RAW	F7		1.62	0.001599	0.01518	428098	17.09	P00450 AETGDKVYVHLK
High	Sequest HT (A2)	Unambiguous	AETGDKVYVHLK		1	1	P00450	Protein P00450	P00450	1	4	0.3429	0	1	1	340.687	1359.73	1359.73	0.82	0.00028	HCD (High Energy Collision Dissociation)	MS2	57.1161	120	17.1424	5007	In-Gel-Vd_1_neutral.RAW	F2		1.4	0.001978	0.02314	492357	17.11	P00450 AETGDKVYVHLK
High	Sequest HT (A2)	Unambiguous	AEVDDVIQVR		1	1	P12259	Protein P12259	P12259	0	2	0.6754	0	1	1	572.306	1143.61	1143.6	4.34	0.00248	HCD (High Energy Collision Dissociation)	MS2	26.1521	72.261	29.5842	9148	Silica_Partikel_1mg_mit_RapiGest_1.raw	F6		3.45	0	0.0002715	4092070	29.6	P12259 AEVDDVIQVR
High	Sequest HT (A2)	Unambiguous	AEVDDVIQVR		1	1	P12259	Protein P12259	P12259	0	2	0.6497	0	1	1	572.306	1143.61	1143.6	4.34	0.00248	HCD (High Energy Collision Dissociation)	MS2	26.0226	77.861	29.6021	9360	Silica_Partikel_1mg_mit_RapiGest_2.raw	F5		3.14	0	0.0003257	5332794	29.65	P12259 AEVDDVIQVR
High	Sequest HT (A2)	Unambiguous	AEVDDVIQVR		1	1	P12259	Protein P12259	P12259	0	2	0.6431	0	1	1	572.306	1143.61	1143.6	4.34	0.00248	HCD (High Energy Collision Dissociation)	MS2	24.1161	71.97	29.5689	9264	Silica_Partikel_1mg_mit_RapiGest_3.raw	F4		3.11	0	0.0005646	5.1978e+06	29.58	P12259 AEVDDVIQVR
High	Sequest HT (A2)	Unambiguous	AFDIcPLVK	C5(Carbamidomethyl)	1	1	P01031	Protein P01031	P01031	0	2	0.5747	0	1	1	531.786	1062.57	1062.57	0.35	0.00019	HCD (High Energy Collision Dissociation)	MS2	28.0556	120	25.8308	8699	In-Gel-Vd_1_neutral.RAW	F2		2.21	0.0004535	0.002021	884083	25.8	P01031 AFDIcPLVK
High	Sequest HT (A2)	Unambiguous	AFGPGLQGGSAGSPAR		1	1	P21333	Protein P21333	P21333	0	2	0.7146	0	1	1	715.364	1429.72	1429.72	2.35	0.00168	HCD (High Energy Collision Dissociation)	MS2	58.4903	120	28.2056	8761	Silica_Partikel_1mg_mit_RapiGest_1.raw	F6		4.17	0	8.146e-06	4.77925e+06	28.27	P21333 AFGPGLQGGSAGSPAR
High	Sequest HT (A2)	Unambiguous	AFGPGLQGGSAGSPAR		1	1	P21333	Protein P21333	P21333	0	2	0.7358	0	1	1	715.365	1429.72	1429.72	3.28	0.00235	HCD (High Energy Collision Dissociation)	MS2	47.6956	120	28.2454	8891	Silica_Partikel_1mg_mit_RapiGest_3.raw	F4		4.58	0	9.162e-06	5.98837e+06	28.3	P21333 AFGPGLQGGSAGSPAR
High	Sequest HT (A2)	Unambiguous	AFIQLWAFDAVK		1	1	P02760	Protein P02760	P02760	0	2	0.6825	0	1	1	704.888	1408.77	1408.76	4.27	0.003	HCD (High Energy Collision Dissociation)	MS2	14.4918	43.335	27.7615	8638	Silica_Partikel_1mg_mit_RapiGest_1.raw	F6		3.78	0	3.384e-05	17063010	27.85	P02760 AFIQLWAFDAVK
High	Sequest HT (A2)	Unambiguous	AFIQLWAFDAVK		1	1	P02760	Protein P02760	P02760	0	2	0.6657	0	1	1	704.888	1408.77	1408.76	4.01	0.00282	HCD (High Energy Collision Dissociation)	MS2	0	37.836	27.6341	8767	Silica_Partikel_1mg_mit_RapiGest_2.raw	F5		3.62	0	4.253e-05	28736598	27.72	P02760 AFIQLWAFDAVK
High	Sequest HT (A2)	Unambiguous	AFIQLWAFDAVK		1	1	P02760	Protein P02760	P02760	0	2	0.6313	0	1	1	704.888	1408.77	1408.76	4.09	0.00288	HCD (High Energy Collision Dissociation)	MS2	0	69.858	27.7779	8757	Silica_Partikel_1mg_mit_RapiGest_3.raw	F4		3.77	0	2.613e-05	12651481	27.87	P02760 AFIQLWAFDAVK
High	Sequest HT (A2)	Unambiguous	AFIQLWAFDAVK		1	1	P02760	Protein P02760	P02760	0	2	0.7045	0	1	1	704.885	1408.76	1408.76	0.28	0.0002	HCD (High Energy Collision Dissociation)	MS2	33.8062	120	27.5489	8388	Silica_Partikel_1mg_mit_Urea+CHAPS_gefaellt_2.RAW	F9		2.91	0	0.0001162	1.34585e+06	27.51	P02760 AFIQLWAFDAVK
High	Sequest HT (A2)	Unambiguous	AFIQLWAFDAVK		1	1	P02760	Protein P02760	P02760	0	2	0.6789	0	1	1	704.885	1408.76	1408.76	0.8	0.00056	HCD (High Energy Collision Dissociation)	MS2	23.8474	120	24.4429	6210	Silica_Partikel_1mg_mit_Urea+CHAPS_gefaellt_3.RAW	F8		2.99	0	2.702e-05	1.49399e+06	24.47	P02760 AFIQLWAFDAVK
High	Sequest HT (A2)	Unambiguous	AFIQLWAFDAVK		1	1	P02760	Protein P02760	P02760	0	2	0.7245	0	1	1	704.885	1408.76	1408.76	0.97	0.00069	HCD (High Energy Collision Dissociation)	MS2	2.82878	120	28.0388	12170	Silica_Partikel_1mg_mit_Urea+CHAPS_gefaellt_1.RAW	F7		2.65	0	0.0001972	585813	28.04	P02760 AFIQLWAFDAVK
High	Sequest HT (A2)	Unambiguous	AFIQLWAFDAVK		1	1	P02760	Protein P02760	P02760	0	2	0.7336	0	1	1	704.885	1408.76	1408.76	0.11	8e-05	HCD (High Energy Collision Dissociation)	MS2	33.5734	120	28.4939	12372	Silica_Partikel_1mg_mit_Urea+CHAPS_gefaellt_1.RAW	F7		3.04	0	0.000151	612241	28.45	P02760 AFIQLWAFDAVK
High	Sequest HT (A2)	Unambiguous	AFIQLWAFDAVK		1	1	P02760	Protein P02760	P02760	0	2	0.6856	0	1	1	704.886	1408.77	1408.76	2.01	0.00142	HCD (High Energy Collision Dissociation)	MS2	14.2377	108.03	27.9002	9572	In-Gel-Vd_1_neutral.RAW	F2		3.34	0	0.0001776	3.11244e+06	27.86	P02760 AFIQLWAFDAVK
High	Sequest HT (A2)	Unambiguous	AFIQLWAFDAVK		1	1	P02760	Protein P02760	P02760	0	2	0.6474	0	1	1	704.886	1408.77	1408.76	1.93	0.00136	HCD (High Energy Collision Dissociation)	MS2	13.1975	120	27.828	8240	In-Gel-Vd_3_neutral.RAW	F3		3.29	0	0.0001082	1.64598e+06	27.85	P02760 AFIQLWAFDAVK
High	Sequest HT (A2)	Unambiguous	AFKAWAVAR		1	1	P02768	Protein P02768	P02768	1	3	0.6436	0	1	1	340.532	1019.58	1019.58	2.92	0.00099	HCD (High Energy Collision Dissociation)	MS2	14.0361	7.933	17.4655	4941	Silica_Partikel_1mg_mit_RapiGest_1.raw	F6		3.03	0.000941	0.006456	30014048	17.48	P02768 AFKAWAVAR
High	Sequest HT (A2)	Unambiguous	AFKAWAVAR		1	1	P02768	Protein P02768	P02768	1	2	0.6889	0	1	1	510.294	1019.58	1019.58	2.24	0.00114	HCD (High Energy Collision Dissociation)	MS2	8.74643	54.943	17.4601	4939	Silica_Partikel_1mg_mit_RapiGest_1.raw	F6		2.25	0.0004788	0.00205	5.93871e+06	17.48	P02768 AFKAWAVAR
High	Sequest HT (A2)	Unambiguous	AFKAWAVAR		1	1	P02768	Protein P02768	P02768	1	3	0.6738	0	1	1	340.532	1019.58	1019.58	2.38	0.00081	HCD (High Energy Collision Dissociation)	MS2	48.6147	36.264	17.4849	4972	Silica_Partikel_1mg_mit_RapiGest_2.raw	F5		3.25	0.0008785	0.004533	5108015	17.48	P02768 AFKAWAVAR
High	Sequest HT (A2)	Unambiguous	AFKAWAVAR		1	1	P02768	Protein P02768	P02768	1	3	0.6834	0	1	1	340.532	1019.58	1019.58	2.74	0.00093	HCD (High Energy Collision Dissociation)	MS2	14.455	10.731	17.4672	5015	Silica_Partikel_1mg_mit_RapiGest_3.raw	F4		3.19	0.0008933	0.005207	23127842	17.48	P02768 AFKAWAVAR
High	Sequest HT (A2)	Unambiguous	AFKAWAVAR		1	1	P02768	Protein P02768	P02768	1	2	0.642	0	1	1	510.293	1019.58	1019.58	0.81	0.00041	HCD (High Energy Collision Dissociation)	MS2	9.71855	77.455	17.4781	5020	Silica_Partikel_1mg_mit_RapiGest_3.raw	F4		2.43	0.0001781	0.001482	4503829	17.48	P02768 AFKAWAVAR
High	Sequest HT (A2)	Unambiguous	AFKAWAVAR		1	1	P02768	Protein P02768	P02768	1	3	0.6744	0	1	1	340.531	1019.58	1019.58	-1.48	-0.0005	HCD (High Energy Collision Dissociation)	MS2	8.85162	120	17.5026	5375	Silica_Partikel_1mg_mit_Urea+CHAPS_gefaellt_2.RAW	F9		3.01	0.0004788	0.002125	1.36511e+06	17.48	P02768 AFKAWAVAR
High	Sequest HT (A2)	Unambiguous	AFKAWAVAR		1	1	P02768	Protein P02768	P02768	1	3	0.5497	0	1	1	340.531	1019.58	1019.58	0.67	0.00023	HCD (High Energy Collision Dissociation)	MS2	80.5059	120	17.6747	5341	Silica_Partikel_1mg_mit_Urea+CHAPS_gefaellt_1.RAW	F7		1.71	0.000941	0.00577	621105	17.53	P02768 AFKAWAVAR
High	Sequest HT (A2)	Unambiguous	AFLEVNEEGSEAAASTAVVIAGR		1	1	P01008	Protein P01008	P01008	0	3	0.785	0	1	1	764.392	2291.16	2291.15	4.03	0.00308	HCD (High Energy Collision Dissociation)	MS2	26.6063	120	35.75	11223	Silica_Partikel_1mg_mit_RapiGest_1.raw	F6		4.93	0	3.573e-08	2.3126e+06	35.7	P01008 AFLEVNEEGSEAAASTAVVIAGR
High	Sequest HT (A2)	Unambiguous	AFLEVNEEGSEAAASTAVVIAGR		1	1	P01008	Protein P01008	P01008	0	3	0.753	0	1	1	764.393	2291.16	2291.15	5.71	0.00436	HCD (High Energy Collision Dissociation)	MS2	29.8707	120	35.7957	11608	Silica_Partikel_1mg_mit_RapiGest_2.raw	F5		4.17	0	8.488e-06	1.72721e+06	35.74	P01008 AFLEVNEEGSEAAASTAVVIAGR
High	Sequest HT (A2)	Unambiguous	AFLEVNEEGSEAAASTAVVIAGR		1	1	P01008	Protein P01008	P01008	0	3	0.7798	0	1	1	764.39	2291.16	2291.15	1.87	0.00143	HCD (High Energy Collision Dissociation)	MS2	29.5369	120	35.7179	11300	Silica_Partikel_1mg_mit_RapiGest_3.raw	F4		5.04	0	5.195e-08	1.17314e+06	35.75	P01008 AFLEVNEEGSEAAASTAVVIAGR
High	Sequest HT (A2)	Unambiguous	AFLEVNEEGSEAAASTAVVIAGR		1	1	P01008	Protein P01008	P01008	0	3	0.8162	0	1	1	764.39	2291.16	2291.15	2.27	0.00174	HCD (High Energy Collision Dissociation)	MS2	1.20847	120	35.8215	13279	In-Gel-Vd_2_neutral.RAW	F1		5.17	0	5.466e-07	1.13461e+06	35.85	P01008 AFLEVNEEGSEAAASTAVVIAGR
High	Sequest HT (A2)	Unambiguous	AFLEVNEEGSEAAASTAVVIAGR		1	1	P01008	Protein P01008	P01008	0	3	0.7583	0	1	1	764.39	2291.15	2291.15	1.47	0.00113	HCD (High Energy Collision Dissociation)	MS2	10.9946	120	35.9559	13101	In-Gel-Vd_1_neutral.RAW	F2		4.22	0	1.749e-07	2.08175e+06	35.88	P01008 AFLEVNEEGSEAAASTAVVIAGR
High	Sequest HT (A2)	Unambiguous	AFLEVNEEGSEAAASTAVVIAGR		1	1	P01008	Protein P01008	P01008	0	2	0.8103	0	1	1	1146.08	2291.16	2291.15	2.79	0.00319	HCD (High Energy Collision Dissociation)	MS2	2.77399	120	35.8988	13076	In-Gel-Vd_1_neutral.RAW	F2		5.64	0	9.379e-10	429196	35.88	P01008 AFLEVNEEGSEAAASTAVVIAGR
High	Sequest HT (A2)	Unambiguous	AFLEVNEEGSEAAASTAVVIAGR		1	1	P01008	Protein P01008	P01008	0	3	0.7397	0	1	1	764.389	2291.15	2291.15	0.68	0.00052	HCD (High Energy Collision Dissociation)	MS2	5.24009	120	35.9634	10892	In-Gel-Vd_3_neutral.RAW	F3		3.65	0	8.527e-07	750260	35.89	P01008 AFLEVNEEGSEAAASTAVVIAGR
High	Sequest HT (A2)	Unambiguous	AFLLTPR		1	1	O95445	Protein O95445	O95445	0	2	0.3444	0	1	1	409.252	817.496	817.493	3.86	0.00158	HCD (High Energy Collision Dissociation)	MS2	24.1084	69.59	23.0634	7063	Silica_Partikel_1mg_mit_RapiGest_1.raw	F6		1.8	0.003358	0.04959	107279776	22.86	O95445 AFLLTPR
High	Sequest HT (A2)	Unambiguous	AFLLTPR		1	1	O95445	Protein O95445	O95445	0	2	0.5789	0	1	1	409.251	817.495	817.493	2.51	0.00103	HCD (High Energy Collision Dissociation)	MS2	24.7759	16.149	22.9733	7093	Silica_Partikel_1mg_mit_RapiGest_2.raw	F5		1.9	0.004506	0.07034	114132792	22.84	O95445 AFLLTPR
High	Sequest HT (A2)	Unambiguous	AFLLTPR		1	1	O95445	Protein O95445	O95445	0	2	0.4896	0	1	1	409.251	817.496	817.493	3.03	0.00124	HCD (High Energy Collision Dissociation)	MS2	20.4121	11.705	22.9919	7126	Silica_Partikel_1mg_mit_RapiGest_3.raw	F4		1.92	0.00484	0.07543	123051328	22.86	O95445 AFLLTPR
High	Sequest HT (A2)	Unambiguous	AFLLTPR		1	1	O95445	Protein O95445	O95445	0	2	0.5029	0	1	1	409.25	817.492	817.493	-1.44	-0.00059	HCD (High Energy Collision Dissociation)	MS2	7.63413	120	23.0658	7028	Silica_Partikel_1mg_mit_Urea+CHAPS_gefaellt_2.RAW	F9		1.71	0.00137	0.01135	3.07998e+06	22.97	O95445 AFLLTPR
High	Sequest HT (A2)	Unambiguous	AFLLTPR		1	1	O95445	Protein O95445	O95445	0	2	0.5479	0	1	1	409.25	817.493	817.493	-0.32	-0.00013	HCD (High Energy Collision Dissociation)	MS2	27.118	120	22.9573	5428	Silica_Partikel_1mg_mit_Urea+CHAPS_gefaellt_3.RAW	F8		1.88	0.001712	0.01751	2.58041e+06	23.06	O95445 AFLLTPR
High	Sequest HT (A2)	Unambiguous	AFLLTPR		1	1	O95445	Protein O95445	O95445	0	2	0.7198	0	1	1	409.25	817.493	817.493	0.42	0.00017	HCD (High Energy Collision Dissociation)	MS2	15.6004	120	22.9521	8988	Silica_Partikel_1mg_mit_Urea+CHAPS_gefaellt_1.RAW	F7		1.82	0.00109	0.007695	1.8751e+06	23.08	O95445 AFLLTPR
High	Sequest HT (A2)	Unambiguous	AFLLTPR		1	1	O95445	Protein O95445	O95445	0	2	0.5583	0	1	1	409.25	817.493	817.493	0.27	0.00011	HCD (High Energy Collision Dissociation)	MS2	20.5708	120	23.2921	9216	Silica_Partikel_1mg_mit_Urea+CHAPS_gefaellt_1.RAW	F7		1.63	0.000941	0.006323	413405	23.34	O95445 AFLLTPR
High	Sequest HT (A2)	Unambiguous	AFLLTPR		1	1	O95445	Protein O95445	O95445	0	2	0.5285	0	1	1	409.251	817.494	817.493	1.02	0.00042	HCD (High Energy Collision Dissociation)	MS2	33.6415	120	23.0304	7721	In-Gel-Vd_2_neutral.RAW	F1		1.93	0.001729	0.01811	16206831	22.91	O95445 AFLLTPR
High	Sequest HT (A2)	Unambiguous	AFLLTPR		1	1	O95445	Protein O95445	O95445	0	2	0.5365	0	1	1	409.25	817.494	817.493	0.8	0.00032	HCD (High Energy Collision Dissociation)	MS2	4.13657	33.084	22.9527	7492	In-Gel-Vd_1_neutral.RAW	F2		1.92	0.002385	0.02852	16402220	22.88	O95445 AFLLTPR
High	Sequest HT (A2)	Unambiguous	AFLLTPR		1	1	O95445	Protein O95445	O95445	0	2	0.5291	0	1	1	409.25	817.494	817.493	0.8	0.00032	HCD (High Energy Collision Dissociation)	MS2	0.680979	15.769	22.9284	6665	In-Gel-Vd_3_neutral.RAW	F3		1.89	0.003413	0.05121	18686670	22.91	O95445 AFLLTPR
High	Sequest HT (A2)	Unambiguous	AFPALTSLDLSDNPGLGER		1	1	P08571	Protein P08571	P08571	0	3	0.6565	0	1	1	658.338	1973	1973	1.5	0.00098	HCD (High Energy Collision Dissociation)	MS2	0	120	34.7861	10612	Silica_Partikel_1mg_mit_RapiGest_1.raw	F6		4.6	0	2.436e-07	1.29434e+06	34.79	P08571 AFPALTSLDLSDNPGLGER
High	Sequest HT (A2)	Unambiguous	AFPALTSLDLSDNPGLGER		1	1	P08571	Protein P08571	P08571	0	2	0.8405	0	1	1	987.005	1973	1973	2.49	0.00246	HCD (High Energy Collision Dissociation)	MS2	27.2025	120	34.736	10590	Silica_Partikel_1mg_mit_RapiGest_1.raw	F6		4.39	0	1.659e-07	807951	34.77	P08571 AFPALTSLDLSDNPGLGER
High	Sequest HT (A2)	Unambiguous	AFPALTSLDLSDNPGLGER		1	1	P08571	Protein P08571	P08571	0	3	0.7417	0	1	1	658.339	1973	1973	3.08	0.00202	HCD (High Energy Collision Dissociation)	MS2	33.1662	120	34.7457	10716	Silica_Partikel_1mg_mit_RapiGest_3.raw	F4		3.91	0	1.472e-06	1.16868e+06	34.75	P08571 AFPALTSLDLSDNPGLGER
High	Sequest HT (A2)	Unambiguous	AFQTVVLDPEGDAQIDPNWVVLNQGR		1	1	P49747	Protein P49747	P49747	0	3	0.7708	0	1	1	961.158	2881.46	2881.45	4.41	0.00424	HCD (High Energy Collision Dissociation)	MS2	3.9144	120	38.1091	14107	Silica_Partikel_1mg_mit_RapiGest_1.raw	F6		3.36	0	2.774e-06	295736	38.09	P49747 AFQTVVLDPEGDAQIDPNWVVLNQGR
High	Sequest HT (A2)	Unambiguous	AFQYHSK		1	3	P00747	Protein P00747	Q02325; Q15195; P00747	0	2	0.5152	0	1	1	440.72	880.434	880.431	2.66	0.00117	HCD (High Energy Collision Dissociation)	MS2	0	84.001	16.6475	4637	Silica_Partikel_1mg_mit_RapiGest_1.raw	F6		1.65	0.003693	0.05746	17763850	16.69	P00747 AFQYHSK
High	Sequest HT (A2)	Unambiguous	AFQYHSK		1	3	P00747	Protein P00747	Q02325; Q15195; P00747	0	3	0.4937	0	1	1	294.149	880.433	880.431	1.81	0.00053	HCD (High Energy Collision Dissociation)	MS2	4.74469	38.824	16.643	4635	Silica_Partikel_1mg_mit_RapiGest_1.raw	F6		1.58	0.005601	0.08764	28855578	16.69	P00747 AFQYHSK
High	Sequest HT (A2)	Unambiguous	AFQYHSK		1	3	P00747	Protein P00747	Q02325; Q15195; P00747	0	2	0.5238	0	1	1	440.72	880.434	880.431	2.66	0.00117	HCD (High Energy Collision Dissociation)	MS2	0	47.907	16.667	4665	Silica_Partikel_1mg_mit_RapiGest_2.raw	F5		1.68	0.003469	0.05232	11935105	16.68	P00747 AFQYHSK
High	Sequest HT (A2)	Unambiguous	AFQYHSK		1	3	P00747	Protein P00747	Q02325; Q15195; P00747	0	2	0.5212	0	1	1	440.72	880.434	880.431	2.66	0.00117	HCD (High Energy Collision Dissociation)	MS2	34.6265	93.066	16.639	4702	Silica_Partikel_1mg_mit_RapiGest_3.raw	F4		1.65	0.002719	0.03426	21703798	16.69	P00747 AFQYHSK
High	Sequest HT (A2)	Unambiguous	AFQYHSK		1	3	P00747	Protein P00747	Q02325; Q15195; P00747	0	2	0.4694	0	1	1	440.719	880.431	880.431	-0.25	-0.00011	HCD (High Energy Collision Dissociation)	MS2	50.8214	120	16.7588	4133	Silica_Partikel_1mg_mit_Urea+CHAPS_gefaellt_3.RAW	F8		1.47	0.005338	0.08368	170165	16.75	P00747 AFQYHSK
High	Sequest HT (A2)	Unambiguous	AFQYHSK		1	3	P00747	Protein P00747	Q02325; Q15195; P00747	0	2	0.4788	0	1	1	440.72	880.432	880.431	0.65	0.00029	HCD (High Energy Collision Dissociation)	MS2	20.9682	120	16.7371	4973	In-Gel-Vd_2_neutral.RAW	F1		1.65	0.001898	0.02169	2118949	16.72	P00747 AFQYHSK
High	Sequest HT (A2)	Unambiguous	AFQYHSK		1	3	P00747	Protein P00747	Q02325; Q15195; P00747	0	3	0.3212	0	1	1	294.149	880.431	880.431	0.25	7e-05	HCD (High Energy Collision Dissociation)	MS2	35.6753	120	16.6928	4954	In-Gel-Vd_2_neutral.RAW	F1		1.65	0.003989	0.06428	2641262	16.72	P00747 AFQYHSK
High	Sequest HT (A2)	Unambiguous	AFQYHSK		1	3	P00747	Protein P00747	Q02325; Q15195; P00747	0	2	0.4881	0	1	1	440.72	880.432	880.431	0.93	0.00041	HCD (High Energy Collision Dissociation)	MS2	23.0663	105.467	16.7521	4866	In-Gel-Vd_1_neutral.RAW	F2		1.68	0.00186	0.02047	2.22433e+06	16.75	P00747 AFQYHSK
High	Sequest HT (A2)	Unambiguous	AFQYHSK		1	3	P00747	Protein P00747	Q02325; Q15195; P00747	0	3	0.3581	0	1	1	294.149	880.432	880.431	1.29	0.00038	HCD (High Energy Collision Dissociation)	MS2	50.1379	120	16.6994	4846	In-Gel-Vd_1_neutral.RAW	F2		1.48	0.002463	0.03046	2.77372e+06	16.74	P00747 AFQYHSK
High	Sequest HT (A2)	Unambiguous	AFQYHSK		1	3	P00747	Protein P00747	Q02325; Q15195; P00747	0	3	0.4156	0	1	1	294.149	880.431	880.431	0.04	1e-05	HCD (High Energy Collision Dissociation)	MS2	19.0343	120	16.7025	4578	In-Gel-Vd_3_neutral.RAW	F3		1.54	0.003758	0.06036	2.05454e+06	16.71	P00747 AFQYHSK
High	Sequest HT (A2)	Unambiguous	AFSDRNTLIIYLDK		1	1	P01024	Protein P01024	P01024	1	3	0.6737	0	1	1	556.972	1668.9	1668.9	3.84	0.00213	HCD (High Energy Collision Dissociation)	MS2	32.2415	120	23.2546	7125	Silica_Partikel_1mg_mit_RapiGest_1.raw	F6		3.77	0.0007089	0.003292	4.08439e+06	23.25	P01024 AFSDRNTLIIYLDK
High	Sequest HT (A2)	Unambiguous	AFSDRNTLIIYLDK		1	1	P01024	Protein P01024	P01024	1	3	0.649	0	1	1	556.972	1668.9	1668.9	3.84	0.00213	HCD (High Energy Collision Dissociation)	MS2	14.0113	60.936	23.2928	7206	Silica_Partikel_1mg_mit_RapiGest_2.raw	F5		3.39	0	0.0001171	4.2765e+06	23.24	P01024 AFSDRNTLIIYLDK
High	Sequest HT (A2)	Unambiguous	AFWLDVSHNR		1	1	P35858	Protein P35858	P35858	0	3	0.7228	0	1	1	415.545	1244.62	1244.62	1.56	0.00065	HCD (High Energy Collision Dissociation)	MS2	0	22.154	20.4405	6105	Silica_Partikel_1mg_mit_RapiGest_2.raw	F5		2.85	0	0.0002283	11520808	20.46	P35858 AFWLDVSHNR
High	Sequest HT (A2)	Unambiguous	AFWLDVSHNR		1	1	P35858	Protein P35858	P35858	0	3	0.5887	0	1	1	415.545	1244.62	1244.62	2.59	0.00107	HCD (High Energy Collision Dissociation)	MS2	14.9621	116.479	20.4557	6158	Silica_Partikel_1mg_mit_RapiGest_3.raw	F4		2.82	0	6.687e-05	3389225	20.42	P35858 AFWLDVSHNR
High	Sequest HT (A2)	Unambiguous	AFWLDVSHNR		1	1	P35858	Protein P35858	P35858	0	3	0.4438	0	1	1	415.544	1244.62	1244.62	-0.13	-5e-05	HCD (High Energy Collision Dissociation)	MS2	32.4424	120	20.4124	4972	Silica_Partikel_1mg_mit_Urea+CHAPS_gefaellt_3.RAW	F8		1.6	3.062e-05	0.001087	177686	20.36	P35858 AFWLDVSHNR
High	Sequest HT (A2)	Unambiguous	AFWLDVSHNR		1	1	P35858	Protein P35858	P35858	0	3	0.6498	0	1	1	415.544	1244.62	1244.62	1.49	0.00062	HCD (High Energy Collision Dissociation)	MS2	5.59403	120	20.4233	6540	In-Gel-Vd_2_neutral.RAW	F1		2.77	0	8.087e-05	912180	20.43	P35858 AFWLDVSHNR
High	Sequest HT (A2)	Unambiguous	AFWLDVSHNR		1	1	P35858	Protein P35858	P35858	0	3	0.6559	0	1	1	415.544	1244.62	1244.62	1.34	0.00056	HCD (High Energy Collision Dissociation)	MS2	12.8943	120	20.4574	6286	In-Gel-Vd_1_neutral.RAW	F2		2.79	0	0.0003319	1.08952e+06	20.42	P35858 AFWLDVSHNR
High	Sequest HT (A2)	Unambiguous	AFWLDVSHNRLEALPNSLLAPLGR		1	1	P35858	Protein P35858	P35858	1	4	0.344	0	1	1	673.12	2689.46	2689.46	0.87	0.00058	HCD (High Energy Collision Dissociation)	MS2	8.03951	120	22.4106	8586	Silica_Partikel_1mg_mit_Urea+CHAPS_gefaellt_1.RAW	F7		1.25	0.001729	0.01776	126244	22.43	P35858 AFWLDVSHNRLEALPNSLLAPLGR
High	Sequest HT (A2)	Unambiguous	AGAAPYVQAFDSLLAGPVAEYLK		1	1	Q01518	Protein Q01518	Q01518	0	3	0.653	0	1	1	784.417	2351.24	2351.23	3.04	0.00238	HCD (High Energy Collision Dissociation)	MS2	34.3294	120	38.6498	14006	Silica_Partikel_1mg_mit_RapiGest_3.raw	F4		2.19	3.062e-05	0.0007129	158567	38.81	Q01518 AGAAPYVQAFDSLLAGPVAEYLK
High	Sequest HT (A2)	Unambiguous	AGALNSNDAFVLK		1	1	P06396	Protein P06396	P06396	0	2	0.7443	0	1	1	660.354	1319.7	1319.7	4.32	0.00285	HCD (High Energy Collision Dissociation)	MS2	13.2996	12.437	27.7235	8626	Silica_Partikel_1mg_mit_RapiGest_1.raw	F6		3.95	0	0.0001781	144073264	27.85	P06396 AGALNSNDAFVLK
High	Sequest HT (A2)	Unambiguous	AGALNSNDAFVLK		1	1	P06396	Protein P06396	P06396	0	2	0.7185	0	1	1	660.354	1319.7	1319.7	4.14	0.00273	HCD (High Energy Collision Dissociation)	MS2	13.566	37.667	27.6044	8757	Silica_Partikel_1mg_mit_RapiGest_2.raw	F5		4.05	0	0.000206	145369792	27.73	P06396 AGALNSNDAFVLK
High	Sequest HT (A2)	Unambiguous	AGALNSNDAFVLK		1	1	P06396	Protein P06396	P06396	0	2	0.765	0	1	1	660.353	1319.7	1319.7	2.75	0.00182	HCD (High Energy Collision Dissociation)	MS2	0	4.002	27.9993	8818	Silica_Partikel_1mg_mit_RapiGest_3.raw	F4		3.83	0	0.0002426	155626720	27.88	P06396 AGALNSNDAFVLK
High	Sequest HT (A2)	Unambiguous	AGALNSNDAFVLK		1	1	P06396	Protein P06396	P06396	0	2	0.7456	0	1	1	660.351	1319.69	1319.7	-1.04	-0.00069	HCD (High Energy Collision Dissociation)	MS2	21.9119	120	27.5658	8395	Silica_Partikel_1mg_mit_Urea+CHAPS_gefaellt_2.RAW	F9		2.87	0	0.0001291	384058	27.55	P06396 AGALNSNDAFVLK
High	Sequest HT (A2)	Unambiguous	AGALNSNDAFVLK		1	1	P06396	Protein P06396	P06396	0	2	0.7577	0	1	1	660.353	1319.7	1319.7	2.57	0.00169	HCD (High Energy Collision Dissociation)	MS2	5.33855	13.464	27.988	9964	In-Gel-Vd_2_neutral.RAW	F1		3.55	0	0.0003312	22983384	27.95	P06396 AGALNSNDAFVLK
High	Sequest HT (A2)	Unambiguous	AGALNSNDAFVLK		1	1	P06396	Protein P06396	P06396	0	2	0.7105	0	1	1	660.352	1319.7	1319.7	1.36	0.0009	HCD (High Energy Collision Dissociation)	MS2	28.0067	19.738	28.0256	9626	In-Gel-Vd_1_neutral.RAW	F2		3.42	0	0.0004098	35877744	27.94	P06396 AGALNSNDAFVLK
High	Sequest HT (A2)	Unambiguous	AGALNSNDAFVLK		1	1	P06396	Protein P06396	P06396	0	2	0.6499	0	1	1	660.352	1319.7	1319.7	1.27	0.00084	HCD (High Energy Collision Dissociation)	MS2	29.2144	45.268	28.0861	8316	In-Gel-Vd_3_neutral.RAW	F3		3.57	0	0.0001242	20588326	27.95	P06396 AGALNSNDAFVLK
High	Sequest HT (A2)	Unambiguous	AGDFLEANYMNLQR		1	1	P01024	Protein P01024	P01024	0	3	0.6562	0	1	1	547.93	1641.78	1641.77	4.38	0.0024	HCD (High Energy Collision Dissociation)	MS2	0.689398	2.25	31.479	9680	Silica_Partikel_1mg_mit_RapiGest_1.raw	F6		3.49	0	0.0002064	115094536	31.51	P01024 AGDFLEANYMNLQR
High	Sequest HT (A2)	Unambiguous	AGDFLEANYMNLQR		1	1	P01024	Protein P01024	P01024	0	2	0.7414	0	1	1	821.392	1641.78	1641.77	4.17	0.00342	HCD (High Energy Collision Dissociation)	MS2	0.13004	1.973	31.4768	9679	Silica_Partikel_1mg_mit_RapiGest_1.raw	F6		3.48	0	5.518e-05	171384976	31.5	P01024 AGDFLEANYMNLQR
High	Sequest HT (A2)	Unambiguous	AGDFLEANYmNLQR	M10(Oxidation)	1	1	P01024	Protein P01024	P01024	0	2	0.7664	0	1	1	829.385	1657.76	1657.76	-1.28	-0.00106	HCD (High Energy Collision Dissociation)	MS2	0	120	31.6372	9719	Silica_Partikel_1mg_mit_RapiGest_1.raw	F6		3.21	0	5.852e-05	3.13158e+06	31.75	P01024 AGDFLEANYmNLQR
High	Sequest HT (A2)	Unambiguous	AGDFLEANYmNLQR	M10(Oxidation)	1	1	P01024	Protein P01024	P01024	0	3	0.5979	0	1	1	553.261	1657.77	1657.76	2.51	0.00139	HCD (High Energy Collision Dissociation)	MS2	28.7159	120	31.6006	9710	Silica_Partikel_1mg_mit_RapiGest_1.raw	F6		3.78	0	7.33e-05	3.36283e+06	31.74	P01024 AGDFLEANYmNLQR
High	Sequest HT (A2)	Unambiguous	AGDFLEANYMNLQR		1	1	P01024	Protein P01024	P01024	0	3	0.6796	0	1	1	547.93	1641.78	1641.77	3.82	0.00209	HCD (High Energy Collision Dissociation)	MS2	15.6801	32.12	31.8028	10028	Silica_Partikel_1mg_mit_RapiGest_2.raw	F5		3.62	0	0.0004302	118289680	31.51	P01024 AGDFLEANYMNLQR
High	Sequest HT (A2)	Unambiguous	AGDFLEANYMNLQR		1	1	P01024	Protein P01024	P01024	0	2	0.7427	0	1	1	821.391	1641.77	1641.77	3.2	0.00263	HCD (High Energy Collision Dissociation)	MS2	0.728443	13.546	31.7623	10018	Silica_Partikel_1mg_mit_RapiGest_2.raw	F5		3.42	0	2.631e-05	206338432	31.5	P01024 AGDFLEANYMNLQR
High	Sequest HT (A2)	Unambiguous	AGDFLEANYmNLQR	M10(Oxidation)	1	1	P01024	Protein P01024	P01024	0	3	0.617	0	1	1	553.261	1657.77	1657.76	2.84	0.00157	HCD (High Energy Collision Dissociation)	MS2	18.3791	84.796	31.6868	9993	Silica_Partikel_1mg_mit_RapiGest_2.raw	F5		3.76	3.062e-05	0.0006645	3.3743e+06	31.74	P01024 AGDFLEANYmNLQR
High	Sequest HT (A2)	Unambiguous	AGDFLEANYmNLQR	M10(Oxidation)	1	1	P01024	Protein P01024	P01024	0	2	0.7881	0	1	1	829.385	1657.76	1657.76	-0.24	-0.0002	HCD (High Energy Collision Dissociation)	MS2	25.8875	77.938	31.7442	10013	Silica_Partikel_1mg_mit_RapiGest_2.raw	F5		3.35	0	0.000212	3.8268e+06	31.76	P01024 AGDFLEANYmNLQR
High	Sequest HT (A2)	Unambiguous	AGDFLEANYMNLQR		1	1	P01024	Protein P01024	P01024	0	3	0.7165	0	1	1	547.93	1641.78	1641.77	3.82	0.00209	HCD (High Energy Collision Dissociation)	MS2	5.21529	12.347	31.7276	9865	Silica_Partikel_1mg_mit_RapiGest_3.raw	F4		3.95	0	6.109e-05	121598512	31.48	P01024 AGDFLEANYMNLQR
High	Sequest HT (A2)	Unambiguous	AGDFLEANYMNLQR		1	1	P01024	Protein P01024	P01024	0	2	0.7065	0	1	1	821.391	1641.77	1641.77	3.64	0.00299	HCD (High Energy Collision Dissociation)	MS2	0.977148	12.831	31.7232	9863	Silica_Partikel_1mg_mit_RapiGest_3.raw	F4		3.1	0	9.615e-06	184054240	31.48	P01024 AGDFLEANYMNLQR
High	Sequest HT (A2)	Unambiguous	AGDFLEANYmNLQR	M10(Oxidation)	1	1	P01024	Protein P01024	P01024	0	2	0.7747	0	1	1	829.386	1657.76	1657.76	0.34	0.00029	HCD (High Energy Collision Dissociation)	MS2	28.0489	120	31.6542	9844	Silica_Partikel_1mg_mit_RapiGest_3.raw	F4		3.24	0	5.431e-05	3.2118e+06	31.72	P01024 AGDFLEANYmNLQR
High	Sequest HT (A2)	Unambiguous	AGDFLEANYmNLQR	M10(Oxidation)	1	1	P01024	Protein P01024	P01024	0	3	0.5772	0	1	1	553.261	1657.77	1657.76	2.84	0.00157	HCD (High Energy Collision Dissociation)	MS2	23.2695	60.645	31.7115	9860	Silica_Partikel_1mg_mit_RapiGest_3.raw	F4		3.24	3.062e-05	0.0007362	3.39361e+06	31.73	P01024 AGDFLEANYmNLQR
High	Sequest HT (A2)	Unambiguous	AGDFLEANYMNLQR		1	1	P01024	Protein P01024	P01024	0	2	0.6881	0	1	1	821.388	1641.77	1641.77	0.3	0.00025	HCD (High Energy Collision Dissociation)	MS2	0	120	29.8363	9318	Silica_Partikel_1mg_mit_Urea+CHAPS_gefaellt_2.RAW	F9		2.02	0	0.0003214	223803	29.78	P01024 AGDFLEANYMNLQR
High	Sequest HT (A2)	Unambiguous	AGDFLEANYMNLQR		1	1	P01024	Protein P01024	P01024	0	3	0.6453	0	1	1	547.927	1641.77	1641.77	-0.97	-0.00053	HCD (High Energy Collision Dissociation)	MS2	21.9935	120	29.7421	9280	Silica_Partikel_1mg_mit_Urea+CHAPS_gefaellt_2.RAW	F9		1.72	0.0007089	0.003164	237205	29.79	P01024 AGDFLEANYMNLQR
High	Sequest HT (A2)	Unambiguous	AGDFLEANYMNLQR		1	1	P01024	Protein P01024	P01024	0	3	0.7289	0	1	1	547.929	1641.77	1641.77	1.93	0.00105	HCD (High Energy Collision Dissociation)	MS2	6.64171	120	24.7909	6662	Silica_Partikel_1mg_mit_Urea+CHAPS_gefaellt_3.RAW	F8		2.84	0	6.886e-05	231178	24.79	P01024 AGDFLEANYMNLQR
High	Sequest HT (A2)	Unambiguous	AGDFLEANYMNLQR		1	1	P01024	Protein P01024	P01024	0	2	0.672	0	1	1	821.39	1641.77	1641.77	2.45	0.00202	HCD (High Energy Collision Dissociation)	MS2	5.238	120	24.786	6655	Silica_Partikel_1mg_mit_Urea+CHAPS_gefaellt_3.RAW	F8		2.5	0	9.01e-06	315195	24.79	P01024 AGDFLEANYMNLQR
High	Sequest HT (A2)	Unambiguous	AGDFLEANYMNLQR		1	1	P01024	Protein P01024	P01024	0	2	0.3108	0	1	1	821.388	1641.77	1641.77	0.22	0.00018	HCD (High Energy Collision Dissociation)	MS2	5.71049	120	31.3878	14284	Silica_Partikel_1mg_mit_Urea+CHAPS_gefaellt_1.RAW	F7		0.74	0.006041	0.09669	101221	31.4	P01024 AGDFLEANYMNLQR
High	Sequest HT (A2)	Unambiguous	AGDFLEANYMNLQR		1	1	P01024	Protein P01024	P01024	0	3	0.7289	0	1	1	547.929	1641.77	1641.77	2.71	0.00148	HCD (High Energy Collision Dissociation)	MS2	14.9146	120	31.5481	11517	In-Gel-Vd_2_neutral.RAW	F1		3.43	0	2.84e-05	1.05091e+06	31.52	P01024 AGDFLEANYMNLQR
High	Sequest HT (A2)	Unambiguous	AGDFLEANYmNLQR	M10(Oxidation)	1	1	P01024	Protein P01024	P01024	0	2	0.7545	0	1	1	829.387	1657.77	1657.76	1.96	0.00163	HCD (High Energy Collision Dissociation)	MS2	3.64151	120	31.9812	11693	In-Gel-Vd_2_neutral.RAW	F1		3.34	0	1.985e-05	12964480	31.78	P01024 AGDFLEANYmNLQR
High	Sequest HT (A2)	Unambiguous	AGDFLEANYMNLQR		1	1	P01024	Protein P01024	P01024	0	2	0.7546	0	1	1	821.391	1641.77	1641.77	3.12	0.00256	HCD (High Energy Collision Dissociation)	MS2	1.2081	117.665	31.4906	11494	In-Gel-Vd_2_neutral.RAW	F1		3.79	0	1.918e-06	2.71971e+06	31.51	P01024 AGDFLEANYMNLQR
High	Sequest HT (A2)	Unambiguous	AGDFLEANYmNLQR	M10(Oxidation)	1	1	P01024	Protein P01024	P01024	0	3	0.7579	0	1	1	553.261	1657.77	1657.76	2.73	0.00151	HCD (High Energy Collision Dissociation)	MS2	6.33312	120	31.6365	11552	In-Gel-Vd_2_neutral.RAW	F1		3.8	0	0.0001969	6430285	31.78	P01024 AGDFLEANYmNLQR
High	Sequest HT (A2)	Unambiguous	AGDFLEANYMNLQR		1	1	P01024	Protein P01024	P01024	0	2	0.7789	0	1	1	821.391	1641.77	1641.77	3.35	0.00275	HCD (High Energy Collision Dissociation)	MS2	0	45.554	31.6353	11198	In-Gel-Vd_1_neutral.RAW	F2		3.98	0	9.9e-06	12841181	31.52	P01024 AGDFLEANYMNLQR
High	Sequest HT (A2)	Unambiguous	AGDFLEANYmNLQR	M10(Oxidation)	1	1	P01024	Protein P01024	P01024	0	2	0.7315	0	1	1	829.389	1657.77	1657.76	3.88	0.00321	HCD (High Energy Collision Dissociation)	MS2	0.232359	23.09	31.6966	11220	In-Gel-Vd_1_neutral.RAW	F2		3.24	0	0.0001295	20062418	31.79	P01024 AGDFLEANYmNLQR
High	Sequest HT (A2)	Unambiguous	AGDFLEANYMNLQR		1	1	P01024	Protein P01024	P01024	0	3	0.6613	0	1	1	547.929	1641.77	1641.77	2.93	0.0016	HCD (High Energy Collision Dissociation)	MS2	4.74158	120	31.6721	11211	In-Gel-Vd_1_neutral.RAW	F2		3.75	0	6.968e-05	4.79994e+06	31.51	P01024 AGDFLEANYMNLQR
High	Sequest HT (A2)	Unambiguous	AGDFLEANYmNLQR	M10(Oxidation)	1	1	P01024	Protein P01024	P01024	0	3	0.7482	0	1	1	553.261	1657.77	1657.76	3.17	0.00175	HCD (High Energy Collision Dissociation)	MS2	4.2788	114.633	31.645	11202	In-Gel-Vd_1_neutral.RAW	F2		4.21	0	0.0001857	9978978	31.78	P01024 AGDFLEANYmNLQR
High	Sequest HT (A2)	Unambiguous	AGDFLEANYmNLQR	M10(Oxidation)	1	1	P01024	Protein P01024	P01024	0	2	0.7844	0	1	1	829.388	1657.77	1657.76	3.14	0.0026	HCD (High Energy Collision Dissociation)	MS2	0.939692	26.758	31.7889	9358	In-Gel-Vd_3_neutral.RAW	F3		3.71	0	0.0002461	10976494	31.78	P01024 AGDFLEANYmNLQR
High	Sequest HT (A2)	Unambiguous	AGDFLEANYMNLQR		1	1	P01024	Protein P01024	P01024	0	3	0.7546	0	1	1	547.93	1641.77	1641.77	3.15	0.00173	HCD (High Energy Collision Dissociation)	MS2	10.6562	88.961	31.5629	9304	In-Gel-Vd_3_neutral.RAW	F3		4.32	0	0.000217	2362734	31.51	P01024 AGDFLEANYMNLQR
High	Sequest HT (A2)	Unambiguous	AGDFLEANYMNLQR		1	1	P01024	Protein P01024	P01024	0	2	0.6944	0	1	1	821.39	1641.77	1641.77	2.38	0.00195	HCD (High Energy Collision Dissociation)	MS2	4.98848	120	31.7475	9348	In-Gel-Vd_3_neutral.RAW	F3		3.37	0	1.979e-06	5540757	31.51	P01024 AGDFLEANYMNLQR
High	Sequest HT (A2)	Unambiguous	AGDFLEANYmNLQR	M10(Oxidation)	1	1	P01024	Protein P01024	P01024	0	3	0.7826	0	1	1	553.261	1657.77	1657.76	3.06	0.00169	HCD (High Energy Collision Dissociation)	MS2	2.95842	39.258	31.8421	9370	In-Gel-Vd_3_neutral.RAW	F3		4.14	0	0.0001215	6030259	31.78	P01024 AGDFLEANYmNLQR
High	Sequest HT (A2)	Unambiguous	AGELEVFNGYFVHFFAPDNLDPIPK		1	1	P19823	Protein P19823	P19823	0	3	0.7269	0	1	1	946.141	2836.41	2836.4	4.09	0.00387	HCD (High Energy Collision Dissociation)	MS2	41.4831	120	40.2922	15955	Silica_Partikel_1mg_mit_RapiGest_1.raw	F6		2.27	0	0.0003916	218870	40.94	P19823 AGELEVFNGYFVHFFAPDNLDPIPK
High	Sequest HT (A2)	Unambiguous	AGELEVFNGYFVHFFAPDNLDPIPK		1	1	P19823	Protein P19823	P19823	0	3	0.625	0	1	1	946.139	2836.4	2836.4	1.32	0.00125	HCD (High Energy Collision Dissociation)	MS2	0	120	28.8289	10347	In-Gel-Vd_2_neutral.RAW	F1		2.88	0	3.859e-05	778121	28.87	P19823 AGELEVFNGYFVHFFAPDNLDPIPK
High	Sequest HT (A2)	Unambiguous	AGELEVFNGYFVHFFAPDNLDPIPK		1	1	P19823	Protein P19823	P19823	0	3	0.7345	0	1	1	946.139	2836.4	2836.4	1.06	0.001	HCD (High Energy Collision Dissociation)	MS2	0	120	28.9389	10040	In-Gel-Vd_1_neutral.RAW	F2		3.54	0	4.507e-05	1.62809e+06	28.87	P19823 AGELEVFNGYFVHFFAPDNLDPIPK
High	Sequest HT (A2)	Unambiguous	AGEQVTYTcATYYK	C9(Carbamidomethyl)	1	1	P08603	Protein P08603	P08603	0	2	0.8009	0	1	1	827.876	1654.74	1654.74	1.84	0.00152	HCD (High Energy Collision Dissociation)	MS2	41.568	120	29.8792	10803	In-Gel-Vd_2_neutral.RAW	F1		4.32	0	6.602e-05	2844929	29.95	P08603 AGEQVTYTcATYYK
High	Sequest HT (A2)	Unambiguous	AGEQVTYTcATYYK	C9(Carbamidomethyl)	1	1	P08603	Protein P08603	P08603	0	2	0.7953	0	1	1	827.876	1654.74	1654.74	1.7	0.0014	HCD (High Energy Collision Dissociation)	MS2	30.9477	70.033	29.8669	10454	In-Gel-Vd_1_neutral.RAW	F2		4.25	0	0.0001321	5233294	29.94	P08603 AGEQVTYTcATYYK
High	Sequest HT (A2)	Unambiguous	AGEQVTYTcATYYK	C9(Carbamidomethyl)	1	1	P08603	Protein P08603	P08603	0	2	0.7837	0	1	1	827.874	1654.74	1654.74	-0.08	-6e-05	HCD (High Energy Collision Dissociation)	MS2	19.4881	76.177	29.9027	8846	In-Gel-Vd_3_neutral.RAW	F3		4.3	0	4.208e-05	4.02551e+06	29.95	P08603 AGEQVTYTcATYYK
High	Sequest HT (A2)	Unambiguous	AGFAGDDAPR		2	10	P60709; P68032	Protein P60709; P68032	A5A3E0; P63267; P0CG39; P60709; Q6S8J3; P62736; P68133; P0CG38; P68032; P63261	0	2	0.5872	0	1	1	488.73	976.452	976.448	3.57	0.00174	HCD (High Energy Collision Dissociation)	MS2	2.29824	51.394	26.9582	8385	Silica_Partikel_1mg_mit_RapiGest_1.raw	F6		2.35	3.062e-05	0.0007828	35738748	27.12	P60709; P68032 AGFAGDDAPR
High	Sequest HT (A2)	Unambiguous	AGFAGDDAPR		2	10	P60709; P68032	Protein P60709; P68032	A5A3E0; P63267; P0CG39; P60709; Q6S8J3; P62736; P68133; P0CG38; P68032; P63261	0	2	0.5852	0	1	1	488.73	976.452	976.448	3.82	0.00186	HCD (High Energy Collision Dissociation)	MS2	2.15454	18.293	27.2022	8621	Silica_Partikel_1mg_mit_RapiGest_2.raw	F5		2.29	0.0001781	0.001353	24143760	27.13	P60709; P68032 AGFAGDDAPR
High	Sequest HT (A2)	Unambiguous	AGFAGDDAPR		2	10	P60709; P68032	Protein P60709; P68032	A5A3E0; P63267; P0CG39; P60709; Q6S8J3; P62736; P68133; P0CG38; P68032; P63261	0	2	0.5771	0	1	1	488.729	976.451	976.448	3.19	0.00156	HCD (High Energy Collision Dissociation)	MS2	3.44673	81.295	26.9172	8484	Silica_Partikel_1mg_mit_RapiGest_3.raw	F4		2.27	0.0004047	0.001745	52333452	27.1	P60709; P68032 AGFAGDDAPR
High	Sequest HT (A2)	Unambiguous	AGFAGDDAPR		2	10	P60709; P68032	Protein P60709; P68032	A5A3E0; P63267; P0CG39; P60709; Q6S8J3; P62736; P68133; P0CG38; P68032; P63261	0	2	0.5502	0	1	1	488.729	976.45	976.448	1.94	0.00095	HCD (High Energy Collision Dissociation)	MS2	35.0194	120	26.99	9515	In-Gel-Vd_2_neutral.RAW	F1		2.09	3.062e-05	0.001032	3211764	27.04	P60709; P68032 AGFAGDDAPR
High	Sequest HT (A2)	Unambiguous	AGFAGDDAPR		2	10	P60709; P68032	Protein P60709; P68032	A5A3E0; P63267; P0CG39; P60709; Q6S8J3; P62736; P68133; P0CG38; P68032; P63261	0	2	0.726	0	1	1	488.728	976.449	976.448	0.88	0.00043	HCD (High Energy Collision Dissociation)	MS2	35.813	119.773	27.1682	8042	In-Gel-Vd_3_neutral.RAW	F3		2.81	0	0.0004887	4279085	27.05	P60709; P68032 AGFAGDDAPR
High	Sequest HT (A2)	Unambiguous	AGFLDLKDFLPK		1	1	Q9Y490	Protein Q9Y490	Q9Y490	1	3	0.5805	0	1	1	455.261	1363.77	1363.76	4.96	0.00225	HCD (High Energy Collision Dissociation)	MS2	6.16379	120	21.6505	6531	Silica_Partikel_1mg_mit_RapiGest_1.raw	F6		3.29	0	1.251e-05	2.87027e+06	21.59	Q9Y490 AGFLDLKDFLPK
High	Sequest HT (A2)	Unambiguous	AGFLDLKDFLPK		1	1	Q9Y490	Protein Q9Y490	Q9Y490	1	3	0.6116	0	1	1	455.261	1363.77	1363.76	4.82	0.00219	HCD (High Energy Collision Dissociation)	MS2	6.66854	61.827	21.6029	6604	Silica_Partikel_1mg_mit_RapiGest_3.raw	F4		3.63	0	5.701e-05	4.43172e+06	21.58	Q9Y490 AGFLDLKDFLPK
High	Sequest HT (A2)	Unambiguous	AGFSWIEVTFK		1	1	Q14624	Protein Q14624	Q14624	0	2	0.6703	0	1	1	642.837	1284.67	1284.66	2.93	0.00188	HCD (High Energy Collision Dissociation)	MS2	7.86677	120	26.7134	9388	In-Gel-Vd_2_neutral.RAW	F1		2.76	0.0002358	0.001585	1.95118e+06	26.76	Q14624 AGFSWIEVTFK
High	Sequest HT (A2)	Unambiguous	AGFSWIEVTFK		1	1	Q14624	Protein Q14624	Q14624	0	2	0.6386	0	1	1	642.837	1284.67	1284.66	3.21	0.00206	HCD (High Energy Collision Dissociation)	MS2	4.25133	120	26.7126	9060	In-Gel-Vd_1_neutral.RAW	F2		3.68	0	3.386e-05	4318325	26.78	Q14624 AGFSWIEVTFK
High	Sequest HT (A2)	Unambiguous	AGFSWIEVTFKNPLVWVHASPEHVVVTR		1	1	Q14624	Protein Q14624	Q14624	1	5	0.7388	0	1	1	641.944	3205.69	3205.69	-1.19	-0.00076	HCD (High Energy Collision Dissociation)	MS2	8.81805	120	19.2583	5907	Silica_Partikel_1mg_mit_Urea+CHAPS_gefaellt_2.RAW	F9		2.91	0	3.642e-05	800293	19.2	Q14624 AGFSWIEVTFKNPLVWVHASPEHVVVTR
High	Sequest HT (A2)	Unambiguous	AGFSWIEVTFKNPLVWVHASPEHVVVTR		1	1	Q14624	Protein Q14624	Q14624	1	5	0.6667	0	1	1	641.946	3205.7	3205.69	1.95	0.00125	HCD (High Energy Collision Dissociation)	MS2	37.2371	120	19.7703	6729	Silica_Partikel_1mg_mit_Urea+CHAPS_gefaellt_1.RAW	F7		2.19	3.062e-05	0.0009947	302890	19.74	Q14624 AGFSWIEVTFKNPLVWVHASPEHVVVTR
High	Sequest HT (A2)	Unambiguous	AGFSWIEVTFKNPLVWVHASPEHVVVTR		1	1	Q14624	Protein Q14624	Q14624	1	5	0.6636	0	1	1	641.946	3205.7	3205.69	2.33	0.0015	HCD (High Energy Collision Dissociation)	MS2	1.82822	120	19.2558	6418	Silica_Partikel_1mg_mit_Urea+CHAPS_gefaellt_1.RAW	F7		3.21	0	3.258e-05	835764	19.32	Q14624 AGFSWIEVTFKNPLVWVHASPEHVVVTR
High	Sequest HT (A2)	Unambiguous	AGHIAWTSSGK		1	1	P04114	Protein P04114	P04114	0	3	0.6558	0	1	1	372.194	1114.57	1114.56	1.79	0.00067	HCD (High Energy Collision Dissociation)	MS2	24.4304	41.19	18.1857	5239	Silica_Partikel_1mg_mit_RapiGest_2.raw	F5		3.08	0.0005526	0.002389	4.95679e+06	18.2	P04114 AGHIAWTSSGK
High	Sequest HT (A2)	Unambiguous	AGIQER		1	1	P07357	Protein P07357	P07357	0	2	0.0988	0	1	1	337.185	673.362	673.363	-0.7	-0.00024	HCD (High Energy Collision Dissociation)	MS2	10.3217	120	21.5745	7057	In-Gel-Vd_2_neutral.RAW	F1		1.72	0.003469	0.05218	1.02189e+06	21.56	P07357 AGIQER
High	Sequest HT (A2)	Unambiguous	AGIQER		1	1	P07357	Protein P07357	P07357	0	2	0.1287	0	1	1	337.185	673.363	673.363	0.02	1e-05	HCD (High Energy Collision Dissociation)	MS2	11.0636	120	21.6042	6840	In-Gel-Vd_1_neutral.RAW	F2		2.02	0.002133	0.02554	1.30703e+06	21.6	P07357 AGIQER
High	Sequest HT (A2)	Unambiguous	AGKEPGLQIWR		1	1	P06396	Protein P06396	P06396	1	3	0.7031	0	1	1	418.905	1254.7	1254.7	3.13	0.00131	HCD (High Energy Collision Dissociation)	MS2	5.73156	21.829	19.1005	5565	Silica_Partikel_1mg_mit_RapiGest_1.raw	F6		4.48	0	0.0001094	153844464	18.98	P06396 AGKEPGLQIWR
High	Sequest HT (A2)	Unambiguous	AGKEPGLQIWR		1	1	P06396	Protein P06396	P06396	1	2	0.7192	0	1	1	627.854	1254.7	1254.7	3.91	0.00246	HCD (High Energy Collision Dissociation)	MS2	16.4436	37.671	18.912	5491	Silica_Partikel_1mg_mit_RapiGest_1.raw	F6		2.92	0	0.0003614	20898808	18.98	P06396 AGKEPGLQIWR
High	Sequest HT (A2)	Unambiguous	AGKEPGLQIWR		1	1	P06396	Protein P06396	P06396	1	3	0.7107	0	1	1	418.905	1254.7	1254.7	2.91	0.00122	HCD (High Energy Collision Dissociation)	MS2	0	7.835	19.0883	5584	Silica_Partikel_1mg_mit_RapiGest_2.raw	F5		4.39	0	0.0005465	103077976	19	P06396 AGKEPGLQIWR
High	Sequest HT (A2)	Unambiguous	AGKEPGLQIWR		1	1	P06396	Protein P06396	P06396	1	2	0.6171	0	1	1	627.853	1254.7	1254.7	2.65	0.00166	HCD (High Energy Collision Dissociation)	MS2	19.9123	120	18.922	5516	Silica_Partikel_1mg_mit_RapiGest_2.raw	F5		3.16	0	2.843e-05	14950749	19	P06396 AGKEPGLQIWR
High	Sequest HT (A2)	Unambiguous	AGKEPGLQIWR		1	1	P06396	Protein P06396	P06396	1	3	0.6889	0	1	1	418.905	1254.7	1254.7	2.98	0.00125	HCD (High Energy Collision Dissociation)	MS2	20.2785	44.151	19.1049	5639	Silica_Partikel_1mg_mit_RapiGest_3.raw	F4		4.34	0	0.0003291	148818160	18.98	P06396 AGKEPGLQIWR
High	Sequest HT (A2)	Unambiguous	AGKEPGLQIWR		1	1	P06396	Protein P06396	P06396	1	2	0.6593	0	1	1	627.855	1254.7	1254.7	5.28	0.00331	HCD (High Energy Collision Dissociation)	MS2	32.795	120	18.9107	5559	Silica_Partikel_1mg_mit_RapiGest_3.raw	F4		3.17	0	0.0001669	23724822	18.98	P06396 AGKEPGLQIWR
High	Sequest HT (A2)	Unambiguous	AGKEPGLQIWR		1	1	P06396	Protein P06396	P06396	1	3	0.6568	0	1	1	418.903	1254.7	1254.7	0.21	9e-05	HCD (High Energy Collision Dissociation)	MS2	17.8787	120	19.0243	5831	Silica_Partikel_1mg_mit_Urea+CHAPS_gefaellt_2.RAW	F9		3.73	0	2.051e-05	433234	19.02	P06396 AGKEPGLQIWR
High	Sequest HT (A2)	Unambiguous	AGKEPGLQIWR		1	1	P06396	Protein P06396	P06396	1	3	0.6598	0	1	1	418.903	1254.7	1254.7	0.28	0.00012	HCD (High Energy Collision Dissociation)	MS2	48.1833	120	18.9872	4650	Silica_Partikel_1mg_mit_Urea+CHAPS_gefaellt_3.RAW	F8		3.38	0	9.021e-05	466379	19.02	P06396 AGKEPGLQIWR
High	Sequest HT (A2)	Unambiguous	AGKEPGLQIWR		1	1	P06396	Protein P06396	P06396	1	3	0.6667	0	1	1	418.903	1254.7	1254.7	-0.16	-7e-05	HCD (High Energy Collision Dissociation)	MS2	50.5814	120	18.9922	6247	Silica_Partikel_1mg_mit_Urea+CHAPS_gefaellt_1.RAW	F7		2.73	3.062e-05	0.0008504	290018	19.01	P06396 AGKEPGLQIWR
High	Sequest HT (A2)	Unambiguous	AGKEPGLQIWR		1	1	P06396	Protein P06396	P06396	1	3	0.6564	0	1	1	418.904	1254.7	1254.7	1.52	0.00064	HCD (High Energy Collision Dissociation)	MS2	28.6667	120	18.9753	5909	In-Gel-Vd_2_neutral.RAW	F1		4.22	0	7.426e-05	2.47668e+06	19.01	P06396 AGKEPGLQIWR
High	Sequest HT (A2)	Unambiguous	AGKEPGLQIWR		1	1	P06396	Protein P06396	P06396	1	2	0.6491	0	1	1	627.852	1254.7	1254.7	1.09	0.00069	HCD (High Energy Collision Dissociation)	MS2	8.47395	120	19.0413	5936	In-Gel-Vd_2_neutral.RAW	F1		2.28	0.001249	0.009281	462641	19.02	P06396 AGKEPGLQIWR
High	Sequest HT (A2)	Unambiguous	AGKEPGLQIWR		1	1	P06396	Protein P06396	P06396	1	3	0.6749	0	1	1	418.904	1254.7	1254.7	1.45	0.00061	HCD (High Energy Collision Dissociation)	MS2	42.554	120	18.9686	5651	In-Gel-Vd_1_neutral.RAW	F2		4.43	0	6.708e-05	4540170	19.02	P06396 AGKEPGLQIWR
High	Sequest HT (A2)	Unambiguous	AGKEPGLQIWR		1	1	P06396	Protein P06396	P06396	1	2	0.6914	0	1	1	627.853	1254.7	1254.7	2.46	0.00154	HCD (High Energy Collision Dissociation)	MS2	14.285	120	19.0307	5674	In-Gel-Vd_1_neutral.RAW	F2		2.56	0.0004271	0.001859	677595	19.02	P06396 AGKEPGLQIWR
High	Sequest HT (A2)	Unambiguous	AGKEPGLQIWR		1	1	P06396	Protein P06396	P06396	1	3	0.6588	0	1	1	418.904	1254.7	1254.7	1.16	0.00048	HCD (High Energy Collision Dissociation)	MS2	45.2501	120	18.943	5304	In-Gel-Vd_3_neutral.RAW	F3		4.22	0	8.853e-05	3.80281e+06	19	P06396 AGKEPGLQIWR
High	Sequest HT (A2)	Unambiguous	AGKEPGLQIWR		1	1	P06396	Protein P06396	P06396	1	2	0.6779	0	1	1	627.852	1254.7	1254.7	1.09	0.00069	HCD (High Energy Collision Dissociation)	MS2	26.059	120	19.0271	5329	In-Gel-Vd_3_neutral.RAW	F3		2.67	0	0.0003849	635944	19	P06396 AGKEPGLQIWR
High	Sequest HT (A2)	Unambiguous	AGLLRPDYALLGHR		1	1	Q96PD5	Protein Q96PD5	Q96PD5	0	3	0.713	0	1	1	517.965	1551.88	1551.88	2.82	0.00146	HCD (High Energy Collision Dissociation)	MS2	13.6627	86.217	17.7022	5034	Silica_Partikel_1mg_mit_RapiGest_1.raw	F6		4.6	0	5.438e-08	8657725	17.74	Q96PD5 AGLLRPDYALLGHR
High	Sequest HT (A2)	Unambiguous	AGLLRPDYALLGHR		1	1	Q96PD5	Protein Q96PD5	Q96PD5	0	3	0.6843	0	1	1	517.965	1551.88	1551.88	3.05	0.00158	HCD (High Energy Collision Dissociation)	MS2	18.0795	41.826	17.7335	5068	Silica_Partikel_1mg_mit_RapiGest_2.raw	F5		3.96	0	3.804e-06	7042742	17.75	Q96PD5 AGLLRPDYALLGHR
High	Sequest HT (A2)	Unambiguous	AGLLRPDYALLGHR		1	1	Q96PD5	Protein Q96PD5	Q96PD5	0	3	0.6921	0	1	1	517.965	1551.88	1551.88	3.17	0.00164	HCD (High Energy Collision Dissociation)	MS2	14.4365	88.292	17.7233	5108	Silica_Partikel_1mg_mit_RapiGest_3.raw	F4		4.58	0	5.888e-07	7.76488e+06	17.76	Q96PD5 AGLLRPDYALLGHR
High	Sequest HT (A2)	Unambiguous	AGLLRPDYALLGHR		1	1	Q96PD5	Protein Q96PD5	Q96PD5	0	3	0.7017	0	1	1	517.964	1551.88	1551.88	1.4	0.00073	HCD (High Energy Collision Dissociation)	MS2	2.9569	120	17.767	5401	In-Gel-Vd_2_neutral.RAW	F1		4.19	0	5.622e-06	1.17634e+06	17.78	Q96PD5 AGLLRPDYALLGHR
High	Sequest HT (A2)	Unambiguous	AGLLRPDYALLGHR		1	1	Q96PD5	Protein Q96PD5	Q96PD5	0	3	0.6579	0	1	1	517.964	1551.88	1551.88	1.99	0.00103	HCD (High Energy Collision Dissociation)	MS2	0	120	17.7276	5209	In-Gel-Vd_1_neutral.RAW	F2		3.8	0	4.023e-07	1.10734e+06	17.73	Q96PD5 AGLLRPDYALLGHR
High	Sequest HT (A2)	Unambiguous	AGQLSVK		1	1	P07360	Protein P07360	P07360	0	2	0.2208	0	1	1	351.712	702.417	702.414	3.67	0.00129	HCD (High Energy Collision Dissociation)	MS2	0	35.04	21.2327	6374	Silica_Partikel_1mg_mit_RapiGest_1.raw	F6		2.4	0.002719	0.03607	11246353	21.24	P07360 AGQLSVK
High	Sequest HT (A2)	Unambiguous	AGQLSVK		1	1	P07360	Protein P07360	P07360	0	2	0.2191	0	1	1	351.712	702.417	702.414	3.67	0.00129	HCD (High Energy Collision Dissociation)	MS2	6.94449	41.723	21.204	6417	Silica_Partikel_1mg_mit_RapiGest_2.raw	F5		2.51	0.003413	0.05087	8.28286e+06	21.22	P07360 AGQLSVK
High	Sequest HT (A2)	Unambiguous	AGQLSVK		1	1	P07360	Protein P07360	P07360	0	2	0.2317	0	1	1	351.712	702.417	702.414	4.1	0.00144	HCD (High Energy Collision Dissociation)	MS2	7.82562	35.011	21.2242	6457	Silica_Partikel_1mg_mit_RapiGest_3.raw	F4		2.46	0.0029	0.04225	15845438	21.26	P07360 AGQLSVK
High	Sequest HT (A2)	Unambiguous	AGTELVNFLSYFVELGTQPATQ		1	1	P02652	Protein P02652	P02652	0	2	0.7671	0	1	1	1193.11	2385.21	2385.2	3.5	0.00417	HCD (High Energy Collision Dissociation)	MS2	13.2479	120	49.706	18748	Silica_Partikel_1mg_mit_RapiGest_2.raw	F5		1.46	0.005872	0.09454	12325.6	49.91	P02652 AGTELVNFLSYFVELGTQPATQ
High	Sequest HT (A2)	Unambiguous	AGTELVNFLSYFVELGTQPATQ		1	1	P02652	Protein P02652	P02652	0	3	0.693	0	1	1	795.742	2385.21	2385.2	5.34	0.00424	HCD (High Energy Collision Dissociation)	MS2	0.813095	120	49.3884	18622	Silica_Partikel_1mg_mit_RapiGest_2.raw	F5		3.42	0	0.0004724	264383	49.1	P02652 AGTELVNFLSYFVELGTQPATQ
High	Sequest HT (A2)	Unambiguous	AGTELVNFLSYFVELGTQPATQ		1	1	P02652	Protein P02652	P02652	0	3	0.6649	0	1	1	795.741	2385.21	2385.2	5.26	0.00418	HCD (High Energy Collision Dissociation)	MS2	3.69069	120	50.0799	18895	Silica_Partikel_1mg_mit_RapiGest_2.raw	F5		3.79	0	0.0002033	292371	49.93	P02652 AGTELVNFLSYFVELGTQPATQ
High	Sequest HT (A2)	Unambiguous	AGTELVNFLSYFVELGTQPATQ		1	1	P02652	Protein P02652	P02652	0	3	0.6779	0	1	1	795.741	2385.21	2385.2	5.03	0.004	HCD (High Energy Collision Dissociation)	MS2	1.07435	120	47.7396	17970	Silica_Partikel_1mg_mit_RapiGest_2.raw	F5		3.57	0	0.0001308	708790	47.78	P02652 AGTELVNFLSYFVELGTQPATQ
High	Sequest HT (A2)	Unambiguous	AGTELVNFLSYFVELGTQPATQ		1	1	P02652	Protein P02652	P02652	0	3	0.6887	0	1	1	795.741	2385.21	2385.2	5.03	0.004	HCD (High Energy Collision Dissociation)	MS2	1.84532	120	47.4641	17861	Silica_Partikel_1mg_mit_RapiGest_2.raw	F5		3.63	0	0.0003941	856839	47.32	P02652 AGTELVNFLSYFVELGTQPATQ
High	Sequest HT (A2)	Unambiguous	AGTELVNFLSYFVELGTQPATQ		1	1	P02652	Protein P02652	P02652	0	3	0.6871	0	1	1	795.741	2385.21	2385.2	4.88	0.00388	HCD (High Energy Collision Dissociation)	MS2	0	120	48.2972	18190	Silica_Partikel_1mg_mit_RapiGest_2.raw	F5		3.42	0	0.0005104	990522	48.44	P02652 AGTELVNFLSYFVELGTQPATQ
High	Sequest HT (A2)	Unambiguous	AGTELVNFLSYFVELGTQPATQ		1	1	P02652	Protein P02652	P02652	0	3	0.4026	0	1	1	795.74	2385.21	2385.2	3.42	0.00272	HCD (High Energy Collision Dissociation)	MS2	6.707	120	2.543	322	Silica_Partikel_1mg_mit_RapiGest_3.raw	F4		0.77	0.005765	0.09082	102476	2.64	P02652 AGTELVNFLSYFVELGTQPATQ
High	Sequest HT (A2)	Unambiguous	AGTELVNFLSYFVELGTQPATQ		1	1	P02652	Protein P02652	P02652	0	3	0.411	0	1	1	795.743	2385.21	2385.2	6.79	0.0054	HCD (High Energy Collision Dissociation)	MS2	3.83239	120	11.4992	2998	Silica_Partikel_1mg_mit_RapiGest_3.raw	F4		0.73	0.005872	0.09379	40582.7	11.67	P02652 AGTELVNFLSYFVELGTQPATQ
High	Sequest HT (A2)	Unambiguous	AGTELVNFLSYFVELGTQPATQ		1	1	P02652	Protein P02652	P02652	0	3	0.5	0	1	1	795.74	2385.21	2385.2	3.26	0.00259	HCD (High Energy Collision Dissociation)	MS2	0	120	4.9803	1064	Silica_Partikel_1mg_mit_RapiGest_3.raw	F4		0.78	0.008295	0.1391	46228.1	5.09	P02652 AGTELVNFLSYFVELGTQPATQ
High	Sequest HT (A2)	Unambiguous	AGTELVNFLSYFVELGTQPATQ		1	1	P02652	Protein P02652	P02652	0	3	0.4752	0	1	1	795.742	2385.21	2385.2	5.87	0.00467	HCD (High Energy Collision Dissociation)	MS2	19.6197	120	4.3682	881	Silica_Partikel_1mg_mit_RapiGest_3.raw	F4		1.01	0.003674	0.05585	46648.5	4.35	P02652 AGTELVNFLSYFVELGTQPATQ
High	Sequest HT (A2)	Unambiguous	AGTELVNFLSYFVELGTQPATQ		1	1	P02652	Protein P02652	P02652	0	3	0.5402	0	1	1	795.741	2385.21	2385.2	4.34	0.00345	HCD (High Energy Collision Dissociation)	MS2	43.6225	120	49.2365	18384	Silica_Partikel_1mg_mit_RapiGest_3.raw	F4		0.87	0.005872	0.09459	51583	48.93	P02652 AGTELVNFLSYFVELGTQPATQ
High	Sequest HT (A2)	Unambiguous	AGTELVNFLSYFVELGTQPATQ		1	1	P02652	Protein P02652	P02652	0	3	0.375	0	1	1	795.74	2385.2	2385.2	2.88	0.00229	HCD (High Energy Collision Dissociation)	MS2	11.0805	120	6.0764	1393	Silica_Partikel_1mg_mit_RapiGest_3.raw	F4		0.64	0.009242	0.1587	53207.8	6.41	P02652 AGTELVNFLSYFVELGTQPATQ
High	Sequest HT (A2)	Unambiguous	AGTELVNFLSYFVELGTQPATQ		1	1	P02652	Protein P02652	P02652	0	3	0.4607	0	1	1	795.742	2385.21	2385.2	6.33	0.00504	HCD (High Energy Collision Dissociation)	MS2	51.4958	120	47.6103	17783	Silica_Partikel_1mg_mit_RapiGest_3.raw	F4		0.89	0.006384	0.1029	67018.9	47.61	P02652 AGTELVNFLSYFVELGTQPATQ
High	Sequest HT (A2)	Unambiguous	AGTELVNFLSYFVELGTQPATQ		1	1	P02652	Protein P02652	P02652	0	3	0.5812	0	1	1	795.739	2385.2	2385.2	2.04	0.00162	HCD (High Energy Collision Dissociation)	MS2	2.59544	120	48.968	16618	In-Gel-Vd_3_neutral.RAW	F3		1.6	0.003032	0.0447	504680	48.95	P02652 AGTELVNFLSYFVELGTQPATQ
High	Sequest HT (A2)	Unambiguous	AGTLDLSLTVQGK		1	1	P07996	Protein P07996	P07996	0	2	0.6017	0	1	1	651.868	1302.73	1302.73	1.97	0.00129	HCD (High Energy Collision Dissociation)	MS2	0	104.862	29.8458	9225	Silica_Partikel_1mg_mit_RapiGest_1.raw	F6		3.49	0	2.103e-05	4.95118e+06	29.9	P07996 AGTLDLSLTVQGK
High	Sequest HT (A2)	Unambiguous	AGTLDLSLTVQGK		1	1	P07996	Protein P07996	P07996	0	2	0.6526	0	1	1	651.869	1302.73	1302.73	3.66	0.00239	HCD (High Energy Collision Dissociation)	MS2	0	120	29.8885	9452	Silica_Partikel_1mg_mit_RapiGest_2.raw	F5		3.8	0	2.417e-05	6.27633e+06	29.94	P07996 AGTLDLSLTVQGK
High	Sequest HT (A2)	Unambiguous	AGTLDLSLTVQGK		1	1	P07996	Protein P07996	P07996	0	2	0.6235	0	1	1	651.869	1302.73	1302.73	2.72	0.00177	HCD (High Energy Collision Dissociation)	MS2	0	88.047	29.8655	9351	Silica_Partikel_1mg_mit_RapiGest_3.raw	F4		3.4	0	0.0002052	6013062	29.91	P07996 AGTLDLSLTVQGK
High	Sequest HT (A2)	Unambiguous	AGVETTKPSK		1	2	B9A064	Protein B9A064	B9A064; P0CG04	0	3	0.4861	0	1	1	339.858	1017.56	1017.56	2.28	0.00077	HCD (High Energy Collision Dissociation)	MS2	2.87345	32.302	18.8818	5479	Silica_Partikel_1mg_mit_RapiGest_1.raw	F6		2.16	3.062e-05	0.001228	13076114	18.82	B9A064 AGVETTKPSK
High	Sequest HT (A2)	Unambiguous	AGVETTKPSK		1	2	B9A064	Protein B9A064	B9A064; P0CG04	0	3	0.4458	0	1	1	339.858	1017.56	1017.56	2.82	0.00096	HCD (High Energy Collision Dissociation)	MS2	27.0676	48.665	18.7929	5467	Silica_Partikel_1mg_mit_RapiGest_2.raw	F5		2.4	0.0001781	0.001452	8495185	18.83	B9A064 AGVETTKPSK
High	Sequest HT (A2)	Unambiguous	AGVETTKPSK		1	2	B9A064	Protein B9A064	B9A064; P0CG04	0	3	0.5063	0	1	1	339.858	1017.56	1017.56	2.91	0.00099	HCD (High Energy Collision Dissociation)	MS2	42.2815	100.52	18.9414	5570	Silica_Partikel_1mg_mit_RapiGest_3.raw	F4		2.37	3.062e-05	0.0007186	14952896	18.81	B9A064 AGVETTKPSK
High	Sequest HT (A2)	Unambiguous	AGVETTKPSK		1	2	B9A064	Protein B9A064	B9A064; P0CG04	0	2	0.6037	0	1	1	509.284	1017.56	1017.56	2.32	0.00118	HCD (High Energy Collision Dissociation)	MS2	25.649	120	18.8319	5848	In-Gel-Vd_2_neutral.RAW	F1		2.7	0	0.000527	1.15075e+06	18.84	B9A064 AGVETTKPSK
High	Sequest HT (A2)	Unambiguous	AGVETTKPSK		1	2	B9A064	Protein B9A064	B9A064; P0CG04	0	3	0.4706	0	1	1	339.858	1017.56	1017.56	0.84	0.00028	HCD (High Energy Collision Dissociation)	MS2	3.49939	120	18.9164	5884	In-Gel-Vd_2_neutral.RAW	F1		2.21	3.062e-05	0.0009684	3.10599e+06	18.85	B9A064 AGVETTKPSK
High	Sequest HT (A2)	Unambiguous	AGVETTKPSK		1	2	B9A064	Protein B9A064	B9A064; P0CG04	0	3	0.5106	0	1	1	339.858	1017.56	1017.56	0.75	0.00025	HCD (High Energy Collision Dissociation)	MS2	38.8994	120	18.8549	5607	In-Gel-Vd_1_neutral.RAW	F2		2.35	0	0.0005509	1.85579e+06	18.87	B9A064 AGVETTKPSK
High	Sequest HT (A2)	Unambiguous	AGVETTKPSK		1	2	B9A064	Protein B9A064	B9A064; P0CG04	0	3	0.5063	0	1	1	339.858	1017.56	1017.56	1.02	0.00035	HCD (High Energy Collision Dissociation)	MS2	15.8009	98.96	18.8509	5274	In-Gel-Vd_3_neutral.RAW	F3		2.39	0	0.0003332	2.26096e+06	18.83	B9A064 AGVETTKPSK
High	Sequest HT (A2)	Unambiguous	AGVETTTPSK		1	2	P0DOY2	Protein P0DOY2	P0DOY2; P0DOY3	0	2	0.5533	0	1	1	495.76	990.513	990.51	3.17	0.00157	HCD (High Energy Collision Dissociation)	MS2	1.20278	11.08	26.1436	8120	Silica_Partikel_1mg_mit_RapiGest_1.raw	F6		2.91	0	0.0003847	100692344	26.05	P0DOY2 AGVETTTPSK
High	Sequest HT (A2)	Unambiguous	AGVETTTPSK		1	2	P0DOY2	Protein P0DOY2	P0DOY2; P0DOY3	0	2	0.5452	0	1	1	495.76	990.512	990.51	1.81	0.0009	HCD (High Energy Collision Dissociation)	MS2	8.07343	90.022	25.8727	8150	Silica_Partikel_1mg_mit_RapiGest_2.raw	F5		2.99	3.062e-05	0.0007762	80452320	26.06	P0DOY2 AGVETTTPSK
High	Sequest HT (A2)	Unambiguous	AGVETTTPSK		1	2	P0DOY2	Protein P0DOY2	P0DOY2; P0DOY3	0	2	0.5285	0	1	1	495.76	990.513	990.51	2.49	0.00123	HCD (High Energy Collision Dissociation)	MS2	2.9722	113.567	25.8898	8137	Silica_Partikel_1mg_mit_RapiGest_3.raw	F4		3.16	0	0.0005246	107628304	26.04	P0DOY2 AGVETTTPSK
High	Sequest HT (A2)	Unambiguous	AGVETTTPSK		1	2	P0DOY2	Protein P0DOY2	P0DOY2; P0DOY3	0	2	0.4628	0	1	1	495.759	990.512	990.51	1.38	0.00068	HCD (High Energy Collision Dissociation)	MS2	12.5215	120	25.975	7866	Silica_Partikel_1mg_mit_Urea+CHAPS_gefaellt_2.RAW	F9		1.88	0	0.000161	1.48206e+06	26.07	P0DOY2 AGVETTTPSK
High	Sequest HT (A2)	Unambiguous	AGVETTTPSK		1	2	P0DOY2	Protein P0DOY2	P0DOY2; P0DOY3	0	2	0.5063	0	1	1	495.758	990.509	990.51	-1.21	-0.0006	HCD (High Energy Collision Dissociation)	MS2	19.5677	120	24.1932	5951	Silica_Partikel_1mg_mit_Urea+CHAPS_gefaellt_3.RAW	F8		2.37	0	0.0001455	2.64642e+06	24.22	P0DOY2 AGVETTTPSK
High	Sequest HT (A2)	Unambiguous	AGVETTTPSK		1	2	P0DOY2	Protein P0DOY2	P0DOY2; P0DOY3	0	2	0.5137	0	1	1	495.759	990.511	990.51	0.95	0.00047	HCD (High Energy Collision Dissociation)	MS2	26.1106	120	26.5007	11198	Silica_Partikel_1mg_mit_Urea+CHAPS_gefaellt_1.RAW	F7		1.46	0.001615	0.01562	244851	26.5	P0DOY2 AGVETTTPSK
High	Sequest HT (A2)	Unambiguous	AGVETTTPSK		1	2	P0DOY2	Protein P0DOY2	P0DOY2; P0DOY3	0	2	0.514	0	1	1	495.759	990.511	990.51	1.07	0.00053	HCD (High Energy Collision Dissociation)	MS2	15.0744	120	26.1014	10938	Silica_Partikel_1mg_mit_Urea+CHAPS_gefaellt_1.RAW	F7		2.14	0	0.0001437	890123	26.03	P0DOY2 AGVETTTPSK
High	Sequest HT (A2)	Unambiguous	AGVETTTPSK		1	2	P0DOY2	Protein P0DOY2	P0DOY2; P0DOY3	0	2	0.5596	0	1	1	495.76	990.512	990.51	1.63	0.00081	HCD (High Energy Collision Dissociation)	MS2	4.20824	76.004	25.9709	9055	In-Gel-Vd_2_neutral.RAW	F1		3.02	0	0.0003205	44336680	26.07	P0DOY2 AGVETTTPSK
High	Sequest HT (A2)	Unambiguous	AGVETTTPSK		1	2	P0DOY2	Protein P0DOY2	P0DOY2; P0DOY3	0	2	0.5461	0	1	1	495.76	990.512	990.51	2.06	0.00102	HCD (High Energy Collision Dissociation)	MS2	3.31136	43.347	25.93	8738	In-Gel-Vd_1_neutral.RAW	F2		3.04	3.062e-05	0.0007861	43652432	26.02	P0DOY2 AGVETTTPSK
High	Sequest HT (A2)	Unambiguous	AGVETTTPSK		1	2	P0DOY2	Protein P0DOY2	P0DOY2; P0DOY3	0	2	0.5581	0	1	1	495.76	990.512	990.51	2.18	0.00108	HCD (High Energy Collision Dissociation)	MS2	5.88483	47.652	25.9781	7656	In-Gel-Vd_3_neutral.RAW	F3		3.01	0	0.0005224	24619568	26.07	P0DOY2 AGVETTTPSK
High	Sequest HT (A2)	Unambiguous	AHLDIAGSLEGHLR		1	1	P04114	Protein P04114	P04114	0	3	0.7623	0	1	1	496.937	1488.8	1488.79	3.67	0.00182	HCD (High Energy Collision Dissociation)	MS2	6.87806	24.095	17.4091	4919	Silica_Partikel_1mg_mit_RapiGest_1.raw	F6		4.88	0	4.053e-07	12832118	17.44	P04114 AHLDIAGSLEGHLR
High	Sequest HT (A2)	Unambiguous	AHLDIAGSLEGHLR		1	1	P04114	Protein P04114	P04114	0	4	0.6908	0	1	1	372.954	1488.8	1488.79	2.72	0.00101	HCD (High Energy Collision Dissociation)	MS2	1.67315	30.875	17.4397	4932	Silica_Partikel_1mg_mit_RapiGest_1.raw	F6		4.14	0	0.0001544	5.741e+06	17.43	P04114 AHLDIAGSLEGHLR
High	Sequest HT (A2)	Unambiguous	AHLDIAGSLEGHLR		1	1	P04114	Protein P04114	P04114	0	4	0.6817	0	1	1	372.954	1488.8	1488.79	2.72	0.00101	HCD (High Energy Collision Dissociation)	MS2	12.7832	21.284	17.372	4930	Silica_Partikel_1mg_mit_RapiGest_2.raw	F5		4.43	0	0.0003697	49434348	17.44	P04114 AHLDIAGSLEGHLR
High	Sequest HT (A2)	Unambiguous	AHLDIAGSLEGHLR		1	1	P04114	Protein P04114	P04114	0	2	0.7983	0	1	1	744.902	1488.8	1488.79	3.8	0.00283	HCD (High Energy Collision Dissociation)	MS2	0	38.901	17.4216	4950	Silica_Partikel_1mg_mit_RapiGest_2.raw	F5		4.71	0	5.749e-07	8990239	17.43	P04114 AHLDIAGSLEGHLR
High	Sequest HT (A2)	Unambiguous	AHLDIAGSLEGHLR		1	1	P04114	Protein P04114	P04114	0	3	0.7571	0	1	1	496.937	1488.8	1488.79	3.79	0.00188	HCD (High Energy Collision Dissociation)	MS2	6.08121	11.692	17.3684	4928	Silica_Partikel_1mg_mit_RapiGest_2.raw	F5		4.9	0	1.429e-06	99005456	17.44	P04114 AHLDIAGSLEGHLR
High	Sequest HT (A2)	Unambiguous	AHLDIAGSLEGHLR		1	1	P04114	Protein P04114	P04114	0	3	0.748	0	1	1	496.938	1488.8	1488.79	4.28	0.00213	HCD (High Energy Collision Dissociation)	MS2	4.37462	37.711	17.3978	4988	Silica_Partikel_1mg_mit_RapiGest_3.raw	F4		5.08	0	3.905e-08	13677324	17.43	P04114 AHLDIAGSLEGHLR
High	Sequest HT (A2)	Unambiguous	AHLDIAGSLEGHLR		1	1	P04114	Protein P04114	P04114	0	4	0.6833	0	1	1	372.954	1488.8	1488.79	2.55	0.00095	HCD (High Energy Collision Dissociation)	MS2	20.6851	32.909	17.4153	4995	Silica_Partikel_1mg_mit_RapiGest_3.raw	F4		4.2	0	0.0001127	6800753	17.43	P04114 AHLDIAGSLEGHLR
High	Sequest HT (A2)	Unambiguous	AHLDIAGSLEGHLR		1	1	P04114	Protein P04114	P04114	0	3	0.7988	0	1	1	496.936	1488.79	1488.79	1.09	0.00054	HCD (High Energy Collision Dissociation)	MS2	5.69918	120	17.3977	5249	In-Gel-Vd_2_neutral.RAW	F1		4.92	0	1.155e-06	1.94431e+06	17.42	P04114 AHLDIAGSLEGHLR
High	Sequest HT (A2)	Unambiguous	AHLDIAGSLEGHLR		1	1	P04114	Protein P04114	P04114	0	3	0.7879	0	1	1	496.936	1488.79	1488.79	1.09	0.00054	HCD (High Energy Collision Dissociation)	MS2	0	120	17.4008	5099	In-Gel-Vd_1_neutral.RAW	F2		3.96	0	3.134e-07	2.00804e+06	17.41	P04114 AHLDIAGSLEGHLR
High	Sequest HT (A2)	Unambiguous	AHLDIAGSLEGHLR		1	1	P04114	Protein P04114	P04114	0	3	0.8117	0	1	1	496.936	1488.79	1488.79	1.33	0.00066	HCD (High Energy Collision Dissociation)	MS2	1.91997	120	17.415	4811	In-Gel-Vd_3_neutral.RAW	F3		5.15	0	5.164e-08	2.32523e+06	17.43	P04114 AHLDIAGSLEGHLR
High	Sequest HT (A2)	Unambiguous	AHLDIAGSLEGHLR		1	1	P04114	Protein P04114	P04114	0	4	0.6782	0	1	1	372.954	1488.79	1488.79	0.5	0.00019	HCD (High Energy Collision Dissociation)	MS2	11.4632	120	17.4482	4822	In-Gel-Vd_3_neutral.RAW	F3		3.48	3.062e-05	0.001114	767234	17.42	P04114 AHLDIAGSLEGHLR
High	Sequest HT (A2)	Unambiguous	AHLNIK		1	1	P04114	Protein P04114	P04114	0	2	0.4412	0	1	1	348.214	695.421	695.42	1	0.00035	HCD (High Energy Collision Dissociation)	MS2	43.1857	120	14.6306	3983	Silica_Partikel_1mg_mit_RapiGest_1.raw	F6		2.38	0.002719	0.03459	23849660	14.86	P04114 AHLNIK
High	Sequest HT (A2)	Unambiguous	AHLNIK		1	1	P04114	Protein P04114	P04114	0	2	0.4068	0	1	1	348.214	695.421	695.42	1.61	0.00056	HCD (High Energy Collision Dissociation)	MS2	5.95662	120	14.6089	3996	Silica_Partikel_1mg_mit_RapiGest_2.raw	F5		2.36	0.002133	0.02516	30775718	14.86	P04114 AHLNIK
High	Sequest HT (A2)	Unambiguous	AHLNIK		1	1	P04114	Protein P04114	P04114	0	2	0.3672	0	1	1	348.214	695.422	695.42	2.32	0.00081	HCD (High Energy Collision Dissociation)	MS2	1.12038	73.373	14.8241	4103	Silica_Partikel_1mg_mit_RapiGest_3.raw	F4		2.56	0.00931	0.1621	30863454	14.87	P04114 AHLNIK
High	Sequest HT (A2)	Unambiguous	AHLNIK		1	1	P04114	Protein P04114	P04114	0	2	0.4434	0	1	1	348.214	695.42	695.42	0.74	0.00026	HCD (High Energy Collision Dissociation)	MS2	22.7059	120	14.8486	4203	In-Gel-Vd_2_neutral.RAW	F1		2.21	0.002194	0.02606	607219	14.87	P04114 AHLNIK
High	Sequest HT (A2)	Unambiguous	AHLNIK		1	1	P04114	Protein P04114	P04114	0	2	0.4744	0	1	1	348.214	695.42	695.42	-0.23	-8e-05	HCD (High Energy Collision Dissociation)	MS2	20.1735	120	14.8333	4129	In-Gel-Vd_1_neutral.RAW	F2		2.15	0.001784	0.01928	494649	14.87	P04114 AHLNIK
High	Sequest HT (A2)	Unambiguous	AHLNIK		1	1	P04114	Protein P04114	P04114	0	2	0.385	0	1	1	348.214	695.42	695.42	0.38	0.00013	HCD (High Energy Collision Dissociation)	MS2	37.9007	120	14.8485	3985	In-Gel-Vd_3_neutral.RAW	F3		2.26	0.001898	0.02187	510370	14.88	P04114 AHLNIK
High	Sequest HT (A2)	Unambiguous	AHVDALR		1	1	P02647	Protein P02647	P02647	0	3	0.3483	0	1	1	261.149	781.434	781.432	2.67	0.0007	HCD (High Energy Collision Dissociation)	MS2	1.22896	24.389	17.1446	4820	Silica_Partikel_1mg_mit_RapiGest_1.raw	F6		2.9	0.002385	0.02936	37427172	17.19	P02647 AHVDALR
High	Sequest HT (A2)	Unambiguous	AHVDALR		1	1	P02647	Protein P02647	P02647	0	2	0.4805	0	1	1	391.22	781.433	781.432	2.33	0.00091	HCD (High Energy Collision Dissociation)	MS2	17.7993	34.944	17.124	4811	Silica_Partikel_1mg_mit_RapiGest_1.raw	F6		2.31	0.001729	0.01775	68712240	17.19	P02647 AHVDALR
High	Sequest HT (A2)	Unambiguous	AHVDALR		1	1	P02647	Protein P02647	P02647	0	3	0.3771	0	1	1	261.149	781.433	781.432	2.43	0.00063	HCD (High Energy Collision Dissociation)	MS2	9.45806	120	17.0923	4822	Silica_Partikel_1mg_mit_RapiGest_2.raw	F5		2.97	0.001898	0.02174	146731360	17.18	P02647 AHVDALR
High	Sequest HT (A2)	Unambiguous	AHVDALR		1	1	P02647	Protein P02647	P02647	0	2	0.4826	0	1	1	391.22	781.433	781.432	2.18	0.00085	HCD (High Energy Collision Dissociation)	MS2	4.45715	10.442	17.1114	4829	Silica_Partikel_1mg_mit_RapiGest_2.raw	F5		2.3	0.002719	0.03567	282425632	17.18	P02647 AHVDALR
High	Sequest HT (A2)	Unambiguous	AHVDALR		1	1	P02647	Protein P02647	P02647	0	3	0.3141	0	1	1	261.149	781.434	781.432	2.79	0.00073	HCD (High Energy Collision Dissociation)	MS2	3.33703	28.126	17.1332	4885	Silica_Partikel_1mg_mit_RapiGest_3.raw	F4		2.77	0.002275	0.0266	43555284	17.18	P02647 AHVDALR
High	Sequest HT (A2)	Unambiguous	AHVDALR		1	1	P02647	Protein P02647	P02647	0	2	0.4553	0	1	1	391.22	781.433	781.432	2.41	0.00094	HCD (High Energy Collision Dissociation)	MS2	8.5858	19.697	17.1233	4880	Silica_Partikel_1mg_mit_RapiGest_3.raw	F4		2.57	0.002015	0.02391	81902848	17.18	P02647 AHVDALR
High	Sequest HT (A2)	Unambiguous	AHVDALR		1	1	P02647	Protein P02647	P02647	0	3	0.3729	0	1	1	261.149	781.431	781.432	-0.61	-0.00016	HCD (High Energy Collision Dissociation)	MS2	8.10649	120	17.066	5228	Silica_Partikel_1mg_mit_Urea+CHAPS_gefaellt_2.RAW	F9		3.03	0.001112	0.007809	54231692	17.16	P02647 AHVDALR
High	Sequest HT (A2)	Unambiguous	AHVDALR		1	1	P02647	Protein P02647	P02647	0	2	0.4658	0	1	1	391.219	781.431	781.432	-1.26	-0.00049	HCD (High Energy Collision Dissociation)	MS2	15.4752	76.674	17.0968	5239	Silica_Partikel_1mg_mit_Urea+CHAPS_gefaellt_2.RAW	F9		2.34	0.00135	0.01061	54867304	17.16	P02647 AHVDALR
High	Sequest HT (A2)	Unambiguous	AHVDALR		1	1	P02647	Protein P02647	P02647	0	3	0.2928	0	1	1	261.149	781.431	781.432	-0.61	-0.00016	HCD (High Energy Collision Dissociation)	MS2	0.155204	3.805	17.1862	4234	Silica_Partikel_1mg_mit_Urea+CHAPS_gefaellt_3.RAW	F8		2.63	0.003693	0.05764	65397620	17.19	P02647 AHVDALR
High	Sequest HT (A2)	Unambiguous	AHVDALR		1	1	P02647	Protein P02647	P02647	0	2	0.5375	0	1	1	391.219	781.431	781.432	-0.56	-0.00022	HCD (High Energy Collision Dissociation)	MS2	36.5444	120	17.0635	4204	Silica_Partikel_1mg_mit_Urea+CHAPS_gefaellt_3.RAW	F8		2.4	0.001147	0.008119	84386744	17.19	P02647 AHVDALR
High	Sequest HT (A2)	Unambiguous	AHVDALR		1	1	P02647	Protein P02647	P02647	0	3	0.3636	0	1	1	261.149	781.431	781.432	-0.73	-0.00019	HCD (High Energy Collision Dissociation)	MS2	16.316	120	17.0624	4983	Silica_Partikel_1mg_mit_Urea+CHAPS_gefaellt_1.RAW	F7		2.97	0.001133	0.007943	34212092	17.17	P02647 AHVDALR
High	Sequest HT (A2)	Unambiguous	AHVDALR		1	1	P02647	Protein P02647	P02647	0	2	0.5044	0	1	1	391.219	781.431	781.432	-0.87	-0.00034	HCD (High Energy Collision Dissociation)	MS2	25.3254	92.161	17.0952	5001	Silica_Partikel_1mg_mit_Urea+CHAPS_gefaellt_1.RAW	F7		2.28	0.001425	0.01212	36845372	17.17	P02647 AHVDALR
High	Sequest HT (A2)	Unambiguous	AHVDALR		1	1	P02647	Protein P02647	P02647	0	2	0.4935	0	1	1	391.22	781.432	781.432	1.01	0.00039	HCD (High Energy Collision Dissociation)	MS2	16.9887	12.083	17.0807	5116	In-Gel-Vd_2_neutral.RAW	F1		2.31	0.002385	0.02961	156905008	17.13	P02647 AHVDALR
High	Sequest HT (A2)	Unambiguous	AHVDALR		1	1	P02647	Protein P02647	P02647	0	3	0.3645	0	1	1	261.149	781.432	781.432	0.56	0.00015	HCD (High Energy Collision Dissociation)	MS2	1.29531	47.316	17.0832	5118	In-Gel-Vd_2_neutral.RAW	F1		2.99	0.002652	0.0339	44647708	17.14	P02647 AHVDALR
High	Sequest HT (A2)	Unambiguous	AHVDALR		1	1	P02647	Protein P02647	P02647	0	2	0.4786	0	1	1	391.22	781.432	781.432	0.46	0.00018	HCD (High Energy Collision Dissociation)	MS2	5.96148	5.103	17.1139	4997	In-Gel-Vd_1_neutral.RAW	F2		2.34	0.002747	0.03911	190504032	17.16	P02647 AHVDALR
High	Sequest HT (A2)	Unambiguous	AHVDALR		1	1	P02647	Protein P02647	P02647	0	3	0.3502	0	1	1	261.149	781.432	781.432	1.03	0.00027	HCD (High Energy Collision Dissociation)	MS2	0.0831947	5.257	17.1669	5016	In-Gel-Vd_1_neutral.RAW	F2		2.97	0.002747	0.03873	46456264	17.16	P02647 AHVDALR
High	Sequest HT (A2)	Unambiguous	AHVDALR		1	1	P02647	Protein P02647	P02647	0	2	0.4805	0	1	1	391.22	781.432	781.432	0.38	0.00015	HCD (High Energy Collision Dissociation)	MS2	4.21504	3.032	17.1247	4716	In-Gel-Vd_3_neutral.RAW	F3		2.31	0.002786	0.03974	108576160	17.14	P02647 AHVDALR
High	Sequest HT (A2)	Unambiguous	AHVDALR		1	1	P02647	Protein P02647	P02647	0	3	0.3878	0	1	1	261.149	781.432	781.432	0.44	0.00012	HCD (High Energy Collision Dissociation)	MS2	5.44153	78.471	17.0705	4698	In-Gel-Vd_3_neutral.RAW	F3		2.94	0.002331	0.02803	42074968	17.14	P02647 AHVDALR
High	Sequest HT (A2)	Unambiguous	AHVDALRTHLAPYSDELR		1	1	P02647	Protein P02647	P02647	1	4	0.6732	0	1	1	516.772	2064.07	2064.06	2.5	0.00129	HCD (High Energy Collision Dissociation)	MS2	26.6863	67.793	17.0391	4778	Silica_Partikel_1mg_mit_RapiGest_1.raw	F6		4.1	0	5.119e-05	3.65186e+06	17.07	P02647 AHVDALRTHLAPYSDELR
High	Sequest HT (A2)	Unambiguous	AHVDALRTHLAPYSDELR		1	1	P02647	Protein P02647	P02647	1	4	0.7252	0	1	1	516.773	2064.07	2064.06	4.28	0.00221	HCD (High Energy Collision Dissociation)	MS2	15.8954	45.461	17.0271	4796	Silica_Partikel_1mg_mit_RapiGest_2.raw	F5		3.93	0	7.45e-07	8839945	17.06	P02647 AHVDALRTHLAPYSDELR
High	Sequest HT (A2)	Unambiguous	AHVDALRTHLAPYSDELR		1	1	P02647	Protein P02647	P02647	1	4	0.6953	0	1	1	516.773	2064.07	2064.06	4.4	0.00227	HCD (High Energy Collision Dissociation)	MS2	36.2954	56.131	17.0875	4867	Silica_Partikel_1mg_mit_RapiGest_3.raw	F4		3.61	0	4.286e-05	2.30265e+06	17.06	P02647 AHVDALRTHLAPYSDELR
High	Sequest HT (A2)	Unambiguous	AHVDALRTHLAPYSDELR		1	1	P02647	Protein P02647	P02647	1	4	0.755	0	1	1	516.771	2064.06	2064.06	0.61	0.00032	HCD (High Energy Collision Dissociation)	MS2	0.951275	120	16.9996	5206	Silica_Partikel_1mg_mit_Urea+CHAPS_gefaellt_2.RAW	F9		3.47	0	1.58e-05	2.11979e+06	17.05	P02647 AHVDALRTHLAPYSDELR
High	Sequest HT (A2)	Unambiguous	AHVDALRTHLAPYSDELR		1	1	P02647	Protein P02647	P02647	1	5	0.5103	0	1	1	413.619	2064.06	2064.06	0.77	0.00032	HCD (High Energy Collision Dissociation)	MS2	23.6784	120	17.0331	5217	Silica_Partikel_1mg_mit_Urea+CHAPS_gefaellt_2.RAW	F9		2.92	0.0005731	0.002457	354152	17.04	P02647 AHVDALRTHLAPYSDELR
High	Sequest HT (A2)	Unambiguous	AHVDALRTHLAPYSDELR		1	1	P02647	Protein P02647	P02647	1	4	0.7224	0	1	1	516.771	2064.06	2064.06	0.02	1e-05	HCD (High Energy Collision Dissociation)	MS2	14.7831	120	16.9939	4187	Silica_Partikel_1mg_mit_Urea+CHAPS_gefaellt_3.RAW	F8		3.35	0	9.276e-05	753646	17.05	P02647 AHVDALRTHLAPYSDELR
High	Sequest HT (A2)	Unambiguous	AHVDALRTHLAPYSDELR		1	1	P02647	Protein P02647	P02647	1	4	0.6602	0	1	1	516.771	2064.06	2064.06	0.85	0.00044	HCD (High Energy Collision Dissociation)	MS2	19.3553	120	16.9836	4940	Silica_Partikel_1mg_mit_Urea+CHAPS_gefaellt_1.RAW	F7		2.06	0	0.0004932	417319	17.06	P02647 AHVDALRTHLAPYSDELR
High	Sequest HT (A2)	Unambiguous	AHVDALRTHLAPYSDELRQR		1	1	P02647	Protein P02647	P02647	2	4	0.7069	0	1	1	587.814	2348.23	2348.22	4.58	0.00269	HCD (High Energy Collision Dissociation)	MS2	10.5596	120	15.827	4338	Silica_Partikel_1mg_mit_RapiGest_1.raw	F6		4.06	0	3.569e-06	1.13115e+06	15.82	P02647 AHVDALRTHLAPYSDELRQR
High	Sequest HT (A2)	Unambiguous	AHVDALRTHLAPYSDELRQR		1	1	P02647	Protein P02647	P02647	2	5	0.617	0	1	1	470.452	2348.23	2348.22	4.45	0.00209	HCD (High Energy Collision Dissociation)	MS2	8.68654	63.824	15.7841	4327	Silica_Partikel_1mg_mit_RapiGest_1.raw	F6		4.23	0	5.595e-06	4.62508e+06	15.81	P02647 AHVDALRTHLAPYSDELRQR
High	Sequest HT (A2)	Unambiguous	AHVDALRTHLAPYSDELRQR		1	1	P02647	Protein P02647	P02647	2	5	0.6447	0	1	1	470.452	2348.23	2348.22	3.8	0.00178	HCD (High Energy Collision Dissociation)	MS2	6.43226	63.4	15.746	4337	Silica_Partikel_1mg_mit_RapiGest_2.raw	F5		4.56	0	9.11e-06	11814266	15.8	P02647 AHVDALRTHLAPYSDELRQR
High	Sequest HT (A2)	Unambiguous	AHVDALRTHLAPYSDELRQR		1	1	P02647	Protein P02647	P02647	2	4	0.7351	0	1	1	587.813	2348.23	2348.22	4.38	0.00257	HCD (High Energy Collision Dissociation)	MS2	14.4957	120	15.7846	4349	Silica_Partikel_1mg_mit_RapiGest_2.raw	F5		4.53	0	1.438e-06	2590730	15.79	P02647 AHVDALRTHLAPYSDELRQR
High	Sequest HT (A2)	Unambiguous	AHVDALRTHLAPYSDELRQR		1	1	P02647	Protein P02647	P02647	2	3	0.7005	0	1	1	783.415	2348.23	2348.22	4.04	0.00317	HCD (High Energy Collision Dissociation)	MS2	0	120	15.8193	4359	Silica_Partikel_1mg_mit_RapiGest_2.raw	F5		2.17	3.062e-05	0.0007012	677640	15.78	P02647 AHVDALRTHLAPYSDELRQR
High	Sequest HT (A2)	Unambiguous	AHVDALRTHLAPYSDELRQR		1	1	P02647	Protein P02647	P02647	2	5	0.6415	0	1	1	470.453	2348.23	2348.22	5.42	0.00255	HCD (High Energy Collision Dissociation)	MS2	8.34979	72.752	15.7978	4396	Silica_Partikel_1mg_mit_RapiGest_3.raw	F4		4.1	0	3.071e-06	2366648	15.79	P02647 AHVDALRTHLAPYSDELRQR
High	Sequest HT (A2)	Unambiguous	AHVDALRTHLAPYSDELRQR		1	1	P02647	Protein P02647	P02647	2	4	0.7085	0	1	1	587.811	2348.22	2348.22	-0.61	-0.00036	HCD (High Energy Collision Dissociation)	MS2	67.9257	120	15.6622	4779	Silica_Partikel_1mg_mit_Urea+CHAPS_gefaellt_2.RAW	F9		3.19	3.062e-05	0.0007352	1.01027e+06	15.7	P02647 AHVDALRTHLAPYSDELRQR
High	Sequest HT (A2)	Unambiguous	AHVDALRTHLAPYSDELRQR		1	1	P02647	Protein P02647	P02647	2	5	0.6747	0	1	1	470.451	2348.22	2348.22	0.74	0.00035	HCD (High Energy Collision Dissociation)	MS2	0.54279	43.653	15.6766	4784	Silica_Partikel_1mg_mit_Urea+CHAPS_gefaellt_2.RAW	F9		4.15	0	1.516e-06	6252322	15.7	P02647 AHVDALRTHLAPYSDELRQR
High	Sequest HT (A2)	Unambiguous	AHVDALRTHLAPYSDELRQR		1	1	P02647	Protein P02647	P02647	2	5	0.7079	0	1	1	470.45	2348.22	2348.22	0.55	0.00026	HCD (High Energy Collision Dissociation)	MS2	0.598487	57.805	15.6724	3861	Silica_Partikel_1mg_mit_Urea+CHAPS_gefaellt_3.RAW	F8		5.17	0	2.889e-05	8.15928e+06	15.71	P02647 AHVDALRTHLAPYSDELRQR
High	Sequest HT (A2)	Unambiguous	AHVDALRTHLAPYSDELRQR		1	1	P02647	Protein P02647	P02647	2	5	0.6342	0	1	1	470.45	2348.22	2348.22	0.35	0.00017	HCD (High Energy Collision Dissociation)	MS2	4.95154	120	15.7487	4313	Silica_Partikel_1mg_mit_Urea+CHAPS_gefaellt_1.RAW	F7		2.57	3.062e-05	0.0007988	329675	15.72	P02647 AHVDALRTHLAPYSDELRQR
High	Sequest HT (A2)	Unambiguous	AHVSFKPTVAQQR		1	1	P19823	Protein P19823	P19823	0	3	0.727	0	1	1	490.274	1468.81	1468.8	3.61	0.00177	HCD (High Energy Collision Dissociation)	MS2	14.2987	120	15.6808	4296	Silica_Partikel_1mg_mit_RapiGest_1.raw	F6		3.48	0	1.06e-05	145728736	16.05	P19823 AHVSFKPTVAQQR
High	Sequest HT (A2)	Unambiguous	AHVSFKPTVAQQR		1	1	P19823	Protein P19823	P19823	0	4	0.5756	0	1	1	367.957	1468.81	1468.8	2.81	0.00103	HCD (High Energy Collision Dissociation)	MS2	3.09957	44.681	15.9625	4380	Silica_Partikel_1mg_mit_RapiGest_1.raw	F6		3.44	3.062e-05	0.000883	54377800	16.05	P19823 AHVSFKPTVAQQR
High	Sequest HT (A2)	Unambiguous	AHVSFKPTVAQQR		1	1	P19823	Protein P19823	P19823	0	2	0.8423	0	1	1	734.907	1468.81	1468.8	3.58	0.00263	HCD (High Energy Collision Dissociation)	MS2	0	120	16.0062	4394	Silica_Partikel_1mg_mit_RapiGest_1.raw	F6		3.55	0	4.791e-06	7.30745e+06	16.05	P19823 AHVSFKPTVAQQR
High	Sequest HT (A2)	Unambiguous	AHVSFKPTVAQQR		1	1	P19823	Protein P19823	P19823	0	3	0.7199	0	1	1	490.274	1468.81	1468.8	3.05	0.00149	HCD (High Energy Collision Dissociation)	MS2	0.884387	3.054	16.0976	4451	Silica_Partikel_1mg_mit_RapiGest_2.raw	F5		2.82	0	0.0005382	125683720	16.05	P19823 AHVSFKPTVAQQR
High	Sequest HT (A2)	Unambiguous	AHVSFKPTVAQQR		1	1	P19823	Protein P19823	P19823	0	4	0.5766	0	1	1	367.957	1468.81	1468.8	2.31	0.00085	HCD (High Energy Collision Dissociation)	MS2	14.6486	103.524	15.9458	4401	Silica_Partikel_1mg_mit_RapiGest_2.raw	F5		3.59	3.062e-05	0.001121	56751292	16.05	P19823 AHVSFKPTVAQQR
High	Sequest HT (A2)	Unambiguous	AHVSFKPTVAQQR		1	1	P19823	Protein P19823	P19823	0	2	0.8514	0	1	1	734.907	1468.81	1468.8	3.25	0.00238	HCD (High Energy Collision Dissociation)	MS2	0	97.178	16.0058	4421	Silica_Partikel_1mg_mit_RapiGest_2.raw	F5		3.5	0	6.425e-06	8593564	16.04	P19823 AHVSFKPTVAQQR
High	Sequest HT (A2)	Unambiguous	AHVSFKPTVAQQR		1	1	P19823	Protein P19823	P19823	0	3	0.681	0	1	1	490.274	1468.81	1468.8	3.05	0.00149	HCD (High Energy Collision Dissociation)	MS2	3.90288	120	15.6479	4349	Silica_Partikel_1mg_mit_RapiGest_3.raw	F4		3.26	0	0.0001103	165825984	16.04	P19823 AHVSFKPTVAQQR
High	Sequest HT (A2)	Unambiguous	AHVSFKPTVAQQR		1	1	P19823	Protein P19823	P19823	0	4	0.5494	0	1	1	367.957	1468.81	1468.8	3.39	0.00125	HCD (High Energy Collision Dissociation)	MS2	9.16665	105.089	15.9582	4443	Silica_Partikel_1mg_mit_RapiGest_3.raw	F4		3.44	3.062e-05	0.000953	67349824	16.04	P19823 AHVSFKPTVAQQR
High	Sequest HT (A2)	Unambiguous	AHVSFKPTVAQQR		1	1	P19823	Protein P19823	P19823	0	2	0.8534	0	1	1	734.907	1468.81	1468.8	3.25	0.00238	HCD (High Energy Collision Dissociation)	MS2	14.7095	68.122	16.0366	4469	Silica_Partikel_1mg_mit_RapiGest_3.raw	F4		3.48	0	2.479e-05	8602289	16.04	P19823 AHVSFKPTVAQQR
High	Sequest HT (A2)	Unambiguous	AHVSFKPTVAQQR		1	1	P19823	Protein P19823	P19823	0	4	0.5508	0	1	1	367.956	1468.8	1468.8	-0.85	-0.00031	HCD (High Energy Collision Dissociation)	MS2	19.4896	120	15.9463	4872	Silica_Partikel_1mg_mit_Urea+CHAPS_gefaellt_2.RAW	F9		3.05	0.0008785	0.004078	661834	15.95	P19823 AHVSFKPTVAQQR
High	Sequest HT (A2)	Unambiguous	AHVSFKPTVAQQR		1	1	P19823	Protein P19823	P19823	0	3	0.7399	0	1	1	490.272	1468.8	1468.8	-0.19	-9e-05	HCD (High Energy Collision Dissociation)	MS2	3.31279	120	15.9884	4886	Silica_Partikel_1mg_mit_Urea+CHAPS_gefaellt_2.RAW	F9		2.73	0	0.0003242	839063	15.94	P19823 AHVSFKPTVAQQR
High	Sequest HT (A2)	Unambiguous	AHVSFKPTVAQQR		1	1	P19823	Protein P19823	P19823	0	4	0.6273	0	1	1	367.956	1468.8	1468.8	-0.35	-0.00013	HCD (High Energy Collision Dissociation)	MS2	25.3274	120	15.9491	3939	Silica_Partikel_1mg_mit_Urea+CHAPS_gefaellt_3.RAW	F8		3.3	0.001147	0.00806	563094	15.97	P19823 AHVSFKPTVAQQR
High	Sequest HT (A2)	Unambiguous	AHVSFKPTVAQQR		1	1	P19823	Protein P19823	P19823	0	3	0.7597	0	1	1	490.272	1468.8	1468.8	0.56	0.00027	HCD (High Energy Collision Dissociation)	MS2	6.61755	120	15.9164	3930	Silica_Partikel_1mg_mit_Urea+CHAPS_gefaellt_3.RAW	F8		2.58	3.062e-05	0.0006375	686644	15.97	P19823 AHVSFKPTVAQQR
High	Sequest HT (A2)	Unambiguous	AHVSFKPTVAQQR		1	1	P19823	Protein P19823	P19823	0	3	0.6239	0	1	1	490.272	1468.8	1468.8	0.24	0.00012	HCD (High Energy Collision Dissociation)	MS2	9.92411	120	16.0072	4445	Silica_Partikel_1mg_mit_Urea+CHAPS_gefaellt_1.RAW	F7		2.34	0.0006428	0.002852	384670	15.96	P19823 AHVSFKPTVAQQR
High	Sequest HT (A2)	Unambiguous	AHVSFKPTVAQQR		1	1	P19823	Protein P19823	P19823	0	4	0.565	0	1	1	367.956	1468.8	1468.8	0.07	3e-05	HCD (High Energy Collision Dissociation)	MS2	0	120	16.0243	4677	In-Gel-Vd_2_neutral.RAW	F1		3.31	0.001249	0.009768	1.27901e+06	16.03	P19823 AHVSFKPTVAQQR
High	Sequest HT (A2)	Unambiguous	AHVSFKPTVAQQR		1	1	P19823	Protein P19823	P19823	0	2	0.8363	0	1	1	734.905	1468.8	1468.8	0.84	0.00061	HCD (High Energy Collision Dissociation)	MS2	0	120	16.0293	4679	In-Gel-Vd_2_neutral.RAW	F1		2.81	0.0001213	0.001301	645191	16.02	P19823 AHVSFKPTVAQQR
High	Sequest HT (A2)	Unambiguous	AHVSFKPTVAQQR		1	1	P19823	Protein P19823	P19823	0	3	0.7028	0	1	1	490.273	1468.8	1468.8	1.55	0.00076	HCD (High Energy Collision Dissociation)	MS2	9.83481	120	16.0936	4706	In-Gel-Vd_2_neutral.RAW	F1		2.49	0	0.0002817	9006615	16.03	P19823 AHVSFKPTVAQQR
High	Sequest HT (A2)	Unambiguous	AHVSFKPTVAQQR		1	1	P19823	Protein P19823	P19823	0	2	0.8413	0	1	1	734.905	1468.8	1468.8	0.25	0.00019	HCD (High Energy Collision Dissociation)	MS2	4.97762	120	16.0444	4605	In-Gel-Vd_1_neutral.RAW	F2		1.89	0.001249	0.009593	333851	16.02	P19823 AHVSFKPTVAQQR
High	Sequest HT (A2)	Unambiguous	AHVSFKPTVAQQR		1	1	P19823	Protein P19823	P19823	0	3	0.7618	0	1	1	490.273	1468.8	1468.8	0.81	0.00039	HCD (High Energy Collision Dissociation)	MS2	0.711369	88.691	16.0833	4620	In-Gel-Vd_1_neutral.RAW	F2		3.19	0	3.636e-05	7993781	16.02	P19823 AHVSFKPTVAQQR
High	Sequest HT (A2)	Unambiguous	AHVSFKPTVAQQR		1	1	P19823	Protein P19823	P19823	0	4	0.5795	0	1	1	367.956	1468.8	1468.8	0.4	0.00015	HCD (High Energy Collision Dissociation)	MS2	10.7946	120	15.9931	4585	In-Gel-Vd_1_neutral.RAW	F2		2.64	0.001249	0.009367	914813	16.02	P19823 AHVSFKPTVAQQR
High	Sequest HT (A2)	Unambiguous	AHVSFKPTVAQQR		1	1	P19823	Protein P19823	P19823	0	4	0.5799	0	1	1	367.956	1468.8	1468.8	0.32	0.00012	HCD (High Energy Collision Dissociation)	MS2	6.37335	120	15.9864	4348	In-Gel-Vd_3_neutral.RAW	F3		3.19	0.0001781	0.001422	2.20232e+06	16.02	P19823 AHVSFKPTVAQQR
High	Sequest HT (A2)	Unambiguous	AHVSFKPTVAQQR		1	1	P19823	Protein P19823	P19823	0	2	0.8228	0	1	1	734.905	1468.8	1468.8	0.92	0.00067	HCD (High Energy Collision Dissociation)	MS2	0	120	16.0198	4359	In-Gel-Vd_3_neutral.RAW	F3		3.33	0	8.235e-06	730515	16.02	P19823 AHVSFKPTVAQQR
High	Sequest HT (A2)	Unambiguous	AHVSFKPTVAQQR		1	1	P19823	Protein P19823	P19823	0	3	0.7611	0	1	1	490.273	1468.8	1468.8	0.74	0.00036	HCD (High Energy Collision Dissociation)	MS2	1.42418	74.445	15.9738	4344	In-Gel-Vd_3_neutral.RAW	F3		3.6	0	7.402e-06	9116005	16.01	P19823 AHVSFKPTVAQQR
High	Sequest HT (A2)	Unambiguous	AHYGGFTVQNEANK		1	1	P02675	Protein P02675	P02675	0	3	0.7256	0	1	1	512.581	1535.73	1535.72	3.54	0.00181	HCD (High Energy Collision Dissociation)	MS2	3.54764	32.247	20.1914	5979	Silica_Partikel_1mg_mit_RapiGest_1.raw	F6		4.3	0	8.249e-05	197962976	20.34	P02675 AHYGGFTVQNEANK
High	Sequest HT (A2)	Unambiguous	AHYGGFTVQNEANK		1	1	P02675	Protein P02675	P02675	0	2	0.7768	0	1	1	768.369	1535.73	1535.72	4.18	0.00321	HCD (High Energy Collision Dissociation)	MS2	41.6547	89.007	20.2466	6000	Silica_Partikel_1mg_mit_RapiGest_1.raw	F6		4.57	0	1.314e-06	32290414	20.34	P02675 AHYGGFTVQNEANK
High	Sequest HT (A2)	Unambiguous	AHYGGFTVQNEANK		1	1	P02675	Protein P02675	P02675	0	3	0.7292	0	1	1	512.582	1535.73	1535.72	4.37	0.00224	HCD (High Energy Collision Dissociation)	MS2	0	0.667	20.3256	6057	Silica_Partikel_1mg_mit_RapiGest_2.raw	F5		3.36	0.0003211	0.001686	367844960	20.3	P02675 AHYGGFTVQNEANK
High	Sequest HT (A2)	Unambiguous	AHYGGFTVQNEANK		1	1	P02675	Protein P02675	P02675	0	2	0.8449	0	1	1	768.368	1535.73	1535.72	3.39	0.0026	HCD (High Energy Collision Dissociation)	MS2	11.8837	21.493	20.4094	6091	Silica_Partikel_1mg_mit_RapiGest_2.raw	F5		5.03	0	6.709e-07	64969096	20.3	P02675 AHYGGFTVQNEANK
High	Sequest HT (A2)	Unambiguous	AHYGGFTVQNEANK		1	1	P02675	Protein P02675	P02675	0	3	0.6939	0	1	1	512.581	1535.73	1535.72	3.77	0.00193	HCD (High Energy Collision Dissociation)	MS2	9.24788	31.493	20.2091	6065	Silica_Partikel_1mg_mit_RapiGest_3.raw	F4		3.43	0.0006223	0.002765	168881728	20.34	P02675 AHYGGFTVQNEANK
High	Sequest HT (A2)	Unambiguous	AHYGGFTVQNEANK		1	1	P02675	Protein P02675	P02675	0	2	0.8017	0	1	1	768.369	1535.73	1535.72	4.26	0.00327	HCD (High Energy Collision Dissociation)	MS2	29.5879	25.638	20.2906	6093	Silica_Partikel_1mg_mit_RapiGest_3.raw	F4		4.74	0	1.576e-07	26541318	20.34	P02675 AHYGGFTVQNEANK
High	Sequest HT (A2)	Unambiguous	AHYGGFTVQNEANK		1	1	P02675	Protein P02675	P02675	0	3	0.7414	0	1	1	512.58	1535.72	1535.72	0.2	0.0001	HCD (High Energy Collision Dissociation)	MS2	8.1057	120	20.211	4928	Silica_Partikel_1mg_mit_Urea+CHAPS_gefaellt_3.RAW	F8		3.48	0	0.0005642	2.51291e+06	20.28	P02675 AHYGGFTVQNEANK
High	Sequest HT (A2)	Unambiguous	AHYGGFTVQNEANK		1	1	P02675	Protein P02675	P02675	0	3	0.7489	0	1	1	512.58	1535.73	1535.72	0.91	0.00047	HCD (High Energy Collision Dissociation)	MS2	19.5458	120	20.2211	6990	Silica_Partikel_1mg_mit_Urea+CHAPS_gefaellt_1.RAW	F7		2.31	0.0006654	0.00299	222911	20.25	P02675 AHYGGFTVQNEANK
High	Sequest HT (A2)	Unambiguous	AHYGGFTVQNEANK		1	1	P02675	Protein P02675	P02675	0	2	0.8759	0	1	1	768.366	1535.73	1535.72	0.84	0.00065	HCD (High Energy Collision Dissociation)	MS2	0	120	20.3008	6486	In-Gel-Vd_2_neutral.RAW	F1		5.56	0	3.093e-08	13041733	20.36	P02675 AHYGGFTVQNEANK
High	Sequest HT (A2)	Unambiguous	AHYGGFTVQNEANK		1	1	P02675	Protein P02675	P02675	0	3	0.7374	0	1	1	512.58	1535.73	1535.72	1.99	0.00102	HCD (High Energy Collision Dissociation)	MS2	13.8646	120	20.2031	6444	In-Gel-Vd_2_neutral.RAW	F1		3.58	0	0.000221	72952152	20.36	P02675 AHYGGFTVQNEANK
High	Sequest HT (A2)	Unambiguous	AHYGGFTVQNEANK		1	1	P02675	Protein P02675	P02675	0	3	0.7228	0	1	1	512.58	1535.73	1535.72	1.03	0.00053	HCD (High Energy Collision Dissociation)	MS2	1.56014	120	15.97	4654	In-Gel-Vd_2_neutral.RAW	F1		2.85	0.0003211	0.001682	927241	15.99	P02675 AHYGGFTVQNEANK
High	Sequest HT (A2)	Unambiguous	AHYGGFTVQNEANK		1	1	P02675	Protein P02675	P02675	0	2	0.8753	0	1	1	768.367	1535.73	1535.72	1.87	0.00144	HCD (High Energy Collision Dissociation)	MS2	1.07234	44.693	20.4248	6272	In-Gel-Vd_1_neutral.RAW	F2		4.65	0	4.321e-06	15455083	20.36	P02675 AHYGGFTVQNEANK
High	Sequest HT (A2)	Unambiguous	AHYGGFTVQNEANK		1	1	P02675	Protein P02675	P02675	0	3	0.6864	0	1	1	512.58	1535.73	1535.72	1.75	0.00089	HCD (High Energy Collision Dissociation)	MS2	4.71596	120	15.9541	4570	In-Gel-Vd_1_neutral.RAW	F2		2.87	0.0001213	0.00131	764214	15.98	P02675 AHYGGFTVQNEANK
High	Sequest HT (A2)	Unambiguous	AHYGGFTVQNEANK		1	1	P02675	Protein P02675	P02675	0	3	0.7626	0	1	1	512.581	1535.73	1535.72	2.34	0.0012	HCD (High Energy Collision Dissociation)	MS2	1.89787	12.626	20.2694	6195	In-Gel-Vd_1_neutral.RAW	F2		3.96	0	0.0004269	93408376	20.35	P02675 AHYGGFTVQNEANK
High	Sequest HT (A2)	Unambiguous	AHYGGFTVQNEANK		1	1	P02675	Protein P02675	P02675	0	2	0.8673	0	1	1	768.367	1535.73	1535.72	2.43	0.00187	HCD (High Energy Collision Dissociation)	MS2	0	58.372	20.4506	5807	In-Gel-Vd_3_neutral.RAW	F3		4.9	0	2.522e-07	15992585	20.35	P02675 AHYGGFTVQNEANK
High	Sequest HT (A2)	Unambiguous	AHYGGFTVQNEANK		1	1	P02675	Protein P02675	P02675	0	3	0.6873	0	1	1	512.58	1535.73	1535.72	1.27	0.00065	HCD (High Energy Collision Dissociation)	MS2	0	120	15.9533	4337	In-Gel-Vd_3_neutral.RAW	F3		2.75	0.0006428	0.002859	1.91161e+06	15.97	P02675 AHYGGFTVQNEANK
High	Sequest HT (A2)	Unambiguous	AHYGGFTVQNEANK		1	1	P02675	Protein P02675	P02675	0	3	0.7389	0	1	1	512.58	1535.73	1535.72	1.75	0.00089	HCD (High Energy Collision Dissociation)	MS2	9.96368	120	20.1952	5718	In-Gel-Vd_3_neutral.RAW	F3		4.06	0	0.0001407	92637928	20.35	P02675 AHYGGFTVQNEANK
High	Sequest HT (A2)	Unambiguous	AHYGGFTVQNEANKYQISVNK		1	1	P02675	Protein P02675	P02675	1	3	0.8274	0	1	1	790.064	2368.18	2368.17	3.93	0.0031	HCD (High Energy Collision Dissociation)	MS2	0.45796	7.04	19.2775	5631	Silica_Partikel_1mg_mit_RapiGest_1.raw	F6		6.72	0	2.806e-08	178876896	19.19	P02675 AHYGGFTVQNEANKYQISVNK
High	Sequest HT (A2)	Unambiguous	AHYGGFTVQNEANKYQISVNK		1	1	P02675	Protein P02675	P02675	1	2	0.8747	0	1	1	1184.59	2368.18	2368.17	3.19	0.00378	HCD (High Energy Collision Dissociation)	MS2	0	49.401	19.1432	5580	Silica_Partikel_1mg_mit_RapiGest_1.raw	F6		7.34	0	2.699e-09	20852622	19.19	P02675 AHYGGFTVQNEANKYQISVNK
High	Sequest HT (A2)	Unambiguous	AHYGGFTVQNEANKYQISVNK		1	1	P02675	Protein P02675	P02675	1	4	0.6544	0	1	1	592.8	2368.18	2368.17	3.85	0.00228	HCD (High Energy Collision Dissociation)	MS2	20.3997	120	19.6138	5754	Silica_Partikel_1mg_mit_RapiGest_1.raw	F6		5.15	0	4.707e-06	498233120	19.19	P02675 AHYGGFTVQNEANKYQISVNK
High	Sequest HT (A2)	Unambiguous	AHYGGFTVQNEANKYQISVNK		1	1	P02675	Protein P02675	P02675	1	4	0.7755	0	1	1	592.801	2368.18	2368.17	5.6	0.00332	HCD (High Energy Collision Dissociation)	MS2	1.30309	2.096	19.228	5639	Silica_Partikel_1mg_mit_RapiGest_2.raw	F5		5.48	0	3.045e-06	216580304	19.21	P02675 AHYGGFTVQNEANKYQISVNK
High	Sequest HT (A2)	Unambiguous	AHYGGFTVQNEANKYQISVNK		1	1	P02675	Protein P02675	P02675	1	3	0.8406	0	1	1	790.065	2368.18	2368.17	4.7	0.00371	HCD (High Energy Collision Dissociation)	MS2	0	50.194	19.1322	5600	Silica_Partikel_1mg_mit_RapiGest_2.raw	F5		7.15	0	3.188e-11	55392680	19.21	P02675 AHYGGFTVQNEANKYQISVNK
High	Sequest HT (A2)	Unambiguous	AHYGGFTVQNEANKYQISVNK		1	1	P02675	Protein P02675	P02675	1	2	0.8732	0	1	1	1184.59	2368.18	2368.17	3.81	0.00451	HCD (High Energy Collision Dissociation)	MS2	0	80.996	19.182	5619	Silica_Partikel_1mg_mit_RapiGest_2.raw	F5		6.78	0	9.88e-10	6823509	19.21	P02675 AHYGGFTVQNEANKYQISVNK
High	Sequest HT (A2)	Unambiguous	AHYGGFTVQNEANKYQISVNK		1	1	P02675	Protein P02675	P02675	1	2	0.8667	0	1	1	1184.59	2368.18	2368.17	2.98	0.00353	HCD (High Energy Collision Dissociation)	MS2	0	83.313	19.1652	5662	Silica_Partikel_1mg_mit_RapiGest_3.raw	F4		7.5	0	2.207e-12	11493132	19.19	P02675 AHYGGFTVQNEANKYQISVNK
High	Sequest HT (A2)	Unambiguous	AHYGGFTVQNEANKYQISVNK		1	1	P02675	Protein P02675	P02675	1	3	0.8336	0	1	1	790.064	2368.18	2368.17	4.47	0.00353	HCD (High Energy Collision Dissociation)	MS2	5.25392	49.933	19.0844	5631	Silica_Partikel_1mg_mit_RapiGest_3.raw	F4		7.09	0	6.644e-09	115192864	19.19	P02675 AHYGGFTVQNEANKYQISVNK
High	Sequest HT (A2)	Unambiguous	AHYGGFTVQNEANKYQISVNK		1	1	P02675	Protein P02675	P02675	1	4	0.7794	0	1	1	592.802	2368.19	2368.17	7.56	0.00448	HCD (High Energy Collision Dissociation)	MS2	0.185896	1.293	19.1622	5661	Silica_Partikel_1mg_mit_RapiGest_3.raw	F4		5.53	0	1.325e-06	413203936	19.19	P02675 AHYGGFTVQNEANKYQISVNK
High	Sequest HT (A2)	Unambiguous	AHYGGFTVQNEANKYQISVNK		1	1	P02675	Protein P02675	P02675	1	4	0.8171	0	1	1	592.798	2368.17	2368.17	1.58	0.00094	HCD (High Energy Collision Dissociation)	MS2	7.90754	120	19.1986	5887	Silica_Partikel_1mg_mit_Urea+CHAPS_gefaellt_2.RAW	F9		4.1	0	3.511e-05	1.84449e+06	19.26	P02675 AHYGGFTVQNEANKYQISVNK
High	Sequest HT (A2)	Unambiguous	AHYGGFTVQNEANKYQISVNK		1	1	P02675	Protein P02675	P02675	1	3	0.8032	0	1	1	790.062	2368.17	2368.17	1.69	0.00133	HCD (High Energy Collision Dissociation)	MS2	0	120	19.2471	5903	Silica_Partikel_1mg_mit_Urea+CHAPS_gefaellt_2.RAW	F9		2.49	0	0.0001785	392325	19.26	P02675 AHYGGFTVQNEANKYQISVNK
High	Sequest HT (A2)	Unambiguous	AHYGGFTVQNEANKYQISVNK		1	1	P02675	Protein P02675	P02675	1	4	0.8201	0	1	1	592.798	2368.17	2368.17	0.96	0.00057	HCD (High Energy Collision Dissociation)	MS2	5.52461	120	19.2027	4693	Silica_Partikel_1mg_mit_Urea+CHAPS_gefaellt_3.RAW	F8		5.28	0	1.331e-05	1.95511e+06	19.29	P02675 AHYGGFTVQNEANKYQISVNK
High	Sequest HT (A2)	Unambiguous	AHYGGFTVQNEANKYQISVNK		1	1	P02675	Protein P02675	P02675	1	4	0.7196	0	1	1	592.797	2368.17	2368.17	-0.48	-0.00029	HCD (High Energy Collision Dissociation)	MS2	17.2638	120	19.3987	6509	Silica_Partikel_1mg_mit_Urea+CHAPS_gefaellt_1.RAW	F7		2.96	0	6.626e-05	1.12616e+06	19.44	P02675 AHYGGFTVQNEANKYQISVNK
High	Sequest HT (A2)	Unambiguous	AHYGGFTVQNEANKYQISVNK		1	1	P02675	Protein P02675	P02675	1	4	0.814	0	1	1	592.798	2368.17	2368.17	1.58	0.00094	HCD (High Energy Collision Dissociation)	MS2	7.39884	120	19.3093	6451	Silica_Partikel_1mg_mit_Urea+CHAPS_gefaellt_1.RAW	F7		4.73	0	5.928e-06	2.15448e+06	19.26	P02675 AHYGGFTVQNEANKYQISVNK
High	Sequest HT (A2)	Unambiguous	AHYGGFTVQNEANKYQISVNK		1	1	P02675	Protein P02675	P02675	1	3	0.7762	0	1	1	790.063	2368.17	2368.17	2.38	0.00188	HCD (High Energy Collision Dissociation)	MS2	6.41047	120	19.2108	6389	Silica_Partikel_1mg_mit_Urea+CHAPS_gefaellt_1.RAW	F7		2.1	0.0004271	0.001797	336432	19.27	P02675 AHYGGFTVQNEANKYQISVNK
High	Sequest HT (A2)	Unambiguous	AHYGGFTVQNEANKYQISVNK		1	1	P02675	Protein P02675	P02675	1	4	0.7735	0	1	1	592.799	2368.17	2368.17	1.99	0.00118	HCD (High Energy Collision Dissociation)	MS2	5.90355	120	19.2553	5759	In-Gel-Vd_1_neutral.RAW	F2		4.68	0	4.836e-06	1.57616e+06	19.23	P02675 AHYGGFTVQNEANKYQISVNK
High	Sequest HT (A2)	Unambiguous	AHYGGFTVQNEANKYQISVNK		1	1	P02675	Protein P02675	P02675	1	4	0.8023	0	1	1	592.799	2368.17	2368.17	1.89	0.00112	HCD (High Energy Collision Dissociation)	MS2	16.8628	120	19.2376	5396	In-Gel-Vd_3_neutral.RAW	F3		5.21	0	9.626e-07	1.18144e+06	19.25	P02675 AHYGGFTVQNEANKYQISVNK
High	Sequest HT (A2)	Unambiguous	AHYGGFTVQNEANKYQISVNKYR		1	1	P02675	Protein P02675	P02675	2	5	0.5958	0	1	1	538.274	2687.34	2687.33	3.68	0.00198	HCD (High Energy Collision Dissociation)	MS2	48.6361	92.316	16.9579	4748	Silica_Partikel_1mg_mit_RapiGest_1.raw	F6		5.74	0	6.074e-08	3.4732e+06	16.99	P02675 AHYGGFTVQNEANKYQISVNKYR
High	Sequest HT (A2)	Unambiguous	AHYGGFTVQNEANKYQISVNKYR		1	1	P02675	Protein P02675	P02675	2	4	0.7562	0	1	1	672.593	2687.35	2687.33	6.98	0.00469	HCD (High Energy Collision Dissociation)	MS2	17.9651	81.144	16.9519	4746	Silica_Partikel_1mg_mit_RapiGest_1.raw	F6		6.44	0	2.633e-08	4872428	16.99	P02675 AHYGGFTVQNEANKYQISVNKYR
High	Sequest HT (A2)	Unambiguous	AHYGGFTVQNEANKYQISVNKYR		1	1	P02675	Protein P02675	P02675	2	4	0.8012	0	1	1	672.59	2687.34	2687.33	1.89	0.00127	HCD (High Energy Collision Dissociation)	MS2	4.91604	86.622	16.9516	4816	Silica_Partikel_1mg_mit_RapiGest_3.raw	F4		6.54	0	2.706e-08	10428366	17	P02675 AHYGGFTVQNEANKYQISVNKYR
High	Sequest HT (A2)	Unambiguous	AHYGGFTVQNEANKYQISVNKYR		1	1	P02675	Protein P02675	P02675	2	5	0.6645	0	1	1	538.275	2687.34	2687.33	4.59	0.00246	HCD (High Energy Collision Dissociation)	MS2	2.346	73.185	16.9541	4817	Silica_Partikel_1mg_mit_RapiGest_3.raw	F4		6.26	0	3.433e-07	7789922	17	P02675 AHYGGFTVQNEANKYQISVNKYR
High	Sequest HT (A2)	Unambiguous	AHYGGFTVQNEANKYQISVNKYR		1	1	P02675	Protein P02675	P02675	2	5	0.7731	0	1	1	538.272	2687.33	2687.33	-0.18	-0.0001	HCD (High Energy Collision Dissociation)	MS2	0	120	16.9787	5199	Silica_Partikel_1mg_mit_Urea+CHAPS_gefaellt_2.RAW	F9		5.51	0	2.474e-08	726889	16.99	P02675 AHYGGFTVQNEANKYQISVNKYR
High	Sequest HT (A2)	Unambiguous	AHYGGFTVQNEANKYQISVNKYR		1	1	P02675	Protein P02675	P02675	2	4	0.7229	0	1	1	672.59	2687.34	2687.33	2.34	0.00157	HCD (High Energy Collision Dissociation)	MS2	59.0661	120	16.9388	5186	Silica_Partikel_1mg_mit_Urea+CHAPS_gefaellt_2.RAW	F9		3.32	0	1.861e-05	727294	16.99	P02675 AHYGGFTVQNEANKYQISVNKYR
High	Sequest HT (A2)	Unambiguous	AHYGGFTVQNEANKYQISVNKYR		1	1	P02675	Protein P02675	P02675	2	4	0.7653	0	1	1	672.588	2687.33	2687.33	-0.2	-0.00014	HCD (High Energy Collision Dissociation)	MS2	14.0472	120	17.0197	4960	Silica_Partikel_1mg_mit_Urea+CHAPS_gefaellt_1.RAW	F7		3.75	0	2.452e-06	548016	17	P02675 AHYGGFTVQNEANKYQISVNKYR
High	Sequest HT (A2)	Unambiguous	AHYGGFTVQNEANKYQISVNKYR		1	1	P02675	Protein P02675	P02675	2	5	0.8076	0	1	1	538.273	2687.33	2687.33	0.5	0.00027	HCD (High Energy Collision Dissociation)	MS2	5.49033	120	17	4949	Silica_Partikel_1mg_mit_Urea+CHAPS_gefaellt_1.RAW	F7		5.51	0	1.545e-06	552586	16.99	P02675 AHYGGFTVQNEANKYQISVNKYR
High	Sequest HT (A2)	Unambiguous	AIAANEADAVTLDAGLVYDAYLAPNNLKPVVAEFYGSK		1	1	P02787	Protein P02787	P02787	0	4	0.5169	0	1	1	989.259	3954.02	3954.02	-0.53	-0.00052	HCD (High Energy Collision Dissociation)	MS2	17.5522	120	34.0905	12204	In-Gel-Vd_1_neutral.RAW	F2		2.96	0	4.478e-06	560395	34.14	P02787 AIAANEADAVTLDAGLVYDAYLAPNNLKPVVAEFYGSK
High	Sequest HT (A2)	Unambiguous	AIAVTVQEMVTK		1	1	Q9Y490	Protein Q9Y490	Q9Y490	0	2	0.663	0	1	1	645.363	1289.72	1289.71	4.41	0.00285	HCD (High Energy Collision Dissociation)	MS2	52.9496	39.901	28.2375	8889	Silica_Partikel_1mg_mit_RapiGest_3.raw	F4		2.73	3.062e-05	0.0009935	6035700	28.24	Q9Y490 AIAVTVQEMVTK
High	Sequest HT (A2)	Unambiguous	AIDEDcSQYEPIPGSQK	C6(Carbamidomethyl)	1	1	P07357	Protein P07357	P07357	0	2	0.7848	0	1	1	968.934	1936.86	1936.86	0.69	0.00067	HCD (High Energy Collision Dissociation)	MS2	45.6561	120	35.0893	10398	In-Gel-Vd_3_neutral.RAW	F3		3.02	0	5.839e-05	473015	35.11	P07357 AIDEDcSQYEPIPGSQK
High	Sequest HT (A2)	Unambiguous	AIEDYINEFSVR		1	1	P02748	Protein P02748	P02748	0	2	0.7463	0	1	1	728.362	1455.72	1455.71	3.72	0.0027	HCD (High Energy Collision Dissociation)	MS2	0	10.922	30.7759	9492	Silica_Partikel_1mg_mit_RapiGest_1.raw	F6		3.39	0	0.0001017	35107896	30.72	P02748 AIEDYINEFSVR
High	Sequest HT (A2)	Unambiguous	AIEDYINEFSVR		1	1	P02748	Protein P02748	P02748	0	3	0.7194	0	1	1	485.91	1455.72	1455.71	2.83	0.00137	HCD (High Energy Collision Dissociation)	MS2	2.41284	95.908	30.6928	9466	Silica_Partikel_1mg_mit_RapiGest_1.raw	F6		3.35	0	0.0001622	4.69082e+06	30.76	P02748 AIEDYINEFSVR
High	Sequest HT (A2)	Unambiguous	AIEDYINEFSVR		1	1	P02748	Protein P02748	P02748	0	2	0.739	0	1	1	728.362	1455.72	1455.71	4.22	0.00307	HCD (High Energy Collision Dissociation)	MS2	0	55.241	30.4473	9628	Silica_Partikel_1mg_mit_RapiGest_2.raw	F5		3.41	0	0.0002045	44008168	30.64	P02748 AIEDYINEFSVR
High	Sequest HT (A2)	Unambiguous	AIEDYINEFSVR		1	1	P02748	Protein P02748	P02748	0	3	0.6847	0	1	1	485.911	1455.72	1455.71	3.9	0.00189	HCD (High Energy Collision Dissociation)	MS2	2.93789	108.408	30.8683	9760	Silica_Partikel_1mg_mit_RapiGest_2.raw	F5		3.14	0	0.000196	5854422	30.62	P02748 AIEDYINEFSVR
High	Sequest HT (A2)	Unambiguous	AIEDYINEFSVR		1	1	P02748	Protein P02748	P02748	0	2	0.7278	0	1	1	728.362	1455.72	1455.71	3.63	0.00264	HCD (High Energy Collision Dissociation)	MS2	0.42549	8.143	30.6523	9578	Silica_Partikel_1mg_mit_RapiGest_3.raw	F4		3.49	0	0.0002356	38822152	30.64	P02748 AIEDYINEFSVR
High	Sequest HT (A2)	Unambiguous	AIEDYINEFSVR		1	1	P02748	Protein P02748	P02748	0	3	0.6667	0	1	1	485.911	1455.72	1455.71	4.02	0.00195	HCD (High Energy Collision Dissociation)	MS2	0	69.632	30.528	9541	Silica_Partikel_1mg_mit_RapiGest_3.raw	F4		2.88	0	0.0002118	5453420	30.61	P02748 AIEDYINEFSVR
High	Sequest HT (A2)	Unambiguous	AIEDYINEFSVR		1	1	P02748	Protein P02748	P02748	0	3	0.6327	0	1	1	485.908	1455.71	1455.71	-1.64	-0.0008	HCD (High Energy Collision Dissociation)	MS2	57.1698	120	29.0983	9019	Silica_Partikel_1mg_mit_Urea+CHAPS_gefaellt_2.RAW	F9		1.47	0.0005526	0.002322	173336	29.13	P02748 AIEDYINEFSVR
High	Sequest HT (A2)	Unambiguous	AIEDYINEFSVR		1	1	P02748	Protein P02748	P02748	0	2	0.6951	0	1	1	728.361	1455.72	1455.71	2.63	0.00191	HCD (High Energy Collision Dissociation)	MS2	25.631	120	29.0446	8997	Silica_Partikel_1mg_mit_Urea+CHAPS_gefaellt_2.RAW	F9		2.46	0	8.648e-05	895666	29.13	P02748 AIEDYINEFSVR
High	Sequest HT (A2)	Unambiguous	AIEDYINEFSVR		1	1	P02748	Protein P02748	P02748	0	2	0.7236	0	1	1	728.361	1455.72	1455.71	2.71	0.00197	HCD (High Energy Collision Dissociation)	MS2	6.41678	120	24.7021	6541	Silica_Partikel_1mg_mit_Urea+CHAPS_gefaellt_3.RAW	F8		2.75	0	1.246e-05	913732	24.71	P02748 AIEDYINEFSVR
High	Sequest HT (A2)	Unambiguous	AIEDYINEFSVR		1	1	P02748	Protein P02748	P02748	0	2	0.7143	0	1	1	728.36	1455.71	1455.71	0.87	0.00063	HCD (High Energy Collision Dissociation)	MS2	0	120	30.9381	13777	Silica_Partikel_1mg_mit_Urea+CHAPS_gefaellt_1.RAW	F7		1.19	0.000941	0.005973	124319	30.98	P02748 AIEDYINEFSVR
High	Sequest HT (A2)	Unambiguous	AIEDYINEFSVR		1	1	P02748	Protein P02748	P02748	0	2	0.7143	0	1	1	728.36	1455.71	1455.71	1.45	0.00106	HCD (High Energy Collision Dissociation)	MS2	3.73285	120	30.3565	13209	Silica_Partikel_1mg_mit_Urea+CHAPS_gefaellt_1.RAW	F7		2.52	0	6.169e-05	376455	30.4	P02748 AIEDYINEFSVR
High	Sequest HT (A2)	Unambiguous	AIEDYINEFSVR		1	1	P02748	Protein P02748	P02748	0	2	0.7671	0	1	1	728.36	1455.71	1455.71	1.28	0.00093	HCD (High Energy Collision Dissociation)	MS2	5.18553	120	30.2621	10968	In-Gel-Vd_2_neutral.RAW	F1		3.65	0	5.347e-05	6.86275e+06	30.36	P02748 AIEDYINEFSVR
High	Sequest HT (A2)	Unambiguous	AIEDYINEFSVR		1	1	P02748	Protein P02748	P02748	0	2	0.7541	0	1	1	728.36	1455.71	1455.71	1.28	0.00093	HCD (High Energy Collision Dissociation)	MS2	19.7438	64.453	30.5244	10749	In-Gel-Vd_1_neutral.RAW	F2		3.62	0	3.154e-05	14415770	30.36	P02748 AIEDYINEFSVR
High	Sequest HT (A2)	Unambiguous	AIEDYINEFSVR		1	1	P02748	Protein P02748	P02748	0	2	0.7582	0	1	1	728.36	1455.71	1455.71	1.37	0.001	HCD (High Energy Collision Dissociation)	MS2	16.1235	88.8	30.2699	8954	In-Gel-Vd_3_neutral.RAW	F3		3.35	0	9.218e-05	6.14421e+06	30.37	P02748 AIEDYINEFSVR
High	Sequest HT (A2)	Unambiguous	AIEDYINEFSVRK		1	1	P02748	Protein P02748	P02748	1	3	0.6691	0	1	1	528.609	1583.81	1583.81	3.72	0.00196	HCD (High Energy Collision Dissociation)	MS2	4.81678	34.19	22.5787	6881	Silica_Partikel_1mg_mit_RapiGest_1.raw	F6		2.78	0	7.262e-05	11180075	22.64	P02748 AIEDYINEFSVRK
High	Sequest HT (A2)	Unambiguous	AIEDYINEFSVRK		1	1	P02748	Protein P02748	P02748	1	3	0.7073	0	1	1	528.609	1583.81	1583.81	4.41	0.00233	HCD (High Energy Collision Dissociation)	MS2	4.3651	120	22.5414	6955	Silica_Partikel_1mg_mit_RapiGest_3.raw	F4		3.28	0	2.01e-05	15656576	22.61	P02748 AIEDYINEFSVRK
High	Sequest HT (A2)	Unambiguous	AIEDYINEFSVRK		1	1	P02748	Protein P02748	P02748	1	3	0.4437	0	1	1	528.607	1583.81	1583.81	0.37	0.00019	HCD (High Energy Collision Dissociation)	MS2	7.05383	120	22.5016	6879	Silica_Partikel_1mg_mit_Urea+CHAPS_gefaellt_2.RAW	F9		1.51	0.000941	0.006477	413218	22.55	P02748 AIEDYINEFSVRK
High	Sequest HT (A2)	Unambiguous	AIEDYINEFSVRK		1	1	P02748	Protein P02748	P02748	1	3	0.8273	0	1	1	528.608	1583.81	1583.81	1.41	0.00074	HCD (High Energy Collision Dissociation)	MS2	4.26445	120	22.5271	8677	Silica_Partikel_1mg_mit_Urea+CHAPS_gefaellt_1.RAW	F7		1.39	0.00163	0.01687	192552	22.56	P02748 AIEDYINEFSVRK
High	Sequest HT (A2)	Unambiguous	AIHcPRPHDFENGEYWPR	C4(Carbamidomethyl)	1	2	B4E1Z4	Protein B4E1Z4	P00751; B4E1Z4	0	3	0.6	0	1	1	761.018	2281.04	2281.04	1.54	0.00117	HCD (High Energy Collision Dissociation)	MS2	0	120	16.3062	4791	In-Gel-Vd_2_neutral.RAW	F1		0.8	0.005714	0.08906	174476	16.28	B4E1Z4 AIHcPRPHDFENGEYWPR
High	Sequest HT (A2)	Unambiguous	AIHcPRPHDFENGEYWPR	C4(Carbamidomethyl)	1	2	B4E1Z4	Protein B4E1Z4	P00751; B4E1Z4	0	4	0.5571	0	1	1	571.016	2281.04	2281.04	2.98	0.0017	HCD (High Energy Collision Dissociation)	MS2	3.61696	120	16.2063	4751	In-Gel-Vd_2_neutral.RAW	F1		2.8	0	0.0001744	946105	16.32	B4E1Z4 AIHcPRPHDFENGEYWPR
High	Sequest HT (A2)	Unambiguous	AIHcPRPHDFENGEYWPR	C4(Carbamidomethyl)	1	2	B4E1Z4	Protein B4E1Z4	P00751; B4E1Z4	0	4	0.6166	0	1	1	571.015	2281.04	2281.04	1.7	0.00097	HCD (High Energy Collision Dissociation)	MS2	1.16699	120	16.3516	4719	In-Gel-Vd_1_neutral.RAW	F2		3.73	0	7.926e-06	1.5382e+06	16.31	B4E1Z4 AIHcPRPHDFENGEYWPR
High	Sequest HT (A2)	Unambiguous	AIHcPRPHDFENGEYWPR	C4(Carbamidomethyl)	1	2	B4E1Z4	Protein B4E1Z4	P00751; B4E1Z4	0	4	0.613	0	1	1	571.016	2281.04	2281.04	2.77	0.00158	HCD (High Energy Collision Dissociation)	MS2	0	120	16.1945	4414	In-Gel-Vd_3_neutral.RAW	F3		2.61	0	8.147e-05	1.97896e+06	16.31	B4E1Z4 AIHcPRPHDFENGEYWPR
High	Sequest HT (A2)	Unambiguous	AIHcPRPHDFENGEYWPR	C4(Carbamidomethyl)	1	2	B4E1Z4	Protein B4E1Z4	P00751; B4E1Z4	0	3	0.5684	0	1	1	761.017	2281.04	2281.04	0.42	0.00032	HCD (High Energy Collision Dissociation)	MS2	0	120	16.3534	4464	In-Gel-Vd_3_neutral.RAW	F3		0.95	0.003322	0.04865	308568	16.32	B4E1Z4 AIHcPRPHDFENGEYWPR
High	Sequest HT (A2)	Unambiguous	AIMEKLEMSK		1	1	P05155	Protein P05155	P05155	1	3	0.5127	0	1	1	393.876	1179.61	1179.61	1.39	0.00054	HCD (High Energy Collision Dissociation)	MS2	53.0911	120	19.5502	6008	Silica_Partikel_1mg_mit_Urea+CHAPS_gefaellt_2.RAW	F9		1.97	0.0008933	0.004865	398037	19.56	P05155 AIMEKLEMSK
High	Sequest HT (A2)	Unambiguous	AIMEKLEMSK		1	1	P05155	Protein P05155	P05155	1	3	0.4366	0	1	1	393.875	1179.61	1179.61	-1.56	-0.00061	HCD (High Energy Collision Dissociation)	MS2	52.4754	120	19.9211	6817	Silica_Partikel_1mg_mit_Urea+CHAPS_gefaellt_1.RAW	F7		1.42	0.00069	0.003117	1.00086e+06	20.06	P05155 AIMEKLEMSK
High	Sequest HT (A2)	Unambiguous	AIMEKLEMSK		1	1	P05155	Protein P05155	P05155	1	3	0.3855	0	1	1	393.876	1179.61	1179.61	0.76	0.0003	HCD (High Energy Collision Dissociation)	MS2	44.1739	120	19.5733	6615	Silica_Partikel_1mg_mit_Urea+CHAPS_gefaellt_1.RAW	F7		1.66	0.0006428	0.002843	363430	19.55	P05155 AIMEKLEMSK
High	Sequest HT (A2)	Unambiguous	AIPDLTAPVAAVQAAVSNLVR		1	1	P18206	Protein P18206	P18206	0	3	0.6844	0	1	1	692.735	2076.19	2076.18	4.54	0.00314	HCD (High Energy Collision Dissociation)	MS2	18.4401	120	35.6066	11107	Silica_Partikel_1mg_mit_RapiGest_1.raw	F6		3.77	0	2.074e-05	1.78219e+06	35.66	P18206 AIPDLTAPVAAVQAAVSNLVR
High	Sequest HT (A2)	Unambiguous	AIPDLTAPVAAVQAAVSNLVR		1	1	P18206	Protein P18206	P18206	0	3	0.7179	0	1	1	692.736	2076.19	2076.18	5.86	0.00406	HCD (High Energy Collision Dissociation)	MS2	0	120	35.3155	11240	Silica_Partikel_1mg_mit_RapiGest_2.raw	F5		3.97	0	7.231e-07	2.31964e+06	35.28	P18206 AIPDLTAPVAAVQAAVSNLVR
High	Sequest HT (A2)	Unambiguous	AIPDLTAPVAAVQAAVSNLVR		1	1	P18206	Protein P18206	P18206	0	3	0.7238	0	1	1	692.735	2076.19	2076.18	4.98	0.00345	HCD (High Energy Collision Dissociation)	MS2	9.02439	120	35.2726	10990	Silica_Partikel_1mg_mit_RapiGest_3.raw	F4		3.91	0	6.7e-06	2.52794e+06	35.35	P18206 AIPDLTAPVAAVQAAVSNLVR
High	Sequest HT (A2)	Unambiguous	AIQLTYNPDESSKPNmIDAATLK	M16(Oxidation)	1	1	P02679	Protein P02679	P02679	0	3	0.7328	0	1	1	846.095	2536.27	2536.26	3.96	0.00335	HCD (High Energy Collision Dissociation)	MS2	3.12326	54.201	27.4792	8551	Silica_Partikel_1mg_mit_RapiGest_1.raw	F6		4.79	0	1.032e-06	18373128	27.36	P02679 AIQLTYNPDESSKPNmIDAATLK
High	Sequest HT (A2)	Unambiguous	AIQLTYNPDESSKPNMIDAATLK		1	1	P02679	Protein P02679	P02679	0	3	0.8107	0	1	1	840.759	2520.26	2520.27	-1.06	-0.00089	HCD (High Energy Collision Dissociation)	MS2	12.4271	103.585	29.1608	9032	Silica_Partikel_1mg_mit_RapiGest_1.raw	F6		4.49	0	7.184e-10	3.12028e+06	29.2	P02679 AIQLTYNPDESSKPNMIDAATLK
High	Sequest HT (A2)	Unambiguous	AIQLTYNPDESSKPNMIDAATLK		1	1	P02679	Protein P02679	P02679	0	2	0.8446	0	1	1	1260.64	2520.27	2520.27	3.45	0.00435	HCD (High Energy Collision Dissociation)	MS2	0	11.53	27.2838	8492	Silica_Partikel_1mg_mit_RapiGest_1.raw	F6		4.89	0	4.876e-08	52191924	27.2	P02679 AIQLTYNPDESSKPNMIDAATLK
High	Sequest HT (A2)	Unambiguous	AIQLTYNPDESSKPNMIDAATLK		1	1	P02679	Protein P02679	P02679	0	3	0.7052	0	1	1	840.764	2520.28	2520.27	4.39	0.00369	HCD (High Energy Collision Dissociation)	MS2	15.641	77.628	26.812	8335	Silica_Partikel_1mg_mit_RapiGest_1.raw	F6		4.41	0	1.891e-07	633464640	27.2	P02679 AIQLTYNPDESSKPNMIDAATLK
High	Sequest HT (A2)	Unambiguous	AIQLTYNPDESSKPNMIDAATLK		1	1	P02679	Protein P02679	P02679	0	4	0.6975	0	1	1	630.824	2520.28	2520.27	4.07	0.00256	HCD (High Energy Collision Dissociation)	MS2	1.15154	13.679	27.3623	8514	Silica_Partikel_1mg_mit_RapiGest_1.raw	F6		5.62	0	8.174e-07	72729136	27.19	P02679 AIQLTYNPDESSKPNMIDAATLK
High	Sequest HT (A2)	Unambiguous	AIQLTYNPDESSKPNmIDAATLK	M16(Oxidation)	1	1	P02679	Protein P02679	P02679	0	3	0.7528	0	1	1	846.091	2536.26	2536.26	-0.01	-1e-05	HCD (High Energy Collision Dissociation)	MS2	5.33727	73.544	27.1933	8618	Silica_Partikel_1mg_mit_RapiGest_2.raw	F5		5.42	0	8.88e-07	19053898	27.32	P02679 AIQLTYNPDESSKPNmIDAATLK
High	Sequest HT (A2)	Unambiguous	AIQLTYNPDESSKPNMIDAATLK		1	1	P02679	Protein P02679	P02679	0	2	0.8384	0	1	1	1260.64	2520.27	2520.27	3.26	0.00411	HCD (High Energy Collision Dissociation)	MS2	0	120	27.0281	8560	Silica_Partikel_1mg_mit_RapiGest_2.raw	F5		5.57	0	1.864e-08	53319812	27.19	P02679 AIQLTYNPDESSKPNMIDAATLK
High	Sequest HT (A2)	Unambiguous	AIQLTYNPDESSKPNMIDAATLK		1	1	P02679	Protein P02679	P02679	0	3	0.7422	0	1	1	840.764	2520.28	2520.27	5.19	0.00436	HCD (High Energy Collision Dissociation)	MS2	0.0760016	2.066	27.0779	8576	Silica_Partikel_1mg_mit_RapiGest_2.raw	F5		4.5	0	6.075e-08	631026752	27.2	P02679 AIQLTYNPDESSKPNMIDAATLK
High	Sequest HT (A2)	Unambiguous	AIQLTYNPDESSKPNMIDAATLK		1	1	P02679	Protein P02679	P02679	0	4	0.7129	0	1	1	630.824	2520.28	2520.27	4.26	0.00269	HCD (High Energy Collision Dissociation)	MS2	5.78795	7.193	27.0839	8579	Silica_Partikel_1mg_mit_RapiGest_2.raw	F5		5.05	0	2.197e-07	70473912	27.19	P02679 AIQLTYNPDESSKPNMIDAATLK
High	Sequest HT (A2)	Unambiguous	AIQLTYNPDESSKPNmIDAATLK	M16(Oxidation)	1	1	P02679	Protein P02679	P02679	0	3	0.6834	0	1	1	846.091	2536.26	2536.26	-0.08	-7e-05	HCD (High Energy Collision Dissociation)	MS2	11.7104	120	27.1832	8571	Silica_Partikel_1mg_mit_RapiGest_3.raw	F4		4.58	0	2.232e-07	14279604	27.35	P02679 AIQLTYNPDESSKPNmIDAATLK
High	Sequest HT (A2)	Unambiguous	AIQLTYNPDESSKPNMIDAATLK		1	1	P02679	Protein P02679	P02679	0	2	0.8182	0	1	1	1260.64	2520.27	2520.27	2.68	0.00337	HCD (High Energy Collision Dissociation)	MS2	0	120	27.0416	8525	Silica_Partikel_1mg_mit_RapiGest_3.raw	F4		4.62	0	1.013e-08	36867688	27.2	P02679 AIQLTYNPDESSKPNMIDAATLK
High	Sequest HT (A2)	Unambiguous	AIQLTYNPDESSKPNMIDAATLK		1	1	P02679	Protein P02679	P02679	0	3	0.7112	0	1	1	840.763	2520.27	2520.27	3.52	0.00296	HCD (High Energy Collision Dissociation)	MS2	1.32101	26.681	26.9727	8502	Silica_Partikel_1mg_mit_RapiGest_3.raw	F4		4.57	0	1.317e-08	534283744	27.2	P02679 AIQLTYNPDESSKPNMIDAATLK
High	Sequest HT (A2)	Unambiguous	AIQLTYNPDESSKPNMIDAATLK		1	1	P02679	Protein P02679	P02679	0	4	0.7019	0	1	1	630.824	2520.28	2520.27	4.07	0.00256	HCD (High Energy Collision Dissociation)	MS2	1.84161	13.664	27.3373	8620	Silica_Partikel_1mg_mit_RapiGest_3.raw	F4		5.2	0	1.148e-06	65783844	27.21	P02679 AIQLTYNPDESSKPNMIDAATLK
High	Sequest HT (A2)	Unambiguous	AIQLTYNPDESSKPNMIDAATLK		1	1	P02679	Protein P02679	P02679	0	3	0.722	0	1	1	840.76	2520.27	2520.27	0.61	0.00052	HCD (High Energy Collision Dissociation)	MS2	21.9375	120	27.035	8181	Silica_Partikel_1mg_mit_Urea+CHAPS_gefaellt_2.RAW	F9		4.1	0	1.478e-08	5200212	27.09	P02679 AIQLTYNPDESSKPNMIDAATLK
High	Sequest HT (A2)	Unambiguous	AIQLTYNPDESSKPNmIDAATLK	M16(Oxidation)	1	1	P02679	Protein P02679	P02679	0	3	0.6894	0	1	1	846.088	2536.25	2536.26	-4.12	-0.00349	HCD (High Energy Collision Dissociation)	MS2	34.383	120	27.1568	8230	Silica_Partikel_1mg_mit_Urea+CHAPS_gefaellt_2.RAW	F9		2.93	3.062e-05	0.0008391	583932	27.19	P02679 AIQLTYNPDESSKPNmIDAATLK
High	Sequest HT (A2)	Unambiguous	AIQLTYNPDESSKPNMIDAATLK		1	1	P02679	Protein P02679	P02679	0	4	0.7102	0	1	1	630.821	2520.26	2520.27	-1.16	-0.00073	HCD (High Energy Collision Dissociation)	MS2	12.3165	120	27.067	8193	Silica_Partikel_1mg_mit_Urea+CHAPS_gefaellt_2.RAW	F9		3.83	0	4.211e-06	748928	27.09	P02679 AIQLTYNPDESSKPNMIDAATLK
High	Sequest HT (A2)	Unambiguous	AIQLTYNPDESSKPNMIDAATLK		1	1	P02679	Protein P02679	P02679	0	4	0.728	0	1	1	630.821	2520.26	2520.27	-1.35	-0.00085	HCD (High Energy Collision Dissociation)	MS2	10.429	120	24.3869	6146	Silica_Partikel_1mg_mit_Urea+CHAPS_gefaellt_3.RAW	F8		3.64	0	2.236e-06	600326	24.38	P02679 AIQLTYNPDESSKPNMIDAATLK
High	Sequest HT (A2)	Unambiguous	AIQLTYNPDESSKPNMIDAATLK		1	1	P02679	Protein P02679	P02679	0	3	0.7973	0	1	1	840.76	2520.27	2520.27	0.4	0.00033	HCD (High Energy Collision Dissociation)	MS2	0.45712	87.068	24.3922	6152	Silica_Partikel_1mg_mit_Urea+CHAPS_gefaellt_3.RAW	F8		5.13	0	4.88e-10	6.2824e+06	24.38	P02679 AIQLTYNPDESSKPNMIDAATLK
High	Sequest HT (A2)	Unambiguous	AIQLTYNPDESSKPNmIDAATLK	M16(Oxidation)	1	1	P02679	Protein P02679	P02679	0	3	0.6036	0	1	1	846.093	2536.26	2536.26	1.87	0.00158	HCD (High Energy Collision Dissociation)	MS2	8.16824	120	24.3878	6147	Silica_Partikel_1mg_mit_Urea+CHAPS_gefaellt_3.RAW	F8		2.75	0	0.0001323	802274	24.4	P02679 AIQLTYNPDESSKPNmIDAATLK
High	Sequest HT (A2)	Unambiguous	AIQLTYNPDESSKPNMIDAATLK		1	1	P02679	Protein P02679	P02679	0	3	0.7111	0	1	1	840.761	2520.27	2520.27	1.41	0.00119	HCD (High Energy Collision Dissociation)	MS2	2.67965	120	27.648	11950	Silica_Partikel_1mg_mit_Urea+CHAPS_gefaellt_1.RAW	F7		3.15	0	2.171e-06	1.02807e+06	27.69	P02679 AIQLTYNPDESSKPNMIDAATLK
High	Sequest HT (A2)	Unambiguous	AIQLTYNPDESSKPNmIDAATLK	M16(Oxidation)	1	1	P02679	Protein P02679	P02679	0	3	0.4862	0	1	1	846.093	2536.26	2536.26	1.72	0.00146	HCD (High Energy Collision Dissociation)	MS2	6.67455	120	28.0352	12168	Silica_Partikel_1mg_mit_Urea+CHAPS_gefaellt_1.RAW	F7		1.09	0.005321	0.08291	156410	28.03	P02679 AIQLTYNPDESSKPNmIDAATLK
High	Sequest HT (A2)	Unambiguous	AIQLTYNPDESSKPNMIDAATLK		1	1	P02679	Protein P02679	P02679	0	3	0.7423	0	1	1	840.76	2520.27	2520.27	0.54	0.00045	HCD (High Energy Collision Dissociation)	MS2	0.72672	120	27.091	11591	Silica_Partikel_1mg_mit_Urea+CHAPS_gefaellt_1.RAW	F7		3.57	0	1.057e-06	4.65609e+06	27.17	P02679 AIQLTYNPDESSKPNMIDAATLK
High	Sequest HT (A2)	Unambiguous	AIQLTYNPDESSKPNmIDAATLK	M16(Oxidation)	1	1	P02679	Protein P02679	P02679	0	3	0.3733	0	1	1	846.092	2536.26	2536.26	0.5	0.00042	HCD (High Energy Collision Dissociation)	MS2	6.76806	120	27.2731	11710	Silica_Partikel_1mg_mit_Urea+CHAPS_gefaellt_1.RAW	F7		1.5	0.001001	0.007079	466637	27.31	P02679 AIQLTYNPDESSKPNmIDAATLK
High	Sequest HT (A2)	Unambiguous	AIQLTYNPDESSKPNmIDAATLK	M16(Oxidation)	1	1	P02679	Protein P02679	P02679	0	2	0.8169	0	1	1	1268.64	2536.26	2536.26	1.78	0.00225	HCD (High Energy Collision Dissociation)	MS2	0	120	27.3307	9675	In-Gel-Vd_2_neutral.RAW	F1		3.44	0	1.191e-05	1.16994e+06	27.39	P02679 AIQLTYNPDESSKPNmIDAATLK
High	Sequest HT (A2)	Unambiguous	AIQLTYNPDESSKPNMIDAATLK		1	1	P02679	Protein P02679	P02679	0	3	0.7892	0	1	1	840.762	2520.27	2520.27	3.01	0.00253	HCD (High Energy Collision Dissociation)	MS2	43.6706	20.579	27.2962	9659	In-Gel-Vd_2_neutral.RAW	F1		4.08	0	3.621e-07	13586778	27.24	P02679 AIQLTYNPDESSKPNMIDAATLK
High	Sequest HT (A2)	Unambiguous	AIQLTYNPDESSKPNmIDAATLK	M16(Oxidation)	1	1	P02679	Protein P02679	P02679	0	3	0.5635	0	1	1	846.093	2536.26	2536.26	1.43	0.00121	HCD (High Energy Collision Dissociation)	MS2	3.59564	120	29.3289	10565	In-Gel-Vd_2_neutral.RAW	F1		1.97	0.0004271	0.001911	426794	29.31	P02679 AIQLTYNPDESSKPNmIDAATLK
High	Sequest HT (A2)	Unambiguous	AIQLTYNPDESSKPNmIDAATLK	M16(Oxidation)	1	1	P02679	Protein P02679	P02679	0	3	0.7362	0	1	1	846.093	2536.27	2536.26	2.23	0.00188	HCD (High Energy Collision Dissociation)	MS2	0.13979	15.957	27.3141	9667	In-Gel-Vd_2_neutral.RAW	F1		5.27	0	4.455e-07	54105268	27.41	P02679 AIQLTYNPDESSKPNmIDAATLK
High	Sequest HT (A2)	Unambiguous	AIQLTYNPDESSKPNmIDAATLK	M16(Oxidation)	1	1	P02679	Protein P02679	P02679	0	4	0.6401	0	1	1	634.819	2536.25	2536.26	-2.13	-0.00135	HCD (High Energy Collision Dissociation)	MS2	13.9183	120	21.4246	6750	In-Gel-Vd_1_neutral.RAW	F2		3.39	0	7.9e-05	1.50632e+06	21.41	P02679 AIQLTYNPDESSKPNmIDAATLK
High	Sequest HT (A2)	Unambiguous	AIQLTYNPDESSKPNMIDAATLK		1	1	P02679	Protein P02679	P02679	0	2	0.841	0	1	1	1260.64	2520.27	2520.27	1.13	0.00142	HCD (High Energy Collision Dissociation)	MS2	0	120	27.2218	9282	In-Gel-Vd_1_neutral.RAW	F2		4.15	0	1.964e-07	1.8321e+06	27.25	P02679 AIQLTYNPDESSKPNMIDAATLK
High	Sequest HT (A2)	Unambiguous	AIQLTYNPDESSKPNmIDAATLK	M16(Oxidation)	1	1	P02679	Protein P02679	P02679	0	2	0.8389	0	1	1	1268.64	2536.26	2536.26	1.68	0.00213	HCD (High Energy Collision Dissociation)	MS2	0	120	27.3268	9326	In-Gel-Vd_1_neutral.RAW	F2		4.78	0	2.018e-07	2.36654e+06	27.44	P02679 AIQLTYNPDESSKPNmIDAATLK
High	Sequest HT (A2)	Unambiguous	AIQLTYNPDESSKPNMIDAATLK		1	1	P02679	Protein P02679	P02679	0	3	0.7759	0	1	1	840.762	2520.27	2520.27	2.36	0.00198	HCD (High Energy Collision Dissociation)	MS2	26.2114	10.292	27.2277	9285	In-Gel-Vd_1_neutral.RAW	F2		4.73	0	7.236e-09	40130304	27.26	P02679 AIQLTYNPDESSKPNMIDAATLK
High	Sequest HT (A2)	Unambiguous	AIQLTYNPDESSKPNmIDAATLK	M16(Oxidation)	1	1	P02679	Protein P02679	P02679	0	3	0.7667	0	1	1	846.093	2536.27	2536.26	2.3	0.00195	HCD (High Energy Collision Dissociation)	MS2	0.0945685	9.342	27.3597	9339	In-Gel-Vd_1_neutral.RAW	F2		5.53	0	2.684e-07	71096888	27.43	P02679 AIQLTYNPDESSKPNmIDAATLK
High	Sequest HT (A2)	Unambiguous	AIQLTYNPDESSKPNmIDAATLK	M16(Oxidation)	1	1	P02679	Protein P02679	P02679	0	2	0.7857	0	1	1	1268.63	2536.26	2536.26	0.81	0.00103	HCD (High Energy Collision Dissociation)	MS2	0	120	27.5077	8145	In-Gel-Vd_3_neutral.RAW	F3		3.78	0	3.768e-05	1.75118e+06	27.36	P02679 AIQLTYNPDESSKPNmIDAATLK
High	Sequest HT (A2)	Unambiguous	AIQLTYNPDESSKPNMIDAATLK		1	1	P02679	Protein P02679	P02679	0	3	0.6948	0	1	1	840.761	2520.27	2520.27	1.56	0.00131	HCD (High Energy Collision Dissociation)	MS2	43.2692	95.729	26.9935	7986	In-Gel-Vd_3_neutral.RAW	F3		4.39	0	9.341e-08	31867450	27.21	P02679 AIQLTYNPDESSKPNMIDAATLK
High	Sequest HT (A2)	Unambiguous	AIQLTYNPDESSKPNmIDAATLK	M16(Oxidation)	1	1	P02679	Protein P02679	P02679	0	3	0.7332	0	1	1	846.093	2536.26	2536.26	1.65	0.0014	HCD (High Energy Collision Dissociation)	MS2	1.34113	58.083	27.1408	8034	In-Gel-Vd_3_neutral.RAW	F3		5.36	0	2.009e-09	59352740	27.38	P02679 AIQLTYNPDESSKPNmIDAATLK
High	Sequest HT (A2)	Unambiguous	AISGGSIQIENGYFVHYFAPEGLTTMPK		1	1	Q14624	Protein Q14624	Q14624	0	3	0.6559	0	1	1	1009.84	3027.5	3027.49	4.26	0.0043	HCD (High Energy Collision Dissociation)	MS2	0	32.298	27.3686	8517	Silica_Partikel_1mg_mit_RapiGest_1.raw	F6		4.94	0	1.024e-06	18544028	27.27	Q14624 AISGGSIQIENGYFVHYFAPEGLTTMPK
High	Sequest HT (A2)	Unambiguous	AISGGSIQIENGYFVHYFAPEGLTTMPK		1	1	Q14624	Protein Q14624	Q14624	0	4	0.685	0	1	1	757.632	3027.51	3027.49	4.92	0.00373	HCD (High Energy Collision Dissociation)	MS2	0	120	27.2614	8486	Silica_Partikel_1mg_mit_RapiGest_1.raw	F6		5.27	0	2.817e-08	4.98075e+06	27.31	Q14624 AISGGSIQIENGYFVHYFAPEGLTTMPK
High	Sequest HT (A2)	Unambiguous	AISGGSIQIENGYFVHYFAPEGLTTMPK		1	1	Q14624	Protein Q14624	Q14624	0	3	0.7339	0	1	1	1009.84	3027.51	3027.49	5.53	0.00558	HCD (High Energy Collision Dissociation)	MS2	6.27562	120	27.0648	8572	Silica_Partikel_1mg_mit_RapiGest_2.raw	F5		6.54	0	1.982e-09	24554004	27.22	Q14624 AISGGSIQIENGYFVHYFAPEGLTTMPK
High	Sequest HT (A2)	Unambiguous	AISGGSIQIENGYFVHYFAPEGLTTMPK		1	1	Q14624	Protein Q14624	Q14624	0	4	0.6733	0	1	1	757.628	3027.49	3027.49	-1.04	-0.00079	HCD (High Energy Collision Dissociation)	MS2	10.3584	75.01	27.187	8616	Silica_Partikel_1mg_mit_RapiGest_2.raw	F5		6.03	0	1.282e-06	6.3081e+06	27.22	Q14624 AISGGSIQIENGYFVHYFAPEGLTTMPK
High	Sequest HT (A2)	Unambiguous	AISGGSIQIENGYFVHYFAPEGLTTMPK		1	1	Q14624	Protein Q14624	Q14624	0	3	0.7488	0	1	1	1009.84	3027.5	3027.49	3.18	0.0032	HCD (High Energy Collision Dissociation)	MS2	2.13008	52.467	27.3438	8623	Silica_Partikel_1mg_mit_RapiGest_3.raw	F4		6.25	0	1.535e-08	16010823	27.24	Q14624 AISGGSIQIENGYFVHYFAPEGLTTMPK
High	Sequest HT (A2)	Unambiguous	AISGGSIQIENGYFVHYFAPEGLTTMPK		1	1	Q14624	Protein Q14624	Q14624	0	4	0.6862	0	1	1	757.631	3027.5	3027.49	3.72	0.00281	HCD (High Energy Collision Dissociation)	MS2	3.50105	120	27.2783	8604	Silica_Partikel_1mg_mit_RapiGest_3.raw	F4		5.29	0	8.096e-09	4.38599e+06	27.26	Q14624 AISGGSIQIENGYFVHYFAPEGLTTMPK
High	Sequest HT (A2)	Unambiguous	AISGGSIQIENGYFVHYFAPEGLTTMPK		1	1	Q14624	Protein Q14624	Q14624	0	3	0.6281	0	1	1	1009.84	3027.5	3027.49	1.66	0.00168	HCD (High Energy Collision Dissociation)	MS2	13.203	120	24.4183	6181	Silica_Partikel_1mg_mit_Urea+CHAPS_gefaellt_3.RAW	F8		1.99	3.062e-05	0.001063	258707	24.41	Q14624 AISGGSIQIENGYFVHYFAPEGLTTMPK
High	Sequest HT (A2)	Unambiguous	AISGGSIQIENGYFVHYFAPEGLTTmPK	M26(Oxidation)	1	1	Q14624	Protein Q14624	Q14624	0	3	0.755	0	1	1	1015.17	3043.49	3043.49	1.5	0.00152	HCD (High Energy Collision Dissociation)	MS2	0	120	27.3049	9663	In-Gel-Vd_2_neutral.RAW	F1		5.02	0	5.427e-08	3.05381e+06	27.43	Q14624 AISGGSIQIENGYFVHYFAPEGLTTmPK
High	Sequest HT (A2)	Unambiguous	AISGGSIQIENGYFVHYFAPEGLTTmPK	M26(Oxidation)	1	1	Q14624	Protein Q14624	Q14624	0	4	0.6586	0	1	1	761.63	3043.5	3043.49	3.68	0.0028	HCD (High Energy Collision Dissociation)	MS2	34.1544	120	27.4302	9718	In-Gel-Vd_2_neutral.RAW	F1		3.31	0	1.694e-05	844944	27.44	Q14624 AISGGSIQIENGYFVHYFAPEGLTTmPK
High	Sequest HT (A2)	Unambiguous	AISGGSIQIENGYFVHYFAPEGLTTMPK		1	1	Q14624	Protein Q14624	Q14624	0	3	0.6912	0	1	1	1009.84	3027.5	3027.49	1.06	0.00107	HCD (High Energy Collision Dissociation)	MS2	0	120	27.3256	9673	In-Gel-Vd_2_neutral.RAW	F1		3.4	0	4.185e-05	990073	27.33	Q14624 AISGGSIQIENGYFVHYFAPEGLTTMPK
High	Sequest HT (A2)	Unambiguous	AISGGSIQIENGYFVHYFAPEGLTTmPK	M26(Oxidation)	1	1	Q14624	Protein Q14624	Q14624	0	4	0.6792	0	1	1	761.63	3043.5	3043.49	3.2	0.00244	HCD (High Energy Collision Dissociation)	MS2	11.9126	120	27.382	9348	In-Gel-Vd_1_neutral.RAW	F2		3.99	0	2.198e-06	1215286	27.45	Q14624 AISGGSIQIENGYFVHYFAPEGLTTmPK
High	Sequest HT (A2)	Unambiguous	AISGGSIQIENGYFVHYFAPEGLTTMPK		1	1	Q14624	Protein Q14624	Q14624	0	3	0.7004	0	1	1	1009.84	3027.49	3027.49	0.64	0.00064	HCD (High Energy Collision Dissociation)	MS2	0	120	27.2698	9301	In-Gel-Vd_1_neutral.RAW	F2		5.44	0	6.106e-07	3.31066e+06	27.32	Q14624 AISGGSIQIENGYFVHYFAPEGLTTMPK
High	Sequest HT (A2)	Unambiguous	AISGGSIQIENGYFVHYFAPEGLTTmPK	M26(Oxidation)	1	1	Q14624	Protein Q14624	Q14624	0	3	0.754	0	1	1	1015.17	3043.49	3043.49	-0.24	-0.00025	HCD (High Energy Collision Dissociation)	MS2	5.55068	120	27.2754	9303	In-Gel-Vd_1_neutral.RAW	F2		5.61	0	1.359e-05	5.20282e+06	27.43	Q14624 AISGGSIQIENGYFVHYFAPEGLTTmPK
High	Sequest HT (A2)	Unambiguous	AISGGSIQIENGYFVHYFAPEGLTTMPK		1	1	Q14624	Protein Q14624	Q14624	0	3	0.7342	0	1	1	1009.84	3027.49	3027.49	0.15	0.00015	HCD (High Energy Collision Dissociation)	MS2	0	120	27.2533	8068	In-Gel-Vd_3_neutral.RAW	F3		3.8	0	2.107e-06	2176212	27.28	Q14624 AISGGSIQIENGYFVHYFAPEGLTTMPK
High	Sequest HT (A2)	Unambiguous	AISGGSIQIENGYFVHYFAPEGLTTmPK	M26(Oxidation)	1	1	Q14624	Protein Q14624	Q14624	0	3	0.738	0	1	1	1015.17	3043.5	3043.49	3	0.00305	HCD (High Energy Collision Dissociation)	MS2	1.97582	120	27.5282	8151	In-Gel-Vd_3_neutral.RAW	F3		5.19	0	1.777e-06	3164108	27.4	Q14624 AISGGSIQIENGYFVHYFAPEGLTTmPK
High	Sequest HT (A2)	Unambiguous	AITPPHPASQANIIFDITEGNLR		1	1	P23142	Protein P23142	P23142	0	3	0.6799	0	1	1	825.775	2475.31	2475.3	4.19	0.00346	HCD (High Energy Collision Dissociation)	MS2	15.9593	120	25.6886	8090	Silica_Partikel_1mg_mit_RapiGest_2.raw	F5		4.53	0	1.342e-07	9153631	25.71	P23142 AITPPHPASQANIIFDITEGNLR
High	Sequest HT (A2)	Unambiguous	AITPPHPASQANIIFDITEGNLR		1	1	P23142	Protein P23142	P23142	0	3	0.7002	0	1	1	825.774	2475.31	2475.3	3.82	0.00315	HCD (High Energy Collision Dissociation)	MS2	2.80914	120	25.8815	9016	In-Gel-Vd_2_neutral.RAW	F1		4.37	0	4.479e-07	737614	25.87	P23142 AITPPHPASQANIIFDITEGNLR
High	Sequest HT (A2)	Unambiguous	AITPPHPASQANIIFDITEGNLR		1	1	P23142	Protein P23142	P23142	0	3	0.5861	0	1	1	825.773	2475.3	2475.3	1.75	0.00144	HCD (High Energy Collision Dissociation)	MS2	24.286	120	25.8903	8721	In-Gel-Vd_1_neutral.RAW	F2		3.31	0	4.579e-05	885296	25.82	P23142 AITPPHPASQANIIFDITEGNLR
High	Sequest HT (A2)	Unambiguous	AKDLHLSDVFLK		1	1	P13671	Protein P13671	P13671	1	3	0.6943	0	1	1	462.6	1385.78	1385.78	4.47	0.00206	HCD (High Energy Collision Dissociation)	MS2	14.2411	72.423	17.3725	4903	Silica_Partikel_1mg_mit_RapiGest_1.raw	F6		4.71	0	3.193e-06	9814140	17.4	P13671 AKDLHLSDVFLK
High	Sequest HT (A2)	Unambiguous	AKDLHLSDVFLK		1	1	P13671	Protein P13671	P13671	1	3	0.7203	0	1	1	462.6	1385.78	1385.78	4.47	0.00206	HCD (High Energy Collision Dissociation)	MS2	7.06246	39.476	17.3484	4919	Silica_Partikel_1mg_mit_RapiGest_2.raw	F5		4.54	0	7.167e-06	15856854	17.4	P13671 AKDLHLSDVFLK
High	Sequest HT (A2)	Unambiguous	AKDLHLSDVFLK		1	1	P13671	Protein P13671	P13671	1	2	0.745	0	1	1	693.393	1385.78	1385.78	0.45	0.00031	HCD (High Energy Collision Dissociation)	MS2	0	120	17.4437	4957	Silica_Partikel_1mg_mit_RapiGest_2.raw	F5		4.47	0	1.292e-06	1.91586e+06	17.39	P13671 AKDLHLSDVFLK
High	Sequest HT (A2)	Unambiguous	AKDLHLSDVFLK		1	1	P13671	Protein P13671	P13671	1	3	0.6892	0	1	1	462.599	1385.78	1385.78	3.67	0.0017	HCD (High Energy Collision Dissociation)	MS2	6.56082	29.293	17.3855	4981	Silica_Partikel_1mg_mit_RapiGest_3.raw	F4		4.44	0	7.959e-06	9147500	17.4	P13671 AKDLHLSDVFLK
High	Sequest HT (A2)	Unambiguous	AKDLHLSDVFLK		1	1	P13671	Protein P13671	P13671	1	3	0.7432	0	1	1	462.599	1385.78	1385.78	2.09	0.00096	HCD (High Energy Collision Dissociation)	MS2	10.8925	120	17.3498	5229	In-Gel-Vd_2_neutral.RAW	F1		4.05	0	4.515e-06	1.28712e+06	17.37	P13671 AKDLHLSDVFLK
High	Sequest HT (A2)	Unambiguous	AKDLHLSDVFLK		1	1	P13671	Protein P13671	P13671	1	3	0.7396	0	1	1	462.598	1385.78	1385.78	1.3	0.0006	HCD (High Energy Collision Dissociation)	MS2	3.87843	111.743	17.3589	5084	In-Gel-Vd_1_neutral.RAW	F2		5.03	0	4.396e-06	1854484	17.37	P13671 AKDLHLSDVFLK
High	Sequest HT (A2)	Unambiguous	AKDLHLSDVFLK		1	1	P13671	Protein P13671	P13671	1	3	0.7283	0	1	1	462.598	1385.78	1385.78	1.16	0.00054	HCD (High Energy Collision Dissociation)	MS2	5.40182	120	17.3667	4795	In-Gel-Vd_3_neutral.RAW	F3		4.38	0	2.787e-07	1.56199e+06	17.38	P13671 AKDLHLSDVFLK
High	Sequest HT (A2)	Unambiguous	AKDQLTcNKFDLK	C7(Carbamidomethyl)	1	1	P01024	Protein P01024	P01024	2	3	0.4593	0	1	1	527.608	1580.81	1580.81	-0.35	-0.00019	HCD (High Energy Collision Dissociation)	MS2	27.7564	120	17.4956	5290	In-Gel-Vd_2_neutral.RAW	F1		2.09	0.001249	0.009467	652325	17.45	P01024 AKDQLTcNKFDLK
High	Sequest HT (A2)	Unambiguous	AKDQLTcNKFDLK	C7(Carbamidomethyl)	1	1	P01024	Protein P01024	P01024	2	3	0.6686	0	1	1	527.608	1580.81	1580.81	-0.35	-0.00019	HCD (High Energy Collision Dissociation)	MS2	20.4205	111.652	17.4529	5117	In-Gel-Vd_1_neutral.RAW	F2		3.5	0	8.084e-05	1.35193e+06	17.44	P01024 AKDQLTcNKFDLK
High	Sequest HT (A2)	Unambiguous	AKDQLTcNKFDLK	C7(Carbamidomethyl)	1	1	P01024	Protein P01024	P01024	2	4	0.302	0	1	1	395.958	1580.81	1580.81	1.22	0.00048	HCD (High Energy Collision Dissociation)	MS2	44.4806	120	17.4357	5111	In-Gel-Vd_1_neutral.RAW	F2		2.02	0.001313	0.01015	669374	17.43	P01024 AKDQLTcNKFDLK
High	Sequest HT (A2)	Unambiguous	AKDQLTcNKFDLK	C7(Carbamidomethyl)	1	1	P01024	Protein P01024	P01024	2	3	0.5759	0	1	1	527.608	1580.81	1580.81	-0.59	-0.00031	HCD (High Energy Collision Dissociation)	MS2	22.7952	119.165	17.4818	4833	In-Gel-Vd_3_neutral.RAW	F3		2.9	3.062e-05	0.000657	1.19821e+06	17.45	P01024 AKDQLTcNKFDLK
High	Sequest HT (A2)	Unambiguous	AKIDQNVEELK		1	1	P06727	Protein P06727	P06727	1	3	0.4708	0	1	1	429.571	1286.7	1286.7	2.67	0.00114	HCD (High Energy Collision Dissociation)	MS2	8.80957	68.437	20.6774	6160	Silica_Partikel_1mg_mit_RapiGest_1.raw	F6		3.25	0.0006428	0.00284	5644400	20.67	P06727 AKIDQNVEELK
High	Sequest HT (A2)	Unambiguous	AKIDQNVEELK		1	1	P06727	Protein P06727	P06727	1	3	0.4767	0	1	1	429.571	1286.7	1286.7	3.45	0.00148	HCD (High Energy Collision Dissociation)	MS2	5.34042	21.527	20.6636	6194	Silica_Partikel_1mg_mit_RapiGest_2.raw	F5		3	0.00087	0.00405	11669016	20.66	P06727 AKIDQNVEELK
High	Sequest HT (A2)	Unambiguous	AKIDQNVEELK		1	1	P06727	Protein P06727	P06727	1	3	0.3914	0	1	1	429.571	1286.7	1286.7	3.74	0.0016	HCD (High Energy Collision Dissociation)	MS2	29.9574	120	20.7233	6257	Silica_Partikel_1mg_mit_RapiGest_3.raw	F4		3.04	0.0008785	0.004314	3489461	20.67	P06727 AKIDQNVEELK
High	Sequest HT (A2)	Unambiguous	AKIDQNVEELK		1	1	P06727	Protein P06727	P06727	1	3	0.3586	0	1	1	429.57	1286.7	1286.7	0.32	0.00014	HCD (High Energy Collision Dissociation)	MS2	13.6963	120	20.6359	5017	Silica_Partikel_1mg_mit_Urea+CHAPS_gefaellt_3.RAW	F8		1.45	0.002714	0.03418	219223	20.58	P06727 AKIDQNVEELK
High	Sequest HT (A2)	Unambiguous	AKIDQNVEELK		1	1	P06727	Protein P06727	P06727	1	3	0.4945	0	1	1	429.571	1286.7	1286.7	1.67	0.00072	HCD (High Energy Collision Dissociation)	MS2	18.3682	120	20.6548	6377	In-Gel-Vd_1_neutral.RAW	F2		2.73	0.0005731	0.002529	1174294	20.64	P06727 AKIDQNVEELK
High	Sequest HT (A2)	Unambiguous	AKIDQNVEELKGR		1	1	P06727	Protein P06727	P06727	2	4	0.525	0	1	1	375.711	1499.82	1499.82	3.35	0.00126	HCD (High Energy Collision Dissociation)	MS2	16.0558	26.803	17.7731	5062	Silica_Partikel_1mg_mit_RapiGest_1.raw	F6		4	0	0.0003017	15285001	17.81	P06727 AKIDQNVEELKGR
High	Sequest HT (A2)	Unambiguous	AKIDQNVEELKGR		1	1	P06727	Protein P06727	P06727	2	3	0.7023	0	1	1	500.613	1499.82	1499.82	3.7	0.00185	HCD (High Energy Collision Dissociation)	MS2	9.81974	16.337	17.8671	5096	Silica_Partikel_1mg_mit_RapiGest_1.raw	F6		3.09	0	0.0001744	19239746	17.82	P06727 AKIDQNVEELKGR
High	Sequest HT (A2)	Unambiguous	AKIDQNVEELKGR		1	1	P06727	Protein P06727	P06727	2	4	0.4585	0	1	1	375.711	1499.82	1499.82	2.94	0.0011	HCD (High Energy Collision Dissociation)	MS2	7.84735	29.273	17.8576	5120	Silica_Partikel_1mg_mit_RapiGest_2.raw	F5		3.01	0.0007089	0.003263	6.58163e+06	17.82	P06727 AKIDQNVEELKGR
High	Sequest HT (A2)	Unambiguous	AKIDQNVEELKGR		1	1	P06727	Protein P06727	P06727	2	3	0.6181	0	1	1	500.612	1499.82	1499.82	3.03	0.00152	HCD (High Energy Collision Dissociation)	MS2	33.7937	14.871	17.8521	5117	Silica_Partikel_1mg_mit_RapiGest_2.raw	F5		2.54	0.0004047	0.001747	7527684	17.83	P06727 AKIDQNVEELKGR
High	Sequest HT (A2)	Unambiguous	AKIDQNVEELKGR		1	1	P06727	Protein P06727	P06727	2	4	0.5388	0	1	1	375.711	1499.82	1499.82	2.86	0.00107	HCD (High Energy Collision Dissociation)	MS2	17.739	36.072	17.793	5138	Silica_Partikel_1mg_mit_RapiGest_3.raw	F4		4.12	0	0.0005775	11655021	17.82	P06727 AKIDQNVEELKGR
High	Sequest HT (A2)	Unambiguous	AKIDQNVEELKGR		1	1	P06727	Protein P06727	P06727	2	4	0.5824	0	1	1	375.71	1499.82	1499.82	-0.88	-0.00033	HCD (High Energy Collision Dissociation)	MS2	16.2285	120	17.8115	5476	Silica_Partikel_1mg_mit_Urea+CHAPS_gefaellt_2.RAW	F9		2.73	0.0007297	0.003547	473971	17.81	P06727 AKIDQNVEELKGR
High	Sequest HT (A2)	Unambiguous	AKIDQNVEELKGR		1	1	P06727	Protein P06727	P06727	2	4	0.462	0	1	1	375.709	1499.82	1499.82	-1.21	-0.00045	HCD (High Energy Collision Dissociation)	MS2	38.3311	120	17.8409	4410	Silica_Partikel_1mg_mit_Urea+CHAPS_gefaellt_3.RAW	F8		1.84	0.001784	0.01966	235506	17.81	P06727 AKIDQNVEELKGR
High	Sequest HT (A2)	Unambiguous	AKIDQNVEELKGR		1	1	P06727	Protein P06727	P06727	2	4	0.5183	0	1	1	375.71	1499.82	1499.82	0.5	0.00019	HCD (High Energy Collision Dissociation)	MS2	58.422	120	17.7953	5417	Silica_Partikel_1mg_mit_Urea+CHAPS_gefaellt_1.RAW	F7		1.64	0.001147	0.008233	315390	17.83	P06727 AKIDQNVEELKGR
High	Sequest HT (A2)	Unambiguous	AKLEEQAQQIR		1	1	P02649	Protein P02649	P02649	1	3	0.4385	0	1	1	438.578	1313.72	1313.72	1.31	0.00057	HCD (High Energy Collision Dissociation)	MS2	21.3405	76.195	19.9498	5886	Silica_Partikel_1mg_mit_RapiGest_1.raw	F6		3.58	0	0.0004473	4.23466e+06	19.92	P02649 AKLEEQAQQIR
High	Sequest HT (A2)	Unambiguous	AKLEEQAQQIR		1	1	P02649	Protein P02649	P02649	1	2	0.7695	0	1	1	657.365	1313.72	1313.72	3.45	0.00227	HCD (High Energy Collision Dissociation)	MS2	15.1864	22.07	19.9026	5898	Silica_Partikel_1mg_mit_RapiGest_2.raw	F5		3.34	3.062e-05	0.00064	13634348	19.89	P02649 AKLEEQAQQIR
High	Sequest HT (A2)	Unambiguous	AKLEEQAQQIR		1	1	P02649	Protein P02649	P02649	1	3	0.5946	0	1	1	438.578	1313.72	1313.72	1.86	0.00082	HCD (High Energy Collision Dissociation)	MS2	27.0034	6.489	19.8746	5885	Silica_Partikel_1mg_mit_RapiGest_2.raw	F5		3.7	0.0005526	0.002319	27555038	19.89	P02649 AKLEEQAQQIR
High	Sequest HT (A2)	Unambiguous	AKLEEQAQQIR		1	1	P02649	Protein P02649	P02649	1	2	0.7143	0	1	1	657.358	1313.71	1313.72	-5.93	-0.0039	HCD (High Energy Collision Dissociation)	MS2	30.1202	120	19.8546	4844	Silica_Partikel_1mg_mit_Urea+CHAPS_gefaellt_3.RAW	F8		2.17	0.0006428	0.002812	223599	19.85	P02649 AKLEEQAQQIR
High	Sequest HT (A2)	Unambiguous	AKLEEQAQQIR		1	1	P02649	Protein P02649	P02649	1	3	0.4554	0	1	1	438.578	1313.72	1313.72	2.56	0.00112	HCD (High Energy Collision Dissociation)	MS2	9.46093	120	19.9363	6826	Silica_Partikel_1mg_mit_Urea+CHAPS_gefaellt_1.RAW	F7		2.13	0.001133	0.007909	962643	19.84	P02649 AKLEEQAQQIR
High	Sequest HT (A2)	Unambiguous	AKLEEQAQQIR		1	1	P02649	Protein P02649	P02649	1	2	0.7812	0	1	1	657.365	1313.72	1313.72	3.45	0.00227	HCD (High Energy Collision Dissociation)	MS2	13.6944	82.312	19.8937	6306	In-Gel-Vd_2_neutral.RAW	F1		3.52	0	7.121e-05	3.47012e+06	19.91	P02649 AKLEEQAQQIR
High	Sequest HT (A2)	Unambiguous	AKLEEQAQQIR		1	1	P02649	Protein P02649	P02649	1	3	0.6214	0	1	1	438.578	1313.72	1313.72	1.17	0.00051	HCD (High Energy Collision Dissociation)	MS2	2.80062	120	19.8702	6295	In-Gel-Vd_2_neutral.RAW	F1		4.12	0	0.0002737	5515752	19.91	P02649 AKLEEQAQQIR
High	Sequest HT (A2)	Unambiguous	AKLEEQAQQIR		1	1	P02649	Protein P02649	P02649	1	2	0.7863	0	1	1	657.365	1313.72	1313.72	3.92	0.00257	HCD (High Energy Collision Dissociation)	MS2	13.0349	53.499	19.8732	6018	In-Gel-Vd_1_neutral.RAW	F2		3.65	0	8.954e-05	5528142	19.89	P02649 AKLEEQAQQIR
High	Sequest HT (A2)	Unambiguous	AKLEEQAQQIR		1	1	P02649	Protein P02649	P02649	1	3	0.5816	0	1	1	438.578	1313.72	1313.72	0.68	0.0003	HCD (High Energy Collision Dissociation)	MS2	6.69837	81.558	19.8543	6010	In-Gel-Vd_1_neutral.RAW	F2		3.92	0	0.0002838	8708883	19.89	P02649 AKLEEQAQQIR
High	Sequest HT (A2)	Unambiguous	AKLEEQAQQIR		1	1	P02649	Protein P02649	P02649	1	2	0.7626	0	1	1	657.364	1313.72	1313.72	3.08	0.00203	HCD (High Energy Collision Dissociation)	MS2	3.93322	67.978	19.8977	5618	In-Gel-Vd_3_neutral.RAW	F3		3.58	0	0.0001206	3.31031e+06	19.92	P02649 AKLEEQAQQIR
High	Sequest HT (A2)	Unambiguous	AKLEEQAQQIR		1	1	P02649	Protein P02649	P02649	1	3	0.6263	0	1	1	438.578	1313.72	1313.72	0.68	0.0003	HCD (High Energy Collision Dissociation)	MS2	3.47495	63.89	19.8756	5610	In-Gel-Vd_3_neutral.RAW	F3		3.88	0	0.0004658	6443016	19.92	P02649 AKLEEQAQQIR
High	Sequest HT (A2)	Unambiguous	AKMGNFPWQVFTNIHGR		1	1	P00736	Protein P00736	P00736	1	4	0.609	0	1	1	501.51	2003.02	2003.01	5.25	0.00263	HCD (High Energy Collision Dissociation)	MS2	18.184	120	17.6556	5013	Silica_Partikel_1mg_mit_RapiGest_1.raw	F6		3.99	0	3.986e-05	2.69011e+06	17.67	P00736 AKMGNFPWQVFTNIHGR
High	Sequest HT (A2)	Unambiguous	AKMGNFPWQVFTNIHGR		1	1	P00736	Protein P00736	P00736	1	4	0.5435	0	1	1	501.51	2003.02	2003.01	5.31	0.00266	HCD (High Energy Collision Dissociation)	MS2	18.4571	120	17.6637	5084	Silica_Partikel_1mg_mit_RapiGest_3.raw	F4		4.14	0	4.548e-05	2.727e+06	17.69	P00736 AKMGNFPWQVFTNIHGR
High	Sequest HT (A2)	Unambiguous	AKPALEDLR		1	1	P02647	Protein P02647	P02647	0	3	0.4713	0	1	1	338.198	1012.58	1012.58	1.76	0.0006	HCD (High Energy Collision Dissociation)	MS2	27.8857	120	12.235	3206	Silica_Partikel_1mg_mit_RapiGest_1.raw	F6		1.57	0.0006223	0.002752	172797	12.23	P02647 AKPALEDLR
High	Sequest HT (A2)	Unambiguous	AKPALEDLR		1	1	P02647	Protein P02647	P02647	0	2	0.5	0	1	1	506.795	1012.58	1012.58	4.31	0.00218	HCD (High Energy Collision Dissociation)	MS2	15.0377	19.965	18.4841	5327	Silica_Partikel_1mg_mit_RapiGest_1.raw	F6		1.94	0.00163	0.01697	17451862	18.51	P02647 AKPALEDLR
High	Sequest HT (A2)	Unambiguous	AKPALEDLR		1	1	P02647	Protein P02647	P02647	0	3	0.5776	0	1	1	338.198	1012.58	1012.58	2.13	0.00072	HCD (High Energy Collision Dissociation)	MS2	12.6111	54.573	18.4338	5307	Silica_Partikel_1mg_mit_RapiGest_1.raw	F6		2.77	0.0007797	0.003594	58131028	18.52	P02647 AKPALEDLR
High	Sequest HT (A2)	Unambiguous	AKPALEDLR		1	1	P02647	Protein P02647	P02647	0	3	0.5412	0	1	1	338.199	1012.58	1012.58	2.4	0.00081	HCD (High Energy Collision Dissociation)	MS2	10.1641	120	9.6399	2380	Silica_Partikel_1mg_mit_RapiGest_2.raw	F5		1.94	0.0001781	0.001517	181688	9.64	P02647 AKPALEDLR
High	Sequest HT (A2)	Unambiguous	AKPALEDLR		1	1	P02647	Protein P02647	P02647	0	3	0.5516	0	1	1	338.198	1012.58	1012.58	1.76	0.0006	HCD (High Energy Collision Dissociation)	MS2	8.14794	69.978	18.3894	5314	Silica_Partikel_1mg_mit_RapiGest_2.raw	F5		2.52	0.0008785	0.00453	233873360	18.52	P02647 AKPALEDLR
High	Sequest HT (A2)	Unambiguous	AKPALEDLR		1	1	P02647	Protein P02647	P02647	0	2	0.5051	0	1	1	506.795	1012.58	1012.58	3.77	0.00191	HCD (High Energy Collision Dissociation)	MS2	6.55039	21.763	18.4511	5334	Silica_Partikel_1mg_mit_RapiGest_2.raw	F5		1.98	0.001579	0.0146	75420320	18.52	P02647 AKPALEDLR
High	Sequest HT (A2)	Unambiguous	AKPALEDLR		1	1	P02647	Protein P02647	P02647	0	2	0.5909	0	1	1	506.795	1012.58	1012.58	3.95	0.002	HCD (High Energy Collision Dissociation)	MS2	15.0357	33.683	18.4623	5389	Silica_Partikel_1mg_mit_RapiGest_3.raw	F4		1.98	0.001579	0.01461	24837804	18.52	P02647 AKPALEDLR
High	Sequest HT (A2)	Unambiguous	AKPALEDLR		1	1	P02647	Protein P02647	P02647	0	3	0.5654	0	1	1	338.198	1012.58	1012.58	2.22	0.00075	HCD (High Energy Collision Dissociation)	MS2	11.8248	41.152	18.4409	5381	Silica_Partikel_1mg_mit_RapiGest_3.raw	F4		2.83	0.000941	0.0065	76984992	18.52	P02647 AKPALEDLR
High	Sequest HT (A2)	Unambiguous	AKPALEDLR		1	1	P02647	Protein P02647	P02647	0	2	0.528	0	1	1	506.793	1012.58	1012.58	-0.27	-0.00014	HCD (High Energy Collision Dissociation)	MS2	0	12.718	18.4736	5669	Silica_Partikel_1mg_mit_Urea+CHAPS_gefaellt_2.RAW	F9		2.14	0.001249	0.009871	24667952	18.47	P02647 AKPALEDLR
High	Sequest HT (A2)	Unambiguous	AKPALEDLR		1	1	P02647	Protein P02647	P02647	0	3	0.639	0	1	1	338.197	1012.58	1012.58	-0.86	-0.00029	HCD (High Energy Collision Dissociation)	MS2	1.18431	44.418	18.5929	5702	Silica_Partikel_1mg_mit_Urea+CHAPS_gefaellt_2.RAW	F9		2.77	3.062e-05	0.001188	89503776	18.47	P02647 AKPALEDLR
High	Sequest HT (A2)	Unambiguous	AKPALEDLR		1	1	P02647	Protein P02647	P02647	0	3	0.6064	0	1	1	338.197	1012.58	1012.58	-1.13	-0.00038	HCD (High Energy Collision Dissociation)	MS2	14.2182	120	18.8385	4624	Silica_Partikel_1mg_mit_Urea+CHAPS_gefaellt_3.RAW	F8		2.49	3.062e-05	0.0007284	137416240	18.42	P02647 AKPALEDLR
High	Sequest HT (A2)	Unambiguous	AKPALEDLR		1	1	P02647	Protein P02647	P02647	0	2	0.4826	0	1	1	506.793	1012.58	1012.58	-0.09	-5e-05	HCD (High Energy Collision Dissociation)	MS2	0	120	18.2511	4514	Silica_Partikel_1mg_mit_Urea+CHAPS_gefaellt_3.RAW	F8		1.72	0.0008014	0.003738	49701188	18.42	P02647 AKPALEDLR
High	Sequest HT (A2)	Unambiguous	AKPALEDLR		1	1	P02647	Protein P02647	P02647	0	2	0.5663	0	1	1	506.793	1012.58	1012.58	-0.33	-0.00017	HCD (High Energy Collision Dissociation)	MS2	6.08462	120	18.7885	6107	Silica_Partikel_1mg_mit_Urea+CHAPS_gefaellt_1.RAW	F7		1.96	0.0005028	0.002211	15136448	18.45	P02647 AKPALEDLR
High	Sequest HT (A2)	Unambiguous	AKPALEDLR		1	1	P02647	Protein P02647	P02647	0	3	0.6228	0	1	1	338.197	1012.58	1012.58	-0.95	-0.00032	HCD (High Energy Collision Dissociation)	MS2	0	95.61	18.8607	6158	Silica_Partikel_1mg_mit_Urea+CHAPS_gefaellt_1.RAW	F7		2.81	3.062e-05	0.001151	59038960	18.45	P02647 AKPALEDLR
High	Sequest HT (A2)	Unambiguous	AKPALEDLR		1	1	P02647	Protein P02647	P02647	0	2	0.4706	0	1	1	506.794	1012.58	1012.58	1.66	0.00084	HCD (High Energy Collision Dissociation)	MS2	14.499	120	18.3559	5648	In-Gel-Vd_2_neutral.RAW	F1		1.53	0.001023	0.007474	233109120	18.47	P02647 AKPALEDLR
High	Sequest HT (A2)	Unambiguous	AKPALEDLR		1	1	P02647	Protein P02647	P02647	0	3	0.5656	0	1	1	338.198	1012.58	1012.58	1.94	0.00066	HCD (High Energy Collision Dissociation)	MS2	18.1204	120	18.9703	5907	In-Gel-Vd_2_neutral.RAW	F1		2.21	3.062e-05	0.001155	364428544	18.47	P02647 AKPALEDLR
High	Sequest HT (A2)	Unambiguous	AKPALEDLR		1	1	P02647	Protein P02647	P02647	0	2	0.4525	0	1	1	506.794	1012.58	1012.58	1.42	0.00072	HCD (High Energy Collision Dissociation)	MS2	32.2075	120	18.3353	5421	In-Gel-Vd_1_neutral.RAW	F2		1.79	0.001001	0.007318	264642672	18.5	P02647 AKPALEDLR
High	Sequest HT (A2)	Unambiguous	AKPALEDLR		1	1	P02647	Protein P02647	P02647	0	3	0.5801	0	1	1	338.198	1012.58	1012.58	-0.04	-1e-05	HCD (High Energy Collision Dissociation)	MS2	26.4439	120	18.3233	5417	In-Gel-Vd_1_neutral.RAW	F2		2.31	3.062e-05	0.0008283	450734784	18.5	P02647 AKPALEDLR
High	Sequest HT (A2)	Unambiguous	AKPALEDLR		1	1	P02647	Protein P02647	P02647	0	2	0.4658	0	1	1	506.794	1012.58	1012.58	2.44	0.00124	HCD (High Energy Collision Dissociation)	MS2	18.9617	120	18.3541	5116	In-Gel-Vd_3_neutral.RAW	F3		1.61	0.001147	0.008508	237897936	18.49	P02647 AKPALEDLR
High	Sequest HT (A2)	Unambiguous	AKPALEDLR		1	1	P02647	Protein P02647	P02647	0	3	0.5984	0	1	1	338.198	1012.58	1012.58	0.5	0.00017	HCD (High Energy Collision Dissociation)	MS2	11.2951	120	18.9662	5311	In-Gel-Vd_3_neutral.RAW	F3		2.49	3.062e-05	0.0005897	435684064	18.49	P02647 AKPALEDLR
High	Sequest HT (A2)	Unambiguous	AKPALEDLRQGLLPVLESFK		1	1	P02647	Protein P02647	P02647	1	3	0.7205	0	1	1	742.096	2224.27	2224.27	1.32	0.00098	HCD (High Energy Collision Dissociation)	MS2	3.5953	120	20.4014	6281	Silica_Partikel_1mg_mit_Urea+CHAPS_gefaellt_2.RAW	F9		3.22	0	9.412e-05	3.63562e+06	20.31	P02647 AKPALEDLRQGLLPVLESFK
High	Sequest HT (A2)	Unambiguous	AKPALEDLRQGLLPVLESFK		1	1	P02647	Protein P02647	P02647	1	4	0.7205	0	1	1	556.824	2224.27	2224.27	1.29	0.00072	HCD (High Energy Collision Dissociation)	MS2	1.81633	61.493	20.3946	6279	Silica_Partikel_1mg_mit_Urea+CHAPS_gefaellt_2.RAW	F9		2.97	0	6.314e-05	8.14081e+06	20.31	P02647 AKPALEDLRQGLLPVLESFK
High	Sequest HT (A2)	Unambiguous	AKPALEDLRQGLLPVLESFK		1	1	P02647	Protein P02647	P02647	1	4	0.6657	0	1	1	556.824	2224.28	2224.27	2.39	0.00133	HCD (High Energy Collision Dissociation)	MS2	30.761	120	20.7956	7337	Silica_Partikel_1mg_mit_Urea+CHAPS_gefaellt_1.RAW	F7		3.38	0	0.0005575	1.24943e+06	20.75	P02647 AKPALEDLRQGLLPVLESFK
High	Sequest HT (A2)	Unambiguous	AKPALEDLRQGLLPVLESFK		1	1	P02647	Protein P02647	P02647	1	3	0.7222	0	1	1	742.097	2224.28	2224.27	2.81	0.00208	HCD (High Energy Collision Dissociation)	MS2	2.75112	120	20.2913	7030	Silica_Partikel_1mg_mit_Urea+CHAPS_gefaellt_1.RAW	F7		3.24	0	4.482e-06	1.6918e+06	20.28	P02647 AKPALEDLRQGLLPVLESFK
High	Sequest HT (A2)	Unambiguous	AKPALEDLRQGLLPVLESFK		1	1	P02647	Protein P02647	P02647	1	3	0.7264	0	1	1	742.098	2224.28	2224.27	4.2	0.00312	HCD (High Energy Collision Dissociation)	MS2	27.5674	120	20.7329	7297	Silica_Partikel_1mg_mit_Urea+CHAPS_gefaellt_1.RAW	F7		2.12	0.0005731	0.002615	441106	20.74	P02647 AKPALEDLRQGLLPVLESFK
High	Sequest HT (A2)	Unambiguous	AKPALEDLRQGLLPVLESFK		1	1	P02647	Protein P02647	P02647	1	4	0.6361	0	1	1	556.824	2224.28	2224.27	2.72	0.00151	HCD (High Energy Collision Dissociation)	MS2	0.411324	47.1	20.2706	7018	Silica_Partikel_1mg_mit_Urea+CHAPS_gefaellt_1.RAW	F7		3.49	0	3.54e-05	5.08112e+06	20.29	P02647 AKPALEDLRQGLLPVLESFK
High	Sequest HT (A2)	Unambiguous	AKPALEDLRQGLLPVLESFKVSFLSALEEYTK		1	1	P02647	Protein P02647	P02647	2	4	0.7227	0	1	1	898.752	3591.99	3591.97	5.62	0.00505	HCD (High Energy Collision Dissociation)	MS2	26.7396	120	44.0394	16503	Silica_Partikel_1mg_mit_RapiGest_2.raw	F5		2.2	0.0004271	0.001984	272221	44.33	P02647 AKPALEDLRQGLLPVLESFKVSFLSALEEYTK
High	Sequest HT (A2)	Unambiguous	AKPALEDLRQGLLPVLESFKVSFLSALEEYTK		1	1	P02647	Protein P02647	P02647	2	5	0.6616	0	1	1	719.203	3591.99	3591.97	5.45	0.00391	HCD (High Energy Collision Dissociation)	MS2	15.7243	120	44.14	16542	Silica_Partikel_1mg_mit_RapiGest_2.raw	F5		4.58	0	0.0001158	445884	44.09	P02647 AKPALEDLRQGLLPVLESFKVSFLSALEEYTK
High	Sequest HT (A2)	Unambiguous	AKPALEDLRQGLLPVLESFKVSFLSALEEYTK		1	1	P02647	Protein P02647	P02647	2	4	0.7122	0	1	1	898.752	3591.99	3591.97	5.42	0.00486	HCD (High Energy Collision Dissociation)	MS2	3.97476	120	44.0925	16422	Silica_Partikel_1mg_mit_RapiGest_3.raw	F4		4.76	0	7.179e-08	529651	44.1	P02647 AKPALEDLRQGLLPVLESFKVSFLSALEEYTK
High	Sequest HT (A2)	Unambiguous	AKPALEDLRQGLLPVLESFKVSFLSALEEYTK		1	1	P02647	Protein P02647	P02647	2	5	0.7455	0	1	1	719.204	3591.99	3591.97	6.55	0.00471	HCD (High Energy Collision Dissociation)	MS2	9.78179	120	44.1419	16442	Silica_Partikel_1mg_mit_RapiGest_3.raw	F4		4.95	0	1.883e-05	892037	44.09	P02647 AKPALEDLRQGLLPVLESFKVSFLSALEEYTK
High	Sequest HT (A2)	Unambiguous	AKPALEDLRQGLLPVLESFKVSFLSALEEYTK		1	1	P02647	Protein P02647	P02647	2	5	0.7429	0	1	1	719.199	3591.96	3591.97	-0.84	-0.0006	HCD (High Energy Collision Dissociation)	MS2	0	120	42.9426	14709	Silica_Partikel_1mg_mit_Urea+CHAPS_gefaellt_2.RAW	F9		3.15	0	9.089e-06	1.06067e+06	42.31	P02647 AKPALEDLRQGLLPVLESFKVSFLSALEEYTK
High	Sequest HT (A2)	Unambiguous	AKPALEDLRQGLLPVLESFKVSFLSALEEYTK		1	1	P02647	Protein P02647	P02647	2	5	0.6979	0	1	1	719.2	3591.97	3591.97	1.45	0.00104	HCD (High Energy Collision Dissociation)	MS2	3.37025	120	42.0161	14322	Silica_Partikel_1mg_mit_Urea+CHAPS_gefaellt_2.RAW	F9		3.41	0	8.202e-05	1.40989e+06	41.71	P02647 AKPALEDLRQGLLPVLESFKVSFLSALEEYTK
High	Sequest HT (A2)	Unambiguous	AKPALEDLRQGLLPVLESFKVSFLSALEEYTK		1	1	P02647	Protein P02647	P02647	2	5	0.7225	0	1	1	719.2	3591.97	3591.97	1.2	0.00086	HCD (High Energy Collision Dissociation)	MS2	34.5172	120	40.3974	13642	Silica_Partikel_1mg_mit_Urea+CHAPS_gefaellt_2.RAW	F9		4.18	0	3.696e-06	2368648	39.99	P02647 AKPALEDLRQGLLPVLESFKVSFLSALEEYTK
High	Sequest HT (A2)	Unambiguous	AKPALEDLRQGLLPVLESFKVSFLSALEEYTK		1	1	P02647	Protein P02647	P02647	2	4	0.7435	0	1	1	898.748	3591.97	3591.97	0.86	0.00077	HCD (High Energy Collision Dissociation)	MS2	0	120	40.4143	13649	Silica_Partikel_1mg_mit_Urea+CHAPS_gefaellt_2.RAW	F9		3.86	0	7.7e-06	416450	40.56	P02647 AKPALEDLRQGLLPVLESFKVSFLSALEEYTK
High	Sequest HT (A2)	Unambiguous	AKPALEDLRQGLLPVLESFKVSFLSALEEYTK		1	1	P02647	Protein P02647	P02647	2	5	0.6169	0	1	1	719.201	3591.98	3591.97	2.22	0.00159	HCD (High Energy Collision Dissociation)	MS2	85.8031	120	45.3162	15698	Silica_Partikel_1mg_mit_Urea+CHAPS_gefaellt_2.RAW	F9		2.95	0	0.0002971	584061	45.26	P02647 AKPALEDLRQGLLPVLESFKVSFLSALEEYTK
High	Sequest HT (A2)	Unambiguous	AKPALEDLRQGLLPVLESFKVSFLSALEEYTK		1	1	P02647	Protein P02647	P02647	2	4	0.837	0	1	1	898.747	3591.97	3591.97	0.11	0.0001	HCD (High Energy Collision Dissociation)	MS2	0	120	38.0159	12658	Silica_Partikel_1mg_mit_Urea+CHAPS_gefaellt_2.RAW	F9		2.7	0	9.604e-05	825536	38.98	P02647 AKPALEDLRQGLLPVLESFKVSFLSALEEYTK
High	Sequest HT (A2)	Unambiguous	AKPALEDLRQGLLPVLESFKVSFLSALEEYTK		1	1	P02647	Protein P02647	P02647	2	5	0.7604	0	1	1	719.201	3591.97	3591.97	2.13	0.00153	HCD (High Energy Collision Dissociation)	MS2	15.7006	120	35.7141	11725	Silica_Partikel_1mg_mit_Urea+CHAPS_gefaellt_2.RAW	F9		2.17	0.0004535	0.002038	91180.7	35.56	P02647 AKPALEDLRQGLLPVLESFKVSFLSALEEYTK
High	Sequest HT (A2)	Unambiguous	AKPALEDLRQGLLPVLESFKVSFLSALEEYTK		1	1	P02647	Protein P02647	P02647	2	5	0.7538	0	1	1	719.199	3591.97	3591.97	0.09	7e-05	HCD (High Energy Collision Dissociation)	MS2	6.52416	120	40.9583	13399	Silica_Partikel_1mg_mit_Urea+CHAPS_gefaellt_3.RAW	F8		4.55	0	2.051e-06	751550	40.92	P02647 AKPALEDLRQGLLPVLESFKVSFLSALEEYTK
High	Sequest HT (A2)	Unambiguous	AKSPPTMVDSLLAVTLAGNLGLTFLR		1	1	Q96PD5	Protein Q96PD5	Q96PD5	1	3	0.7682	0	1	1	895.84	2685.5	2685.5	1.36	0.00122	HCD (High Energy Collision Dissociation)	MS2	26.6465	120	26.7959	8107	Silica_Partikel_1mg_mit_Urea+CHAPS_gefaellt_2.RAW	F9		2.2	0	0.0003044	217661	26.91	Q96PD5 AKSPPTMVDSLLAVTLAGNLGLTFLR
High	Sequest HT (A2)	Unambiguous	AKSPPTMVDSLLAVTLAGNLGLTFLR		1	1	Q96PD5	Protein Q96PD5	Q96PD5	1	3	0.4471	0	1	1	895.838	2685.5	2685.5	0.06	6e-05	HCD (High Energy Collision Dissociation)	MS2	0	120	28.0838	12193	Silica_Partikel_1mg_mit_Urea+CHAPS_gefaellt_1.RAW	F7		0.85	0.006003	0.09587	128328	28.08	Q96PD5 AKSPPTMVDSLLAVTLAGNLGLTFLR
High	Sequest HT (A2)	Unambiguous	AKVQPYLDDFQK		1	1	P02647	Protein P02647	P02647	1	2	0.7017	0	1	1	726.384	1451.76	1451.75	5.51	0.004	HCD (High Energy Collision Dissociation)	MS2	6.6531	33.845	20.7719	6194	Silica_Partikel_1mg_mit_RapiGest_1.raw	F6		3.52	0	5.121e-05	11336883	20.8	P02647 AKVQPYLDDFQK
High	Sequest HT (A2)	Unambiguous	AKVQPYLDDFQK		1	1	P02647	Protein P02647	P02647	1	3	0.5815	0	1	1	484.591	1451.76	1451.75	3.38	0.00164	HCD (High Energy Collision Dissociation)	MS2	0.530436	8.64	20.744	6184	Silica_Partikel_1mg_mit_RapiGest_1.raw	F6		3.13	0.0004271	0.001826	43973760	20.8	P02647 AKVQPYLDDFQK
High	Sequest HT (A2)	Unambiguous	AKVQPYLDDFQK		1	1	P02647	Protein P02647	P02647	1	3	0.6536	0	1	1	484.591	1451.76	1451.75	3.19	0.00155	HCD (High Energy Collision Dissociation)	MS2	1.94853	6.602	20.7216	6216	Silica_Partikel_1mg_mit_RapiGest_2.raw	F5		3.58	9.115e-05	0.001287	107116224	20.79	P02647 AKVQPYLDDFQK
High	Sequest HT (A2)	Unambiguous	AKVQPYLDDFQK		1	1	P02647	Protein P02647	P02647	1	2	0.6877	0	1	1	726.384	1451.76	1451.75	5.26	0.00382	HCD (High Energy Collision Dissociation)	MS2	8.04285	34.237	20.7253	6218	Silica_Partikel_1mg_mit_RapiGest_2.raw	F5		3.65	0	4.486e-05	28133704	20.79	P02647 AKVQPYLDDFQK
High	Sequest HT (A2)	Unambiguous	AKVQPYLDDFQK		1	1	P02647	Protein P02647	P02647	1	3	0.6354	0	1	1	484.591	1451.76	1451.75	3.13	0.00151	HCD (High Energy Collision Dissociation)	MS2	6.7014	29.441	20.7343	6263	Silica_Partikel_1mg_mit_RapiGest_3.raw	F4		3.73	0.0003211	0.001672	24293394	20.8	P02647 AKVQPYLDDFQK
High	Sequest HT (A2)	Unambiguous	AKVQPYLDDFQK		1	1	P02647	Protein P02647	P02647	1	2	0.699	0	1	1	726.383	1451.76	1451.75	3.66	0.00266	HCD (High Energy Collision Dissociation)	MS2	8.40689	90.819	20.7795	6282	Silica_Partikel_1mg_mit_RapiGest_3.raw	F4		3.92	0	6.337e-06	6.33709e+06	20.8	P02647 AKVQPYLDDFQK
High	Sequest HT (A2)	Unambiguous	AKVQPYLDDFQK		1	1	P02647	Protein P02647	P02647	1	3	0.6367	0	1	1	484.588	1451.75	1451.75	-1.85	-0.0009	HCD (High Energy Collision Dissociation)	MS2	28.0626	120	20.6826	6363	Silica_Partikel_1mg_mit_Urea+CHAPS_gefaellt_2.RAW	F9		2.78	0.0005294	0.002255	1.77453e+06	20.75	P02647 AKVQPYLDDFQK
High	Sequest HT (A2)	Unambiguous	AKVQPYLDDFQK		1	1	P02647	Protein P02647	P02647	1	3	0.6612	0	1	1	484.589	1451.75	1451.75	0.1	5e-05	HCD (High Energy Collision Dissociation)	MS2	9.56057	120	20.6863	5027	Silica_Partikel_1mg_mit_Urea+CHAPS_gefaellt_3.RAW	F8		3.07	0	0.0004279	1.18373e+06	20.74	P02647 AKVQPYLDDFQK
High	Sequest HT (A2)	Unambiguous	AKVQPYLDDFQK		1	1	P02647	Protein P02647	P02647	1	2	0.6585	0	1	1	726.381	1451.75	1451.75	1.31	0.00095	HCD (High Energy Collision Dissociation)	MS2	0	120	20.7372	5037	Silica_Partikel_1mg_mit_Urea+CHAPS_gefaellt_3.RAW	F8		2.84	0	0.0002789	249910	20.74	P02647 AKVQPYLDDFQK
High	Sequest HT (A2)	Unambiguous	AKVQPYLDDFQK		1	1	P02647	Protein P02647	P02647	1	3	0.633	0	1	1	484.59	1451.76	1451.75	1.74	0.00084	HCD (High Energy Collision Dissociation)	MS2	1.41742	120	20.7774	7325	Silica_Partikel_1mg_mit_Urea+CHAPS_gefaellt_1.RAW	F7		2.97	0	0.0005594	1.07595e+06	20.74	P02647 AKVQPYLDDFQK
High	Sequest HT (A2)	Unambiguous	AKVQPYLDDFQK		1	1	P02647	Protein P02647	P02647	1	3	0.5783	0	1	1	484.589	1451.75	1451.75	0.23	0.00011	HCD (High Energy Collision Dissociation)	MS2	5.59661	120	21.2854	7686	Silica_Partikel_1mg_mit_Urea+CHAPS_gefaellt_1.RAW	F7		2.3	3.062e-05	0.001066	480945	21.32	P02647 AKVQPYLDDFQK
High	Sequest HT (A2)	Unambiguous	AKVQPYLDDFQK		1	1	P02647	Protein P02647	P02647	1	3	0.6027	0	1	1	484.59	1451.76	1451.75	2.12	0.00103	HCD (High Energy Collision Dissociation)	MS2	18.6955	120	20.8012	6444	In-Gel-Vd_1_neutral.RAW	F2		3.65	3.062e-05	0.0006223	1.07241e+06	20.8	P02647 AKVQPYLDDFQK
High	Sequest HT (A2)	Unambiguous	AKVQPYLDDFQKK		1	1	P02647	Protein P02647	P02647	2	2	0.6225	0	1	1	790.431	1579.85	1579.85	3.99	0.00315	HCD (High Energy Collision Dissociation)	MS2	11.632	120	17.5148	4961	Silica_Partikel_1mg_mit_RapiGest_1.raw	F6		3.02	0	0.0001951	2184579	17.47	P02647 AKVQPYLDDFQKK
High	Sequest HT (A2)	Unambiguous	AKVQPYLDDFQKK		1	1	P02647	Protein P02647	P02647	2	4	0.6377	0	1	1	395.719	1579.85	1579.85	3.66	0.00145	HCD (High Energy Collision Dissociation)	MS2	4.13409	72.398	17.604	4993	Silica_Partikel_1mg_mit_RapiGest_1.raw	F6		4.14	0	0.0001014	35498180	17.48	P02647 AKVQPYLDDFQKK
High	Sequest HT (A2)	Unambiguous	AKVQPYLDDFQKK		1	1	P02647	Protein P02647	P02647	2	4	0.5939	0	1	1	395.719	1579.85	1579.85	3.28	0.00129	HCD (High Energy Collision Dissociation)	MS2	26.6694	71.177	17.4018	4943	Silica_Partikel_1mg_mit_RapiGest_2.raw	F5		3.94	0	0.0003278	28469848	17.49	P02647 AKVQPYLDDFQKK
High	Sequest HT (A2)	Unambiguous	AKVQPYLDDFQKK		1	1	P02647	Protein P02647	P02647	2	4	0.6342	0	1	1	395.718	1579.85	1579.85	2.43	0.00096	HCD (High Energy Collision Dissociation)	MS2	6.78119	18.915	17.4352	5003	Silica_Partikel_1mg_mit_RapiGest_3.raw	F4		4.21	3.062e-05	0.0006832	20165086	17.48	P02647 AKVQPYLDDFQKK
High	Sequest HT (A2)	Unambiguous	AKVQPYLDDFQKK		1	1	P02647	Protein P02647	P02647	2	4	0.7082	0	1	1	395.718	1579.85	1579.85	0.81	0.00032	HCD (High Energy Collision Dissociation)	MS2	6.27118	120	17.541	5260	Silica_Partikel_1mg_mit_Urea+CHAPS_gefaellt_1.RAW	F7		3.53	0	2.28e-05	1.81286e+06	17.5	P02647 AKVQPYLDDFQKK
High	Sequest HT (A2)	Unambiguous	AKWETSFNHK		1	1	P05154	Protein P05154	P05154	1	3	0.3214	0	1	1	416.545	1247.62	1247.62	2.56	0.00106	HCD (High Energy Collision Dissociation)	MS2	36.1319	120	15.4341	4369	In-Gel-Vd_1_neutral.RAW	F2		1.4	0.0007297	0.003444	165601	15.45	P05154 AKWETSFNHK
High	Sequest HT (A2)	Unambiguous	ALADGVQK		1	1	O14791	Protein O14791	O14791	0	2	0.4489	0	1	1	401.227	801.447	801.446	0.72	0.00029	HCD (High Energy Collision Dissociation)	MS2	4.93976	120	24.5828	8431	In-Gel-Vd_2_neutral.RAW	F1		1.76	0.001001	0.007349	3189709	24.61	O14791 ALADGVQK
High	Sequest HT (A2)	Unambiguous	ALADGVQK		1	1	O14791	Protein O14791	O14791	0	2	0.5426	0	1	1	401.227	801.447	801.446	0.41	0.00017	HCD (High Energy Collision Dissociation)	MS2	0	120	24.5999	8200	In-Gel-Vd_1_neutral.RAW	F2		2.23	0.0007089	0.00337	2696353	24.63	O14791 ALADGVQK
High	Sequest HT (A2)	Unambiguous	ALADGVQK		1	1	O14791	Protein O14791	O14791	0	2	0.5123	0	1	1	401.227	801.447	801.446	0.49	0.0002	HCD (High Energy Collision Dissociation)	MS2	8.88335	120	24.6064	7222	In-Gel-Vd_3_neutral.RAW	F3		2.03	0.001249	0.009239	2.2672e+06	24.63	O14791 ALADGVQK
High	Sequest HT (A2)	Unambiguous	ALASQLQDSLK		1	1	P18206	Protein P18206	P18206	0	2	0.5675	0	1	1	587.33	1173.65	1173.65	5.31	0.00312	HCD (High Energy Collision Dissociation)	MS2	8.97501	55.173	26.6968	8442	Silica_Partikel_1mg_mit_RapiGest_2.raw	F5		2.89	0	0.0002363	3800947	26.66	P18206 ALASQLQDSLK
High	Sequest HT (A2)	Unambiguous	ALDFAVGEYNK		1	1	P01034	Protein P01034	P01034	0	2	0.3839	0	1	1	613.807	1226.61	1226.61	1.17	0.00072	HCD (High Energy Collision Dissociation)	MS2	0	105.312	28.1327	8742	Silica_Partikel_1mg_mit_RapiGest_1.raw	F6		3.23	0	0.0003716	8676261	28.27	P01034 ALDFAVGEYNK
High	Sequest HT (A2)	Unambiguous	ALDFAVGEYNK		1	1	P01034	Protein P01034	P01034	0	2	0.3831	0	1	1	613.809	1226.61	1226.61	4.55	0.00279	HCD (High Energy Collision Dissociation)	MS2	18.05	120	28.1441	8924	Silica_Partikel_1mg_mit_RapiGest_2.raw	F5		3.08	0.0002358	0.001588	5909735	28.45	P01034 ALDFAVGEYNK
High	Sequest HT (A2)	Unambiguous	ALDFAVGEYNK		1	1	P01034	Protein P01034	P01034	0	2	0.3842	0	1	1	613.808	1226.61	1226.61	2.66	0.00163	HCD (High Energy Collision Dissociation)	MS2	0	120	28.1325	8858	Silica_Partikel_1mg_mit_RapiGest_3.raw	F4		3.41	3.062e-05	0.0009152	8822515	28.27	P01034 ALDFAVGEYNK
High	Sequest HT (A2)	Unambiguous	ALDFAVGEYNK		1	1	P01034	Protein P01034	P01034	0	2	0.4209	0	1	1	613.808	1226.61	1226.61	2.27	0.00139	HCD (High Energy Collision Dissociation)	MS2	0	120	28.2167	9710	In-Gel-Vd_1_neutral.RAW	F2		2.97	0	0.000317	1.07861e+06	28.33	P01034 ALDFAVGEYNK
High	Sequest HT (A2)	Unambiguous	ALDFAVGEYNK		1	1	P01034	Protein P01034	P01034	0	2	0.2963	0	1	1	613.809	1226.61	1226.61	3.86	0.00237	HCD (High Energy Collision Dissociation)	MS2	12.0579	120	28.3993	8409	In-Gel-Vd_3_neutral.RAW	F3		1.35	0.001023	0.007361	826299	28.3	P01034 ALDFAVGEYNK
High	Sequest HT (A2)	Unambiguous	ALDLINK		1	1	P04196	Protein P04196	P04196	0	2	0.1471	0	1	1	393.741	786.474	786.472	2.55	0.001	HCD (High Energy Collision Dissociation)	MS2	8.10221	29.145	24.1121	7426	Silica_Partikel_1mg_mit_RapiGest_1.raw	F6		2.04	0.002385	0.02932	17721196	24.01	P04196 ALDLINK
High	Sequest HT (A2)	Unambiguous	ALDLINK		1	1	P04196	Protein P04196	P04196	0	2	0.1485	0	1	1	393.741	786.474	786.472	2.86	0.00112	HCD (High Energy Collision Dissociation)	MS2	2.76669	10.737	24.0956	7498	Silica_Partikel_1mg_mit_RapiGest_2.raw	F5		2.02	0.003758	0.06012	32710456	24.05	P04196 ALDLINK
High	Sequest HT (A2)	Unambiguous	ALDLINK		1	1	P04196	Protein P04196	P04196	0	2	0.1676	0	1	1	393.741	786.474	786.472	2.86	0.00112	HCD (High Energy Collision Dissociation)	MS2	7.4433	28.088	24.1098	7511	Silica_Partikel_1mg_mit_RapiGest_3.raw	F4		1.79	0.002747	0.03914	18637698	24.02	P04196 ALDLINK
High	Sequest HT (A2)	Unambiguous	ALDLINK		1	1	P04196	Protein P04196	P04196	0	2	0.1208	0	1	1	393.739	786.472	786.472	-0.48	-0.00019	HCD (High Energy Collision Dissociation)	MS2	22.3484	120	23.7639	5648	Silica_Partikel_1mg_mit_Urea+CHAPS_gefaellt_3.RAW	F8		1.49	0.001435	0.01314	375183	23.76	P04196 ALDLINK
High	Sequest HT (A2)	Unambiguous	ALDLINK		1	1	P04196	Protein P04196	P04196	0	2	0.1233	0	1	1	393.74	786.473	786.472	0.92	0.00036	HCD (High Energy Collision Dissociation)	MS2	5.55495	102.007	24.0001	8161	In-Gel-Vd_2_neutral.RAW	F1		2.19	0.001313	0.01007	3734700	23.97	P04196 ALDLINK
High	Sequest HT (A2)	Unambiguous	ALDLINKR		1	1	P04196	Protein P04196	P04196	1	2	0.3705	0	1	1	471.792	942.576	942.573	2.87	0.00135	HCD (High Energy Collision Dissociation)	MS2	0	35.928	18.373	5283	Silica_Partikel_1mg_mit_RapiGest_1.raw	F6		2.51	0.000941	0.005811	25904910	18.43	P04196 ALDLINKR
High	Sequest HT (A2)	Unambiguous	ALDLINKR		1	1	P04196	Protein P04196	P04196	1	3	0.3019	0	1	1	314.863	942.575	942.573	2.33	0.00073	HCD (High Energy Collision Dissociation)	MS2	56.335	120	18.5579	5356	Silica_Partikel_1mg_mit_RapiGest_1.raw	F6		2.65	0.0003211	0.001685	49190348	18.44	P04196 ALDLINKR
High	Sequest HT (A2)	Unambiguous	ALDLINKR		1	1	P04196	Protein P04196	P04196	1	2	0.4149	0	1	1	471.791	942.576	942.573	2.8	0.00132	HCD (High Energy Collision Dissociation)	MS2	4.52084	102.731	18.3622	5304	Silica_Partikel_1mg_mit_RapiGest_2.raw	F5		2.41	0.001001	0.007057	42904604	18.45	P04196 ALDLINKR
High	Sequest HT (A2)	Unambiguous	ALDLINKR		1	1	P04196	Protein P04196	P04196	1	3	0.2918	0	1	1	314.863	942.574	942.573	0.88	0.00028	HCD (High Energy Collision Dissociation)	MS2	36.6756	120	18.3367	5295	Silica_Partikel_1mg_mit_RapiGest_2.raw	F5		2.81	0.0004047	0.00171	70515384	18.45	P04196 ALDLINKR
High	Sequest HT (A2)	Unambiguous	ALDLINKR		1	1	P04196	Protein P04196	P04196	1	2	0.355	0	1	1	471.792	942.576	942.573	3.25	0.00153	HCD (High Energy Collision Dissociation)	MS2	10.5283	35.174	18.3823	5359	Silica_Partikel_1mg_mit_RapiGest_3.raw	F4		2.62	0.0008933	0.004785	29198402	18.44	P04196 ALDLINKR
High	Sequest HT (A2)	Unambiguous	ALDLINKR		1	1	P04196	Protein P04196	P04196	1	3	0.3383	0	1	1	314.863	942.575	942.573	1.94	0.00061	HCD (High Energy Collision Dissociation)	MS2	0	5.076	18.4304	5376	Silica_Partikel_1mg_mit_RapiGest_3.raw	F4		2.69	0.001023	0.007532	48388032	18.44	P04196 ALDLINKR
High	Sequest HT (A2)	Unambiguous	ALDLINKR		1	1	P04196	Protein P04196	P04196	1	3	0.2218	0	1	1	314.862	942.572	942.573	-1.36	-0.00043	HCD (High Energy Collision Dissociation)	MS2	29.3229	120	18.3161	4528	Silica_Partikel_1mg_mit_Urea+CHAPS_gefaellt_3.RAW	F8		2.39	0.0004788	0.002063	665586	18.33	P04196 ALDLINKR
High	Sequest HT (A2)	Unambiguous	ALDLINKR		1	1	P04196	Protein P04196	P04196	1	3	0.2734	0	1	1	314.863	942.573	942.573	0.39	0.00012	HCD (High Energy Collision Dissociation)	MS2	0	120	18.3757	5656	In-Gel-Vd_2_neutral.RAW	F1		2.78	3.062e-05	0.001096	2.59531e+06	18.39	P04196 ALDLINKR
High	Sequest HT (A2)	Unambiguous	ALDLINKR		1	1	P04196	Protein P04196	P04196	1	2	0.4149	0	1	1	471.791	942.575	942.573	1.57	0.00074	HCD (High Energy Collision Dissociation)	MS2	4.8371	120	18.3733	5655	In-Gel-Vd_2_neutral.RAW	F1		2.41	0.0007297	0.003535	3.48734e+06	18.4	P04196 ALDLINKR
High	Sequest HT (A2)	Unambiguous	ALDLINKR		1	1	P04196	Protein P04196	P04196	1	3	0.274	0	1	1	314.863	942.573	942.573	0.1	3e-05	HCD (High Energy Collision Dissociation)	MS2	0	120	18.3861	5439	In-Gel-Vd_1_neutral.RAW	F2		2.81	3.062e-05	0.001142	2.74805e+06	18.4	P04196 ALDLINKR
High	Sequest HT (A2)	Unambiguous	ALDLINKR		1	1	P04196	Protein P04196	P04196	1	2	0.3785	0	1	1	471.791	942.575	942.573	1.76	0.00083	HCD (High Energy Collision Dissociation)	MS2	0	120	18.3831	5438	In-Gel-Vd_1_neutral.RAW	F2		2.51	0.0007797	0.003617	3.70306e+06	18.41	P04196 ALDLINKR
High	Sequest HT (A2)	Unambiguous	ALDLINKR		1	1	P04196	Protein P04196	P04196	1	3	0.2929	0	1	1	314.862	942.573	942.573	-0.39	-0.00012	HCD (High Energy Collision Dissociation)	MS2	2.74091	120	18.3643	5119	In-Gel-Vd_3_neutral.RAW	F3		2.8	3.062e-05	0.001023	3640160	18.4	P04196 ALDLINKR
High	Sequest HT (A2)	Unambiguous	ALDLINKR		1	1	P04196	Protein P04196	P04196	1	2	0.3695	0	1	1	471.791	942.574	942.573	0.99	0.00047	HCD (High Energy Collision Dissociation)	MS2	5.51656	78.242	18.3878	5127	In-Gel-Vd_3_neutral.RAW	F3		2.49	0.0006654	0.003041	3.8673e+06	18.4	P04196 ALDLINKR
High	Sequest HT (A2)	Unambiguous	ALDNLAR		1	1	O14791	Protein O14791	O14791	0	2	0.3812	0	1	1	386.72	772.433	772.431	2.87	0.00111	HCD (High Energy Collision Dissociation)	MS2	8.36469	7.001	24.1255	7510	Silica_Partikel_1mg_mit_RapiGest_2.raw	F5		2.23	0.004202	0.06629	40224580	24.1	O14791 ALDNLAR
High	Sequest HT (A2)	Unambiguous	ALDNLAR		1	1	O14791	Protein O14791	O14791	0	2	0.3656	0	1	1	386.72	772.432	772.431	1.37	0.00053	HCD (High Energy Collision Dissociation)	MS2	7.21352	44.941	24.0493	8184	In-Gel-Vd_2_neutral.RAW	F1		2.27	0.00163	0.0161	7.81043e+06	24.07	O14791 ALDNLAR
High	Sequest HT (A2)	Unambiguous	ALDNLAR		1	1	O14791	Protein O14791	O14791	0	2	0.371	0	1	1	386.72	772.432	772.431	1.21	0.00047	HCD (High Energy Collision Dissociation)	MS2	6.90841	52.557	24.0924	7987	In-Gel-Vd_1_neutral.RAW	F2		2.21	0.001729	0.01781	5445148	24.09	O14791 ALDNLAR
High	Sequest HT (A2)	Unambiguous	ALDNLAR		1	1	O14791	Protein O14791	O14791	0	2	0.3545	0	1	1	386.72	772.432	772.431	1.53	0.00059	HCD (High Energy Collision Dissociation)	MS2	10.446	36.77	24.0869	7050	In-Gel-Vd_3_neutral.RAW	F3		2.2	0.00186	0.02098	6.99399e+06	24.06	O14791 ALDNLAR
High	Sequest HT (A2)	Unambiguous	ALDQYLmEFNAcR	M7(Oxidation); C12(Carbamidomethyl)	1	1	P07357	Protein P07357	P07357	0	3	0.6089	0	1	1	549.582	1646.73	1646.73	1.63	0.00089	HCD (High Energy Collision Dissociation)	MS2	45.8197	120	31.3681	11445	In-Gel-Vd_2_neutral.RAW	F1		2.02	0.0004788	0.002094	223273	31.38	P07357 ALDQYLmEFNAcR
High	Sequest HT (A2)	Unambiguous	ALDQYLmEFNAcR	M7(Oxidation); C12(Carbamidomethyl)	1	1	P07357	Protein P07357	P07357	0	2	0.8384	0	1	1	823.868	1646.73	1646.73	-0.51	-0.00042	HCD (High Energy Collision Dissociation)	MS2	51.434	120	31.4785	11489	In-Gel-Vd_2_neutral.RAW	F1		2.97	0	0.0001064	767969	31.37	P07357 ALDQYLmEFNAcR
High	Sequest HT (A2)	Unambiguous	ALEATTEHIR		1	1	Q9Y490	Protein Q9Y490	Q9Y490	0	3	0.5668	0	1	1	380.873	1140.6	1140.6	1.91	0.00073	HCD (High Energy Collision Dissociation)	MS2	11.6537	120	19.5506	5761	Silica_Partikel_1mg_mit_RapiGest_2.raw	F5		3.37	0	0.0002275	5278244	19.77	Q9Y490 ALEATTEHIR
High	Sequest HT (A2)	Unambiguous	ALEEANADLEVK		2	4	P02533; P08779	Protein P02533; P08779	P02533; P19012; P13646; P08779	0	2	0.6517	0	1	1	651.334	1301.66	1301.66	2.56	0.00167	HCD (High Energy Collision Dissociation)	MS2	9.89856	120	29.7318	10740	In-Gel-Vd_2_neutral.RAW	F1		3.33	0	0.0002119	1152479	29.76	P02533; P08779 ALEEANADLEVK
High	Sequest HT (A2)	Unambiguous	ALEESNYELEGK		1	1	P13645	Protein P13645	P13645	0	2	0.6701	0	1	1	691.328	1381.65	1381.65	0.67	0.00046	HCD (High Energy Collision Dissociation)	MS2	0	120	29.5833	10674	In-Gel-Vd_2_neutral.RAW	F1		2.91	0	7.649e-05	4.67679e+06	29.7	P13645 ALEESNYELEGK
High	Sequest HT (A2)	Unambiguous	ALEESNYELEGK		1	1	P13645	Protein P13645	P13645	0	2	0.6401	0	1	1	691.329	1381.65	1381.65	2	0.00138	HCD (High Energy Collision Dissociation)	MS2	4.47971	94.77	29.6718	10365	In-Gel-Vd_1_neutral.RAW	F2		2.89	0	8.789e-05	2.81694e+06	29.7	P13645 ALEESNYELEGK
High	Sequest HT (A2)	Unambiguous	ALEESNYELEGK		1	1	P13645	Protein P13645	P13645	0	2	0.6258	0	1	1	691.328	1381.65	1381.65	0.05	4e-05	HCD (High Energy Collision Dissociation)	MS2	6.32878	120	29.644	8771	In-Gel-Vd_3_neutral.RAW	F3		3.1	0	0.0002723	1.99312e+06	29.71	P13645 ALEESNYELEGK
High	Sequest HT (A2)	Unambiguous	ALEILQEEDLIDEDDIPVR		2	2	P0C0L4; P0C0L5	Protein P0C0L4; P0C0L5	P0C0L4; P0C0L5	0	3	0.7596	0	1	1	742.383	2225.13	2225.12	6.74	0.005	HCD (High Energy Collision Dissociation)	MS2	4.1966	120	44.2285	16468	Silica_Partikel_1mg_mit_RapiGest_1.raw	F6		4.41	0	6.319e-06	1.07036e+06	44.23	P0C0L4; P0C0L5 ALEILQEEDLIDEDDIPVR
High	Sequest HT (A2)	Unambiguous	ALEILQEEDLIDEDDIPVR		2	2	P0C0L4; P0C0L5	Protein P0C0L4; P0C0L5	P0C0L4; P0C0L5	0	2	0.7543	0	1	1	1113.07	2225.14	2225.12	7.84	0.00872	HCD (High Energy Collision Dissociation)	MS2	15.411	120	44.1899	16458	Silica_Partikel_1mg_mit_RapiGest_1.raw	F6		5.21	0	1.091e-08	2.6168e+06	44.23	P0C0L4; P0C0L5 ALEILQEEDLIDEDDIPVR
High	Sequest HT (A2)	Unambiguous	ALEILQEEDLIDEDDIPVR		2	2	P0C0L4; P0C0L5	Protein P0C0L4; P0C0L5	P0C0L4; P0C0L5	0	2	0.7643	0	1	1	1113.07	2225.13	2225.12	5.75	0.0064	HCD (High Energy Collision Dissociation)	MS2	8.28925	120	44.2856	16598	Silica_Partikel_1mg_mit_RapiGest_2.raw	F5		5.26	0	6.444e-08	1.89409e+06	44.31	P0C0L4; P0C0L5 ALEILQEEDLIDEDDIPVR
High	Sequest HT (A2)	Unambiguous	ALEILQEEDLIDEDDIPVR		2	2	P0C0L4; P0C0L5	Protein P0C0L4; P0C0L5	P0C0L4; P0C0L5	0	3	0.7808	0	1	1	742.382	2225.13	2225.12	6.49	0.00481	HCD (High Energy Collision Dissociation)	MS2	2.75658	120	44.3249	16614	Silica_Partikel_1mg_mit_RapiGest_2.raw	F5		3.33	0	2.215e-06	385924	44.31	P0C0L4; P0C0L5 ALEILQEEDLIDEDDIPVR
High	Sequest HT (A2)	Unambiguous	ALEILQEEDLIDEDDIPVR		2	2	P0C0L4; P0C0L5	Protein P0C0L4; P0C0L5	P0C0L4; P0C0L5	0	2	0.7919	0	1	1	1113.07	2225.13	2225.12	5.31	0.00591	HCD (High Energy Collision Dissociation)	MS2	10.5906	120	44.2922	16500	Silica_Partikel_1mg_mit_RapiGest_3.raw	F4		5.96	0	5.842e-08	1.28813e+06	44.31	P0C0L4; P0C0L5 ALEILQEEDLIDEDDIPVR
High	Sequest HT (A2)	Unambiguous	ALEILQEEDLIDEDDIPVR		2	2	P0C0L4; P0C0L5	Protein P0C0L4; P0C0L5	P0C0L4; P0C0L5	0	3	0.7894	0	1	1	742.382	2225.13	2225.12	5.91	0.00439	HCD (High Energy Collision Dissociation)	MS2	6.2088	120	44.3221	16512	Silica_Partikel_1mg_mit_RapiGest_3.raw	F4		4.89	0	1.101e-06	256457	44.31	P0C0L4; P0C0L5 ALEILQEEDLIDEDDIPVR
High	Sequest HT (A2)	Unambiguous	ALEILQEEDLIDEDDIPVR		2	2	P0C0L4; P0C0L5	Protein P0C0L4; P0C0L5	P0C0L4; P0C0L5	0	2	0.7231	0	1	1	1113.07	2225.13	2225.12	3.12	0.00347	HCD (High Energy Collision Dissociation)	MS2	8.20073	120	38.1224	14197	In-Gel-Vd_2_neutral.RAW	F1		2.6	0	0.0001675	870558	37.51	P0C0L4; P0C0L5 ALEILQEEDLIDEDDIPVR
High	Sequest HT (A2)	Unambiguous	ALEILQEEDLIDEDDIPVR		2	2	P0C0L4; P0C0L5	Protein P0C0L4; P0C0L5	P0C0L4; P0C0L5	0	3	0.7717	0	1	1	742.379	2225.12	2225.12	1.72	0.00127	HCD (High Energy Collision Dissociation)	MS2	1.72033	120	37.6398	14004	In-Gel-Vd_2_neutral.RAW	F1		3.81	0	2.238e-05	890119	37.53	P0C0L4; P0C0L5 ALEILQEEDLIDEDDIPVR
High	Sequest HT (A2)	Unambiguous	ALEILQEEDLIDEDDIPVR		2	2	P0C0L4; P0C0L5	Protein P0C0L4; P0C0L5	P0C0L4; P0C0L5	0	2	0.8157	0	1	1	1113.06	2225.12	2225.12	1.26	0.0014	HCD (High Energy Collision Dissociation)	MS2	4.19523	120	38.1306	13946	In-Gel-Vd_1_neutral.RAW	F2		4.07	0	1.274e-06	2132502	37.38	P0C0L4; P0C0L5 ALEILQEEDLIDEDDIPVR
High	Sequest HT (A2)	Unambiguous	ALEILQEEDLIDEDDIPVR		2	2	P0C0L4; P0C0L5	Protein P0C0L4; P0C0L5	P0C0L4; P0C0L5	0	3	0.7641	0	1	1	742.38	2225.12	2225.12	2.79	0.00207	HCD (High Energy Collision Dissociation)	MS2	2.94222	120	37.9816	13894	In-Gel-Vd_1_neutral.RAW	F2		3.01	0	1.761e-05	2420755	37.39	P0C0L4; P0C0L5 ALEILQEEDLIDEDDIPVR
High	Sequest HT (A2)	Unambiguous	ALEILQEEDLIDEDDIPVR		2	2	P0C0L4; P0C0L5	Protein P0C0L4; P0C0L5	P0C0L4; P0C0L5	0	2	0.8444	0	1	1	1113.06	2225.12	2225.12	1.8	0.00201	HCD (High Energy Collision Dissociation)	MS2	3.50688	120	37.3608	11827	In-Gel-Vd_3_neutral.RAW	F3		4.95	0	4.277e-09	509136	37.48	P0C0L4; P0C0L5 ALEILQEEDLIDEDDIPVR
High	Sequest HT (A2)	Unambiguous	ALEILQEEDLIDEDDIPVR		2	2	P0C0L4; P0C0L5	Protein P0C0L4; P0C0L5	P0C0L4; P0C0L5	0	3	0.7353	0	1	1	742.38	2225.12	2225.12	2.79	0.00207	HCD (High Energy Collision Dissociation)	MS2	2.69219	120	37.4028	11857	In-Gel-Vd_3_neutral.RAW	F3		3.06	0	6.114e-05	544579	37.36	P0C0L4; P0C0L5 ALEILQEEDLIDEDDIPVR
High	Sequest HT (A2)	Unambiguous	ALELDSNLYR		1	1	P35579	Protein P35579	P35579	0	2	0.4595	0	1	1	597.313	1193.62	1193.62	3.01	0.0018	HCD (High Energy Collision Dissociation)	MS2	50.642	120	28.0549	8720	Silica_Partikel_1mg_mit_RapiGest_1.raw	F6		2.59	0.0001781	0.001367	4.10315e+06	28.14	P35579 ALELDSNLYR
High	Sequest HT (A2)	Unambiguous	ALELDSNLYR		1	1	P35579	Protein P35579	P35579	0	2	0.4444	0	1	1	597.314	1193.62	1193.62	3.83	0.00229	HCD (High Energy Collision Dissociation)	MS2	26.3452	64.214	28.1023	8913	Silica_Partikel_1mg_mit_RapiGest_2.raw	F5		2.61	0.0002358	0.001564	4.61278e+06	28.12	P35579 ALELDSNLYR
High	Sequest HT (A2)	Unambiguous	ALELDSNLYR		1	1	P35579	Protein P35579	P35579	0	2	0.4176	0	1	1	597.314	1193.62	1193.62	3.32	0.00198	HCD (High Energy Collision Dissociation)	MS2	45.856	79.417	28.0784	8844	Silica_Partikel_1mg_mit_RapiGest_3.raw	F4		2.61	0.0002928	0.001657	5.37449e+06	28.14	P35579 ALELDSNLYR
High	Sequest HT (A2)	Unambiguous	ALEWLAR		1	1	A0A0C4DH43	Protein A0A0C4DH43	A0A0C4DH43	0	2	0.3785	0	1	1	429.746	858.485	858.483	1.83	0.00079	HCD (High Energy Collision Dissociation)	MS2	0	40.788	23.817	7319	Silica_Partikel_1mg_mit_RapiGest_1.raw	F6		2.14	0.001939	0.02246	43024676	24.08	A0A0C4DH43 ALEWLAR
High	Sequest HT (A2)	Unambiguous	ALEWLAR		1	1	A0A0C4DH43	Protein A0A0C4DH43	A0A0C4DH43	0	2	0.4174	0	1	1	429.746	858.485	858.483	2.55	0.00109	HCD (High Energy Collision Dissociation)	MS2	0	39.908	23.7539	7372	Silica_Partikel_1mg_mit_RapiGest_2.raw	F5		2.18	0.002295	0.02699	55777004	24.07	A0A0C4DH43 ALEWLAR
High	Sequest HT (A2)	Unambiguous	ALEWLAR		1	1	A0A0C4DH43	Protein A0A0C4DH43	A0A0C4DH43	0	2	0.3955	0	1	1	429.746	858.485	858.483	2.4	0.00103	HCD (High Energy Collision Dissociation)	MS2	0	120	23.7518	7386	Silica_Partikel_1mg_mit_RapiGest_3.raw	F4		2.2	0.001435	0.01266	33677792	24.09	A0A0C4DH43 ALEWLAR
High	Sequest HT (A2)	Unambiguous	ALEWLAR		1	1	A0A0C4DH43	Protein A0A0C4DH43	A0A0C4DH43	0	2	0.3916	0	1	1	429.746	858.484	858.483	1.48	0.00064	HCD (High Energy Collision Dissociation)	MS2	39.9143	120	23.7685	7234	Silica_Partikel_1mg_mit_Urea+CHAPS_gefaellt_2.RAW	F9		1.66	0.000941	0.006563	400886	23.81	A0A0C4DH43 ALEWLAR
High	Sequest HT (A2)	Unambiguous	ALEWLAR		1	1	A0A0C4DH43	Protein A0A0C4DH43	A0A0C4DH43	0	2	0.3584	0	1	1	429.745	858.483	858.483	0.2	9e-05	HCD (High Energy Collision Dissociation)	MS2	25.3981	120	23.6818	5609	Silica_Partikel_1mg_mit_Urea+CHAPS_gefaellt_3.RAW	F8		1.73	0.00109	0.007697	441501	23.69	A0A0C4DH43 ALEWLAR
High	Sequest HT (A2)	Unambiguous	ALEWLAR		1	1	A0A0C4DH43	Protein A0A0C4DH43	A0A0C4DH43	0	2	0.3088	0	1	1	429.746	858.484	858.483	1.27	0.00054	HCD (High Energy Collision Dissociation)	MS2	49.5148	120	24.2245	9780	Silica_Partikel_1mg_mit_Urea+CHAPS_gefaellt_1.RAW	F7		1.36	0.003486	0.05281	97523.7	24.23	A0A0C4DH43 ALEWLAR
High	Sequest HT (A2)	Unambiguous	ALFVSEEEK		1	2	B4E1Z4	Protein B4E1Z4	P00751; B4E1Z4	0	2	0.6123	0	1	1	526.271	1051.53	1051.53	3.43	0.00181	HCD (High Energy Collision Dissociation)	MS2	7.97609	13.782	26.0577	8089	Silica_Partikel_1mg_mit_RapiGest_1.raw	F6		2.27	0.0008785	0.004504	33124048	26.09	B4E1Z4 ALFVSEEEK
High	Sequest HT (A2)	Unambiguous	ALFVSEEEK		1	2	B4E1Z4	Protein B4E1Z4	P00751; B4E1Z4	0	2	0.6045	0	1	1	526.271	1051.53	1051.53	3.9	0.00205	HCD (High Energy Collision Dissociation)	MS2	5.59247	22.862	26.068	8217	Silica_Partikel_1mg_mit_RapiGest_2.raw	F5		2.2	0.0008014	0.003723	35572568	26.13	B4E1Z4 ALFVSEEEK
High	Sequest HT (A2)	Unambiguous	ALFVSEEEK		1	2	B4E1Z4	Protein B4E1Z4	P00751; B4E1Z4	0	2	0.6054	0	1	1	526.271	1051.53	1051.53	3.78	0.00199	HCD (High Energy Collision Dissociation)	MS2	8.66441	24.376	26.0276	8185	Silica_Partikel_1mg_mit_RapiGest_3.raw	F4		2.23	0.0006654	0.002974	43079880	26.1	B4E1Z4 ALFVSEEEK
High	Sequest HT (A2)	Unambiguous	ALFVSEEEK		1	2	B4E1Z4	Protein B4E1Z4	P00751; B4E1Z4	0	2	0.4767	0	1	1	526.27	1051.53	1051.53	1.23	0.00065	HCD (High Energy Collision Dissociation)	MS2	23.0088	120	26.1416	10964	Silica_Partikel_1mg_mit_Urea+CHAPS_gefaellt_1.RAW	F7		0.86	0.009718	0.171	132669	26.09	B4E1Z4 ALFVSEEEK
High	Sequest HT (A2)	Unambiguous	ALFVSEEEKK		1	2	B4E1Z4	Protein B4E1Z4	P00751; B4E1Z4	1	3	0.631	0	1	1	393.881	1179.63	1179.63	2.54	0.001	HCD (High Energy Collision Dissociation)	MS2	5.93057	56.47	19.9915	5902	Silica_Partikel_1mg_mit_RapiGest_1.raw	F6		2.71	0	0.0004919	142612912	20.11	B4E1Z4 ALFVSEEEKK
High	Sequest HT (A2)	Unambiguous	ALFVSEEEKK		1	2	B4E1Z4	Protein B4E1Z4	P00751; B4E1Z4	1	2	0.6068	0	1	1	590.319	1179.63	1179.63	3.69	0.00218	HCD (High Energy Collision Dissociation)	MS2	0.835224	14.414	20.0492	5920	Silica_Partikel_1mg_mit_RapiGest_1.raw	F6		2.95	0.0003211	0.001674	56606696	20.11	B4E1Z4 ALFVSEEEKK
High	Sequest HT (A2)	Unambiguous	ALFVSEEEKK		1	2	B4E1Z4	Protein B4E1Z4	P00751; B4E1Z4	1	3	0.6023	0	1	1	393.881	1179.63	1179.63	2.77	0.00109	HCD (High Energy Collision Dissociation)	MS2	7.09267	73.099	20.233	6024	Silica_Partikel_1mg_mit_RapiGest_2.raw	F5		2.59	3.062e-05	0.0008322	139483360	20.11	B4E1Z4 ALFVSEEEKK
High	Sequest HT (A2)	Unambiguous	ALFVSEEEKK		1	2	B4E1Z4	Protein B4E1Z4	P00751; B4E1Z4	1	2	0.6254	0	1	1	590.318	1179.63	1179.63	2.65	0.00156	HCD (High Energy Collision Dissociation)	MS2	11.4577	33.674	20.0161	5940	Silica_Partikel_1mg_mit_RapiGest_2.raw	F5		2.83	0.0004535	0.001998	63762668	20.1	B4E1Z4 ALFVSEEEKK
High	Sequest HT (A2)	Unambiguous	ALFVSEEEKK		1	2	B4E1Z4	Protein B4E1Z4	P00751; B4E1Z4	1	3	0.6591	0	1	1	393.881	1179.63	1179.63	2.38	0.00094	HCD (High Energy Collision Dissociation)	MS2	18.1482	85.505	19.982	5976	Silica_Partikel_1mg_mit_RapiGest_3.raw	F4		2.64	9.115e-05	0.001297	175985408	20.1	B4E1Z4 ALFVSEEEKK
High	Sequest HT (A2)	Unambiguous	ALFVSEEEKK		1	2	B4E1Z4	Protein B4E1Z4	P00751; B4E1Z4	1	2	0.6076	0	1	1	590.319	1179.63	1179.63	3.69	0.00218	HCD (High Energy Collision Dissociation)	MS2	1.00283	13.166	20.0416	5994	Silica_Partikel_1mg_mit_RapiGest_3.raw	F4		2.88	0.0005526	0.002389	73243136	20.1	B4E1Z4 ALFVSEEEKK
High	Sequest HT (A2)	Unambiguous	ALFVSEEEKK		1	2	B4E1Z4	Protein B4E1Z4	P00751; B4E1Z4	1	3	0.6117	0	1	1	393.879	1179.62	1179.63	-1.5	-0.00059	HCD (High Energy Collision Dissociation)	MS2	0	120	19.9803	6150	Silica_Partikel_1mg_mit_Urea+CHAPS_gefaellt_2.RAW	F9		2.06	3.062e-05	0.0009712	1.87076e+06	20.03	B4E1Z4 ALFVSEEEKK
High	Sequest HT (A2)	Unambiguous	ALFVSEEEKK		1	2	B4E1Z4	Protein B4E1Z4	P00751; B4E1Z4	1	2	0.5437	0	1	1	590.316	1179.62	1179.63	-1.49	-0.00088	HCD (High Energy Collision Dissociation)	MS2	0	120	20.0294	6166	Silica_Partikel_1mg_mit_Urea+CHAPS_gefaellt_2.RAW	F9		2.06	9.115e-05	0.001291	586286	20.03	B4E1Z4 ALFVSEEEKK
High	Sequest HT (A2)	Unambiguous	ALFVSEEEKK		1	2	B4E1Z4	Protein B4E1Z4	P00751; B4E1Z4	1	3	0.5939	0	1	1	393.88	1179.62	1179.63	-1.26	-0.0005	HCD (High Energy Collision Dissociation)	MS2	0	120	20.0151	4882	Silica_Partikel_1mg_mit_Urea+CHAPS_gefaellt_3.RAW	F8		1.97	3.062e-05	0.001006	1587351	20.03	B4E1Z4 ALFVSEEEKK
High	Sequest HT (A2)	Unambiguous	ALFVSEEEKK		1	2	B4E1Z4	Protein B4E1Z4	P00751; B4E1Z4	1	2	0.5612	0	1	1	590.316	1179.62	1179.63	-1.18	-0.00069	HCD (High Energy Collision Dissociation)	MS2	0	120	20.0435	4889	Silica_Partikel_1mg_mit_Urea+CHAPS_gefaellt_3.RAW	F8		2.37	0.0002644	0.001618	560260	20.03	B4E1Z4 ALFVSEEEKK
High	Sequest HT (A2)	Unambiguous	ALFVSEEEKK		1	2	B4E1Z4	Protein B4E1Z4	P00751; B4E1Z4	1	3	0.6172	0	1	1	393.88	1179.62	1179.63	-0.57	-0.00022	HCD (High Energy Collision Dissociation)	MS2	25.1319	120	20.0243	6877	Silica_Partikel_1mg_mit_Urea+CHAPS_gefaellt_1.RAW	F7		2.09	0.0004788	0.00213	1.00086e+06	20.06	B4E1Z4 ALFVSEEEKK
High	Sequest HT (A2)	Unambiguous	ALFVSEEEKK		1	2	B4E1Z4	Protein B4E1Z4	P00751; B4E1Z4	1	3	0.5519	0	1	1	393.88	1179.62	1179.63	-0.72	-0.00028	HCD (High Energy Collision Dissociation)	MS2	32.0957	120	20.4091	7098	Silica_Partikel_1mg_mit_Urea+CHAPS_gefaellt_1.RAW	F7		1.54	0.0005968	0.002668	210116	20.43	B4E1Z4 ALFVSEEEKK
High	Sequest HT (A2)	Unambiguous	ALFVSEEEKK		1	2	B4E1Z4	Protein B4E1Z4	P00751; B4E1Z4	1	2	0.531	0	1	1	590.316	1179.63	1179.63	-0.04	-2e-05	HCD (High Energy Collision Dissociation)	MS2	0	120	20.0509	6891	Silica_Partikel_1mg_mit_Urea+CHAPS_gefaellt_1.RAW	F7		2.26	3.062e-05	0.0007761	238438	20.05	B4E1Z4 ALFVSEEEKK
High	Sequest HT (A2)	Unambiguous	ALFVSEEEKK		1	2	B4E1Z4	Protein B4E1Z4	P00751; B4E1Z4	1	2	0.6053	0	1	1	590.317	1179.63	1179.63	1.83	0.00108	HCD (High Energy Collision Dissociation)	MS2	8.28179	57.225	20.156	6424	In-Gel-Vd_2_neutral.RAW	F1		2.66	3.062e-05	0.0006616	11799221	20.08	B4E1Z4 ALFVSEEEKK
High	Sequest HT (A2)	Unambiguous	ALFVSEEEKK		1	2	B4E1Z4	Protein B4E1Z4	P00751; B4E1Z4	1	3	0.6498	0	1	1	393.88	1179.63	1179.63	0.52	0.0002	HCD (High Energy Collision Dissociation)	MS2	0	114.6	19.9804	6348	In-Gel-Vd_2_neutral.RAW	F1		2.57	0	0.0004501	18149680	20.07	B4E1Z4 ALFVSEEEKK
High	Sequest HT (A2)	Unambiguous	ALFVSEEEKK		1	2	B4E1Z4	Protein B4E1Z4	P00751; B4E1Z4	1	2	0.5929	0	1	1	590.317	1179.63	1179.63	0.38	0.00022	HCD (High Energy Collision Dissociation)	MS2	2.38594	80.002	19.9696	6064	In-Gel-Vd_1_neutral.RAW	F2		2.8	3.062e-05	0.0006154	20210942	20.07	B4E1Z4 ALFVSEEEKK
High	Sequest HT (A2)	Unambiguous	ALFVSEEEKK		1	2	B4E1Z4	Protein B4E1Z4	P00751; B4E1Z4	1	3	0.6203	0	1	1	393.88	1179.63	1179.63	-0.26	-0.0001	HCD (High Energy Collision Dissociation)	MS2	50.1876	120	19.957	6058	In-Gel-Vd_1_neutral.RAW	F2		2.37	3.062e-05	0.0006712	30844636	20.07	B4E1Z4 ALFVSEEEKK
High	Sequest HT (A2)	Unambiguous	ALFVSEEEKK		1	2	B4E1Z4	Protein B4E1Z4	P00751; B4E1Z4	1	3	0.3361	0	1	1	393.88	1179.63	1179.63	0.75	0.0003	HCD (High Energy Collision Dissociation)	MS2	5.94152	23.637	20.3673	6243	In-Gel-Vd_1_neutral.RAW	F2		1.22	0.004967	0.07828	5699127	20.36	B4E1Z4 ALFVSEEEKK
High	Sequest HT (A2)	Unambiguous	ALFVSEEEKK		1	2	B4E1Z4	Protein B4E1Z4	P00751; B4E1Z4	1	2	0.6375	0	1	1	590.317	1179.63	1179.63	0.89	0.00053	HCD (High Energy Collision Dissociation)	MS2	9.56514	104.127	20.0042	5654	In-Gel-Vd_3_neutral.RAW	F3		3.09	0	0.0002711	10458782	20.08	B4E1Z4 ALFVSEEEKK
High	Sequest HT (A2)	Unambiguous	ALFVSEEEKK		1	2	B4E1Z4	Protein B4E1Z4	P00751; B4E1Z4	1	3	0.6704	0	1	1	393.88	1179.62	1179.63	-0.49	-0.00019	HCD (High Energy Collision Dissociation)	MS2	62.1563	120	19.9785	5646	In-Gel-Vd_3_neutral.RAW	F3		2.67	3.062e-05	0.0006092	19181088	20.08	B4E1Z4 ALFVSEEEKK
High	Sequest HT (A2)	Unambiguous	ALGISPFHEHAEVVFTANDSGPR		1	1	P02766	Protein P02766	P02766	0	4	0.5122	0	1	1	613.56	2451.22	2451.21	4.51	0.00277	HCD (High Energy Collision Dissociation)	MS2	5.00723	72.286	21.2393	6377	Silica_Partikel_1mg_mit_RapiGest_1.raw	F6		4.92	0	1.841e-07	6209634	21.25	P02766 ALGISPFHEHAEVVFTANDSGPR
High	Sequest HT (A2)	Unambiguous	ALGISPFHEHAEVVFTANDSGPR		1	1	P02766	Protein P02766	P02766	0	4	0.6055	0	1	1	613.559	2451.22	2451.21	4.11	0.00252	HCD (High Energy Collision Dissociation)	MS2	3.96683	43.24	21.2554	6437	Silica_Partikel_1mg_mit_RapiGest_2.raw	F5		4.74	0	5.625e-07	8219486	21.23	P02766 ALGISPFHEHAEVVFTANDSGPR
High	Sequest HT (A2)	Unambiguous	ALGISPFHEHAEVVFTANDSGPR		1	1	P02766	Protein P02766	P02766	0	4	0.5617	0	1	1	613.56	2451.22	2451.21	5.21	0.00319	HCD (High Energy Collision Dissociation)	MS2	0	65.708	21.2639	6473	Silica_Partikel_1mg_mit_RapiGest_3.raw	F4		4.86	0	3.068e-07	4.55317e+06	21.26	P02766 ALGISPFHEHAEVVFTANDSGPR
High	Sequest HT (A2)	Unambiguous	ALGISPFHEHAEVVFTANDSGPR		1	1	P02766	Protein P02766	P02766	0	4	0.6268	0	1	1	613.558	2451.21	2451.21	2.52	0.00154	HCD (High Energy Collision Dissociation)	MS2	3.18334	120	21.2185	6650	In-Gel-Vd_1_neutral.RAW	F2		3.43	0	2.539e-05	1.70777e+06	21.26	P02766 ALGISPFHEHAEVVFTANDSGPR
High	Sequest HT (A2)	Unambiguous	ALGQNPTNAEVLK		1	2	P60660	Protein P60660	P60660; P14649	0	2	0.6613	0	1	1	677.875	1354.74	1354.73	7.27	0.00493	HCD (High Energy Collision Dissociation)	MS2	24.2782	69.99	27.658	8607	Silica_Partikel_1mg_mit_RapiGest_1.raw	F6		3.1	0	0.0003291	4.86921e+06	27.72	P60660 ALGQNPTNAEVLK
High	Sequest HT (A2)	Unambiguous	ALGQNPTNAEVLK		1	2	P60660	Protein P60660	P60660; P14649	0	2	0.6562	0	1	1	677.874	1354.74	1354.73	6.55	0.00444	HCD (High Energy Collision Dissociation)	MS2	34.0057	64.791	27.6743	8726	Silica_Partikel_1mg_mit_RapiGest_3.raw	F4		2.88	0	0.0001642	7536610	27.76	P60660 ALGQNPTNAEVLK
High	Sequest HT (A2)	Unambiguous	ALHQVFEHMLDVSK		2	2	P06681; B4E1Z4	Protein P06681; B4E1Z4	P06681; B4E1Z4	0	4	0.657	0	1	1	414.217	1653.85	1653.84	3.3	0.00136	HCD (High Energy Collision Dissociation)	MS2	7.40378	84.461	17.6465	5010	Silica_Partikel_1mg_mit_RapiGest_1.raw	F6		4.84	0	2.042e-05	13588795	17.69	P06681; B4E1Z4 ALHQVFEHMLDVSK
High	Sequest HT (A2)	Unambiguous	ALHQVFEHMLDVSK		2	2	P06681; B4E1Z4	Protein P06681; B4E1Z4	P06681; B4E1Z4	0	3	0.7267	0	1	1	551.955	1653.85	1653.84	4.74	0.00262	HCD (High Energy Collision Dissociation)	MS2	9.61016	29.777	17.6907	5029	Silica_Partikel_1mg_mit_RapiGest_1.raw	F6		5.05	0	2.221e-06	5.88949e+06	17.69	P06681; B4E1Z4 ALHQVFEHMLDVSK
High	Sequest HT (A2)	Unambiguous	ALHQVFEHMLDVSK		2	2	P06681; B4E1Z4	Protein P06681; B4E1Z4	P06681; B4E1Z4	0	4	0.6392	0	1	1	414.217	1653.85	1653.84	3.89	0.00161	HCD (High Energy Collision Dissociation)	MS2	6.44034	79.289	17.6414	5030	Silica_Partikel_1mg_mit_RapiGest_2.raw	F5		4.49	0	6.042e-05	18573926	17.7	P06681; B4E1Z4 ALHQVFEHMLDVSK
High	Sequest HT (A2)	Unambiguous	ALHQVFEHMLDVSK		2	2	P06681; B4E1Z4	Protein P06681; B4E1Z4	P06681; B4E1Z4	0	3	0.6904	0	1	1	551.955	1653.85	1653.84	5.85	0.00323	HCD (High Energy Collision Dissociation)	MS2	27.6611	61.804	17.6643	5039	Silica_Partikel_1mg_mit_RapiGest_2.raw	F5		5.2	0	6.271e-07	8955975	17.7	P06681; B4E1Z4 ALHQVFEHMLDVSK
High	Sequest HT (A2)	Unambiguous	ALHQVFEHMLDVSK		2	2	P06681; B4E1Z4	Protein P06681; B4E1Z4	P06681; B4E1Z4	0	4	0.7188	0	1	1	414.217	1653.85	1653.84	3.89	0.00161	HCD (High Energy Collision Dissociation)	MS2	6.53325	49.913	17.6541	5081	Silica_Partikel_1mg_mit_RapiGest_3.raw	F4		4.8	0	0.0001483	13178987	17.7	P06681; B4E1Z4 ALHQVFEHMLDVSK
High	Sequest HT (A2)	Unambiguous	ALHQVFEHMLDVSK		2	2	P06681; B4E1Z4	Protein P06681; B4E1Z4	P06681; B4E1Z4	0	3	0.7119	0	1	1	551.955	1653.85	1653.84	4.63	0.00255	HCD (High Energy Collision Dissociation)	MS2	13.0458	28.53	17.708	5101	Silica_Partikel_1mg_mit_RapiGest_3.raw	F4		4.27	0	4.326e-06	5.81909e+06	17.71	P06681; B4E1Z4 ALHQVFEHMLDVSK
High	Sequest HT (A2)	Unambiguous	ALHQVFEHmLDVSK	M9(Oxidation)	2	2	P06681; B4E1Z4	Protein P06681; B4E1Z4	P06681; B4E1Z4	0	4	0.625	0	1	1	418.215	1669.84	1669.84	0.9	0.00038	HCD (High Energy Collision Dissociation)	MS2	2.09934	102.455	17.7959	5412	In-Gel-Vd_2_neutral.RAW	F1		3.52	3.062e-05	0.001031	1.85063e+06	17.77	P06681; B4E1Z4 ALHQVFEHmLDVSK
High	Sequest HT (A2)	Unambiguous	ALHQVFEHmLDVSK	M9(Oxidation)	2	2	P06681; B4E1Z4	Protein P06681; B4E1Z4	P06681; B4E1Z4	0	4	0.6658	0	1	1	418.215	1669.84	1669.84	1.19	0.0005	HCD (High Energy Collision Dissociation)	MS2	4.65227	82.833	17.7571	5220	In-Gel-Vd_1_neutral.RAW	F2		3.71	0	2.895e-05	1680555	17.73	P06681; B4E1Z4 ALHQVFEHmLDVSK
High	Sequest HT (A2)	Unambiguous	ALHQVFEHMLDVSK		2	2	P06681; B4E1Z4	Protein P06681; B4E1Z4	P06681; B4E1Z4	0	3	0.7624	0	1	1	551.954	1653.85	1653.84	2.97	0.00164	HCD (High Energy Collision Dissociation)	MS2	19.4746	120	17.6802	5194	In-Gel-Vd_1_neutral.RAW	F2		4.42	0	5.205e-06	383412	17.67	P06681; B4E1Z4 ALHQVFEHMLDVSK
High	Sequest HT (A2)	Unambiguous	ALHQVFEHMLDVSK		2	2	P06681; B4E1Z4	Protein P06681; B4E1Z4	P06681; B4E1Z4	0	4	0.7112	0	1	1	414.217	1653.84	1653.84	1.89	0.00078	HCD (High Energy Collision Dissociation)	MS2	4.2492	120	17.6686	5190	In-Gel-Vd_1_neutral.RAW	F2		3.67	0	1.375e-05	758228	17.67	P06681; B4E1Z4 ALHQVFEHMLDVSK
High	Sequest HT (A2)	Unambiguous	ALHQVFEHmLDVSK	M9(Oxidation)	2	2	P06681; B4E1Z4	Protein P06681; B4E1Z4	P06681; B4E1Z4	0	3	0.6608	0	1	1	557.284	1669.84	1669.84	1.24	0.00069	HCD (High Energy Collision Dissociation)	MS2	7.9064	120	17.7336	5211	In-Gel-Vd_1_neutral.RAW	F2		3.95	0	1.955e-05	784368	17.73	P06681; B4E1Z4 ALHQVFEHmLDVSK
High	Sequest HT (A2)	Unambiguous	ALHQVFEHmLDVSK	M9(Oxidation)	2	2	P06681; B4E1Z4	Protein P06681; B4E1Z4	P06681; B4E1Z4	0	4	0.6337	0	1	1	418.215	1669.84	1669.84	0.75	0.00031	HCD (High Energy Collision Dissociation)	MS2	10.5399	96.904	17.7844	4928	In-Gel-Vd_3_neutral.RAW	F3		4.45	3.062e-05	0.0008948	1.79434e+06	17.77	P06681; B4E1Z4 ALHQVFEHmLDVSK
High	Sequest HT (A2)	Unambiguous	ALHQVFEHMLDVSK		2	2	P06681; B4E1Z4	Protein P06681; B4E1Z4	P06681; B4E1Z4	0	4	0.6977	0	1	1	414.216	1653.84	1653.84	1.23	0.00051	HCD (High Energy Collision Dissociation)	MS2	2.70507	120	17.7296	4910	In-Gel-Vd_3_neutral.RAW	F3		3.44	0	0.0002443	490178	17.72	P06681; B4E1Z4 ALHQVFEHMLDVSK
High	Sequest HT (A2)	Unambiguous	ALLAFQESK		1	1	P20851	Protein P20851	P20851	0	2	0.6575	0	1	1	503.783	1006.56	1006.56	1.92	0.00097	HCD (High Energy Collision Dissociation)	MS2	34.1945	92.697	25.3607	7470	In-Gel-Vd_3_neutral.RAW	F3		2.54	0.000941	0.006308	3.31133e+06	25.38	P20851 ALLAFQESK
High	Sequest HT (A2)	Unambiguous	ALLVGEHLNIIVTPK		1	1	P01031	Protein P01031	P01031	0	3	0.7333	0	1	1	539.665	1616.98	1616.97	3.86	0.00208	HCD (High Energy Collision Dissociation)	MS2	4.11794	46.099	21.5765	6507	Silica_Partikel_1mg_mit_RapiGest_1.raw	F6		3.75	0	6.666e-06	7263928	21.6	P01031 ALLVGEHLNIIVTPK
High	Sequest HT (A2)	Unambiguous	ALLVGEHLNIIVTPK		1	1	P01031	Protein P01031	P01031	0	3	0.7163	0	1	1	539.665	1616.98	1616.97	4.65	0.00251	HCD (High Energy Collision Dissociation)	MS2	12.6214	37.62	21.5496	6549	Silica_Partikel_1mg_mit_RapiGest_2.raw	F5		3.56	0	3.944e-05	10900267	21.57	P01031 ALLVGEHLNIIVTPK
High	Sequest HT (A2)	Unambiguous	ALLVGEHLNIIVTPK		1	1	P01031	Protein P01031	P01031	0	3	0.7167	0	1	1	539.665	1616.98	1616.97	3.64	0.00196	HCD (High Energy Collision Dissociation)	MS2	0	43.94	21.6134	6608	Silica_Partikel_1mg_mit_RapiGest_3.raw	F4		3.6	0	3.247e-05	6.96732e+06	21.64	P01031 ALLVGEHLNIIVTPK
High	Sequest HT (A2)	Unambiguous	ALLVGEHLNIIVTPK		1	1	P01031	Protein P01031	P01031	0	3	0.7681	0	1	1	539.664	1616.98	1616.97	2.05	0.00111	HCD (High Energy Collision Dissociation)	MS2	14.0807	120	21.6454	7089	In-Gel-Vd_2_neutral.RAW	F1		4.14	0	2.814e-06	1.76218e+06	21.67	P01031 ALLVGEHLNIIVTPK
High	Sequest HT (A2)	Unambiguous	ALLVGEHLNIIVTPK		1	1	P01031	Protein P01031	P01031	0	3	0.7389	0	1	1	539.664	1616.98	1616.97	2.28	0.00123	HCD (High Energy Collision Dissociation)	MS2	4.79985	116.887	21.6886	6881	In-Gel-Vd_1_neutral.RAW	F2		4.06	0	4.375e-05	2.14938e+06	21.69	P01031 ALLVGEHLNIIVTPK
High	Sequest HT (A2)	Unambiguous	ALLVGEHLNIIVTPK		1	1	P01031	Protein P01031	P01031	0	3	0.723	0	1	1	539.664	1616.98	1616.97	2.39	0.00129	HCD (High Energy Collision Dissociation)	MS2	3.43306	120	21.6436	6218	In-Gel-Vd_3_neutral.RAW	F3		4.26	0	1.622e-05	2.02182e+06	21.67	P01031 ALLVGEHLNIIVTPK
High	Sequest HT (A2)	Unambiguous	ALMDETMK		1	1	P02649	Protein P02649	P02649	0	2	0.5399	0	1	1	469.722	938.436	938.432	4.04	0.0019	HCD (High Energy Collision Dissociation)	MS2	4.2583	43.806	25.9296	8047	Silica_Partikel_1mg_mit_RapiGest_1.raw	F6		2.13	0.001408	0.0118	21962684	26	P02649 ALMDETMK
High	Sequest HT (A2)	Unambiguous	ALMDETMK		1	1	P02649	Protein P02649	P02649	0	2	0.5374	0	1	1	469.722	938.436	938.432	4.24	0.00199	HCD (High Energy Collision Dissociation)	MS2	12.7451	44.706	25.9405	8172	Silica_Partikel_1mg_mit_RapiGest_2.raw	F5		2.14	0.001334	0.01044	56701164	26.05	P02649 ALMDETMK
High	Sequest HT (A2)	Unambiguous	ALMDETMK		1	1	P02649	Protein P02649	P02649	0	2	0.5442	0	1	1	469.721	938.436	938.432	3.59	0.00168	HCD (High Energy Collision Dissociation)	MS2	7.05883	48.812	25.9309	8152	Silica_Partikel_1mg_mit_RapiGest_3.raw	F4		2.15	0.00165	0.01706	17864072	25.99	P02649 ALMDETMK
High	Sequest HT (A2)	Unambiguous	ALMDETMK		1	1	P02649	Protein P02649	P02649	0	2	0.5357	0	1	1	469.72	938.433	938.432	0.47	0.00022	HCD (High Energy Collision Dissociation)	MS2	19.3602	120	24.2053	5962	Silica_Partikel_1mg_mit_Urea+CHAPS_gefaellt_3.RAW	F8		1.4	0.0007297	0.003451	310479	24.2	P02649 ALMDETMK
High	Sequest HT (A2)	Unambiguous	ALmDETmK	M3(Oxidation); M7(Oxidation)	1	1	P02649	Protein P02649	P02649	0	2	0.8394	0	1	1	485.715	970.424	970.422	1.56	0.00076	HCD (High Energy Collision Dissociation)	MS2	3.97512	77.118	26.6296	9352	In-Gel-Vd_2_neutral.RAW	F1		1.93	0.002096	0.02475	4.11443e+06	26.63	P02649 ALmDETmK
High	Sequest HT (A2)	Unambiguous	ALMDETmK	M7(Oxidation)	1	1	P02649	Protein P02649	P02649	0	2	0.5843	0	1	1	477.718	954.429	954.427	2.01	0.00096	HCD (High Energy Collision Dissociation)	MS2	8.20136	120	26.395	8928	In-Gel-Vd_1_neutral.RAW	F2		1.66	0.001898	0.02168	1.05258e+06	26.42	P02649 ALMDETmK
High	Sequest HT (A2)	Unambiguous	ALMDETMK		1	1	P02649	Protein P02649	P02649	0	2	0.5808	0	1	1	469.721	938.434	938.432	1.83	0.00086	HCD (High Energy Collision Dissociation)	MS2	19.9097	120	25.8569	8709	In-Gel-Vd_1_neutral.RAW	F2		1.98	0.0008785	0.004194	3.33726e+06	25.91	P02649 ALMDETMK
High	Sequest HT (A2)	Unambiguous	ALmDETmK	M3(Oxidation); M7(Oxidation)	1	1	P02649	Protein P02649	P02649	0	2	0.7806	0	1	1	485.716	970.424	970.422	2.13	0.00103	HCD (High Energy Collision Dissociation)	MS2	0.775111	49.163	26.6491	9034	In-Gel-Vd_1_neutral.RAW	F2		1.96	0.003322	0.04832	6237634	26.66	P02649 ALmDETmK
High	Sequest HT (A2)	Unambiguous	ALMDETMK		1	1	P02649	Protein P02649	P02649	0	2	0.5632	0	1	1	469.721	938.435	938.432	2.94	0.00138	HCD (High Energy Collision Dissociation)	MS2	30.1365	120	25.9725	7654	In-Gel-Vd_3_neutral.RAW	F3		1.9	0.0009636	0.00666	1027905	25.96	P02649 ALMDETMK
High	Sequest HT (A2)	Unambiguous	ALmDETmK	M3(Oxidation); M7(Oxidation)	1	1	P02649	Protein P02649	P02649	0	2	0.7814	0	1	1	485.715	970.423	970.422	1.5	0.00073	HCD (High Energy Collision Dissociation)	MS2	5.68567	120	26.7744	7915	In-Gel-Vd_3_neutral.RAW	F3		1.83	0.0015	0.01392	2.7946e+06	26.64	P02649 ALmDETmK
High	Sequest HT (A2)	Unambiguous	ALMDETMKELK		1	1	P02649	Protein P02649	P02649	1	3	0.631	0	1	1	436.891	1308.66	1308.65	4.59	0.002	HCD (High Energy Collision Dissociation)	MS2	7.63591	13.048	21.278	6393	Silica_Partikel_1mg_mit_RapiGest_1.raw	F6		2.71	0	0.0003937	19772922	21.32	P02649 ALMDETMKELK
High	Sequest HT (A2)	Unambiguous	ALMDETMKELK		1	1	P02649	Protein P02649	P02649	1	3	0.6552	0	1	1	436.892	1308.66	1308.65	4.73	0.00206	HCD (High Energy Collision Dissociation)	MS2	7.72901	13.212	21.2759	6478	Silica_Partikel_1mg_mit_RapiGest_3.raw	F4		2.61	0	0.0001888	18503258	21.31	P02649 ALMDETMKELK
High	Sequest HT (A2)	Unambiguous	ALNHLPLEYNSALYSR		1	1	P13671	Protein P13671	P13671	0	3	0.786	0	1	1	620.994	1860.97	1860.96	3.1	0.00192	HCD (High Energy Collision Dissociation)	MS2	8.52199	17.419	22.0478	6683	Silica_Partikel_1mg_mit_RapiGest_1.raw	F6		5	0	5.076e-06	14359468	22.06	P13671 ALNHLPLEYNSALYSR
High	Sequest HT (A2)	Unambiguous	ALNHLPLEYNSALYSR		1	1	P13671	Protein P13671	P13671	0	3	0.7457	0	1	1	620.994	1860.97	1860.96	3.79	0.00235	HCD (High Energy Collision Dissociation)	MS2	14.1437	17.576	22.0039	6721	Silica_Partikel_1mg_mit_RapiGest_2.raw	F5		4.64	0	8.387e-06	29649940	22.07	P13671 ALNHLPLEYNSALYSR
High	Sequest HT (A2)	Unambiguous	ALNHLPLEYNSALYSR		1	1	P13671	Protein P13671	P13671	0	3	0.7515	0	1	1	620.994	1860.97	1860.96	4.38	0.00272	HCD (High Energy Collision Dissociation)	MS2	9.10276	18.238	22.077	6786	Silica_Partikel_1mg_mit_RapiGest_3.raw	F4		4.95	0	3.321e-06	16669050	22.1	P13671 ALNHLPLEYNSALYSR
High	Sequest HT (A2)	Unambiguous	ALNHLPLEYNSALYSR		1	1	P13671	Protein P13671	P13671	0	3	0.7468	0	1	1	620.993	1860.96	1860.96	1.82	0.00113	HCD (High Energy Collision Dissociation)	MS2	10.5244	120	22.0939	7296	In-Gel-Vd_2_neutral.RAW	F1		4.74	0	1.28e-05	4.8114e+06	22.15	P13671 ALNHLPLEYNSALYSR
High	Sequest HT (A2)	Unambiguous	ALNHLPLEYNSALYSR		1	1	P13671	Protein P13671	P13671	0	3	0.7687	0	1	1	620.993	1860.96	1860.96	1.52	0.00095	HCD (High Energy Collision Dissociation)	MS2	0	44.173	22.1898	7129	In-Gel-Vd_1_neutral.RAW	F2		4.15	0	1.32e-05	7.67445e+06	22.15	P13671 ALNHLPLEYNSALYSR
High	Sequest HT (A2)	Unambiguous	ALNHLPLEYNSALYSR		1	1	P13671	Protein P13671	P13671	0	3	0.752	0	1	1	620.992	1860.96	1860.96	1.13	0.0007	HCD (High Energy Collision Dissociation)	MS2	2.31413	69.074	22.0798	6372	In-Gel-Vd_3_neutral.RAW	F3		5	0	7.163e-06	5135439	22.14	P13671 ALNHLPLEYNSALYSR
High	Sequest HT (A2)	Unambiguous	ALPAPIEK		2	2	P01857; P01860	Protein P01857; P01860	P01857; P01860	0	2	0.5871	0	1	1	419.756	838.506	838.503	2.7	0.00113	HCD (High Energy Collision Dissociation)	MS2	8.08288	57.681	24.2385	7469	Silica_Partikel_1mg_mit_RapiGest_1.raw	F6		1.55	0.00691	0.1141	1750477568	23.7	P01857; P01860 ALPAPIEK
High	Sequest HT (A2)	Unambiguous	ALPAPIEK		2	2	P01857; P01860	Protein P01857; P01860	P01857; P01860	0	2	0.6335	0	1	1	419.755	838.504	838.503	0.51	0.00021	HCD (High Energy Collision Dissociation)	MS2	2.12801	29.207	23.7819	7238	Silica_Partikel_1mg_mit_Urea+CHAPS_gefaellt_2.RAW	F9		1.61	0.00484	0.07499	17402464	23.81	P01857; P01860 ALPAPIEK
High	Sequest HT (A2)	Unambiguous	ALPAPIEK		2	2	P01857; P01860	Protein P01857; P01860	P01857; P01860	0	2	0.6954	0	1	1	419.756	838.504	838.503	0.8	0.00034	HCD (High Energy Collision Dissociation)	MS2	39.1596	120	23.7829	5658	Silica_Partikel_1mg_mit_Urea+CHAPS_gefaellt_3.RAW	F8		1.51	0.002173	0.026	13880571	23.69	P01857; P01860 ALPAPIEK
High	Sequest HT (A2)	Unambiguous	ALPAPIEK		2	2	P01857; P01860	Protein P01857; P01860	P01857; P01860	0	2	0.6424	0	1	1	419.756	838.504	838.503	1.39	0.00058	HCD (High Energy Collision Dissociation)	MS2	8.33208	99.852	23.7528	9501	Silica_Partikel_1mg_mit_Urea+CHAPS_gefaellt_1.RAW	F7		1.65	0.002881	0.042	11137223	23.68	P01857; P01860 ALPAPIEK
High	Sequest HT (A2)	Unambiguous	ALPAPIEK		2	2	P01857; P01860	Protein P01857; P01860	P01857; P01860	0	2	0.6625	0	1	1	419.756	838.504	838.503	0.58	0.00025	HCD (High Energy Collision Dissociation)	MS2	39.1889	120	24.1739	9749	Silica_Partikel_1mg_mit_Urea+CHAPS_gefaellt_1.RAW	F7		1.6	0.001408	0.012	4.00653e+06	24.23	P01857; P01860 ALPAPIEK
High	Sequest HT (A2)	Unambiguous	ALPAPIEK		2	2	P01857; P01860	Protein P01857; P01860	P01857; P01860	0	2	0.6024	0	1	1	419.756	838.504	838.503	0.88	0.00037	HCD (High Energy Collision Dissociation)	MS2	21.1886	81.983	24.0246	8172	In-Gel-Vd_2_neutral.RAW	F1		1.66	0.004599	0.07165	268323424	23.79	P01857; P01860 ALPAPIEK
High	Sequest HT (A2)	Unambiguous	ALPAPIEK		2	2	P01857; P01860	Protein P01857; P01860	P01857; P01860	0	2	0.558	0	1	1	419.755	838.504	838.503	0.44	0.00018	HCD (High Energy Collision Dissociation)	MS2	41.6302	120	31.0394	11312	In-Gel-Vd_2_neutral.RAW	F1		1.38	0.001672	0.01722	438024	31.02	P01857; P01860 ALPAPIEK
High	Sequest HT (A2)	Unambiguous	ALPAPIEK		2	2	P01857; P01860	Protein P01857; P01860	P01857; P01860	0	2	0.6121	0	1	1	419.756	838.504	838.503	1.02	0.00043	HCD (High Energy Collision Dissociation)	MS2	34.2381	83.928	24.0143	7954	In-Gel-Vd_1_neutral.RAW	F2		1.65	0.004599	0.07155	190253728	23.79	P01857; P01860 ALPAPIEK
High	Sequest HT (A2)	Unambiguous	ALPAPIEK		2	2	P01857; P01860	Protein P01857; P01860	P01857; P01860	0	2	0.6488	0	1	1	419.756	838.504	838.503	1.31	0.00055	HCD (High Energy Collision Dissociation)	MS2	15.5183	70.789	24.0553	7039	In-Gel-Vd_3_neutral.RAW	F3		1.68	0.004967	0.07866	329083328	23.75	P01857; P01860 ALPAPIEK
High	Sequest HT (A2)	Unambiguous	ALPTTYEK		1	1	P02748	Protein P02748	P02748	0	2	0.2514	0	1	1	461.749	922.491	922.488	2.98	0.00137	HCD (High Energy Collision Dissociation)	MS2	9.87722	120	23.7496	7840	In-Gel-Vd_1_neutral.RAW	F2		1.79	0.003247	0.0472	10864130	23.85	P02748 ALPTTYEK
High	Sequest HT (A2)	Unambiguous	ALQDQLVLVAAK		1	1	P01019	Protein P01019	P01019	0	2	0.6429	0	1	1	634.885	1268.76	1268.76	3.55	0.00225	HCD (High Energy Collision Dissociation)	MS2	10.9537	120	29.2873	9067	Silica_Partikel_1mg_mit_RapiGest_1.raw	F6		3.36	0	0.0001756	2.96118e+06	29.25	P01019 ALQDQLVLVAAK
High	Sequest HT (A2)	Unambiguous	ALQDQLVLVAAK		1	1	P01019	Protein P01019	P01019	0	2	0.656	0	1	1	634.884	1268.76	1268.76	3.45	0.00219	HCD (High Energy Collision Dissociation)	MS2	13.9717	74.366	29.3116	9276	Silica_Partikel_1mg_mit_RapiGest_2.raw	F5		3.43	0	0.0001178	4632314	29.29	P01019 ALQDQLVLVAAK
High	Sequest HT (A2)	Unambiguous	ALQDQLVLVAAK		1	1	P01019	Protein P01019	P01019	0	2	0.4908	0	1	1	634.883	1268.76	1268.76	0.57	0.00036	HCD (High Energy Collision Dissociation)	MS2	34.1514	120	29.2292	10522	In-Gel-Vd_2_neutral.RAW	F1		2.73	0	0.0001112	924171	29.25	P01019 ALQDQLVLVAAK
High	Sequest HT (A2)	Unambiguous	ALQDQLVLVAAK		1	1	P01019	Protein P01019	P01019	0	2	0.6102	0	1	1	634.883	1268.76	1268.76	1.63	0.00103	HCD (High Energy Collision Dissociation)	MS2	26.3245	120	29.3083	10204	In-Gel-Vd_1_neutral.RAW	F2		3.13	0	0.0001453	1.46927e+06	29.26	P01019 ALQDQLVLVAAK
High	Sequest HT (A2)	Unambiguous	ALQDQLVLVAAK		1	1	P01019	Protein P01019	P01019	0	2	0.5894	0	1	1	634.884	1268.76	1268.76	2.49	0.00158	HCD (High Energy Collision Dissociation)	MS2	51.149	120	29.3887	8700	In-Gel-Vd_3_neutral.RAW	F3		2.63	0	0.000342	985114	29.27	P01019 ALQDQLVLVAAK
High	Sequest HT (A2)	Unambiguous	ALQEYAAK		1	1	P13671	Protein P13671	P13671	0	2	0.2965	0	1	1	447.241	893.475	893.473	2.73	0.00122	HCD (High Energy Collision Dissociation)	MS2	4.76905	41.081	24.0348	7398	Silica_Partikel_1mg_mit_RapiGest_1.raw	F6		1.99	0.001579	0.01441	7.28376e+06	24.04	P13671 ALQEYAAK
High	Sequest HT (A2)	Unambiguous	ALQEYAAK		1	1	P13671	Protein P13671	P13671	0	2	0.31	0	1	1	447.242	893.476	893.473	3.41	0.00152	HCD (High Energy Collision Dissociation)	MS2	5.01717	45.416	24.001	7461	Silica_Partikel_1mg_mit_RapiGest_2.raw	F5		2	0.001435	0.01252	7992047	24.02	P13671 ALQEYAAK
High	Sequest HT (A2)	Unambiguous	ALQEYAAK		1	1	P13671	Protein P13671	P13671	0	2	0.4949	0	1	1	447.241	893.474	893.473	1.63	0.00073	HCD (High Energy Collision Dissociation)	MS2	7.00618	42.123	24.0198	7481	Silica_Partikel_1mg_mit_RapiGest_3.raw	F4		1.96	0.001435	0.01371	8829144	24.04	P13671 ALQEYAAK
High	Sequest HT (A2)	Unambiguous	ALQEYAAK		1	1	P13671	Protein P13671	P13671	0	2	0.4806	0	1	1	447.24	893.473	893.473	0.61	0.00027	HCD (High Energy Collision Dissociation)	MS2	21.6426	102.963	24.0561	8187	In-Gel-Vd_2_neutral.RAW	F1		2.06	0.001112	0.007848	2.05572e+06	24.07	P13671 ALQEYAAK
High	Sequest HT (A2)	Unambiguous	ALQEYAAK		1	1	P13671	Protein P13671	P13671	0	2	0.4776	0	1	1	447.24	893.473	893.473	0.81	0.00036	HCD (High Energy Collision Dissociation)	MS2	27.0921	120	24.0227	7958	In-Gel-Vd_1_neutral.RAW	F2		2.01	0.0009818	0.006811	3.38121e+06	24.07	P13671 ALQEYAAK
High	Sequest HT (A2)	Unambiguous	ALQEYR		1	1	P10909	Protein P10909	P10909	0	2	0.1603	0	1	1	390.206	779.406	779.405	1.28	0.0005	HCD (High Energy Collision Dissociation)	MS2	1.78808	120	22.4938	6877	Silica_Partikel_1mg_mit_Urea+CHAPS_gefaellt_2.RAW	F9		1.56	0.005154	0.08123	2.21129e+06	22.55	P10909 ALQEYR
High	Sequest HT (A2)	Unambiguous	ALQEYR		1	1	P10909	Protein P10909	P10909	0	2	0.1548	0	1	1	390.206	779.404	779.405	-0.6	-0.00023	HCD (High Energy Collision Dissociation)	MS2	12.861	120	22.6617	5393	Silica_Partikel_1mg_mit_Urea+CHAPS_gefaellt_3.RAW	F8		1.55	0.005154	0.08123	2.61848e+06	22.53	P10909 ALQEYR
High	Sequest HT (A2)	Unambiguous	ALQEYR		1	1	P10909	Protein P10909	P10909	0	2	0.1313	0	1	1	390.206	779.405	779.405	0.34	0.00013	HCD (High Energy Collision Dissociation)	MS2	1.90885	120	22.4987	8655	Silica_Partikel_1mg_mit_Urea+CHAPS_gefaellt_1.RAW	F7		1.6	0.002613	0.03336	1220678	22.49	P10909 ALQEYR
High	Sequest HT (A2)	Unambiguous	ALQEYR		1	1	P10909	Protein P10909	P10909	0	2	0.1361	0	1	1	390.207	779.406	779.405	1.75	0.00068	HCD (High Energy Collision Dissociation)	MS2	34.6873	36.608	22.5691	6546	In-Gel-Vd_3_neutral.RAW	F3		1.69	0.009242	0.1589	4714221	22.57	P10909 ALQEYR
High	Sequest HT (A2)	Unambiguous	ALQEYRK		1	1	P10909	Protein P10909	P10909	1	3	0.0676	0	1	1	303.172	907.501	907.5	1.73	0.00052	HCD (High Energy Collision Dissociation)	MS2	24.4003	120	17.2802	4870	Silica_Partikel_1mg_mit_RapiGest_1.raw	F6		2.22	0.001579	0.01432	2.29757e+06	17.28	P10909 ALQEYRK
High	Sequest HT (A2)	Selected	ALQEYRK		1	1	P10909	Protein P10909	P10909	1	3	0.0115	0	1	1	303.172	907.502	907.5	2.94	0.00089	HCD (High Energy Collision Dissociation)	MS2	4.00516	87.599	17.3031	4952	Silica_Partikel_1mg_mit_RapiGest_3.raw	F4		2.62	0.002404	0.03003	3.05218e+06	17.28	P10909 ALQEYRK
High	Sequest HT (A2)	Unambiguous	ALRDFALQNPSAVPR		1	1	P35858	Protein P35858	P35858	1	3	0.6489	0	1	1	552.306	1654.9	1654.9	1.15	0.00064	HCD (High Energy Collision Dissociation)	MS2	9.67926	71.421	22.164	6728	Silica_Partikel_1mg_mit_RapiGest_1.raw	F6		3.93	0	8.496e-05	10832770	22.24	P35858 ALRDFALQNPSAVPR
High	Sequest HT (A2)	Unambiguous	ALRDFALQNPSAVPR		1	1	P35858	Protein P35858	P35858	1	3	0.659	0	1	1	552.307	1654.91	1654.9	1.93	0.00106	HCD (High Energy Collision Dissociation)	MS2	21.5131	18.852	22.2488	6854	Silica_Partikel_1mg_mit_RapiGest_3.raw	F4		3.46	0.0004047	0.001763	12734264	22.28	P35858 ALRDFALQNPSAVPR
High	Sequest HT (A2)	Unambiguous	ALSNVEGFER		1	1	P08514	Protein P08514	P08514	0	2	0.5279	0	1	1	561.286	1121.56	1121.56	4.64	0.0026	HCD (High Energy Collision Dissociation)	MS2	41.8598	53.336	26.3227	8178	Silica_Partikel_1mg_mit_RapiGest_1.raw	F6		2.33	0.0006654	0.003086	3.78126e+06	26.28	P08514 ALSNVEGFER
High	Sequest HT (A2)	Unambiguous	ALSNVEGFER		1	1	P08514	Protein P08514	P08514	0	2	0.5509	0	1	1	561.286	1121.56	1121.56	5.29	0.00297	HCD (High Energy Collision Dissociation)	MS2	38.1266	54.298	26.284	8273	Silica_Partikel_1mg_mit_RapiGest_3.raw	F4		2.85	3.062e-05	0.0008945	4938905	26.26	P08514 ALSNVEGFER
High	Sequest HT (A2)	Unambiguous	ALSVAELTQQMFDAR		1	1	Q9H4B7	Protein Q9H4B7	Q9H4B7	0	2	0.692	0	1	1	840.429	1679.85	1679.84	5.72	0.0048	HCD (High Energy Collision Dissociation)	MS2	23.9883	120	31.1001	9828	Silica_Partikel_1mg_mit_RapiGest_2.raw	F5		4.35	0	1.414e-06	1.37443e+06	31.01	Q9H4B7 ALSVAELTQQMFDAR
High	Sequest HT (A2)	Unambiguous	ALSVAELTQQMFDAR		1	1	Q9H4B7	Protein Q9H4B7	Q9H4B7	0	2	0.7021	0	1	1	840.428	1679.85	1679.84	4.26	0.00358	HCD (High Energy Collision Dissociation)	MS2	29.8736	120	31.073	9695	Silica_Partikel_1mg_mit_RapiGest_3.raw	F4		4.8	0	1.774e-07	1.4458e+06	31.01	Q9H4B7 ALSVAELTQQMFDAR
High	Sequest HT (A2)	Unambiguous	ALTDmPQmR	M5(Oxidation); M8(Oxidation)	1	1	P02671	Protein P02671	P02671	0	2	0.5789	0	1	1	547.755	1094.5	1094.5	4.78	0.00262	HCD (High Energy Collision Dissociation)	MS2	0	83.232	27.2444	8481	Silica_Partikel_1mg_mit_RapiGest_1.raw	F6		1.71	0.001615	0.01571	4211258	27.22	P02671 ALTDmPQmR
High	Sequest HT (A2)	Unambiguous	ALTDmPQMR	M5(Oxidation)	1	1	P02671	Protein P02671	P02671	0	2	0.1333	0	1	1	539.757	1078.51	1078.5	3.53	0.0019	HCD (High Energy Collision Dissociation)	MS2	9.364	84.433	26.6048	8267	Silica_Partikel_1mg_mit_RapiGest_1.raw	F6		2.1	0.001147	0.008424	49996608	26.91	P02671 ALTDmPQMR
High	Sequest HT (A2)	Unambiguous	ALTDMPQMR		1	1	P02671	Protein P02671	P02671	0	3	0.6246	0	1	1	354.841	1062.51	1062.51	2.43	0.00086	HCD (High Energy Collision Dissociation)	MS2	0	50.074	26.4639	8223	Silica_Partikel_1mg_mit_RapiGest_1.raw	F6		2.93	0.0003211	0.001668	5.83792e+06	26.51	P02671 ALTDMPQMR
High	Sequest HT (A2)	Unambiguous	ALTDMPQMR		1	1	P02671	Protein P02671	P02671	0	2	0.6732	0	1	1	531.758	1062.51	1062.51	1.56	0.00083	HCD (High Energy Collision Dissociation)	MS2	0	120	26.2357	8148	Silica_Partikel_1mg_mit_RapiGest_1.raw	F6		2.57	3.062e-05	0.0009655	791435200	26.51	P02671 ALTDMPQMR
High	Sequest HT (A2)	Unambiguous	ALTDmPQMR	M5(Oxidation)	1	1	P02671	Protein P02671	P02671	0	2	0.2452	0	1	1	539.756	1078.5	1078.5	2.17	0.00117	HCD (High Energy Collision Dissociation)	MS2	25.4061	120	26.6645	8431	Silica_Partikel_1mg_mit_RapiGest_2.raw	F5		2.08	0.001147	0.008531	42308420	26.91	P02671 ALTDmPQMR
High	Sequest HT (A2)	Unambiguous	ALTDMPQMR		1	1	P02671	Protein P02671	P02671	0	3	0.6098	0	1	1	354.842	1062.51	1062.51	3.04	0.00108	HCD (High Energy Collision Dissociation)	MS2	0	45.17	26.5311	8386	Silica_Partikel_1mg_mit_RapiGest_2.raw	F5		3.05	0.0004047	0.001782	6447674	26.53	P02671 ALTDMPQMR
High	Sequest HT (A2)	Unambiguous	ALTDMPQMR		1	1	P02671	Protein P02671	P02671	0	2	0.7677	0	1	1	531.759	1062.51	1062.51	3.16	0.00168	HCD (High Energy Collision Dissociation)	MS2	0	32.707	26.3064	8306	Silica_Partikel_1mg_mit_RapiGest_2.raw	F5		2.54	0.0008785	0.004395	726696640	26.54	P02671 ALTDMPQMR
High	Sequest HT (A2)	Unambiguous	ALTDmPQmR	M5(Oxidation); M8(Oxidation)	1	1	P02671	Protein P02671	P02671	0	2	0.6712	0	1	1	547.754	1094.5	1094.5	3.78	0.00207	HCD (High Energy Collision Dissociation)	MS2	10.8336	95.099	27.1908	8573	Silica_Partikel_1mg_mit_RapiGest_3.raw	F4		2.19	0.001435	0.01366	4422737	27.21	P02671 ALTDmPQmR
High	Sequest HT (A2)	Unambiguous	ALTDmPQMR	M5(Oxidation)	1	1	P02671	Protein P02671	P02671	0	2	0.2547	0	1	1	539.756	1078.51	1078.5	3.3	0.00178	HCD (High Energy Collision Dissociation)	MS2	15.9723	120	26.6651	8398	Silica_Partikel_1mg_mit_RapiGest_3.raw	F4		2.12	0.0009818	0.006937	48838424	26.91	P02671 ALTDmPQMR
High	Sequest HT (A2)	Unambiguous	ALTDMPQMR		1	1	P02671	Protein P02671	P02671	0	2	0.6692	0	1	1	531.759	1062.51	1062.51	3.28	0.00174	HCD (High Energy Collision Dissociation)	MS2	5.24214	120	26.2588	8264	Silica_Partikel_1mg_mit_RapiGest_3.raw	F4		2.66	3.062e-05	0.001175	711938560	26.51	P02671 ALTDMPQMR
High	Sequest HT (A2)	Unambiguous	ALTDMPQMR		1	1	P02671	Protein P02671	P02671	0	3	0.6815	0	1	1	354.841	1062.51	1062.51	2.52	0.00089	HCD (High Energy Collision Dissociation)	MS2	0	25.232	26.4812	8338	Silica_Partikel_1mg_mit_RapiGest_3.raw	F4		3.14	0.0005731	0.002487	8467426	26.49	P02671 ALTDMPQMR
High	Sequest HT (A2)	Unambiguous	ALTDmPQMR	M5(Oxidation)	1	1	P02671	Protein P02671	P02671	0	2	0.3289	0	1	1	539.755	1078.5	1078.5	0.14	7e-05	HCD (High Energy Collision Dissociation)	MS2	6.63027	120	26.6983	8083	Silica_Partikel_1mg_mit_Urea+CHAPS_gefaellt_2.RAW	F9		2.28	0.0004047	0.001771	1085836	26.85	P02671 ALTDmPQMR
High	Sequest HT (A2)	Unambiguous	ALTDmPQmR	M5(Oxidation); M8(Oxidation)	1	1	P02671	Protein P02671	P02671	0	2	0.6143	0	1	1	547.752	1094.5	1094.5	-0.02	-1e-05	HCD (High Energy Collision Dissociation)	MS2	0	120	27.1079	8210	Silica_Partikel_1mg_mit_Urea+CHAPS_gefaellt_2.RAW	F9		1.4	0.00617	0.09851	122343	27.09	P02671 ALTDmPQmR
High	Sequest HT (A2)	Unambiguous	ALTDMPQMR		1	1	P02671	Protein P02671	P02671	0	2	0.7689	0	1	1	531.757	1062.51	1062.51	0.41	0.00022	HCD (High Energy Collision Dissociation)	MS2	3.24499	120	26.6453	8070	Silica_Partikel_1mg_mit_Urea+CHAPS_gefaellt_2.RAW	F9		2.51	3.062e-05	0.0008512	8171193	26.47	P02671 ALTDMPQMR
High	Sequest HT (A2)	Unambiguous	ALTDmPQMR	M5(Oxidation)	1	1	P02671	Protein P02671	P02671	0	2	0.3136	0	1	1	539.755	1078.5	1078.5	0.36	0.0002	HCD (High Energy Collision Dissociation)	MS2	9.98541	120	24.3134	6067	Silica_Partikel_1mg_mit_Urea+CHAPS_gefaellt_3.RAW	F8		2.2	0.0005294	0.002281	1377289	24.33	P02671 ALTDmPQMR
High	Sequest HT (A2)	Unambiguous	ALTDMPQMR		1	1	P02671	Protein P02671	P02671	0	2	0.7056	0	1	1	531.757	1062.51	1062.51	0.41	0.00022	HCD (High Energy Collision Dissociation)	MS2	0	69.722	24.2998	6053	Silica_Partikel_1mg_mit_Urea+CHAPS_gefaellt_3.RAW	F8		2.48	3.062e-05	0.0006548	6.41207e+06	24.28	P02671 ALTDMPQMR
High	Sequest HT (A2)	Unambiguous	ALTDMPQMR		1	1	P02671	Protein P02671	P02671	0	2	0.7455	0	1	1	531.758	1062.51	1062.51	1.21	0.00064	HCD (High Energy Collision Dissociation)	MS2	4.03448	120	26.9419	11491	Silica_Partikel_1mg_mit_Urea+CHAPS_gefaellt_1.RAW	F7		2.75	0.0004271	0.001804	1.63087e+06	26.91	P02671 ALTDMPQMR
High	Sequest HT (A2)	Unambiguous	ALTDmPQMR	M5(Oxidation)	1	1	P02671	Protein P02671	P02671	0	2	0.1603	0	1	1	539.755	1078.5	1078.5	1.61	0.00087	HCD (High Energy Collision Dissociation)	MS2	25.5298	120	27.2298	11682	Silica_Partikel_1mg_mit_Urea+CHAPS_gefaellt_1.RAW	F7		1.31	0.003674	0.05657	259566	27.19	P02671 ALTDmPQMR
High	Sequest HT (A2)	Unambiguous	ALTDMPQMR		1	1	P02671	Protein P02671	P02671	0	2	0.7303	0	1	1	531.758	1062.51	1062.51	1.33	0.0007	HCD (High Energy Collision Dissociation)	MS2	0.381268	120	26.5248	11214	Silica_Partikel_1mg_mit_Urea+CHAPS_gefaellt_1.RAW	F7		2.67	0	0.0005648	5518297	26.44	P02671 ALTDMPQMR
High	Sequest HT (A2)	Unambiguous	ALTDmPQMR	M5(Oxidation)	1	1	P02671	Protein P02671	P02671	0	2	0.2955	0	1	1	539.755	1078.5	1078.5	0.81	0.00044	HCD (High Energy Collision Dissociation)	MS2	6.73566	120	26.7843	11385	Silica_Partikel_1mg_mit_Urea+CHAPS_gefaellt_1.RAW	F7		2.2	0.0004047	0.001791	742108	26.84	P02671 ALTDmPQMR
High	Sequest HT (A2)	Unambiguous	ALTDmPQmR	M5(Oxidation); M8(Oxidation)	1	1	P02671	Protein P02671	P02671	0	2	0.5909	0	1	1	547.753	1094.5	1094.5	2.33	0.00127	HCD (High Energy Collision Dissociation)	MS2	11.1709	120	27.466	9734	In-Gel-Vd_2_neutral.RAW	F1		1.98	0.000941	0.006219	47405152	27.22	P02671 ALTDmPQmR
High	Sequest HT (A2)	Unambiguous	ALTDMPQMR		1	1	P02671	Protein P02671	P02671	0	2	0.7165	0	1	1	531.758	1062.51	1062.51	1.21	0.00064	HCD (High Energy Collision Dissociation)	MS2	23.5668	120	26.411	9254	In-Gel-Vd_2_neutral.RAW	F1		2.54	3.062e-05	0.0008183	5266397	26.49	P02671 ALTDMPQMR
High	Sequest HT (A2)	Unambiguous	ALTDmPQMR	M5(Oxidation)	1	1	P02671	Protein P02671	P02671	0	2	0.3189	0	1	1	539.755	1078.5	1078.5	1.38	0.00074	HCD (High Energy Collision Dissociation)	MS2	9.06187	120	26.7034	9384	In-Gel-Vd_2_neutral.RAW	F1		2.54	0.0008785	0.004188	9600439	26.87	P02671 ALTDmPQMR
High	Sequest HT (A2)	Unambiguous	ALTDmPQMR	M5(Oxidation)	1	1	P02671	Protein P02671	P02671	0	2	0.3061	0	1	1	539.755	1078.5	1078.5	1.27	0.00068	HCD (High Energy Collision Dissociation)	MS2	9.63173	120	26.707	9058	In-Gel-Vd_1_neutral.RAW	F2		2.45	0.000941	0.006097	16818958	26.88	P02671 ALTDmPQMR
High	Sequest HT (A2)	Unambiguous	ALTDMPQMR		1	1	P02671	Protein P02671	P02671	0	2	0.7159	0	1	1	531.758	1062.51	1062.51	2.02	0.00107	HCD (High Energy Collision Dissociation)	MS2	1.90692	14.144	26.4602	8956	In-Gel-Vd_1_neutral.RAW	F2		2.64	0.0001511	0.001339	28573842	26.49	P02671 ALTDMPQMR
High	Sequest HT (A2)	Unambiguous	ALTDmPQmR	M5(Oxidation); M8(Oxidation)	1	1	P02671	Protein P02671	P02671	0	2	0.5367	0	1	1	547.753	1094.5	1094.5	2.21	0.00121	HCD (High Energy Collision Dissociation)	MS2	4.2587	78.666	27.0816	9221	In-Gel-Vd_1_neutral.RAW	F2		2.18	0.001147	0.008599	60096208	27.25	P02671 ALTDmPQmR
High	Sequest HT (A2)	Unambiguous	ALTDMPQmR	M8(Oxidation)	1	1	P02671	Protein P02671	P02671	0	2	0.2239	0	1	1	539.756	1078.5	1078.5	1.83	0.00099	HCD (High Energy Collision Dissociation)	MS2	2.75318	93.263	27.0712	8010	In-Gel-Vd_3_neutral.RAW	F3		2.59	0.000941	0.006332	14483062	26.85	P02671 ALTDMPQmR
High	Sequest HT (A2)	Unambiguous	ALTDMPQMR		1	1	P02671	Protein P02671	P02671	0	2	0.7416	0	1	1	531.758	1062.51	1062.51	2.13	0.00113	HCD (High Energy Collision Dissociation)	MS2	3.02371	20.087	26.544	7841	In-Gel-Vd_3_neutral.RAW	F3		2.67	3.062e-05	0.001071	16901824	26.49	P02671 ALTDMPQMR
High	Sequest HT (A2)	Unambiguous	ALTDmPQmR	M5(Oxidation); M8(Oxidation)	1	1	P02671	Protein P02671	P02671	0	2	0.5902	0	1	1	547.753	1094.5	1094.5	2.21	0.00121	HCD (High Energy Collision Dissociation)	MS2	12.9112	120	27.005	7989	In-Gel-Vd_3_neutral.RAW	F3		2.05	0.00137	0.01126	40974768	27.21	P02671 ALTDmPQmR
High	Sequest HT (A2)	Unambiguous	ALVDTLK		1	1	P04114	Protein P04114	P04114	0	2	0.3039	0	1	1	380.235	759.463	759.461	2.85	0.00108	HCD (High Energy Collision Dissociation)	MS2	2.42763	18.724	23.4301	7187	Silica_Partikel_1mg_mit_RapiGest_1.raw	F6		2.04	0.005731	0.08955	122611048	23.52	P04114 ALVDTLK
High	Sequest HT (A2)	Unambiguous	ALVDTLK		1	1	P04114	Protein P04114	P04114	0	2	0.2879	0	1	1	380.235	759.463	759.461	3.17	0.0012	HCD (High Energy Collision Dissociation)	MS2	14.3315	65.548	23.4098	7251	Silica_Partikel_1mg_mit_RapiGest_2.raw	F5		1.98	0.004064	0.06505	127886584	23.52	P04114 ALVDTLK
High	Sequest HT (A2)	Unambiguous	ALVDTLK		1	1	P04114	Protein P04114	P04114	0	2	0.3141	0	1	1	380.235	759.463	759.461	3.09	0.00117	HCD (High Energy Collision Dissociation)	MS2	0	39.874	23.3862	7263	Silica_Partikel_1mg_mit_RapiGest_3.raw	F4		1.91	0.004271	0.06866	123635248	23.51	P04114 ALVDTLK
High	Sequest HT (A2)	Unambiguous	ALVDTLK		1	1	P04114	Protein P04114	P04114	0	2	0.339	0	1	1	380.235	759.462	759.461	1.56	0.00059	HCD (High Energy Collision Dissociation)	MS2	4.13252	120	23.53	7946	In-Gel-Vd_2_neutral.RAW	F1		1.77	0.00165	0.01703	1.6338e+06	23.54	P04114 ALVDTLK
High	Sequest HT (A2)	Unambiguous	ALVDTLK		1	1	P04114	Protein P04114	P04114	0	2	0.3626	0	1	1	380.235	759.462	759.461	1.56	0.00059	HCD (High Energy Collision Dissociation)	MS2	6.13714	120	23.5209	7741	In-Gel-Vd_1_neutral.RAW	F2		1.82	0.002295	0.02694	2.35648e+06	23.53	P04114 ALVDTLK
High	Sequest HT (A2)	Unambiguous	ALVDTLK		1	1	P04114	Protein P04114	P04114	0	2	0.2994	0	1	1	380.235	759.462	759.461	1.72	0.00065	HCD (High Energy Collision Dissociation)	MS2	0	120	23.5299	6870	In-Gel-Vd_3_neutral.RAW	F3		1.57	0.001978	0.02304	1.56312e+06	23.52	P04114 ALVDTLK
High	Sequest HT (A2)	Unambiguous	ALVEGVDQLFTDYQIK		1	1	P01031	Protein P01031	P01031	0	2	0.7059	0	1	1	919.984	1838.96	1838.95	4.09	0.00376	HCD (High Energy Collision Dissociation)	MS2	30.0682	120	34.4299	10458	Silica_Partikel_1mg_mit_RapiGest_1.raw	F6		4.25	0	1.806e-07	1.29621e+06	34.44	P01031 ALVEGVDQLFTDYQIK
High	Sequest HT (A2)	Unambiguous	ALVEGVDQLFTDYQIK		1	1	P01031	Protein P01031	P01031	0	2	0.7017	0	1	1	919.984	1838.96	1838.95	3.83	0.00352	HCD (High Energy Collision Dissociation)	MS2	0	120	34.276	10694	Silica_Partikel_1mg_mit_RapiGest_2.raw	F5		4.76	0	4.64e-08	6.27469e+06	34.2	P01031 ALVEGVDQLFTDYQIK
High	Sequest HT (A2)	Unambiguous	ALVEGVDQLFTDYQIK		1	1	P01031	Protein P01031	P01031	0	3	0.5938	0	1	1	613.657	1838.96	1838.95	2	0.00122	HCD (High Energy Collision Dissociation)	MS2	8.65988	90.35	34.0467	10617	Silica_Partikel_1mg_mit_RapiGest_2.raw	F5		3.89	0	3.802e-05	8767902	34.19	P01031 ALVEGVDQLFTDYQIK
High	Sequest HT (A2)	Unambiguous	ALVEGVDQLFTDYQIK		1	1	P01031	Protein P01031	P01031	0	2	0.661	0	1	1	919.983	1838.96	1838.95	3.36	0.00309	HCD (High Energy Collision Dissociation)	MS2	14.3761	120	34.1043	10463	Silica_Partikel_1mg_mit_RapiGest_3.raw	F4		4.13	0	3.294e-06	1.5125e+06	34.16	P01031 ALVEGVDQLFTDYQIK
High	Sequest HT (A2)	Unambiguous	ALVEGVDQLFTDYQIK		1	1	P01031	Protein P01031	P01031	0	3	0.5839	0	1	1	613.658	1838.96	1838.95	3.29	0.00202	HCD (High Energy Collision Dissociation)	MS2	11.1637	120	34.045	10444	Silica_Partikel_1mg_mit_RapiGest_3.raw	F4		3.22	0	0.0003145	2.34978e+06	34.13	P01031 ALVEGVDQLFTDYQIK
High	Sequest HT (A2)	Unambiguous	ALVEGVDQLFTDYQIK		1	1	P01031	Protein P01031	P01031	0	3	0.6098	0	1	1	613.658	1838.96	1838.95	3.09	0.00189	HCD (High Energy Collision Dissociation)	MS2	9.04991	120	33.5022	12324	In-Gel-Vd_2_neutral.RAW	F1		2.87	0	0.0003212	511270	33.57	P01031 ALVEGVDQLFTDYQIK
High	Sequest HT (A2)	Unambiguous	ALVEGVDQLFTDYQIK		1	1	P01031	Protein P01031	P01031	0	2	0.6915	0	1	1	919.982	1838.96	1838.95	1.7	0.00157	HCD (High Energy Collision Dissociation)	MS2	10.0622	120	33.6366	12380	In-Gel-Vd_2_neutral.RAW	F1		4.02	0	9.518e-06	607809	33.58	P01031 ALVEGVDQLFTDYQIK
High	Sequest HT (A2)	Unambiguous	ALVEGVDQLFTDYQIK		1	1	P01031	Protein P01031	P01031	0	2	0.7161	0	1	1	919.982	1838.96	1838.95	1.64	0.00151	HCD (High Energy Collision Dissociation)	MS2	25.7224	120	33.4628	11922	In-Gel-Vd_1_neutral.RAW	F2		3.98	0	2.007e-05	1.00265e+06	33.55	P01031 ALVEGVDQLFTDYQIK
High	Sequest HT (A2)	Unambiguous	ALVEGVDQLFTDYQIK		1	1	P01031	Protein P01031	P01031	0	3	0.5533	0	1	1	613.657	1838.96	1838.95	1.7	0.00104	HCD (High Energy Collision Dissociation)	MS2	33.3434	120	33.6912	12021	In-Gel-Vd_1_neutral.RAW	F2		2.44	0	0.0003292	726413	33.56	P01031 ALVEGVDQLFTDYQIK
High	Sequest HT (A2)	Unambiguous	ALVEGVDQLFTDYQIK		1	1	P01031	Protein P01031	P01031	0	3	0.6147	0	1	1	613.657	1838.96	1838.95	2.1	0.00128	HCD (High Energy Collision Dissociation)	MS2	12.2655	120	33.564	9796	In-Gel-Vd_3_neutral.RAW	F3		3.4	0	0.0001169	502070	33.57	P01031 ALVEGVDQLFTDYQIK
High	Sequest HT (A2)	Unambiguous	ALVEGVDQLFTDYQIK		1	1	P01031	Protein P01031	P01031	0	2	0.6484	0	1	1	919.982	1838.96	1838.95	1.9	0.00175	HCD (High Energy Collision Dissociation)	MS2	28.5834	120	33.5211	9783	In-Gel-Vd_3_neutral.RAW	F3		3.47	0	3.119e-06	670473	33.57	P01031 ALVEGVDQLFTDYQIK
High	Sequest HT (A2)	Unambiguous	ALVEQGFTVPEIK		1	1	P04114	Protein P04114	P04114	0	2	0.6767	0	1	1	715.901	1430.79	1430.79	3.69	0.00264	HCD (High Energy Collision Dissociation)	MS2	6.0214	120	28.9898	9178	Silica_Partikel_1mg_mit_RapiGest_2.raw	F5		3.65	0	4.022e-05	7473210	29.1	P04114 ALVEQGFTVPEIK
High	Sequest HT (A2)	Unambiguous	ALVLIAFAQYLQQcPFEDHVK	C14(Carbamidomethyl)	1	1	P02768	Protein P02768	P02768	0	3	0.8073	0	1	1	830.769	2490.29	2490.28	2.54	0.00211	HCD (High Energy Collision Dissociation)	MS2	16.0455	120	25.9972	9067	In-Gel-Vd_2_neutral.RAW	F1		4.36	0	7.374e-07	4530017	26.08	P02768 ALVLIAFAQYLQQcPFEDHVK
High	Sequest HT (A2)	Unambiguous	ALVLIAFAQYLQQcPFEDHVK	C14(Carbamidomethyl)	1	1	P02768	Protein P02768	P02768	0	4	0.65	0	1	1	623.329	2490.29	2490.28	3.66	0.00228	HCD (High Energy Collision Dissociation)	MS2	28.0972	45.357	26.0542	7681	In-Gel-Vd_3_neutral.RAW	F3		3.6	0	0.0001228	3.34819e+06	26.07	P02768 ALVLIAFAQYLQQcPFEDHVK
High	Sequest HT (A2)	Unambiguous	ALVLIAFAQYLQQcPFEDHVK	C14(Carbamidomethyl)	1	1	P02768	Protein P02768	P02768	0	3	0.7943	0	1	1	830.769	2490.29	2490.28	3.35	0.00278	HCD (High Energy Collision Dissociation)	MS2	13.8509	120	25.9459	7646	In-Gel-Vd_3_neutral.RAW	F3		4.23	0	3.276e-06	6486378	26.1	P02768 ALVLIAFAQYLQQcPFEDHVK
High	Sequest HT (A2)	Unambiguous	ALVQQMEQLR		1	1	P06727	Protein P06727	P06727	0	2	0.5645	0	1	1	608.331	1215.65	1215.65	2.61	0.00159	HCD (High Energy Collision Dissociation)	MS2	27.0984	2.418	26.4494	8217	Silica_Partikel_1mg_mit_RapiGest_1.raw	F6		3.1	0.0005731	0.00244	125965192	26.45	P06727 ALVQQMEQLR
High	Sequest HT (A2)	Unambiguous	ALVQQMEQLR		1	1	P06727	Protein P06727	P06727	0	2	0.4911	0	1	1	608.331	1215.65	1215.65	2.21	0.00134	HCD (High Energy Collision Dissociation)	MS2	37.4134	120	26.1981	8265	Silica_Partikel_1mg_mit_RapiGest_2.raw	F5		2.81	0.0006654	0.002977	219064128	26.47	P06727 ALVQQMEQLR
High	Sequest HT (A2)	Unambiguous	ALVQQMEQLR		1	1	P06727	Protein P06727	P06727	0	2	0.5433	0	1	1	608.331	1215.65	1215.65	2.91	0.00177	HCD (High Energy Collision Dissociation)	MS2	40.3215	4.914	26.4467	8324	Silica_Partikel_1mg_mit_RapiGest_3.raw	F4		3	0.0008785	0.00424	54595772	26.46	P06727 ALVQQMEQLR
High	Sequest HT (A2)	Unambiguous	ALVQQMEQLR		1	1	P06727	Protein P06727	P06727	0	2	0.6213	0	1	1	608.33	1215.65	1215.65	1.7	0.00104	HCD (High Energy Collision Dissociation)	MS2	4.05888	97.681	26.5268	8037	Silica_Partikel_1mg_mit_Urea+CHAPS_gefaellt_2.RAW	F9		2.72	0	0.0004185	3.38219e+06	26.49	P06727 ALVQQMEQLR
High	Sequest HT (A2)	Unambiguous	ALVQQMEQLR		1	1	P06727	Protein P06727	P06727	0	2	0.6246	0	1	1	608.33	1215.65	1215.65	1.2	0.00073	HCD (High Energy Collision Dissociation)	MS2	39.0544	120	24.2693	6023	Silica_Partikel_1mg_mit_Urea+CHAPS_gefaellt_3.RAW	F8		2.93	9.115e-05	0.001269	3.50343e+06	24.28	P06727 ALVQQMEQLR
High	Sequest HT (A2)	Unambiguous	ALVQQMEQLR		1	1	P06727	Protein P06727	P06727	0	2	0.6384	0	1	1	608.33	1215.65	1215.65	1.4	0.00085	HCD (High Energy Collision Dissociation)	MS2	5.28824	120	26.5264	11215	Silica_Partikel_1mg_mit_Urea+CHAPS_gefaellt_1.RAW	F7		2.71	0	0.0005544	1.83283e+06	26.49	P06727 ALVQQMEQLR
High	Sequest HT (A2)	Unambiguous	ALVQQMEQLR		1	1	P06727	Protein P06727	P06727	0	2	0.6048	0	1	1	608.33	1215.65	1215.65	1.3	0.00079	HCD (High Energy Collision Dissociation)	MS2	15.4479	120	27.0283	11549	Silica_Partikel_1mg_mit_Urea+CHAPS_gefaellt_1.RAW	F7		2.48	0	0.0002266	542049	26.96	P06727 ALVQQMEQLR
High	Sequest HT (A2)	Unambiguous	ALVQQmEQLR	M6(Oxidation)	1	1	P06727	Protein P06727	P06727	0	2	0.6733	0	1	1	616.328	1231.65	1231.65	1.35	0.00083	HCD (High Energy Collision Dissociation)	MS2	9.82999	71.421	26.633	9354	In-Gel-Vd_2_neutral.RAW	F1		3	3.062e-05	0.0007424	22173088	26.73	P06727 ALVQQmEQLR
High	Sequest HT (A2)	Unambiguous	ALVQQMEQLR		1	1	P06727	Protein P06727	P06727	0	2	0.5719	0	1	1	608.33	1215.65	1215.65	0.3	0.00018	HCD (High Energy Collision Dissociation)	MS2	25.942	120	26.435	9264	In-Gel-Vd_2_neutral.RAW	F1		3.2	3.062e-05	0.0009309	4311739	26.5	P06727 ALVQQMEQLR
High	Sequest HT (A2)	Unambiguous	ALVQQMEQLR		1	1	P06727	Protein P06727	P06727	0	2	0.5785	0	1	1	608.33	1215.65	1215.65	1.3	0.00079	HCD (High Energy Collision Dissociation)	MS2	44.831	53.262	26.4112	8935	In-Gel-Vd_1_neutral.RAW	F2		3.25	3.062e-05	0.0007092	10637590	26.48	P06727 ALVQQMEQLR
High	Sequest HT (A2)	Unambiguous	ALYAQAR		1	1	P19823	Protein P19823	P19823	0	2	0.5026	0	1	1	396.723	792.439	792.436	2.93	0.00116	HCD (High Energy Collision Dissociation)	MS2	0.958801	4.23	22.7177	6933	Silica_Partikel_1mg_mit_RapiGest_1.raw	F6		1.91	0.006078	0.09684	67200224	22.69	P19823 ALYAQAR
High	Sequest HT (A2)	Unambiguous	ALYAQAR		1	1	P19823	Protein P19823	P19823	0	2	0.5269	0	1	1	396.723	792.438	792.436	2.78	0.0011	HCD (High Energy Collision Dissociation)	MS2	0.948023	10.022	22.7663	7008	Silica_Partikel_1mg_mit_RapiGest_2.raw	F5		1.86	0.00334	0.04921	63062728	22.68	P19823 ALYAQAR
High	Sequest HT (A2)	Unambiguous	ALYAQAR		1	1	P19823	Protein P19823	P19823	0	2	0.4944	0	1	1	396.723	792.439	792.436	3.24	0.00128	HCD (High Energy Collision Dissociation)	MS2	1.86279	4.011	22.6713	7006	Silica_Partikel_1mg_mit_RapiGest_3.raw	F4		1.78	0.008958	0.1513	93966600	22.69	P19823 ALYAQAR
High	Sequest HT (A2)	Unambiguous	ALYAQAR		1	1	P19823	Protein P19823	P19823	0	2	0.6303	0	1	1	396.722	792.436	792.436	0.08	3e-05	HCD (High Energy Collision Dissociation)	MS2	16.1601	120	22.7014	6930	Silica_Partikel_1mg_mit_Urea+CHAPS_gefaellt_2.RAW	F9		1.65	0.001294	0.0099	677642	22.74	P19823 ALYAQAR
High	Sequest HT (A2)	Unambiguous	ALYAQAR		1	1	P19823	Protein P19823	P19823	0	2	0.5238	0	1	1	396.722	792.436	792.436	-0.07	-3e-05	HCD (High Energy Collision Dissociation)	MS2	34.7551	120	22.7183	5400	Silica_Partikel_1mg_mit_Urea+CHAPS_gefaellt_3.RAW	F8		1.89	0.00109	0.007723	504124	22.78	P19823 ALYAQAR
High	Sequest HT (A2)	Unambiguous	ALYAQAR		1	1	P19823	Protein P19823	P19823	0	2	0.5972	0	1	1	396.722	792.437	792.436	1.31	0.00052	HCD (High Energy Collision Dissociation)	MS2	29.3989	120	22.7363	8835	Silica_Partikel_1mg_mit_Urea+CHAPS_gefaellt_1.RAW	F7		1.44	0.002719	0.03515	227960	22.72	P19823 ALYAQAR
High	Sequest HT (A2)	Unambiguous	ALYAQAR		1	1	P19823	Protein P19823	P19823	0	2	0.5787	0	1	1	396.722	792.438	792.436	1.7	0.00067	HCD (High Energy Collision Dissociation)	MS2	35.8201	68.865	22.6887	7571	In-Gel-Vd_2_neutral.RAW	F1		1.97	0.002116	0.02499	5663568	22.72	P19823 ALYAQAR
High	Sequest HT (A2)	Unambiguous	ALYAQAR		1	1	P19823	Protein P19823	P19823	0	2	0.4947	0	1	1	396.722	792.437	792.436	0.77	0.00031	HCD (High Energy Collision Dissociation)	MS2	17.6174	102.994	22.7855	7416	In-Gel-Vd_1_neutral.RAW	F2		1.88	0.001729	0.01817	7683559	22.7	P19823 ALYAQAR
High	Sequest HT (A2)	Unambiguous	ALYAQAR		1	1	P19823	Protein P19823	P19823	0	2	0.4667	0	1	1	396.722	792.437	792.436	1.24	0.00049	HCD (High Energy Collision Dissociation)	MS2	59.7932	82.216	22.6781	6582	In-Gel-Vd_3_neutral.RAW	F3		2.1	0.001712	0.0176	4.58473e+06	22.74	P19823 ALYAQAR
High	Sequest HT (A2)	Unambiguous	ALYLQYTDETFR		1	1	P00450	Protein P00450	P00450	0	2	0.6246	0	1	1	760.378	1519.75	1519.74	3.69	0.0028	HCD (High Energy Collision Dissociation)	MS2	2.28151	21.127	30.1773	9319	Silica_Partikel_1mg_mit_RapiGest_1.raw	F6		3.25	0	0.0001997	27036864	30.28	P00450 ALYLQYTDETFR
High	Sequest HT (A2)	Unambiguous	ALYLQYTDETFR		1	1	P00450	Protein P00450	P00450	0	2	0.6054	0	1	1	760.378	1519.75	1519.74	3.85	0.00292	HCD (High Energy Collision Dissociation)	MS2	5.57137	91.817	30.1163	9526	Silica_Partikel_1mg_mit_RapiGest_2.raw	F5		3.32	0	0.0001424	26533094	30.26	P00450 ALYLQYTDETFR
High	Sequest HT (A2)	Unambiguous	ALYLQYTDETFR		1	1	P00450	Protein P00450	P00450	0	2	0.6128	0	1	1	760.378	1519.75	1519.74	3.61	0.00274	HCD (High Energy Collision Dissociation)	MS2	7.48851	56.106	30.1618	9438	Silica_Partikel_1mg_mit_RapiGest_3.raw	F4		3.28	0	0.0001236	15618546	30.29	P00450 ALYLQYTDETFR
High	Sequest HT (A2)	Unambiguous	ALYLQYTDETFR		1	1	P00450	Protein P00450	P00450	0	2	0.5889	0	1	1	760.376	1519.75	1519.74	1.68	0.00128	HCD (High Energy Collision Dissociation)	MS2	14.2052	120	24.6971	6534	Silica_Partikel_1mg_mit_Urea+CHAPS_gefaellt_3.RAW	F8		2.87	0	0.0001056	299403	24.7	P00450 ALYLQYTDETFR
High	Sequest HT (A2)	Unambiguous	ALYLQYTDETFR		1	1	P00450	Protein P00450	P00450	0	2	0.6006	0	1	1	760.376	1519.74	1519.74	1.44	0.00109	HCD (High Energy Collision Dissociation)	MS2	20.4949	120	30.2156	10948	In-Gel-Vd_2_neutral.RAW	F1		3.13	0	6.334e-05	4253579	30.33	P00450 ALYLQYTDETFR
High	Sequest HT (A2)	Unambiguous	ALYLQYTDETFR		1	1	P00450	Protein P00450	P00450	0	2	0.6388	0	1	1	760.376	1519.74	1519.74	0.72	0.00054	HCD (High Energy Collision Dissociation)	MS2	17.3189	120	30.202	10601	In-Gel-Vd_1_neutral.RAW	F2		3.35	0	2.699e-05	8.35425e+06	30.33	P00450 ALYLQYTDETFR
High	Sequest HT (A2)	Unambiguous	ALYLQYTDETFR		1	1	P00450	Protein P00450	P00450	0	2	0.6286	0	1	1	760.375	1519.74	1519.74	-0.33	-0.00025	HCD (High Energy Collision Dissociation)	MS2	17.0096	120	30.1784	8926	In-Gel-Vd_3_neutral.RAW	F3		3.5	0	2.899e-05	5228751	30.31	P00450 ALYLQYTDETFR
High	Sequest HT (A2)	Unambiguous	ALYLSDNDFEILPPDIGK		1	1	Q15404	Protein Q15404	Q15404	0	3	0.6667	0	1	1	674.016	2020.03	2020.03	3.64	0.00245	HCD (High Energy Collision Dissociation)	MS2	5.91891	120	36.3869	12105	Silica_Partikel_1mg_mit_RapiGest_2.raw	F5		2.94	0	9.799e-05	571221	36.4	Q15404 ALYLSDNDFEILPPDIGK
High	Sequest HT (A2)	Unambiguous	ALYYDLISSPDIHGTYK		1	1	P36955	Protein P36955	P36955	0	3	0.6689	0	1	1	652.665	1955.98	1955.97	3.35	0.00219	HCD (High Energy Collision Dissociation)	MS2	36.5383	5.202	24.6253	7604	Silica_Partikel_1mg_mit_RapiGest_1.raw	F6		3.05	0	4.319e-05	34356972	24.67	P36955 ALYYDLISSPDIHGTYK
High	Sequest HT (A2)	Unambiguous	ALYYDLISSPDIHGTYK		1	1	P36955	Protein P36955	P36955	0	3	0.5922	0	1	1	652.665	1955.98	1955.97	3.35	0.00219	HCD (High Energy Collision Dissociation)	MS2	39.1685	6.546	24.5691	7678	Silica_Partikel_1mg_mit_RapiGest_2.raw	F5		2.82	0	0.0002678	46467708	24.65	P36955 ALYYDLISSPDIHGTYK
High	Sequest HT (A2)	Unambiguous	ALYYDLISSPDIHGTYK		1	1	P36955	Protein P36955	P36955	0	2	0.7945	0	1	1	978.493	1955.98	1955.97	2.05	0.002	HCD (High Energy Collision Dissociation)	MS2	6.01262	97.574	24.6384	7703	Silica_Partikel_1mg_mit_RapiGest_2.raw	F5		4.72	0	1.207e-06	7.39138e+06	24.65	P36955 ALYYDLISSPDIHGTYK
High	Sequest HT (A2)	Unambiguous	ALYYDLISSPDIHGTYK		1	1	P36955	Protein P36955	P36955	0	3	0.7151	0	1	1	652.666	1955.98	1955.97	4.66	0.00304	HCD (High Energy Collision Dissociation)	MS2	30.187	5.462	24.6491	7701	Silica_Partikel_1mg_mit_RapiGest_3.raw	F4		3.58	0	4.304e-06	30426140	24.67	P36955 ALYYDLISSPDIHGTYK
High	Sequest HT (A2)	Unambiguous	ALYYDLISSPDIHGTYK		1	1	P36955	Protein P36955	P36955	0	3	0.7284	0	1	1	652.664	1955.98	1955.97	2.04	0.00133	HCD (High Energy Collision Dissociation)	MS2	30.0926	39.621	24.5743	8427	In-Gel-Vd_2_neutral.RAW	F1		3.13	0	1.953e-05	6.31657e+06	24.63	P36955 ALYYDLISSPDIHGTYK
High	Sequest HT (A2)	Unambiguous	ALYYDLISSPDIHGTYK		1	1	P36955	Protein P36955	P36955	0	3	0.7591	0	1	1	652.664	1955.98	1955.97	1.86	0.00121	HCD (High Energy Collision Dissociation)	MS2	16.462	75.998	24.5777	8191	In-Gel-Vd_1_neutral.RAW	F2		3.57	0	6.157e-07	7.32649e+06	24.65	P36955 ALYYDLISSPDIHGTYK
High	Sequest HT (A2)	Unambiguous	ALYYDLISSPDIHGTYK		1	1	P36955	Protein P36955	P36955	0	3	0.7507	0	1	1	652.665	1955.98	1955.97	2.23	0.00145	HCD (High Energy Collision Dissociation)	MS2	29.4169	26.354	24.6197	7227	In-Gel-Vd_3_neutral.RAW	F3		3.57	0	5.419e-06	7.81827e+06	24.65	P36955 ALYYDLISSPDIHGTYK
High	Sequest HT (A2)	Unambiguous	ALYYDLISSPDIHGTYKELLDTVTAPQK		1	1	P36955	Protein P36955	P36955	1	4	0.7431	0	1	1	788.664	3151.63	3151.62	4.42	0.00348	HCD (High Energy Collision Dissociation)	MS2	25.7784	45.239	25.9621	8162	Silica_Partikel_1mg_mit_RapiGest_3.raw	F4		4.71	0	9.458e-06	8453955	26.12	P36955 ALYYDLISSPDIHGTYKELLDTVTAPQK
High	Sequest HT (A2)	Unambiguous	AMAVEDIISR		1	1	P07357	Protein P07357	P07357	0	2	0.6667	0	1	1	552.791	1104.58	1104.57	3.48	0.00192	HCD (High Energy Collision Dissociation)	MS2	0	55.786	28.1084	8736	Silica_Partikel_1mg_mit_RapiGest_1.raw	F6		2.73	0	0.00046	26327088	28.26	P07357 AMAVEDIISR
High	Sequest HT (A2)	Unambiguous	AMAVEDIISR		1	1	P07357	Protein P07357	P07357	0	2	0.6506	0	1	1	552.791	1104.58	1104.57	3.36	0.00186	HCD (High Energy Collision Dissociation)	MS2	0	34.162	28.3526	8986	Silica_Partikel_1mg_mit_RapiGest_2.raw	F5		2.69	0	0.0004444	17137124	28.24	P07357 AMAVEDIISR
High	Sequest HT (A2)	Unambiguous	AMAVEDIISR		1	1	P07357	Protein P07357	P07357	0	2	0.622	0	1	1	552.792	1104.58	1104.57	4.47	0.00247	HCD (High Energy Collision Dissociation)	MS2	5.63198	44.543	28.1154	8854	Silica_Partikel_1mg_mit_RapiGest_3.raw	F4		2.46	3.062e-05	0.0006884	31371936	28.26	P07357 AMAVEDIISR
High	Sequest HT (A2)	Unambiguous	AmAVEDIISR	M2(Oxidation)	1	1	P07357	Protein P07357	P07357	0	2	0.5269	0	1	1	560.788	1120.57	1120.57	1.86	0.00104	HCD (High Energy Collision Dissociation)	MS2	24.8936	120	28.295	10103	In-Gel-Vd_2_neutral.RAW	F1		2.79	0	0.0005051	3.87535e+06	28.39	P07357 AmAVEDIISR
High	Sequest HT (A2)	Unambiguous	AMAVEDIISR		1	1	P07357	Protein P07357	P07357	0	2	0.5934	0	1	1	552.791	1104.57	1104.57	2.15	0.00119	HCD (High Energy Collision Dissociation)	MS2	0	120	28.2736	10092	In-Gel-Vd_2_neutral.RAW	F1		2.41	3.062e-05	0.0006453	520764	28.26	P07357 AMAVEDIISR
High	Sequest HT (A2)	Unambiguous	AMAVEDIISR		1	1	P07357	Protein P07357	P07357	0	2	0.633	0	1	1	552.789	1104.57	1104.57	-0.72	-0.0004	HCD (High Energy Collision Dissociation)	MS2	0	120	28.1703	9689	In-Gel-Vd_1_neutral.RAW	F2		2.97	0	0.0002538	1.45057e+06	28.21	P07357 AMAVEDIISR
High	Sequest HT (A2)	Unambiguous	AmAVEDIISR	M2(Oxidation)	1	1	P07357	Protein P07357	P07357	0	2	0.4963	0	1	1	560.788	1120.57	1120.57	2.41	0.00135	HCD (High Energy Collision Dissociation)	MS2	19.7608	120	28.284	9739	In-Gel-Vd_1_neutral.RAW	F2		2.7	0.0004047	0.001704	3495699	28.38	P07357 AmAVEDIISR
High	Sequest HT (A2)	Unambiguous	AMAVEDIISR		1	1	P07357	Protein P07357	P07357	0	2	0.5985	0	1	1	552.789	1104.57	1104.57	-0.61	-0.00034	HCD (High Energy Collision Dissociation)	MS2	0	120	28.2534	8364	In-Gel-Vd_3_neutral.RAW	F3		2.59	0	0.0002101	1.21844e+06	28.24	P07357 AMAVEDIISR
High	Sequest HT (A2)	Unambiguous	AmAVEDIISR	M2(Oxidation)	1	1	P07357	Protein P07357	P07357	0	2	0.4476	0	1	1	560.788	1120.57	1120.57	1.32	0.00074	HCD (High Energy Collision Dissociation)	MS2	12.5789	120	28.2574	8365	In-Gel-Vd_3_neutral.RAW	F3		2.48	3.062e-05	0.000952	2.91371e+06	28.39	P07357 AmAVEDIISR
High	Sequest HT (A2)	Unambiguous	ANLPQSFQVDTSK		1	1	P21333	Protein P21333	P21333	0	2	0.7516	0	1	1	717.867	1434.73	1434.72	2.98	0.00214	HCD (High Energy Collision Dissociation)	MS2	0	120	29.8804	9236	Silica_Partikel_1mg_mit_RapiGest_1.raw	F6		3.18	0	0.000353	4456127	29.93	P21333 ANLPQSFQVDTSK
High	Sequest HT (A2)	Unambiguous	ANLPQSFQVDTSK		1	1	P21333	Protein P21333	P21333	0	2	0.5417	0	1	1	717.868	1434.73	1434.72	4.17	0.00299	HCD (High Energy Collision Dissociation)	MS2	55.5114	38.724	29.9972	9487	Silica_Partikel_1mg_mit_RapiGest_2.raw	F5		1.92	0.0005731	0.002532	4.82968e+06	29.98	P21333 ANLPQSFQVDTSK
High	Sequest HT (A2)	Unambiguous	ANLPQSFQVDTSK		1	1	P21333	Protein P21333	P21333	0	2	0.7416	0	1	1	717.867	1434.73	1434.72	3.07	0.0022	HCD (High Energy Collision Dissociation)	MS2	30.608	78.013	29.9143	9366	Silica_Partikel_1mg_mit_RapiGest_3.raw	F4		3.29	0	0.0001895	4.55808e+06	29.96	P21333 ANLPQSFQVDTSK
High	Sequest HT (A2)	Unambiguous	ANLQSVPHASASRPR		1	1	O14791	Protein O14791	O14791	0	2	0.7108	0	1	1	795.929	1590.85	1590.85	3.51	0.00279	HCD (High Energy Collision Dissociation)	MS2	0	120	16.8946	4726	Silica_Partikel_1mg_mit_RapiGest_1.raw	F6		3.32	0	1.793e-05	1.50095e+06	16.89	O14791 ANLQSVPHASASRPR
High	Sequest HT (A2)	Unambiguous	ANLQSVPHASASRPR		1	1	O14791	Protein O14791	O14791	0	4	0.6757	0	1	1	398.468	1590.85	1590.85	2.49	0.00099	HCD (High Energy Collision Dissociation)	MS2	3.70565	26.471	16.9994	4762	Silica_Partikel_1mg_mit_RapiGest_1.raw	F6		4.41	0	4.51e-05	33954116	16.9	O14791 ANLQSVPHASASRPR
High	Sequest HT (A2)	Unambiguous	ANLQSVPHASASRPR		1	1	O14791	Protein O14791	O14791	0	4	0.697	0	1	1	398.468	1590.85	1590.85	1.57	0.00062	HCD (High Energy Collision Dissociation)	MS2	0	56.216	16.7962	4713	Silica_Partikel_1mg_mit_RapiGest_2.raw	F5		4.72	0	7.527e-06	37413932	16.9	O14791 ANLQSVPHASASRPR
High	Sequest HT (A2)	Unambiguous	ANLQSVPHASASRPR		1	1	O14791	Protein O14791	O14791	0	3	0.6473	0	1	1	530.955	1590.85	1590.85	2.77	0.00147	HCD (High Energy Collision Dissociation)	MS2	14.6951	48.724	16.8302	4776	Silica_Partikel_1mg_mit_RapiGest_3.raw	F4		4.31	0	1.939e-06	10778675	16.9	O14791 ANLQSVPHASASRPR
High	Sequest HT (A2)	Unambiguous	ANLQSVPHASASRPR		1	1	O14791	Protein O14791	O14791	0	4	0.6681	0	1	1	398.467	1590.85	1590.85	1.19	0.00047	HCD (High Energy Collision Dissociation)	MS2	1.85344	36.401	16.7955	4762	Silica_Partikel_1mg_mit_RapiGest_3.raw	F4		4.73	0	0.0001401	37138144	16.9	O14791 ANLQSVPHASASRPR
High	Sequest HT (A2)	Unambiguous	ANLQSVPHASASRPR		1	1	O14791	Protein O14791	O14791	0	4	0.6047	0	1	1	398.467	1590.85	1590.85	0.27	0.00011	HCD (High Energy Collision Dissociation)	MS2	40.6359	120	16.9071	5176	Silica_Partikel_1mg_mit_Urea+CHAPS_gefaellt_2.RAW	F9		2.53	0.0005968	0.002637	241094	16.91	O14791 ANLQSVPHASASRPR
High	Sequest HT (A2)	Unambiguous	ANLQSVPHASASRPR		1	1	O14791	Protein O14791	O14791	0	4	0.53	0	1	1	398.467	1590.85	1590.85	0.04	1e-05	HCD (High Energy Collision Dissociation)	MS2	50.6711	120	16.8965	4164	Silica_Partikel_1mg_mit_Urea+CHAPS_gefaellt_3.RAW	F8		2.17	0.001147	0.008351	236269	16.92	O14791 ANLQSVPHASASRPR
High	Sequest HT (A2)	Unambiguous	ANLQSVPHASASRPR		1	1	O14791	Protein O14791	O14791	0	4	0.6566	0	1	1	398.467	1590.85	1590.85	1.03	0.00041	HCD (High Energy Collision Dissociation)	MS2	11.6334	120	16.8723	5028	In-Gel-Vd_2_neutral.RAW	F1		4.31	0	9.044e-06	2.26847e+06	16.9	O14791 ANLQSVPHASASRPR
High	Sequest HT (A2)	Unambiguous	ANLQSVPHASASRPR		1	1	O14791	Protein O14791	O14791	0	4	0.7069	0	1	1	398.467	1590.85	1590.85	0.73	0.00029	HCD (High Energy Collision Dissociation)	MS2	14.4251	120	16.9033	4920	In-Gel-Vd_1_neutral.RAW	F2		4.06	0	7.68e-05	1.37968e+06	16.93	O14791 ANLQSVPHASASRPR
High	Sequest HT (A2)	Unambiguous	ANLQSVPHASASRPR		1	1	O14791	Protein O14791	O14791	0	4	0.6593	0	1	1	398.467	1590.85	1590.85	0.27	0.00011	HCD (High Energy Collision Dissociation)	MS2	35.1879	120	16.8379	4621	In-Gel-Vd_3_neutral.RAW	F3		4.55	0	6.293e-05	3.35338e+06	16.89	O14791 ANLQSVPHASASRPR
High	Sequest HT (A2)	Unambiguous	ANLSSQALQMSLDYGFVTPLTSMSIR		1	1	P19827	Protein P19827	P19827	0	3	0.8043	0	1	1	944.149	2830.43	2830.41	7.24	0.00683	HCD (High Energy Collision Dissociation)	MS2	17.5397	120	36.253	11690	Silica_Partikel_1mg_mit_RapiGest_1.raw	F6		4.14	0	2.549e-07	1629438	36.16	P19827 ANLSSQALQMSLDYGFVTPLTSMSIR
High	Sequest HT (A2)	Unambiguous	ANLSSQALQMSLDYGFVTPLTSMSIR		1	1	P19827	Protein P19827	P19827	0	3	0.6893	0	1	1	944.147	2830.43	2830.41	5.36	0.00506	HCD (High Energy Collision Dissociation)	MS2	17.2344	120	35.9304	11716	Silica_Partikel_1mg_mit_RapiGest_2.raw	F5		5.44	0	7.914e-08	2767869	35.88	P19827 ANLSSQALQMSLDYGFVTPLTSMSIR
High	Sequest HT (A2)	Unambiguous	ANLSSQALQMSLDYGFVTPLTSMSIR		1	1	P19827	Protein P19827	P19827	0	3	0.7387	0	1	1	944.145	2830.42	2830.41	2.84	0.00268	HCD (High Energy Collision Dissociation)	MS2	7.532	120	35.9249	11451	Silica_Partikel_1mg_mit_RapiGest_3.raw	F4		5.51	0	7.76e-08	1.96948e+06	35.93	P19827 ANLSSQALQMSLDYGFVTPLTSMSIR
High	Sequest HT (A2)	Unambiguous	ANPTVTLFPPSSEELQANK		1	2	B9A064	Protein B9A064	B9A064; P0CG04	0	2	0.82	0	1	1	1022.03	2043.05	2043.04	3.49	0.00356	HCD (High Energy Collision Dissociation)	MS2	0	88.713	33.3252	10132	Silica_Partikel_1mg_mit_RapiGest_1.raw	F6		4.61	0	8.436e-08	12170638	33.47	B9A064 ANPTVTLFPPSSEELQANK
High	Sequest HT (A2)	Unambiguous	ANPTVTLFPPSSEELQANK		1	2	B9A064	Protein B9A064	B9A064; P0CG04	0	3	0.7173	0	1	1	681.687	2043.05	2043.04	4.14	0.00282	HCD (High Energy Collision Dissociation)	MS2	0	12.028	33.4147	10153	Silica_Partikel_1mg_mit_RapiGest_1.raw	F6		4.21	0	8.171e-06	26386000	33.46	B9A064 ANPTVTLFPPSSEELQANK
High	Sequest HT (A2)	Unambiguous	ANPTVTLFPPSSEELQANK		1	2	B9A064	Protein B9A064	B9A064; P0CG04	0	2	0.7886	0	1	1	1022.03	2043.05	2043.04	2.89	0.00295	HCD (High Energy Collision Dissociation)	MS2	0	37.095	33.5036	10460	Silica_Partikel_1mg_mit_RapiGest_2.raw	F5		4.73	0	1.784e-06	20426614	33.42	B9A064 ANPTVTLFPPSSEELQANK
High	Sequest HT (A2)	Unambiguous	ANPTVTLFPPSSEELQANK		1	2	B9A064	Protein B9A064	B9A064; P0CG04	0	3	0.697	0	1	1	681.687	2043.05	2043.04	3.42	0.00233	HCD (High Energy Collision Dissociation)	MS2	0.578939	10.099	33.2971	10404	Silica_Partikel_1mg_mit_RapiGest_2.raw	F5		4.39	0	5.484e-05	33891240	33.45	B9A064 ANPTVTLFPPSSEELQANK
High	Sequest HT (A2)	Unambiguous	ANPTVTLFPPSSEELQANK		1	2	B9A064	Protein B9A064	B9A064; P0CG04	0	2	0.7242	0	1	1	1022.03	2043.05	2043.04	3.37	0.00344	HCD (High Energy Collision Dissociation)	MS2	36.3755	120	33.0419	10177	Silica_Partikel_1mg_mit_RapiGest_3.raw	F4		3.88	0	4.658e-07	10662333	33.54	B9A064 ANPTVTLFPPSSEELQANK
High	Sequest HT (A2)	Unambiguous	ANPTVTLFPPSSEELQANK		1	2	B9A064	Protein B9A064	B9A064; P0CG04	0	3	0.6806	0	1	1	681.686	2043.04	2043.04	2.7	0.00184	HCD (High Energy Collision Dissociation)	MS2	7.24828	28.307	33.241	10227	Silica_Partikel_1mg_mit_RapiGest_3.raw	F4		4.79	0	4.885e-06	21487008	33.55	B9A064 ANPTVTLFPPSSEELQANK
High	Sequest HT (A2)	Unambiguous	ANPTVTLFPPSSEELQANK		1	2	B9A064	Protein B9A064	B9A064; P0CG04	0	3	0.6446	0	1	1	681.687	2043.05	2043.04	2.97	0.00202	HCD (High Energy Collision Dissociation)	MS2	13.8487	120	24.9739	6927	Silica_Partikel_1mg_mit_Urea+CHAPS_gefaellt_3.RAW	F8		2.87	0	0.0001519	299698	24.97	B9A064 ANPTVTLFPPSSEELQANK
High	Sequest HT (A2)	Unambiguous	ANPTVTLFPPSSEELQANK		1	2	B9A064	Protein B9A064	B9A064; P0CG04	0	2	0.682	0	1	1	1022.02	2043.04	2043.04	1.63	0.00167	HCD (High Energy Collision Dissociation)	MS2	0	120	33.0559	12140	In-Gel-Vd_2_neutral.RAW	F1		2.61	0	0.0002475	3.47902e+06	33.61	B9A064 ANPTVTLFPPSSEELQANK
High	Sequest HT (A2)	Unambiguous	ANPTVTLFPPSSEELQANK		1	2	B9A064	Protein B9A064	B9A064; P0CG04	0	3	0.7202	0	1	1	681.686	2043.04	2043.04	2.7	0.00184	HCD (High Energy Collision Dissociation)	MS2	6.80619	120	33.1813	12194	In-Gel-Vd_2_neutral.RAW	F1		4.61	0	1.259e-05	7498476	33.61	B9A064 ANPTVTLFPPSSEELQANK
High	Sequest HT (A2)	Unambiguous	ANPTVTLFPPSSEELQANK		1	2	B9A064	Protein B9A064	B9A064; P0CG04	0	2	0.7698	0	1	1	1022.02	2043.04	2043.04	0.86	0.00088	HCD (High Energy Collision Dissociation)	MS2	0	120	33.2767	11845	In-Gel-Vd_1_neutral.RAW	F2		4.04	0	3.38e-07	3.24662e+06	33.56	B9A064 ANPTVTLFPPSSEELQANK
High	Sequest HT (A2)	Unambiguous	ANPTVTLFPPSSEELQANK		1	2	B9A064	Protein B9A064	B9A064; P0CG04	0	3	0.7055	0	1	1	681.686	2043.04	2043.04	1.54	0.00105	HCD (High Energy Collision Dissociation)	MS2	8.56343	120	33.2084	11816	In-Gel-Vd_1_neutral.RAW	F2		4.21	0	2.021e-05	5483912	33.56	B9A064 ANPTVTLFPPSSEELQANK
High	Sequest HT (A2)	Unambiguous	ANPTVTLFPPSSEELQANK		1	2	B9A064	Protein B9A064	B9A064; P0CG04	0	3	0.7246	0	1	1	681.686	2043.04	2043.04	1.54	0.00105	HCD (High Energy Collision Dissociation)	MS2	1.56226	34.742	33.6864	9832	In-Gel-Vd_3_neutral.RAW	F3		5.01	0	2.233e-06	11180224	33.57	B9A064 ANPTVTLFPPSSEELQANK
High	Sequest HT (A2)	Unambiguous	ANPTVTLFPPSSEELQANK		1	2	B9A064	Protein B9A064	B9A064; P0CG04	0	2	0.79	0	1	1	1022.02	2043.04	2043.04	0.68	0.00069	HCD (High Energy Collision Dissociation)	MS2	0	120	33.7209	9843	In-Gel-Vd_3_neutral.RAW	F3		4.81	0	3.394e-07	5535098	33.57	B9A064 ANPTVTLFPPSSEELQANK
High	Sequest HT (A2)	Unambiguous	ANQQFLVYcEIDGSGNGWTVFQK	C9(Carbamidomethyl)	1	1	P02679	Protein P02679	P02679	0	3	0.8295	0	1	1	887.753	2661.24	2661.24	1.44	0.00128	HCD (High Energy Collision Dissociation)	MS2	0	120	35.0716	12974	In-Gel-Vd_2_neutral.RAW	F1		5.69	0	3.181e-07	4871559	35.14	P02679 ANQQFLVYcEIDGSGNGWTVFQK
High	Sequest HT (A2)	Unambiguous	ANQQFLVYcEIDGSGNGWTVFQK	C9(Carbamidomethyl)	1	1	P02679	Protein P02679	P02679	0	2	0.8275	0	1	1	1331.12	2661.23	2661.24	-2.36	-0.00314	HCD (High Energy Collision Dissociation)	MS2	0	120	35.3308	12809	In-Gel-Vd_1_neutral.RAW	F2		4.58	0	7.78e-08	1.21425e+06	35.29	P02679 ANQQFLVYcEIDGSGNGWTVFQK
High	Sequest HT (A2)	Unambiguous	ANQQFLVYcEIDGSGNGWTVFQK	C9(Carbamidomethyl)	1	1	P02679	Protein P02679	P02679	0	3	0.7836	0	1	1	887.752	2661.24	2661.24	0.62	0.00055	HCD (High Energy Collision Dissociation)	MS2	5.68199	120	35.392	12838	In-Gel-Vd_1_neutral.RAW	F2		4.76	0	1.179e-06	8207305	35.3	P02679 ANQQFLVYcEIDGSGNGWTVFQK
High	Sequest HT (A2)	Unambiguous	ANQQFLVYcEIDGSGNGWTVFQK	C9(Carbamidomethyl)	1	1	P02679	Protein P02679	P02679	0	2	0.8821	0	1	1	1331.12	2661.23	2661.24	-3.28	-0.00436	HCD (High Energy Collision Dissociation)	MS2	0	120	35.1589	10434	In-Gel-Vd_3_neutral.RAW	F3		4.58	0	1.001e-05	614825	35.18	P02679 ANQQFLVYcEIDGSGNGWTVFQK
High	Sequest HT (A2)	Unambiguous	ANQQFLVYcEIDGSGNGWTVFQK	C9(Carbamidomethyl)	1	1	P02679	Protein P02679	P02679	0	3	0.8153	0	1	1	887.753	2661.25	2661.24	1.92	0.00171	HCD (High Energy Collision Dissociation)	MS2	0	106.197	35.1428	10426	In-Gel-Vd_3_neutral.RAW	F3		5.74	0	3.238e-07	6.62738e+06	35.16	P02679 ANQQFLVYcEIDGSGNGWTVFQK
High	Sequest HT (A2)	Unambiguous	ANRPFLVFIR		1	1	P01008	Protein P01008	P01008	0	3	0.626	0	1	1	411.58	1232.73	1232.73	0.37	0.00015	HCD (High Energy Collision Dissociation)	MS2	39.4077	120	18.3782	5657	In-Gel-Vd_2_neutral.RAW	F1		3.61	0	0.0002271	950187	18.38	P01008 ANRPFLVFIR
High	Sequest HT (A2)	Unambiguous	ANRPFLVFIR		1	1	P01008	Protein P01008	P01008	0	3	0.6172	0	1	1	411.58	1232.73	1232.73	0.44	0.00018	HCD (High Energy Collision Dissociation)	MS2	37.7089	120	18.3636	5431	In-Gel-Vd_1_neutral.RAW	F2		3.37	0	0.0002194	1.44526e+06	18.38	P01008 ANRPFLVFIR
High	Sequest HT (A2)	Unambiguous	ANRPFLVFIR		1	1	P01008	Protein P01008	P01008	0	3	0.6016	0	1	1	411.581	1232.73	1232.73	1.11	0.00046	HCD (High Energy Collision Dissociation)	MS2	45.675	120	18.3609	5118	In-Gel-Vd_3_neutral.RAW	F3		3.64	3.062e-05	0.00107	1.29455e+06	18.37	P01008 ANRPFLVFIR
High	Sequest HT (A2)	Unambiguous	ANSAGATR		1	1	P06396	Protein P06396	P06396	0	2	0.6418	0	1	1	374.191	747.374	747.374	-0.35	-0.00013	HCD (High Energy Collision Dissociation)	MS2	34.8283	120	22.3979	6852	Silica_Partikel_1mg_mit_Urea+CHAPS_gefaellt_2.RAW	F9		2.01	0.0008241	0.003789	375521	22.41	P06396 ANSAGATR
High	Sequest HT (A2)	Unambiguous	ANSAGATR		1	1	P06396	Protein P06396	P06396	0	2	0.5243	0	1	1	374.191	747.375	747.374	1.04	0.00039	HCD (High Energy Collision Dissociation)	MS2	35.7555	120	22.454	5365	Silica_Partikel_1mg_mit_Urea+CHAPS_gefaellt_3.RAW	F8		1.85	0.00087	0.003947	267187	22.4	P06396 ANSAGATR
High	Sequest HT (A2)	Unambiguous	ANSFLGEK		1	1	P0C0L4	Protein P0C0L4	P0C0L4	0	2	0.4779	0	1	1	433.225	865.444	865.441	2.45	0.00106	HCD (High Energy Collision Dissociation)	MS2	11.6876	14.369	23.0868	7070	Silica_Partikel_1mg_mit_RapiGest_1.raw	F6		2.26	0.001784	0.01978	27905030	23.03	P0C0L4 ANSFLGEK
High	Sequest HT (A2)	Unambiguous	ANSFLGEK		1	1	P0C0L4	Protein P0C0L4	P0C0L4	0	2	0.4724	0	1	1	433.224	865.441	865.441	-0.86	-0.00037	HCD (High Energy Collision Dissociation)	MS2	40.5962	120	23.1234	7044	Silica_Partikel_1mg_mit_Urea+CHAPS_gefaellt_2.RAW	F9		1.63	0.001236	0.00901	146668	23.15	P0C0L4 ANSFLGEK
High	Sequest HT (A2)	Unambiguous	ANSFLGEK		1	1	P0C0L4	Protein P0C0L4	P0C0L4	0	2	0.5244	0	1	1	433.225	865.442	865.441	1.18	0.00051	HCD (High Energy Collision Dissociation)	MS2	14.9518	81.882	23.0122	7713	In-Gel-Vd_2_neutral.RAW	F1		2.46	0.001023	0.007482	10037548	23.06	P0C0L4 ANSFLGEK
High	Sequest HT (A2)	Unambiguous	ANSFLGEK		1	1	P0C0L4	Protein P0C0L4	P0C0L4	0	2	0.5224	0	1	1	433.225	865.442	865.441	1.18	0.00051	HCD (High Energy Collision Dissociation)	MS2	16.561	66.754	22.9847	7506	In-Gel-Vd_1_neutral.RAW	F2		2.68	0.000941	0.005699	15245657	23.04	P0C0L4 ANSFLGEK
High	Sequest HT (A2)	Unambiguous	ANSFLGEK		1	1	P0C0L4	Protein P0C0L4	P0C0L4	0	2	0.5189	0	1	1	433.225	865.442	865.441	0.55	0.00024	HCD (High Energy Collision Dissociation)	MS2	16.9518	65.957	23.0226	6699	In-Gel-Vd_3_neutral.RAW	F3		2.64	0.000941	0.005726	6.87166e+06	23.07	P0C0L4 ANSFLGEK
High	Sequest HT (A2)	Unambiguous	ANTVQEATFQMELPK		1	1	Q14624	Protein Q14624	Q14624	0	2	0.6394	0	1	1	853.927	1706.85	1706.84	2.6	0.00222	HCD (High Energy Collision Dissociation)	MS2	38.1137	120	30.1901	9323	Silica_Partikel_1mg_mit_RapiGest_1.raw	F6		2.69	0	5.305e-05	26095432	30.57	Q14624 ANTVQEATFQMELPK
High	Sequest HT (A2)	Unambiguous	ANTVQEATFQMELPK		1	1	Q14624	Protein Q14624	Q14624	0	3	0.6561	0	1	1	569.621	1706.85	1706.84	3.42	0.00194	HCD (High Energy Collision Dissociation)	MS2	4.13083	37.02	30.2555	9341	Silica_Partikel_1mg_mit_RapiGest_1.raw	F6		3.14	0	0.0002244	32235610	30.53	Q14624 ANTVQEATFQMELPK
High	Sequest HT (A2)	Unambiguous	ANTVQEATFQMELPK		1	1	Q14624	Protein Q14624	Q14624	0	3	0.7164	0	1	1	569.621	1706.85	1706.84	3.74	0.00213	HCD (High Energy Collision Dissociation)	MS2	0	49.041	30.2568	9571	Silica_Partikel_1mg_mit_RapiGest_2.raw	F5		4.02	0	0.0001195	33023902	30.54	Q14624 ANTVQEATFQMELPK
High	Sequest HT (A2)	Unambiguous	ANTVQEATFQMELPK		1	1	Q14624	Protein Q14624	Q14624	0	2	0.7433	0	1	1	853.927	1706.85	1706.84	3.25	0.00277	HCD (High Energy Collision Dissociation)	MS2	0	14.823	30.6746	9700	Silica_Partikel_1mg_mit_RapiGest_2.raw	F5		3.74	0	4.34e-05	33804572	30.56	Q14624 ANTVQEATFQMELPK
High	Sequest HT (A2)	Unambiguous	ANTVQEATFQMELPK		1	1	Q14624	Protein Q14624	Q14624	0	2	0.7535	0	1	1	853.928	1706.85	1706.84	4.1	0.0035	HCD (High Energy Collision Dissociation)	MS2	1.077	20.577	30.5077	9534	Silica_Partikel_1mg_mit_RapiGest_3.raw	F4		3.53	0	8.81e-06	29868880	30.6	Q14624 ANTVQEATFQMELPK
High	Sequest HT (A2)	Unambiguous	ANTVQEATFQMELPK		1	1	Q14624	Protein Q14624	Q14624	0	3	0.6467	0	1	1	569.621	1706.85	1706.84	4.7	0.00268	HCD (High Energy Collision Dissociation)	MS2	0.332295	11.014	30.4646	9522	Silica_Partikel_1mg_mit_RapiGest_3.raw	F4		3.68	0	4.751e-05	31385344	30.59	Q14624 ANTVQEATFQMELPK
High	Sequest HT (A2)	Unambiguous	ANTVQEATFQMELPK		1	1	Q14624	Protein Q14624	Q14624	0	2	0.6364	0	1	1	853.925	1706.84	1706.84	0.67	0.00057	HCD (High Energy Collision Dissociation)	MS2	55.979	120	29.2346	9074	Silica_Partikel_1mg_mit_Urea+CHAPS_gefaellt_2.RAW	F9		1.65	0.001784	0.01894	169916	29.3	Q14624 ANTVQEATFQMELPK
High	Sequest HT (A2)	Unambiguous	ANTVQEATFQMELPK		1	1	Q14624	Protein Q14624	Q14624	0	3	0.6368	0	1	1	569.62	1706.84	1706.84	1.59	0.00091	HCD (High Energy Collision Dissociation)	MS2	11.2037	120	29.2054	9062	Silica_Partikel_1mg_mit_Urea+CHAPS_gefaellt_2.RAW	F9		2.12	3.062e-05	0.001158	370037	29.3	Q14624 ANTVQEATFQMELPK
High	Sequest HT (A2)	Unambiguous	ANTVQEATFQMELPK		1	1	Q14624	Protein Q14624	Q14624	0	2	0.7608	0	1	1	853.926	1706.85	1706.84	2.17	0.00185	HCD (High Energy Collision Dissociation)	MS2	9.40635	120	24.7196	6565	Silica_Partikel_1mg_mit_Urea+CHAPS_gefaellt_3.RAW	F8		2.55	3.062e-05	0.0007436	286407	24.72	Q14624 ANTVQEATFQMELPK
High	Sequest HT (A2)	Unambiguous	ANTVQEATFQMELPK		1	1	Q14624	Protein Q14624	Q14624	0	3	0.631	0	1	1	569.62	1706.85	1706.84	2.24	0.00127	HCD (High Energy Collision Dissociation)	MS2	17.9227	120	24.7131	6556	Silica_Partikel_1mg_mit_Urea+CHAPS_gefaellt_3.RAW	F8		2.9	0	0.0001333	549099	24.72	Q14624 ANTVQEATFQMELPK
High	Sequest HT (A2)	Unambiguous	ANTVQEATFQMELPK		1	1	Q14624	Protein Q14624	Q14624	0	3	0.6371	0	1	1	569.62	1706.84	1706.84	1.38	0.00078	HCD (High Energy Collision Dissociation)	MS2	28.2668	120	30.803	13630	Silica_Partikel_1mg_mit_Urea+CHAPS_gefaellt_1.RAW	F7		1.24	0.0006654	0.003022	125991	30.71	Q14624 ANTVQEATFQMELPK
High	Sequest HT (A2)	Unambiguous	ANTVQEATFQmELPK	M11(Oxidation)	1	1	Q14624	Protein Q14624	Q14624	0	2	0.7728	0	1	1	861.924	1722.84	1722.84	2.41	0.00208	HCD (High Energy Collision Dissociation)	MS2	7.68861	120	30.6583	11147	In-Gel-Vd_2_neutral.RAW	F1		4.05	0	2.465e-05	4029656	30.82	Q14624 ANTVQEATFQmELPK
High	Sequest HT (A2)	Unambiguous	ANTVQEATFQmELPK	M11(Oxidation)	1	1	Q14624	Protein Q14624	Q14624	0	3	0.7182	0	1	1	574.952	1722.84	1722.84	2.48	0.00142	HCD (High Energy Collision Dissociation)	MS2	22.9738	115.833	30.6785	11156	In-Gel-Vd_2_neutral.RAW	F1		4.01	0	0.0002643	4437511	30.83	Q14624 ANTVQEATFQmELPK
High	Sequest HT (A2)	Unambiguous	ANTVQEATFQMELPK		1	1	Q14624	Protein Q14624	Q14624	0	3	0.6374	0	1	1	569.62	1706.85	1706.84	2.13	0.00121	HCD (High Energy Collision Dissociation)	MS2	14.4466	120	30.6416	11139	In-Gel-Vd_2_neutral.RAW	F1		2.62	0.0005028	0.002183	688816	30.68	Q14624 ANTVQEATFQMELPK
High	Sequest HT (A2)	Unambiguous	ANTVQEATFQMELPK		1	1	Q14624	Protein Q14624	Q14624	0	3	0.6062	0	1	1	569.621	1706.85	1706.84	3.52	0.00201	HCD (High Energy Collision Dissociation)	MS2	11.1034	74.321	30.6512	10807	In-Gel-Vd_1_neutral.RAW	F2		2.92	0	0.0002621	2.37515e+06	30.67	Q14624 ANTVQEATFQMELPK
High	Sequest HT (A2)	Unambiguous	ANTVQEATFQMELPK		1	1	Q14624	Protein Q14624	Q14624	0	2	0.7709	0	1	1	853.928	1706.85	1706.84	4.46	0.00381	HCD (High Energy Collision Dissociation)	MS2	5.4626	90.481	30.6268	10795	In-Gel-Vd_1_neutral.RAW	F2		4.06	0	4.06e-05	3.64688e+06	30.66	Q14624 ANTVQEATFQMELPK
High	Sequest HT (A2)	Unambiguous	ANTVQEATFQmELPK	M11(Oxidation)	1	1	Q14624	Protein Q14624	Q14624	0	3	0.6948	0	1	1	574.952	1722.84	1722.84	2.05	0.00118	HCD (High Energy Collision Dissociation)	MS2	0	53.79	30.8989	10914	In-Gel-Vd_1_neutral.RAW	F2		4.26	0	0.0001174	5.55604e+06	30.82	Q14624 ANTVQEATFQmELPK
High	Sequest HT (A2)	Unambiguous	ANTVQEATFQmELPK	M11(Oxidation)	1	1	Q14624	Protein Q14624	Q14624	0	2	0.7241	0	1	1	861.923	1722.84	1722.84	1.63	0.00141	HCD (High Energy Collision Dissociation)	MS2	4.80921	68.062	30.9255	10925	In-Gel-Vd_1_neutral.RAW	F2		4.64	0	1.455e-06	5596522	30.82	Q14624 ANTVQEATFQmELPK
High	Sequest HT (A2)	Unambiguous	ANTVQEATFQMELPK		1	1	Q14624	Protein Q14624	Q14624	0	2	0.7199	0	1	1	853.927	1706.85	1706.84	3.39	0.00289	HCD (High Energy Collision Dissociation)	MS2	20.2863	120	30.5817	9048	In-Gel-Vd_3_neutral.RAW	F3		3.82	0	2.465e-05	1.53734e+06	30.58	Q14624 ANTVQEATFQMELPK
High	Sequest HT (A2)	Unambiguous	ANTVQEATFQmELPK	M11(Oxidation)	1	1	Q14624	Protein Q14624	Q14624	0	2	0.7436	0	1	1	861.924	1722.84	1722.84	1.92	0.00165	HCD (High Energy Collision Dissociation)	MS2	6.19999	120	30.9095	9141	In-Gel-Vd_3_neutral.RAW	F3		4.72	0	9.683e-07	3.01639e+06	30.8	Q14624 ANTVQEATFQmELPK
High	Sequest HT (A2)	Unambiguous	ANTVQEATFQmELPK	M11(Oxidation)	1	1	Q14624	Protein Q14624	Q14624	0	3	0.7109	0	1	1	574.952	1722.84	1722.84	1.94	0.00112	HCD (High Energy Collision Dissociation)	MS2	6.41548	61.143	30.9012	9139	In-Gel-Vd_3_neutral.RAW	F3		3.77	0	0.0003533	3.5334e+06	30.8	Q14624 ANTVQEATFQmELPK
High	Sequest HT (A2)	Unambiguous	ANTVQEATFQMELPKK		1	1	Q14624	Protein Q14624	Q14624	1	3	0.7007	0	1	1	612.318	1834.94	1834.94	1.85	0.00113	HCD (High Energy Collision Dissociation)	MS2	0	120	23.1541	7090	Silica_Partikel_1mg_mit_RapiGest_1.raw	F6		4.61	0	5.049e-05	18352296	23.32	Q14624 ANTVQEATFQMELPKK
High	Sequest HT (A2)	Unambiguous	ANTVQEATFQMELPKK		1	1	Q14624	Protein Q14624	Q14624	1	3	0.7155	0	1	1	612.319	1834.94	1834.94	3.65	0.00223	HCD (High Energy Collision Dissociation)	MS2	8.98946	25.802	23.3971	7246	Silica_Partikel_1mg_mit_RapiGest_2.raw	F5		3.62	0	0.0001515	11364454	23.3	Q14624 ANTVQEATFQMELPKK
High	Sequest HT (A2)	Unambiguous	ANTVQEATFQMELPKK		1	1	Q14624	Protein Q14624	Q14624	1	3	0.7333	0	1	1	612.319	1834.94	1834.94	3.25	0.00199	HCD (High Energy Collision Dissociation)	MS2	12.9548	25.136	23.3977	7267	Silica_Partikel_1mg_mit_RapiGest_3.raw	F4		3.45	0	6.326e-05	17927094	23.3	Q14624 ANTVQEATFQMELPKK
High	Sequest HT (A2)	Unambiguous	ANTVQEATFQMELPKK		1	1	Q14624	Protein Q14624	Q14624	1	3	0.7346	0	1	1	612.32	1834.94	1834.94	3.95	0.00241	HCD (High Energy Collision Dissociation)	MS2	18.3781	120	23.3919	7121	Silica_Partikel_1mg_mit_Urea+CHAPS_gefaellt_2.RAW	F9		2.11	0	0.0001202	128740	23.37	Q14624 ANTVQEATFQMELPKK
High	Sequest HT (A2)	Unambiguous	ANTVQEATFQMELPKK		1	1	Q14624	Protein Q14624	Q14624	1	3	0.6425	0	1	1	612.318	1834.94	1834.94	1.65	0.00101	HCD (High Energy Collision Dissociation)	MS2	0	120	23.441	9310	Silica_Partikel_1mg_mit_Urea+CHAPS_gefaellt_1.RAW	F7		1.79	0.0004047	0.001785	126105	23.46	Q14624 ANTVQEATFQMELPKK
High	Sequest HT (A2)	Unambiguous	ANTVQEATFQmELPKK	M11(Oxidation)	1	1	Q14624	Protein Q14624	Q14624	1	3	0.7218	0	1	1	617.65	1850.94	1850.93	1.98	0.00122	HCD (High Energy Collision Dissociation)	MS2	0	120	23.429	7901	In-Gel-Vd_2_neutral.RAW	F1		4.35	0	1.955e-06	1.53881e+06	23.44	Q14624 ANTVQEATFQmELPKK
High	Sequest HT (A2)	Unambiguous	ANTVQEATFQmELPKK	M11(Oxidation)	1	1	Q14624	Protein Q14624	Q14624	1	3	0.6817	0	1	1	617.65	1850.93	1850.93	1.58	0.00098	HCD (High Energy Collision Dissociation)	MS2	8.95864	120	23.3688	7676	In-Gel-Vd_1_neutral.RAW	F2		3.99	0	5.515e-06	2.3856e+06	23.45	Q14624 ANTVQEATFQmELPKK
High	Sequest HT (A2)	Unambiguous	ANTVQEATFQmELPKK	M11(Oxidation)	1	1	Q14624	Protein Q14624	Q14624	1	3	0.6462	0	1	1	617.65	1850.94	1850.93	2.18	0.00134	HCD (High Energy Collision Dissociation)	MS2	10.0554	77.955	23.4421	6840	In-Gel-Vd_3_neutral.RAW	F3		3.9	0	8.986e-07	1.91036e+06	23.42	Q14624 ANTVQEATFQmELPKK
High	Sequest HT (A2)	Unambiguous	ANVFVQLPR		1	1	P35858	Protein P35858	P35858	0	2	0.6739	0	1	1	522.305	1043.6	1043.6	3.64	0.0019	HCD (High Energy Collision Dissociation)	MS2	46.953	16.789	24.8115	7767	Silica_Partikel_1mg_mit_RapiGest_2.raw	F5		2.76	0.000941	0.006345	14710500	24.81	P35858 ANVFVQLPR
High	Sequest HT (A2)	Unambiguous	ANVFVQLPR		1	1	P35858	Protein P35858	P35858	0	2	0.6689	0	1	1	522.305	1043.6	1043.6	2.24	0.00117	HCD (High Energy Collision Dissociation)	MS2	30.3626	120	24.8949	8575	In-Gel-Vd_2_neutral.RAW	F1		2.99	3.062e-05	0.0009484	2927776	24.94	P35858 ANVFVQLPR
High	Sequest HT (A2)	Unambiguous	ANVFVQLPR		1	1	P35858	Protein P35858	P35858	0	2	0.6601	0	1	1	522.304	1043.6	1043.6	1.54	0.0008	HCD (High Energy Collision Dissociation)	MS2	24.3779	120	24.9261	8335	In-Gel-Vd_1_neutral.RAW	F2		3.03	0.0001781	0.001459	2.28977e+06	24.91	P35858 ANVFVQLPR
High	Sequest HT (A2)	Unambiguous	ANVFVQLPR		1	1	P35858	Protein P35858	P35858	0	2	0.6371	0	1	1	522.304	1043.6	1043.6	0.83	0.00044	HCD (High Energy Collision Dissociation)	MS2	41.1279	120	24.8052	7288	In-Gel-Vd_3_neutral.RAW	F3		2.48	3.062e-05	0.0008266	3.35274e+06	24.92	P35858 ANVFVQLPR
High	Sequest HT (A2)	Unambiguous	APDAGGcLHADPDLGVLcPTGcQLQEALLQQERPIR	C7(Carbamidomethyl); C18(Carbamidomethyl); C22(Carbamidomethyl)	1	1	P02675	Protein P02675	P02675	0	4	0.8636	0	1	1	989.738	3955.93	3955.92	2.19	0.00217	HCD (High Energy Collision Dissociation)	MS2	1.78608	120	27.4591	9731	In-Gel-Vd_2_neutral.RAW	F1		5.06	0	3.597e-08	1.34405e+06	27.47	P02675 APDAGGcLHADPDLGVLcPTGcQLQEALLQQERPIR
High	Sequest HT (A2)	Unambiguous	APDAGGcLHADPDLGVLcPTGcQLQEALLQQERPIR	C7(Carbamidomethyl); C18(Carbamidomethyl); C22(Carbamidomethyl)	1	1	P02675	Protein P02675	P02675	0	4	0.8446	0	1	1	989.738	3955.93	3955.92	2.63	0.0026	HCD (High Energy Collision Dissociation)	MS2	2.91165	120	27.4746	9388	In-Gel-Vd_1_neutral.RAW	F2		4.57	0	2.583e-06	1.32902e+06	27.51	P02675 APDAGGcLHADPDLGVLcPTGcQLQEALLQQERPIR
High	Sequest HT (A2)	Unambiguous	APDAGGcLHADPDLGVLcPTGcQLQEALLQQERPIR	C7(Carbamidomethyl); C18(Carbamidomethyl); C22(Carbamidomethyl)	1	1	P02675	Protein P02675	P02675	0	4	0.8051	0	1	1	989.738	3955.93	3955.92	1.95	0.00193	HCD (High Energy Collision Dissociation)	MS2	1.24097	120	27.5703	8164	In-Gel-Vd_3_neutral.RAW	F3		5.44	0	1.531e-08	2432308	27.45	P02675 APDAGGcLHADPDLGVLcPTGcQLQEALLQQERPIR
High	Sequest HT (A2)	Unambiguous	APDVFPIISGcR	C11(Carbamidomethyl)	1	1	P01880	Protein P01880	P01880	0	2	0.7361	0	1	1	666.344	1331.68	1331.68	2.04	0.00136	HCD (High Energy Collision Dissociation)	MS2	29.0389	120	29.4765	10628	In-Gel-Vd_2_neutral.RAW	F1		2.69	0	0.0001592	910842	29.42	P01880 APDVFPIISGcR
High	Sequest HT (A2)	Unambiguous	APDVFPIISGcR	C11(Carbamidomethyl)	1	1	P01880	Protein P01880	P01880	0	2	0.7108	0	1	1	666.343	1331.68	1331.68	0.85	0.00056	HCD (High Energy Collision Dissociation)	MS2	38.1092	120	29.3359	8685	In-Gel-Vd_3_neutral.RAW	F3		2.87	0	0.0001805	1.74756e+06	29.43	P01880 APDVFPIISGcR
High	Sequest HT (A2)	Unambiguous	APNHAVVTR		1	1	P02787	Protein P02787	P02787	0	3	0.681	0	1	1	322.182	964.532	964.532	-0.66	-0.00021	HCD (High Energy Collision Dissociation)	MS2	0	120	17.2731	5198	In-Gel-Vd_2_neutral.RAW	F1		2.79	0	0.0003068	1.05166e+06	17.29	P02787 APNHAVVTR
High	Sequest HT (A2)	Unambiguous	APNHAVVTR		1	1	P02787	Protein P02787	P02787	0	3	0.6667	0	1	1	322.182	964.532	964.532	-0.66	-0.00021	HCD (High Energy Collision Dissociation)	MS2	36.1877	120	17.3167	4780	In-Gel-Vd_3_neutral.RAW	F3		2.76	0	0.0001289	830914	17.29	P02787 APNHAVVTR
High	Sequest HT (A2)	Unambiguous	APSTWLTAYVVK		1	1	P01024	Protein P01024	P01024	0	2	0.7139	0	1	1	668.371	1335.73	1335.73	2.78	0.00185	HCD (High Energy Collision Dissociation)	MS2	2.61436	120	26.5369	9310	In-Gel-Vd_2_neutral.RAW	F1		3.74	0	2.875e-05	9306673	26.63	P01024 APSTWLTAYVVK
High	Sequest HT (A2)	Unambiguous	APSTWLTAYVVK		1	1	P01024	Protein P01024	P01024	0	2	0.72	0	1	1	668.371	1335.73	1335.73	2.78	0.00185	HCD (High Energy Collision Dissociation)	MS2	0	110.649	26.491	8969	In-Gel-Vd_1_neutral.RAW	F2		4	0	8.092e-06	16523404	26.63	P01024 APSTWLTAYVVK
High	Sequest HT (A2)	Unambiguous	APSTWLTAYVVK		1	1	P01024	Protein P01024	P01024	0	3	0.6194	0	1	1	445.916	1335.73	1335.73	2.15	0.00096	HCD (High Energy Collision Dissociation)	MS2	26.1495	120	26.6099	9017	In-Gel-Vd_1_neutral.RAW	F2		2.68	0.0005968	0.002714	1.78115e+06	26.63	P01024 APSTWLTAYVVK
High	Sequest HT (A2)	Unambiguous	APSTWLTAYVVK		1	1	P01024	Protein P01024	P01024	0	2	0.6972	0	1	1	668.371	1335.73	1335.73	2.32	0.00155	HCD (High Energy Collision Dissociation)	MS2	6.46375	44.777	26.6901	7888	In-Gel-Vd_3_neutral.RAW	F3		3.6	0	5.812e-05	9667437	26.6	P01024 APSTWLTAYVVK
High	Sequest HT (A2)	Unambiguous	APWcHTTNSQVR	C4(Carbamidomethyl)	1	1	P00747	Protein P00747	P00747	0	3	0.7229	0	1	1	486.231	1456.68	1456.68	1.52	0.00074	HCD (High Energy Collision Dissociation)	MS2	2.75668	120	19.1192	5968	In-Gel-Vd_2_neutral.RAW	F1		3.32	0	3.167e-05	1.08676e+06	19.11	P00747 APWcHTTNSQVR
High	Sequest HT (A2)	Unambiguous	APWcHTTNSQVR	C4(Carbamidomethyl)	1	1	P00747	Protein P00747	P00747	0	3	0.725	0	1	1	486.231	1456.68	1456.68	1.83	0.00089	HCD (High Energy Collision Dissociation)	MS2	0	120	19.1145	5706	In-Gel-Vd_1_neutral.RAW	F2		3.2	0	7.657e-05	1.4123e+06	19.11	P00747 APWcHTTNSQVR
High	Sequest HT (A2)	Unambiguous	AQAWGER		1	1	P02649	Protein P02649	P02649	0	2	0.414	0	1	1	409.202	817.397	817.395	2.24	0.00092	HCD (High Energy Collision Dissociation)	MS2	49.1653	35.049	22.7011	6984	Silica_Partikel_1mg_mit_RapiGest_2.raw	F5		1.86	0.007952	0.131	20481254	22.76	P02649 AQAWGER
High	Sequest HT (A2)	Unambiguous	AQAWGER		1	1	P02649	Protein P02649	P02649	0	2	0.5185	0	1	1	409.202	817.397	817.395	2.54	0.00104	HCD (High Energy Collision Dissociation)	MS2	35.5105	120	22.7286	6937	Silica_Partikel_1mg_mit_Urea+CHAPS_gefaellt_2.RAW	F9		1.89	0.003247	0.04706	628748	22.78	P02649 AQAWGER
High	Sequest HT (A2)	Unambiguous	AQAWGER		1	1	P02649	Protein P02649	P02649	0	2	0.4241	0	1	1	409.201	817.395	817.395	0.3	0.00012	HCD (High Energy Collision Dissociation)	MS2	31.2357	120	22.7668	5406	Silica_Partikel_1mg_mit_Urea+CHAPS_gefaellt_3.RAW	F8		1.91	0.0077	0.1261	489536	22.81	P02649 AQAWGER
High	Sequest HT (A2)	Unambiguous	AQAWGER		1	1	P02649	Protein P02649	P02649	0	2	0.478	0	1	1	409.202	817.396	817.395	1.2	0.00049	HCD (High Energy Collision Dissociation)	MS2	61.0159	120	22.7106	7580	In-Gel-Vd_2_neutral.RAW	F1		1.59	0.003012	0.04453	1.60576e+06	22.74	P02649 AQAWGER
High	Sequest HT (A2)	Unambiguous	AQGYSGLSVK		1	1	P07996	Protein P07996	P07996	0	2	0.619	0	1	1	505.27	1009.53	1009.53	1.16	0.00059	HCD (High Energy Collision Dissociation)	MS2	17.9642	92.323	24.1722	7444	Silica_Partikel_1mg_mit_RapiGest_1.raw	F6		2.52	0.0004535	0.001994	4.6592e+06	24.2	P07996 AQGYSGLSVK
High	Sequest HT (A2)	Unambiguous	AQGYSGLSVK		1	1	P07996	Protein P07996	P07996	0	2	0.587	0	1	1	505.27	1009.53	1009.53	2.37	0.0012	HCD (High Energy Collision Dissociation)	MS2	19.7956	120	24.1607	7528	Silica_Partikel_1mg_mit_RapiGest_3.raw	F4		2.76	0.0004271	0.001823	5.69611e+06	24.2	P07996 AQGYSGLSVK
High	Sequest HT (A2)	Unambiguous	AQIPILR		1	1	P04114	Protein P04114	P04114	0	2	0.5779	0	1	1	405.765	810.522	810.52	2.76	0.00112	HCD (High Energy Collision Dissociation)	MS2	17.4099	65.521	22.603	6890	Silica_Partikel_1mg_mit_RapiGest_1.raw	F6		1.99	0.00296	0.04276	128834184	22.76	P04114 AQIPILR
High	Sequest HT (A2)	Unambiguous	AQIPILR		1	1	P04114	Protein P04114	P04114	0	2	0.595	0	1	1	405.765	810.522	810.52	3.06	0.00124	HCD (High Energy Collision Dissociation)	MS2	29.524	57.226	22.5907	6943	Silica_Partikel_1mg_mit_RapiGest_2.raw	F5		2	0.003012	0.0436	149846304	22.76	P04114 AQIPILR
High	Sequest HT (A2)	Unambiguous	AQIPILR		1	1	P04114	Protein P04114	P04114	0	2	0.5588	0	1	1	405.764	810.522	810.52	2.46	0.001	HCD (High Energy Collision Dissociation)	MS2	8.31571	35.695	22.6148	6985	Silica_Partikel_1mg_mit_RapiGest_3.raw	F4		2.04	0.002719	0.0362	155064960	22.77	P04114 AQIPILR
High	Sequest HT (A2)	Unambiguous	AQLGDLPWQVAIK		1	1	P05156	Protein P05156	P05156	0	2	0.5652	0	1	1	719.909	1438.81	1438.81	4.21	0.00303	HCD (High Energy Collision Dissociation)	MS2	26.1263	60.9	28.3498	8805	Silica_Partikel_1mg_mit_RapiGest_1.raw	F6		3.22	0	4.426e-05	9882275	28.43	P05156 AQLGDLPWQVAIK
High	Sequest HT (A2)	Unambiguous	AQLGDLPWQVAIK		1	1	P05156	Protein P05156	P05156	0	2	0.4852	0	1	1	719.908	1438.81	1438.81	2.34	0.00168	HCD (High Energy Collision Dissociation)	MS2	21.639	59.147	28.2058	8944	Silica_Partikel_1mg_mit_RapiGest_2.raw	F5		3.05	0	5.095e-05	16874390	28.35	P05156 AQLGDLPWQVAIK
High	Sequest HT (A2)	Unambiguous	AQLGDLPWQVAIK		1	1	P05156	Protein P05156	P05156	0	2	0.603	0	1	1	719.909	1438.81	1438.81	3.87	0.00278	HCD (High Energy Collision Dissociation)	MS2	29.9508	120	28.6188	9001	Silica_Partikel_1mg_mit_RapiGest_3.raw	F4		3.3	0	0.0001255	9239738	28.43	P05156 AQLGDLPWQVAIK
High	Sequest HT (A2)	Unambiguous	AQLVDMK		1	1	P02671	Protein P02671	P02671	0	2	0.47	0	1	1	402.719	804.431	804.428	3.63	0.00146	HCD (High Energy Collision Dissociation)	MS2	4.72816	55.839	23.3442	7156	Silica_Partikel_1mg_mit_RapiGest_1.raw	F6		2	0.002719	0.03543	464011584	23.49	P02671 AQLVDMK
High	Sequest HT (A2)	Unambiguous	AQLVDMK		1	1	P02671	Protein P02671	P02671	0	2	0.435	0	1	1	402.719	804.431	804.428	3.02	0.00122	HCD (High Energy Collision Dissociation)	MS2	0	96.952	23.6954	7353	Silica_Partikel_1mg_mit_RapiGest_2.raw	F5		2	0.00186	0.02095	420045280	23.48	P02671 AQLVDMK
High	Sequest HT (A2)	Unambiguous	AQLVDMK		1	1	P02671	Protein P02671	P02671	0	2	0.3582	0	1	1	402.719	804.431	804.428	3.56	0.00143	HCD (High Energy Collision Dissociation)	MS2	25.1324	120	23.7633	7389	Silica_Partikel_1mg_mit_RapiGest_3.raw	F4		2.01	0.002371	0.0283	445654944	23.45	P02671 AQLVDMK
High	Sequest HT (A2)	Unambiguous	AQLVDMK		1	1	P02671	Protein P02671	P02671	0	2	0.4459	0	1	1	402.718	804.429	804.428	0.75	0.0003	HCD (High Energy Collision Dissociation)	MS2	31.9981	120	23.6343	7193	Silica_Partikel_1mg_mit_Urea+CHAPS_gefaellt_2.RAW	F9		1.57	0.003322	0.04794	2.45062e+06	23.53	P02671 AQLVDMK
High	Sequest HT (A2)	Unambiguous	AQLVDMK		1	1	P02671	Protein P02671	P02671	0	2	0.4798	0	1	1	402.718	804.428	804.428	0.07	3e-05	HCD (High Energy Collision Dissociation)	MS2	27.3829	120	23.6151	5580	Silica_Partikel_1mg_mit_Urea+CHAPS_gefaellt_3.RAW	F8		1.73	0.003306	0.04773	2.9983e+06	23.53	P02671 AQLVDMK
High	Sequest HT (A2)	Unambiguous	AQLVDMK		1	1	P02671	Protein P02671	P02671	0	2	0.474	0	1	1	402.718	804.429	804.428	0.98	0.00039	HCD (High Energy Collision Dissociation)	MS2	31.0644	120	23.5892	9402	Silica_Partikel_1mg_mit_Urea+CHAPS_gefaellt_1.RAW	F7		1.73	0.003413	0.05101	2.93308e+06	23.54	P02671 AQLVDMK
High	Sequest HT (A2)	Unambiguous	AQLVDMK		1	1	P02671	Protein P02671	P02671	0	2	0.5309	0	1	1	402.718	804.429	804.428	0.67	0.00027	HCD (High Energy Collision Dissociation)	MS2	55.885	120	23.9302	9605	Silica_Partikel_1mg_mit_Urea+CHAPS_gefaellt_1.RAW	F7		1.62	0.002719	0.03539	447791	23.81	P02671 AQLVDMK
High	Sequest HT (A2)	Unambiguous	AQLVDMK		1	1	P02671	Protein P02671	P02671	0	2	0.4712	0	1	1	402.718	804.429	804.428	1.2	0.00048	HCD (High Energy Collision Dissociation)	MS2	4.16954	97.128	23.4247	7899	In-Gel-Vd_2_neutral.RAW	F1		2.08	0.001579	0.0141	14352870	23.49	P02671 AQLVDMK
High	Sequest HT (A2)	Unambiguous	AQLVDmK	M6(Oxidation)	1	1	P02671	Protein P02671	P02671	0	2	0.3913	0	1	1	410.716	820.425	820.423	1.95	0.0008	HCD (High Energy Collision Dissociation)	MS2	43.3115	43.364	23.9106	8119	In-Gel-Vd_2_neutral.RAW	F1		2.07	0.002719	0.03622	76637616	24.02	P02671 AQLVDmK
High	Sequest HT (A2)	Unambiguous	AQLVDMK		1	1	P02671	Protein P02671	P02671	0	2	0.4703	0	1	1	402.718	804.43	804.428	1.58	0.00064	HCD (High Energy Collision Dissociation)	MS2	11.9116	120	23.3933	7686	In-Gel-Vd_1_neutral.RAW	F2		2.02	0.001388	0.01174	37085616	23.5	P02671 AQLVDMK
High	Sequest HT (A2)	Unambiguous	AQLVDMK		1	1	P02671	Protein P02671	P02671	0	2	0.4842	0	1	1	402.718	804.429	804.428	0.98	0.00039	HCD (High Energy Collision Dissociation)	MS2	3.06604	30.159	23.574	6884	In-Gel-Vd_3_neutral.RAW	F3		1.9	0.00186	0.02099	26468370	23.47	P02671 AQLVDMK
High	Sequest HT (A2)	Unambiguous	AQLVDmK	M6(Oxidation)	1	1	P02671	Protein P02671	P02671	0	2	0.4924	0	1	1	410.716	820.425	820.423	2.1	0.00086	HCD (High Energy Collision Dissociation)	MS2	52.7155	54.367	23.8509	6974	In-Gel-Vd_3_neutral.RAW	F3		1.97	0.002786	0.03989	55821116	24.01	P02671 AQLVDmK
High	Sequest HT (A2)	Unambiguous	AQLVDMKR		1	1	P02671	Protein P02671	P02671	1	3	0.4912	0	1	1	320.849	960.531	960.53	2	0.00064	HCD (High Energy Collision Dissociation)	MS2	7.05885	77.947	18.4927	5331	Silica_Partikel_1mg_mit_RapiGest_1.raw	F6		2.85	0.00069	0.00314	13818599	18.54	P02671 AQLVDMKR
High	Sequest HT (A2)	Unambiguous	AQLVDMKR		1	1	P02671	Protein P02671	P02671	1	2	0.5565	0	1	1	480.77	960.533	960.53	3.83	0.00184	HCD (High Energy Collision Dissociation)	MS2	30.4659	93.313	18.5409	5350	Silica_Partikel_1mg_mit_RapiGest_1.raw	F6		2.39	0.0009818	0.00681	3.51998e+06	18.54	P02671 AQLVDMKR
High	Sequest HT (A2)	Unambiguous	AQLVDMKR		1	1	P02671	Protein P02671	P02671	1	3	0.4928	0	1	1	320.849	960.531	960.53	1.53	0.00049	HCD (High Energy Collision Dissociation)	MS2	12.2921	62.262	18.4931	5402	Silica_Partikel_1mg_mit_RapiGest_3.raw	F4		2.78	0.0007547	0.003552	16168454	18.54	P02671 AQLVDMKR
High	Sequest HT (A2)	Unambiguous	AQLVDMKR		1	1	P02671	Protein P02671	P02671	1	2	0.5664	0	1	1	480.77	960.533	960.53	3.19	0.00153	HCD (High Energy Collision Dissociation)	MS2	29.3132	90.855	18.524	5414	Silica_Partikel_1mg_mit_RapiGest_3.raw	F4		2.26	0.001313	0.01014	4461878	18.54	P02671 AQLVDMKR
High	Sequest HT (A2)	Unambiguous	AQLVDmKR	M6(Oxidation)	1	1	P02671	Protein P02671	P02671	1	3	0.508	0	1	1	326.18	976.525	976.524	0.83	0.00027	HCD (High Energy Collision Dissociation)	MS2	0	120	18.7388	5563	In-Gel-Vd_1_neutral.RAW	F2		1.87	0.0008241	0.003789	582414	18.75	P02671 AQLVDmKR
High	Sequest HT (A2)	Unambiguous	AQLVPLPPSTYVEFTVSGTDcVAK	C21(Carbamidomethyl)	1	1	P02765	Protein P02765	P02765	0	3	0.7526	0	1	1	860.443	2579.32	2579.31	3.77	0.00324	HCD (High Energy Collision Dissociation)	MS2	0	120	35.5909	11094	Silica_Partikel_1mg_mit_RapiGest_1.raw	F6		2.91	0	4.684e-05	1.58931e+06	35.62	P02765 AQLVPLPPSTYVEFTVSGTDcVAK
High	Sequest HT (A2)	Rejected	AQLVPLPPSTYVEFTVSGTDcVAK	C21(Carbamidomethyl)	1	1	P02765	Protein P02765	P02765	0	3	0.049	0	1	1	860.448	2579.33	2579.31	9.31	0.008	HCD (High Energy Collision Dissociation)	MS2	3.88213	120	35.6718	11267	Silica_Partikel_1mg_mit_RapiGest_3.raw	F4		3.06	0	0.000106	1.92075e+06	35.54	P02765 AQLVPLPPSTYVEFTVSGTDcVAK
High	Sequest HT (A2)	Unambiguous	AQLVPLPPSTYVEFTVSGTDcVAK	C21(Carbamidomethyl)	1	1	P02765	Protein P02765	P02765	0	3	0.8103	0	1	1	860.443	2579.31	2579.31	2.78	0.00239	HCD (High Energy Collision Dissociation)	MS2	30.5971	120	35.6978	13229	In-Gel-Vd_2_neutral.RAW	F1		3.69	0	8.328e-06	979017	35.74	P02765 AQLVPLPPSTYVEFTVSGTDcVAK
High	Sequest HT (A2)	Unambiguous	AQLVPLPPSTYVEFTVSGTDcVAK	C21(Carbamidomethyl)	1	1	P02765	Protein P02765	P02765	0	3	0.7031	0	1	1	860.44	2579.31	2579.31	-0.42	-0.00036	HCD (High Energy Collision Dissociation)	MS2	37.4261	120	35.8184	13040	In-Gel-Vd_1_neutral.RAW	F2		3.2	0	3.139e-05	554763	35.78	P02765 AQLVPLPPSTYVEFTVSGTDcVAK
High	Sequest HT (A2)	Unambiguous	AQLVPLPPSTYVEFTVSGTDcVAK	C21(Carbamidomethyl)	1	1	P02765	Protein P02765	P02765	0	3	0.8138	0	1	1	860.442	2579.31	2579.31	2.14	0.00184	HCD (High Energy Collision Dissociation)	MS2	34.0131	120	35.8476	10823	In-Gel-Vd_3_neutral.RAW	F3		4.19	0	1.25e-06	1381964	35.77	P02765 AQLVPLPPSTYVEFTVSGTDcVAK
High	Sequest HT (A2)	Unambiguous	AQNLYQELLTQEGQASFQGLK		1	1	P04114	Protein P04114	P04114	0	3	0.7113	0	1	1	789.409	2366.21	2366.2	6.36	0.00502	HCD (High Energy Collision Dissociation)	MS2	0	120	33.3162	10409	Silica_Partikel_1mg_mit_RapiGest_2.raw	F5		4.78	0	2.446e-07	2625669	33.33	P04114 AQNLYQELLTQEGQASFQGLK
High	Sequest HT (A2)	Unambiguous	AQPVQVAEGSEPDGFWEALGGK		1	1	P06396	Protein P06396	P06396	0	2	0.8031	0	1	1	1136.55	2272.1	2272.09	4.03	0.00458	HCD (High Energy Collision Dissociation)	MS2	0	120	35.2863	10880	Silica_Partikel_1mg_mit_RapiGest_1.raw	F6		4.52	0	1.354e-07	23667460	35.4	P06396 AQPVQVAEGSEPDGFWEALGGK
High	Sequest HT (A2)	Unambiguous	AQPVQVAEGSEPDGFWEALGGK		1	1	P06396	Protein P06396	P06396	0	3	0.7753	0	1	1	758.037	2272.1	2272.09	4.32	0.00327	HCD (High Energy Collision Dissociation)	MS2	15.8389	38.954	35.3049	10891	Silica_Partikel_1mg_mit_RapiGest_1.raw	F6		5.03	0	4.016e-07	80474816	35.4	P06396 AQPVQVAEGSEPDGFWEALGGK
High	Sequest HT (A2)	Unambiguous	AQPVQVAEGSEPDGFWEALGGK		1	1	P06396	Protein P06396	P06396	0	3	0.6216	0	1	1	758.036	2272.09	2272.09	2.87	0.00218	HCD (High Energy Collision Dissociation)	MS2	4.25195	120	36.2389	11971	Silica_Partikel_1mg_mit_RapiGest_2.raw	F5		2.96	0	0.0004263	1.03138e+06	36.25	P06396 AQPVQVAEGSEPDGFWEALGGK
High	Sequest HT (A2)	Unambiguous	AQPVQVAEGSEPDGFWEALGGK		1	1	P06396	Protein P06396	P06396	0	2	0.7867	0	1	1	1136.55	2272.09	2272.09	1.35	0.00153	HCD (High Energy Collision Dissociation)	MS2	0	120	35.2009	11166	Silica_Partikel_1mg_mit_RapiGest_2.raw	F5		4.36	0	7.855e-08	22648626	35.32	P06396 AQPVQVAEGSEPDGFWEALGGK
High	Sequest HT (A2)	Unambiguous	AQPVQVAEGSEPDGFWEALGGK		1	1	P06396	Protein P06396	P06396	0	3	0.7227	0	1	1	758.036	2272.09	2272.09	2.07	0.00157	HCD (High Energy Collision Dissociation)	MS2	26.6526	120	35.2037	11168	Silica_Partikel_1mg_mit_RapiGest_2.raw	F5		4.4	0	2.283e-09	64388972	35.33	P06396 AQPVQVAEGSEPDGFWEALGGK
High	Sequest HT (A2)	Unambiguous	AQPVQVAEGSEPDGFWEALGGK		1	1	P06396	Protein P06396	P06396	0	2	0.7169	0	1	1	1136.55	2272.1	2272.09	4.03	0.00458	HCD (High Energy Collision Dissociation)	MS2	0	120	35.2328	10968	Silica_Partikel_1mg_mit_RapiGest_3.raw	F4		3.78	0	7.664e-09	22443482	35.36	P06396 AQPVQVAEGSEPDGFWEALGGK
High	Sequest HT (A2)	Unambiguous	AQPVQVAEGSEPDGFWEALGGK		1	1	P06396	Protein P06396	P06396	0	3	0.6899	0	1	1	758.037	2272.1	2272.09	3.44	0.0026	HCD (High Energy Collision Dissociation)	MS2	22.0375	120	35.2013	10949	Silica_Partikel_1mg_mit_RapiGest_3.raw	F4		3.16	0	1.342e-06	77998048	35.36	P06396 AQPVQVAEGSEPDGFWEALGGK
High	Sequest HT (A2)	Unambiguous	AQPVQVAEGSEPDGFWEALGGK		1	1	P06396	Protein P06396	P06396	0	3	0.6421	0	1	1	758.038	2272.1	2272.09	4.56	0.00346	HCD (High Energy Collision Dissociation)	MS2	7.46012	120	36.2263	11684	Silica_Partikel_1mg_mit_RapiGest_3.raw	F4		3.66	0	1.186e-05	876690	36.24	P06396 AQPVQVAEGSEPDGFWEALGGK
High	Sequest HT (A2)	Unambiguous	AQPVQVAEGSEPDGFWEALGGK		1	1	P06396	Protein P06396	P06396	0	3	0.7483	0	1	1	758.035	2272.09	2272.09	1.18	0.00089	HCD (High Energy Collision Dissociation)	MS2	0	120	32.7353	10503	Silica_Partikel_1mg_mit_Urea+CHAPS_gefaellt_2.RAW	F9		2.94	0	9.555e-06	743182	32.75	P06396 AQPVQVAEGSEPDGFWEALGGK
High	Sequest HT (A2)	Unambiguous	AQPVQVAEGSEPDGFWEALGGK		1	1	P06396	Protein P06396	P06396	0	2	0.75	0	1	1	1136.55	2272.09	2272.09	-0.69	-0.00079	HCD (High Energy Collision Dissociation)	MS2	23.5842	120	32.6881	10483	Silica_Partikel_1mg_mit_Urea+CHAPS_gefaellt_2.RAW	F9		1.16	0.003674	0.05519	99642.5	32.74	P06396 AQPVQVAEGSEPDGFWEALGGK
High	Sequest HT (A2)	Unambiguous	AQPVQVAEGSEPDGFWEALGGK		1	1	P06396	Protein P06396	P06396	0	3	0.7548	0	1	1	758.036	2272.09	2272.09	1.74	0.00132	HCD (High Energy Collision Dissociation)	MS2	5.91951	120	25.3061	7422	Silica_Partikel_1mg_mit_Urea+CHAPS_gefaellt_3.RAW	F8		3.1	0	3.265e-05	433950	25.32	P06396 AQPVQVAEGSEPDGFWEALGGK
High	Sequest HT (A2)	Unambiguous	AQPVQVAEGSEPDGFWEALGGK		1	1	P06396	Protein P06396	P06396	0	3	0.7806	0	1	1	758.036	2272.09	2272.09	2.79	0.00211	HCD (High Energy Collision Dissociation)	MS2	0	120	35.2224	13036	In-Gel-Vd_2_neutral.RAW	F1		3.92	0	6.721e-07	3283880	35.27	P06396 AQPVQVAEGSEPDGFWEALGGK
High	Sequest HT (A2)	Unambiguous	AQPVQVAEGSEPDGFWEALGGK		1	1	P06396	Protein P06396	P06396	0	2	0.8103	0	1	1	1136.55	2272.09	2272.09	1.02	0.00116	HCD (High Energy Collision Dissociation)	MS2	0	120	35.2519	13048	In-Gel-Vd_2_neutral.RAW	F1		4.06	0	1.844e-09	936668	35.26	P06396 AQPVQVAEGSEPDGFWEALGGK
High	Sequest HT (A2)	Unambiguous	AQPVQVAEGSEPDGFWEALGGK		1	1	P06396	Protein P06396	P06396	0	2	0.8206	0	1	1	1136.55	2272.1	2272.09	3.07	0.00348	HCD (High Energy Collision Dissociation)	MS2	0	120	35.4628	12872	In-Gel-Vd_1_neutral.RAW	F2		4.07	0	7.812e-07	2.48229e+06	35.39	P06396 AQPVQVAEGSEPDGFWEALGGK
High	Sequest HT (A2)	Unambiguous	AQPVQVAEGSEPDGFWEALGGK		1	1	P06396	Protein P06396	P06396	0	3	0.7771	0	1	1	758.035	2272.09	2272.09	1.18	0.00089	HCD (High Energy Collision Dissociation)	MS2	0	120	35.3496	12818	In-Gel-Vd_1_neutral.RAW	F2		4.62	0	5.488e-08	7.2942e+06	35.39	P06396 AQPVQVAEGSEPDGFWEALGGK
High	Sequest HT (A2)	Unambiguous	AQPVQVAEGSEPDGFWEALGGK		1	1	P06396	Protein P06396	P06396	0	3	0.7861	0	1	1	758.035	2272.09	2272.09	1.34	0.00102	HCD (High Energy Collision Dissociation)	MS2	0	120	35.2289	10472	In-Gel-Vd_3_neutral.RAW	F3		4.02	0	9.92e-07	2.93325e+06	35.3	P06396 AQPVQVAEGSEPDGFWEALGGK
High	Sequest HT (A2)	Unambiguous	AQPVQVAEGSEPDGFWEALGGK		1	1	P06396	Protein P06396	P06396	0	2	0.7723	0	1	1	1136.55	2272.09	2272.09	2.31	0.00263	HCD (High Energy Collision Dissociation)	MS2	0	120	35.2517	10484	In-Gel-Vd_3_neutral.RAW	F3		3.47	0	8.469e-08	832780	35.29	P06396 AQPVQVAEGSEPDGFWEALGGK
High	Sequest HT (A2)	Unambiguous	AQYEDIAQK		1	1	P04264	Protein P04264	P04264	0	2	0.692	0	1	1	533.265	1065.52	1065.52	2.45	0.00131	HCD (High Energy Collision Dissociation)	MS2	10.557	115.921	26.7741	9417	In-Gel-Vd_2_neutral.RAW	F1		2.76	0.0005294	0.002269	4.38101e+06	26.82	P04264 AQYEDIAQK
High	Sequest HT (A2)	Unambiguous	AQYEDIAQK		1	1	P04264	Protein P04264	P04264	0	2	0.6364	0	1	1	533.266	1065.52	1065.52	2.91	0.00155	HCD (High Energy Collision Dissociation)	MS2	22.718	120	26.9537	9165	In-Gel-Vd_1_neutral.RAW	F2		2.42	0.0007089	0.003242	2.76772e+06	26.84	P04264 AQYEDIAQK
High	Sequest HT (A2)	Unambiguous	AQYEDIAQK		1	1	P04264	Protein P04264	P04264	0	2	0.6109	0	1	1	533.265	1065.52	1065.52	2.22	0.00119	HCD (High Energy Collision Dissociation)	MS2	18.191	120	26.864	7944	In-Gel-Vd_3_neutral.RAW	F3		2.21	0.0008933	0.005091	2.14704e+06	26.82	P04264 AQYEDIAQK
High	Sequest HT (A2)	Unambiguous	ARAHVDALR		1	1	P02647	Protein P02647	P02647	1	3	0.6846	0	1	1	336.862	1008.57	1008.57	1.24	0.00042	HCD (High Energy Collision Dissociation)	MS2	19.4967	120	14.7527	4020	Silica_Partikel_1mg_mit_RapiGest_1.raw	F6		2.98	0	0.0003938	13315814	14.8	P02647 ARAHVDALR
High	Sequest HT (A2)	Unambiguous	ARAHVDALR		1	1	P02647	Protein P02647	P02647	1	3	0.6601	0	1	1	336.862	1008.57	1008.57	1.51	0.00051	HCD (High Energy Collision Dissociation)	MS2	4.4543	34.567	14.7829	4047	Silica_Partikel_1mg_mit_RapiGest_2.raw	F5		3.53	0	0.0001172	16315534	14.82	P02647 ARAHVDALR
High	Sequest HT (A2)	Unambiguous	ARAHVDALR		1	1	P02647	Protein P02647	P02647	1	3	0.6667	0	1	1	336.862	1008.57	1008.57	2.06	0.00069	HCD (High Energy Collision Dissociation)	MS2	6.43825	56.705	14.7931	4093	Silica_Partikel_1mg_mit_RapiGest_3.raw	F4		3.6	0	0.0004777	9112190	14.81	P02647 ARAHVDALR
High	Sequest HT (A2)	Unambiguous	ARAHVDALR		1	1	P02647	Protein P02647	P02647	1	2	0.5814	0	1	1	504.788	1008.57	1008.57	-1.14	-0.00057	HCD (High Energy Collision Dissociation)	MS2	0	120	14.8317	4494	Silica_Partikel_1mg_mit_Urea+CHAPS_gefaellt_2.RAW	F9		2.15	0.001147	0.008173	256544	14.85	P02647 ARAHVDALR
High	Sequest HT (A2)	Unambiguous	ARAHVDALR		1	1	P02647	Protein P02647	P02647	1	3	0.6159	0	1	1	336.861	1008.57	1008.57	-0.67	-0.00022	HCD (High Energy Collision Dissociation)	MS2	26.2311	120	14.7986	4482	Silica_Partikel_1mg_mit_Urea+CHAPS_gefaellt_2.RAW	F9		2.89	0.0009818	0.006761	7902010	14.85	P02647 ARAHVDALR
High	Sequest HT (A2)	Unambiguous	ARAHVDALR		1	1	P02647	Protein P02647	P02647	1	3	0.6931	0	1	1	336.861	1008.57	1008.57	-1.12	-0.00038	HCD (High Energy Collision Dissociation)	MS2	24.8922	120	14.852	3607	Silica_Partikel_1mg_mit_Urea+CHAPS_gefaellt_3.RAW	F8		3.03	0.0004271	0.001855	1.50991e+06	14.88	P02647 ARAHVDALR
High	Sequest HT (A2)	Unambiguous	ARAHVDALR		1	1	P02647	Protein P02647	P02647	1	3	0.6819	0	1	1	336.861	1008.57	1008.57	-0.12	-4e-05	HCD (High Energy Collision Dissociation)	MS2	7.91911	120	14.8659	3874	Silica_Partikel_1mg_mit_Urea+CHAPS_gefaellt_1.RAW	F7		3.49	0	0.0003521	2.51451e+06	14.84	P02647 ARAHVDALR
High	Sequest HT (A2)	Unambiguous	ARAHVDALR		1	1	P02647	Protein P02647	P02647	1	2	0.4663	0	1	1	504.789	1008.57	1008.57	0.68	0.00034	HCD (High Energy Collision Dissociation)	MS2	0	120	14.8514	3867	Silica_Partikel_1mg_mit_Urea+CHAPS_gefaellt_1.RAW	F7		1.63	0.009682	0.1702	85257.2	14.84	P02647 ARAHVDALR
High	Sequest HT (A2)	Unambiguous	ARAHVDALR		1	1	P02647	Protein P02647	P02647	1	3	0.6456	0	1	1	336.862	1008.57	1008.57	0.6	0.0002	HCD (High Energy Collision Dissociation)	MS2	29.6212	120	14.8158	4190	In-Gel-Vd_2_neutral.RAW	F1		2.06	0.0008785	0.004702	167071	14.81	P02647 ARAHVDALR
High	Sequest HT (A2)	Unambiguous	ARAHVDALR		1	1	P02647	Protein P02647	P02647	1	3	0.6938	0	1	1	336.861	1008.57	1008.57	-0.03	-1e-05	HCD (High Energy Collision Dissociation)	MS2	42.0599	120	14.8212	4124	In-Gel-Vd_1_neutral.RAW	F2		1.6	0.003211	0.04605	111003	14.8	P02647 ARAHVDALR
High	Sequest HT (A2)	Unambiguous	ARAHVDALRTHLAPYSDELR		1	1	P02647	Protein P02647	P02647	2	5	0.6528	0	1	1	459.046	2291.2	2291.2	-0.05	-2e-05	HCD (High Energy Collision Dissociation)	MS2	32.0711	120	15.2879	4652	Silica_Partikel_1mg_mit_Urea+CHAPS_gefaellt_2.RAW	F9		2.16	0.0008241	0.003868	175952	15.3	P02647 ARAHVDALRTHLAPYSDELR
High	Sequest HT (A2)	Unambiguous	ARAHVDALRTHLAPYSDELR		1	1	P02647	Protein P02647	P02647	2	5	0.5833	0	1	1	459.046	2291.2	2291.2	-0.24	-0.00011	HCD (High Energy Collision Dissociation)	MS2	27.4121	120	15.326	3758	Silica_Partikel_1mg_mit_Urea+CHAPS_gefaellt_3.RAW	F8		2.4	0.00186	0.02103	150976	15.32	P02647 ARAHVDALRTHLAPYSDELR
High	Sequest HT (A2)	Unambiguous	ARAHVDALRTHLAPYSDELR		1	1	P02647	Protein P02647	P02647	2	4	0.5298	0	1	1	573.556	2291.2	2291.2	0.75	0.00043	HCD (High Energy Collision Dissociation)	MS2	42.4261	120	15.3165	3755	Silica_Partikel_1mg_mit_Urea+CHAPS_gefaellt_3.RAW	F8		1.68	0.0008785	0.004198	76155.8	15.33	P02647 ARAHVDALRTHLAPYSDELR
High	Sequest HT (A2)	Unambiguous	ARVHVSEEGTEPEAMLQVLGPKPALPAGTEDTAKEDAANR		1	1	P06396	Protein P06396	P06396	2	5	0.8393	0	1	1	837.828	4185.11	4185.09	5.82	0.00487	HCD (High Energy Collision Dissociation)	MS2	0	120	20.7567	6189	Silica_Partikel_1mg_mit_RapiGest_1.raw	F6		10.14	0	4.525e-13	10040297	20.8	P06396 ARVHVSEEGTEPEAMLQVLGPKPALPAGTEDTAKEDAANR
High	Sequest HT (A2)	Unambiguous	ARVQVVAGK		1	1	P01042	Protein P01042	P01042	1	3	0.6148	0	1	1	309.863	927.575	927.573	1.81	0.00056	HCD (High Energy Collision Dissociation)	MS2	8.77001	66.77	17.4217	4925	Silica_Partikel_1mg_mit_RapiGest_1.raw	F6		2.57	0.001388	0.01146	5.19024e+06	17.42	P01042 ARVQVVAGK
High	Sequest HT (A2)	Unambiguous	ARVQVVAGK		1	1	P01042	Protein P01042	P01042	1	2	0.502	0	1	1	464.291	927.576	927.573	2.49	0.00115	HCD (High Energy Collision Dissociation)	MS2	21.2669	120	17.4473	5008	Silica_Partikel_1mg_mit_RapiGest_3.raw	F4		2.51	0.000941	0.005666	3.09724e+06	17.42	P01042 ARVQVVAGK
High	Sequest HT (A2)	Unambiguous	ARVQVVAGK		1	1	P01042	Protein P01042	P01042	1	3	0.5607	0	1	1	309.863	927.575	927.573	1.52	0.00047	HCD (High Energy Collision Dissociation)	MS2	13.8289	42.754	17.4115	4993	Silica_Partikel_1mg_mit_RapiGest_3.raw	F4		2.8	0.003012	0.04462	6.15707e+06	17.42	P01042 ARVQVVAGK
High	Sequest HT (A2)	Unambiguous	ASAGLLGAHAAAITAYALTLTK		2	2	P0C0L4; P0C0L5	Protein P0C0L4; P0C0L5	P0C0L4; P0C0L5	0	3	0.7835	0	1	1	695.73	2085.18	2085.17	2.63	0.00183	HCD (High Energy Collision Dissociation)	MS2	0	120	23.5678	7234	Silica_Partikel_1mg_mit_RapiGest_1.raw	F6		8.36	0	7.173e-11	49447192	23.68	P0C0L4; P0C0L5 ASAGLLGAHAAAITAYALTLTK
High	Sequest HT (A2)	Unambiguous	ASAGLLGAHAAAITAYALTLTK		2	2	P0C0L4; P0C0L5	Protein P0C0L4; P0C0L5	P0C0L4; P0C0L5	0	2	0.8746	0	1	1	1043.09	2085.18	2085.17	4.19	0.00437	HCD (High Energy Collision Dissociation)	MS2	0	120	23.6313	7256	Silica_Partikel_1mg_mit_RapiGest_1.raw	F6		8.45	0	4.884e-12	5.49779e+06	23.68	P0C0L4; P0C0L5 ASAGLLGAHAAAITAYALTLTK
High	Sequest HT (A2)	Unambiguous	ASAGLLGAHAAAITAYALTLTK		2	2	P0C0L4; P0C0L5	Protein P0C0L4; P0C0L5	P0C0L4; P0C0L5	0	4	0.7816	0	1	1	522.049	2085.17	2085.17	1.31	0.00068	HCD (High Energy Collision Dissociation)	MS2	0	44.788	23.6795	7274	Silica_Partikel_1mg_mit_RapiGest_1.raw	F6		4.12	0	0.0002053	5.85964e+06	23.67	P0C0L4; P0C0L5 ASAGLLGAHAAAITAYALTLTK
High	Sequest HT (A2)	Unambiguous	ASAGLLGAHAAAITAYALTLTK		2	2	P0C0L4; P0C0L5	Protein P0C0L4; P0C0L5	P0C0L4; P0C0L5	0	2	0.8632	0	1	1	1043.09	2085.18	2085.17	3.25	0.00339	HCD (High Energy Collision Dissociation)	MS2	4.62317	47.744	23.643	7334	Silica_Partikel_1mg_mit_RapiGest_2.raw	F5		8.19	0	5.488e-10	10317137	23.69	P0C0L4; P0C0L5 ASAGLLGAHAAAITAYALTLTK
High	Sequest HT (A2)	Unambiguous	ASAGLLGAHAAAITAYALTLTK		2	2	P0C0L4; P0C0L5	Protein P0C0L4; P0C0L5	P0C0L4; P0C0L5	0	3	0.816	0	1	1	695.731	2085.18	2085.17	3.6	0.0025	HCD (High Energy Collision Dissociation)	MS2	2.36415	22.915	23.5532	7303	Silica_Partikel_1mg_mit_RapiGest_2.raw	F5		7.99	0	6.822e-11	85223520	23.67	P0C0L4; P0C0L5 ASAGLLGAHAAAITAYALTLTK
High	Sequest HT (A2)	Unambiguous	ASAGLLGAHAAAITAYALTLTK		2	2	P0C0L4; P0C0L5	Protein P0C0L4; P0C0L5	P0C0L4; P0C0L5	0	4	0.7181	0	1	1	522.049	2085.18	2085.17	2.48	0.00129	HCD (High Energy Collision Dissociation)	MS2	5.92988	51.386	23.5987	7318	Silica_Partikel_1mg_mit_RapiGest_2.raw	F5		4.15	0	0.0002014	8896588	23.68	P0C0L4; P0C0L5 ASAGLLGAHAAAITAYALTLTK
High	Sequest HT (A2)	Unambiguous	ASAGLLGAHAAAITAYALTLTK		2	2	P0C0L4; P0C0L5	Protein P0C0L4; P0C0L5	P0C0L4; P0C0L5	0	3	0.8099	0	1	1	695.731	2085.18	2085.17	4.56	0.00317	HCD (High Energy Collision Dissociation)	MS2	10.2766	36.174	23.8382	7414	Silica_Partikel_1mg_mit_RapiGest_3.raw	F4		6.47	0	3.044e-08	36639340	23.68	P0C0L4; P0C0L5 ASAGLLGAHAAAITAYALTLTK
High	Sequest HT (A2)	Unambiguous	ASAGLLGAHAAAITAYALTLTK		2	2	P0C0L4; P0C0L5	Protein P0C0L4; P0C0L5	P0C0L4; P0C0L5	0	2	0.8805	0	1	1	1043.09	2085.18	2085.17	4.54	0.00473	HCD (High Energy Collision Dissociation)	MS2	0	120	23.6441	7352	Silica_Partikel_1mg_mit_RapiGest_3.raw	F4		8.7	0	4.782e-10	4.26998e+06	23.68	P0C0L4; P0C0L5 ASAGLLGAHAAAITAYALTLTK
High	Sequest HT (A2)	Unambiguous	ASAGLLGAHAAAITAYALTLTK		2	2	P0C0L4; P0C0L5	Protein P0C0L4; P0C0L5	P0C0L4; P0C0L5	0	4	0.7345	0	1	1	522.048	2085.17	2085.17	0.84	0.00044	HCD (High Energy Collision Dissociation)	MS2	15.2407	120	23.6483	7353	Silica_Partikel_1mg_mit_RapiGest_3.raw	F4		5.16	0	0.000137	5097827	23.69	P0C0L4; P0C0L5 ASAGLLGAHAAAITAYALTLTK
High	Sequest HT (A2)	Unambiguous	ASAGLLGAHAAAITAYALTLTK		2	2	P0C0L4; P0C0L5	Protein P0C0L4; P0C0L5	P0C0L4; P0C0L5	0	3	0.8069	0	1	1	695.73	2085.18	2085.17	2.46	0.00171	HCD (High Energy Collision Dissociation)	MS2	6.652	120	23.7032	5619	Silica_Partikel_1mg_mit_Urea+CHAPS_gefaellt_3.RAW	F8		4.35	0	1.573e-07	327314	23.71	P0C0L4; P0C0L5 ASAGLLGAHAAAITAYALTLTK
High	Sequest HT (A2)	Unambiguous	ASAGLLGAHAAAITAYALTLTK		2	2	P0C0L4; P0C0L5	Protein P0C0L4; P0C0L5	P0C0L4; P0C0L5	0	3	0.7151	0	1	1	695.729	2085.17	2085.17	0.61	0.00043	HCD (High Energy Collision Dissociation)	MS2	36.019	120	23.7466	9497	Silica_Partikel_1mg_mit_Urea+CHAPS_gefaellt_1.RAW	F7		1.79	3.062e-05	0.0006246	132338	23.73	P0C0L4; P0C0L5 ASAGLLGAHAAAITAYALTLTK
High	Sequest HT (A2)	Unambiguous	ASAGLLGAHAAAITAYALTLTK		2	2	P0C0L4; P0C0L5	Protein P0C0L4; P0C0L5	P0C0L4; P0C0L5	0	3	0.8472	0	1	1	695.73	2085.17	2085.17	2.11	0.00146	HCD (High Energy Collision Dissociation)	MS2	17.5661	120	23.7663	8053	In-Gel-Vd_2_neutral.RAW	F1		7.07	0	1.166e-08	7648254	23.84	P0C0L4; P0C0L5 ASAGLLGAHAAAITAYALTLTK
High	Sequest HT (A2)	Unambiguous	ASAGLLGAHAAAITAYALTLTK		2	2	P0C0L4; P0C0L5	Protein P0C0L4; P0C0L5	P0C0L4; P0C0L5	0	3	0.8324	0	1	1	695.729	2085.17	2085.17	1.75	0.00122	HCD (High Energy Collision Dissociation)	MS2	14.8339	120	23.7442	7838	In-Gel-Vd_1_neutral.RAW	F2		7.22	0	1.093e-09	14448299	23.84	P0C0L4; P0C0L5 ASAGLLGAHAAAITAYALTLTK
High	Sequest HT (A2)	Unambiguous	ASAGLLGAHAAAITAYALTLTK		2	2	P0C0L4; P0C0L5	Protein P0C0L4; P0C0L5	P0C0L4; P0C0L5	0	2	0.8141	0	1	1	1043.09	2085.18	2085.17	2.9	0.00303	HCD (High Energy Collision Dissociation)	MS2	0	120	23.8774	7896	In-Gel-Vd_1_neutral.RAW	F2		5.81	0	1.207e-08	871104	23.85	P0C0L4; P0C0L5 ASAGLLGAHAAAITAYALTLTK
High	Sequest HT (A2)	Unambiguous	ASAGLLGAHAAAITAYALTLTK		2	2	P0C0L4; P0C0L5	Protein P0C0L4; P0C0L5	P0C0L4; P0C0L5	0	3	0.8443	0	1	1	695.73	2085.17	2085.17	1.84	0.00128	HCD (High Energy Collision Dissociation)	MS2	18.6738	53.93	23.7486	6941	In-Gel-Vd_3_neutral.RAW	F3		7.32	0	8.66e-09	8843881	23.79	P0C0L4; P0C0L5 ASAGLLGAHAAAITAYALTLTK
High	Sequest HT (A2)	Unambiguous	ASEFLGYWEPR		1	1	P12259	Protein P12259	P12259	0	2	0.4915	0	1	1	677.823	1354.64	1354.64	-2.97	-0.00201	HCD (High Energy Collision Dissociation)	MS2	33.4663	99.96	28.0503	8719	Silica_Partikel_1mg_mit_RapiGest_1.raw	F6		2.95	3.062e-05	0.001121	1.89577e+06	28.01	P12259 ASEFLGYWEPR
High	Sequest HT (A2)	Unambiguous	ASEFLGYWEPR		1	1	P12259	Protein P12259	P12259	0	2	0.5499	0	1	1	677.825	1354.64	1354.64	0.27	0.00018	HCD (High Energy Collision Dissociation)	MS2	20.9351	120	27.9918	8816	Silica_Partikel_1mg_mit_RapiGest_3.raw	F4		3.71	0	0.0004688	2773932	28.04	P12259 ASEFLGYWEPR
High	Sequest HT (A2)	Unambiguous	ASGSLPYTQTLQDHLNSLK		1	1	P04114	Protein P04114	P04114	0	3	0.7128	0	1	1	691.695	2073.07	2073.06	3.99	0.00275	HCD (High Energy Collision Dissociation)	MS2	0	120	23.6614	7340	Silica_Partikel_1mg_mit_RapiGest_2.raw	F5		5.78	0	4.091e-07	10312154	23.78	P04114 ASGSLPYTQTLQDHLNSLK
High	Sequest HT (A2)	Unambiguous	ASGSLPYTQTLQDHLNSLK		1	1	P04114	Protein P04114	P04114	0	3	0.709	0	1	1	691.693	2073.06	2073.06	1.6	0.00111	HCD (High Energy Collision Dissociation)	MS2	0	120	23.7959	8067	In-Gel-Vd_2_neutral.RAW	F1		4.09	0	4.518e-06	1737642	23.83	P04114 ASGSLPYTQTLQDHLNSLK
High	Sequest HT (A2)	Unambiguous	ASGSLPYTQTLQDHLNSLK		1	1	P04114	Protein P04114	P04114	0	3	0.7366	0	1	1	691.692	2073.06	2073.06	0.63	0.00043	HCD (High Energy Collision Dissociation)	MS2	6.12619	120	23.7689	7848	In-Gel-Vd_1_neutral.RAW	F2		4.1	0	4.643e-07	1.96986e+06	23.83	P04114 ASGSLPYTQTLQDHLNSLK
High	Sequest HT (A2)	Unambiguous	ASGSLPYTQTLQDHLNSLK		1	1	P04114	Protein P04114	P04114	0	3	0.7366	0	1	1	691.693	2073.06	2073.06	1.16	0.0008	HCD (High Energy Collision Dissociation)	MS2	0	120	23.7686	6947	In-Gel-Vd_3_neutral.RAW	F3		4.67	0	4.98e-07	2227540	23.77	P04114 ASGSLPYTQTLQDHLNSLK
High	Sequest HT (A2)	Unambiguous	ASGVPDRFSGSGSGTDFTLK		1	2	A0A087WW87	Protein A0A087WW87	A0A087WW87; A0A075B6P5	1	3	0.696	0	1	1	662.659	1985.96	1985.96	2.9	0.00192	HCD (High Energy Collision Dissociation)	MS2	0	74.621	24.6929	7631	Silica_Partikel_1mg_mit_RapiGest_1.raw	F6		3.98	0	3.184e-06	6098260	24.69	A0A087WW87 ASGVPDRFSGSGSGTDFTLK
High	Sequest HT (A2)	Unambiguous	ASGVPDRFSGSGSGTDFTLK		1	2	A0A087WW87	Protein A0A087WW87	A0A087WW87; A0A075B6P5	1	3	0.5519	0	1	1	662.657	1985.96	1985.96	-0.42	-0.00028	HCD (High Energy Collision Dissociation)	MS2	0	120	24.6129	7481	Silica_Partikel_1mg_mit_Urea+CHAPS_gefaellt_2.RAW	F9		1.54	0.003758	0.06047	168558	24.64	A0A087WW87 ASGVPDRFSGSGSGTDFTLK
High	Sequest HT (A2)	Unambiguous	ASHLGLAR		1	1	P01024	Protein P01024	P01024	0	3	0.4383	0	1	1	275.497	824.475	824.474	2.02	0.00055	HCD (High Energy Collision Dissociation)	MS2	70.3148	51.754	16.1753	4456	Silica_Partikel_1mg_mit_RapiGest_1.raw	F6		2.35	0.001425	0.0124	218267600	16.39	P01024 ASHLGLAR
High	Sequest HT (A2)	Unambiguous	ASHLGLAR		1	1	P01024	Protein P01024	P01024	0	2	0.6494	0	1	1	412.741	824.476	824.474	2.18	0.0009	HCD (High Energy Collision Dissociation)	MS2	12.3242	33.928	16.3358	4514	Silica_Partikel_1mg_mit_RapiGest_1.raw	F6		2.51	0.001133	0.007977	78693880	16.39	P01024 ASHLGLAR
High	Sequest HT (A2)	Unambiguous	ASHLGLAR		1	1	P01024	Protein P01024	P01024	0	3	0.3693	0	1	1	275.497	824.475	824.474	1.69	0.00046	HCD (High Energy Collision Dissociation)	MS2	66.7878	79.632	16.1731	4480	Silica_Partikel_1mg_mit_RapiGest_2.raw	F5		2.41	0.001579	0.01427	198252544	16.4	P01024 ASHLGLAR
High	Sequest HT (A2)	Unambiguous	ASHLGLAR		1	1	P01024	Protein P01024	P01024	0	2	0.6204	0	1	1	412.741	824.476	824.474	2.18	0.0009	HCD (High Energy Collision Dissociation)	MS2	20.2989	16.592	16.357	4542	Silica_Partikel_1mg_mit_RapiGest_2.raw	F5		2.45	0.000941	0.006251	68693536	16.4	P01024 ASHLGLAR
High	Sequest HT (A2)	Unambiguous	ASHLGLAR		1	1	P01024	Protein P01024	P01024	0	3	0.4464	0	1	1	275.496	824.474	824.474	-0.2	-6e-05	HCD (High Energy Collision Dissociation)	MS2	0	120	16.649	4705	Silica_Partikel_1mg_mit_RapiGest_3.raw	F4		2.33	0.0008785	0.004136	276945248	16.39	P01024 ASHLGLAR
High	Sequest HT (A2)	Unambiguous	ASHLGLAR		1	1	P01024	Protein P01024	P01024	0	2	0.664	0	1	1	412.742	824.476	824.474	2.48	0.00102	HCD (High Energy Collision Dissociation)	MS2	4.06268	3.856	16.4256	4616	Silica_Partikel_1mg_mit_RapiGest_3.raw	F4		2.5	0.00135	0.01078	97868176	16.39	P01024 ASHLGLAR
High	Sequest HT (A2)	Unambiguous	ASHLGLAR		1	1	P01024	Protein P01024	P01024	0	2	0.6552	0	1	1	412.74	824.473	824.474	-0.56	-0.00023	HCD (High Energy Collision Dissociation)	MS2	30.7594	120	16.354	5001	Silica_Partikel_1mg_mit_Urea+CHAPS_gefaellt_2.RAW	F9		2.03	0.0006428	0.002851	1.03064e+06	16.38	P01024 ASHLGLAR
High	Sequest HT (A2)	Unambiguous	ASHLGLAR		1	1	P01024	Protein P01024	P01024	0	3	0.5017	0	1	1	275.496	824.474	824.474	-0.09	-3e-05	HCD (High Energy Collision Dissociation)	MS2	11.5492	120	16.3443	4998	Silica_Partikel_1mg_mit_Urea+CHAPS_gefaellt_2.RAW	F9		2.99	0.0008933	0.004773	3.96135e+06	16.38	P01024 ASHLGLAR
High	Sequest HT (A2)	Unambiguous	ASHLGLAR		1	1	P01024	Protein P01024	P01024	0	2	0.6341	0	1	1	412.741	824.474	824.474	0.48	0.0002	HCD (High Energy Collision Dissociation)	MS2	47.1523	120	16.3139	4031	Silica_Partikel_1mg_mit_Urea+CHAPS_gefaellt_3.RAW	F8		2.05	0.0007089	0.003187	1.29936e+06	16.36	P01024 ASHLGLAR
High	Sequest HT (A2)	Unambiguous	ASHLGLAR		1	1	P01024	Protein P01024	P01024	0	3	0.4727	0	1	1	275.496	824.474	824.474	-0.09	-3e-05	HCD (High Energy Collision Dissociation)	MS2	7.78986	87.928	16.346	4039	Silica_Partikel_1mg_mit_Urea+CHAPS_gefaellt_3.RAW	F8		2.56	0.001249	0.009511	3.5131e+06	16.36	P01024 ASHLGLAR
High	Sequest HT (A2)	Unambiguous	ASHLGLAR		1	1	P01024	Protein P01024	P01024	0	3	0.4569	0	1	1	275.496	824.474	824.474	-0.2	-6e-05	HCD (High Energy Collision Dissociation)	MS2	56.5683	120	16.4144	4650	Silica_Partikel_1mg_mit_Urea+CHAPS_gefaellt_1.RAW	F7		2.32	0.00163	0.01638	2.40245e+06	16.37	P01024 ASHLGLAR
High	Sequest HT (A2)	Unambiguous	ASHLGLAR		1	1	P01024	Protein P01024	P01024	0	2	0.625	0	1	1	412.74	824.473	824.474	-0.41	-0.00017	HCD (High Energy Collision Dissociation)	MS2	53.1129	120	16.317	4600	Silica_Partikel_1mg_mit_Urea+CHAPS_gefaellt_1.RAW	F7		1.84	0.0005731	0.002618	607201	16.37	P01024 ASHLGLAR
High	Sequest HT (A2)	Unambiguous	ASHLGLAR		1	1	P01024	Protein P01024	P01024	0	2	0.6601	0	1	1	412.741	824.474	824.474	0.48	0.0002	HCD (High Energy Collision Dissociation)	MS2	1.97701	88.119	16.3188	4797	In-Gel-Vd_2_neutral.RAW	F1		2.53	0.0005526	0.00237	12123497	16.39	P01024 ASHLGLAR
High	Sequest HT (A2)	Unambiguous	ASHLGLAR		1	1	P01024	Protein P01024	P01024	0	3	0.5062	0	1	1	275.496	824.474	824.474	0.24	7e-05	HCD (High Energy Collision Dissociation)	MS2	48.4714	32.416	16.4465	4849	In-Gel-Vd_2_neutral.RAW	F1		2.43	0.001001	0.007176	22251366	16.39	P01024 ASHLGLAR
High	Sequest HT (A2)	Unambiguous	ASHLGLAR		1	1	P01024	Protein P01024	P01024	0	2	0.6694	0	1	1	412.741	824.474	824.474	0.26	0.00011	HCD (High Energy Collision Dissociation)	MS2	16.9569	120	16.2994	4700	In-Gel-Vd_1_neutral.RAW	F2		2.45	0.0006654	0.003015	10043554	16.4	P01024 ASHLGLAR
High	Sequest HT (A2)	Unambiguous	ASHLGLAR		1	1	P01024	Protein P01024	P01024	0	3	0.5763	0	1	1	275.496	824.474	824.474	0.46	0.00013	HCD (High Energy Collision Dissociation)	MS2	7.95406	59.939	16.3273	4710	In-Gel-Vd_1_neutral.RAW	F2		2.95	0.001147	0.008496	20260546	16.4	P01024 ASHLGLAR
High	Sequest HT (A2)	Unambiguous	ASHLGLAR		1	1	P01024	Protein P01024	P01024	0	3	0.504	0	1	1	275.496	824.474	824.474	0.35	0.0001	HCD (High Energy Collision Dissociation)	MS2	3.52216	17.934	16.4185	4485	In-Gel-Vd_3_neutral.RAW	F3		2.52	0.001388	0.01153	18674284	16.38	P01024 ASHLGLAR
High	Sequest HT (A2)	Unambiguous	ASHLGLAR		1	1	P01024	Protein P01024	P01024	0	2	0.604	0	1	1	412.74	824.474	824.474	-0.19	-8e-05	HCD (High Energy Collision Dissociation)	MS2	4.26402	99.615	16.4537	4496	In-Gel-Vd_3_neutral.RAW	F3		2.02	0.0008785	0.004287	8.25226e+06	16.38	P01024 ASHLGLAR
High	Sequest HT (A2)	Unambiguous	ASKPGWWLLNTEVGENQR		1	1	P12259	Protein P12259	P12259	0	3	0.716	0	1	1	695.691	2085.06	2085.05	3.35	0.00233	HCD (High Energy Collision Dissociation)	MS2	25.9587	120	22.5062	6945	Silica_Partikel_1mg_mit_RapiGest_3.raw	F4		5	0	3.629e-06	3.17666e+06	22.48	P12259 ASKPGWWLLNTEVGENQR
High	Sequest HT (A2)	Unambiguous	ASLENSLEETK		2	2	P02533; P08779	Protein P02533; P08779	P02533; P08779	0	2	0.3761	0	1	1	610.806	1220.6	1220.6	3.12	0.0019	HCD (High Energy Collision Dissociation)	MS2	16.2688	120	27.9394	9943	In-Gel-Vd_2_neutral.RAW	F1		2.26	0	0.0002922	35048572	27.57	P02533; P08779 ASLENSLEETK
High	Sequest HT (A2)	Unambiguous	ASQSISSWLAWYQQKPGK		1	1	P01602	Protein P01602	P01602	0	3	0.6199	0	1	1	689.025	2065.06	2065.05	4.58	0.00315	HCD (High Energy Collision Dissociation)	MS2	41.446	120	22.6992	6983	Silica_Partikel_1mg_mit_RapiGest_2.raw	F5		4.42	0	5.921e-07	3.20492e+06	22.65	P01602 ASQSISSWLAWYQQKPGK
High	Sequest HT (A2)	Unambiguous	ASQSISSWLAWYQQKPGKAPK		1	1	P01602	Protein P01602	P01602	1	4	0.548	0	1	1	591.065	2361.24	2361.23	1.56	0.00092	HCD (High Energy Collision Dissociation)	MS2	25.9285	120	18.7678	5509	Silica_Partikel_1mg_mit_RapiGest_3.raw	F4		3.54	0	4.865e-05	3.71026e+06	18.72	P01602 ASQSISSWLAWYQQKPGKAPK
High	Sequest HT (A2)	Unambiguous	ASQSVSSNLAWYQQKPGQAPR		1	2	P01624	Protein P01624	P01624; A0A087WSY6	0	3	0.7466	0	1	1	768.392	2303.16	2303.15	3.91	0.003	HCD (High Energy Collision Dissociation)	MS2	2.7607	72.246	23.5447	7227	Silica_Partikel_1mg_mit_RapiGest_1.raw	F6		5.09	0	1.076e-07	7367951	23.53	P01624 ASQSVSSNLAWYQQKPGQAPR
High	Sequest HT (A2)	Unambiguous	ASQSVSSNLAWYQQKPGQAPR		1	2	P01624	Protein P01624	P01624; A0A087WSY6	0	3	0.7192	0	1	1	768.394	2303.17	2303.15	6.13	0.00471	HCD (High Energy Collision Dissociation)	MS2	4.09313	73.145	23.507	7287	Silica_Partikel_1mg_mit_RapiGest_2.raw	F5		5.52	0	2.839e-08	6186505	23.51	P01624 ASQSVSSNLAWYQQKPGQAPR
High	Sequest HT (A2)	Unambiguous	ASQSVSSNLAWYQQKPGQAPR		1	2	P01624	Protein P01624	P01624; A0A087WSY6	0	3	0.7296	0	1	1	768.392	2303.16	2303.15	3.91	0.003	HCD (High Energy Collision Dissociation)	MS2	10.8148	102.503	23.5454	7316	Silica_Partikel_1mg_mit_RapiGest_3.raw	F4		4.77	0	1.212e-08	5845679	23.51	P01624 ASQSVSSNLAWYQQKPGQAPR
High	Sequest HT (A2)	Unambiguous	ASQSVSSYLAWYQQKPGQAPR		1	2	A0A0A0MRZ8	Protein A0A0A0MRZ8	A0A0A0MRZ8; P04433	0	3	0.7081	0	1	1	784.732	2352.18	2352.17	3.77	0.00295	HCD (High Energy Collision Dissociation)	MS2	14.566	120	23.572	7235	Silica_Partikel_1mg_mit_RapiGest_1.raw	F6		4.83	0	1.468e-06	4.77002e+06	23.59	A0A0A0MRZ8 ASQSVSSYLAWYQQKPGQAPR
High	Sequest HT (A2)	Unambiguous	ASSFLGEK		1	1	P0C0L5	Protein P0C0L5	P0C0L5	0	2	0.4493	0	1	1	419.719	838.432	838.431	1.26	0.00053	HCD (High Energy Collision Dissociation)	MS2	29.6176	78.135	22.9684	7693	In-Gel-Vd_2_neutral.RAW	F1		2.07	0.001147	0.008592	3244212	22.96	P0C0L5 ASSFLGEK
High	Sequest HT (A2)	Unambiguous	ASSFLGEK		1	1	P0C0L5	Protein P0C0L5	P0C0L5	0	2	0.4495	0	1	1	419.719	838.431	838.431	1.04	0.00044	HCD (High Energy Collision Dissociation)	MS2	34.7215	95.058	23.0157	7520	In-Gel-Vd_1_neutral.RAW	F2		2.18	0.001023	0.007529	6.11515e+06	22.94	P0C0L5 ASSFLGEK
High	Sequest HT (A2)	Unambiguous	ASSIIDELFQDR		1	1	P10909	Protein P10909	P10909	0	2	0.6838	0	1	1	697.355	1393.7	1393.7	4.78	0.00333	HCD (High Energy Collision Dissociation)	MS2	0	77.357	31.9709	9807	Silica_Partikel_1mg_mit_RapiGest_1.raw	F6		3.51	0	0.0001006	39323808	31.5	P10909 ASSIIDELFQDR
High	Sequest HT (A2)	Unambiguous	ASSIIDELFQDR		1	1	P10909	Protein P10909	P10909	0	3	0.6097	0	1	1	465.239	1393.7	1393.7	4.02	0.00187	HCD (High Energy Collision Dissociation)	MS2	5.67805	85.52	31.4481	9672	Silica_Partikel_1mg_mit_RapiGest_1.raw	F6		3.51	0	0.0001307	4.90399e+06	31.5	P10909 ASSIIDELFQDR
High	Sequest HT (A2)	Unambiguous	ASSIIDELFQDR		1	1	P10909	Protein P10909	P10909	0	2	0.6959	0	1	1	697.355	1393.7	1393.7	4.51	0.00314	HCD (High Energy Collision Dissociation)	MS2	0.82788	29.728	31.7032	9999	Silica_Partikel_1mg_mit_RapiGest_2.raw	F5		3.42	0	8.548e-05	123876760	31.3	P10909 ASSIIDELFQDR
High	Sequest HT (A2)	Unambiguous	ASSIIDELFQDR		1	1	P10909	Protein P10909	P10909	0	3	0.6206	0	1	1	465.239	1393.7	1393.7	4.35	0.00202	HCD (High Energy Collision Dissociation)	MS2	9.03652	28.892	31.4216	9920	Silica_Partikel_1mg_mit_RapiGest_2.raw	F5		3.11	3.062e-05	0.0006422	15938213	31.3	P10909 ASSIIDELFQDR
High	Sequest HT (A2)	Unambiguous	ASSIIDELFQDR		1	1	P10909	Protein P10909	P10909	0	2	0.6789	0	1	1	697.354	1393.7	1393.7	4.25	0.00296	HCD (High Energy Collision Dissociation)	MS2	2.71795	11.238	31.2631	9743	Silica_Partikel_1mg_mit_RapiGest_3.raw	F4		3.27	0	0.0003085	31653196	31.28	P10909 ASSIIDELFQDR
High	Sequest HT (A2)	Unambiguous	ASSIIDELFQDR		1	1	P10909	Protein P10909	P10909	0	3	0.5652	0	1	1	465.239	1393.7	1393.7	4.02	0.00187	HCD (High Energy Collision Dissociation)	MS2	0	120	31.4926	9805	Silica_Partikel_1mg_mit_RapiGest_3.raw	F4		2.99	3.062e-05	0.0006107	4.63261e+06	31.28	P10909 ASSIIDELFQDR
High	Sequest HT (A2)	Unambiguous	ASSIIDELFQDR		1	1	P10909	Protein P10909	P10909	0	2	0.5622	0	1	1	697.351	1393.69	1393.7	-1.18	-0.00082	HCD (High Energy Collision Dissociation)	MS2	23.5171	120	29.2638	9086	Silica_Partikel_1mg_mit_Urea+CHAPS_gefaellt_2.RAW	F9		2.33	0	0.0001889	1.30079e+06	29.36	P10909 ASSIIDELFQDR
High	Sequest HT (A2)	Unambiguous	ASSIIDELFQDR		1	1	P10909	Protein P10909	P10909	0	3	0.4691	0	1	1	465.236	1393.69	1393.7	-0.97	-0.00045	HCD (High Energy Collision Dissociation)	MS2	10.6386	120	29.3366	9115	Silica_Partikel_1mg_mit_Urea+CHAPS_gefaellt_2.RAW	F9		1.94	0.0001781	0.001463	177020	29.36	P10909 ASSIIDELFQDR
High	Sequest HT (A2)	Unambiguous	ASSIIDELFQDR		1	1	P10909	Protein P10909	P10909	0	2	0.6633	0	1	1	697.353	1393.7	1393.7	1.53	0.00107	HCD (High Energy Collision Dissociation)	MS2	1.06881	120	24.7718	6636	Silica_Partikel_1mg_mit_Urea+CHAPS_gefaellt_3.RAW	F8		2.97	0	2.26e-05	5315444	24.75	P10909 ASSIIDELFQDR
High	Sequest HT (A2)	Unambiguous	ASSIIDELFQDR		1	1	P10909	Protein P10909	P10909	0	3	0.5809	0	1	1	465.237	1393.7	1393.7	-0.12	-5e-05	HCD (High Energy Collision Dissociation)	MS2	4.81001	120	24.735	6585	Silica_Partikel_1mg_mit_Urea+CHAPS_gefaellt_3.RAW	F8		2.72	0	0.0001972	800103	24.75	P10909 ASSIIDELFQDR
High	Sequest HT (A2)	Unambiguous	ASSIIDELFQDR		1	1	P10909	Protein P10909	P10909	0	2	0.7055	0	1	1	697.353	1393.7	1393.7	1.8	0.00125	HCD (High Energy Collision Dissociation)	MS2	5.09377	120	31.1844	14062	Silica_Partikel_1mg_mit_Urea+CHAPS_gefaellt_1.RAW	F7		2.75	0	1.619e-05	343390	31.18	P10909 ASSIIDELFQDR
[truncated: 17,111 more rows]

## Sheet: Proteins Rapigest
Protein Accessions	Intensity	ppm	Description	Conf	Protein composition in ppm	Data used for Fig 7A
[truncated: 219 more rows]

[truncated: 3 more sheets: Peptides Rapigest, Proteins In-Gel, Peptides In-Gel]
