# Supplementary material for: Corona Isolation Method Matters: Capillary Electrophoresis Mass Spectrometry Based Comparison of Protein Corona Compositions Following On-Particle versus In-Solution or In-Gel Digestion
Source: Nanomaterials (Basel). 2019 Jun 20;9(6):898. doi: 10.3390/nano9060898 (PMC6631359; doi:10.3390/nano9060898)
Supplement: Supplementary file 1 [file nanomaterials-09-00898-s001.zip › Supplementary Materials/Supplementary Materials SI-11.xlsx]

## Sheet: Contents
	Corona isolation method matters: capillary electrophoresis mass spectrometry based comparison of corona compositions following on-particle versus in-solution or in-gel digestion
	Klaus Faserl1#, Andrew J. Chetwynd2#, Iseult Lynch3, James A. Thorn2, Herbert H. Lindner1*
	1 Department of Medical Chemistry and Biochemistry, University of Innsbruck, Fritz-Pregl-Strasse 3, A-6020, Innsbruck, Austria
	2 AB Sciex UK Ltd., Phoenix House, Lakeside Drive, Warrington, Cheshire, WA1 1RX, UK
	3 School of Geography Earth and Environmental Sciences, University of Birmingham, Edgbaston, Birmingham, B15 2TT, UK
	Supplementary Materials SI-11
	Characterisation of protein corona recovery across range of particles and surface modification
	Sheet 1) Summary
	Sheet 2) Uncoated TiO2
	Sheet 3) PVP capped TiO2
	Sheet 4) Dispex capped TiO2
	Sheet 5) Uncapped Polystyrene
	Sheet 6) Carboxylated Polystyrene

## Sheet: Summary
Summary
Nanoparticle		Ti	Ti-PVP	Ti-Dispex	PS	PS-COOH
On-particle digestion	Summed protein intensities	1.03142e+11	1.05812e+10	7.73413e+10	8.90461e+09	3.55143e+10
	# proteins identified with high confidence	80	81	83	77	86
Left Over (in-gel control)	Summed protein intensities	5.14206e+07	3.25472e+06	1.2103e+08	1.37133e+07	2.59332e+08
	# proteins identified with high confidence	0	0	0	2	3
	# proteins with medium or low confidence or detected as peptide precursors only	26	34	50	13	35
	Median Left over*	0.000479869	0.000962942	0.000922686	0.00154421	0.00798708
	* calculated as the median of individual protein abundance ratios (Left Over/On-particle digestion)

## Sheet: TiO2
Checked	Protein FDR Confidence: Combined	Master	Accession	Description	Exp. q-value: Combined	Sum PEP Score	Coverage [%]	# Peptides	# PSMs	# Unique Peptides	# Protein Groups	# AAs	MW [kDa]	calc. pI	Score Sequest HT: Sequest HT	# Peptides (by Search Engine): Sequest HT	# Razor Peptides	Abundance: F1: Sample	Abundance: F2: Sample	Abundance: F3: Sample	Abundance: F4: Sample	Found in Sample: [S1] F1: Sample		Found in Sample: [S2] F2: Sample	Found in Sample: [S3] F3: Sample	Found in Sample: [S4] F4: Sample
FALSE	High	Master Protein	P00747	Plasminogen OS=Homo sapiens OX=9606 GN=PLG PE=1 SV=2	0	86.896	25	21	121	21	1	810	90.5	7.24	128.46	21	0	821854	1.81981e+09	1349687623	2564188619	Low	0.000451615	High	High	High
FALSE	High	Master Protein	P02746	Complement C1q subcomponent subunit B OS=Homo sapiens OX=9606 GN=C1QB PE=1 SV=3	0	4.587	6	2	22	2	1	253	26.7	8.63	7.06	2	0	2.25539e+06	743824064	652941184	1144565120	Low	0.00303215	High	High	High
FALSE	High	Master Protein	P06396	Gelsolin OS=Homo sapiens OX=9606 GN=GSN PE=1 SV=1	0	189.032	40	32	227	32	1	782	85.6	6.28	252.75	32	0	1.47785e+06	2.17416e+09	1.74994e+09	3.53704e+09	Low	0.000679734	High	High	High
FALSE	High	Master Protein	P00734	Prothrombin OS=Homo sapiens OX=9606 GN=F2 PE=1 SV=2	0	139.898	36	25	245	25	1	622	70	5.9	232.34	25	0	1.13041e+06	3.54511e+09	2950822206	5.36958e+09	Low	0.000318865	High	High	High
FALSE	High	Master Protein	P02679	Fibrinogen gamma chain OS=Homo sapiens OX=9606 GN=FGG PE=1 SV=3	0	272.852	64	32	278	32	1	453	51.5	5.62	352.72	32	0	1.36008e+06	7.20426e+09	5.11559e+09	1.03885e+10	Low	0.000188788	High	High	High
FALSE	High	Master Protein	P02675	Fibrinogen beta chain OS=Homo sapiens OX=9606 GN=FGB PE=1 SV=2	0	376.004	51	36	580	36	1	491	55.9	8.27	679.94	36	0	9.20256e+06	1.80183e+10	1.31448e+10	2.53135e+10	Low	0.000510734	High	High	High
FALSE	High	Master Protein	P04004	Vitronectin OS=Homo sapiens OX=9606 GN=VTN PE=1 SV=1	0	113.012	28	16	341	16	1	478	54.3	5.8	361.68	16	0	5.08349e+06	5.22154e+09	4.03656e+09	7.32193e+09	Low	0.000973561	High	High	High
FALSE	High	Master Protein	P01042	Kininogen-1 OS=Homo sapiens OX=9606 GN=KNG1 PE=1 SV=2	0	180.142	34	31	311	31	1	644	71.9	6.81	207.96	31	0	1.20659e+06	2.3746e+09	1.72139e+09	3.43852e+09	Low	0.000508123	High	High	High
FALSE	High	Master Protein	P08603	Complement factor H OS=Homo sapiens OX=9606 GN=CFH PE=1 SV=4	0	127.856	19	24	138	21	1	1231	139	6.61	135.34	24	5	132026	7.5806e+08	6.08221e+08	1115186353	Low	0.000174163	High	High	High
FALSE	High	Master Protein	P01857	Immunoglobulin heavy constant gamma 1 OS=Homo sapiens OX=9606 GN=IGHG1 PE=1 SV=1	0	66.044	38	11	108	5	1	330	36.1	8.19	96.22	11	7	8.78507e+06	5.48638e+09	5.13906e+09	8.71905e+09	Low	0.00160125	High	High	High
FALSE	High	Master Protein	P02671	Fibrinogen alpha chain OS=Homo sapiens OX=9606 GN=FGA PE=1 SV=2	0	898.279	48	77	1172	77	1	866	94.9	6.01	1686.86	77	0	1.83434e+07	4.36183e+10	3.51249e+10	5.93442e+10	Low	0.000420543	High	High	High
FALSE	High	Master Protein	P03952	Plasma kallikrein OS=Homo sapiens OX=9606 GN=KLKB1 PE=1 SV=1	0	59.793	23	16	70	16	1	638	71.3	8.22	53.13	16	0	43139.7	5.52824e+08	4.36493e+08	731356803	Peak Found	7.80352e-05	High	High	High
FALSE	High	Master Protein	P36955	Pigment epithelium-derived factor OS=Homo sapiens OX=9606 GN=SERPINF1 PE=1 SV=4	0	9.985	11	4	12	4	1	418	46.3	6.38	2.13	4	0	18454.3	2.35337e+07	1.60024e+07	5.08929e+07	Peak Found	0.000784165	High	High	High
FALSE	High	Master Protein	P00748	Coagulation factor XII OS=Homo sapiens OX=9606 GN=F12 PE=1 SV=3	0	53.035	17	11	63	11	1	615	67.7	7.74	44.44	11	0	324095	6.23365e+08	5.56663e+08	8.21204e+08	Peak Found	0.000519913	High	High	High
FALSE	High	Master Protein	Q92954	Proteoglycan 4 OS=Homo sapiens OX=9606 GN=PRG4 PE=1 SV=2	0	37.309	6	8	43	8	1	1404	151	9.5	22.36	8	0	16036.4	1.25941e+08	1.11497e+08	2.54723e+08	Peak Found	0.000127333	High	High	High
FALSE	High	Master Protein	P04196	Histidine-rich glycoprotein OS=Homo sapiens OX=9606 GN=HRG PE=1 SV=1	0	130.31	34	19	332	19	1	525	59.5	7.5	192.56	19	0	337867	1.06736e+09	1.04335e+09	1.90892e+09	Peak Found	0.000316546	High	High	High
FALSE	Low	Master Protein	Q68DL7	Uncharacterized protein C18orf63 OS=Homo sapiens OX=9606 GN=C18orf63 PE=2 SV=2	0.071	1.391	1	1	3	1	1	685	77.2	9.8	0	1	0	34101.1	3.89466e+06	3.38719e+06	7.52136e+06	Peak Found	0.00875585	High	Low	Low
FALSE	High	Master Protein	P04070	Vitamin K-dependent protein C OS=Homo sapiens OX=9606 GN=PROC PE=1 SV=1	0	9.967	6	3	27	3	1	461	52	6.28	14.61	3	0	40221.1	4.93713e+07	37232714	6.21576e+07	Peak Found	0.000814665	High	High	High
FALSE	Medium	Master Protein	P01880	Immunoglobulin heavy constant delta OS=Homo sapiens OX=9606 GN=IGHD PE=1 SV=3	0.012	3.557	5	2	7	2	1	384	42.3	8.12	0	2	0	29890.9	24940873	1.87319e+07	31785708	Peak Found	0.00119847	High	Low	High
FALSE	High	Master Protein	B4E1Z4	cDNA FLJ55673, highly similar to Complement factor B (EC 3.4.21.47) OS=Homo sapiens OX=9606 PE=1 SV=1	0	133.15	17	26	134	26	1	1266	140.9	7.18	156.07	26	0	119323	1.17796e+09	1.03309e+09	1.97708e+09	Peak Found	0.000101296	High	High	High
FALSE	High	Master Protein	P00736	Complement C1r subcomponent OS=Homo sapiens OX=9606 GN=C1R PE=1 SV=2	0	12.646	7	6	28	6	1	705	80.1	6.21	1.89	6	0	19666.4	6.813e+07	4.91922e+07	1.23273e+08	Peak Found	0.000288659	High	High	High
FALSE	Medium	Master Protein	P02745	Complement C1q subcomponent subunit A OS=Homo sapiens OX=9606 GN=C1QA PE=1 SV=2	0.032	2.159	4	1	13	1	1	245	26	9.11	0	1	0	192946	212282932	197407080	403578392	Peak Found	0.000908909	High	High	High
FALSE	High	Master Protein	P02751	Fibronectin OS=Homo sapiens OX=9606 GN=FN1 PE=1 SV=4	0	70.897	9	18	63	18	1	2386	262.5	5.71	74.77	18	0	25409.8	7.05117e+08	6.79074e+08	1.16279e+09	Peak Found	3.60362e-05	High	High	High
FALSE	High	Master Protein	P19823	Inter-alpha-trypsin inhibitor heavy chain H2 OS=Homo sapiens OX=9606 GN=ITIH2 PE=1 SV=2	0	63.469	16	16	64	16	1	946	106.4	6.86	44.63	16	0	361380	288627678	2.60849e+08	5.14044e+08	Peak Found	0.00125206	High	High	High
FALSE	High	Master Protein	P04003	C4b-binding protein alpha chain OS=Homo sapiens OX=9606 GN=C4BPA PE=1 SV=2	0	38.109	18	9	36	9	1	597	67	7.3	29.94	9	0	16730.2	1.9106e+08	148318330	2.93758e+08	Peak Found	8.75651e-05	High	High	High
FALSE	High	Master Protein	P01024	Complement C3 OS=Homo sapiens OX=9606 GN=C3 PE=1 SV=2	0	107.893	16	27	109	27	1	1663	187	6.4	84.12	27	0	42605.6	506092634	3.79157e+08	6.75918e+08	Peak Found	8.41853e-05	High	High	High
FALSE	High	Master Protein	B9A064	Immunoglobulin lambda-like polypeptide 5 OS=Homo sapiens OX=9606 GN=IGLL5 PE=2 SV=2	0	21.118	25	5	31	2	1	214	23	8.84	14.15	5	0		3.25826e+07	33650240	62668894	Not Found		High	High	High
FALSE	High	Master Protein	P02768	Serum albumin OS=Homo sapiens OX=9606 GN=ALB PE=1 SV=2	0	46.247	18	11	66	11	1	609	69.3	6.28	70.77	11	0		465904380	338943147	6.5428e+08	Not Found		High	High	High
FALSE	High	Master Protein	P0C0L4	Complement C4-A OS=Homo sapiens OX=9606 GN=C4A PE=1 SV=2	0	13.385	3	4	15	4	1	1744	192.7	7.08	4.22	4	0		2.98725e+07	2.79707e+07	52777596	Not Found		High	High	High
FALSE	Medium	Master Protein	Q14520	Hyaluronan-binding protein 2 OS=Homo sapiens OX=9606 GN=HABP2 PE=1 SV=1	0.012	2.825	3	1	1	1	1	560	62.6	6.54	0	1	0		2.11001e+06		7.0325e+06	Not Found		Peak Found	Not Found	High
FALSE	Medium	Master Protein	P22891	Vitamin K-dependent protein Z OS=Homo sapiens OX=9606 GN=PROZ PE=1 SV=2	0.049	1.717	2	1	3	1	1	400	44.7	5.97	0	1	0		9254112	10356474	16767093	Not Found		High	High	High
FALSE	High	Master Protein	Q96IY4	Carboxypeptidase B2 OS=Homo sapiens OX=9606 GN=CPB2 PE=1 SV=2	0	20.578	8	4	16	4	1	423	48.4	7.71	21.4	4	0		6.12727e+07	5.13074e+07	89698680	Not Found		High	High	High
FALSE	High	Master Protein	P07357	Complement component C8 alpha chain OS=Homo sapiens OX=9606 GN=C8A PE=1 SV=2	0	19.231	6	5	15	5	1	584	65.1	6.47	22.78	5	0		40627947	3.08224e+07	52676716	Not Found		High	High	High
FALSE	High	Master Protein	P19827	Inter-alpha-trypsin inhibitor heavy chain H1 OS=Homo sapiens OX=9606 GN=ITIH1 PE=1 SV=3	0	32.285	8	8	36	8	1	911	101.3	6.79	37.2	8	0		116444984	9.37575e+07	1.90666e+08	Not Found		High	High	High
FALSE	High	Master Protein	P02649	Apolipoprotein E OS=Homo sapiens OX=9606 GN=APOE PE=1 SV=1	0	20.177	17	5	17	5	1	317	36.1	5.73	19.98	5	0		130835094	116588096	2.07606e+08	Not Found		High	High	High
FALSE	Medium	Master Protein	P07360	Complement component C8 gamma chain OS=Homo sapiens OX=9606 GN=C8G PE=1 SV=3	0.012	2.858	8	1	4	1	1	202	22.3	8.31	0	1	0		7.42427e+06	7.45949e+06	14229036	Not Found		High	High	High
FALSE	High	Master Protein	A5A3E0	POTE ankyrin domain family member F OS=Homo sapiens OX=9606 GN=POTEF PE=1 SV=2	0	6.498	2	2	6	2	1	1075	121.4	6.2	7.07	2	0		29983848	1.46178e+07	26083652	Not Found		High	High	High
FALSE	High	Master Protein	P35858	Insulin-like growth factor-binding protein complex acid labile subunit OS=Homo sapiens OX=9606 GN=IGFALS PE=1 SV=1	0	7.033	4	2	8	2	1	605	66	6.79	3.86	2	0		7.16824e+06	6064409	1.42389e+07	Not Found		Medium	Medium	High
FALSE	High	Master Protein	P13671	Complement component C6 OS=Homo sapiens OX=9606 GN=C6 PE=1 SV=3	0	9.489	5	4	11	4	1	934	104.7	6.76	8.82	4	0		3.19105e+07	44760438	51139985	Not Found		High	High	High
FALSE	High	Master Protein	P01860	Immunoglobulin heavy constant gamma 3 OS=Homo sapiens OX=9606 GN=IGHG3 PE=1 SV=2	0	52.893	27	9	82	3	1	377	41.3	7.9	58.05	9	0		6.81647e+07	6.42381e+07	133626413	Not Found		High	High	High
FALSE	High	Master Protein	P02749	Beta-2-glycoprotein 1 OS=Homo sapiens OX=9606 GN=APOH PE=1 SV=3	0	29.799	23	7	31	7	1	345	38.3	7.97	39.43	7	0		3.08964e+08	296752083	443520273	Not Found		High	High	High
FALSE	Medium	Master Protein	P02790	Hemopexin OS=Homo sapiens OX=9606 GN=HPX PE=1 SV=2	0.013	4.113	5	2	9	2	1	462	51.6	7.02	0	2	0		24467822	1.55586e+07	32614139	Not Found		High	High	High
FALSE	High	Master Protein	Q14624	Inter-alpha-trypsin inhibitor heavy chain H4 OS=Homo sapiens OX=9606 GN=ITIH4 PE=1 SV=4	0	18.858	5	5	17	5	1	930	103.3	6.98	8.85	5	0		6.69893e+07	5.03175e+07	88035428	Not Found		High	High	High
FALSE	Medium	Master Protein	P02760	Protein AMBP OS=Homo sapiens OX=9606 GN=AMBP PE=1 SV=1	0.033	2.225	2	1	3	1	1	352	39	6.25	0	1	0		3.88416e+06	3.00288e+06	6.49579e+06	Not Found		High	High	High
FALSE	High	Master Protein	P01700	Immunoglobulin lambda variable 1-47 OS=Homo sapiens OX=9606 GN=IGLV1-47 PE=1 SV=2	0	4.558	11	1	6	1	1	117	12.3	5.91	6.76	1	0		10225407	9113837	18328824	Not Found		High	High	High
FALSE	High	Master Protein	Q03591	Complement factor H-related protein 1 OS=Homo sapiens OX=9606 GN=CFHR1 PE=1 SV=2	0	31.38	22	6	40	3	1	330	37.6	7.39	23.53	6	0		45717288	4.52381e+07	6.55972e+07	Not Found		High	High	High
FALSE	High	Master Protein	P02747	Complement C1q subcomponent subunit C OS=Homo sapiens OX=9606 GN=C1QC PE=1 SV=3	0	21.411	22	5	33	5	1	245	25.8	8.41	39.38	5	0		4.16782e+08	336794385	6.81956e+08	Not Found		High	High	High
FALSE	High	Master Protein	P03951	Coagulation factor XI OS=Homo sapiens OX=9606 GN=F11 PE=1 SV=1	0	20.576	10	6	23	6	1	625	70.1	8.1	22.35	6	0		1.34336e+08	1.21636e+08	206420711	Not Found		High	High	High
FALSE	High	Master Protein	P02748	Complement component C9 OS=Homo sapiens OX=9606 GN=C9 PE=1 SV=2	0	55.799	23	15	66	15	1	559	63.1	5.59	58.91	15	0		2.98755e+08	2.59608e+08	4.73384e+08	Not Found		High	High	High
FALSE	Low	Master Protein	P04114	Apolipoprotein B-100 OS=Homo sapiens OX=9606 GN=APOB PE=1 SV=2	0.065	1.5	0	1	2	1	1	4563	515.3	7.05	0	1	0		4.13042e+06	2.94322e+06	6.04039e+06	Not Found		High	Peak Found	High
FALSE	Medium	Master Protein	P01034	Cystatin-C OS=Homo sapiens OX=9606 GN=CST3 PE=1 SV=1	0.012	3.14	8	1	3	1	1	146	15.8	8.75	0	1	0		14998178	14282205	28035950	Not Found		Medium	High	High
FALSE	High	Master Protein	P00742	Coagulation factor X OS=Homo sapiens OX=9606 GN=F10 PE=1 SV=2	0	10.398	7	4	19	4	1	488	54.7	5.94	23	4	0		3.06186e+08	2.60599e+08	445889936	Not Found		High	High	High
FALSE	Low	Master Protein	O14960	Leukocyte cell-derived chemotaxin-2 OS=Homo sapiens OX=9606 GN=LECT2 PE=1 SV=2	0.071	1.374	6	1	1	1	1	151	16.4	9.39	0	1	0		6.83246e+06	5.32768e+06	10489493	Not Found		Peak Found	Peak Found	High
FALSE	Medium	Master Protein	A6NEE1	Pleckstrin homology domain-containing family D member 1 OS=Homo sapiens OX=9606 GN=PLEKHD1 PE=2 SV=3	0.041	2.01	2	1	1	1	1	506	59.2	6.44	0	1	0					Not Found		High	Not Found	Not Found
FALSE	High	Master Protein	P12259	Coagulation factor V OS=Homo sapiens OX=9606 GN=F5 PE=1 SV=4	0	9.26	2	4	7	4	1	2224	251.5	6.05	1.88	4	0		1.36204e+07	11871434	2.41598e+07	Not Found		High	High	High
FALSE	Medium	Master Protein	P00740	Coagulation factor IX OS=Homo sapiens OX=9606 GN=F9 PE=1 SV=2	0.011	2.713	2	1	3	1	1	461	51.7	5.47	3.84	1	0		21622260	23281730	35073592	Not Found		High	High	High
FALSE	Medium	Master Protein	P05452	Tetranectin OS=Homo sapiens OX=9606 GN=CLEC3B PE=1 SV=3	0.05	1.723	9	1	2	1	1	202	22.5	5.67	0	1	0		5.01896e+06	4441152	7230716	Not Found		Peak Found	Medium	High
FALSE	Medium	Master Protein	P20851	C4b-binding protein beta chain OS=Homo sapiens OX=9606 GN=C4BPB PE=1 SV=1	0.031	2.116	3	1	5	1	1	252	28.3	5.14	0	1	0		3.50441e+06	2.65918e+06	11674694	Not Found		Medium	Low	High
FALSE	High	Master Protein	P49908	Selenoprotein P OS=Homo sapiens OX=9606 GN=SELENOP PE=1 SV=3	0	13.366	10	5	19	5	1	381	43.2	7.87	9.55	5	0		4.5525e+07	3.17705e+07	5.68268e+07	Not Found		High	High	High
FALSE	Medium	Master Protein	P15169	Carboxypeptidase N catalytic chain OS=Homo sapiens OX=9606 GN=CPN1 PE=1 SV=1	0.032	2.143	2	1	3	1	1	458	52.3	7.34	0	1	0		10013557	8668607	14991914	Not Found		High	High	High
FALSE	High	Master Protein	P07358	Complement component C8 beta chain OS=Homo sapiens OX=9606 GN=C8B PE=1 SV=3	0	5.752	2	1	3	1	1	591	67	8.13	4.16	1	0		11776581	10821237	1.61328e+07	Not Found		High	Peak Found	High
FALSE	High	Master Protein	P00738	Haptoglobin OS=Homo sapiens OX=9606 GN=HP PE=1 SV=1	0	9.916	8	3	9	3	1	406	45.2	6.58	4.04	3	0		1.94706e+07	1.25554e+07	2.54018e+07	Not Found		High	High	High
FALSE	High	Master Protein	P02765	Alpha-2-HS-glycoprotein OS=Homo sapiens OX=9606 GN=AHSG PE=1 SV=1	0	98.797	32	9	100	9	1	367	39.3	5.72	139.74	9	0		1.69225e+09	9.03743e+08	1.57377e+09	Not Found		High	High	High
FALSE	Low	Master Protein	P78524	Suppression of tumorigenicity 5 protein OS=Homo sapiens OX=9606 GN=ST5 PE=1 SV=3	0.057	1.551	1	1	4	1	1	1137	126.4	9.25	0	1	0		3.62328e+06	2.78409e+06	4625623	Not Found		High	Low	High
FALSE	Medium	Master Protein	P03950	Angiogenin OS=Homo sapiens OX=9606 GN=ANG PE=1 SV=1	0.012	3.713	7	1	3	1	1	147	16.5	9.64	6.61	1	0		23781936	17851590	30869308	Not Found		High	High	High
FALSE	Medium	Master Protein	A0A0A0MRZ8	Immunoglobulin kappa variable 3D-11 OS=Homo sapiens OX=9606 GN=IGKV3D-11 PE=3 SV=6	0.022	2.407	8	1	3	1	1	115	12.6	5.29	1.8	1	0		5.71872e+06	5.1175e+06	8720520	Not Found		High	High	High
FALSE	Medium	Master Protein	Q9UK55	Protein Z-dependent protease inhibitor OS=Homo sapiens OX=9606 GN=SERPINA10 PE=1 SV=1	0.012	3.916	2	1	3	1	1	444	50.7	8.27	1.76	1	0		3524568	3196336	7266626	Not Found		High	Medium	High
FALSE	Medium	Master Protein	P08709	Coagulation factor VII OS=Homo sapiens OX=9606 GN=F7 PE=1 SV=1	0.023	2.505	5	1	3	1	1	466	51.6	7.23	0	1	0		5.76638e+06	4217533	8.0813e+06	Not Found		High	Medium	High
FALSE	High	Master Protein	P01834	Immunoglobulin kappa constant OS=Homo sapiens OX=9606 GN=IGKC PE=1 SV=2	0	49.985	69	8	51	8	1	107	11.8	6.52	31.99	8	0		1.48093e+08	1.45058e+08	257061250	Not Found		High	High	High
FALSE	Medium	Master Protein	P02654	Apolipoprotein C-I OS=Homo sapiens OX=9606 GN=APOC1 PE=1 SV=1	0.033	2.171	11	1	3	1	1	83	9.3	8.47	0	1	0		6.69129e+06	5337312	11148431	Not Found		High	High	High
FALSE	Medium	Master Protein	P01344	Insulin-like growth factor II OS=Homo sapiens OX=9606 GN=IGF2 PE=1 SV=1	0.04	1.895	6	1	5	1	1	180	20.1	9.32	0	1	0		2.90278e+07	2.26531e+07	46294656	Not Found		High	High	High
FALSE	High	Master Protein	P0DOY2	Immunoglobulin lambda constant 2 OS=Homo sapiens OX=9606 GN=IGLC2 PE=1 SV=1	0	29.68	49	7	38	4	1	106	11.3	7.24	24.65	7	3		262215453	2.49779e+08	4.81234e+08	Not Found		High	High	High
FALSE	High	Master Protein	P61626	Lysozyme C OS=Homo sapiens OX=9606 GN=LYZ PE=1 SV=1	0	13.222	26	4	15	4	1	148	16.5	9.16	11.51	4	0		54097060	48753341	9.70751e+07	Not Found		High	High	High
FALSE	Medium	Master Protein	P27918	Properdin OS=Homo sapiens OX=9606 GN=CFP PE=1 SV=2	0.032	2.159	1	1	6	1	1	469	51.2	7.9	0	1	0		5.52314e+06	3.58765e+06	1.11059e+07	Not Found		High	High	High
FALSE	Medium	Master Protein	P08493	Matrix Gla protein OS=Homo sapiens OX=9606 GN=MGP PE=1 SV=2	0.04	1.88	11	1	5	1	1	103	12.3	9.67	0	1	0		9473738	8092808		Not Found		High	High	High
FALSE	High	Master Protein	P01871	Immunoglobulin heavy constant mu OS=Homo sapiens OX=9606 GN=IGHM PE=1 SV=4	0	24.636	20	9	37	9	1	453	49.4	6.77	14.34	9	0		1.33234e+08	1.21219e+08	2.2635e+08	Not Found		High	High	High
FALSE	High	Master Protein	P17936	Insulin-like growth factor-binding protein 3 OS=Homo sapiens OX=9606 GN=IGFBP3 PE=1 SV=2	0	16.108	10	4	26	4	1	291	31.7	8.69	17.61	4	0		2.59701e+08	2.27922e+08	378402413	Not Found		High	High	High
FALSE	High	Master Protein	P07225	Vitamin K-dependent protein S OS=Homo sapiens OX=9606 GN=PROS1 PE=1 SV=1	0	45.807	13	7	39	7	1	676	75.1	5.67	56.6	7	0		413680701	3.40528e+08	6.49946e+08	Not Found		High	High	High
FALSE	High	Master Protein	P09871	Complement C1s subcomponent OS=Homo sapiens OX=9606 GN=C1S PE=1 SV=1	0	27.523	8	7	40	7	1	688	76.6	4.96	28.38	7	0		378416062	337780316	623145761	Not Found		High	High	High
FALSE	High	Master Protein	P02775	Platelet basic protein OS=Homo sapiens OX=9606 GN=PPBP PE=1 SV=3	0	19.097	37	5	21	5	1	128	13.9	8.79	21.08	5	0		315794410	246703930	4.57415e+08	Not Found		High	High	High
Contaminant	High	Master Protein	P35527	Keratin, type I cytoskeletal 9 OS=Homo sapiens OX=9606 GN=KRT9 PE=1 SV=3	0	9.59	9	5	7	5	1	623	62	5.24	0	5	0	2.20938e+07	105228	45591.2	272919	High		Peak Found	Peak Found	Peak Found
Contaminant	High	Master Protein	P04264	Keratin, type II cytoskeletal 1 OS=Homo sapiens OX=9606 GN=KRT1 PE=1 SV=6	0	8.25	5	3	4	3	1	644	66	8.12	1.8	3	0	31530616				High		Not Found	Not Found	Not Found
Contaminant	Low	Master Protein	P13645	Keratin, type I cytoskeletal 10 OS=Homo sapiens OX=9606 GN=KRT10 PE=1 SV=6	0.059	1.644	1	1	2	1	1	584	58.8	5.21	0	1	0	8.11376e+06				High		Not Found	Not Found	Not Found
																	Summed Abundance	5.14206e+07	1.03142e+11	8.16264e+10	1.4642e+11
																						Median Left over	0.000479869
																							n=26
																							Ges = 80

## Sheet: TiO2-PVP
Checked	Protein FDR Confidence: Combined	Master	Accession	Description	Exp. q-value: Combined	Sum PEP Score	Coverage [%]	# Peptides	# PSMs	# Unique Peptides	# Protein Groups	# AAs	MW [kDa]	calc. pI	Score Sequest HT: Sequest HT	# Peptides (by Search Engine): Sequest HT	# Razor Peptides	Abundance: F1: Sample	Abundance: F2: Sample	Abundance: F3: Sample	Abundance: F4: Sample	Found in Sample: [S1] F1: Sample		Found in Sample: [S2] F2: Sample	Found in Sample: [S3] F3: Sample	Found in Sample: [S4] F4: Sample
FALSE	High	Master Protein	P0DOY2	Immunoglobulin lambda constant 2 OS=Homo sapiens OX=9606 GN=IGLC2 PE=1 SV=1	0	15.724	48	4	53	3	1	106	11.3	7.24	25.94	4	1	97039.5	2.67694e+07	2.19616e+07	3.58969e+07	Low	0.00362501	High	High	High
FALSE	High	Master Protein	P01857	Immunoglobulin heavy constant gamma 1 OS=Homo sapiens OX=9606 GN=IGHG1 PE=1 SV=1	0	56.309	32	9	105	5	1	330	36.1	8.19	98.45	9	4	435293	2.73228e+08	2.54685e+08	3.35492e+08	Low	0.00159315	High	High	High
FALSE	High	Master Protein	P02765	Alpha-2-HS-glycoprotein OS=Homo sapiens OX=9606 GN=AHSG PE=1 SV=1	0	72.062	22	6	103	6	1	367	39.3	5.72	165.95	6	0	628757	3.18073e+08	2.12491e+08	3.26955e+08	Low	0.00197677	High	High	High
FALSE	High	Master Protein	P02679	Fibrinogen gamma chain OS=Homo sapiens OX=9606 GN=FGG PE=1 SV=3	0	232.889	51	25	405	25	1	453	51.5	5.62	519.39	25	0	772482	1.62405e+09	1.16246e+09	1.8451e+09	Peak Found	0.000475652	High	High	High
FALSE	High	Master Protein	P02649	Apolipoprotein E OS=Homo sapiens OX=9606 GN=APOE PE=1 SV=1	0	24.44	21	6	26	6	1	317	36.1	5.73	33.72	6	0	33178	3.79613e+07	2.77885e+07	3.8721e+07	Peak Found	0.000873996	High	High	High
FALSE	High	Master Protein	P02671	Fibrinogen alpha chain OS=Homo sapiens OX=9606 GN=FGA PE=1 SV=2	0	471.341	44	50	1300	50	1	866	94.9	6.01	1823.3	50	0	195881	3.62272e+09	2.75766e+09	3.87939e+09	Peak Found	5.40701e-05	High	High	High
FALSE	High	Master Protein	P36955	Pigment epithelium-derived factor OS=Homo sapiens OX=9606 GN=SERPINF1 PE=1 SV=4	0	6.869	7	3	8	3	1	418	46.3	6.38	2.03	3	0	9565.75	3.87412e+06	3.21196e+06	4.62372e+06	Peak Found	0.00246914	High	High	High
FALSE	High	Master Protein	P05452	Tetranectin OS=Homo sapiens OX=9606 GN=CLEC3B PE=1 SV=3	0	4.479	6	1	4	1	1	202	22.5	5.67	6.64	1	0	10152.1	1.9635e+06	1.14566e+06	3.1766e+06	Peak Found	0.0051704	High	High	High
FALSE	High	Master Protein	P02675	Fibrinogen beta chain OS=Homo sapiens OX=9606 GN=FGB PE=1 SV=2	0	335.31	53	31	917	31	1	491	55.9	8.27	812.8	31	0	5808.56	1.48474e+09	1.09578e+09	1.77388e+09	Peak Found	3.91218e-06	High	High	High
FALSE	High	Master Protein	P02746	Complement C1q subcomponent subunit B OS=Homo sapiens OX=9606 GN=C1QB PE=1 SV=3	0	13.769	17	4	27	4	1	253	26.7	8.63	15.68	4	0	175423	7.10272e+07	55455569	6.62089e+07	Peak Found	0.0024698	High	High	High
FALSE	High	Master Protein	P06396	Gelsolin OS=Homo sapiens OX=9606 GN=GSN PE=1 SV=1	0	118.849	37	20	218	20	1	782	85.6	6.28	262.25	20	0	11133.8	2.34956e+08	1.89108e+08	2.57708e+08	Peak Found	4.73866e-05	High	High	High
FALSE	High	Master Protein	P60709	Actin, cytoplasmic 1 OS=Homo sapiens OX=9606 GN=ACTB PE=1 SV=1	0	15.323	15	4	11	4	1	375	41.7	5.48	7.67	4	0	24705.4	5.54488e+06	5.19758e+06	6.44369e+06	Peak Found	0.00445554	High	High	High
FALSE	High	Master Protein	P08603	Complement factor H OS=Homo sapiens OX=9606 GN=CFH PE=1 SV=4	0	90.418	13	16	109	14	1	1231	139	6.61	148.08	16	3	16501.6	8.25707e+07	5.60876e+07	8.01943e+07	Peak Found	0.000199848	High	High	High
FALSE	High	Master Protein	P00747	Plasminogen OS=Homo sapiens OX=9606 GN=PLG PE=1 SV=2	0	61.412	14	13	103	13	1	810	90.5	7.24	100.48	13	0	80078	2.1037e+08	1.55115e+08	2.53553e+08	Peak Found	0.000380653	High	High	High
FALSE	High	Master Protein	P00734	Prothrombin OS=Homo sapiens OX=9606 GN=F2 PE=1 SV=2	0	88.515	28	19	239	19	1	622	70	5.9	245.4	19	0	129114	5.18887e+08	4.02834e+08	6.61971e+08	Peak Found	0.000248828	High	High	High
FALSE	High	Master Protein	P03952	Plasma kallikrein OS=Homo sapiens OX=9606 GN=KLKB1 PE=1 SV=1	0	50.83	18	12	64	12	1	638	71.3	8.22	65.06	12	0	8499.81	8.48791e+07	5.35648e+07	7.68248e+07	Peak Found	0.00010014	High	High	High
FALSE	High	Master Protein	P61626	Lysozyme C OS=Homo sapiens OX=9606 GN=LYZ PE=1 SV=1	0	10.088	20	3	8	3	1	148	16.5	9.16	11.82	3	0	89650.1	6.8005e+06	5.27747e+06	9.51604e+06	Peak Found	0.0131829	High	High	High
FALSE	High	Master Protein	P01042	Kininogen-1 OS=Homo sapiens OX=9606 GN=KNG1 PE=1 SV=2	0	135.031	25	21	370	21	1	644	71.9	6.81	204.7	21	0	18572.6	4.17637e+08	2.93705e+08	4.59458e+08	Peak Found	4.44707e-05	High	High	High
FALSE	High	Master Protein	P49908	Selenoprotein P OS=Homo sapiens OX=9606 GN=SELENOP PE=1 SV=3	0	7.659	5	2	10	2	1	381	43.2	7.87	19.33	2	0	34218.6	9.83748e+06	6.52574e+06	10411107	Peak Found	0.00347839	High	High	High
FALSE	High	Master Protein	P04070	Vitamin K-dependent protein C OS=Homo sapiens OX=9606 GN=PROC PE=1 SV=1	0	19.955	13	5	37	5	1	461	52	6.28	22.55	5	0	7280.29	9.17803e+06	6.09937e+06	1.25083e+07	Peak Found	0.00079323	High	High	High
FALSE	High	Master Protein	Q92954	Proteoglycan 4 OS=Homo sapiens OX=9606 GN=PRG4 PE=1 SV=2	0	36.463	6	8	58	8	1	1404	151	9.5	31.56	8	0	34489.1	2.72426e+07	2.07655e+07	3.1582e+07	Peak Found	0.001266	High	High	High
FALSE	High	Master Protein	B4E1Z4	cDNA FLJ55673, highly similar to Complement factor B (EC 3.4.21.47) OS=Homo sapiens OX=9606 PE=1 SV=1	0	90.408	12	21	146	21	1	1266	140.9	7.18	114.3	21	0	9618.47	1.21058e+08	8.32801e+07	1.1843e+08	Peak Found	7.94532e-05	High	High	High
FALSE	High	Master Protein	P02748	Complement component C9 OS=Homo sapiens OX=9606 GN=C9 PE=1 SV=2	0	51.006	21	12	83	12	1	559	63.1	5.59	88.11	12	0	15507.2	3.01217e+07	2.38413e+07	4.29279e+07	Peak Found	0.000514819	High	High	High
FALSE	High	Master Protein	Q96IY4	Carboxypeptidase B2 OS=Homo sapiens OX=9606 GN=CPB2 PE=1 SV=2	0	26.631	11	5	20	5	1	423	48.4	7.71	31.56	5	0	7765.14	7.18613e+06	5.89488e+06	1.02469e+07	Peak Found	0.00108057	High	High	High
FALSE	High	Master Protein	P02768	Serum albumin OS=Homo sapiens OX=9606 GN=ALB PE=1 SV=2	0	37.602	16	10	63	10	1	609	69.3	6.28	62.52	10	0	37662.3	5.31804e+07	3.28864e+07	5.53088e+07	Peak Found	0.000708199	High	High	High
FALSE	High	Master Protein	P04004	Vitronectin OS=Homo sapiens OX=9606 GN=VTN PE=1 SV=1	0	78.514	23	11	425	11	1	478	54.3	5.8	481.69	11	0	88400.5	5.31812e+08	3.75672e+08	6.11161e+08	Peak Found	0.000166225	High	High	High
FALSE	High	Master Protein	P00736	Complement C1r subcomponent OS=Homo sapiens OX=9606 GN=C1R PE=1 SV=2	0	14.706	9	6	21	6	1	705	80.1	6.21	8.06	6	0	11089.6	1.05426e+07	7.00559e+06	9.63873e+06	Peak Found	0.00105189	High	High	High
FALSE	High	Master Protein	Q14624	Inter-alpha-trypsin inhibitor heavy chain H4 OS=Homo sapiens OX=9606 GN=ITIH4 PE=1 SV=4	0	41.85	12	12	45	12	1	930	103.3	6.98	22.71	12	0	128616	1.65059e+07	1.28492e+07	1.81e+07	Peak Found	0.0077921	High	High	High
FALSE	High	Master Protein	P07225	Vitamin K-dependent protein S OS=Homo sapiens OX=9606 GN=PROS1 PE=1 SV=1	0	59.573	11	8	68	8	1	676	75.1	5.67	81.78	8	0	6647.67	5.31368e+07	4.13487e+07	7.56113e+07	Peak Found	0.000125105	High	High	High
FALSE	High	Master Protein	P04003	C4b-binding protein alpha chain OS=Homo sapiens OX=9606 GN=C4BPA PE=1 SV=2	0	23.06	10	6	23	6	1	597	67	7.3	38.89	6	0	11132.7	2.14829e+07	1.9475e+07	22252729	Peak Found	0.000518212	High	High	High
FALSE	High	Master Protein	P00748	Coagulation factor XII OS=Homo sapiens OX=9606 GN=F12 PE=1 SV=3	0	30.448	7	4	27	4	1	615	67.7	7.74	36.42	4	0	32989.5	3.07184e+07	2.42302e+07	2.95824e+07	Peak Found	0.00107393	High	High	High
FALSE	High	Master Protein	P02743	Serum amyloid P-component OS=Homo sapiens OX=9606 GN=APCS PE=1 SV=2	0.009	2.312	4	1	1	1	1	223	25.4	6.54	0	1	0	24780	688003	489696	860838	Peak Found	0.0360173	Peak Found	Peak Found	High
FALSE	High	Master Protein	P02749	Beta-2-glycoprotein 1 OS=Homo sapiens OX=9606 GN=APOH PE=1 SV=3	0	10.611	6	3	15	3	1	345	38.3	7.97	32.42	3	0	15836.4	4.20149e+06	4.37743e+06	6.75922e+06	Peak Found	0.00376923	High	High	High
FALSE	High	Master Protein	P01871	Immunoglobulin heavy constant mu OS=Homo sapiens OX=9606 GN=IGHM PE=1 SV=4	0	18.022	18	7	37	7	1	453	49.4	6.77	20.71	7	0	46848	1.9946e+07	1.42276e+07	2.14229e+07	Peak Found	0.00234874	High	High	High
FALSE	High	Master Protein	P02745	Complement C1q subcomponent subunit A OS=Homo sapiens OX=9606 GN=C1QA PE=1 SV=2	0.01	3.981	4	1	14	1	1	245	26	9.11	1.73	1	0		2.43118e+07	1.69012e+07	25773887	Not Found		High	High	High
FALSE	Medium	Master Protein	P10909	Clusterin OS=Homo sapiens OX=9606 GN=CLU PE=1 SV=1	0.047	1.798	4	1	4	1	1	449	52.5	6.27	0	1	0		110822	96976.3	226638	Not Found		High	High	High
FALSE	High	Master Protein	Q03591	Complement factor H-related protein 1 OS=Homo sapiens OX=9606 GN=CFHR1 PE=1 SV=2	0	18.353	9	3	25	1	1	330	37.6	7.39	35.81	3	0		1.66441e+07	9.29566e+06	16979351	Not Found		High	High	High
FALSE	High	Master Protein	P01700	Immunoglobulin lambda variable 1-47 OS=Homo sapiens OX=9606 GN=IGLV1-47 PE=1 SV=2	0	5.33	11	1	4	1	1	117	12.3	5.91	9.56	1	0		1.97036e+06	1.51457e+06	2.02768e+06	Not Found		High	High	High
FALSE	High	Master Protein	P01034	Cystatin-C OS=Homo sapiens OX=9606 GN=CST3 PE=1 SV=1	0.01	3.437	8	1	3	1	1	146	15.8	8.75	3.67	1	0		1.41182e+06	1.16934e+06	2439983	Not Found		High	High	High
FALSE	High	Master Protein	P01860	Immunoglobulin heavy constant gamma 3 OS=Homo sapiens OX=9606 GN=IGHG3 PE=1 SV=2	0	36.341	15	6	37	2	1	377	41.3	7.9	35.2	6	0		5.82882e+06	7.02962e+06	1.07673e+07	Not Found		High	High	High
FALSE	High	Master Protein	P07360	Complement component C8 gamma chain OS=Homo sapiens OX=9606 GN=C8G PE=1 SV=3	0	5.684	15	2	10	2	1	202	22.3	8.31	0	2	0		2.26926e+06	1.98246e+06	3.34549e+06	Not Found		High	High	High
FALSE	High	Master Protein	P0C0L4	Complement C4-A OS=Homo sapiens OX=9606 GN=C4A PE=1 SV=2	0	16.97	3	5	13	5	1	1744	192.7	7.08	15.47	5	0		3.91083e+06	2.98291e+06	6.35103e+06	Not Found		High	High	High
FALSE	High	Master Protein	Q14520	Hyaluronan-binding protein 2 OS=Homo sapiens OX=9606 GN=HABP2 PE=1 SV=1	0.01	3.447	5	2	5	2	1	560	62.6	6.54	0	2	0		2.12169e+06	1664589	2.32341e+06	Not Found		High	High	High
FALSE	Medium	Master Protein	P22891	Vitamin K-dependent protein Z OS=Homo sapiens OX=9606 GN=PROZ PE=1 SV=2	0.046	1.78	3	1	1	1	1	400	44.7	5.97	0	1	0				976830	Not Found		Not Found	Not Found	High
FALSE	High	Master Protein	P35858	Insulin-like growth factor-binding protein complex acid labile subunit OS=Homo sapiens OX=9606 GN=IGFALS PE=1 SV=1	0	6.442	4	2	14	2	1	605	66	6.79	7.21	2	0		1.98634e+06	1.504e+06	2.63704e+06	Not Found		High	High	High
FALSE	High	Master Protein	P01591	Immunoglobulin J chain OS=Homo sapiens OX=9606 GN=JCHAIN PE=1 SV=4	0.009	2.433	4	1	3	1	1	159	18.1	5.24	1.63	1	0		594193	522023	558926	Not Found		Medium	Medium	High
FALSE	High	Master Protein	P19827	Inter-alpha-trypsin inhibitor heavy chain H1 OS=Homo sapiens OX=9606 GN=ITIH1 PE=1 SV=3	0	33.704	10	9	43	9	1	911	101.3	6.79	54.41	9	0		2.0911e+07	1.60736e+07	2.34403e+07	Not Found		High	High	High
FALSE	High	Master Protein	P07357	Complement component C8 alpha chain OS=Homo sapiens OX=9606 GN=C8A PE=1 SV=2	0	7.069	3	2	5	2	1	584	65.1	6.47	8.93	2	0		3.15824e+06	1.96544e+06	2.54115e+06	Not Found		High	High	High
FALSE	High	Master Protein	P02751	Fibronectin OS=Homo sapiens OX=9606 GN=FN1 PE=1 SV=4	0	130.033	14	27	121	27	1	2386	262.5	5.71	157.17	27	0		9.96113e+07	7.24317e+07	1.05788e+08	Not Found		High	High	High
FALSE	High	Master Protein	P02790	Hemopexin OS=Homo sapiens OX=9606 GN=HPX PE=1 SV=2	0.009	2.488	2	1	3	1	1	462	51.6	7.02	0	1	0		1.38337e+06	1.07464e+06	1.98813e+06	Not Found		High	High	High
FALSE	High	Master Protein	P19823	Inter-alpha-trypsin inhibitor heavy chain H2 OS=Homo sapiens OX=9606 GN=ITIH2 PE=1 SV=2	0	61.49	18	15	59	15	1	946	106.4	6.86	64.76	15	0		5.18299e+07	3.77167e+07	5.01248e+07	Not Found		High	High	High
FALSE	High	Master Protein	P27918	Properdin OS=Homo sapiens OX=9606 GN=CFP PE=1 SV=2	0.009	2.578	1	1	6	1	1	469	51.2	7.9	0	1	0		786276	328560	532227	Not Found		High	High	High
FALSE	High	Master Protein	Q13103	Secreted phosphoprotein 24 OS=Homo sapiens OX=9606 GN=SPP2 PE=1 SV=1	0	9.008	16	3	7	3	1	211	24.3	8.32	6.81	3	0		5.77257e+06	3.56711e+06	4.57617e+06	Not Found		High	High	High
FALSE	High	Master Protein	P03951	Coagulation factor XI OS=Homo sapiens OX=9606 GN=F11 PE=1 SV=1	0	31.834	15	9	41	9	1	625	70.1	8.1	31.35	9	0		2.90235e+07	1.91447e+07	3.54177e+07	Not Found		High	High	High
FALSE	High	Master Protein	P02747	Complement C1q subcomponent subunit C OS=Homo sapiens OX=9606 GN=C1QC PE=1 SV=3	0	21.264	21	4	33	4	1	245	25.8	8.41	41.57	4	0		32857397	2.51275e+07	3.26837e+07	Not Found		High	High	High
FALSE	High	Master Protein	P02760	Protein AMBP OS=Homo sapiens OX=9606 GN=AMBP PE=1 SV=1	0.009	2.321	2	1	3	1	1	352	39	6.25	1.7	1	0		931660	680989	1.3003e+06	Not Found		High	High	High
FALSE	Medium	Master Protein	P13671	Complement component C6 OS=Homo sapiens OX=9606 GN=C6 PE=1 SV=3	0.044	2.109	1	1	1	1	1	934	104.7	6.76	1.75	1	0		868013		2122773	Not Found		Peak Found	Not Found	High
FALSE	Medium	Master Protein	P08697	Alpha-2-antiplasmin OS=Homo sapiens OX=9606 GN=SERPINF2 PE=1 SV=3	0.04	1.959	2	1	2	1	1	491	54.5	6.29	2.08	1	0		1.12156e+06	555008	1.12006e+06	Not Found		High	Peak Found	High
FALSE	Low	Master Protein	A0A0B4J1U7	Immunoglobulin heavy variable 6-1 OS=Homo sapiens OX=9606 GN=IGHV6-1 PE=3 SV=1	0.06	1.56	6	1	2	1	1	121	13.5	9.2	0	1	0		348769	316101	538811	Not Found		Peak Found	High	High
FALSE	High	Master Protein	P00742	Coagulation factor X OS=Homo sapiens OX=9606 GN=F10 PE=1 SV=2	0	23.408	13	7	34	7	1	488	54.7	5.94	29.42	7	0		5.72371e+07	4.07407e+07	7.05283e+07	Not Found		High	High	High
FALSE	High	Master Protein	P17936	Insulin-like growth factor-binding protein 3 OS=Homo sapiens OX=9606 GN=IGFBP3 PE=1 SV=2	0	6.044	6	2	17	2	1	291	31.7	8.69	17.52	2	0		1.52323e+07	1.43227e+07	21638966	Not Found		High	High	High
FALSE	High	Master Protein	P01834	Immunoglobulin kappa constant OS=Homo sapiens OX=9606 GN=IGKC PE=1 SV=2	0	37.229	52	5	66	5	1	107	11.8	6.52	52.85	5	0		1.72482e+07	1.33634e+07	2.18602e+07	Not Found		High	High	High
FALSE	Medium	Master Protein	P08709	Coagulation factor VII OS=Homo sapiens OX=9606 GN=F7 PE=1 SV=1	0.046	1.743	5	1	3	1	1	466	51.6	7.23	0	1	0		720796	673928	1332004	Not Found		Medium	High	Medium
FALSE	High	Master Protein	P09871	Complement C1s subcomponent OS=Homo sapiens OX=9606 GN=C1S PE=1 SV=1	0	19.793	10	7	43	7	1	688	76.6	4.96	32.9	7	0		2.81379e+07	2.17912e+07	2.81288e+07	Not Found		High	High	High
FALSE	High	Master Protein	P00738	Haptoglobin OS=Homo sapiens OX=9606 GN=HP PE=1 SV=1	0	4.972	2	1	3	1	1	406	45.2	6.58	2.31	1	0		1.20173e+06	613992	782030	Not Found		High	High	High
FALSE	Medium	Master Protein	P15169	Carboxypeptidase N catalytic chain OS=Homo sapiens OX=9606 GN=CPN1 PE=1 SV=1	0.047	1.817	2	1	2	1	1	458	52.3	7.34	0	1	0		571526	592911	691712	Not Found		Peak Found	High	High
FALSE	High	Master Protein	P01024	Complement C3 OS=Homo sapiens OX=9606 GN=C3 PE=1 SV=2	0	125.688	22	33	128	33	1	1663	187	6.4	107.75	33	0		5.7678e+07	4.083e+07	6.57505e+07	Not Found		High	High	High
FALSE	High	Master Protein	P18428	Lipopolysaccharide-binding protein OS=Homo sapiens OX=9606 GN=LBP PE=1 SV=3	0	5.686	4	2	3	2	1	481	53.4	6.7	1.8	2	0		999014	697723	1.61859e+06	Not Found		Peak Found	High	High
FALSE	High	Master Protein	P20851	C4b-binding protein beta chain OS=Homo sapiens OX=9606 GN=C4BPB PE=1 SV=1	0.01	2.812	3	1	4	1	1	252	28.3	5.14	1.79	1	0		1.33027e+06	904411	1.16878e+06	Not Found		High	High	Medium
FALSE	High	Master Protein	B9A064	Immunoglobulin lambda-like polypeptide 5 OS=Homo sapiens OX=9606 GN=IGLL5 PE=2 SV=2	0	12.302	12	2	38	1	1	214	23	8.84	16.63	2	0		1.83069e+06	990945	876218	Not Found		High	High	High
FALSE	High	Master Protein	P12259	Coagulation factor V OS=Homo sapiens OX=9606 GN=F5 PE=1 SV=4	0	19.947	4	8	12	8	1	2224	251.5	6.05	11.5	8	0		5.99129e+06	6.04979e+06	1.29196e+07	Not Found		High	High	High
FALSE	High	Master Protein	P00740	Coagulation factor IX OS=Homo sapiens OX=9606 GN=F9 PE=1 SV=2	0	19.094	10	4	10	4	1	461	51.7	5.47	18.37	4	0		7.66124e+06	6.15933e+06	1.2357e+07	Not Found		High	High	High
FALSE	High	Master Protein	P07358	Complement component C8 beta chain OS=Homo sapiens OX=9606 GN=C8B PE=1 SV=3	0	6.48	3	2	4	2	1	591	67	8.13	4.56	2	0		3.62172e+06	2.05847e+06	2.68304e+06	Not Found		High	High	High
FALSE	High	Master Protein	P01880	Immunoglobulin heavy constant delta OS=Homo sapiens OX=9606 GN=IGHD PE=1 SV=3	0.01	3.803	3	1	1	1	1	384	42.3	8.12	2	1	0		862579	622078	1.04523e+06	Not Found		Peak Found	Peak Found	High
FALSE	High	Master Protein	P04114	Apolipoprotein B-100 OS=Homo sapiens OX=9606 GN=APOB PE=1 SV=2	0	8.31	1	3	4	3	1	4563	515.3	7.05	2.44	3	0		3.57236e+06	2.08972e+06	1.61305e+06	Not Found		High	Peak Found	High
FALSE	High	Master Protein	P03950	Angiogenin OS=Homo sapiens OX=9606 GN=ANG PE=1 SV=1	0.01	4.068	7	1	3	1	1	147	16.5	9.64	0	1	0		973835	937887	1.25215e+06	Not Found		High	High	High
FALSE	High	Master Protein	Q9UK55	Protein Z-dependent protease inhibitor OS=Homo sapiens OX=9606 GN=SERPINA10 PE=1 SV=1	0	7.637	7	3	6	3	1	444	50.7	8.27	5.52	3	0		3.61931e+06	2.95559e+06	4.93199e+06	Not Found		High	High	High
FALSE	High	Master Protein	P04196	Histidine-rich glycoprotein OS=Homo sapiens OX=9606 GN=HRG PE=1 SV=1	0	77.475	30	12	242	12	1	525	59.5	7.5	100.25	12	0		6.01833e+07	4.80845e+07	7.69427e+07	Not Found		High	High	High
FALSE	High	Master Protein	P02654	Apolipoprotein C-I OS=Homo sapiens OX=9606 GN=APOC1 PE=1 SV=1	0.009	2.654	11	1	3	1	1	83	9.3	8.47	2.02	1	0		2826445	1.7459e+06	2.47718e+06	Not Found		High	High	High
FALSE	High	Master Protein	P08493	Matrix Gla protein OS=Homo sapiens OX=9606 GN=MGP PE=1 SV=2	0	4.845	19	2	5	2	1	103	12.3	9.67	2.02	2	0		1.42792e+06	990775	1.60652e+06	Not Found		High	High	High
FALSE	High	Master Protein	P02775	Platelet basic protein OS=Homo sapiens OX=9606 GN=PPBP PE=1 SV=3	0	19.035	26	3	24	3	1	128	13.9	8.79	37.36	3	0		2.56446e+07	2.19475e+07	3.53199e+07	Not Found		High	High	High
Contaminant	High	Master Protein	P13645	Keratin, type I cytoskeletal 10 OS=Homo sapiens OX=9606 GN=KRT10 PE=1 SV=6	0	14.37	8	5	10	5	1	584	58.8	5.21	5.14	5	0	7.57516e+06	1.44609e+06	334902	426995	High		High	Peak Found	Peak Found
Contaminant	High	Master Protein	P04264	Keratin, type II cytoskeletal 1 OS=Homo sapiens OX=9606 GN=KRT1 PE=1 SV=6	0	13.603	8	5	12	5	1	644	66	8.12	7.93	5	0	9.17401e+06	3.23522e+06	364826	544457	High		High	Peak Found	Peak Found
Contaminant	High	Master Protein	P35527	Keratin, type I cytoskeletal 9 OS=Homo sapiens OX=9606 GN=KRT9 PE=1 SV=3	0	11.018	8	5	8	5	1	623	62	5.24	1.69	5	0	4.21272e+06	2.14641e+06	604787	437288	High		High	Peak Found	Peak Found
																	Summed Abundance	3.25472e+06	1.05812e+10	7.88531e+09	1.1896e+10
																						Median Left over	0.000962942
																							n=34
																							Ges = 81

## Sheet: TiO2-Dispex
Checked	Protein FDR Confidence: Combined	Master	Accession	Description	Exp. q-value: Combined	Sum PEP Score	Coverage [%]	# Peptides	# PSMs	# Unique Peptides	# Protein Groups	# AAs	MW [kDa]	calc. pI	Score Sequest HT: Sequest HT	# Peptides (by Search Engine): Sequest HT	# Razor Peptides	Abundance: F1: Sample	Abundance: F2: Sample	Abundance: F3: Sample	Abundance: F4: Sample	Found in Sample: [S1] F1: Sample	Ratio	Found in Sample: [S2] F2: Sample	Found in Sample: [S3] F3: Sample	Found in Sample: [S4] F4: Sample
FALSE	High	Master Protein	P09871	Complement C1s subcomponent OS=Homo sapiens OX=9606 GN=C1S PE=1 SV=1	0	27.99	7	7	35	7	1	688	76.6	4.96	28.73	7	0	2.21245e+06	1.58686e+08	1.30918e+08	197930123	Low	0.0139423	High	High	High
FALSE	High	Master Protein	P02746	Complement C1q subcomponent subunit B OS=Homo sapiens OX=9606 GN=C1QB PE=1 SV=3	0	9.829	14	3	20	3	1	253	26.7	8.63	5.07	3	0	1.85664e+06	303873864	2.18079e+08	3.93209e+08	Low	0.00610991	High	High	High
FALSE	High	Master Protein	P04003	C4b-binding protein alpha chain OS=Homo sapiens OX=9606 GN=C4BPA PE=1 SV=2	0	110.089	31	20	118	20	1	597	67	7.3	113.17	20	0	556623	792365820	6.59078e+08	7.85342e+08	Low	0.000702482	High	High	High
FALSE	High	Master Protein	B4E1Z4	cDNA FLJ55673, highly similar to Complement factor B (EC 3.4.21.47) OS=Homo sapiens OX=9606 PE=1 SV=1	0	208.891	21	30	192	30	1	1266	140.9	7.18	212.36	30	0	9.04853e+07	1.07675e+09	9.40272e+08	1.29028e+09	Peak Found	0.0840358	High	High	High
FALSE	High	Master Protein	P61626	Lysozyme C OS=Homo sapiens OX=9606 GN=LYZ PE=1 SV=1	0	5.951	14	2	4	2	1	148	16.5	9.16	3.78	2	0	831453	10722479	8.83855e+06	1.20702e+07	Peak Found	0.077543	High	High	High
FALSE	Medium	Master Protein	P22891	Vitamin K-dependent protein Z OS=Homo sapiens OX=9606 GN=PROZ PE=1 SV=2	0.048	1.369	2	1	3	1	1	400	44.7	5.97	0	1	0	113348	4.07913e+06	6.4258e+06	14324936	Peak Found	0.0277874	Peak Found	High	High
FALSE	Medium	Master Protein	Q14314	Fibroleukin OS=Homo sapiens OX=9606 GN=FGL2 PE=1 SV=1	0.018	2.039	3	1	2	1	1	439	50.2	7.39	0	1	0	91263.4	3.41731e+06	2.8408e+06	4.59506e+06	Peak Found	0.0267062	Peak Found	High	High
FALSE	High	Master Protein	P24593	Insulin-like growth factor-binding protein 5 OS=Homo sapiens OX=9606 GN=IGFBP5 PE=1 SV=1	0	23.707	21	7	18	7	1	272	30.6	8.21	10.51	7	0	2.18202e+06	8.83347e+07	6.85735e+07	1.18448e+08	Peak Found	0.0247017	High	High	High
FALSE	High	Master Protein	P02745	Complement C1q subcomponent subunit A OS=Homo sapiens OX=9606 GN=C1QA PE=1 SV=2	0	4.293	9	2	8	2	1	245	26	9.11	0	2	0	352259	44249934	3.22896e+07	47500519	Peak Found	0.00796066	High	High	High
FALSE	High	Master Protein	P07357	Complement component C8 alpha chain OS=Homo sapiens OX=9606 GN=C8A PE=1 SV=2	0	13.663	4	4	11	4	1	584	65.1	6.47	13.16	4	0	139452	18535068	1.30887e+07	21248110	Peak Found	0.00752366	High	High	High
FALSE	High	Master Protein	P13671	Complement component C6 OS=Homo sapiens OX=9606 GN=C6 PE=1 SV=3	0	33.604	14	13	39	13	1	934	104.7	6.76	33.97	13	0	975459	1.34007e+08	8.24222e+07	1.41353e+08	Peak Found	0.00727916	High	High	High
FALSE	High	Master Protein	O43866	CD5 antigen-like OS=Homo sapiens OX=9606 GN=CD5L PE=1 SV=1	0	4.233	5	2	4	2	1	347	38.1	5.47	0	2	0	53605.5	8.0773e+06	5.89436e+06	8.55979e+06	Peak Found	0.00663656	High	Low	High
FALSE	High	Master Protein	P49908	Selenoprotein P OS=Homo sapiens OX=9606 GN=SELENOP PE=1 SV=3	0	11.625	7	4	11	4	1	381	43.2	7.87	5.76	4	0	139799	2.44789e+07	2.57646e+07	2.89573e+07	Peak Found	0.00571102	High	High	High
FALSE	High	Master Protein	A5A3E0	POTE ankyrin domain family member F OS=Homo sapiens OX=9606 GN=POTEF PE=1 SV=2	0	6.016	2	2	6	2	1	1075	121.4	6.2	2.48	2	0	121820	22730971	30900271	30066540	Peak Found	0.0053592	High	High	High
FALSE	High	Master Protein	P02775	Platelet basic protein OS=Homo sapiens OX=9606 GN=PPBP PE=1 SV=3	0	66.211	56	11	49	11	1	128	13.9	8.79	69.86	11	0	936640	2.20422e+08	2.12382e+08	3.16908e+08	Peak Found	0.0042493	High	High	High
FALSE	High	Master Protein	P02747	Complement C1q subcomponent subunit C OS=Homo sapiens OX=9606 GN=C1QC PE=1 SV=3	0	8.4	9	2	13	2	1	245	25.8	8.41	24.48	2	0	619767	152587344	105746960	155963824	Peak Found	0.00406172	High	High	High
FALSE	High	Master Protein	P03951	Coagulation factor XI OS=Homo sapiens OX=9606 GN=F11 PE=1 SV=1	0	28.6	14	7	26	7	1	625	70.1	8.1	35.08	7	0	343642	1.10864e+08	8.28522e+07	1.16195e+08	Peak Found	0.00309966	High	High	High
FALSE	High	Master Protein	P02760	Protein AMBP OS=Homo sapiens OX=9606 GN=AMBP PE=1 SV=1	0	7.32	7	2	15	2	1	352	39	6.25	5.7	2	0	72141.7	3.16873e+07	24445518	25737740	Peak Found	0.00227667	High	High	High
FALSE	High	Master Protein	P01857	Immunoglobulin heavy constant gamma 1 OS=Homo sapiens OX=9606 GN=IGHG1 PE=1 SV=1	0	77.891	37	9	84	5	1	330	36.1	8.19	148.35	9	0	1.31752e+06	5.81245e+08	4.38762e+08	6.17366e+08	Peak Found	0.00226673	High	High	High
FALSE	High	Master Protein	P36980	Complement factor H-related protein 2 OS=Homo sapiens OX=9606 GN=CFHR2 PE=1 SV=1	0	26.512	25	8	38	3	1	270	30.6	6.38	18.73	8	0	74090.6	40032293	2.35346e+07	3.71817e+07	Peak Found	0.00185077	High	High	High
FALSE	High	Master Protein	P17936	Insulin-like growth factor-binding protein 3 OS=Homo sapiens OX=9606 GN=IGFBP3 PE=1 SV=2	0	24.402	34	6	35	6	1	291	31.7	8.69	17.72	6	0	431583	2.41318e+08	1.68197e+08	310563122	Peak Found	0.00178844	High	High	High
FALSE	High	Master Protein	P02649	Apolipoprotein E OS=Homo sapiens OX=9606 GN=APOE PE=1 SV=1	0	39.005	29	10	39	10	1	317	36.1	5.73	43.53	10	0	300049	2.4635e+08	169296568	2.73821e+08	Peak Found	0.00121798	High	High	High
FALSE	High	Master Protein	P01024	Complement C3 OS=Homo sapiens OX=9606 GN=C3 PE=1 SV=2	0	127.923	15	27	129	27	1	1663	187	6.4	90.6	27	0	717992	6.33384e+08	459554519	744055900	Peak Found	0.00113358	High	High	High
FALSE	High	Master Protein	P00748	Coagulation factor XII OS=Homo sapiens OX=9606 GN=F12 PE=1 SV=3	0	144.888	32	24	129	24	1	615	67.7	7.74	172.38	24	0	1.01887e+06	9.16889e+08	8.01315e+08	1.06277e+09	Peak Found	0.00111123	High	High	High
FALSE	High	Master Protein	P02768	Serum albumin OS=Homo sapiens OX=9606 GN=ALB PE=1 SV=2	0	134.556	49	31	152	31	1	609	69.3	6.28	132.26	31	0	891879	8.95373e+08	7.32187e+08	1.0875e+09	Peak Found	0.000996097	High	High	High
FALSE	High	Master Protein	P06396	Gelsolin OS=Homo sapiens OX=9606 GN=GSN PE=1 SV=1	0	74.127	28	22	93	22	1	782	85.6	6.28	59.26	22	0	470707	4.96784e+08	4.57428e+08	6.47672e+08	Peak Found	0.000947507	High	High	High
FALSE	High	Master Protein	P00736	Complement C1r subcomponent OS=Homo sapiens OX=9606 GN=C1R PE=1 SV=2	0	19.533	9	6	21	6	1	705	80.1	6.21	18.17	6	0	91858	1.02307e+08	9.39567e+07	1.33044e+08	Peak Found	0.000897865	High	High	High
FALSE	High	Master Protein	P01834	Immunoglobulin kappa constant OS=Homo sapiens OX=9606 GN=IGKC PE=1 SV=2	0	28.334	36	3	16	3	1	107	11.8	6.52	22.04	3	0	46907.8	78842599	53061012	7.05898e+07	Peak Found	0.000594955	High	High	High
FALSE	High	Master Protein	P0DOY3	Immunoglobulin lambda constant 3 OS=Homo sapiens OX=9606 GN=IGLC3 PE=1 SV=1	0	24.594	53	7	29	7	1	106	11.3	7.24	7.88	7	0	80248.7	1.52294e+08	1.12721e+08	1.2102e+08	Peak Found	0.000526934	High	High	High
FALSE	High	Master Protein	P04004	Vitronectin OS=Homo sapiens OX=9606 GN=VTN PE=1 SV=1	0	167.159	38	24	560	24	1	478	54.3	5.8	529.4	24	0	3.78311e+06	8.92342e+09	6.61078e+09	1.04395e+10	Peak Found	0.000423953	High	High	High
FALSE	High	Master Protein	P19823	Inter-alpha-trypsin inhibitor heavy chain H2 OS=Homo sapiens OX=9606 GN=ITIH2 PE=1 SV=2	0	46.484	18	15	43	15	1	946	106.4	6.86	27.33	15	0	66398	1.67577e+08	1.32352e+08	1.93779e+08	Peak Found	0.000396225	High	High	High
FALSE	High	Master Protein	P02679	Fibrinogen gamma chain OS=Homo sapiens OX=9606 GN=FGG PE=1 SV=3	0	165.68	48	25	169	25	1	453	51.5	5.62	191.27	25	0	499115	1.45625e+09	1.00027e+09	1.67974e+09	Peak Found	0.00034274	High	High	High
FALSE	High	Master Protein	P19827	Inter-alpha-trypsin inhibitor heavy chain H1 OS=Homo sapiens OX=9606 GN=ITIH1 PE=1 SV=3	0	17.842	5	4	19	4	1	911	101.3	6.79	17.17	4	0	16971.3	5.19682e+07	3.69093e+07	4.74822e+07	Peak Found	0.00032657	High	High	High
FALSE	High	Master Protein	P08603	Complement factor H OS=Homo sapiens OX=9606 GN=CFH PE=1 SV=4	0	189.236	40	44	241	35	1	1231	139	6.61	208.39	44	10	407243	1260787200	1.0291e+09	1.40095e+09	Peak Found	0.000323007	High	High	High
FALSE	High	Master Protein	P00747	Plasminogen OS=Homo sapiens OX=9606 GN=PLG PE=1 SV=2	0	332.792	55	59	355	59	1	810	90.5	7.24	360.9	59	0	724862	2.34482e+09	1.81131e+09	2764791518	Peak Found	0.000309133	High	High	High
FALSE	High	Master Protein	P03952	Plasma kallikrein OS=Homo sapiens OX=9606 GN=KLKB1 PE=1 SV=1	0	144.585	38	28	149	28	1	638	71.3	8.22	180.79	28	0	794613	2739082582	7.7333e+08	2.14873e+09	Peak Found	0.000290102	High	High	High
FALSE	High	Master Protein	P01871	Immunoglobulin heavy constant mu OS=Homo sapiens OX=9606 GN=IGHM PE=1 SV=4	0	16.27	12	4	15	4	1	453	49.4	6.77	14.28	4	0	23213.6	8.19981e+07	7.20994e+07	1.03637e+08	Peak Found	0.000283099	High	High	High
FALSE	High	Master Protein	P04070	Vitamin K-dependent protein C OS=Homo sapiens OX=9606 GN=PROC PE=1 SV=1	0	23.244	17	8	47	8	1	461	52	6.28	21.73	8	0	36711.2	1.50777e+08	9.74528e+07	1.26365e+08	Peak Found	0.000243481	High	High	High
FALSE	High	Master Protein	Q14520	Hyaluronan-binding protein 2 OS=Homo sapiens OX=9606 GN=HABP2 PE=1 SV=1	0	33.304	21	8	32	8	1	560	62.6	6.54	24.83	8	0	68038.4	3.02487e+08	2.9502e+08	3.99871e+08	Peak Found	0.000224929	High	High	High
FALSE	High	Master Protein	Q92954	Proteoglycan 4 OS=Homo sapiens OX=9606 GN=PRG4 PE=1 SV=2	0	17.99	6	8	31	8	1	1404	151	9.5	11.92	8	0	46918	2.48739e+08	1.5918e+08	2.18227e+08	Peak Found	0.000188624	High	High	High
FALSE	High	Master Protein	P02749	Beta-2-glycoprotein 1 OS=Homo sapiens OX=9606 GN=APOH PE=1 SV=3	0	78.648	51	18	95	18	1	345	38.3	7.97	77.61	18	0	69807.7	4.16841e+08	3.074e+08	4.28166e+08	Peak Found	0.000167468	High	High	High
FALSE	High	Master Protein	P02671	Fibrinogen alpha chain OS=Homo sapiens OX=9606 GN=FGA PE=1 SV=2	0	686.009	48	75	681	75	1	866	94.9	6.01	710.49	75	0	1.23455e+06	7.45394e+09	5.0161e+09	9285812501	Peak Found	0.000165624	High	High	High
FALSE	High	Master Protein	P02765	Alpha-2-HS-glycoprotein OS=Homo sapiens OX=9606 GN=AHSG PE=1 SV=1	0	312.256	40	23	445	23	1	367	39.3	5.72	603.64	23	0	1.85914e+06	1.16846e+10	8.5355e+09	1.1731e+10	Peak Found	0.000159111	High	High	High
FALSE	High	Master Protein	P07225	Vitamin K-dependent protein S OS=Homo sapiens OX=9606 GN=PROS1 PE=1 SV=1	0	79.856	26	15	85	15	1	676	75.1	5.67	107.29	15	0	113939	790128939	5.56521e+08	9.352e+08	Peak Found	0.000144202	High	High	High
FALSE	High	Master Protein	P00742	Coagulation factor X OS=Homo sapiens OX=9606 GN=F10 PE=1 SV=2	0	37.31	14	10	48	10	1	488	54.7	5.94	59.41	10	0	99086.5	754079285	5.63043e+08	7.83177e+08	Peak Found	0.000131401	High	High	High
FALSE	High	Master Protein	P02675	Fibrinogen beta chain OS=Homo sapiens OX=9606 GN=FGB PE=1 SV=2	0	303.795	54	36	403	36	1	491	55.9	8.27	425.43	36	0	412117	4.09736e+09	3.03245e+09	5.32182e+09	Peak Found	0.000100581	High	High	High
FALSE	High	Master Protein	P01042	Kininogen-1 OS=Homo sapiens OX=9606 GN=KNG1 PE=1 SV=2	0	283.975	52	43	471	43	1	644	71.9	6.81	317.74	43	0	292420	3.015e+09	2.13727e+09	4.58669e+09	Peak Found	9.69883e-05	High	High	High
FALSE	High	Master Protein	P00734	Prothrombin OS=Homo sapiens OX=9606 GN=F2 PE=1 SV=2	0	568.14	60	62	906	62	1	622	70	5.9	1181.8	62	0	1.76205e+06	2.01032e+10	1.57315e+10	2.28077e+10	Peak Found	8.76501e-05	High	High	High
FALSE	Medium	Master Protein	Q15573	TATA box-binding protein-associated factor RNA polymerase I subunit A OS=Homo sapiens OX=9606 GN=TAF1A PE=1 SV=1	0.019	2.865	3	1	24	1	1	450	52.6	9.1	0	1	0	18981.1	2.54852e+08	1.45164e+08	4.19646e+08	Peak Found	7.44791e-05	Medium	High	High
FALSE	High	Master Protein	Q03591	Complement factor H-related protein 1 OS=Homo sapiens OX=9606 GN=CFHR1 PE=1 SV=2	0	114.24	53	17	123	3	1	330	37.6	7.39	142.81	17	5	29687.1	7.80075e+08	4.23764e+08	6.20562e+08	Peak Found	3.80567e-05	High	High	High
FALSE	High	Master Protein	P01860	Immunoglobulin heavy constant gamma 3 OS=Homo sapiens OX=9606 GN=IGHG3 PE=1 SV=2	0	57.558	37	12	66	7	1	377	41.3	7.9	76.85	12	5	1.14584e+06	4.743e+08	3.40457e+08	5.06825e+08	Not Found	0.00241586	High	High	High
FALSE	High	Master Protein	P02748	Complement component C9 OS=Homo sapiens OX=9606 GN=C9 PE=1 SV=2	0	99.288	42	24	108	24	1	559	63.1	5.59	124.36	24	0		6.42815e+08	4.49366e+08	6.89528e+08	Not Found		High	High	High
FALSE	High	Master Protein	P04196	Histidine-rich glycoprotein OS=Homo sapiens OX=9606 GN=HRG PE=1 SV=1	0	63.819	31	15	74	15	1	525	59.5	7.5	63.36	15	0		2.20186e+08	1.70052e+08	3.55601e+08	Not Found		High	High	High
FALSE	High	Master Protein	P02751	Fibronectin OS=Homo sapiens OX=9606 GN=FN1 PE=1 SV=4	0	33.869	5	9	31	9	1	2386	262.5	5.71	16.79	9	0		1.04105e+08	7.98073e+07	128386535	Not Found		High	High	High
FALSE	High	Master Protein	P00740	Coagulation factor IX OS=Homo sapiens OX=9606 GN=F9 PE=1 SV=2	0	29.769	12	7	40	7	1	461	51.7	5.47	44.72	7	0		4.29243e+08	2.68979e+08	3.53134e+08	Not Found		High	High	High
FALSE	High	Master Protein	Q96IY4	Carboxypeptidase B2 OS=Homo sapiens OX=9606 GN=CPB2 PE=1 SV=2	0	21.254	8	3	9	3	1	423	48.4	7.71	11.92	3	0		29970708	3.47739e+07	46449627	Not Found		High	High	High
FALSE	High	Master Protein	P01008	Antithrombin-III OS=Homo sapiens OX=9606 GN=SERPINC1 PE=1 SV=1	0	17.425	14	4	18	4	1	464	52.6	6.71	10.99	4	0		58799931	2.58032e+07	49567617	Not Found		High	High	High
FALSE	High	Master Protein	Q13103	Secreted phosphoprotein 24 OS=Homo sapiens OX=9606 GN=SPP2 PE=1 SV=1	0	16.692	17	5	17	5	1	211	24.3	8.32	9.92	5	0		3.23588e+07	1.84064e+07	3.59925e+07	Not Found		High	High	High
FALSE	High	Master Protein	P27918	Properdin OS=Homo sapiens OX=9606 GN=CFP PE=1 SV=2	0	14.941	8	3	15	3	1	469	51.2	7.9	6.39	3	0		3.03202e+07	1.99172e+07	29004313	Not Found		High	High	High
FALSE	High	Master Protein	P05452	Tetranectin OS=Homo sapiens OX=9606 GN=CLEC3B PE=1 SV=3	0	12.559	13	2	42	2	1	202	22.5	5.67	20.09	2	0		296304924	2.91326e+08	348041362	Not Found		High	High	High
FALSE	High	Master Protein	Q9BXR6	Complement factor H-related protein 5 OS=Homo sapiens OX=9606 GN=CFHR5 PE=1 SV=1	0	12.553	11	4	22	3	1	569	64.4	7.06	13.53	4	0		2.95597e+07	20790082	2.77182e+07	Not Found		High	Medium	High
FALSE	High	Master Protein	P0C0L4	Complement C4-A OS=Homo sapiens OX=9606 GN=C4A PE=1 SV=2	0	12.425	1	3	9	3	1	1744	192.7	7.08	9.88	3	0		20391241	1.29723e+07	2.01198e+07	Not Found		High	High	High
FALSE	High	Master Protein	P01859	Immunoglobulin heavy constant gamma 2 OS=Homo sapiens OX=9606 GN=IGHG2 PE=1 SV=2	0	9.26	10	4	13	2	1	326	35.9	7.59	7.63	4	0		2.04719e+07	1.47452e+07	20151766	Not Found		High	Low	High
FALSE	High	Master Protein	P05019	Insulin-like growth factor I OS=Homo sapiens OX=9606 GN=IGF1 PE=1 SV=1	0	9.252	14	2	4	2	1	195	21.8	9.72	11.42	2	0		14463237	17082094	20829894	Not Found		High	High	High
FALSE	High	Master Protein	P07358	Complement component C8 beta chain OS=Homo sapiens OX=9606 GN=C8B PE=1 SV=3	0	8.658	4	2	5	2	1	591	67	8.13	2.48	2	0		8.04716e+06	1.13096e+07	13059247	Not Found		High	High	High
FALSE	High	Master Protein	P01344	Insulin-like growth factor II OS=Homo sapiens OX=9606 GN=IGF2 PE=1 SV=1	0	7.123	6	2	7	2	1	180	20.1	9.32	11.8	2	0		63020753	41834790	70272706	Not Found		High	High	High
FALSE	High	Master Protein	P03950	Angiogenin OS=Homo sapiens OX=9606 GN=ANG PE=1 SV=1	0	6.561	12	2	7	2	1	147	16.5	9.64	4.06	2	0		9.80941e+06	10516529	17929229	Not Found		High	High	High
FALSE	High	Master Protein	A0A096LPE2	SAA2-SAA4 readthrough OS=Homo sapiens OX=9606 GN=SAA2-SAA4 PE=4 SV=1	0	5.044	7	1	5	1	1	208	23.3	8.98	2.73	1	0		24881064	32093457	39243784	Not Found		High	High	High
FALSE	High	Master Protein	Q14624	Inter-alpha-trypsin inhibitor heavy chain H4 OS=Homo sapiens OX=9606 GN=ITIH4 PE=1 SV=4	0	4.683	2	2	3	2	1	930	103.3	6.98	0	2	0		7.28243e+06	3.9923e+06	1.03827e+07	Not Found		High	Peak Found	High
FALSE	High	Master Protein	P12259	Coagulation factor V OS=Homo sapiens OX=9606 GN=F5 PE=1 SV=4	0	4.605	1	2	5	2	1	2224	251.5	6.05	0	2	0		1.12218e+07	1.28384e+07	15619426	Not Found		High	Low	High
FALSE	High	Master Protein	P07998	Ribonuclease pancreatic OS=Homo sapiens OX=9606 GN=RNASE1 PE=1 SV=4	0	4.112	19	2	10	2	1	156	17.6	8.79	2.35	2	0		4.48201e+07	3.8078e+07	5.8475e+07	Not Found		High	High	High
FALSE	Medium	Master Protein	P02790	Hemopexin OS=Homo sapiens OX=9606 GN=HPX PE=1 SV=2	0.022	3.817	5	2	5	2	1	462	51.6	7.02	0	2	0		7895620	7098166	10914913	Not Found		High	High	High
FALSE	Medium	Master Protein	P22692	Insulin-like growth factor-binding protein 4 OS=Homo sapiens OX=9606 GN=IGFBP4 PE=1 SV=2	0.022	3.785	5	1	3	1	1	258	27.9	7.15	0	1	0		6.81552e+06	5.70578e+06	9888789	Not Found		High	High	High
FALSE	Medium	Master Protein	P00738	Haptoglobin OS=Homo sapiens OX=9606 GN=HP PE=1 SV=1	0.02	3.527	2	1	3	1	1	406	45.2	6.58	0	1	0		3.78068e+06	2.65838e+06	6.87656e+06	Not Found		High	High	High
FALSE	Medium	Master Protein	P08493	Matrix Gla protein OS=Homo sapiens OX=9606 GN=MGP PE=1 SV=2	0.02	3.43	11	1	3	1	1	103	12.3	9.67	5.78	1	0		8162110	6864776	7579202	Not Found		High	High	High
FALSE	Medium	Master Protein	Q99969	Retinoic acid receptor responder protein 2 OS=Homo sapiens OX=9606 GN=RARRES2 PE=1 SV=1	0.02	3.413	18	2	5	2	1	163	18.6	9.09	0	2	0		1.2659e+07	1.14585e+07	2.17782e+07	Not Found		High	Medium	High
FALSE	Medium	Master Protein	P35858	Insulin-like growth factor-binding protein complex acid labile subunit OS=Homo sapiens OX=9606 GN=IGFALS PE=1 SV=1	0.02	3.309	4	2	17	2	1	605	66	6.79	1.95	2	0		3.51908e+07	2.44977e+07	3.888e+07	Not Found		High	High	High
FALSE	Medium	Master Protein	P00746	Complement factor D OS=Homo sapiens OX=9606 GN=CFD PE=1 SV=5	0.019	2.729	4	1	2	1	1	253	27	7.71	0	1	0					Not Found		Low	Not Found	High
FALSE	Medium	Master Protein	P08709	Coagulation factor VII OS=Homo sapiens OX=9606 GN=F7 PE=1 SV=1	0.019	2.438	5	1	2	1	1	466	51.6	7.23	0	1	0		8696459	8.37194e+06	8968688	Not Found		Peak Found	Medium	High
FALSE	Medium	Master Protein	P21333	Filamin-A OS=Homo sapiens OX=9606 GN=FLNA PE=1 SV=4	0.027	1.86	0	1	3	1	1	2647	280.6	6.06	0	1	0		4226633	4881633	4402248	Not Found		High	High	High
FALSE	Medium	Master Protein	P15169	Carboxypeptidase N catalytic chain OS=Homo sapiens OX=9606 GN=CPN1 PE=1 SV=1	0.054	1.639	2	1	3	1	1	458	52.3	7.34	0	1	0		4.64336e+06	3.39526e+06	5743980	Not Found		High	High	High
FALSE	Medium	Master Protein	P49913	Cathelicidin antimicrobial peptide OS=Homo sapiens OX=9606 GN=CAMP PE=1 SV=1	0.053	1.521	5	1	3	1	1	170	19.3	9.41	0	1	0		3.80989e+06	2.67719e+06	3919794	Not Found		Medium	Medium	High
FALSE	Medium	Master Protein	P10643	Complement component C7 OS=Homo sapiens OX=9606 GN=C7 PE=1 SV=2	0.053	1.478	1	1	2	1	1	843	93.5	6.48	0	1	0		4301737	3.99603e+06	5.33059e+06	Not Found		Peak Found	Low	High
Contaminant	High	Master Protein	P04264	Keratin, type II cytoskeletal 1 OS=Homo sapiens OX=9606 GN=KRT1 PE=1 SV=6	0	12.547	11	5	10	5	1	644	66	8.12	3.56	5	0	4.4824e+07		704217		High		Not Found	Peak Found	Not Found
Contaminant	High	Master Protein	P35527	Keratin, type I cytoskeletal 9 OS=Homo sapiens OX=9606 GN=KRT9 PE=1 SV=3	0	5.829	6	3	5	3	1	623	62	5.24	0	3	0	2.05928e+07				High		Not Found	Not Found	Not Found
Contaminant	High	Master Protein	P13645	Keratin, type I cytoskeletal 10 OS=Homo sapiens OX=9606 GN=KRT10 PE=1 SV=6	0	4.896	5	3	5	3	1	584	58.8	5.21	0	3	0	1.89918e+07			946967	High		Not Found	Not Found	Peak Found
																	Summed Abundance	1.2103e+08	7.73413e+10	5.66241e+10	8.82377e+10
																						Median Left over	0.000922686
																							n=50
																							Ges = 83

## Sheet: PS
Checked	Protein FDR Confidence: Combined	Master	Accession	Description	Exp. q-value: Combined	Sum PEP Score	Coverage [%]	# Peptides	# PSMs	# Unique Peptides	# Protein Groups	# AAs	MW [kDa]	calc. pI	Score Sequest HT: Sequest HT	# Peptides (by Search Engine): Sequest HT	# Razor Peptides	Abundance: F1: Sample	Abundance: F2: Sample	Abundance: F3: Sample	Abundance: F4: Sample	Found in Sample: [S1] F1: Sample		Found in Sample: [S2] F2: Sample	Found in Sample: [S3] F3: Sample	Found in Sample: [S4] F4: Sample
FALSE	High	Master Protein	P02768	Serum albumin OS=Homo sapiens OX=9606 GN=ALB PE=1 SV=2	0	1081.36	88	116	1795	116	1	609	69.3	6.28	1998.23	116	0	1.12553e+07	5.8557e+09	7.03814e+09	4.30329e+09	High	0.00192211	High	High	High
FALSE	High	Master Protein	P02656	Apolipoprotein C-III OS=Homo sapiens OX=9606 GN=APOC3 PE=1 SV=1	0	44.61	23	3	41	3	1	99	10.8	5.41	70.2	3	0	813402	4.53661e+07	4.92484e+07	2.10714e+07	High	0.0179297	High	High	High
FALSE	High	Master Protein	P10909	Clusterin OS=Homo sapiens OX=9606 GN=CLU PE=1 SV=1	0	355.646	43	46	406	46	1	449	52.5	6.27	520.87	46	0	287796	1.01291e+09	1.0601e+09	6.61023e+08	Low	0.00028413	High	High	High
FALSE	High	Master Protein	Q14624	Inter-alpha-trypsin inhibitor heavy chain H4 OS=Homo sapiens OX=9606 GN=ITIH4 PE=1 SV=4	0	136.063	22	24	125	24	1	930	103.3	6.98	114.31	24	0	29173.2	1.04209e+08	9.74207e+07	6.31953e+07	Low	0.00027995	High	High	High
FALSE	High	Master Protein	P02749	Beta-2-glycoprotein 1 OS=Homo sapiens OX=9606 GN=APOH PE=1 SV=3	0	36.076	45	13	74	13	1	345	38.3	7.97	11.88	13	0	207034	1.38395e+07	1.55654e+07	1.73304e+07	Low	0.0149596	High	High	High
FALSE	Medium	Master Protein	Q9BYE2	Transmembrane protease serine 13 OS=Homo sapiens OX=9606 GN=TMPRSS13 PE=2 SV=4	0.042	1.2	1	1	4	1	1	586	63.1	8.63	0	1	0	645543				Low		High	High	High
FALSE	High	Master Protein	P02671	Fibrinogen alpha chain OS=Homo sapiens OX=9606 GN=FGA PE=1 SV=2	0	420.52	44	60	493	60	1	866	94.9	6.01	399.32	60	0	96637.5	5.3012e+08	4.91789e+08	2.73595e+08	Peak Found	0.000182294	High	High	High
FALSE	High	Master Protein	P02675	Fibrinogen beta chain OS=Homo sapiens OX=9606 GN=FGB PE=1 SV=2	0	250.069	53	30	263	30	1	491	55.9	8.27	266.49	30	0	26958	2.37212e+08	2.2077e+08	1.09966e+08	Peak Found	0.000113646	High	High	High
FALSE	High	Master Protein	P04004	Vitronectin OS=Homo sapiens OX=9606 GN=VTN PE=1 SV=1	0	139.42	39	26	341	26	1	478	54.3	5.8	281.25	26	0	2979.74	5.22731e+08	5.65072e+08	3.42661e+08	Peak Found	5.70034e-06	High	High	High
FALSE	High	Master Protein	P06727	Apolipoprotein A-IV OS=Homo sapiens OX=9606 GN=APOA4 PE=1 SV=3	0	123.387	47	25	124	25	1	396	45.4	5.38	83.75	25	0	14087.9	8.18302e+07	8.45237e+07	4.6575e+07	Peak Found	0.00017216	High	High	High
FALSE	High	Master Protein	P02679	Fibrinogen gamma chain OS=Homo sapiens OX=9606 GN=FGG PE=1 SV=3	0	101.974	47	19	101	19	1	453	51.5	5.62	93.46	19	0	139045	119218781	1.06356e+08	5.40504e+07	Peak Found	0.0011663	High	High	High
FALSE	High	Master Protein	P02647	Apolipoprotein A-I OS=Homo sapiens OX=9606 GN=APOA1 PE=1 SV=1	0	62.336	61	20	93	20	1	267	30.8	5.76	64.53	20	0	164131	6.61763e+07	6.25028e+07	4.04284e+07	Peak Found	0.00248021	High	High	High
FALSE	High	Master Protein	P01042	Kininogen-1 OS=Homo sapiens OX=9606 GN=KNG1 PE=1 SV=2	0	31.476	18	10	27	10	1	644	71.9	6.81	17.22	10	0	18108.8	6.87881e+06	1.08315e+07	6.37771e+06	Peak Found	0.00263255	High	High	High
FALSE	High	Master Protein	P00747	Plasminogen OS=Homo sapiens OX=9606 GN=PLG PE=1 SV=2	0	20.348	11	6	20	6	1	810	90.5	7.24	4.69	6	0	4114.14	2.13533e+06	4.39279e+06	6.0484e+06	Peak Found	0.0019267	High	High	High
FALSE	Medium	Master Protein	P02746	Complement C1q subcomponent subunit B OS=Homo sapiens OX=9606 GN=C1QB PE=1 SV=3	0.024	1.617	3	1	1	1	1	253	26.7	8.63	0	1	0	8989.43	196812	294833	639469	Peak Found	0.0456753	Peak Found	Peak Found	High
FALSE	High	Master Protein	P02774	Vitamin D-binding protein OS=Homo sapiens OX=9606 GN=GC PE=1 SV=1	0	103.587	54	23	131	23	1	474	52.9	5.54	74.08	23	0		5.93156e+07	7.00608e+07	3.41442e+07	Not Found		High	High	High
FALSE	High	Master Protein	P02787	Serotransferrin OS=Homo sapiens OX=9606 GN=TF PE=1 SV=3	0	86.783	35	24	86	24	1	698	77	7.12	39.86	24	0		1.30822e+07	2.38917e+07	2.64688e+07	Not Found		High	High	High
FALSE	High	Master Protein	P01024	Complement C3 OS=Homo sapiens OX=9606 GN=C3 PE=1 SV=2	0	39.941	10	13	51	13	1	1663	187	6.4	12.1	13	0		1.14372e+07	1.59654e+07	2.36909e+07	Not Found		High	High	High
FALSE	High	Master Protein	P01834	Immunoglobulin kappa constant OS=Homo sapiens OX=9606 GN=IGKC PE=1 SV=2	0	32.092	58	5	23	5	1	107	11.8	6.52	18.64	5	0		1.03934e+07	1.45617e+07	9.1572e+06	Not Found		High	High	High
FALSE	High	Master Protein	P02765	Alpha-2-HS-glycoprotein OS=Homo sapiens OX=9606 GN=AHSG PE=1 SV=1	0	31.151	18	3	24	3	1	367	39.3	5.72	21.01	3	0		2.64499e+06	3.93695e+06	6.566e+06	Not Found		High	High	High
FALSE	High	Master Protein	P60709	Actin, cytoplasmic 1 OS=Homo sapiens OX=9606 GN=ACTB PE=1 SV=1	0	29.029	27	6	29	6	1	375	41.7	5.48	17.95	6	0		1.28645e+07	1.27517e+07	8.38871e+06	Not Found		High	High	High
FALSE	High	Master Protein	P49913	Cathelicidin antimicrobial peptide OS=Homo sapiens OX=9606 GN=CAMP PE=1 SV=1	0	23.101	22	3	9	3	1	170	19.3	9.41	15.97	3	0		6.37246e+06	5.79488e+06	2.24583e+06	Not Found		High	High	High
FALSE	High	Master Protein	B4E1Z4	cDNA FLJ55673, highly similar to Complement factor B (EC 3.4.21.47) OS=Homo sapiens OX=9606 PE=1 SV=1	0	22.438	7	5	22	5	1	1266	140.9	7.18	7.6	5	0		2.62644e+06	5.63517e+06	5.08095e+06	Not Found		High	High	High
FALSE	High	Master Protein	P00738	Haptoglobin OS=Homo sapiens OX=9606 GN=HP PE=1 SV=1	0	21.44	30	10	30	10	1	406	45.2	6.58	2.02	10	0		7.85969e+06	1.12398e+07	1.06764e+07	Not Found		High	High	High
FALSE	High	Master Protein	P02649	Apolipoprotein E OS=Homo sapiens OX=9606 GN=APOE PE=1 SV=1	0	18.63	19	6	23	6	1	317	36.1	5.73	12.62	6	0		1.17015e+07	1.01431e+07	6.95491e+06	Not Found		High	High	High
FALSE	High	Master Protein	P04217	Alpha-1B-glycoprotein OS=Homo sapiens OX=9606 GN=A1BG PE=1 SV=4	0	18.477	10	4	11	4	1	495	54.2	5.86	9.31	4	0		4.13793e+06	5597872	3.17948e+06	Not Found		High	High	High
FALSE	High	Master Protein	P0DJI8	Serum amyloid A-1 protein OS=Homo sapiens OX=9606 GN=SAA1 PE=1 SV=1	0	16.692	48	4	24	4	1	122	13.5	6.79	15.5	4	0		13313723	1.76726e+07	6.95363e+06	Not Found		High	High	High
FALSE	High	Master Protein	P02748	Complement component C9 OS=Homo sapiens OX=9606 GN=C9 PE=1 SV=2	0	16.364	10	6	25	6	1	559	63.1	5.59	4.17	6	0		3.17783e+06	4.00058e+06	3.14076e+06	Not Found		High	High	High
FALSE	High	Master Protein	P01857	Immunoglobulin heavy constant gamma 1 OS=Homo sapiens OX=9606 GN=IGHG1 PE=1 SV=1	0	14.752	23	6	24	3	1	330	36.1	8.19	6.53	6	3		7.18655e+06	8.40284e+06	9.65129e+06	Not Found		High	High	High
FALSE	High	Master Protein	P00748	Coagulation factor XII OS=Homo sapiens OX=9606 GN=F12 PE=1 SV=3	0	14.462	8	4	11	4	1	615	67.7	7.74	9.54	4	0		4.30308e+06	4.60391e+06	2.80314e+06	Not Found		High	High	High
FALSE	High	Master Protein	P08603	Complement factor H OS=Homo sapiens OX=9606 GN=CFH PE=1 SV=4	0	13.684	4	5	16	4	1	1231	139	6.61	6.64	5	1		2.34137e+07	2.93066e+07	1.55782e+07	Not Found		High	High	High
FALSE	High	Master Protein	P06396	Gelsolin OS=Homo sapiens OX=9606 GN=GSN PE=1 SV=1	0	12.754	16	6	16	6	1	782	85.6	6.28	2.34	6	0		3.76729e+06	3.74526e+06	2.11532e+06	Not Found		High	High	High
FALSE	High	Master Protein	P01860	Immunoglobulin heavy constant gamma 3 OS=Homo sapiens OX=9606 GN=IGHG3 PE=1 SV=2	0	11.783	16	4	21	1	1	377	41.3	7.9	8.48	4	0		1.49553e+06	1.56572e+06	1.16161e+06	Not Found		High	High	High
FALSE	High	Master Protein	P19823	Inter-alpha-trypsin inhibitor heavy chain H2 OS=Homo sapiens OX=9606 GN=ITIH2 PE=1 SV=2	0	11.15	6	4	15	4	1	946	106.4	6.86	2.49	4	0		2.38698e+06	3.31219e+06	1.89604e+06	Not Found		High	High	High
FALSE	High	Master Protein	P04003	C4b-binding protein alpha chain OS=Homo sapiens OX=9606 GN=C4BPA PE=1 SV=2	0	10.331	7	3	17	3	1	597	67	7.3	2.16	3	0		3.54394e+06	4767537	4.17401e+06	Not Found		High	High	High
FALSE	High	Master Protein	A0A096LPE2	SAA2-SAA4 readthrough OS=Homo sapiens OX=9606 GN=SAA2-SAA4 PE=4 SV=1	0	10.326	12	2	20	2	1	208	23.3	8.98	15.24	2	0		2.37277e+07	2.51391e+07	1.34049e+07	Not Found		High	High	High
FALSE	High	Master Protein	B9A064	Immunoglobulin lambda-like polypeptide 5 OS=Homo sapiens OX=9606 GN=IGLL5 PE=2 SV=2	0	9.9	16	3	14	3	1	214	23	8.84	8.11	3	0		3.77779e+06	4.76437e+06	4.17583e+06	Not Found		High	High	High
FALSE	High	Master Protein	P00736	Complement C1r subcomponent OS=Homo sapiens OX=9606 GN=C1R PE=1 SV=2	0	9.828	8	3	5	3	1	705	80.1	6.21	2.61	3	0		1.70515e+06	2.34111e+06	1.25114e+06	Not Found		High	High	Peak Found
FALSE	High	Master Protein	P05090	Apolipoprotein D OS=Homo sapiens OX=9606 GN=APOD PE=1 SV=1	0	9.788	23	4	16	4	1	189	21.3	5.15	2.07	4	0		4.92074e+06	5.03289e+06	3.81313e+06	Not Found		High	High	High
FALSE	High	Master Protein	P02766	Transthyretin OS=Homo sapiens OX=9606 GN=TTR PE=1 SV=1	0	9.628	32	2	9	2	1	147	15.9	5.76	5.08	2	0		2.04731e+06	3.14513e+06	940073	Not Found		High	High	High
FALSE	High	Master Protein	P00734	Prothrombin OS=Homo sapiens OX=9606 GN=F2 PE=1 SV=2	0	8.983	8	4	11	4	1	622	70	5.9	1.84	4	0		2.62193e+06	2.93576e+06	2.51714e+06	Not Found		High	High	High
FALSE	High	Master Protein	Q03591	Complement factor H-related protein 1 OS=Homo sapiens OX=9606 GN=CFHR1 PE=1 SV=2	0	8.848	13	3	10	2	1	330	37.6	7.39	0	3	0		849829	1.18254e+06	1.44085e+06	Not Found		High	High	High
FALSE	High	Master Protein	O14791	Apolipoprotein L1 OS=Homo sapiens OX=9606 GN=APOL1 PE=1 SV=5	0	7.481	10	3	9	3	1	398	43.9	5.81	2.94	3	0		1.86045e+06	1.59972e+06	1.27702e+06	Not Found		High	High	Medium
FALSE	High	Master Protein	P02652	Apolipoprotein A-II OS=Homo sapiens OX=9606 GN=APOA2 PE=1 SV=1	0	7.383	21	3	9	3	1	100	11.2	6.62	5.92	3	0		3.34455e+06	2.68614e+06	2.3195e+06	Not Found		High	High	Medium
FALSE	High	Master Protein	P01859	Immunoglobulin heavy constant gamma 2 OS=Homo sapiens OX=9606 GN=IGHG2 PE=1 SV=2	0	6.853	8	3	13	2	1	326	35.9	7.59	2.2	3	1		4.76227e+06	5.26713e+06	6.42802e+06	Not Found		High	High	High
FALSE	High	Master Protein	P00742	Coagulation factor X OS=Homo sapiens OX=9606 GN=F10 PE=1 SV=2	0	5.831	5	3	14	3	1	488	54.7	5.94	1.69	3	0		6.60391e+06	5.95847e+06	4.61167e+06	Not Found		High	High	High
FALSE	High	Master Protein	P01876	Immunoglobulin heavy constant alpha 1 OS=Homo sapiens OX=9606 GN=IGHA1 PE=1 SV=2	0	5.81	11	2	10	2	1	353	37.6	6.51	0	2	0		3.51279e+06	3.32919e+06	3.66747e+06	Not Found		High	High	High
FALSE	High	Master Protein	P27918	Properdin OS=Homo sapiens OX=9606 GN=CFP PE=1 SV=2	0	5.283	7	2	2	2	1	469	51.2	7.9	0	2	0		550115		1.8901e+06	Not Found		Peak Found	Not Found	High
FALSE	High	Master Protein	P09871	Complement C1s subcomponent OS=Homo sapiens OX=9606 GN=C1S PE=1 SV=1	0	5.137	3	2	10	2	1	688	76.6	4.96	3.5	2	0		2.43994e+06	2.19138e+06	1.90346e+06	Not Found		High	High	Low
FALSE	High	Master Protein	P01861	Immunoglobulin heavy constant gamma 4 OS=Homo sapiens OX=9606 GN=IGHG4 PE=1 SV=1	0	4.981	7	2	7	1	1	327	35.9	7.36	2.2	2	0		682807	570206	929478	Not Found		Medium	Low	High
FALSE	High	Master Protein	P02775	Platelet basic protein OS=Homo sapiens OX=9606 GN=PPBP PE=1 SV=3	0	4.92	20	2	8	2	1	128	13.9	8.79	0	2	0		1.04314e+06	1.3011e+06	1.16324e+06	Not Found		High	High	High
FALSE	High	Master Protein	P04196	Histidine-rich glycoprotein OS=Homo sapiens OX=9606 GN=HRG PE=1 SV=1	0	4.867	5	2	2	2	1	525	59.5	7.5	0	2	0			164859		Not Found		High	High	Not Found
FALSE	High	Master Protein	P04114	Apolipoprotein B-100 OS=Homo sapiens OX=9606 GN=APOB PE=1 SV=2	0	4.441	0	2	8	2	1	4563	515.3	7.05	0	2	0		2.13516e+06	2.86886e+06	1.89234e+06	Not Found		High	High	High
FALSE	High	Master Protein	O95445	Apolipoprotein M OS=Homo sapiens OX=9606 GN=APOM PE=1 SV=2	0	4.148	8	2	4	2	1	188	21.2	6.01	1.81	2	0		1.73172e+06	1.75892e+06	1.18199e+06	Not Found		High	High	Peak Found
FALSE	High	Master Protein	P01871	Immunoglobulin heavy constant mu OS=Homo sapiens OX=9606 GN=IGHM PE=1 SV=4	0	4.14	2	1	3	1	1	453	49.4	6.77	4.34	1	0		1.01467e+06	1.31799e+06	801167	Not Found		High	High	High
FALSE	High	Master Protein	P02760	Protein AMBP OS=Homo sapiens OX=9606 GN=AMBP PE=1 SV=1	0	4.033	5	2	6	2	1	352	39	6.25	0	2	0		1.60424e+06	1.9633e+06	1096046	Not Found		High	High	High
FALSE	High	Master Protein	P01009	Alpha-1-antitrypsin OS=Homo sapiens OX=9606 GN=SERPINA1 PE=1 SV=3	0	3.906	5	2	6	2	1	418	46.7	5.59	0	2	0		8.5401e+06	8.31078e+06	5.84687e+06	Not Found		High	High	High
FALSE	High	Master Protein	P01019	Angiotensinogen OS=Homo sapiens OX=9606 GN=AGT PE=1 SV=1	0	3.798	4	1	4	1	1	485	53.1	6.32	0	1	0		935261	1.19214e+06	844084	Not Found		High	High	High
FALSE	High	Master Protein	P02751	Fibronectin OS=Homo sapiens OX=9606 GN=FN1 PE=1 SV=4	0.01	3.458	1	1	1	1	1	2386	262.5	5.71	0	1	0		241066	225888	458210	Not Found		Peak Found	Peak Found	High
FALSE	High	Master Protein	P02763	Alpha-1-acid glycoprotein 1 OS=Homo sapiens OX=9606 GN=ORM1 PE=1 SV=1	0.009	2.78	7	1	1	1	1	201	23.5	5.02	0	1	0			955425		Not Found		Not Found	High	Not Found
FALSE	Medium	Master Protein	P27169	Serum paraoxonase/arylesterase 1 OS=Homo sapiens OX=9606 GN=PON1 PE=1 SV=3	0.018	2.043	5	1	1	1	1	355	39.7	5.22	0	1	0		84555.1	160401	70822.7	Not Found		Peak Found	High	Peak Found
FALSE	Medium	Master Protein	P08493	Matrix Gla protein OS=Homo sapiens OX=9606 GN=MGP PE=1 SV=2	0.017	1.919	11	1	4	1	1	103	12.3	9.67	1.64	1	0		483117	506545	448086	Not Found		High	High	Medium
FALSE	Medium	Master Protein	B1AL88	Transmembrane protein FAM155A OS=Homo sapiens OX=9606 GN=FAM155A PE=2 SV=1	0.017	1.893	6	1	14	1	1	458	51.5	6.6	0	1	0		7.13296e+06	8.6204e+06	2.89198e+06	Not Found		High	High	Medium
FALSE	Medium	Master Protein	P01008	Antithrombin-III OS=Homo sapiens OX=9606 GN=SERPINC1 PE=1 SV=1	0.017	1.888	5	1	3	1	1	464	52.6	6.71	0	1	0		121574	257960	221053	Not Found		Peak Found	High	High
FALSE	Medium	Master Protein	P12259	Coagulation factor V OS=Homo sapiens OX=9606 GN=F5 PE=1 SV=4	0.017	1.735	0	1	2	1	1	2224	251.5	6.05	0	1	0		650945	564096	406965	Not Found		High	Medium	Peak Found
FALSE	Medium	Master Protein	P10643	Complement component C7 OS=Homo sapiens OX=9606 GN=C7 PE=1 SV=2	0.025	1.7	1	1	3	1	1	843	93.5	6.48	0	1	0		1.13769e+06	1.51933e+06	1.18804e+06	Not Found		High	High	High
FALSE	Medium	Master Protein	P55056	Apolipoprotein C-IV OS=Homo sapiens OX=9606 GN=APOC4 PE=1 SV=1	0.025	1.683	6	1	3	1	1	127	14.5	8.92	0	1	0		357546	358279	211117	Not Found		High	High	High
FALSE	Medium	Master Protein	P08697	Alpha-2-antiplasmin OS=Homo sapiens OX=9606 GN=SERPINF2 PE=1 SV=3	0.024	1.674	2	1	1	1	1	491	54.5	6.29	0	1	0			358613	372378	Not Found		Not Found	High	Peak Found
FALSE	Medium	Master Protein	P05546	Heparin cofactor 2 OS=Homo sapiens OX=9606 GN=SERPIND1 PE=1 SV=3	0.024	1.664	1	1	3	1	1	499	57	6.9	1.64	1	0		779546	923268	501321	Not Found		High	High	Low
FALSE	Medium	Master Protein	P55058	Phospholipid transfer protein OS=Homo sapiens OX=9606 GN=PLTP PE=1 SV=1	0.03	1.477	2	1	3	1	1	493	54.7	7.01	0	1	0		461878	534506	385455	Not Found		High	High	Low
FALSE	Medium	Master Protein	P13671	Complement component C6 OS=Homo sapiens OX=9606 GN=C6 PE=1 SV=3	0.029	1.451	1	1	1	1	1	934	104.7	6.76	0	1	0		310377	395060	223914	Not Found		Peak Found	Peak Found	High
FALSE	Medium	Master Protein	P02790	Hemopexin OS=Homo sapiens OX=9606 GN=HPX PE=1 SV=2	0.029	1.424	8	1	2	1	1	462	51.6	7.02	0	1	0		1.41439e+06	2.67302e+06	864889	Not Found		Peak Found	High	Peak Found
FALSE	Medium	Master Protein	O14924	Regulator of G-protein signaling 12 OS=Homo sapiens OX=9606 GN=RGS12 PE=1 SV=1	0.043	1.346	2	1	1	1	1	1447	156.3	7.44	0	1	0					Not Found		Not Found	High	Not Found
FALSE	Medium	Master Protein	P08514	Integrin alpha-IIb OS=Homo sapiens OX=9606 GN=ITGA2B PE=1 SV=3	0.043	1.342	2	1	1	1	1	1039	113.3	5.38	0	1	0					Not Found		Not Found	High	Not Found
FALSE	Medium	Master Protein	O43866	CD5 antigen-like OS=Homo sapiens OX=9606 GN=CD5L PE=1 SV=1	0.043	1.321	2	1	2	1	1	347	38.1	5.47	0	1	0		690066	736889	483790	Not Found		High	Peak Found	Low
FALSE	Medium	Master Protein	P01591	Immunoglobulin J chain OS=Homo sapiens OX=9606 GN=JCHAIN PE=1 SV=4	0.043	1.294	6	1	2	1	1	159	18.1	5.24	0	1	0		528969	721955	327325	Not Found		Low	High	Peak Found
FALSE	Low	Master Protein	Q9Y2I7	1-phosphatidylinositol 3-phosphate 5-kinase OS=Homo sapiens OX=9606 GN=PIKFYVE PE=1 SV=3	0.055	1.158	1	1	4	1	1	2098	237	6.7	0	1	0		6258959	7.17391e+06	5720261	Not Found		Low	High	High
Contaminant	High	Master Protein	P08779	Keratin, type I cytoskeletal 16 OS=Homo sapiens OX=9606 GN=KRT16 PE=1 SV=4	0	41.924	28	14	32	9	1	473	51.2	5.05	28.7	14	5	3.80714e+07	403593	182657	47251.4	High		Low	Peak Found	Peak Found
Contaminant	High	Master Protein	P04264	Keratin, type II cytoskeletal 1 OS=Homo sapiens OX=9606 GN=KRT1 PE=1 SV=6	0	32.383	20	11	34	10	1	644	66	8.12	21.27	11	1	2.10344e+07	1.0111e+06	1.00425e+06	465946	High		High	High	Low
Contaminant	High	Master Protein	P02538	Keratin, type II cytoskeletal 6A OS=Homo sapiens OX=9606 GN=KRT6A PE=1 SV=3	0	26.168	15	8	21	3	1	564	60	8	25.51	8	5	2.75305e+07	130237	114659	66872.8	High		Not Found	Not Found	Not Found
Contaminant	High	Master Protein	P04259	Keratin, type II cytoskeletal 6B OS=Homo sapiens OX=9606 GN=KRT6B PE=1 SV=5	0	22.096	12	7	19	2	1	564	60	8	19.73	7	0	2.32022e+06	233341	52929.6		High		High	Peak Found	Not Found
Contaminant	High	Master Protein	Q04695	Keratin, type I cytoskeletal 17 OS=Homo sapiens OX=9606 GN=KRT17 PE=1 SV=2	0	19.993	16	8	19	4	1	432	48.1	5.02	10.18	8	0	3.81904e+06				High		Not Found	Not Found	Not Found
Contaminant	High	Master Protein	P13647	Keratin, type II cytoskeletal 5 OS=Homo sapiens OX=9606 GN=KRT5 PE=1 SV=3	0	16.29	8	5	12	2	1	590	62.3	7.74	15.28	5	0	2.45211e+06				High		Not Found	Not Found	Not Found
Contaminant	High	Master Protein	P13645	Keratin, type I cytoskeletal 10 OS=Homo sapiens OX=9606 GN=KRT10 PE=1 SV=6	0	16.212	11	7	18	3	1	584	58.8	5.21	10.49	7	0	3.21009e+06				High		Not Found	Not Found	Not Found
Contaminant	High	Master Protein	P35527	Keratin, type I cytoskeletal 9 OS=Homo sapiens OX=9606 GN=KRT9 PE=1 SV=3	0	15.063	13	8	22	7	1	623	62	5.24	5.76	8	0	7.65315e+06	648888	902610	461490	High		Medium	Low	Low
																	Summed Abundance	1.37133e+07	8.90461e+09	1.01757e+10	6.20845e+09
																						Median Left over	0.00154421
																							n=15
																							Ges = 77

## Sheet: PS-Carb
Checked	Protein FDR Confidence: Combined	Master	Accession	Description	Exp. q-value: Combined	Sum PEP Score	Coverage [%]	# Peptides	# PSMs	# Unique Peptides	# Protein Groups	# AAs	MW [kDa]	calc. pI	Score Sequest HT: Sequest HT	# Peptides (by Search Engine): Sequest HT	# Razor Peptides	Abundance: F1: Sample	Abundance: F2: Sample	Abundance: F3: Sample	Abundance: F4: Sample	Found in Sample: [S1] F1: Sample	Ratio	Found in Sample: [S2] F2: Sample	Found in Sample: [S3] F3: Sample	Found in Sample: [S4] F4: Sample
FALSE	High	Master Protein	P04004	Vitronectin OS=Homo sapiens OX=9606 GN=VTN PE=1 SV=1	0	165.858	44	38	782	27	1	478	54.3	5.8	626.07	38	12	7.17445e+07	8.93921e+09	2.33503e+10	1.98824e+10	High	0.00802582	High	High	High
FALSE	High	Master Protein	P02768	Serum albumin OS=Homo sapiens OX=9606 GN=ALB PE=1 SV=2	0	348.997	68	76	647	76	1	609	69.3	6.28	663.1	76	0	7.37351e+07	6.09702e+09	1.62165e+10	1.53144e+10	High	0.0120936	High	High	High
FALSE	High	Master Protein	P61626	Lysozyme C OS=Homo sapiens OX=9606 GN=LYZ PE=1 SV=1	0	12.948	20	4	17	4	1	148	16.5	9.16	19.5	4	0	4.0058e+06	4.38302e+07	1.17129e+08	9.00386e+07	High	0.0913935	High	High	High
FALSE	High	Master Protein	P04196	Histidine-rich glycoprotein OS=Homo sapiens OX=9606 GN=HRG PE=1 SV=1	0	181.641	56	47	642	47	1	525	59.5	7.5	589.79	47	0	5.38153e+06	2.13514e+09	7.83567e+09	6.75796e+09	Medium	0.00252046	High	High	High
FALSE	High	Master Protein	P02649	Apolipoprotein E OS=Homo sapiens OX=9606 GN=APOE PE=1 SV=1	0	91.247	52	26	155	26	1	317	36.1	5.73	142.48	26	0	1.66194e+07	1.28779e+09	2.2922e+09	1753625304	Medium	0.0129054	High	High	High
FALSE	High	Master Protein	P10909	Clusterin OS=Homo sapiens OX=9606 GN=CLU PE=1 SV=1	0	90.263	36	25	115	25	1	449	52.5	6.27	139.76	25	0	5.40496e+06	3.4265e+08	833775885	6.44393e+08	Medium	0.015774	High	High	High
FALSE	High	Master Protein	P01042	Kininogen-1 OS=Homo sapiens OX=9606 GN=KNG1 PE=1 SV=2	0	177.314	46	43	426	43	1	644	71.9	6.81	288.93	43	0	1.8415e+06	1.56481e+09	4020568348	3.23621e+09	Low	0.00117682	High	High	High
FALSE	High	Master Protein	P02671	Fibrinogen alpha chain OS=Homo sapiens OX=9606 GN=FGA PE=1 SV=2	0	338.715	46	73	688	73	1	866	94.9	6.01	721.74	73	0	6.05663e+06	4.32939e+09	10620065446	8.70659e+09	Low	0.00139896	High	High	High
FALSE	High	Master Protein	Q03591	Complement factor H-related protein 1 OS=Homo sapiens OX=9606 GN=CFHR1 PE=1 SV=2	0	81.839	58	21	150	9	1	330	37.6	7.39	159.34	21	2	1.66632e+06	577489146	1.05982e+09	7.8637e+08	Low	0.00288546	High	High	High
FALSE	High	Master Protein	P02749	Beta-2-glycoprotein 1 OS=Homo sapiens OX=9606 GN=APOH PE=1 SV=3	0	84.618	62	21	206	21	1	345	38.3	7.97	212.02	21	0	4.84409e+06	6.308e+08	1.73403e+09	1.36902e+09	Low	0.00767927	High	High	High
FALSE	High	Master Protein	P06396	Gelsolin OS=Homo sapiens OX=9606 GN=GSN PE=1 SV=1	0	66.203	28	24	81	24	1	782	85.6	6.28	38.04	24	0	1.55915e+06	1.43201e+08	5.53276e+08	405930453	Low	0.0108879	High	High	High
FALSE	High	Master Protein	P02679	Fibrinogen gamma chain OS=Homo sapiens OX=9606 GN=FGG PE=1 SV=3	0	109.831	47	24	155	24	1	453	51.5	5.62	180.38	24	0	1.21193e+07	9.79227e+08	2.4686e+09	1.84624e+09	Low	0.0123764	High	High	High
FALSE	High	Master Protein	P06727	Apolipoprotein A-IV OS=Homo sapiens OX=9606 GN=APOA4 PE=1 SV=3	0	115.706	60	35	146	35	1	396	45.4	5.38	142.96	35	0	6.25184e+06	3.72235e+08	9.99712e+08	8.5951e+08	Low	0.0167954	High	High	High
FALSE	High	Master Protein	P00747	Plasminogen OS=Homo sapiens OX=9606 GN=PLG PE=1 SV=2	0	97.935	43	32	134	32	1	810	90.5	7.24	113.75	32	0	4.31564e+06	2.55484e+08	8.2192e+08	7.39538e+08	Low	0.016892	High	High	High
FALSE	High	Master Protein	P03951	Coagulation factor XI OS=Homo sapiens OX=9606 GN=F11 PE=1 SV=1	0	29.805	20	10	40	10	1	625	70.1	8.1	49.7	10	0	2.20246e+06	7.2259e+07	239571941	1.85428e+08	Low	0.0304801	High	High	High
FALSE	High	Master Protein	P02647	Apolipoprotein A-I OS=Homo sapiens OX=9606 GN=APOA1 PE=1 SV=1	0	57.239	43	17	101	17	1	267	30.8	5.76	76.19	17	0	1.41462e+07	4.15992e+08	9.41564e+08	6.98253e+08	Low	0.0340061	High	High	High
FALSE	High	Master Protein	P02656	Apolipoprotein C-III OS=Homo sapiens OX=9606 GN=APOC3 PE=1 SV=1	0	10.899	23	3	16	3	1	99	10.8	5.41	16.51	3	0	8893.62	1.93355e+07	5.76209e+07	4.6661e+07	Peak Found	0.000459962	High	High	High
FALSE	High	Master Protein	P02675	Fibrinogen beta chain OS=Homo sapiens OX=9606 GN=FGB PE=1 SV=2	0	161.759	57	33	351	33	1	491	55.9	8.27	452.45	33	0	1.81156e+06	2.04005e+09	6355832718	5.09062e+09	Peak Found	0.000888	High	High	High
FALSE	High	Master Protein	P01024	Complement C3 OS=Homo sapiens OX=9606 GN=C3 PE=1 SV=2	0	70.583	13	24	96	24	1	1663	187	6.4	44.48	24	0	389254	2.98082e+08	6.8496e+08	6.54002e+08	Peak Found	0.00130586	High	High	High
FALSE	High	Master Protein	P0C0L4	Complement C4-A OS=Homo sapiens OX=9606 GN=C4A PE=1 SV=2	0	27.408	7	10	26	10	1	1744	192.7	7.08	10.55	10	0	38301.8	2.58888e+07	9.67994e+07	8.99834e+07	Peak Found	0.00147948	High	High	High
FALSE	Medium	Master Protein	P01344	Insulin-like growth factor II OS=Homo sapiens OX=9606 GN=IGF2 PE=1 SV=1	0.011	5.396	16	2	9	2	1	180	20.1	9.32	12.24	2	0	120045	6.78838e+07	106201278	9.16644e+07	Peak Found	0.00176838	High	High	High
FALSE	High	Master Protein	Q14520	Hyaluronan-binding protein 2 OS=Homo sapiens OX=9606 GN=HABP2 PE=1 SV=1	0	54.327	27	16	86	16	1	560	62.6	6.54	37.55	16	0	500249	2.42172e+08	877487887	5.44285e+08	Peak Found	0.00206568	High	High	High
FALSE	High	Master Protein	P12259	Coagulation factor V OS=Homo sapiens OX=9606 GN=F5 PE=1 SV=4	0	49.355	9	17	60	17	1	2224	251.5	6.05	44.95	17	0	280600	1.19181e+08	3.03214e+08	2.24301e+08	Peak Found	0.00235439	High	High	High
FALSE	High	Master Protein	Q14624	Inter-alpha-trypsin inhibitor heavy chain H4 OS=Homo sapiens OX=9606 GN=ITIH4 PE=1 SV=4	0	185.522	33	45	342	45	1	930	103.3	6.98	390.29	45	0	6.93437e+06	1.62935e+09	4111884823	3.29917e+09	Peak Found	0.0042559	High	High	High
FALSE	High	Master Protein	P17936	Insulin-like growth factor-binding protein 3 OS=Homo sapiens OX=9606 GN=IGFBP3 PE=1 SV=2	0	14.799	33	6	22	6	1	291	31.7	8.69	8.28	6	0	161934	37608633	1.34119e+08	9.7281e+07	Peak Found	0.00430576	High	High	High
FALSE	High	Master Protein	B4E1Z4	cDNA FLJ55673, highly similar to Complement factor B (EC 3.4.21.47) OS=Homo sapiens OX=9606 PE=1 SV=1	0	33.555	10	9	39	9	1	1266	140.9	7.18	33.57	9	0	231371	4.47997e+07	2.11287e+08	1.96073e+08	Peak Found	0.00516458	High	High	High
FALSE	Medium	Master Protein	P49908	Selenoprotein P OS=Homo sapiens OX=9606 GN=SELENOP PE=1 SV=3	0.011	5.381	7	2	5	2	1	381	43.2	7.87	7.78	2	0	52330.3	8.53612e+06	3.13556e+07	2.56221e+07	Peak Found	0.00613046	High	High	High
FALSE	High	Master Protein	P03952	Plasma kallikrein OS=Homo sapiens OX=9606 GN=KLKB1 PE=1 SV=1	0	102.901	37	28	151	28	1	638	71.3	8.22	163.06	28	0	5.03337e+06	8.03397e+08	1.69677e+09	1294382243	Peak Found	0.00626511	High	High	High
FALSE	High	Master Protein	P02774	Vitamin D-binding protein OS=Homo sapiens OX=9606 GN=GC PE=1 SV=1	0	49.757	45	16	78	16	1	474	52.9	5.54	61.52	16	0	1.01422e+06	127601310	4.68961e+08	4.47839e+08	Peak Found	0.00794833	High	High	High
FALSE	High	Master Protein	Q99969	Retinoic acid receptor responder protein 2 OS=Homo sapiens OX=9606 GN=RARRES2 PE=1 SV=1	0	8.689	25	3	9	3	1	163	18.6	9.09	7.12	3	0	166381	2.03878e+07	77292476	60251344	Peak Found	0.00816082	High	High	High
FALSE	High	Master Protein	P08603	Complement factor H OS=Homo sapiens OX=9606 GN=CFH PE=1 SV=4	0	126.945	35	38	220	28	1	1231	139	6.61	142.85	38	9	7.77006e+06	7.95487e+08	2.23105e+09	1.82188e+09	Peak Found	0.00976767	High	High	High
FALSE	High	Master Protein	A5A3E0	POTE ankyrin domain family member F OS=Homo sapiens OX=9606 GN=POTEF PE=1 SV=2	0	11.054	3	3	16	3	1	1075	121.4	6.2	12.14	3	0	270774	24195606	98157343	58541106	Peak Found	0.011191	High	High	High
FALSE	High	Master Protein	P01834	Immunoglobulin kappa constant OS=Homo sapiens OX=9606 GN=IGKC PE=1 SV=2	0	8.094	22	3	7	3	1	107	11.8	6.52	4.86	3	0	140447	12476187	31753356	3.12528e+07	Peak Found	0.0112572	High	High	High
FALSE	Medium	Master Protein	P15169	Carboxypeptidase N catalytic chain OS=Homo sapiens OX=9606 GN=CPN1 PE=1 SV=1	0.011	5.271	4	2	6	2	1	458	52.3	7.34	3.53	2	0	99316	8.31078e+06	1.79522e+07	14279490	Peak Found	0.0119503	High	High	High
FALSE	High	Master Protein	Q92954	Proteoglycan 4 OS=Homo sapiens OX=9606 GN=PRG4 PE=1 SV=2	0	10.639	3	4	17	4	1	1404	151	9.5	10.11	4	0	410157	3.37217e+07	67378274	4.4796e+07	Peak Found	0.012163	High	High	High
FALSE	High	Master Protein	P00748	Coagulation factor XII OS=Homo sapiens OX=9606 GN=F12 PE=1 SV=3	0	10.131	6	3	9	3	1	615	67.7	7.74	10.95	3	0	443150	2.16497e+07	6.80041e+07	5.23637e+07	Peak Found	0.0204691	High	High	High
FALSE	High	Master Protein	P01857	Immunoglobulin heavy constant gamma 1 OS=Homo sapiens OX=9606 GN=IGHG1 PE=1 SV=1	0	20.429	24	8	33	2	1	330	36.1	8.19	18.19	8	0	548969	9.70895e+06	29630028	24199155	Peak Found	0.0565426	High	High	High
FALSE	Medium	Master Protein	Q9BYX2	TBC1 domain family member 2A OS=Homo sapiens OX=9606 GN=TBC1D2 PE=1 SV=3	0.047	1.809	1	1	9	1	1	928	105.3	6.58	1.67	1	0	134568	4.14379e+07	77239402	57537704	Peak Found	0.00324745	Medium	Medium	High
FALSE	High	Master Protein	H0YJW9	Uncharacterized protein (Fragment) OS=Homo sapiens OX=9606 PE=1 SV=3	0	41.484	35	12	84	1	1	148	17	10.86	33.73	12	0		2.2227e+06	2.61051e+06	3.69333e+06	Not Found		High	Peak Found	High
FALSE	High	Master Protein	P00734	Prothrombin OS=Homo sapiens OX=9606 GN=F2 PE=1 SV=2	0	29.839	23	10	34	10	1	622	70	5.9	30.89	10	0		2.8217e+07	305395045	1.15232e+08	Not Found		High	High	High
FALSE	High	Master Protein	P01860	Immunoglobulin heavy constant gamma 3 OS=Homo sapiens OX=9606 GN=IGHG3 PE=1 SV=2	0	22.198	28	9	36	2	1	377	41.3	7.9	23.71	9	7	877047	1.15227e+08	2.52619e+08	2.32769e+08	Not Found		High	High	High
FALSE	High	Master Protein	P13671	Complement component C6 OS=Homo sapiens OX=9606 GN=C6 PE=1 SV=3	0	21.652	12	8	26	8	1	934	104.7	6.76	23.7	8	0		30208000	8.79401e+07	7.31082e+07	Not Found		High	High	High
FALSE	High	Master Protein	Q9BXR6	Complement factor H-related protein 5 OS=Homo sapiens OX=9606 GN=CFHR5 PE=1 SV=1	0	17.906	17	7	35	5	1	569	64.4	7.06	20.51	7	0		27701770	7.95899e+07	6.11607e+07	Not Found		High	High	High
FALSE	High	Master Protein	P19823	Inter-alpha-trypsin inhibitor heavy chain H2 OS=Homo sapiens OX=9606 GN=ITIH2 PE=1 SV=2	0	14.185	8	5	16	5	1	946	106.4	6.86	6.47	5	0		1.44327e+07	4.81558e+07	5.45915e+07	Not Found		High	High	High
FALSE	High	Master Protein	P02775	Platelet basic protein OS=Homo sapiens OX=9606 GN=PPBP PE=1 SV=3	0	13.757	29	5	15	5	1	128	13.9	8.79	13.52	5	0		21211313	7.20339e+07	57192894	Not Found		High	High	High
FALSE	High	Master Protein	P00746	Complement factor D OS=Homo sapiens OX=9606 GN=CFD PE=1 SV=5	0	13.148	28	5	13	5	1	253	27	7.71	9	5	0		22830476	6.20393e+07	5.00506e+07	Not Found		High	High	High
FALSE	High	Master Protein	Q04756	Hepatocyte growth factor activator OS=Homo sapiens OX=9606 GN=HGFAC PE=1 SV=1	0	12.728	11	4	22	4	1	655	70.6	7.24	9.34	4	0		2.77703e+07	7.21334e+07	5.9596e+07	Not Found		High	High	High
FALSE	High	Master Protein	P49913	Cathelicidin antimicrobial peptide OS=Homo sapiens OX=9606 GN=CAMP PE=1 SV=1	0	11.557	22	3	14	3	1	170	19.3	9.41	31.91	3	0		37742371	7.74813e+07	58012493	Not Found		High	High	High
FALSE	High	Master Protein	P24593	Insulin-like growth factor-binding protein 5 OS=Homo sapiens OX=9606 GN=IGFBP5 PE=1 SV=1	0	11.301	23	5	12	5	1	272	30.6	8.21	0	5	0		1.99232e+07	4.0402e+07	3.5683e+07	Not Found		High	High	High
FALSE	High	Master Protein	P0DJI8	Serum amyloid A-1 protein OS=Homo sapiens OX=9606 GN=SAA1 PE=1 SV=1	0	10.782	43	3	21	3	1	122	13.5	6.79	18.52	3	0		4.08783e+07	1.53872e+08	1.38873e+08	Not Found		High	High	High
FALSE	High	Master Protein	A0A096LPE2	SAA2-SAA4 readthrough OS=Homo sapiens OX=9606 GN=SAA2-SAA4 PE=4 SV=1	0	10.7	12	2	25	2	1	208	23.3	8.98	24.72	2	0		242745661	506314567	369438316	Not Found		High	High	High
FALSE	High	Master Protein	P01859	Immunoglobulin heavy constant gamma 2 OS=Homo sapiens OX=9606 GN=IGHG2 PE=1 SV=2	0	8.196	11	4	14	1	1	326	35.9	7.59	3.24	4	0		6.95452e+06	13259585	11825380	Not Found		High	High	High
FALSE	High	Master Protein	P02765	Alpha-2-HS-glycoprotein OS=Homo sapiens OX=9606 GN=AHSG PE=1 SV=1	0	8.094	11	2	13	2	1	367	39.3	5.72	10.22	2	0		8.07848e+06	143066583	29221664	Not Found		High	High	High
FALSE	High	Master Protein	P03950	Angiogenin OS=Homo sapiens OX=9606 GN=ANG PE=1 SV=1	0	7.618	27	3	8	3	1	147	16.5	9.64	1.68	3	0		2.68453e+06	1.87871e+07	7.79064e+06	Not Found		High	High	High
FALSE	High	Master Protein	P02748	Complement component C9 OS=Homo sapiens OX=9606 GN=C9 PE=1 SV=2	0	7.472	4	3	7	3	1	559	63.1	5.59	5.98	3	0		9.5174e+06	2.32194e+07	1.68133e+07	Not Found		High	High	High
FALSE	High	Master Protein	P18428	Lipopolysaccharide-binding protein OS=Homo sapiens OX=9606 GN=LBP PE=1 SV=3	0	6.75	5	3	6	3	1	481	53.4	6.7	5.21	3	0		9.73707e+06	2.17862e+07	1.61811e+07	Not Found		High	High	High
FALSE	High	Master Protein	P00742	Coagulation factor X OS=Homo sapiens OX=9606 GN=F10 PE=1 SV=2	0	6.439	7	3	9	3	1	488	54.7	5.94	1.8	3	0		2.01874e+07	5.32072e+07	34758613	Not Found		High	High	High
FALSE	Medium	Master Protein	P34096	Ribonuclease 4 OS=Homo sapiens OX=9606 GN=RNASE4 PE=1 SV=3	0.012	5.854	20	2	5	2	1	147	16.8	9.03	5.12	2	0		1.6435e+07	36961524	28972688	Not Found		High	High	High
FALSE	Medium	Master Protein	P55056	Apolipoprotein C-IV OS=Homo sapiens OX=9606 GN=APOC4 PE=1 SV=1	0.012	5.778	16	2	9	2	1	127	14.5	8.92	4.44	2	0		1.61635e+07	3.68347e+07	2.42289e+07	Not Found		High	High	High
FALSE	Medium	Master Protein	P36955	Pigment epithelium-derived factor OS=Homo sapiens OX=9606 GN=SERPINF1 PE=1 SV=4	0.012	5.762	6	2	4	2	1	418	46.3	6.38	4.13	2	0		7.76468e+06	13658109	17779356	Not Found		Low	High	High
FALSE	Medium	Master Protein	P10643	Complement component C7 OS=Homo sapiens OX=9606 GN=C7 PE=1 SV=2	0.011	5.492	3	2	9	2	1	843	93.5	6.48	0	2	0		7.24628e+06	1.79752e+07	1.6945e+07	Not Found		High	Medium	High
FALSE	Medium	Master Protein	P04217	Alpha-1B-glycoprotein OS=Homo sapiens OX=9606 GN=A1BG PE=1 SV=4	0.011	5.317	5	2	5	2	1	495	54.2	5.86	7.87	2	0		3736371	1.67391e+07	16189744	Not Found		High	High	High
FALSE	Medium	Master Protein	P07358	Complement component C8 beta chain OS=Homo sapiens OX=9606 GN=C8B PE=1 SV=3	0.011	5.283	3	2	5	2	1	591	67	8.13	1.85	2	0		5.23184e+06	8.69352e+06	9258079	Not Found		High	High	High
FALSE	Medium	Master Protein	P09871	Complement C1s subcomponent OS=Homo sapiens OX=9606 GN=C1S PE=1 SV=1	0.01	5.011	3	2	6	2	1	688	76.6	4.96	0	2	0		7.06741e+06	15334579	14006480	Not Found		High	High	High
FALSE	Medium	Master Protein	P05546	Heparin cofactor 2 OS=Homo sapiens OX=9606 GN=SERPIND1 PE=1 SV=3	0.01	4.868	3	2	6	2	1	499	57	6.9	3.67	2	0		6.96756e+06	9.99588e+06	16050654	Not Found		High	High	High
FALSE	Medium	Master Protein	P02760	Protein AMBP OS=Homo sapiens OX=9606 GN=AMBP PE=1 SV=1	0.01	4.672	7	2	10	2	1	352	39	6.25	5.6	2	0		1.28953e+07	34429903	35964323	Not Found		High	High	High
FALSE	Medium	Master Protein	P04114	Apolipoprotein B-100 OS=Homo sapiens OX=9606 GN=APOB PE=1 SV=2	0.02	4.05	0	2	6	2	1	4563	515.3	7.05	0	2	0		1888096	3745013	2.85732e+06	Not Found		High	High	Low
FALSE	Medium	Master Protein	P02787	Serotransferrin OS=Homo sapiens OX=9606 GN=TF PE=1 SV=3	0.02	3.485	3	2	4	2	1	698	77	7.12	0	2	0		2.59953e+06	7.28737e+06	8.17619e+06	Not Found		High	Low	High
FALSE	Medium	Master Protein	P22692	Insulin-like growth factor-binding protein 4 OS=Homo sapiens OX=9606 GN=IGFBP4 PE=1 SV=2	0.019	2.971	5	1	3	1	1	258	27.9	7.15	4.6	1	0		3.66899e+06	16134586	12847813	Not Found		High	High	High
FALSE	Medium	Master Protein	B9A064	Immunoglobulin lambda-like polypeptide 5 OS=Homo sapiens OX=9606 GN=IGLL5 PE=2 SV=2	0.019	2.971	7	1	2	1	1	214	23	8.84	4.35	1	0		10781090	17069822	15891357	Not Found		Peak Found	High	High
FALSE	Medium	Master Protein	P00740	Coagulation factor IX OS=Homo sapiens OX=9606 GN=F9 PE=1 SV=2	0.027	2.957	2	1	1	1	1	461	51.7	5.47	2.06	1	0					Not Found		Not Found	High	Not Found
FALSE	Medium	Master Protein	P05019	Insulin-like growth factor I OS=Homo sapiens OX=9606 GN=IGF1 PE=1 SV=1	0.027	2.857	7	1	3	1	1	195	21.8	9.72	4.45	1	0		1.84403e+06	5680790	5.18734e+06	Not Found		High	High	High
FALSE	Medium	Master Protein	P00738	Haptoglobin OS=Homo sapiens OX=9606 GN=HP PE=1 SV=1	0.024	2.777	2	1	2	1	1	406	45.2	6.58	0	1	0		2.06191e+06	6.27857e+06	5.87315e+06	Not Found		Peak Found	High	High
FALSE	Medium	Master Protein	O14791	Apolipoprotein L1 OS=Homo sapiens OX=9606 GN=APOL1 PE=1 SV=5	0.031	2.551	4	1	2	1	1	398	43.9	5.81	0	1	0		1.84924e+06	3417614		Not Found		High	High	Not Found
FALSE	Medium	Master Protein	P07998	Ribonuclease pancreatic OS=Homo sapiens OX=9606 GN=RNASE1 PE=1 SV=4	0.031	2.465	15	1	3	1	1	156	17.6	8.79	0	1	0		4.59743e+06	21651092	20785396	Not Found		High	Medium	High
FALSE	Medium	Master Protein	Q13064	Probable E3 ubiquitin-protein ligase makorin-3 OS=Homo sapiens OX=9606 GN=MKRN3 PE=1 SV=1	0.039	2.319	5	1	2	1	1	507	55.6	5.73	0	1	0		6.14199e+06	24717888	17878550	Not Found		High	Peak Found	Low
FALSE	Medium	Master Protein	P08514	Integrin alpha-IIb OS=Homo sapiens OX=9606 GN=ITGA2B PE=1 SV=3	0.038	2.234	1	1	1	1	1	1039	113.3	5.38	0	1	0					Not Found		Not Found	High	Not Found
FALSE	Medium	Master Protein	P0DJI9	Serum amyloid A-2 protein OS=Homo sapiens OX=9606 GN=SAA2 PE=1 SV=1	0.038	2.228	14	1	3	1	1	122	13.5	9.14	0	1	0		3.07237e+06	8951302	6.89322e+06	Not Found		Medium	High	High
FALSE	Medium	Master Protein	P19827	Inter-alpha-trypsin inhibitor heavy chain H1 OS=Homo sapiens OX=9606 GN=ITIH1 PE=1 SV=3	0.038	2.224	1	1	1	1	1	911	101.3	6.79	0	1	0		2.1273e+06	5.73865e+06	6.55995e+06	Not Found		High	Peak Found	Peak Found
FALSE	Medium	Master Protein	Q13103	Secreted phosphoprotein 24 OS=Homo sapiens OX=9606 GN=SPP2 PE=1 SV=1	0.038	2.026	6	1	1	1	1	211	24.3	8.32	0	1	0					Not Found		High	Not Found	Not Found
FALSE	Medium	Master Protein	B1AL88	Transmembrane protein FAM155A OS=Homo sapiens OX=9606 GN=FAM155A PE=2 SV=1	0.037	2.019	6	1	17	1	1	458	51.5	6.6	0	1	0		63092121	315194664	273970618	Not Found		High	High	High
FALSE	Medium	Master Protein	O95445	Apolipoprotein M OS=Homo sapiens OX=9606 GN=APOM PE=1 SV=2	0.037	1.958	4	1	2	1	1	188	21.2	6.01	0	1	0		1.56905e+06	5.58756e+06	4.13229e+06	Not Found		Peak Found	High	High
FALSE	Medium	Master Protein	P00736	Complement C1r subcomponent OS=Homo sapiens OX=9606 GN=C1R PE=1 SV=2	0.037	1.95	1	1	3	1	1	705	80.1	6.21	0	1	0		658669	2066624	2380719	Not Found		Medium	High	High
FALSE	Medium	Master Protein	P05155	Plasma protease C1 inhibitor OS=Homo sapiens OX=9606 GN=SERPING1 PE=1 SV=2	0.036	1.896	2	1	3	1	1	500	55.1	6.55	0	1	0		9637100	22546140	23377678	Not Found		High	Medium	High
FALSE	Medium	Master Protein	P07360	Complement component C8 gamma chain OS=Homo sapiens OX=9606 GN=C8G PE=1 SV=3	0.05	1.839	8	1	2	1	1	202	22.3	8.31	0	1	0		5.12328e+06	8.32296e+06	9458472	Not Found		Peak Found	High	High
FALSE	Medium	Master Protein	P02746	Complement C1q subcomponent subunit B OS=Homo sapiens OX=9606 GN=C1QB PE=1 SV=3	0.047	1.826	3	1	2	1	1	253	26.7	8.63	0	1	0		4.00893e+06	8711298	6181501	Not Found		High	Peak Found	High
Contaminant	High	Master Protein	P04264	Keratin, type II cytoskeletal 1 OS=Homo sapiens OX=9606 GN=KRT1 PE=1 SV=6	0	34.932	26	13	33	11	1	644	66	8.12	21.57	13	2	2.3071e+08	5.69022e+06	3.55872e+07	1.57482e+07	High		High	High	High
Contaminant	High	Master Protein	P08779	Keratin, type I cytoskeletal 16 OS=Homo sapiens OX=9606 GN=KRT16 PE=1 SV=4	0	28.933	28	12	20	8	1	473	51.2	5.05	11.47	12	4	155333761	2.87384e+06	6.09644e+06	4.33101e+06	High		Low	Peak Found	Peak Found
Contaminant	High	Master Protein	P35527	Keratin, type I cytoskeletal 9 OS=Homo sapiens OX=9606 GN=KRT9 PE=1 SV=3	0	26.147	26	9	18	9	1	623	62	5.24	14.16	9	0	1.33619e+08	5.65167e+06	22784201	1.23112e+07	High		Peak Found	High	Low
Contaminant	High	Master Protein	P04259	Keratin, type II cytoskeletal 6B OS=Homo sapiens OX=9606 GN=KRT6B PE=1 SV=5	0	19.075	13	7	12	1	1	564	60	8	7.61	7	0	7530647	511916	828587	669790	High		Peak Found	Peak Found	Peak Found
Contaminant	High	Master Protein	P02538	Keratin, type II cytoskeletal 6A OS=Homo sapiens OX=9606 GN=KRT6A PE=1 SV=3	0	18.262	13	7	11	1	1	564	60	8	5.76	7	5	5.78843e+07	9.63713e+07	4.326e+08	291295232	High		Not Found	Not Found	Not Found
Contaminant	High	Master Protein	P13645	Keratin, type I cytoskeletal 10 OS=Homo sapiens OX=9606 GN=KRT10 PE=1 SV=6	0	17.354	12	7	12	4	1	584	58.8	5.21	5.27	7	0	28030864	357258	6.25392e+06	1.21588e+06	High		Peak Found	Low	Peak Found
Contaminant	High	Master Protein	P13647	Keratin, type II cytoskeletal 5 OS=Homo sapiens OX=9606 GN=KRT5 PE=1 SV=3	0	13.371	8	5	7	1	1	590	62.3	7.74	2.24	5	0	4.9124e+06		656000		High		Not Found	Peak Found	Not Found
Contaminant	High	Master Protein	Q04695	Keratin, type I cytoskeletal 17 OS=Homo sapiens OX=9606 GN=KRT17 PE=1 SV=2	0	9.87	8	4	7	1	1	432	48.1	5.02	3.98	4	0	2.44475e+06				High		Not Found	Not Found	Not Found
																		2.59332e+08	3.55143e+10	9.46473e+10	7.95708e+10		0.00798708	Median
																			0.00730218				n=38
																							Ges = 86
