# Supplementary material for: Corona Isolation Method Matters: Capillary Electrophoresis Mass Spectrometry Based Comparison of Protein Corona Compositions Following On-Particle versus In-Solution or In-Gel Digestion
Source: Nanomaterials (Basel). 2019 Jun 20;9(6):898. doi: 10.3390/nano9060898 (PMC6631359; doi:10.3390/nano9060898)
Supplement: Supplementary file 1 [file nanomaterials-09-00898-s001.zip › Supplementary Materials/Supplementary Materials SI-2.xlsx]

## Sheet: Contents
	Corona isolation method matters: capillary electrophoresis mass spectrometry based comparison of corona compositions following on-particle versus in-solution or in-gel digestion
	Klaus Faserl1#, Andrew J. Chetwynd2#, Iseult Lynch3, James A. Thorn2, Herbert H. Lindner1*
	1 Department of Medical Chemistry and Biochemistry, University of Innsbruck, Fritz-Pregl-Strasse 3, A-6020, Innsbruck, Austria
	2 AB Sciex UK Ltd., Phoenix House, Lakeside Drive, Warrington, Cheshire, WA1 1RX, UK
	3 School of Geography Earth and Environmental Sciences, University of Birmingham, Edgbaston, Birmingham, B15 2TT, UK
	Supplementary Materials SI-2
	Initial characterisation of corona using on-particle digest
	Sheet 1) Protein identities
	Sheet 2) Peptide identities

## Sheet: Proteins
Protein FDR Confidence: Combined	Master	Accession	Description	Exp. q-value: Combined	Sum PEP Score	Coverage [%]	# Peptides	# PSMs	# Unique Peptides	# Protein Groups	# AAs	MW [kDa]	calc. pI	Score: Sequest HT	# Peptides (by Search Engine): Sequest HT	# Razor Peptides	Abundance: F1: Sample	Abundance: F2: Sample	Abundance: F3: Sample	Abundances (Normalized): F1: Sample	Abundances (Normalized): F2: Sample	Abundances (Normalized): F3: Sample	Average	SD	RSD	Found in Sample: [S1] F1: Sample	Found in Sample: [S2] F2: Sample	Found in Sample: [S3] F3: Sample
High	Master Protein	P01024	Complement C3 OS=Homo sapiens OX=9606 GN=C3 PE=1 SV=2	0	1356.2	71	131	1819	131	1	1663	187	6.4	5459.46	131	0	5.20273e+10	5.17054e+10	9.824e+10	8.1335e+10	8.00547e+10	9.824e+10	8.65432e+10	1.01499e+10	0.117281	High	High	High
High	Master Protein	P02647	Apolipoprotein A-I OS=Homo sapiens OX=9606 GN=APOA1 PE=1 SV=1	0	601.641	91	60	1812	60	1	267	30.8	5.76	5482.85	60	0	2.93893e+11	248839823648	3.61637e+11	4.59447e+11	3.85275e+11	3.61637e+11	4.0212e+11	5.10345e+10	0.126914	High	High	High
High	Master Protein	P04114	Apolipoprotein B-100 OS=Homo sapiens OX=9606 GN=APOB PE=1 SV=2	0	1082.12	41	179	886	179	1	4563	515.3	7.05	2667.97	179	0	1.52266e+10	1.19583e+10	2.38299e+10	2.38039e+10	1.85149e+10	2.38299e+10	2.20495e+10	3.06114e+09	0.13883	High	High	High
High	Master Protein	P02671	Fibrinogen alpha chain OS=Homo sapiens OX=9606 GN=FGA PE=1 SV=2	0	540.238	43	59	806	59	1	866	94.9	6.01	2402.23	59	0	3.62526e+10	62064949964	73080541104	5.66742e+10	9.60943e+10	73080541104	7.5283e+10	1.98021e+10	0.263036	High	High	High
High	Master Protein	P02675	Fibrinogen beta chain OS=Homo sapiens OX=9606 GN=FGB PE=1 SV=2	0	526.524	61	41	793	41	1	491	55.9	8.27	2775.57	41	0	1.94116e+10	3.48015e+10	5.30557e+10	3.03464e+10	5.38827e+10	5.30557e+10	4.57616e+10	1.33564e+10	0.291869	High	High	High
High	Master Protein	P0C0L5	Complement C4-B OS=Homo sapiens OX=9606 GN=C4B PE=1 SV=2	0	616.971	49	74	708	3	1	1744	192.6	7.27	2226.12	74	76	1.26417e+10	1.22751e+10	2.56985e+10	1.97629e+10	1.90054e+10	2.56985e+10	2.1489e+10	3.66524e+09	0.170564	High	High	High
High	Master Protein	P0C0L4	Complement C4-A OS=Homo sapiens OX=9606 GN=C4A PE=1 SV=2	0	589.112	47	73	699	2	1	1744	192.7	7.08	2164.81	73	0	190754426	249407532	516176244	2.98209e+08	3.86154e+08	516176244	4.0018e+08	1.09658e+08	0.274023	High	High	High
High	Master Protein	B4E1Z4	cDNA FLJ55673, highly similar to Complement factor B (EC 3.4.21.47) OS=Homo sapiens OX=9606 PE=1 SV=1	0	365.385	39	57	466	38	1	1266	140.9	7.18	1354.64	57	19	1.26477e+10	1.69795e+10	2.45046e+10	1.97723e+10	2.6289e+10	2.45046e+10	2.3522e+10	3.36769e+09	0.143172	High	High	High
High	Master Protein	Q14624	Inter-alpha-trypsin inhibitor heavy chain H4 OS=Homo sapiens OX=9606 GN=ITIH4 PE=1 SV=4	0	487.656	49	53	429	53	1	930	103.3	6.98	1395.73	53	0	1.12652e+10	1.25748e+10	2.04107e+10	1.7611e+10	1.94693e+10	2.04107e+10	1.91637e+10	1.42463e+09	0.0743399	High	High	High
High	Master Protein	P06396	Gelsolin OS=Homo sapiens OX=9606 GN=GSN PE=1 SV=1	0	439.049	56	39	392	39	1	782	85.6	6.28	1447.99	39	0	1.07614e+10	1.04936e+10	2.02212e+10	1.68234e+10	1.62472e+10	2.02212e+10	1.77639e+10	2.14746e+09	0.120889	High	High	High
High	Master Protein	P02652	Apolipoprotein A-II OS=Homo sapiens OX=9606 GN=APOA2 PE=1 SV=1	0	71.222	74	10	343	10	1	100	11.2	6.62	530.89	10	0	2.91045e+10	2.21556e+10	2.93271e+10	4.54995e+10	3.43032e+10	2.93271e+10	3.63766e+10	8.28316e+09	0.227706	High	High	High
High	Master Protein	P10909	Clusterin OS=Homo sapiens OX=9606 GN=CLU PE=1 SV=1	0	146.53	34	18	343	18	1	449	52.5	6.27	1091.87	18	0	5.75581e+09	6.31202e+09	1.0399e+10	8.99813e+09	9.77281e+09	1.0399e+10	9.72331e+09	7.01732e+08	0.0721701	High	High	High
High	Master Protein	P06727	Apolipoprotein A-IV OS=Homo sapiens OX=9606 GN=APOA4 PE=1 SV=3	0	458.425	76	51	334	51	1	396	45.4	5.38	1203.99	51	0	2.4156e+10	22598787717	2.93644e+10	3.77634e+10	3.49894e+10	2.93644e+10	3.40391e+10	4.27938e+09	0.12572	High	High	High
High	Master Protein	P04196	Histidine-rich glycoprotein OS=Homo sapiens OX=9606 GN=HRG PE=1 SV=1	0	162.649	33	20	287	20	1	525	59.5	7.5	803.48	20	0	3.54932e+09	3.13131e+09	5.01332e+09	5.5487e+09	4.84817e+09	5.01332e+09	5.13673e+09	3.66206e+08	0.0712917	High	High	High
High	Master Protein	P02768	Serum albumin OS=Homo sapiens OX=9606 GN=ALB PE=1 SV=2	0	220.128	51	35	283	35	1	609	69.3	6.28	795.46	35	0	1.79691e+10	1.55288e+10	3.18299e+10	2.80914e+10	2.4043e+10	3.18299e+10	2.79881e+10	3.8945e+09	0.139149	High	High	High
High	Master Protein	P19827	Inter-alpha-trypsin inhibitor heavy chain H1 OS=Homo sapiens OX=9606 GN=ITIH1 PE=1 SV=3	0	228.372	32	27	277	27	1	911	101.3	6.79	727.27	27	0	4.1131e+09	4.31852e+09	6572067251	6.43006e+09	6.6863e+09	6572067251	6.56281e+09	1.28369e+08	0.0195601	High	High	High
High	Master Protein	P02679	Fibrinogen gamma chain OS=Homo sapiens OX=9606 GN=FGG PE=1 SV=3	0	299.202	46	27	268	27	1	453	51.5	5.62	955.2	27	0	25207566092	3.88035e+10	5.24025e+10	3.94073e+10	6.00789e+10	5.24025e+10	5.06296e+10	1.04492e+10	0.206386	High	High	High
High	Master Protein	P19823	Inter-alpha-trypsin inhibitor heavy chain H2 OS=Homo sapiens OX=9606 GN=ITIH2 PE=1 SV=2	0	281.525	39	35	249	35	1	946	106.4	6.86	857.14	35	0	7.60695e+09	8738254700	1.23696e+10	1.1892e+10	1.35293e+10	1.23696e+10	1.2597e+10	8.41985e+08	0.0668402	High	High	High
High	Master Protein	P00450	Ceruloplasmin OS=Homo sapiens OX=9606 GN=CP PE=1 SV=1	0	315.261	40	34	244	34	1	1065	122.1	5.72	843.25	34	0	2.67652e+09	3.49345e+09	7628805297	4.18423e+09	5.40886e+09	7628805297	5.74063e+09	1.74609e+09	0.304163	High	High	High
High	Master Protein	P04004	Vitronectin OS=Homo sapiens OX=9606 GN=VTN PE=1 SV=1	0	77.692	23	12	227	12	1	478	54.3	5.8	651.51	12	0	6.69222e+09	8141026788	1.22267e+10	1.0462e+10	1.26046e+10	1.22267e+10	1.17645e+10	1.14365e+09	0.0972124	High	High	High
High	Master Protein	P36955	Pigment epithelium-derived factor OS=Homo sapiens OX=9606 GN=SERPINF1 PE=1 SV=4	0	138.902	60	20	223	20	1	418	46.3	6.38	635.3	20	0	2.41831e+09	1.79736e+09	5362370448	3.78058e+09	2.78283e+09	5362370448	3.97526e+09	1.30074e+09	0.32721	High	High	High
High	Master Protein	P27169	Serum paraoxonase/arylesterase 1 OS=Homo sapiens OX=9606 GN=PON1 PE=1 SV=3	0	144.126	47	14	181	12	1	355	39.7	5.22	470.51	14	2	2.04817e+09	1.73536e+09	3.02595e+09	3.20193e+09	2.68684e+09	3.02595e+09	2.97157e+09	2.61814e+08	0.0881063	High	High	High
High	Master Protein	P08603	Complement factor H OS=Homo sapiens OX=9606 GN=CFH PE=1 SV=4	0	222.152	25	32	168	29	1	1231	139	6.61	534.41	32	4	4.21175e+09	5.46863e+09	7.75902e+09	6.58428e+09	8.467e+09	7.75902e+09	7.60343e+09	9.50955e+08	0.125069	High	High	High
High	Master Protein	P01042	Kininogen-1 OS=Homo sapiens OX=9606 GN=KNG1 PE=1 SV=2	0	144.728	29	24	164	24	1	644	71.9	6.81	452.05	24	0	1.02211e+10	9.42087e+09	1.46924e+10	1.59788e+10	1.45862e+10	1.46924e+10	1.50858e+10	7.75186e+08	0.0513852	High	High	High
High	Master Protein	P01031	Complement C5 OS=Homo sapiens OX=9606 GN=C5 PE=1 SV=4	0	236.877	33	53	148	53	1	1676	188.2	6.52	439.52	53	0	1.68465e+09	1.90351e+09	4.18051e+09	2.63363e+09	2.94718e+09	4.18051e+09	3.25377e+09	8.17745e+08	0.251322	High	High	High
High	Master Protein	P05155	Plasma protease C1 inhibitor OS=Homo sapiens OX=9606 GN=SERPING1 PE=1 SV=2	0	184.37	32	21	141	21	1	500	55.1	6.55	452.01	21	0	5.56963e+09	5313461649	1.10619e+10	8.70708e+09	8.22676e+09	1.10619e+10	9.3319e+09	1.51732e+09	0.162595	High	High	High
High	Master Protein	P02649	Apolipoprotein E OS=Homo sapiens OX=9606 GN=APOE PE=1 SV=1	0	170.08	69	26	131	26	1	317	36.1	5.73	452.68	26	0	2.51404e+09	2.62413e+09	3.19788e+09	3.93024e+09	4.06291e+09	3.19788e+09	3.73034e+09	4.65872e+08	0.124887	High	High	High
High	Master Protein	P13671	Complement component C6 OS=Homo sapiens OX=9606 GN=C6 PE=1 SV=3	0	141.459	24	23	127	23	1	934	104.7	6.76	420.07	23	0	1.31211e+09	1.10264e+09	2.50354e+09	2.05124e+09	1.7072e+09	2.50354e+09	2.08733e+09	3.99396e+08	0.191343	High	High	High
High	Master Protein	P02748	Complement component C9 OS=Homo sapiens OX=9606 GN=C9 PE=1 SV=2	0	135.571	30	27	119	27	1	559	63.1	5.59	361.6	27	0	3.72034e+09	4.16451e+09	6.03496e+09	5.81606e+09	6.44785e+09	6.03496e+09	6.09962e+09	3.20821e+08	0.0525968	High	High	High
High	Master Protein	P07358	Complement component C8 beta chain OS=Homo sapiens OX=9606 GN=C8B PE=1 SV=3	0	131.332	34	17	114	17	1	591	67	8.13	323.67	17	0	1.22986e+09	1.33056e+09	1896023718	1.92265e+09	2.06008e+09	1896023718	1.95959e+09	8.80458e+07	0.0449308	High	High	High
High	Master Protein	P00747	Plasminogen OS=Homo sapiens OX=9606 GN=PLG PE=1 SV=2	0	87.152	17	19	113	19	1	810	90.5	7.24	279.94	19	0	5.50694e+09	6.29146e+09	9340092945	8.60907e+09	9.74097e+09	9340092945	9.23005e+09	5.73917e+08	0.0621793	High	High	High
High	Master Protein	P07357	Complement component C8 alpha chain OS=Homo sapiens OX=9606 GN=C8A PE=1 SV=2	0	82.799	22	15	98	15	1	584	65.1	6.47	296.01	15	0	1842555221	2244803647	2.99424e+09	2.88049e+09	3.4756e+09	2.99424e+09	3.11677e+09	3.15911e+08	0.101358	High	High	High
High	Master Protein	P01857	Immunoglobulin heavy constant gamma 1 OS=Homo sapiens OX=9606 GN=IGHG1 PE=1 SV=1	0	94.564	46	12	97	4	1	330	36.1	8.19	295.4	12	1	2.18455e+09	1795419603	5621265408	3.41514e+09	2.77982e+09	5621265408	3.93874e+09	1.49133e+09	0.378631	High	High	High
High	Master Protein	P10643	Complement component C7 OS=Homo sapiens OX=9606 GN=C7 PE=1 SV=2	0	143.161	21	20	93	20	1	843	93.5	6.48	320.98	20	0	1.23356e+09	1.51092e+09	2647680834	1.92844e+09	2.33934e+09	2647680834	2.30515e+09	3.60837e+08	0.156535	High	High	High
High	Master Protein	P35858	Insulin-like growth factor-binding protein complex acid labile subunit OS=Homo sapiens OX=9606 GN=IGFALS PE=1 SV=1	0	156.741	42	23	91	23	1	605	66	6.79	329.73	23	0	1160989614	1.14492e+09	1.98603e+09	1.81499e+09	1.77266e+09	1.98603e+09	1.85789e+09	1.12969e+08	0.0608047	High	High	High
High	Master Protein	P06681	Complement C2 OS=Homo sapiens OX=9606 GN=C2 PE=1 SV=2	0	146.672	36	27	89	8	1	752	83.2	7.42	292.44	27	0	3.86648e+08	404848231	8.67136e+08	6.04451e+08	6.26821e+08	8.67136e+08	6.99469e+08	1.45634e+08	0.208206	High	High	High
High	Master Protein	P29622	Kallistatin OS=Homo sapiens OX=9606 GN=SERPINA4 PE=1 SV=3	0	132.618	50	20	86	20	1	427	48.5	7.75	312.31	20	0	8.26646e+08	9.83856e+08	2127002019	1.29231e+09	1.52329e+09	2127002019	1.64753e+09	4.30995e+08	0.2616	High	High	High
High	Master Protein	P01834	Immunoglobulin kappa constant OS=Homo sapiens OX=9606 GN=IGKC PE=1 SV=2	0	81.986	71	7	85	7	1	107	11.8	6.52	343.79	7	0	1821453130	1661602558	3698125862	2.8475e+09	2.57264e+09	3698125862	3.03942e+09	5.86777e+08	0.193055	High	High	High
High	Master Protein	P01860	Immunoglobulin heavy constant gamma 3 OS=Homo sapiens OX=9606 GN=IGHG3 PE=1 SV=2	0	98.835	41	13	79	5	1	377	41.3	7.9	236.03	13	10	5423806429	6.71177e+09	1.22858e+10	8.47911e+09	1.03917e+10	1.22858e+10	1.03856e+10	1.90337e+09	0.183271	Peak Found	High	High
High	Master Protein	P02790	Hemopexin OS=Homo sapiens OX=9606 GN=HPX PE=1 SV=2	0	75.795	34	17	75	17	1	462	51.6	7.02	203.12	17	0	1825909020	1359492947	4428586046	2.85447e+09	2.10488e+09	4428586046	3.12931e+09	1.18598e+09	0.378991	High	High	High
High	Master Protein	P49908	Selenoprotein P OS=Homo sapiens OX=9606 GN=SELENOP PE=1 SV=3	0	41.311	23	10	75	10	1	381	43.2	7.87	112.17	10	0	2.67641e+08	2.91658e+08	4.37432e+08	4.18406e+08	4.5157e+08	4.37432e+08	4.35803e+08	1.66416e+07	0.0381861	High	High	High
High	Master Protein	P00736	Complement C1r subcomponent OS=Homo sapiens OX=9606 GN=C1R PE=1 SV=2	0	74.453	22	14	67	14	1	705	80.1	6.21	170.55	14	0	2.94479e+08	499068767	1.14342e+09	4.60364e+08	7.72701e+08	1.14342e+09	7.92163e+08	3.41946e+08	0.431661	High	High	High
High	Master Protein	P01859	Immunoglobulin heavy constant gamma 2 OS=Homo sapiens OX=9606 GN=IGHG2 PE=1 SV=2	0	58.751	32	9	67	4	1	326	35.9	7.59	155.33	9	0	2.95186e+08	253713962	7.07457e+08	4.61468e+08	3.92822e+08	7.07457e+08	5.20582e+08	1.65438e+08	0.317794	High	High	High
High	Master Protein	K7ER74	APOC4-APOC2 readthrough (NMD candidate) OS=Homo sapiens OX=9606 GN=APOC4-APOC2 PE=1 SV=1	0	35.735	34	6	62	6	1	178	20	6.64	60.64	6	0	5.14859e+08	3.70594e+08	536032706	8.04886e+08	5.73786e+08	536032706	6.38235e+08	1.45554e+08	0.228056	High	High	High
High	Master Protein	A0A096LPE2	SAA2-SAA4 readthrough OS=Homo sapiens OX=9606 GN=SAA2-SAA4 PE=4 SV=1	0	60.739	48	12	59	10	1	208	23.3	8.98	166.04	12	2	2184014673	2.6958e+09	3.05144e+09	3.4143e+09	4.17386e+09	3.05144e+09	3.54653e+09	5.72779e+08	0.161504	High	High	High
High	Master Protein	P04003	C4b-binding protein alpha chain OS=Homo sapiens OX=9606 GN=C4BPA PE=1 SV=2	0	62.387	18	12	55	12	1	597	67	7.3	123.76	12	0	1.07097e+09	9.88064e+08	2.20722e+09	1.67426e+09	1.5298e+09	2.20722e+09	1.80376e+09	3.56794e+08	0.197805	High	High	High
High	Master Protein	P0DOY2	Immunoglobulin lambda constant 2 OS=Homo sapiens OX=9606 GN=IGLC2 PE=1 SV=1	0	39.052	53	6	55	4	1	106	11.3	7.24	209.35	6	2	1.46814e+09	1532045976	3216281487	2.29517e+09	2.37204e+09	3216281487	2.62783e+09	5.11061e+08	0.19448	High	High	High
High	Master Protein	P02751	Fibronectin OS=Homo sapiens OX=9606 GN=FN1 PE=1 SV=4	0	169.972	17	28	53	28	1	2386	262.5	5.71	184.5	28	0	1.16358e+08	6.23832e+08	1.10922e+09	1.81904e+08	9.6587e+08	1.10922e+09	7.52332e+08	4.99177e+08	0.663507	High	High	High
High	Master Protein	P01871	Immunoglobulin heavy constant mu OS=Homo sapiens OX=9606 GN=IGHM PE=1 SV=4	0	64.285	30	13	51	13	1	453	49.4	6.77	150.89	13	0	1354146932	1.14469e+09	2.63523e+09	2.11696e+09	1.7723e+09	2.63523e+09	2.17483e+09	4.34367e+08	0.199724	High	High	High
High	Master Protein	P01861	Immunoglobulin heavy constant gamma 4 OS=Homo sapiens OX=9606 GN=IGHG4 PE=1 SV=1	0	53.368	25	7	47	1	1	327	35.9	7.36	133.46	7	0	10831822	11619182	31177418	1.69335e+07	1.79898e+07	31177418	2.20336e+07	7.93638e+06	0.360195	High	High	High
High	Master Protein	P02654	Apolipoprotein C-I OS=Homo sapiens OX=9606 GN=APOC1 PE=1 SV=1	0	48.817	40	8	45	8	1	83	9.3	8.47	127.78	8	0	2.09013e+09	1870752176	4.27243e+09	3.26754e+09	2.89646e+09	4.27243e+09	3.47881e+09	7.11899e+08	0.204639	High	High	High
High	Master Protein	P00739	Haptoglobin-related protein OS=Homo sapiens OX=9606 GN=HPR PE=2 SV=2	0	57.142	28	11	44	4	1	348	39	7.09	135.87	11	6	6.73275e+08	7.56569e+08	1287529114	1.05254e+09	1.17139e+09	1287529114	1.17048e+09	1.17497e+08	0.100383	High	High	High
High	Master Protein	P02760	Protein AMBP OS=Homo sapiens OX=9606 GN=AMBP PE=1 SV=1	0	54.873	24	6	43	6	1	352	39	6.25	131.86	6	0	4.89737e+08	7.28726e+08	1.16055e+09	7.65612e+08	1.12828e+09	1.16055e+09	1.01814e+09	2.19294e+08	0.215386	High	High	High
High	Master Protein	Q13790	Apolipoprotein F OS=Homo sapiens OX=9606 GN=APOF PE=1 SV=2	0	10.692	8	2	39	2	1	326	35.4	5.64	73.74	2	0	307610496	198251678	387899560	4.80892e+08	3.0695e+08	387899560	3.91914e+08	8.70401e+07	0.22209	High	High	High
High	Master Protein	P02656	Apolipoprotein C-III OS=Homo sapiens OX=9606 GN=APOC3 PE=1 SV=1	0	28.285	37	5	39	5	1	99	10.8	5.41	130.1	5	0	602685015	934617680	1683639080	9.42185e+08	1.44705e+09	1683639080	1.35763e+09	3.7873e+08	0.278965	High	High	High
High	Master Protein	O95445	Apolipoprotein M OS=Homo sapiens OX=9606 GN=APOM PE=1 SV=2	0	45.186	30	5	38	5	1	188	21.2	6.01	117.94	5	0	525353262	747231558	1034963450	8.21292e+08	1.15693e+09	1034963450	1.00439e+09	1.69893e+08	0.16915	High	High	High
High	Master Protein	P09871	Complement C1s subcomponent OS=Homo sapiens OX=9606 GN=C1S PE=1 SV=1	0	52.351	18	10	37	10	1	688	76.6	4.96	130.89	10	0	451817460	4.33589e+08	1048042888	7.06332e+08	6.7132e+08	1048042888	8.08565e+08	2.08132e+08	0.257409	High	High	High
High	Master Protein	P07360	Complement component C8 gamma chain OS=Homo sapiens OX=9606 GN=C8G PE=1 SV=3	0	44.98	39	6	34	6	1	202	22.3	8.31	121.44	6	0	761937444	6.63761e+08	1.05684e+09	1.19115e+09	1.02769e+09	1.05684e+09	1.09189e+09	8.71838e+07	0.0798466	High	High	High
High	Master Protein	B9A064	Immunoglobulin lambda-like polypeptide 5 OS=Homo sapiens OX=9606 GN=IGLL5 PE=2 SV=2	0	28.091	18	3	32	1	1	214	23	8.84	126.28	3	0	112316836	74104912	191830096	1.75586e+08	1.14736e+08	191830096	1.60717e+08	4.06412e+07	0.252874	High	High	High
High	Master Protein	P02787	Serotransferrin OS=Homo sapiens OX=9606 GN=TF PE=1 SV=3	0	47.12	16	11	32	11	1	698	77	7.12	86.77	11	0	184668325	1.40373e+08	6.59941e+08	2.88694e+08	2.17337e+08	6.59941e+08	3.88657e+08	2.37632e+08	0.611418	High	High	High
High	Master Protein	P02749	Beta-2-glycoprotein 1 OS=Homo sapiens OX=9606 GN=APOH PE=1 SV=3	0	42.707	27	9	31	9	1	345	38.3	7.97	86.7	9	0	2.01837e+09	2768846685	5.61641e+09	3.15535e+09	4.28697e+09	5.61641e+09	4.35291e+09	1.23186e+09	0.282997	High	High	High
High	Master Protein	P02745	Complement C1q subcomponent subunit A OS=Homo sapiens OX=9606 GN=C1QA PE=1 SV=2	0	29.071	20	4	31	4	1	245	26	9.11	101.28	4	0	253169551	348404526	5.51215e+08	3.95783e+08	5.3943e+08	5.51215e+08	4.95476e+08	8.65374e+07	0.174655	High	High	High
High	Master Protein	P02747	Complement C1q subcomponent subunit C OS=Homo sapiens OX=9606 GN=C1QC PE=1 SV=3	0	32.517	22	5	31	5	1	245	25.8	8.41	117.7	5	0	803162646	663619733	1221794894	1.25559e+09	1.02747e+09	1221794894	1.16829e+09	1.23115e+08	0.10538	High	High	High
High	Master Protein	P00748	Coagulation factor XII OS=Homo sapiens OX=9606 GN=F12 PE=1 SV=3	0	35.962	11	7	31	7	1	615	67.7	7.74	84.74	7	0	1382010182	1085998068	1291268810	2.16051e+09	1.68144e+09	1291268810	1.71107e+09	4.3538e+08	0.254449	High	High	High
High	Master Protein	P05452	Tetranectin OS=Homo sapiens OX=9606 GN=CLEC3B PE=1 SV=3	0	32.78	27	5	30	5	1	202	22.5	5.67	107.01	5	0	632915203	467251538	857073902	9.89445e+08	7.23439e+08	857073902	8.56652e+08	1.33003e+08	0.15526	High	High	High
High	Master Protein	O14791	Apolipoprotein L1 OS=Homo sapiens OX=9606 GN=APOL1 PE=1 SV=5	0	57.251	28	11	30	11	1	398	43.9	5.81	80.68	11	0	3.02291e+08	3.52804e+08	5.16188e+08	4.72576e+08	5.46241e+08	5.16188e+08	5.11668e+08	3.70401e+07	0.0723908	High	High	High
High	Master Protein	P03952	Plasma kallikrein OS=Homo sapiens OX=9606 GN=KLKB1 PE=1 SV=1	0	40.157	15	9	28	9	1	638	71.3	8.22	65.54	9	0	3.34716e+08	349271516	593250047	5.23265e+08	5.40772e+08	593250047	5.52429e+08	3.64195e+07	0.065926	High	High	High
High	Master Protein	Q03591	Complement factor H-related protein 1 OS=Homo sapiens OX=9606 GN=CFHR1 PE=1 SV=2	0	25.263	12	4	27	1	1	330	37.6	7.39	85.26	4	0	388122048	177893876	414093816	6.06756e+08	2.75431e+08	414093816	4.32094e+08	1.66395e+08	0.385089	High	High	High
High	Master Protein	P00738	Haptoglobin OS=Homo sapiens OX=9606 GN=HP PE=1 SV=1	0	27.142	17	9	26	2	1	406	45.2	6.58	62.92	9	0	3.66107e+06	1.1942e+06	27351194	5.72341e+06	1.84896e+06	27351194	1.16412e+07	1.37425e+07	1.18051	Peak Found	Peak Found	High
High	Master Protein	P02746	Complement C1q subcomponent subunit B OS=Homo sapiens OX=9606 GN=C1QB PE=1 SV=3	0	32.585	25	6	25	6	1	253	26.7	8.63	78.81	6	0	590770101	6.92491e+08	1009155539	9.23559e+08	1.07217e+09	1009155539	1.00163e+09	7.45927e+07	0.0744714	High	High	High
High	Master Protein	P01876	Immunoglobulin heavy constant alpha 1 OS=Homo sapiens OX=9606 GN=IGHA1 PE=1 SV=2	0	27.532	18	6	23	6	1	353	37.6	6.51	71.87	6	0	250743840	494640220	1.15046e+09	3.91991e+08	7.65844e+08	1.15046e+09	7.69432e+08	3.79247e+08	0.492892	High	High	High
High	Master Protein	Q96IY4	Carboxypeptidase B2 OS=Homo sapiens OX=9606 GN=CPB2 PE=1 SV=2	0	36.341	21	8	22	8	1	423	48.4	7.71	60.59	8	0	108329820	235740824	453353194	1.69353e+08	3.64994e+08	453353194	3.29234e+08	1.45338e+08	0.441443	High	High	High
High	Master Protein	P18428	Lipopolysaccharide-binding protein OS=Homo sapiens OX=9606 GN=LBP PE=1 SV=3	0	32.873	14	5	19	5	1	481	53.4	6.7	67.8	5	0	202954640	9.30341e+07	326014762	3.17282e+08	1.44043e+08	326014762	2.62447e+08	1.02633e+08	0.391063	High	High	High
High	Master Protein	Q14520	Hyaluronan-binding protein 2 OS=Homo sapiens OX=9606 GN=HABP2 PE=1 SV=1	0	36.577	8	8	18	8	1	560	62.6	6.54	68.95	8	0	1.14476e+09	1311719696	1927226448	1.78962e+09	2.03092e+09	1927226448	1.91592e+09	1.21046e+08	0.0631789	High	High	High
High	Master Protein	P02775	Platelet basic protein OS=Homo sapiens OX=9606 GN=PPBP PE=1 SV=3	0	17.435	26	3	18	3	1	128	13.9	8.79	59.42	3	0	771646607	719759152	996086074	1.20633e+09	1.11439e+09	996086074	1.1056e+09	1.05395e+08	0.0953282	High	High	High
High	Master Protein	P05090	Apolipoprotein D OS=Homo sapiens OX=9606 GN=APOD PE=1 SV=1	0	26.427	18	6	18	6	1	189	21.3	5.15	54.41	6	0	1320894988	1146439346	1811140968	2.06497e+09	1.77502e+09	1811140968	1.88371e+09	1.58014e+08	0.0838845	High	High	High
High	Master Protein	Q96PD5	N-acetylmuramoyl-L-alanine amidase OS=Homo sapiens OX=9606 GN=PGLYRP2 PE=1 SV=1	0	38.088	15	5	18	5	1	576	62.2	7.55	59.5	5	0	5.14783e+07	7.45168e+07	1.43572e+08	8.04767e+07	1.15373e+08	1.43572e+08	1.13141e+08	3.16067e+07	0.279358	High	High	High
High	Master Protein	Q9UK55	Protein Z-dependent protease inhibitor OS=Homo sapiens OX=9606 GN=SERPINA10 PE=1 SV=1	0	34.711	20	8	17	8	1	444	50.7	8.27	51.79	8	0	6.08077e+07	9.99662e+07	179609125	9.50614e+07	1.54776e+08	179609125	1.43149e+08	4.34566e+07	0.303576	High	High	High
High	Master Protein	P05154	Plasma serine protease inhibitor OS=Homo sapiens OX=9606 GN=SERPINA5 PE=1 SV=3	0	39.386	21	7	16	7	1	406	45.6	9.26	54.46	7	0	163909830	206458161	375713684	2.56242e+08	3.19656e+08	375713684	3.17204e+08	5.97734e+07	0.188438	High	High	High
High	Master Protein	Q15166	Serum paraoxonase/lactonase 3 OS=Homo sapiens OX=9606 GN=PON3 PE=1 SV=3	0	10.182	7	3	16	1	1	354	39.6	5.41	37.67	3	0	2.40045e+06	3.45462e+06	2.59154e+06	3.75266e+06	5.34874e+06	2.59154e+06	3.89765e+06	1.3843e+06	0.355164	High	High	High
High	Master Protein	P07225	Vitamin K-dependent protein S OS=Homo sapiens OX=9606 GN=PROS1 PE=1 SV=1	0	29.18	10	7	16	7	1	676	75.1	5.67	53.5	7	0	1.19516e+08	101357716	238692381	1.86841e+08	1.56931e+08	238692381	1.94155e+08	4.13686e+07	0.21307	High	High	High
High	Master Protein	P17936	Insulin-like growth factor-binding protein 3 OS=Homo sapiens OX=9606 GN=IGFBP3 PE=1 SV=2	0	9.442	9	3	15	3	1	291	31.7	8.69	13.59	3	0	149872596	1.35258e+08	2.03931e+08	2.34298e+08	2.09418e+08	2.03931e+08	2.15882e+08	1.61827e+07	0.074961	High	High	High
High	Master Protein	P05546	Heparin cofactor 2 OS=Homo sapiens OX=9606 GN=SERPIND1 PE=1 SV=3	0	35.365	16	9	15	9	1	499	57	6.9	43.59	9	0	137814803	108235533	4.48961e+08	2.15448e+08	1.6758e+08	4.48961e+08	2.7733e+08	1.50552e+08	0.542864	High	High	High
High	Master Protein	P05156	Complement factor I OS=Homo sapiens OX=9606 GN=CFI PE=1 SV=2	0	26.571	13	6	15	6	1	583	65.7	7.5	49.61	6	0	204428824	2.19086e+08	744935628	3.19586e+08	3.39208e+08	744935628	4.6791e+08	2.40112e+08	0.513158	High	High	High
High	Master Protein	P02765	Alpha-2-HS-glycoprotein OS=Homo sapiens OX=9606 GN=AHSG PE=1 SV=1	0	39.397	12	4	14	4	1	367	39.3	5.72	64.67	4	0	626153956	2.20196e+08	571052772	9.78875e+08	3.40927e+08	571052772	6.30285e+08	3.23072e+08	0.512582	High	High	High
High	Master Protein	P15169	Carboxypeptidase N catalytic chain OS=Homo sapiens OX=9606 GN=CPN1 PE=1 SV=1	0	33.705	18	6	13	6	1	458	52.3	7.34	46.91	6	0	56141223	539794519	464432385	8.77663e+07	8.35756e+08	464432385	4.62652e+08	3.73998e+08	0.808379	High	High	High
High	Master Protein	P01023	Alpha-2-macroglobulin OS=Homo sapiens OX=9606 GN=A2M PE=1 SV=3	0	37.083	9	10	13	10	1	1474	163.2	6.46	34.54	10	0	5.44865e+07	5.98077e+07	1.87371e+08	8.51795e+07	9.25994e+07	1.87371e+08	1.21717e+08	5.69792e+07	0.46813	High	High	High
High	Master Protein	P00746	Complement factor D OS=Homo sapiens OX=9606 GN=CFD PE=1 SV=5	0	24.847	31	5	12	5	1	253	27	7.71	42.52	5	0	1.26642e+08	134150791	1.50262e+08	1.97982e+08	2.07704e+08	1.50262e+08	1.85316e+08	3.07441e+07	0.165901	High	High	High
High	Master Protein	P61626	Lysozyme C OS=Homo sapiens OX=9606 GN=LYZ PE=1 SV=1	0	15.52	24	5	12	5	1	148	16.5	9.16	31.98	5	0	1.68331e+08	276839788	315878140	2.63155e+08	4.28627e+08	315878140	3.35887e+08	8.45313e+07	0.251666	High	High	High
High	Master Protein	P0DJI8	Serum amyloid A-1 protein OS=Homo sapiens OX=9606 GN=SAA1 PE=1 SV=1	0	24.889	66	5	11	3	1	122	13.5	6.79	46.66	5	0	83134276	177983928	175814474	1.29965e+08	2.7557e+08	175814474	1.93783e+08	7.4447e+07	0.384177	High	High	High
High	Master Protein	P02766	Transthyretin OS=Homo sapiens OX=9606 GN=TTR PE=1 SV=1	0	37.905	50	6	11	6	1	147	15.9	5.76	44	6	0	1.47636e+08	141283409	136611356	2.30801e+08	2.18747e+08	136611356	1.95386e+08	5.12563e+07	0.262333	High	High	High
High	Master Protein	P01011	Alpha-1-antichymotrypsin OS=Homo sapiens OX=9606 GN=SERPINA3 PE=1 SV=2	0	24.87	19	8	10	8	1	423	47.6	5.52	24.72	8	0	119793380	68720962	491581438	1.87275e+08	1.064e+08	491581438	2.61752e+08	2.03104e+08	0.775942	High	High	High
High	Master Protein	P00742	Coagulation factor X OS=Homo sapiens OX=9606 GN=F10 PE=1 SV=2	0	14.665	12	5	10	5	1	488	54.7	5.94	20.89	5	0	99259577	111836942	287235740	1.55174e+08	1.73156e+08	287235740	2.05188e+08	7.16217e+07	0.349053	High	High	High
High	Master Protein	P01009	Alpha-1-antitrypsin OS=Homo sapiens OX=9606 GN=SERPINA1 PE=1 SV=3	0	20.155	18	6	9	6	1	418	46.7	5.59	25.86	6	0	8.73294e+07	6.28774e+07	153262227	1.36523e+08	9.73521e+07	153262227	1.29046e+08	2.86953e+07	0.222365	High	High	High
High	Master Protein	P19652	Alpha-1-acid glycoprotein 2 OS=Homo sapiens OX=9606 GN=ORM2 PE=1 SV=2	0	13.929	16	4	9	4	1	201	23.6	5.11	24.92	4	0	36838516	1.13459e+08	1.46186e+08	5.75901e+07	1.75668e+08	1.46186e+08	1.26481e+08	6.14556e+07	0.485887	High	High	High
High	Master Protein	P01019	Angiotensinogen OS=Homo sapiens OX=9606 GN=AGT PE=1 SV=1	0	21.933	15	5	8	5	1	485	53.1	6.32	28.7	5	0	5.40552e+07	2.53045e+07	125026143	8.45053e+07	3.91786e+07	125026143	8.29033e+07	4.29462e+07	0.518027	High	High	High
High	Master Protein	P02743	Serum amyloid P-component OS=Homo sapiens OX=9606 GN=APCS PE=1 SV=2	0	10.69	16	4	8	4	1	223	25.4	6.54	21.75	4	0	54442070	38972634	120286602	8.511e+07	6.03408e+07	120286602	8.85791e+07	3.01231e+07	0.34007	High	High	High
High	Master Protein	P01619	Immunoglobulin kappa variable 3-20 OS=Homo sapiens OX=9606 GN=IGKV3-20 PE=1 SV=2	0	17.953	28	4	7	1	1	116	12.5	4.96	22.59	4	0	41403288	50883168	93189864	6.47263e+07	7.87817e+07	93189864	7.88993e+07	1.42321e+07	0.180384	Peak Found	High	High
High	Master Protein	P01034	Cystatin-C OS=Homo sapiens OX=9606 GN=CST3 PE=1 SV=1	0	15.591	19	3	7	3	1	146	15.8	8.75	20.07	3	0	82530889	98215524	213215546	1.29022e+08	1.52066e+08	213215546	1.64768e+08	4.35104e+07	0.264072	High	High	High
High	Master Protein	P18065	Insulin-like growth factor-binding protein 2 OS=Homo sapiens OX=9606 GN=IGFBP2 PE=1 SV=2	0	7.044	6	3	6	3	1	325	34.8	7.5	9.06	3	0	3.78978e+06	6613662	8.85412e+06	5.92461e+06	1.02398e+07	8.85412e+06	8.33952e+06	2.20316e+06	0.264183	High	High	High
High	Master Protein	A0A0C4DH25	Immunoglobulin kappa variable 3D-20 OS=Homo sapiens OX=9606 GN=IGKV3D-20 PE=3 SV=1	0	17.365	28	4	6	1	1	116	12.5	4.59	20.04	4	3	3.6403e+07	87860703	241296549	5.69093e+07	1.36033e+08	241296549	1.44746e+08	9.25019e+07	0.639062	Peak Found	High	Peak Found
High	Master Protein	P08519	Apolipoprotein(a) OS=Homo sapiens OX=9606 GN=LPA PE=1 SV=1	0	7.155	7	2	6	2	1	4548	501	5.88	14.01	2	0	95486824	95444063	118167260	1.49276e+08	1.47775e+08	118167260	1.38406e+08	1.75432e+07	0.126752	High	High	High
High	Master Protein	P01880	Immunoglobulin heavy constant delta OS=Homo sapiens OX=9606 GN=IGHD PE=1 SV=3	0	14.785	11	3	6	3	1	384	42.3	8.12	17.91	3	0	2.26756e+07	1.39581e+07	95094802	3.54491e+07	2.16112e+07	95094802	5.07184e+07	3.9049e+07	0.769918	Peak Found	High	High
High	Master Protein	P23142	Fibulin-1 OS=Homo sapiens OX=9606 GN=FBLN1 PE=1 SV=4	0	14.003	8	4	6	4	1	703	77.2	5.22	15.19	4	0	55513017	56548135	113072292	8.67842e+07	8.75527e+07	113072292	9.58031e+07	1.49605e+07	0.156159	High	High	High
High	Master Protein	Q04756	Hepatocyte growth factor activator OS=Homo sapiens OX=9606 GN=HGFAC PE=1 SV=1	0	12.937	4	2	5	2	1	655	70.6	7.24	11.12	2	0	5764592	2.27631e+07	26517483	9.01186e+06	3.52438e+07	26517483	2.35911e+07	1.33586e+07	0.566256	High	High	High
High	Master Protein	P01591	Immunoglobulin J chain OS=Homo sapiens OX=9606 GN=JCHAIN PE=1 SV=4	0	6.228	12	2	4	2	1	159	18.1	5.24	10.23	2	0	22264472	25315085	54169386	3.48063e+07	3.9195e+07	54169386	4.27236e+07	1.01523e+07	0.237629	High	High	High
High	Master Protein	P08697	Alpha-2-antiplasmin OS=Homo sapiens OX=9606 GN=SERPINF2 PE=1 SV=3	0	8.698	6	3	4	3	1	491	54.5	6.29	12.48	3	0	73678715	40644756	114784222	1.15183e+08	6.29297e+07	114784222	9.76323e+07	3.0054e+07	0.307828	High	Peak Found	High
High	Master Protein	A0A0A0MRZ8	Immunoglobulin kappa variable 3D-11 OS=Homo sapiens OX=9606 GN=IGKV3D-11 PE=3 SV=6	0	5.188	14	2	4	1	1	115	12.6	5.29	9.09	2	0	25611970	30082010	43427968	4.00395e+07	4.65755e+07	43427968	4.33477e+07	3.26874e+06	0.0754076	Peak Found	High	High
High	Master Protein	P02753	Retinol-binding protein 4 OS=Homo sapiens OX=9606 GN=RBP4 PE=1 SV=3	0	6.203	10	2	3	2	1	201	23	6.07	8.32	2	0	27808514	53901174	156333992	4.34734e+07	8.34544e+07	156333992	9.44206e+07	5.72239e+07	0.606053	Peak Found	High	High
High	Master Protein	P68032	Actin, alpha cardiac muscle 1 OS=Homo sapiens OX=9606 GN=ACTC1 PE=1 SV=1	0	5.414	5	2	3	2	1	377	42	5.39	6.19	2	0	1730212	7.67296e+06	2.27027e+07	2.70486e+06	1.18799e+07	2.27027e+07	1.24292e+07	1.00102e+07	0.805381	High	Peak Found	High
High	Master Protein	P12259	Coagulation factor V OS=Homo sapiens OX=9606 GN=F5 PE=1 SV=4	0	7.695	1	2	3	2	1	2224	251.5	6.05	9.84	2	0	6581428	10239342	4.35792e+06	1.02888e+07	1.58534e+07	4.35792e+06	1.01667e+07	5.74872e+06	0.565445	Peak Found	High	Peak Found
High	Master Protein	P08571	Monocyte differentiation antigen CD14 OS=Homo sapiens OX=9606 GN=CD14 PE=1 SV=2	0	10.998	11	2	3	2	1	375	40.1	6.23	11.79	2	0		1.27489e+07	27753530		1.9739e+07	27753530	2.37462e+07	5.66716e+06	0.238655	Not Found	High	High
High	Master Protein	Q06033	Inter-alpha-trypsin inhibitor heavy chain H3 OS=Homo sapiens OX=9606 GN=ITIH3 PE=1 SV=2	0	6.324	3	2	3	2	1	890	99.8	5.74	5.34	2	0	5413573	8.87321e+06	1.22052e+07	8.46311e+06	1.37383e+07	1.22052e+07	1.14689e+07	2.71357e+06	0.236603	Peak Found	High	Peak Found
High	Master Protein	A0A075B7B8	Immunoglobulin heavy variable 3/OR16-12 (non-functional) (Fragment) OS=Homo sapiens OX=9606 GN=IGHV3OR16-12 PE=1 SV=1	0	7.079	9	1	3	1	1	117	12.9	6.51	8.91	1	0	45634624	25967038	9.62467e+07	7.13412e+07	4.02044e+07	9.62467e+07	6.92641e+07	2.80789e+07	0.405388	High	Peak Found	High
High	Master Protein	Q16610	Extracellular matrix protein 1 OS=Homo sapiens OX=9606 GN=ECM1 PE=1 SV=2	0	5.895	4	2	3	2	1	540	60.6	6.71	6.97	2	0	42478090	41410096	47539406	6.64066e+07	6.41147e+07	47539406	5.93535e+07	1.02953e+07	0.173457	Peak Found	High	High
High	Master Protein	P26927	Hepatocyte growth factor-like protein OS=Homo sapiens OX=9606 GN=MST1 PE=1 SV=2	0	10.353	5	3	3	3	1	711	80.3	7.68	9.65	3	0	33860451	59416767	117347380	5.29345e+07	9.19941e+07	117347380	8.74253e+07	3.24486e+07	0.371158	Peak Found	High	High
High	Master Protein	P04217	Alpha-1B-glycoprotein OS=Homo sapiens OX=9606 GN=A1BG PE=1 SV=4	0	11.202	6	2	2	2	1	495	54.2	5.86	7.49	2	0	29536330	22570693	57353748	4.61745e+07	3.49459e+07	57353748	4.61581e+07	1.12039e+07	0.24273	Peak Found	Peak Found	High
High	Master Protein	P80748	Immunoglobulin lambda variable 3-21 OS=Homo sapiens OX=9606 GN=IGLV3-21 PE=1 SV=2	0	6.645	14	1	2	1	1	117	12.4	5.29	9.07	1	0		40586268	67112728		6.28391e+07	67112728	6.49759e+07	3.02189e+06	0.0465078	Not Found	High	High
High	Master Protein	P24592	Insulin-like growth factor-binding protein 6 OS=Homo sapiens OX=9606 GN=IGFBP6 PE=1 SV=1	0	5.825	6	1	2	1	1	240	25.3	7.81	10.63	1	0		27215590	31459942		4.21375e+07	31459942	3.67987e+07	7.55018e+06	0.205175	Not Found	High	High
High	Master Protein	P03951	Coagulation factor XI OS=Homo sapiens OX=9606 GN=F11 PE=1 SV=1	0	5.207	3	2	2	2	1	625	70.1	8.1	4.6	2	0	11093697	9.04179e+06	26146003	1.73429e+07	1.39993e+07	26146003	1.91627e+07	6.27452e+06	0.327433	Peak Found	High	High
High	Master Protein	P01008	Antithrombin-III OS=Homo sapiens OX=9606 GN=SERPINC1 PE=1 SV=1	0	6.733	5	2	2	2	1	464	52.6	6.71	6.8	2	0	12944560	12047236	36721188	2.02364e+07	1.86526e+07	36721188	2.52034e+07	1.00061e+07	0.397014	Peak Found	Peak Found	High

## Sheet: PeptideGroups
Confidence	Sequence	Modifications	Qvality PEP	Qvality q-value	# Protein Groups	# Proteins	# PSMs	Master Protein Accessions	# Missed Cleavages	Theo. MH+ [Da]	# Razor Quan Results	Abundance: F1: Sample	Abundance: F2: Sample	Abundance: F3: Sample	Abundances (Normalized): F1: Sample	Abundances (Normalized): F2: Sample	Abundances (Normalized): F3: Sample	Average	SD	RSD	quantified in Samples	Quan Info	Found in Sample: [S1] F1: Sample	Found in Sample: [S2] F2: Sample	Found in Sample: [S3] F3: Sample	Percolator q-Value (by Search Engine): Sequest HT	Percolator PEP (by Search Engine): Sequest HT	XCorr (by Search Engine): Sequest HT	Top Apex RT [min]
High	VSFLSALEEYTK		0.000153837	0	1	1	133	P02647	0	1386.72	0	2.79624e+10	16280272560	2.87034e+10	4.3714e+10	2.52065e+10	2.87034e+10	3.25413e+10	9.83256e+09	0.302156	3		High	High	High	0	5.688e-05	3.79	21.62
High	THLAPYSDELR		0.00135601	0	1	1	42	P02647	0	1301.65	0	25542914560	18428018176	2.61937e+10	3.99316e+10	2.85318e+10	2.61937e+10	3.15524e+10	7.35016e+09	0.232951	3		High	High	High	0.001227	0.01082	3.65	16.55
High	LLDNWDSVTSTFSK		1.67508e-05	0	1	1	60	P02647	0	1612.79	0	18438308836	21641576368	27764993352	2.88249e+10	3.35073e+10	27764993352	3.00324e+10	3.05569e+09	0.101747	3		High	High	High	0	2.457e-06	4.21	23.88
High	QGLLPVLESFK		0.000606499	0	1	1	48	P02647	0	1230.71	0	26216636994	13778497561	24030990342	4.09848e+10	2.1333e+10	24030990342	2.8783e+10	1.06529e+10	0.370111	3		High	High	High	0	0.0004842	3.99	20.88
High	ATEHLSTLSEK		0.00052903	0	1	1	32	P02647	0	1215.62	0	18483000370	15661650176	1.74071e+10	2.88947e+10	2.42487e+10	1.74071e+10	2.35168e+10	5.77869e+09	0.245726	3		High	High	High	0	3.676e-05	4.54	16.17
High	DYVSQFEGSALGK		0.000112395	0	1	1	63	P02647	0	1400.67	0	14299602602	11697987174	25290719678	2.23548e+10	1.81118e+10	25290719678	2.19191e+10	3.60922e+09	0.164661	3		High	High	High	0	1.446e-05	3.58	25.5
High	AKPALEDLR		0.0148117	0.000945511	1	1	19	P02647	0	1012.58	0	12997335808	14959059968	18099808768	2.03189e+10	2.31609e+10	18099808768	2.05265e+10	2.53692e+09	0.123592	3		High	High	High	0.00104	0.008667	2.71	15.57
High	VQPYLDDFQK		0.00630033	0	1	1	27	P02647	0	1252.62	0	15330150424	7.44843e+09	2.05986e+10	2.39658e+10	1.15323e+10	2.05986e+10	1.86989e+10	6.43077e+09	0.343912	3		High	High	High	0.0006135	0.003897	2.75	21.48
High	SKEQLTPLIK		0.0033692	0	1	1	20	P02652	1	1156.69	0	14820862464	8250233344	1.38726e+10	2.31696e+10	1.27737e+10	1.38726e+10	1.66053e+10	5.71136e+09	0.343948	3		High	High	High	0	0.0006892	3.8	15.73
High	LSPLGEEMR		0.00238928	0	1	1	18	P02647	0	1031.52	0	6.85834e+09	6.9269e+09	27304611836	1.07217e+10	1.07248e+10	27304611836	1.62504e+10	9.57324e+09	0.589108	3		High	High	High	0.0009145	0.005495	2.36	20.13
High	VKDLATVYVDVLK		1.27439e-05	0	1	1	26	P02647	1	1462.85	0	13918962582	8.24271e+09	1.13621e+10	2.17597e+10	1.27621e+10	1.13621e+10	1.52946e+10	5.64249e+09	0.36892	3		High	High	High	0	1.73e-06	4.88	17.96
High	DLATVYVDVLK		0.000515809	0	1	1	216	P02647	0	1235.69	0	1.2861e+10	7.89658e+09	1.15953e+10	2.01058e+10	1.22262e+10	1.15953e+10	1.46424e+10	4.74194e+09	0.323849	3		High	High	High	0	0.0003261	3.32	25.16
High	VQPYLDDFQKK		0.00449315	0	1	1	17	P02647	1	1380.72	0	11644864768	11720580608	4501133824	1.82046e+10	1.81468e+10	4501133824	1.36175e+10	7.89506e+09	0.579773	3		High	High	High	6.334e-05	0.001442	3.15	17.42
High	QKVEPLRAELQEGAR		0.00267034	0	1	1	23	P02647	2	1723.94	0	8126443200	12252332192	4.78551e+09	1.27042e+10	1.89701e+10	4.78551e+09	1.21533e+10	7.10833e+09	0.584891	3		High	High	High	0	0.00133	3.75	15.27
High	VKSPELQAEAK		0.00192238	0	1	1	17	P02652	1	1199.66	0	8943328256	7525404928	7546869632	1.39812e+10	1.16515e+10	7546869632	1.10599e+10	3.25772e+09	0.294554	3		High	High	High	0	0.0001465	3.9	16.13
High	WQEEMELYR		0.0132651	0.000473719	1	1	20	P02647	0	1283.57	0	43603516	10488447172	15458737567	6.8166e+07	1.62391e+10	15458737567	1.05887e+10	9.11938e+09	0.861239	3		Peak Found	High	High	0.001006	0.007005	2.31	21.33
High	LREQLGPVTQEFWDNLEK		1.85934e-07	0	1	1	27	P02647	1	2202.12	0	6071879568	2465495852	15470651472	9.49225e+09	3.81729e+09	15470651472	9.5934e+09	5.82734e+09	0.607432	3		High	High	High	0	6.583e-08	6.3	19.67
High	LSPLGEEMRDR		0.0040005	0	1	1	24	P02647	1	1302.65	0	2351536608	12946752000	743073584	3.67619e+09	2.00453e+10	743073584	8.15484e+09	1.04013e+10	1.27548	3		High	High	High	0	0.0008857	3	17.26
High	LSPLGEEMR	1xOxidation [M8]	0.00818759	0	1	1	10	P02647	0	1047.51	0	13038130176	279106336	1079368876	2.03827e+10	4.32136e+08	1079368876	7.29806e+09	1.13362e+10	1.55332	3		High	High	High	0.0003568	0.002446	2.07	20.4
High	DSGRDYVSQFEGSALGK		4.44598e-06	0	1	1	22	P02647	1	1815.85	0	5957762673	6638791112	2.2732e+09	9.31385e+09	1.02787e+10	2.2732e+09	7.2886e+09	4.37018e+09	0.599591	3		High	High	High	0	7.806e-08	5.43	21.81
High	AHVDALR		0.037758	0.00124595	1	1	13	P02647	0	781.432	0	4969509248	4472871680	6632439040	7.7689e+09	6.92528e+09	6632439040	7.10887e+09	5.90055e+08	0.0830026	3		High	High	High	0.003151	0.04466	2.95	14.69
High	DLEEVK		0.132664	0.00514623	1	2	13	P02647	0	732.377	0	6.47997e+09	1337294033	8153664378	1.01302e+10	2.07051e+09	8153664378	6.7848e+09	4.2006e+09	0.61912	3		High	High	High	0.007809	0.165	1.71	21.93
High	LAEYHAK		0.134518	0.00514623	1	1	14	P02647	0	831.436	0	4144797184	4269511040	5651298816	6.47962e+09	6.61042e+09	5651298816	6.24711e+09	5.20118e+08	0.0832574	3		High	High	High	0.003637	0.06217	1.84	14.61
High	EGFGHLSPTGTTEFWLGNEK		1.74974e-07	0	1	1	16	P02679	0	2207.04	0	2571508460	4804601888	6840817736	4.02007e+09	7.4389e+09	6840817736	6.09993e+09	1.82586e+09	0.299325	3		High	High	High	0	2.32e-09	6.84	19.33
High	EQLGPVTQEFWDNLEK		7.26515e-06	0	1	1	110	P02647	0	1932.93	0	1952517728	9.66683e+08	1.29199e+10	3.0524e+09	1.4967e+09	1.29199e+10	5.82301e+09	6.19513e+09	1.06391	3		High	High	High	0	2.666e-05	4.25	25.32
High	KWQEEMELYR		0.000285288	0	1	1	16	P02647	1	1411.67	0	2093458368	4811055712	6479633916	3.27273e+09	7.44889e+09	6479633916	5.73375e+09	2.18571e+09	0.381201	3		High	High	High	0	3.129e-05	3.51	16.72
High	LTIGEGQQHHLGGAK		7.22846e-06	0	1	1	20	P02679	0	1545.81	0	2165567296	4465066288	5385504432	3.38546e+09	6.9132e+09	5385504432	5.22805e+09	1.76913e+09	0.338392	3		High	High	High	0	1.428e-07	4.78	14.41
High	GLIDEVNQDFTNR		0.000111827	0	1	1	24	P02671	0	1520.73	0	3080430624	3033491520	5828640128	4.81568e+09	4.69671e+09	5828640128	5.11368e+09	6.22028e+08	0.12164	3		High	High	High	0	6.176e-06	3.9	24.04
High	QKLHELQEK		0.00109088	0	1	1	26	P02647	1	1152.64	0	3302372512	4615675840	2649344240	5.16264e+09	7.14638e+09	2649344240	4.98612e+09	2.25371e+09	0.451997	3		High	High	High	0.0006135	0.003456	3.7	13.13
High	VQHIQLLQK		0.00367134	0	1	1	15	P02671	0	1106.67	0	2149165280	3759012032	5428106112	3.35982e+09	5.82002e+09	5428106112	4.86932e+09	1.32187e+09	0.271469	3		High	High	High	0	0.0003269	4.01	15.23
High	DTLMISR		0.02919	0.00124595	4	4	14	P01857; P01861; P01859; P01860	0	835.434	0	1477515136	3.39383e+09	6710992752	2.30982e+09	5.25462e+09	6710992752	4.75848e+09	2.24214e+09	0.471189	3	Shared	High	High	High	0.001261	0.01126	2.14	22.55
High	DLLPSR		0.122589	0.00370321	1	1	13	P02671	0	700.399	0	2839768320	2753394176	4982156800	4.43945e+09	4.26304e+09	4982156800	4.56155e+09	3.74785e+08	0.0821617	3		High	High	High	0.003598	0.05948	1.81	21.69
High	LHELQEK		0.0800277	0.0022938	1	1	11	P02647	0	896.484	0	2801631360	1993589440	6139675392	4.37983e+09	3.08665e+09	6139675392	4.53538e+09	1.53245e+09	0.337887	3		High	High	High	0.002589	0.0346	2.64	14.89
High	AIQLTYNPDESSKPNMIDAATLK		4.34831e-08	0	1	1	22	P02679	0	2520.27	0	1260102556	4184262112	4738798800	1.96993e+09	6.47843e+09	4738798800	4.39572e+09	2.27374e+09	0.517263	3		High	High	High	0	6.164e-08	6.03	20.96
High	IHLISTQSAIPYALR		2.30214e-06	0	1	1	16	P02679	0	1682.96	0	2820777342	2600187748	4227625060	4.40976e+09	4.02583e+09	4227625060	4.22107e+09	1.92047e+08	0.0454971	3		High	High	High	0	0.0001088	4.58	17.38
High	RLEVDIDIK		0.0017551	0	1	1	39	P02671	1	1100.63	0	2590426796	3194554496	2959407040	4.04965e+09	4.94608e+09	2959407040	3.98505e+09	9.94912e+08	0.249661	3		High	High	High	0.0005724	0.003089	3.79	16.48
High	AELQEGAR		0.0337011	0.00124595	1	1	9	P02647	0	873.442	0	3265373696	931114304	5294785024	5.1048e+09	1.44163e+09	5294785024	3.94707e+09	2.17185e+09	0.550244	3		High	High	High	0.0006648	0.004574	2.19	19.59
High	NSLFEYQK		0.020603	0.00124595	1	1	10	P02671	0	1028.5	0	2.1112e+09	2661047928	4087476736	3.30047e+09	4.12006e+09	4087476736	3.836e+09	4.64073e+08	0.120978	3		High	High	High	0.0005278	0.002605	2.74	19.34
High	YEASILTHDSSIR		2.42405e-05	0	1	1	14	P02679	0	1491.74	0	2307049760	1286482816	5796312192	3.60664e+09	1.99184e+09	5796312192	3.79827e+09	1.90946e+09	0.502719	3		High	High	High	0	6.433e-07	4.11	18.09
High	EQLTPLIK		0.162286	0.00789142	1	1	10	P02652	0	941.567	0	2899121408	1270658304	4640723968	4.53223e+09	1.96734e+09	4640723968	3.71343e+09	1.51313e+09	0.407475	3		High	High	High	0.00473	0.08768	2.04	19.64
High	IRPFFPQQ		0.0766381	0.00196095	1	1	9	P02675	0	1032.56	0	1875775232	2719128320	3987235584	2.93242e+09	4.20999e+09	3987235584	3.70988e+09	6.82448e+08	0.183954	3		High	High	High	0.005361	0.1042	2.39	18.94
High	VFDEFKPLVEEPQNLIK		6.83021e-07	0	1	1	16	P02768	0	2045.1	0	2426182720	1994272104	4199945888	3.79288e+09	3.0877e+09	4199945888	3.69351e+09	5.62741e+08	0.152359	3		High	High	High	0	1.414e-07	5.1	19.76
High	VEPLRAELQEGAR		0.000941993	0	1	1	13	P02647	1	1467.79	0	3097051616	2528780064	2322869056	4.84166e+09	3.91527e+09	2322869056	3.69327e+09	1.27399e+09	0.344949	3		High	High	High	0	0.0008384	3.42	17.72
High	QSGLYFIKPLK		0.000660993	0	1	1	14	P02679	0	1293.76	0	2238023872	2554579392	3232935616	3.49873e+09	3.95522e+09	3232935616	3.5623e+09	3.65313e+08	0.10255	3		High	High	High	0	5.481e-05	3.55	16.11
High	EVDLKDYEDQQK		0.000134864	0	1	1	13	P02671	1	1509.71	0	2065773696	2407234944	3198772736	3.22945e+09	3.72709e+09	3198772736	3.3851e+09	2.96563e+08	0.0876083	3		High	High	High	0	5.43e-06	4.1	19.77
High	QLEQVIAK		0.0229917	0.00124595	1	1	11	P02671	0	928.546	0	2341664000	1.95312e+09	3230688062	3.66075e+09	3.02398e+09	3230688062	3.30514e+09	3.2485e+08	0.0982862	3		High	High	High	0.00113	0.009641	2.2	19.48
High	LREQLGPVTQEFWDNLEKETEGLR		7.62345e-14	0	1	1	128	P02647	2	2887.46	0	1.98363e+09	1304123216	4.5197e+09	3.10104e+09	2.01916e+09	4.5197e+09	3.2133e+09	1.25405e+09	0.390268	3		High	High	High	0	2.385e-15	8.65	20.77
High	YLQEIYNSNNQK		0.000695308	0	1	1	20	P02679	0	1513.73	0	1742453988	2501436864	3007578496	2.724e+09	3.87294e+09	3007578496	3.20151e+09	5.98515e+08	0.186948	3		High	High	High	0	4.141e-05	3.58	21.47
High	DIPTNSPELEETLTHTITK		1.48804e-07	0	1	1	17	P01042	0	2139.08	0	2199768808	2073466440	2827993376	3.43893e+09	3.21032e+09	2827993376	3.15908e+09	3.08673e+08	0.0977099	3		High	High	High	0	2.075e-08	6	22.04
High	EDGGGWWYNR		0.00118887	0	1	1	17	P02675	0	1239.52	0	1019133086	1656068495	5029800668	1.59322e+09	2.56407e+09	5029800668	3.06236e+09	1.77165e+09	0.578523	3		High	High	High	0	0.0001674	3.02	22.54
High	HGTDDGVVWMNWK		6.01818e-07	0	1	1	15	P02675	0	1544.7	0	593525864	2678071488	3870104320	9.27867e+08	4.14642e+09	3870104320	2.98146e+09	1.78383e+09	0.598305	3		High	High	High	0	2.808e-07	5.2	18.07
High	FNWYVDGVEVHNAK		4.40546e-05	0	1	1	19	P01857	0	1677.8	0	1.67798e+09	1252416161	4305532760	2.62321e+09	1.9391e+09	4305532760	2.95595e+09	1.2178e+09	0.411983	3		High	High	High	0	1.407e-06	4.38	17.64
High	TSTADYAMFK		0.00878544	0	1	1	9	P02679	0	1134.51	0	563235520	2707941888	3746103552	8.80514e+08	4.19267e+09	3746103552	2.93976e+09	1.79728e+09	0.611371	3		High	High	High	0	0.001116	2.92	20.41
High	HQLYIDETVNSNIPTNLR		8.17968e-09	0	1	1	17	P02675	0	2127.08	0	1856440773	1023166772	4175455008	2.9022e+09	1.58415e+09	4175455008	2.88727e+09	1.29571e+09	0.448768	3		High	High	High	0	1.064e-10	6.42	19.29
High	HRHPDEAAFFDTASTGK		1.12527e-08	0	1	1	18	P02671	1	1886.88	0	1167096608	2840041344	2394534712	1.82454e+09	4.39719e+09	2394534712	2.87209e+09	1.35118e+09	0.470452	3		High	High	High	0	5.374e-10	6.73	14.31
High	GSESGIFTNTK		0.0037274	0	1	1	8	P02671	0	1140.55	0	1629733504	2213739520	2417791744	2.54778e+09	3.4275e+09	2417791744	2.79769e+09	5.49289e+08	0.196337	3		High	High	High	0	0.0003318	3.39	20.37
High	LSPLGEEMRDR	1xOxidation [M8]	0.0242864	0.00124595	1	1	9	P02647	1	1318.64	0	4513245568	600101408	304633480	7.05562e+09	9.29128e+08	304633480	2.76313e+09	3.7305e+09	1.3501	3		High	High	High	0.004946	0.0927	2.27	17.45
High	ALTDMPQMR		0.004702	0	1	1	11	P02671	0	1062.51	0	525420832	2662684674	3301622640	8.21397e+08	4.1226e+09	3301622640	2.74854e+09	1.71869e+09	0.625311	3		High	High	High	0	0.0006053	2.97	20.56
High	DVWGIEGPIDAAFTR		5.55535e-06	0	1	1	139	P04004	0	1646.82	0	1284234591	1662351578	3295473790	2.00766e+09	2.57379e+09	3295473790	2.62564e+09	6.4547e+08	0.245833	3		High	High	High	0	7.554e-07	4.32	32.43
High	KVPQVSTPTLVEVSR		2.38752e-05	0	1	1	15	P02768	1	1639.94	0	1699437184	1605349296	2728471520	2.65675e+09	2.48554e+09	2728471520	2.62359e+09	1.24816e+08	0.0475745	3		High	High	High	0	2.487e-05	5.61	17.98
High	VGPEADKYR		0.00318705	0	1	1	11	P02679	1	1034.53	0	1424578912	2140927520	2260104128	2.22706e+09	3.31477e+09	2260104128	2.60064e+09	6.18669e+08	0.23789	3		High	High	High	0	0.0002737	3.07	16.06
High	QDGSVDFGR		0.00402075	0	1	1	15	P02675	0	980.443	0	1455573380	1.8724e+09	2.58578e+09	2.27552e+09	2.899e+09	2.58578e+09	2.58677e+09	3.11745e+08	0.120515	3		High	High	High	0	0.0008565	3.14	22.42
High	QHLPLIK		0.0679239	0.00159751	1	1	19	P02671	0	848.535	0	980131872	2262014976	2712380032	1.53225e+09	3.50224e+09	2712380032	2.58229e+09	9.91418e+08	0.383929	3		High	High	High	0.001563	0.02072	2.37	13.89
High	IIPFNR		0.211005	0.00907416	1	1	8	P02679	0	759.451	0	1430458240	2137647872	2186573312	2.23625e+09	3.30969e+09	2186573312	2.57751e+09	6.34576e+08	0.246198	3		High	High	High	0.003893	0.06783	1.7	17.9
High	TFPGFFSPMLGEFVSETESR		1.80371e-07	0	1	1	180	P02671	0	2265.05	0	4.66261e+08	1.7422e+09	4.11175e+09	7.28912e+08	2.69742e+09	4.11175e+09	2.51269e+09	1.69897e+09	0.676154	3		High	High	High	0	1.135e-07	5.25	30.72
High	TELRPGETLNVNFLLR		1.368e-05	0	1	1	15	P01024	0	1872.03	0	1677434656	1406673208	2577727536	2.62236e+09	2.17793e+09	2577727536	2.45934e+09	2.44725e+08	0.0995083	3		High	High	High	0	7.469e-06	5.76	18.53
High	SGIPIVTSPYQIHFTK		1.14586e-05	0	1	1	18	P01024	0	1787.97	0	1535174202	1506358736	2639987496	2.39996e+09	2.33227e+09	2639987496	2.45741e+09	1.61701e+08	0.0658015	3		High	High	High	0	1.231e-05	5.3	18.08
High	KGGETSEMYLIQPDSSVKPYR		2.79643e-09	0	1	1	15	P02675	1	2385.18	0	5.92421e+08	2466364470	2623349548	9.26139e+08	3.81864e+09	2623349548	2.45604e+09	1.45349e+09	0.591801	3		High	High	High	0	8.23e-12	7.22	17.21
High	SPELQAEAK		0.00718256	0	1	1	8	P02652	0	972.5	0	1696092928	1082384000	2938357760	2.65152e+09	1.67584e+09	2938357760	2.42191e+09	6.61839e+08	0.273272	3		High	High	High	0	0.0009345	2.83	19.82
High	YGLVTYATYPK		0.00105826	0	1	2	9	B4E1Z4	0	1275.66	0	1468211072	1648279424	2411525888	2.29527e+09	2.55201e+09	2411525888	2.4196e+09	1.28557e+08	0.0531315	3		High	High	High	0	0.0001404	3.55	20.78
High	FEDGVLDPDYPR		0.000115861	0	1	1	21	P04004	0	1422.65	0	1821050988	1062072706	2766998552	2.84687e+09	1.64439e+09	2766998552	2.41942e+09	6.72382e+08	0.27791	3		High	High	High	0	8.073e-06	3.6	24.99
High	YYWGGQYTWDMAK		0.000505471	0	1	1	14	P02675	0	1668.72	0	501638412	2111113216	3157141664	7.84218e+08	3.26861e+09	3157141664	2.40332e+09	1.40329e+09	0.583897	3		High	High	High	0	7.428e-05	2.69	22.13
High	VSFLSALEEYTKK		9.80355e-05	0	1	1	14	P02647	1	1514.81	0	2096773536	2109425696	462923592	3.27791e+09	3.26599e+09	462923592	2.33561e+09	1.62181e+09	0.694382	3		High	High	High	0	3.65e-06	3.84	17.33
High	DSHSLTTNIMEILR		1.60047e-05	0	1	1	15	P02671	0	1629.83	0	656396752	1220611008	4060639552	1.02615e+09	1.88985e+09	4060639552	2.32555e+09	1.56346e+09	0.672296	3		High	High	High	0	3.832e-07	3.96	20.35
High	EHSSLAFWK		0.00802432	0	1	1	9	P02749	0	1104.55	0	797653968	1180235808	3595116544	1.24698e+09	1.82734e+09	3595116544	2.22315e+09	1.22308e+09	0.550158	3		High	High	High	0.0003568	0.002033	3.62	15.49
High	LVNEVTEFAK		0.00693361	0	1	1	8	P02768	0	1149.62	0	1558140976	1126332928	2444625920	2.43586e+09	1.74388e+09	2444625920	2.20812e+09	4.02067e+08	0.182085	3		High	High	High	0	0.0007124	3	20.73
High	LAPLAEDVR		0.00544303	0	1	1	9	P06727	0	983.552	0	1664199296	1434925568	1703528192	2.60166e+09	2.22167e+09	1703528192	2.17562e+09	4.50836e+08	0.207222	3		High	High	High	0	0.0007476	2.63	20.39
High	YQISVNK		0.118093	0.00370321	1	1	8	P02675	0	851.462	0	1199112320	626226176	3557198848	1.87459e+09	9.69577e+08	3557198848	2.13379e+09	1.31314e+09	0.615403	3		High	High	High	0.002004	0.02826	2.17	18.63
High	AHYGGFTVQNEANK		3.99755e-06	0	1	1	15	P02675	0	1535.72	0	1221309040	662565400	3415785760	1.90929e+09	1.02584e+09	3415785760	2.11697e+09	1.20843e+09	0.570831	3		High	High	High	0	1.276e-07	5.39	16.78
High	QKVEPLR		0.0893452	0.0022938	1	1	13	P02647	1	869.52	0	1230692896	477675944	3646754560	1.92396e+09	7.39579e+08	3646754560	2.10343e+09	1.46187e+09	0.694995	3		High	High	High	0.00182	0.02616	2.23	14.53
High	LGPHAGDVEGHLSFLEK		1.46417e-08	0	1	1	13	P06727	0	1805.92	0	1702006016	1130059030	1883902576	2.66077e+09	1.74965e+09	1883902576	2.09811e+09	4.9188e+08	0.23444	3		High	High	High	0	6.445e-11	7.35	15.82
High	QVVAGLNFR		0.00763019	0	1	1	7	P01042	0	1003.57	0	1617142144	1204425600	1843864192	2.5281e+09	1.86479e+09	1843864192	2.07892e+09	3.89142e+08	0.187185	3		High	High	High	0	0.001185	2.71	19.24
High	YLYEIAR		0.11536	0.00336686	1	1	3	P02768	0	927.493	0	1377422464	1082053376	2398615808	2.15334e+09	1.67533e+09	2398615808	2.07576e+09	3.67832e+08	0.177203	3		High	High	High	0.001607	0.02118	1.89	19.45
High	DLATVYVDVLKDSGR		4.49122e-06	0	1	1	14	P02647	1	1650.87	0	733731680	3127164032	154304736	1.14705e+09	4.84174e+09	154304736	2.0477e+09	2.4701e+09	1.20628	3		High	High	High	0	2.259e-07	4.44	22.05
High	SKEQLTPLIKK		0.00188388	0	1	1	14	P02652	2	1284.79	0	4.84906e+08	3400176576	113782751	7.5806e+08	5.26444e+09	113782751	2.04543e+09	2.8063e+09	1.37199	3		High	High	High	0.001227	0.01099	4	13.89
High	AHYGGFTVQNEANKYQISVNK		7.09162e-10	0	1	1	11	P02675	1	2368.17	0	1121167718	2647705428	233706540	1.75274e+09	4.0994e+09	233706540	2.02862e+09	1.94756e+09	0.960043	3		High	High	High	0	1.502e-12	7.69	16.05
High	ESSSHHPGIAEFPSR		0.00019125	0	1	1	16	P02671	0	1637.77	0	841760834	1731416912	1989913400	1.31594e+09	2.68073e+09	1989913400	1.99553e+09	6.82413e+08	0.341972	3		High	High	High	0	8.338e-06	4.21	15.2
High	TFISPIK		0.131441	0.00479381	1	1	9	P01024	0	805.482	0	1334345344	1204153472	2002824704	2.086e+09	1.86437e+09	2002824704	1.9844e+09	1.11956e+08	0.0564182	3		High	High	High	0.002544	0.03391	2.19	18.02
High	FQNALLVR		0.0300719	0.00124595	1	1	8	P02768	0	960.563	0	1353343232	462423776	2984801024	2.1157e+09	7.15964e+08	2984801024	1.93882e+09	1.14471e+09	0.590417	3		High	High	High	0.0009145	0.005314	2.63	18.96
High	YFIDFVAR		0.0342051	0.00124595	1	1	5	P01042	0	1030.54	0	1304649344	1242245008	1829849952	2.03958e+09	1.92335e+09	1829849952	1.93093e+09	1.05068e+08	0.0544132	3		High	High	High	0.000719	0.004652	2.07	20.36
High	SSLSVPYVIVPLK		0.00139075	0	1	1	13	P01024	0	1401.84	0	1378775872	727691152	2484222256	2.15546e+09	1.12667e+09	2484222256	1.92212e+09	7.08216e+08	0.368456	3		High	High	High	0	0.0003031	2.94	21.62
High	DFDFVPPVVR		0.00566719	0	1	1	18	P01024	0	1190.62	0	1412728816	514093248	2696992624	2.20854e+09	7.95963e+08	2696992624	1.9005e+09	9.87241e+08	0.519464	3		High	High	High	0.0003568	0.001999	2.32	24.88
High	ILLQGTPVAQMTEDAVDAER		2.63676e-07	0	1	1	30	P01024	0	2157.09	0	363739352	1377559289	2833964392	5.68639e+08	2.13286e+09	2833964392	1.84515e+09	1.15974e+09	0.628535	3		High	High	High	0	6.011e-09	5.03	26.21
High	TVGSDTFYSFK		0.00451589	0	1	1	6	P01042	0	1251.59	0	1389991296	599813184	2398042880	2.17299e+09	9.28682e+08	2398042880	1.83324e+09	7.9141e+08	0.4317	3		High	High	High	0	0.0005684	2.93	21.22
High	LTPYADEFK		0.0215491	0.00124595	1	1	7	P06727	0	1083.54	0	1346254848	1114559616	1620864000	2.10462e+09	1.72566e+09	1620864000	1.81705e+09	2.54497e+08	0.140061	3		High	High	High	0.0006135	0.004211	2.25	20.3
High	QGFGNVATNTDGK		0.000128207	0	1	1	25	P02675	0	1308.62	0	1088994140	715642358	2595066580	1.70244e+09	1.10802e+09	2595066580	1.80184e+09	7.48491e+08	0.415403	3		High	High	High	0	6.314e-06	4.52	22.01
High	NNKDSHSLTTNIMEILR		1.54954e-07	0	1	1	15	P02671	1	1986.01	0	511184793	2588296824	573248084	7.99142e+08	4.00742e+09	573248084	1.79327e+09	1.92084e+09	1.07113	3		High	High	High	0	1.21e-09	5.86	16.14
High	SELTQQLNALFQDK		1.52146e-05	0	1	1	22	P06727	0	1634.84	0	1436812288	749400264	1941852496	2.24619e+09	1.16029e+09	1941852496	1.78278e+09	5.60156e+08	0.314205	3		High	High	High	0	3.536e-06	4.69	23.26
High	GGSTSYGTGSETESPR		6.74034e-05	0	1	1	14	P02671	0	1572.68	0	923118800	1109776312	2171721456	1.44312e+09	1.71825e+09	2171721456	1.7777e+09	3.67919e+08	0.206964	3		High	High	High	0	1.696e-05	3.97	22.57
High	AQLVDMK		0.0773794	0.00196095	1	1	7	P02671	0	804.428	0	483012128	1504790528	2230411520	7.55099e+08	2.32985e+09	2230411520	1.77179e+09	8.81879e+08	0.497734	3		High	High	High	0.003112	0.04231	2.05	18.8
High	SLAELGGHLDQQVEEFRR		1.77101e-05	0	1	1	14	P06727	1	2084.05	0	1408838436	1285822994	1113509809	2.20246e+09	1.99082e+09	1113509809	1.76893e+09	5.77389e+08	0.326406	3		High	High	High	0	1.748e-06	4.83	16.88
High	AMAVEDIISR		0.00193212	0	1	1	5	P07357	0	1104.57	1	1218147456	1220430160	1420762512	1.90435e+09	1.88957e+09	1420762512	1.73823e+09	2.75032e+08	0.158226	3		High	High	High	0	0.0003591	2.75	20.88
High	VILGAHQEVNLEPHVQEIEVSR		1.48512e-09	0	1	1	14	P00747	0	2496.32	0	1204746944	1112596960	1587926896	1.8834e+09	1.72262e+09	1587926896	1.73131e+09	1.47927e+08	0.0854419	3		High	High	High	0	1.018e-11	6.29	17.68
High	ATVVYQGER		0.00605123	0	1	1	9	P02749	0	1022.53	0	1.01492e+09	1239402496	1665459922	1.58664e+09	1.91895e+09	1665459922	1.72368e+09	1.73637e+08	0.100736	3		High	High	High	0.0003568	0.002426	2.53	19.74
High	GGETSEMYLIQPDSSVKPYR		3.02299e-07	0	1	1	16	P02675	0	2257.08	0	461662160	1618441408	1942132928	7.21723e+08	2.50581e+09	1942132928	1.72322e+09	9.11967e+08	0.529222	3		High	High	High	0	4.672e-09	5.79	20.47
High	VVLVAVDK		0.0303716	0.00124595	1	1	7	P01024	0	842.535	0	1273858176	744500288	1964692608	1.99144e+09	1.1527e+09	1964692608	1.70294e+09	4.76713e+08	0.279935	3		High	High	High	0.00104	0.008485	2.57	19.66
High	EAGIPEFYDYDVALIK		6.37523e-05	0	1	2	131	B4E1Z4	0	1842.92	0	9.57329e+08	1155613596	1.80794e+09	1.4966e+09	1.78922e+09	1.80794e+09	1.69792e+09	1.74595e+08	0.102829	3		High	High	High	0	1.951e-05	4.11	27.09
High	STGSWSTLK		0.00971545	0	1	2	8	B4E1Z4	0	966.489	0	694429312	1311746432	1975040896	1.08561e+09	2.03096e+09	1975040896	1.6972e+09	5.30392e+08	0.31251	3		High	High	High	0	0.0011	2.45	18.69
High	LSINTHPSQKPLSITVR		2.39494e-07	0	1	1	15	P01024	0	1891.08	0	879675064	1325552594	1662053784	1.37521e+09	2.05233e+09	1662053784	1.69653e+09	3.39877e+08	0.200336	3		High	High	High	0	1.152e-08	5.36	15.15
High	DAPDHQELNLDVSLQLPSR		6.85814e-08	0	1	1	60	P01024	0	2147.07	0	1057174984	994096688	1813896283	1.6527e+09	1.53915e+09	1813896283	1.66858e+09	1.38062e+08	0.0827425	3		High	High	High	0	4.38e-10	5.97	23.93
High	LVTDLTK		0.133897	0.00514623	1	1	7	P02768	0	789.472	0	1248451712	893933184	1651998976	1.95172e+09	1.38406e+09	1651998976	1.66259e+09	2.83977e+08	0.170803	3		High	High	High	0.002004	0.02792	2.11	19.5
High	LGEVNTYAGDLQK		2.37546e-05	0	1	1	15	P06727	0	1407.71	0	1295857728	716422856	1818545496	2.02583e+09	1.10923e+09	1818545496	1.6512e+09	4.8067e+08	0.291103	3		High	High	High	0	6.275e-07	4.44	22.67
High	ETEGLRQEMSK		0.000576566	0	1	1	8	P02647	1	1307.63	0	773482320	3.8633e+06	3732333952	1.2092e+09	5.9815e+06	3732333952	1.64917e+09	1.90174e+09	1.15315	3		High	Peak Found	High	0	5.981e-05	3.57	17.3
High	RHPYFYAPELLFFAK		8.66512e-07	0	1	1	19	P02768	1	1899	0	938162198	1259215728	1514311676	1.46664e+09	1.94963e+09	1514311676	1.64353e+09	2.66159e+08	0.161944	3		High	High	High	0	1.278e-06	5.38	14.88
High	DISEVVTPR		0.0268267	0.00124595	1	2	6	B4E1Z4	0	1015.54	0	1068479616	1052629668	1588453702	1.67037e+09	1.62977e+09	1588453702	1.62953e+09	4.09578e+07	0.0251347	3		High	High	High	0.0006135	0.003564	2.75	24.06
High	TEIAER		0.122018	0.00370321	1	1	2	Q14520	0	718.373	1	956356032	1176099584	1569234080	1.49508e+09	1.82094e+09	1569234080	1.62842e+09	1.70799e+08	0.104886	3		High	Peak Found	High	0.002004	0.02793	2.1	18.96
High	IWDVVEK		0.0937067	0.0022938	1	1	8	P01024	0	888.483	0	861357184	915485440	2117024256	1.34657e+09	1.41743e+09	2117024256	1.62701e+09	4.25842e+08	0.261733	3		High	High	High	0.001337	0.01633	2.1	19.57
High	ALFVSEEEKK		0.00442561	0	1	2	12	B4E1Z4	1	1179.63	0	1049405888	1203354304	1355362144	1.64055e+09	1.86314e+09	1355362144	1.61968e+09	2.54529e+08	0.157148	3		High	High	High	0	0.001027	2.94	16.64
High	ISASAEELR		0.0120588	0	1	1	4	P06727	0	975.511	0	1196462336	994637440	1447479424	1.87045e+09	1.53998e+09	1447479424	1.6193e+09	2.2236e+08	0.137318	3		High	High	High	6.334e-05	0.001388	2.78	19.72
High	DWHGVPGQVDAAMAGR		1.42454e-05	0	1	1	8	P04004	0	1666.78	0	481054880	1293031296	1988523136	7.52039e+08	2.00198e+09	1988523136	1.58085e+09	7.17801e+08	0.454061	3		High	High	High	0	1.398e-05	4.89	21.02
High	ALVQQMEQLR		0.0120588	0	1	1	6	P06727	0	1215.65	0	587253056	1332874810	1747605147	9.1806e+08	2.06367e+09	1747605147	1.57645e+09	5.91673e+08	0.375321	3		High	High	High	0.0002443	0.001931	3.28	20.54
High	RLDGSVDFK		0.0135339	0.000473719	1	1	8	P02679	1	1036.54	0	852749840	691238644	2289489240	1.33312e+09	1.07023e+09	2289489240	1.56428e+09	6.41657e+08	0.410193	3		High	High	High	0.0009145	0.005643	3.32	16.49
High	TVAAPSVFIFPPSDEQLK		8.62981e-06	0	1	1	29	P01834	0	1946.03	0	1036685376	808049264	1806335232	1.62066e+09	1.25109e+09	1806335232	1.55936e+09	2.82652e+08	0.181261	3		High	High	High	0	1.426e-06	4.66	24.41
High	RVDTVDPPYPR		0.00465476	0	1	1	13	P04004	1	1314.68	0	1038003328	1045027424	1437110720	1.62272e+09	1.618e+09	1437110720	1.55928e+09	1.05827e+08	0.0678691	3		High	High	High	0.0003568	0.002306	3.83	17.59
High	LEALKENGGAR		0.00117096	0	1	1	8	P02647	1	1157.63	0	1363840048	1069213824	876718016	2.13211e+09	1.65545e+09	876718016	1.55476e+09	6.33724e+08	0.407603	3		High	High	High	0	7.949e-05	3.35	16.44
High	RPPGFSPFR		0.00416542	0	1	1	11	P01042	0	1060.57	0	838607616	1242523136	1426382208	1.31101e+09	1.92378e+09	1426382208	1.55372e+09	3.2563e+08	0.20958	3		High	High	High	0.0005724	0.003204	3.57	14.65
High	QTALVELVK		0.0239263	0.00124595	1	1	6	P02768	0	1000.6	0	1046235264	778977728	1818197760	1.63559e+09	1.20608e+09	1818197760	1.55329e+09	3.14249e+08	0.202312	3		High	High	High	0.0005724	0.003086	3.1	19.67
High	FQPTLLTLPR		0.00778548	0	1	1	15	P05155	0	1185.7	0	1096794232	867473360	1601811920	1.71463e+09	1.3431e+09	1601811920	1.55318e+09	1.90483e+08	0.12264	3		High	High	High	0	0.001009	2.82	20.42
High	NVVFVIDK		0.0281931	0.00124595	1	1	8	Q14624	0	933.54	0	1062789056	898792320	1558976384	1.66147e+09	1.39159e+09	1558976384	1.53735e+09	1.36237e+08	0.0886181	3		High	High	High	0.001006	0.006508	2.04	19.74
High	DNENVVNEYSSELEK		3.12233e-05	0	1	1	35	P02675	0	1768.79	0	640764552	4.84314e+08	2.82486e+09	1.00172e+09	7.49856e+08	2.82486e+09	1.52548e+09	1.13232e+09	0.742274	3		High	High	High	0	2.087e-06	4.53	30.8
High	DTLMISR	1xOxidation [M4]	0.118093	0.00370321	4	4	9	P01857; P01861; P01859; P01860	0	851.429	0	2524456448	185978480	341007904	3.94652e+09	2.87948e+08	341007904	1.52516e+09	2.09713e+09	1.37502	3	Shared	High	High	High	0.002186	0.02938	1.94	22.66
High	FKDLGEENFK		0.00453875	0	1	1	11	P02768	1	1226.61	0	1037190016	891457744	1572312480	1.62145e+09	1.38023e+09	1572312480	1.52467e+09	1.27474e+08	0.083608	3		High	High	High	0	0.0009511	3.51	16.81
High	ALEDIR		0.16525	0.00818277	1	3	12	Q9UKJ3	0	716.394	0	1681146478	409404444	1283367423	2.62816e+09	6.33875e+08	1283367423	1.51513e+09	1.01714e+09	0.671322	3		High	High	High	0.002724	0.03606	1.3	19.04
High	KGYTQQLAFR		0.000480523	0	1	1	7	P01024	1	1211.65	1	722211608	1043080528	1789800832	1.12904e+09	1.61499e+09	1789800832	1.51128e+09	3.4237e+08	0.226543	3		High	High	High	0	2.622e-05	4.31	15.77
High	EGVQKEDIPPADLSDQVPDTESETR		2.09956e-07	0	1	1	25	P01024	1	2755.29	0	1030384048	1075281584	1238408720	1.61081e+09	1.66484e+09	1238408720	1.50469e+09	2.32182e+08	0.154306	3		High	High	High	0	4.196e-09	6.26	24.21
High	FLHVPDTFEGHFDGVPVISK		2.85924e-07	0	1	1	9	P19823	0	2241.13	0	1038675536	993270208	1327786560	1.62378e+09	1.53787e+09	1327786560	1.49648e+09	1.52273e+08	0.101755	3		High	High	High	0	1.136e-06	5.96	17.2
High	WQEEMELYR	1xOxidation [M5]	0.0141585	0.000473719	1	1	11	P02647	0	1299.57	0	861119104	779067200	1918560768	1.3462e+09	1.20622e+09	1918560768	1.49033e+09	3.77409e+08	0.253239	3		High	High	High	0.0006135	0.003484	2.12	21.49
High	ILDDLSPR		0.0121194	0.000473719	1	1	10	Q14624	0	928.51	0	1080360576	885386496	1374333696	1.68894e+09	1.37083e+09	1374333696	1.47804e+09	1.82659e+08	0.123582	3		High	High	High	0.0005278	0.002774	2.33	20.94
High	LLPHANEVSQK		0.00584133	0	1	1	7	P06727	0	1235.67	0	1074457648	1058788544	1111518976	1.67971e+09	1.63931e+09	1111518976	1.47685e+09	3.17027e+08	0.214665	3		High	High	High	0.0003568	0.002159	2.62	16.08
High	TGLQEVEVK		0.00367134	0	1	1	6	P01024	0	1002.55	0	1115064192	578102400	1755985664	1.74319e+09	8.95068e+08	1755985664	1.46475e+09	4.934e+08	0.33685	3		High	High	High	0	0.0008165	3.39	20
High	WYVDGVEVHNAK		0.000147731	0	1	1	10	P01860	0	1416.69	0	19649188	1477224380	2059331768	3.07178e+07	2.28717e+09	2059331768	1.45907e+09	1.24222e+09	0.85138	3		Peak Found	High	High	0	6.87e-06	3.22	17.26
High	SNLDEDIIAEENIVSR		8.75331e-07	0	1	1	41	P01024	0	1816.89	0	724598848	1014544480	1653771520	1.13277e+09	1.5708e+09	1653771520	1.45245e+09	2.79938e+08	0.192735	3		High	High	High	0	1.71e-08	4.78	26.35
High	KWDPYK		0.104999	0.00301053	1	1	7	P02675	1	836.43	0	560984384	752994304	2289507328	8.76994e+08	1.16585e+09	2289507328	1.44412e+09	7.46239e+08	0.516744	3		High	High	Medium	0.005527	0.1088	2.66	14.3
High	LVAYYTLIGASGQR		2.68236e-05	0	1	1	19	P01024	0	1511.82	0	864033120	916862112	1544239808	1.35075e+09	1.41956e+09	1544239808	1.43819e+09	9.80777e+07	0.0681954	3		High	High	High	0	9.952e-07	3.41	21.93
High	VKDLATVYVDVLKDSGR		1.2771e-08	0	1	1	8	P02647	2	1878.03	0	321949144	2430134656	26698680	5.03307e+08	3.76254e+09	26698680	1.43085e+09	2.03332e+09	1.42106	3		High	High	Peak Found	0	1.114e-10	6.32	17.03
High	TIYTPGSTVLYR		0.00194192	0	1	1	9	P01024	0	1370.73	0	900001188	540616900	1982176448	1.40698e+09	8.37029e+08	1982176448	1.40873e+09	5.72576e+08	0.406448	3		High	High	High	0	0.000148	3.22	21.21
High	EEAPSLRPAPPPISGGGYR		9.17036e-06	0	1	1	13	P02675	0	1951	0	783305308	963718012	1416588840	1.22455e+09	1.49211e+09	1416588840	1.37775e+09	1.37943e+08	0.100122	3		High	High	High	0	3.994e-06	5.03	19.62
High	ASSIIDELFQDR		0.000215956	0	1	1	22	P10909	0	1393.7	0	1076755520	462247560	1716124912	1.68331e+09	7.15691e+08	1716124912	1.37171e+09	5.68364e+08	0.414348	3		High	High	High	0	4.872e-05	3.59	23.51
High	EELLPAQDIK		0.00914633	0	1	2	9	B4E1Z4	0	1155.63	0	839186624	393313536	2145189376	1.31191e+09	6.08962e+08	2145189376	1.35535e+09	7.69035e+08	0.567405	3		High	High	High	0	0.0009937	2.94	21.83
High	VPVAVQGEDTVQSLTQGDGVAK		1.30856e-09	0	1	1	29	P01024	0	2198.13	0	801449128	685574502	1744675682	1.25292e+09	1.06147e+09	1744675682	1.35302e+09	3.52434e+08	0.26048	3		High	High	High	0	1.242e-11	6.85	25.85
High	VELEDWNGR		0.00605123	0	1	1	10	P02679	0	1117.53	0	489373515	821875796	2011554748	7.65044e+08	1.2725e+09	2011554748	1.3497e+09	6.26831e+08	0.464423	3		High	High	High	0	0.001327	2.7	21.72
High	VTTVASHTSDSDVPSGVTEVVVK		4.31787e-10	0	1	1	16	P10909	0	2314.18	0	912923460	920603518	1173294896	1.42719e+09	1.42536e+09	1173294896	1.34195e+09	1.46059e+08	0.108841	3		High	High	High	0	1.655e-12	6.89	20.84
High	RLDGSVDFKK		0.000698836	0	1	1	10	P02679	2	1164.64	0	600064994	1628393250	5.50581e+08	9.3809e+08	2.52122e+09	5.50581e+08	1.33663e+09	1.04402e+09	0.781084	3		High	High	High	0.0002443	0.00194	3.82	14.4
High	LKEEIGKELEELR		9.50118e-06	0	1	1	11	P06727	2	1585.88	0	935756260	969559480	1001875608	1.46288e+09	1.50115e+09	1001875608	1.32197e+09	2.7787e+08	0.210194	3		High	High	High	0	2.001e-07	4.51	15.36
High	NWRDPDQTDGLGLSYLSSHIANVER		9.58057e-13	0	1	1	16	P06396	1	2843.37	0	754893344	805405648	1519886160	1.18013e+09	1.247e+09	1519886160	1.31567e+09	1.79986e+08	0.136801	3		High	High	High	0	7.824e-11	9.34	19.17
High	DFHINLFQVLPWLK		1.40307e-05	0	1	2	50	B4E1Z4	0	1769.97	0	5.2551e+08	1.29143e+09	1.01588e+09	8.21537e+08	1.9995e+09	1.01588e+09	1.27897e+09	6.31513e+08	0.493766	3		High	High	High	0	2.346e-06	4.44	21.98
High	GYTQQLAFR		0.032715	0.00124595	1	1	7	P01024	0	1083.56	0	871971776	670379712	1431680640	1.36316e+09	1.03794e+09	1431680640	1.27759e+09	2.10356e+08	0.16465	3		High	High	High	0.000877	0.004953	2.69	19.46
High	LSPIYNLVPVK		0.0025005	0	1	1	10	P02748	0	1242.75	0	813808272	841390528	1240967424	1.27224e+09	1.30271e+09	1240967424	1.27197e+09	3.08735e+07	0.0242722	3		High	High	High	0	0.0002319	2.51	20.59
High	RHPDYSVVLLLR		1.84421e-05	0	1	1	26	P02768	1	1467.84	0	641139568	9.87237e+08	1.28156e+09	1.0023e+09	1.52853e+09	1.28156e+09	1.2708e+09	2.63277e+08	0.207174	3		High	High	High	0	3.236e-06	4.67	14.73
High	AVMDDFAAFVEK		0.00271115	0	1	1	16	P02768	0	1342.63	0	363615776	788827584	2011057472	5.68445e+08	1.22133e+09	2011057472	1.26694e+09	7.22387e+08	0.57018	3		High	High	High	0	0.0002239	2.89	23.09
High	ISLPESLK		0.041262	0.00124595	1	1	6	P01024	0	886.524	0	743302464	578027136	1741797760	1.16201e+09	8.94951e+08	1741797760	1.26625e+09	4.3294e+08	0.341906	3		High	High	High	0.0009145	0.005777	2.54	19.06
High	IHWESASLLR		0.00227148	0	1	1	11	P01024	0	1211.65	0	630866112	879470080	1444372480	9.86241e+08	1.36167e+09	1444372480	1.26409e+09	2.44155e+08	0.193146	3		High	High	High	0.0001238	0.001719	3.62	15.77
High	TFPGFFSPMLGEFVSETESR	1xOxidation [M9]	1.76928e-06	0	1	1	114	P02671	0	2281.05	0	8.92459e+08	6.45714e+08	1.34615e+09	1.39519e+09	9.99749e+08	1.34615e+09	1.24703e+09	2.15552e+08	0.172852	3		High	High	High	0	4.079e-08	4.49	26.78
High	DRQHLPLIK		0.0103197	0	1	1	11	P02671	1	1119.66	0	504675396	1332123552	881477156	7.88966e+08	2.06251e+09	881477156	1.24432e+09	7.10082e+08	0.57066	3		High	High	High	0.0005724	0.00301	3.89	14.31
High	LGVYELLLK		0.0167028	0.00124595	1	1	5	Q14624	0	1047.64	0	867850688	635030336	1351851776	1.35672e+09	9.83208e+08	1351851776	1.23059e+09	2.14256e+08	0.174108	3		High	High	High	0.0006135	0.004052	3.16	20
High	GVTSVSQIFHSPDLAIR		7.28772e-08	0	1	1	11	P05155	0	1826.98	0	857949896	506580640	1545392640	1.34124e+09	7.84331e+08	1545392640	1.22366e+09	3.93921e+08	0.321921	3		High	High	High	0	1.106e-09	5.92	18.55
High	LFDSDPITVTVPVEVSR		3.43088e-07	0	1	1	204	P10909	0	1873.99	0	3.81369e+08	9.7829e+08	1.55716e+09	5.962e+08	1.51467e+09	1.55716e+09	1.22268e+09	5.42962e+08	0.444076	3		High	High	High	0	6.273e-08	4.65	26.24
High	AGALNSNDAFVLK		0.00013083	0	1	1	9	P06396	0	1319.7	0	834675328	689217216	1289485696	1.30486e+09	1.06711e+09	1289485696	1.22048e+09	1.33052e+08	0.109016	3		High	High	High	0	5.2e-06	3.97	21.3
High	DKVNSFFSTFK		0.00265688	0	1	1	12	P06727	1	1319.66	0	959097680	735729088	1018725056	1.49937e+09	1.13912e+09	1018725056	1.21907e+09	2.50098e+08	0.205155	3		High	High	High	0	0.0003726	3.2	18.15
High	TYETTLEK		0.0251474	0.00124595	1	1	8	P02768	0	984.488	0	669788800	678257856	1546361088	1.04709e+09	1.05014e+09	1546361088	1.21453e+09	2.87379e+08	0.236618	3		High	High	High	0.001006	0.007102	2.27	19.81
High	AYYENSPQQVFSTEFEVK		1.56685e-06	0	1	1	25	P01024	0	2166	0	818880848	567666360	1483080288	1.28017e+09	8.7891e+08	1483080288	1.21405e+09	3.07464e+08	0.253254	3		High	High	High	0	2.136e-08	5.09	24.36
High	AAVYHHFISDGVR		0.000240179	0	1	1	15	P01024	0	1471.74	0	6.26724e+08	764648214	1474152950	9.79767e+08	1.18389e+09	1474152950	1.2126e+09	2.48441e+08	0.204882	3		High	High	High	0	0.0002212	4.24	14.23
High	ENADSLQASLRPHADELK		2.06791e-07	0	1	1	11	P06727	0	1993.99	0	992644904	552618852	1178914290	1.55181e+09	8.55612e+08	1178914290	1.19545e+09	3.48396e+08	0.291436	3		High	High	High	0	1.728e-09	5.73	17.1
High	KWQEEMELYR	1xOxidation [M6]	0.000720382	0	1	1	11	P02647	1	1427.66	0	1523405696	272843592	764555168	2.38156e+09	4.2244e+08	764555168	1.18952e+09	1.04641e+09	0.879696	3		High	High	High	0.0005724	0.00314	3.4	16.83
High	VVPEGIR		0.20108	0.00907416	1	1	5	P01024	0	769.457	0	764347328	678972352	1307512495	1.19491e+09	1.05124e+09	1307512495	1.18456e+09	1.28448e+08	0.108436	3		High	High	High	0.003311	0.0493	1.63	18.36
High	AGDFLEANYMNLQR		5.56072e-05	0	1	1	17	P01024	0	1641.77	0	333678576	852935520	1706594688	5.21644e+08	1.32059e+09	1706594688	1.18294e+09	6.04348e+08	0.510886	3		High	High	High	0	0.0001039	4.1	23.29
High	THLAPYSDELRQR		5.10215e-05	0	1	1	9	P02647	1	1585.81	0	1.5511e+08	2097210544	41236000	2.42486e+08	3.24708e+09	41236000	1.17693e+09	1.79562e+09	1.52568	3		High	High	High	0	4.135e-05	3.85	14.96
High	ELDESLQVAER		0.000769372	0	1	1	15	P10909	0	1288.64	0	795381887	779823204	1065134158	1.24343e+09	1.20739e+09	1065134158	1.17198e+09	9.42737e+07	0.0804394	3		High	High	High	0	0.0001175	3.12	23.62
High	SPEQQETVLDGNLIIR		9.3488e-07	0	1	1	24	Q14624	0	1811.95	0	793183440	751282351	1062486814	1.23999e+09	1.1632e+09	1062486814	1.15523e+09	8.90218e+07	0.07706	3		High	High	High	0	2.16e-08	5.31	23.82
High	FIIPSPK		0.157212	0.0075795	1	1	3	P04114	0	801.487	0	296686880	632693952	2009986176	4.63815e+08	9.79591e+08	2009986176	1.15113e+09	7.8723e+08	0.683876	3		High	High	High	0.003311	0.05084	1.99	18.41
High	ISVIRPSK		0.0228774	0.00124595	1	2	10	B4E1Z4	0	899.567	0	528024464	906470256	1222512224	8.25468e+08	1.40347e+09	1222512224	1.15048e+09	2.95659e+08	0.256986	3		High	High	High	0.00104	0.008401	2.72	14.93
High	AQPVQVAEGSEPDGFWEALGGK		1.60544e-07	0	1	1	28	P06396	0	2272.09	0	413857192	782664897	1579624692	6.46988e+08	1.21179e+09	1579624692	1.14613e+09	4.69772e+08	0.409875	3		High	High	High	0	5.625e-07	4.9	26.17
High	AAPSVTLFPPSSEELQANK		3.78101e-06	0	1	4	30	P0DOY2	0	1986.02	0	773240704	572090736	1331997472	1.20882e+09	8.8576e+08	1331997472	1.14219e+09	2.30459e+08	0.201769	3		High	High	High	0	4.796e-05	4.7	24.12
High	SEETKENEGFTVTAEGK		4.55102e-08	0	1	1	13	P01024	1	1855.86	0	810228016	674555256	1100738432	1.26664e+09	1.0444e+09	1100738432	1.13726e+09	1.15532e+08	0.101588	3		High	High	High	0	6.145e-09	6.03	19.68
High	LMNIFLK		0.0946026	0.0022938	1	1	6	P01024	0	878.517	0	415149152	613732672	1784877184	6.49008e+08	9.50233e+08	1784877184	1.12804e+09	5.88439e+08	0.521648	3		High	High	High	0.002412	0.03204	2.62	18.33
High	IPIEDGSGEVVLSR		6.97677e-06	0	1	1	20	P01024	0	1470.78	0	679972096	693904752	1229929152	1.06301e+09	1.07436e+09	1229929152	1.12243e+09	9.32667e+07	0.0830933	3		High	High	High	0	0.0002066	3.98	24.07
High	KLVPFATELHER		1.98972e-05	0	1	1	12	P06727	1	1439.8	0	607853488	1049529060	785883980	9.50265e+08	1.62497e+09	785883980	1.12037e+09	4.44656e+08	0.396882	3		High	High	High	0	1.092e-06	4.9	14.21
High	FAHTVVTSR		0.00774636	0	1	1	8	Q14624	0	1017.55	2	5.93705e+08	582411612	1522666392	9.28146e+08	9.01739e+08	1522666392	1.11752e+09	3.51118e+08	0.314194	3		High	High	High	0.00113	0.009571	3.29	15.4
High	DLATVYVDVLKDSGRDYVSQFEGSALGK		2.10608e-09	0	1	1	99	P02647	2	3032.52	0	20374184	2.14202e+09	2.65428e+06	3.18512e+07	3.31645e+09	2.65428e+06	1.11699e+09	1.90485e+09	1.70535	3		High	High	Peak Found	0	2.315e-10	7.09	32.54
High	ISLPESLKR		0.00861033	0	1	1	10	P01024	1	1042.63	0	768636016	826294368	828802512	1.20162e+09	1.27934e+09	828802512	1.10325e+09	2.40837e+08	0.218297	3		High	High	High	0.0006135	0.004209	2.47	15.73
High	LVPFATELHER		0.0011475	0	1	1	10	P06727	0	1311.71	0	778061968	784942336	870683456	1.21635e+09	1.21531e+09	870683456	1.10078e+09	1.99274e+08	0.181029	3		High	High	High	0	0.000102	3.45	16.77
High	YYTYLIMNK		0.0222035	0.00124595	1	1	4	P01024	0	1208.6	0	397259200	599571072	1733614464	6.21041e+08	9.28307e+08	1733614464	1.09432e+09	5.74566e+08	0.525043	3		Peak Found	High	High	0.00104	0.008868	2.64	20.32
High	AEFAEVSK		0.0431309	0.00124595	1	1	5	P02768	0	880.441	0	726361152	583269888	1227066880	1.13553e+09	9.03068e+08	1227066880	1.08856e+09	1.67029e+08	0.153441	3		High	High	High	0.0009145	0.006066	2.4	19.94
High	QFTSSTSYNR		0.00639635	0	1	1	9	P02671	0	1190.54	0	605189952	4.39639e+08	1625920246	9.46101e+08	6.80687e+08	1625920246	1.08424e+09	4.87522e+08	0.449645	3		High	High	High	0	0.0006456	3.03	20.16
High	TGAQELLR		0.0450821	0.00159751	1	1	4	P06396	0	887.495	0	829240512	283056928	1500269056	1.29636e+09	4.38253e+08	1500269056	1.07829e+09	5.63591e+08	0.522669	3		High	High	High	0.001006	0.006409	2.71	19.17
High	KWDPYKQGFGNVATNTDGK		1.2771e-08	0	1	1	9	P02675	2	2126.03	0	290945357	1784518400	9831203	4.54839e+08	2.76294e+09	9831203	1.07587e+09	1.47789e+09	1.37367	3		High	High	Peak Found	0	2.948e-10	6.58	16.43
High	ASHLGLAR		0.0257807	0.00124595	1	1	7	P01024	0	824.474	0	501465800	811850208	1159784128	7.83948e+08	1.25698e+09	1159784128	1.0669e+09	2.49818e+08	0.234153	3		High	High	High	0.001638	0.02194	2.73	14.13
High	EAQLPVIENK		0.0110164	0	1	1	8	P00747	0	1140.63	0	728349760	801057728	813793280	1.13864e+09	1.24027e+09	813793280	1.06423e+09	2.2276e+08	0.209315	3		High	High	High	0.000877	0.005046	2.75	21.45
High	LLPVGR		0.179179	0.00884019	1	1	7	P01024	0	654.43	0	693683456	628038144	1135050624	1.08444e+09	9.72382e+08	1135050624	1.06396e+09	8.32465e+07	0.0782422	3		High	High	High	0.003029	0.04087	1.64	17.94
High	VSEADSSNADWVTK		1.95973e-05	0	1	2	12	B4E1Z4	0	1508.69	0	4.63569e+08	943577496	1005642616	7.24704e+08	1.46093e+09	1005642616	1.06376e+09	3.71536e+08	0.349268	3		High	High	High	0	1.332e-06	4.87	23.76
High	KMLEEIMKYEASILTHDSSIR		3.06024e-10	0	1	1	11	P02679	2	2494.27	0	7.56593e+07	1.96147e+09	12364384	1.18279e+08	3.03691e+09	12364384	1.05585e+09	1.71646e+09	1.62567	3		High	High	Peak Found	0	5.29e-13	6.89	15.34
High	EYVLPSFEVIVEPTEK		1.59238e-05	0	1	1	36	P01024	0	1878.97	0	630654992	378514400	1571430080	9.85911e+08	5.86048e+08	1571430080	1.0478e+09	4.95597e+08	0.47299	3		High	High	High	0	5.697e-06	4.73	25.35
High	DIALLK		0.219424	0.00938559	1	4	21	P00747	0	672.429	0	681597248	671568512	1014784768	1.06555e+09	1.03978e+09	1014784768	1.04004e+09	2.53836e+07	0.0244064	3		High	High	High	0.005401	0.106	1.85	21.06
High	AVLYNYR		0.0770079	0.00196095	1	1	8	P01024	0	898.478	0	628430400	586466112	1221376256	9.82434e+08	9.08017e+08	1221376256	1.03728e+09	1.6372e+08	0.157837	3		High	High	High	0.001638	0.0237	2.14	18.43
High	TNLESILSYPK		0.000461454	0	1	1	10	P05155	0	1264.68	0	724690112	339442688	1437867648	1.13292e+09	5.25554e+08	1437867648	1.03211e+09	4.64435e+08	0.449985	3		High	High	High	0	4.233e-05	3.39	20.78
High	LDGSVDFK		0.0287586	0.00124595	1	1	7	P02679	0	880.441	0	554796224	517956192	1409302528	8.6732e+08	8.01944e+08	1409302528	1.02619e+09	3.33392e+08	0.324884	3		High	High	High	0.001006	0.007296	2.51	21.04
High	YAASSYLSLTPEQWK		1.67508e-05	0	2	6	15	B9A064; P0DOY2	0	1743.86	0	439396512	555012320	1510640448	6.86914e+08	8.59318e+08	1510640448	1.01896e+09	4.34448e+08	0.426365	3	Shared	High	High	High	0	9.748e-07	4.26	22.5
High	TASDFITK		0.0357615	0.00124595	1	1	6	P06396	0	882.457	0	646360000	592474432	1112206720	1.01046e+09	9.1732e+08	1112206720	1.01333e+09	9.74752e+07	0.096193	3		High	High	High	0.00113	0.009474	2.14	19.79
High	QTQVSVLPEGGETPLFK		3.31467e-06	0	1	1	30	P06396	0	1829.96	0	704070621	5.05875e+08	1143827472	1.10068e+09	7.8324e+08	1143827472	1.00925e+09	1.96916e+08	0.195111	3		High	High	High	0	1.614e-07	4.46	23.51
High	HVVPNEVVVQR		0.00050038	0	1	1	9	P06396	0	1275.72	0	703320976	555425120	1066519328	1.09951e+09	8.59957e+08	1066519328	1.00866e+09	1.29835e+08	0.12872	3		High	High	High	0	0.0001524	3.73	16.37
High	EVQGFESATFLGYFK		8.77027e-05	0	1	1	24	P06396	0	1722.84	0	732566892	5.12309e+08	1.05729e+09	1.14523e+09	7.93201e+08	1.05729e+09	9.98574e+08	1.83213e+08	0.183474	3		High	High	High	0	1.052e-05	4	23.53
High	AVEVLPK		0.07627	0.00196095	1	1	8	P06396	0	755.466	0	696433536	519174656	1086778496	1.08874e+09	8.03831e+08	1086778496	9.93118e+08	1.6393e+08	0.165066	3		High	High	High	0.00143	0.018	2.09	18.41
High	SDDKVTLEER		0.00303	0	1	1	7	P01024	1	1191.59	0	754778080	447713504	1099874784	1.17995e+09	6.93188e+08	1099874784	9.91006e+08	2.61007e+08	0.263376	3		High	High	High	0	0.0006162	3.13	18.21
High	VHQYFNVELIQPGAVK		5.19639e-07	0	1	1	12	P01024	0	1841.99	0	657512348	480423708	1184443936	1.0279e+09	7.43833e+08	1184443936	9.85392e+08	2.2336e+08	0.226671	3		High	High	High	0	5.446e-09	6.38	17.8
High	QLNEINYEDHK		0.00747798	0	1	2	7	B4E1Z4	0	1402.66	0	618552528	661488664	952428640	9.66991e+08	1.02417e+09	952428640	9.81198e+08	3.79235e+07	0.0386502	3		High	High	High	0	0.0007814	3.26	17.93
High	EQLGPVTQEFWDNLEKETEGLR		9.7066e-10	0	1	1	94	P02647	1	2618.27	0	428626752	41880468	2.193e+09	6.70078e+08	6.48429e+07	2.193e+09	9.75972e+08	1.09656e+09	1.12355	3		High	High	High	0	2.436e-09	7.08	41.45
High	AIQLTYNPDESSKPNMIDAATLK	1xOxidation [M16]	2.74844e-06	0	1	1	12	P02679	0	2536.26	0	1579407344	152985184	195573232	2.46911e+09	2.36865e+08	195573232	9.67182e+08	1.30087e+09	1.34501	3		High	High	High	0	1.164e-07	5.41	21.05
High	HSIFTPETNPR		0.000408667	0	1	1	8	P00747	0	1298.65	0	657166800	624327056	900681984	1.02736e+09	9.66637e+08	900681984	9.64892e+08	6.33558e+07	0.065661	3		High	High	High	0.0006135	0.003572	3.51	16.01
High	QKPDGVFQEDAPVIHQEMIGGLR		2.15338e-07	0	1	1	10	P01024	0	2564.29	0	308704180	675410624	1345570272	4.82601e+08	1.04573e+09	1345570272	9.57967e+08	4.38127e+08	0.457351	3		High	High	High	0	1.84e-08	6.13	18.15
High	LLDSLPSDTR		0.00207387	0	1	1	10	P05155	0	1116.59	0	622358208	520001024	1086012288	9.72941e+08	8.0511e+08	1086012288	9.54688e+08	1.41338e+08	0.148046	3		High	High	High	0	0.0002313	3.14	22.11
High	LFLEPTRK		0.0294811	0.00124595	1	1	9	P00747	1	1003.59	1	596798912	885349920	557901224	9.32984e+08	1.37077e+09	557901224	9.53886e+08	4.0684e+08	0.426507	3		High	High	High	0.00143	0.01773	1.91	15.45
High	FYNQVSTPLLR		0.0019816	0	1	1	12	P19823	0	1337.72	0	642594808	581441760	956315444	1.00458e+09	9.00238e+08	956315444	9.5371e+08	5.22183e+07	0.0547528	3		High	High	High	0	0.000152	3.37	21.06
High	QPSSAFAAFVK		0.00203234	0	1	1	8	P01024	0	1152.6	0	625954368	532449760	1042037952	9.78563e+08	8.24384e+08	1042037952	9.48328e+08	1.11932e+08	0.118031	3		High	High	High	0	0.0001572	2.9	19.7
High	LESEETMVLEAHDAQGDVPVTVTVHDFPGK		9.50268e-11	0	1	1	19	P01024	0	3250.56	0	1.80252e+08	584743740	1631914272	2.8179e+08	9.0535e+08	1631914272	9.39685e+08	6.75717e+08	0.719089	3		High	High	High	0	1.234e-13	8.18	20.78
High	DNENVVNEYSSELEKHQLYIDETVNSNIPTNLR		1.20555e-10	0	1	1	104	P02675	1	3876.85	0	59709728	1.56619e+09	298430618	9.3345e+07	2.42491e+09	298430618	9.38894e+08	1.291e+09	1.37503	3		High	High	High	0	1.657e-13	8.81	32.52
High	LKNSLFEYQK		0.00118287	0	1	1	10	P02671	1	1269.68	0	518189600	1029883136	407830808	8.10093e+08	1.59455e+09	407830808	9.37492e+08	6.03532e+08	0.643772	3		High	High	High	0	0.000213	3.22	15.78
High	KYFIDFVAR		0.00350816	0	1	1	7	P01042	1	1158.63	0	635589344	649981216	807848960	9.93625e+08	1.00636e+09	807848960	9.35944e+08	1.11116e+08	0.11872	3		High	High	High	0	0.0003689	3.27	15.96
High	LSSPAVITDK		0.0111837	0	1	1	8	P00747	0	1030.58	0	577586176	517370144	1067411264	9.02948e+08	8.01037e+08	1067411264	9.23799e+08	1.34406e+08	0.145493	3		High	High	High	0	0.001269	2.72	20.67
High	QGALELIK		0.100624	0.00301053	1	1	5	P01024	0	871.525	0	560717824	414295168	1239706240	8.76578e+08	6.41447e+08	1239706240	9.19244e+08	3.01403e+08	0.327882	3		High	High	High	0.00143	0.01751	2.4	18.89
High	GQGTLSVVTMYHAK		0.000117634	0	1	1	5	P01024	0	1491.76	0	318433960	659975504	1225769200	4.97812e+08	1.02183e+09	1225769200	9.15137e+08	3.75524e+08	0.410347	3		High	High	High	0	4.585e-06	3.69	17.09
High	IDQTVEELRR		0.00188388	0	1	1	9	P06727	1	1258.67	0	621626680	647693352	765909936	9.71797e+08	1.00281e+09	765909936	9.13507e+08	1.2876e+08	0.140952	3		High	High	High	0	0.0003206	3.63	17.95
High	LKGPLLNK		0.0276385	0.00124595	1	1	9	P01024	1	882.577	0	478961280	627924240	1009048416	7.48766e+08	9.72206e+08	1009048416	9.10007e+08	1.40848e+08	0.154777	3		High	High	High	0.00104	0.007862	3.62	14.51
High	IQPSGGTNINEALLR		0.000182731	0	1	1	12	P19823	0	1582.85	0	608737010	571138800	883908920	9.51647e+08	8.84286e+08	883908920	9.06614e+08	3.9e+07	0.0430172	3		High	High	High	0	7.89e-06	4.12	22
High	VVSVLTVLHQDWLNGK		2.08896e-07	0	3	3	11	P01857; P01861; P01860	0	1808.01	0	522869600	430653284	1207288648	8.17409e+08	6.66774e+08	1207288648	8.97157e+08	2.78942e+08	0.310918	3	Shared	High	High	High	0	3.475e-09	5.44	18.53
High	IGDNLR		0.15937	0.00789142	1	1	7	P06727	0	687.378	0	679494720	545862976	781553728	1.06226e+09	8.45152e+08	781553728	8.96323e+08	1.47185e+08	0.164209	3		High	High	High	0.003931	0.07098	1.78	18.5
High	LDELRDEGK		0.00280879	0	1	1	6	P02768	1	1074.54	0	583567792	588972096	859148368	9.12299e+08	9.11897e+08	859148368	8.94448e+08	3.05712e+07	0.0341788	3		High	High	High	0	0.0007852	3.45	17.94
High	FYYIYNEK		0.0335348	0.00124595	1	1	7	P01024	0	1139.54	0	638742336	379576288	1095286016	9.98554e+08	5.87692e+08	1095286016	8.93844e+08	2.69511e+08	0.301518	3		High	High	High	0.00113	0.009818	2.04	19.69
High	EWFSETFQK		0.0400602	0.00124595	1	1	7	P02654	0	1201.55	0	478024064	389883072	1311971840	7.47301e+08	6.0365e+08	1311971840	8.87641e+08	3.74435e+08	0.421831	3		High	High	High	0.0009145	0.005567	2.38	21.02
High	SSNLIILEEHLK		0.000347553	0	1	1	12	P08603	0	1395.78	0	651489920	566251936	764383104	1.01848e+09	8.7672e+08	764383104	8.86529e+08	1.27334e+08	0.143632	3		High	High	High	0	0.0001108	3.91	16.71
High	SLAELGGHLDQQVEEFR		1.14829e-08	0	1	1	10	P06727	0	1927.95	0	703965832	494473140	787722808	1.10052e+09	7.65586e+08	787722808	8.84609e+08	1.87311e+08	0.211744	3		High	High	High	0	4.769e-11	6.12	19.49
High	YFKPGMPFDLMVFVTNPDGSPAYR		2.67974e-06	0	1	1	38	P01024	0	2749.32	0	184668288	555024840	1.50433e+09	2.88694e+08	8.59337e+08	1.50433e+09	8.84119e+08	6.08195e+08	0.68791	3		High	High	High	0	1.429e-07	5.23	22.24
High	SLAPYAQDTQEK		0.00141917	0	1	1	10	P06727	0	1350.65	0	610447235	333644180	1161721460	9.5432e+08	5.16576e+08	1161721460	8.77539e+08	3.29355e+08	0.375316	3		High	High	High	0	0.0002834	3.33	21.83
High	SGSDEVQVGQQR		0.000109032	0	1	1	13	P01024	0	1289.61	0	531715752	562318760	928792448	8.31238e+08	8.7063e+08	928792448	8.76887e+08	4.90772e+07	0.0559675	3		High	High	High	0	3.275e-05	4.26	22.4
High	MKPVPDLVPGNFK	1xOxidation [M1]	0.000267118	0	1	1	12	P02671	0	1457.78	0	812117856	463093944	625974240	1.26959e+09	7.17002e+08	625974240	8.70857e+08	3.48304e+08	0.399955	3		High	High	High	0	1.937e-05	4	16.95
High	GLEVTITAR		0.0203984	0.00124595	1	1	8	P01024	0	959.552	0	664692160	578659328	670806208	1.03912e+09	8.9593e+08	670806208	8.68619e+08	1.8567e+08	0.213754	3		High	High	High	0.0006648	0.004368	2.6	20.05
High	TVMVNIENPEGIPVK		1.69213e-05	0	1	1	13	P01024	0	1639.87	0	272004636	281139176	1740994048	4.25228e+08	4.35284e+08	1740994048	8.67169e+08	7.56772e+08	0.872692	3		High	High	High	0	4.981e-06	4.48	22.64
High	EVVADSVWVDVK		0.00113021	0	1	1	11	P01024	0	1345.7	0	363370076	326104460	1497927168	5.68061e+08	5.04903e+08	1497927168	8.56964e+08	5.55988e+08	0.648788	3		High	High	High	0	0.0005692	3.55	23.25
High	AVRPGYPK		0.0216568	0.00124595	1	1	11	P04004	0	887.51	0	416243760	705082144	826941376	6.50719e+08	1.09167e+09	826941376	8.56443e+08	2.2195e+08	0.259153	3		High	High	High	0.00104	0.007477	2.84	14.14
High	VTIKPAPETEK		0.000585387	0	1	1	6	P01024	0	1212.68	0	578849072	367506836	1087427392	9.04922e+08	5.69006e+08	1087427392	8.53785e+08	2.62967e+08	0.308001	3		High	High	High	0	0.001137	3.11	16.38
High	KREEAPSLRPAPPPISGGGYR		5.60639e-07	0	1	1	13	P02675	2	2235.2	0	328098856	1042328264	422303976	5.12921e+08	1.61382e+09	422303976	8.49682e+08	6.63313e+08	0.78066	3		High	High	High	0	4.925e-06	5.61	14.74
High	RIPIEDGSGEVVLSR		7.71265e-07	0	1	1	8	P01024	1	1626.88	0	543771964	486597376	945076392	8.50086e+08	7.53392e+08	945076392	8.49518e+08	9.58436e+07	0.112821	3		High	High	High	0	2.571e-07	5.56	18.81
High	DGYLFQLLR		0.00679522	0	1	1	8	P04196	0	1124.61	0	667504150	407819072	854472896	1.04352e+09	6.3142e+08	854472896	8.43137e+08	2.06283e+08	0.244661	3		High	High	High	0.001006	0.006431	2.59	23.72
High	MGPTELLIEMEDWK		8.49973e-06	0	1	1	114	P02675	0	1691.8	0	2.08718e+06	3.36747e+08	2000224215	3.26292e+06	5.2138e+08	2000224215	8.41622e+08	1.03628e+09	1.23129	3		Peak Found	High	High	0	1.183e-06	4.34	26.82
High	GSLVQASEANLQAAQDFVR		2.50659e-07	0	1	1	24	P19827	0	2004.01	0	565312928	545807944	794752624	8.83761e+08	8.45067e+08	794752624	8.41193e+08	4.46305e+07	0.0530562	3		High	High	High	0	2.265e-08	5.41	24.07
High	IDVHLVPDR		0.00402075	0	1	1	10	P08603	0	1063.59	0	657262576	357807720	918504704	1.02751e+09	5.53989e+08	918504704	8.33333e+08	2.47983e+08	0.29758	3		High	High	High	0	0.0003778	3	17.31
High	RVEPYGENFNK		0.00044765	0	1	1	9	P06727	1	1352.66	0	598793376	550955440	707565792	9.36102e+08	8.53036e+08	707565792	8.32235e+08	1.15679e+08	0.138998	3		High	High	High	0	0.000244	4.06	16.36
High	LNHQLEGLTFQMK		1.49852e-05	0	1	1	8	P06727	0	1558.8	0	360237236	366234228	1365154960	5.63164e+08	5.67035e+08	1365154960	8.31785e+08	4.61916e+08	0.555332	3		High	High	High	0	3.528e-07	5.36	16.83
High	YNSQNQSNNQFVLYR		7.37634e-06	0	1	1	17	P01042	0	1874.88	0	514787744	536955600	818600960	8.04774e+08	8.31361e+08	818600960	8.18245e+08	1.32966e+07	0.0162502	3		High	High	High	0	1.734e-06	4.76	22.4
High	TMQALPYSTVGNSNNYLHLSVLR		1.03873e-07	0	1	1	8	P01024	0	2578.31	0	217632946	592720080	1187638752	3.40228e+08	9.177e+08	1187638752	8.15189e+08	4.32906e+08	0.53105	3		High	High	High	0	7.329e-10	6.34	19.62
High	EFGNTLEDK		0.0212291	0.00124595	1	1	6	P02654	0	1052.49	0	716428096	203883904	1001802752	1.12e+09	3.1567e+08	1001802752	8.12492e+08	4.343e+08	0.534528	3		High	High	High	0.0005278	0.002689	2.33	21.34
High	EALKLEEK		0.0136703	0.000473719	1	1	9	P01024	1	959.541	0	550682064	463053648	828600032	8.60889e+08	7.16939e+08	828600032	8.02143e+08	7.55337e+07	0.094165	3		High	High	High	0.0007721	0.004726	2.97	15.88
High	IDQNVEELKGR		0.000256516	0	1	1	9	P06727	1	1300.69	0	549606496	811909192	283659872	8.59207e+08	1.25707e+09	283659872	7.99978e+08	4.89399e+08	0.611766	3		High	High	High	0	8.997e-05	3.86	18
High	SGQSEDRQPVPGQQMTLK		1.06641e-06	0	1	1	6	P01024	1	1985.97	0	280821742	730048456	805357172	4.39012e+08	1.13032e+09	805357172	7.91564e+08	3.45862e+08	0.436935	3		High	High	High	0	1.324e-08	6	19.13
High	DAQYAPGYDK		0.0128717	0.000473719	1	2	10	B4E1Z4	0	1127.5	0	489832960	424717248	920561856	7.65762e+08	6.57584e+08	920561856	7.81303e+08	1.32176e+08	0.169174	3		High	High	High	0.0006135	0.003964	2.54	24.01
High	AGKEPGLQIWR		0.00134916	0	1	1	9	P06396	1	1254.7	0	364356480	629308568	782831288	5.69603e+08	9.74349e+08	782831288	7.75595e+08	2.0247e+08	0.261051	3		High	High	High	0	0.0001725	4.78	15.93
High	QLGLPGPPDVPDHAAYHPFR		2.65275e-06	0	1	1	9	Q14624	0	2184.1	0	593935768	376303512	808122176	9.28508e+08	5.82625e+08	808122176	7.73085e+08	1.75583e+08	0.22712	3		High	High	High	0	8.323e-08	6.08	17.19
High	LLLFSPSVVHLGVPLSVGVQLQDVPR		4.23546e-09	0	2	2	24	P0C0L4; P0C0L5	0	2769.6	0	435469412	611522800	691043600	6.80775e+08	9.46812e+08	691043600	7.72877e+08	1.5072e+08	0.195011	3	Shared	High	High	High	0	3.391e-11	6.3	21.33
High	TSTADYAMFK	1xOxidation [M8]	0.0130669	0.000473719	1	1	4	P02679	0	1150.51	0	1324778112	81865504	109029920	2.07104e+09	1.26751e+08	109029920	7.68941e+08	1.12769e+09	1.46655	3		High	High	High	0.0001238	0.001528	3.11	20.55
High	EVAFDLEIPK		0.0162088	0.00124595	1	1	7	P19827	0	1160.62	0	527954272	428184544	809345536	8.25358e+08	6.62952e+08	809345536	7.65885e+08	8.95016e+07	0.11686	3		High	High	High	0.0003051	0.001965	2.67	21.97
High	REEAPSLRPAPPPISGGGYR		1.40743e-07	0	1	1	12	P02675	1	2107.1	0	431544816	619298592	661054048	6.7464e+08	9.58851e+08	661054048	7.64848e+08	1.68149e+08	0.219846	3		High	High	High	0	1.814e-08	5.86	16.5
High	KMLEEIMK		0.00569585	0	1	1	9	P02679	1	1021.54	0	104691128	422289024	1467654368	1.63665e+08	6.53824e+08	1467654368	7.61714e+08	6.58656e+08	0.864702	3		High	High	High	0	0.0009706	3.34	15.31
High	VRPQQLVK		0.0148117	0.000945511	1	1	10	Q14624	0	967.605	0	404771896	559592384	784831936	6.32785e+08	8.66409e+08	784831936	7.61342e+08	1.1857e+08	0.155738	3		High	High	High	0.0006648	0.004345	3.27	14.42
High	VASYGVKPR		0.00160237	0	1	2	9	B4E1Z4	0	976.557	0	381372176	613218160	733778640	5.96204e+08	9.49437e+08	733778640	7.59807e+08	1.78049e+08	0.234335	3		High	High	High	0	0.0002773	2.93	15.12
High	SVQLTEK		0.188183	0.00907416	1	1	2	P01024	0	804.446	0	565204800	382967840	797370240	8.83592e+08	5.92944e+08	797370240	7.57969e+08	1.49277e+08	0.196943	3		High	Peak Found	Peak Found	0.003151	0.04421	1.77	18.41
High	TILDDLRAEDHFSVIDFNQNIR		7.7835e-08	0	1	1	24	P19823	1	2631.32	0	402534480	664158288	600556800	6.29287e+08	1.02831e+09	600556800	7.52717e+08	2.391e+08	0.317649	3		High	High	High	0	1.955e-08	5.41	20.93
High	LHEAFSPVSYQHDLALLR		3.31142e-07	0	1	1	7	P00748	0	2096.09	0	680356128	455076496	473495624	1.06361e+09	7.04588e+08	473495624	7.47231e+08	2.97359e+08	0.397948	3		High	High	High	0	9.604e-09	5.48	16.09
High	DLLYIGK		0.0915016	0.0022938	1	2	8	B4E1Z4	0	821.477	0	357500160	71645936	1570626816	5.58885e+08	1.10928e+08	1570626816	7.46813e+08	7.47775e+08	1.00129	3		High	High	High	0.001515	0.0198	1.94	22.61
High	GSQYWR		0.190704	0.00907416	1	1	6	P04004	0	796.374	0	319555424	546585536	892781568	4.99565e+08	8.4627e+08	892781568	7.46206e+08	2.14859e+08	0.287936	3		High	High	High	0.005361	0.1037	2.14	17.29
High	NTLIIYLDK		0.00700384	0	1	1	8	P01024	0	1092.63	0	532190496	100069208	1243156608	8.3198e+08	1.54936e+08	1243156608	7.43358e+08	5.49497e+08	0.739209	3		High	High	High	0	0.0007412	3.1	20.55
High	VGDTLNLNLR		0.00222601	0	2	2	5	P0C0L4; P0C0L5	0	1114.62	0	520827200	413731776	771701760	8.14216e+08	6.40575e+08	771701760	7.42164e+08	9.05105e+07	0.121955	3	Shared	High	High	High	0	0.0001762	3.88	20.85
High	KYPVAHFIDQTLK		1.74261e-06	0	1	1	12	P05155	1	1559.86	0	409246921	476287908	833170060	6.39781e+08	7.3743e+08	833170060	7.36794e+08	9.6696e+07	0.131239	3		High	High	High	0	1.593e-07	5.08	14.55
High	ETEGLR		0.210086	0.00907416	1	1	3	P02647	0	704.357	0	426085184	73260224	1429315968	6.66105e+08	1.13428e+08	1429315968	7.36283e+08	6.60745e+08	0.897407	3		High	High	Medium	0.005648	0.1094	1.8	18.84
High	EALQGVGDMGR		0.00113021	0	1	2	8	A0A096LPE2	0	1132.54	0	258318608	628345728	828725696	4.03833e+08	9.72859e+08	828725696	7.35139e+08	2.95832e+08	0.402416	3		High	High	High	0	0.0001359	2.91	22.27
High	LDAQASFLPK		0.00206341	0	1	1	9	P19827	0	1089.59	0	483934112	456394048	700176192	7.56541e+08	7.06628e+08	700176192	7.21115e+08	3.08486e+07	0.042779	3		High	High	High	0	0.0001596	3.23	21.26
High	QLTPYAQR		0.0193084	0.00124595	1	1	6	P06727	0	976.521	0	534648384	491100416	561302656	8.35823e+08	7.60364e+08	561302656	7.19163e+08	1.41822e+08	0.197204	3		High	High	High	0.0006135	0.004176	2.71	19.28
High	FKPTLSQQQK		0.00646117	0	1	1	6	Q14624	0	1204.67	0	381244280	525026632	740105552	5.96004e+08	8.12891e+08	740105552	7.16334e+08	1.1038e+08	0.154091	3		High	High	High	0	0.0006967	3.48	15.46
High	LEVLKR		0.190704	0.00907416	1	2	14	P02671	1	757.493	0	318711880	693730848	567004864	4.98246e+08	1.07409e+09	567004864	7.13115e+08	3.14501e+08	0.441025	3		High	High	High	0.003311	0.04754	1.95	14.64
High	AIEDYINEFSVR		0.000265769	0	1	1	16	P02748	0	1455.71	0	469031144	400094248	784539552	7.33243e+08	6.1946e+08	784539552	7.12414e+08	8.44877e+07	0.118594	3		High	High	High	0	1.258e-05	3.78	23.14
High	TSNFNAAISLK		0.000705946	0	1	1	8	P02748	0	1165.62	0	496426944	419541760	710864704	7.76071e+08	6.4957e+08	710864704	7.12169e+08	6.32603e+07	0.0888276	3		High	High	High	0	4.234e-05	3.95	20.03
High	VTASDPLDTLGSEGALSPGGVASLLR		3.4942e-09	0	2	2	76	P0C0L4; P0C0L5	0	2483.3	0	342834762	400995016	979453200	5.35958e+08	6.20855e+08	979453200	7.12089e+08	2.35403e+08	0.330581	3	Shared	High	High	High	0	2.216e-11	6.54	32.28
High	NPLVWVHASPEHVVVTR		7.00532e-07	0	1	1	11	Q14624	0	1940.05	0	368789456	315796888	1068233606	5.76533e+08	4.88944e+08	1068233606	7.11237e+08	3.12255e+08	0.43903	3		High	High	High	0	1.247e-08	6.04	15.67
High	KVEGTAFVIFGIQDGEQR		5.08224e-09	0	1	1	11	P01024	1	1994.03	0	490214024	471284312	634421696	7.66358e+08	7.29683e+08	634421696	7.10154e+08	6.81016e+07	0.0958969	3		High	High	High	0	1.995e-10	6.06	19.44
High	DYAGVFSDAGLTFTSSSGQQTAQR		1.80194e-08	0	1	1	34	P01024	0	2494.15	0	293732019	2.27138e+08	1315041868	4.59195e+08	3.51675e+08	1315041868	7.08637e+08	5.27906e+08	0.74496	3		High	High	High	0	2.265e-10	6.71	32.83
High	TVIGPDGHK		0.0131327	0.000473719	1	1	7	P02671	0	923.495	0	506771674	2.77763e+08	901878626	7.92243e+08	4.30057e+08	901878626	7.0806e+08	2.46919e+08	0.348726	3		High	High	High	0.0003568	0.002191	2.74	16
High	SILQMSLDHHIVTPLTSLVIENEAGDER		1.13561e-09	0	1	1	9	P19823	0	3117.59	0	212443680	670067360	737766936	3.32116e+08	1.03746e+09	737766936	7.02446e+08	3.53994e+08	0.503944	3		High	High	High	0	3.54e-12	8.07	19.49
High	GDFSSANNR		0.0340363	0.00124595	1	1	7	P02671	0	967.423	0	458829984	431275424	712280256	7.17295e+08	6.67737e+08	712280256	6.99104e+08	2.72799e+07	0.0390212	3		High	High	High	0.00104	0.008413	2.59	20.31
High	EIMENYNIALR		0.0010799	0	2	2	8	P08603; Q03591	0	1365.68	0	185372688	565175566	925227954	2.89796e+08	8.75053e+08	925227954	6.96692e+08	3.53275e+08	0.507074	3	Shared	High	High	High	0	0.0005696	3.44	21.93
High	VKDISEVVTPR		0.000537124	0	1	2	9	B4E1Z4	1	1242.71	0	438320200	528910080	566286904	6.85232e+08	8.18904e+08	566286904	6.90141e+08	1.2638e+08	0.183122	3		High	High	High	0	9.293e-05	4.08	17.13
High	KYNELLK		0.0462028	0.00159751	1	1	4	P10909	1	907.525	0	379495616	443414582	771240795	5.93271e+08	6.86532e+08	771240795	6.83681e+08	8.90194e+07	0.130206	3		High	High	High	0.00104	0.008663	2.52	14.52
High	EQLGPVTQEFWDNLEKETEGLRQEMSK		3.6907e-10	0	1	1	142	P02647	2	3221.54	0	3.6203e+07	462756823	1.27788e+09	5.65966e+07	7.1648e+08	1.27788e+09	6.83652e+08	6.11303e+08	0.894172	3		High	High	High	0	1.193e-09	9.14	41.43
High	HLVPGAPFLLQALVR		1.0199e-05	0	2	2	9	P0C0L4; P0C0L5	0	1630.98	0	479646592	380619040	692935272	7.49838e+08	5.89307e+08	692935272	6.7736e+08	8.13909e+07	0.120159	3	Shared	High	High	High	0	2.343e-06	4.9	17.16
High	LDGSVDFKK		0.00672706	0	1	1	3	P02679	1	1008.54	0	398707264	614316480	451731296	6.23304e+08	9.51137e+08	451731296	6.75391e+08	2.53745e+08	0.3757	3		High	High	High	0	0.0006868	3.54	16.99
High	VPSYTLILPSLELPVLHVPR		3.02003e-08	0	1	1	13	P04114	0	2243.32	0	493649792	310386752	759893904	7.71729e+08	4.80567e+08	759893904	6.7073e+08	1.64792e+08	0.245691	3		High	High	High	0	5.131e-09	6.66	20.08
High	DSTYSLSSTLTLSK		0.000116449	0	1	1	22	P01834	0	1502.76	0	313723508	204111340	1199304048	4.90448e+08	3.16023e+08	1199304048	6.68592e+08	4.67812e+08	0.699697	3		High	High	High	0	4.519e-06	3.19	25.96
High	FVTWIEGVMR		0.00463133	0	1	1	5	P00747	0	1237.64	0	168406640	513093440	945766848	2.63272e+08	7.94415e+08	945766848	6.67818e+08	3.58427e+08	0.536713	3		High	High	High	0	0.001037	2.44	20.69
High	GDSGGPLIVHK		0.00201189	0	1	2	8	B4E1Z4	0	1079.58	0	500948768	186314616	928176320	7.8314e+08	2.88468e+08	928176320	6.66595e+08	3.35401e+08	0.503155	3		High	High	High	0	0.0001548	3.8	17.02
High	EPQVYTLPPSR		0.00536126	0	3	3	11	P01857; P01859; P01860	0	1286.67	0	301943792	170002208	1257378432	4.72033e+08	2.63212e+08	1257378432	6.64208e+08	5.24204e+08	0.789217	3	Shared	High	High	High	0.0005724	0.003096	2.88	22.25
High	QPQFISR		0.0910664	0.0022938	1	1	6	P04004	0	875.473	0	440364864	423178112	645804032	6.88428e+08	6.55201e+08	645804032	6.63144e+08	2.23949e+07	0.0337708	3		High	High	High	0.00143	0.01798	2.37	18.81
High	KQTALVELVK		0.000392448	0	1	1	8	P02768	1	1128.7	0	341495208	459158624	744125536	5.33864e+08	7.10909e+08	744125536	6.62966e+08	1.13033e+08	0.170495	3		High	High	High	0	2.189e-05	4.49	15.58
High	QGPVNLLSDPEQGVEVTGQYER		7.43681e-08	0	1	1	27	Q14624	0	2415.18	0	357719708	383341128	827046606	5.59228e+08	5.93522e+08	827046606	6.59932e+08	1.45738e+08	0.220837	3		High	High	High	0	1.244e-07	5.62	26.15
High	VQFELHYQEVK		0.000412825	0	1	1	7	P19823	0	1419.73	0	420733184	433623936	628073984	6.57738e+08	6.71374e+08	628073984	6.52395e+08	2.21387e+07	0.0339345	3		High	High	High	0	2.168e-05	3.8	16.72
High	VVNNSPQPQNVVFDVQIPK		5.02038e-06	0	1	1	19	P19823	0	2122.13	0	3.99822e+08	432795486	654191470	6.25047e+08	6.70091e+08	654191470	6.49776e+08	2.28444e+07	0.0351573	3		High	High	High	0	2.759e-06	5.43	24.47
High	IYLQPGR		0.168261	0.00818277	1	1	2	P19823	0	846.483	0	401092416	443471264	634663104	6.27033e+08	6.8662e+08	634663104	6.49439e+08	3.24252e+07	0.0499281	3		Peak Found	High	High	0.002859	0.03717	2.02	18.89
High	LESEETMVLEAHDAQGDVPVTVTVHDFPGKK		2.6907e-07	0	1	1	11	P01024	1	3378.65	0	180303724	593701632	745889312	2.81871e+08	9.1922e+08	745889312	6.48993e+08	3.29537e+08	0.507767	3		High	High	High	0	1.469e-06	6.21	18.2
High	NEQVEIR		0.179179	0.00884019	1	1	3	P01024	0	887.458	0	458709856	342890016	686062656	7.17107e+08	5.30892e+08	686062656	6.44687e+08	9.97647e+07	0.154749	3		High	High	High	0.003029	0.04114	2.21	19.32
High	VKIDQTVEELRR		6.60521e-05	0	1	1	11	P06727	2	1485.84	0	391048496	617840512	362898704	6.11331e+08	9.56593e+08	362898704	6.43608e+08	2.98161e+08	0.463264	3		High	High	High	0	0.0002153	4.38	15.24
High	IFFYDSENPPASEVLR		1.04077e-05	0	1	1	18	P27169	0	1883.92	0	438789808	396966448	628995712	6.85966e+08	6.14617e+08	628995712	6.43193e+08	3.77336e+07	0.0586661	3		High	High	High	0	7.186e-07	4.24	24.53
High	GPSVFPLAPSSK		0.00406157	0	1	1	7	P01857	0	1186.65	0	346215040	427962432	721843456	5.41243e+08	6.62608e+08	721843456	6.41898e+08	9.20644e+07	0.143425	3		High	High	High	0	0.0003682	3.16	20.68
High	LVLSSEK		0.150895	0.00723355	1	2	3	P01024	0	775.456	0	372807328	326607008	814850880	5.82815e+08	5.05681e+08	814850880	6.34449e+08	1.60923e+08	0.253642	3		High	High	High	0.003112	0.04275	1.92	18.39
High	NFPSPVDAAFR		0.0130669	0.000473719	1	1	6	P02790	0	1220.61	0	468138240	188457232	868109952	7.31847e+08	2.91786e+08	868109952	6.30581e+08	3.01212e+08	0.477674	3		High	High	High	0.0003568	0.002288	2.15	21.13
High	AFLLTPR		0.135141	0.00514623	1	1	6	O95445	0	817.493	0	438972768	422685248	550189696	6.86252e+08	6.54437e+08	550189696	6.30293e+08	7.1172e+07	0.112919	3		High	High	High	0.00182	0.02667	1.93	18.42
High	KVLLDGVQNPR		0.000282414	0	1	1	11	P01024	1	1238.72	0	438322520	409701192	569136248	6.85235e+08	6.34334e+08	569136248	6.29569e+08	5.81961e+07	0.092438	3		High	High	High	0	1.433e-05	4.14	16.29
High	TPSAAYLWVGTGASEAEK		2.73188e-07	0	1	1	16	P06396	0	1837.9	0	302331224	225640144	1060572512	4.72638e+08	3.49355e+08	1060572512	6.27522e+08	3.80065e+08	0.605659	3		High	High	High	0	4.725e-09	5.74	23.21
High	TVIGPDGHKEVTK		4.9495e-05	0	1	1	10	P02671	1	1380.75	0	217357205	987080790	13206885	3.39797e+08	1.52828e+09	13206885	6.27096e+08	7.97351e+08	1.2715	3		High	High	Peak Found	0	0.000227	4.48	14.92
High	FRPDGLPK		0.0140173	0.000473719	1	2	9	A0A096LPE2	0	929.52	0	454561000	262731928	759697936	7.10621e+08	4.06784e+08	759697936	6.25701e+08	1.91169e+08	0.305528	3		High	High	High	0.0005278	0.002708	3	15.22
High	TEVNVLPGAK		0.00193212	0	1	1	1	P19823	0	1027.58	0	427964192	368828640	627124480	6.69042e+08	5.71052e+08	627124480	6.22406e+08	4.91651e+07	0.078992	3		Peak Found	High	Peak Found	0	0.0001473	2.81	20.25
High	TTIEKPVWLGFLGPIIK		3.81949e-06	0	1	1	8	P00450	0	1912.13	0	345106526	327150264	814818600	5.3951e+08	5.06522e+08	814818600	6.20283e+08	1.69278e+08	0.272904	3		High	High	High	0	6.752e-08	4.81	18.39
High	TTNIQGINLLFSSR		3.50791e-05	0	2	2	13	P0C0L4; P0C0L5	0	1563.85	0	412920048	330667760	702596608	6.45523e+08	5.11968e+08	702596608	6.20029e+08	9.7838e+07	0.157796	3	Shared	High	High	High	0	9.109e-06	4.71	22.12
High	IFTVNHK		0.0959616	0.0022938	1	1	7	P01024	0	858.483	0	279251928	414435520	778472672	4.36558e+08	6.41665e+08	778472672	6.18898e+08	1.7209e+08	0.278059	3		High	High	High	0.002186	0.02967	2.1	14.77
High	GAYPLSIEPIGVR		0.00123798	0	1	1	10	P00450	0	1371.76	0	314141102	361250416	805160048	4.91101e+08	5.59319e+08	805160048	6.18527e+08	1.65189e+08	0.267069	3		High	High	High	0	8.506e-05	3.17	21.4
High	ETEGLRQEMSKDLEEVK		3.30114e-05	0	1	1	6	P02647	2	2020.99	0	516184976	529022560	207954624	8.06959e+08	8.19078e+08	207954624	6.1133e+08	3.49386e+08	0.571518	3		High	High	High	0	1.239e-06	5.62	17
High	DALSSVQESQVAQQAR		9.40546e-06	0	1	1	24	P02656	0	1716.85	0	363183696	403504808	633086400	5.6777e+08	6.24741e+08	633086400	6.08532e+08	3.55471e+07	0.0584145	3		High	High	High	0	1.977e-07	4.51	26.82
High	GSFEFPVGDAVSK		0.000468514	0	2	2	9	P0C0L4; P0C0L5	0	1339.65	0	391714336	311293408	726174016	6.12372e+08	4.81971e+08	726174016	6.06839e+08	1.22195e+08	0.201364	3	Shared	High	High	High	0	5.774e-05	3.03	22.32
High	DNDGWLTSDPR		0.000354662	0	1	1	21	P02675	0	1275.56	0	95375692	1.42359e+08	1.44084e+09	1.49102e+08	2.20412e+08	1.44084e+09	6.0345e+08	7.26074e+08	1.2032	3		High	High	High	0	1.8e-05	3.39	26.28
High	VLNQELR		0.163023	0.00789142	1	1	3	P05090	0	871.5	0	426510688	375587648	560945984	6.6677e+08	5.81517e+08	560945984	6.03078e+08	5.61099e+07	0.0930392	3		High	High	High	0.003112	0.0417	2.13	18.82
High	TEVIPPLIENR		0.000705946	0	1	1	10	P04114	0	1280.72	0	453261764	370904128	522343704	7.0859e+08	5.74265e+08	522343704	6.01733e+08	9.61134e+07	0.159728	3		High	High	High	0	4.237e-05	4.28	22.23
High	NPSSAGSWNSGSSGPGSTGNR		9.33047e-09	0	1	1	15	P02671	0	1963.85	0	231620704	350799224	897447040	3.62096e+08	5.43137e+08	897447040	6.00893e+08	2.72309e+08	0.453173	3		High	High	High	0	1.264e-10	6.75	23.2
High	GLEEELQFSLGSK		0.000224882	0	2	2	14	P0C0L4; P0C0L5	0	1436.73	0	399326016	348466348	637681536	6.24272e+08	5.39525e+08	637681536	6.00493e+08	5.32234e+07	0.0886329	3	Shared	High	High	High	0	2.061e-05	3.71	22.86
High	SLYVSATVILHSGSDMVQAER		1.60387e-08	0	1	1	9	P01024	0	2263.14	0	153377348	543109782	719116664	2.39777e+08	8.40889e+08	719116664	5.99927e+08	3.17787e+08	0.529709	3		High	High	High	0	8.331e-10	6.08	20.1
High	NPNLPPETVDSLK		0.000518427	0	1	1	8	P05090	0	1423.74	0	444868130	262916674	686956392	6.95468e+08	4.0707e+08	686956392	5.96498e+08	1.64105e+08	0.275114	3		High	High	High	0	0.0003306	3.69	22.3
High	RTPITVVK		0.222292	0.00938559	1	1	4	P06396	1	913.583	0	299004288	385776483	720620448	4.67437e+08	5.97292e+08	720620448	5.95117e+08	1.26606e+08	0.212741	3		High	High	Medium	0.003515	0.05862	3.13	14.37
High	DLKVEDIPLAR		0.00288067	0	1	1	10	P04114	1	1268.72	0	439778216	444676000	403339368	6.87511e+08	6.88485e+08	403339368	5.93112e+08	1.64349e+08	0.277095	3		High	High	High	0.0009665	0.006251	2.93	19.9
High	FMETVAEK		0.0499738	0.00159751	1	1	5	P10909	0	954.46	0	188527296	493833536	717772096	2.94727e+08	7.64595e+08	717772096	5.92365e+08	2.58823e+08	0.436931	3		High	High	High	0.001337	0.01509	1.96	19.74
High	TEHYEEQIEAFK		3.84261e-05	0	1	1	7	P02748	0	1523.7	0	353768060	391774000	595446632	5.5305e+08	6.06578e+08	595446632	5.85025e+08	2.82447e+07	0.0482795	3		High	High	High	0	1.139e-06	4.42	17.82
High	TLYSSSPR		0.0532556	0.00159751	1	1	6	P05155	0	910.463	0	347379360	389850112	602288192	5.43063e+08	6.03599e+08	602288192	5.82983e+08	3.45785e+07	0.0593131	3		High	High	High	0.00113	0.009909	2.14	18.97
High	SGFPQVSMFFTHTFPK		8.42216e-05	0	1	1	9	P04196	0	1857.9	0	233328764	508180624	590631672	3.64766e+08	7.86809e+08	590631672	5.80735e+08	2.11195e+08	0.363669	3		High	High	High	0	4.301e-06	4.2	17.68
High	NIQSLEVIGK		0.0246518	0.00124595	1	1	6	P02775	0	1100.63	0	397648160	379945280	527572224	6.21649e+08	5.88264e+08	527572224	5.79162e+08	4.76941e+07	0.0823503	3		High	High	High	0.0006648	0.004505	2.7	20.57
High	GPGGVWAAK		0.00655963	0	1	2	3	A0A096LPE2	0	842.452	0	334868928	393374592	591984448	5.23505e+08	6.09056e+08	591984448	5.74849e+08	4.52767e+07	0.0787628	3		High	High	High	0.0003568	0.002151	2.74	18.35
High	DLEEVKAK		0.0730319	0.00196095	1	1	5	P02647	1	931.509	2	304315960	790159936	24622324	4.75741e+08	1.22339e+09	24622324	5.74586e+08	6.05467e+08	1.05375	3		High	High	Peak Found	0.001261	0.0116	2.03	17.76
High	AKVQPYLDDFQK		0.000390467	0	1	1	7	P02647	1	1451.75	0	552232920	386709128	261236588	8.63313e+08	5.98736e+08	261236588	5.74429e+08	3.01773e+08	0.525345	3		High	High	High	0	2.025e-05	3.8	17.09
High	AKPALEDLRQGLLPVLESFK		3.19926e-06	0	1	1	6	P02647	1	2224.27	0	160013592	933677792	19685894	2.50151e+08	1.4456e+09	19685894	5.71812e+08	7.65446e+08	1.33863	3		High	High	Peak Found	0	5.19e-08	3.99	16.98
High	YVSHFETEGPHVLLYFDSVPTSR		6.81682e-09	0	2	2	10	P0C0L4; P0C0L5	0	2680.3	0	375455836	234529184	761739232	5.86955e+08	3.63118e+08	761739232	5.70604e+08	1.99813e+08	0.350178	3	Shared	High	High	High	0	2.495e-11	6.48	17.72
High	LLIGTVFHK		0.0200953	0.00124595	2	2	18	P27169; Q15166	0	1027.63	0	434243584	338707632	476855104	6.78859e+08	5.24416e+08	476855104	5.60043e+08	1.05609e+08	0.188574	3	Shared	High	High	High	0.0005724	0.003106	2.71	15.89
High	KEAGIPEFYDYDVALIK		1.60544e-07	0	1	2	7	B4E1Z4	1	1971.01	0	347036544	432407424	459963128	5.42527e+08	6.6949e+08	459963128	5.57327e+08	1.05545e+08	0.189377	3		High	High	High	0	1.263e-09	6	19.62
High	TLDPER		0.115902	0.00336686	1	1	7	P01024	0	730.373	0	414467648	275496768	595824128	6.47943e+08	4.26548e+08	595824128	5.56772e+08	1.15749e+08	0.207893	3		High	High	High	0.001607	0.02139	1.91	19.15
High	QFTSSTSYNRGDSTFESK		8.31302e-08	0	1	1	5	P02671	1	2041.91	0	220783097	833106124	18590276	3.45153e+08	1.28989e+09	18590276	5.5121e+08	6.60222e+08	1.19777	3		High	High	Peak Found	0	5.562e-10	6.45	19.2
High	TGISPLALIK		0.00269748	0	1	1	6	P04114	0	1012.64	0	459137408	319263648	439786752	7.17776e+08	4.94311e+08	439786752	5.50625e+08	1.47302e+08	0.267518	3		High	High	High	0	0.0003242	3.24	19.43
High	DSHSLTTNIMEILR	1xOxidation [M10]	0.000518427	0	1	1	8	P02671	0	1645.82	0	895759904	4.35454e+07	183904204	1.40035e+09	6.74208e+07	183904204	5.50559e+08	7.38244e+08	1.3409	3		High	High	High	0	0.0003325	4.03	20.45
High	VQVVAGK		0.0719819	0.00196095	1	1	6	P01042	0	700.435	0	409047360	250926112	620817984	6.39469e+08	3.88505e+08	620817984	5.49597e+08	1.39821e+08	0.254407	3		High	High	High	0.00143	0.01756	2.37	18.23
High	KGEWVALNPLR		0.000576566	0	1	1	6	P08603	1	1282.73	0	260557920	309013692	758717360	4.07334e+08	4.78441e+08	758717360	5.48164e+08	1.85778e+08	0.33891	3		High	High	High	0	0.0001329	4.36	16.41
High	FYHPEKEDGKLNK		2.76509e-05	0	1	1	17	P01024	2	1604.81	0	286565476	5.88476e+08	281007664	4.47992e+08	9.11129e+08	281007664	5.4671e+08	3.26454e+08	0.597125	3		High	High	High	0	0.0009743	4.32	13.41
High	TQVNTQAEQLR		0.00180918	0	1	1	7	P06727	0	1287.67	0	309247572	177191172	873511696	4.83451e+08	2.74343e+08	873511696	5.43768e+08	3.04105e+08	0.559254	3		High	High	High	0	0.0002568	3.63	20.77
High	VEYGFQVK		0.0553776	0.00159751	2	2	4	P0C0L4; P0C0L5	0	969.504	0	383218048	248303024	645838336	5.9909e+08	3.84444e+08	645838336	5.43124e+08	1.39395e+08	0.256654	3	Shared	High	Peak Found	High	0.001638	0.02323	1.83	19.3
High	DFVQPPTK		0.0217651	0.00124595	1	1	9	P01042	0	931.488	0	288407584	94686312	1024197632	4.50871e+08	1.46601e+08	1024197632	5.40557e+08	4.45619e+08	0.82437	3		High	High	High	0.0005278	0.002766	1.93	22.66
High	RPHFFFPK		0.00447052	0	1	1	27	P10909	0	1075.58	0	328731564	447356098	4.13836e+08	5.1391e+08	6.92635e+08	4.13836e+08	5.40127e+08	1.41236e+08	0.261487	3		High	High	High	0	0.0009614	2.81	12.07
High	EQLGPVTQEFWDNLEKETEGLRQEMSK	1xOxidation [M25]	2.39259e-08	0	1	1	48	P02647	2	3237.54	0	901931369	7623175	192569248	1.41e+09	1.18029e+07	192569248	5.38124e+08	7.60458e+08	1.41316	3		High	Peak Found	High	0	9.831e-09	7.03	21.93
High	VPEARPNSMVVEHPEFLK		2.02645e-07	0	1	1	8	P06396	0	2079.07	0	187050503	562019392	440302136	2.92419e+08	8.70166e+08	440302136	5.34296e+08	3.00124e+08	0.561718	3		High	High	High	0	1.685e-09	6.71	16.21
High	NILTSNNIDVK		0.00952194	0	1	1	3	P05090	0	1230.67	0	399445696	265294256	563238592	6.24459e+08	4.10751e+08	563238592	5.32816e+08	1.10054e+08	0.206551	3		High	High	High	0	0.001046	3.37	20.73
High	DQFNLIVFSTEATQWRPSLVPASAENVNK		5.42798e-09	0	1	1	47	Q14624	0	3261.65	0	139739816	466808336	655884032	2.18457e+08	7.22753e+08	655884032	5.32365e+08	2.739e+08	0.514497	3		High	High	High	0	1.883e-11	6.29	25.07
High	LTVAAPPSGGPGFLSIERPDSRPPR		2.49882e-05	0	2	2	6	P0C0L4; P0C0L5	0	2574.38	0	347808416	340773536	521652544	5.43733e+08	5.27615e+08	521652544	5.31e+08	1.14231e+07	0.0215125	3	Shared	High	High	High	0	1.527e-05	4.19	18.09
High	KTLLSNLEEAK		0.00012065	0	1	1	7	P10909	1	1245.7	0	361876024	334578568	507478496	5.65726e+08	5.18023e+08	507478496	5.30409e+08	3.10361e+07	0.0585135	3		High	High	High	0	4.71e-06	4.21	16.06
High	GPDVLTATVSGK		0.000937238	0	1	1	9	Q14624	0	1144.62	0	317710912	103862544	923090176	4.96682e+08	1.60809e+08	923090176	5.2686e+08	3.82036e+08	0.725118	3		High	High	High	0	8.656e-05	3.69	21.87
High	LKEFGNTLEDK		0.00147033	0	1	1	7	P02654	1	1293.67	0	480472464	93377850	679662368	7.51129e+08	1.44576e+08	679662368	5.25122e+08	3.31495e+08	0.631271	3		High	High	High	0	0.0002167	3.21	16.84
High	IDQNVEELK		0.0040005	0	1	1	7	P06727	0	1087.56	0	300703520	109390552	935896704	4.70094e+08	1.69368e+08	935896704	5.25119e+08	3.86216e+08	0.735481	3		High	High	High	0	0.0003645	3.47	21.68
High	ITQVLHFTK		0.0101143	0	2	2	7	P0C0L4; P0C0L5	0	1086.63	0	269694296	317937864	649855280	4.21617e+08	4.92259e+08	649855280	5.21244e+08	1.16847e+08	0.22417	3	Shared	High	High	High	0	0.001123	3.21	15.47
High	EPQVYTLPPSREEMTK		1.37494e-05	0	2	2	11	P01859; P01860	1	1904.94	0	1.81865e+08	500189302	496090216	2.84312e+08	7.74436e+08	496090216	5.18279e+08	2.45814e+08	0.474289	3	Shared	High	High	High	0	0.0001737	3.73	19.28
High	STQDTVIALDALSAYWIASHTTEER		4.90047e-10	0	2	2	38	P0C0L4; P0C0L5	0	2778.36	0	201085324	325145856	734159884	3.14359e+08	5.03419e+08	734159884	5.17313e+08	2.10245e+08	0.406417	3	Shared	High	High	High	0	5.894e-11	6.73	24
High	NVQFNYPHTSVTDVTQNNFHNYFGGSEIVVAGK		7.2143e-08	0	1	1	7	P19823	0	3683.75	0	368048882	256631440	562242900	5.75376e+08	3.97339e+08	562242900	5.11652e+08	9.92161e+07	0.193913	3		High	High	High	0	3.302e-08	7.27	19.25
High	SFFPENWLWR		0.010424	0	2	2	9	P0C0L4; P0C0L5	0	1381.67	0	195420640	284531584	779283520	3.05504e+08	4.40536e+08	779283520	5.08441e+08	2.4408e+08	0.480056	3	Shared	High	High	High	0.0005724	0.002974	2.77	21.01
High	KQELSEAEQATR		2.10367e-05	0	1	1	6	P01024	1	1389.7	0	319268808	239919864	650305952	4.99117e+08	3.71464e+08	650305952	5.06963e+08	1.39586e+08	0.275338	3		High	High	High	0	3.384e-06	4.53	17.2
High	GKEESLDSDLYAELR		5.35667e-07	0	1	1	9	P02775	1	1724.83	0	360372700	328053348	449420392	5.63375e+08	5.0792e+08	449420392	5.06905e+08	5.69843e+07	0.112416	3		High	High	High	0	5.642e-09	4.97	19.47
High	IVSSAMEPDREYHFGQAVR		2.25819e-05	0	1	1	7	P08603	1	2192.06	0	151099618	468068456	556324272	2.36216e+08	7.24704e+08	556324272	5.05748e+08	2.4814e+08	0.49064	3		High	High	High	0	1.465e-06	4.55	16.74
High	TLLSNLEEAK		0.0037274	0	1	1	7	P10909	0	1117.61	0	373376288	260777424	528570624	5.83704e+08	4.03758e+08	528570624	5.05344e+08	9.21941e+07	0.182438	3		High	High	High	0	0.0003326	2.89	20.34
High	LGPLVEQGR		0.00549823	0	1	1	5	P02649	0	968.552	0	428425248	313313216	361092992	6.69763e+08	4.85098e+08	361092992	5.05318e+08	1.55325e+08	0.307381	3		High	High	High	0	0.0005346	2.52	20.19
High	KGGETSEMYLIQPDSSVKPYR	1xOxidation [M8]	1.95781e-06	0	1	1	6	P02675	1	2401.17	0	868589424	57729584	61063664	1.35788e+09	8.93819e+07	61063664	5.02774e+08	7.40676e+08	1.47318	3		High	High	High	0	2.829e-08	5.26	17.3
High	ALTDMPQMR	1xOxidation [M]	0.041262	0.00124595	1	1	8	P02671	0	1078.5	0	475881088	263041600	351782400	7.43951e+08	4.07263e+08	351782400	5.00999e+08	2.12224e+08	0.423601	3		High	High	High	0.00104	0.008868	2.47	20.76
High	LQDRGPDVLTATVSGK		5.81995e-05	0	1	1	7	Q14624	1	1656.89	0	469445484	405747282	135532040	7.3389e+08	6.28213e+08	135532040	4.99212e+08	3.19357e+08	0.639723	3		High	High	High	0	2.702e-06	4.79	19.43
High	AEDLVGK		0.0669441	0.00159751	1	1	7	P01024	0	731.393	0	360654752	274967296	502493824	5.63816e+08	4.25728e+08	502493824	4.97346e+08	6.9188e+07	0.139114	3		High	High	High	0.001607	0.02163	2.32	19.65
High	YKEENDDFASFR		0.00115332	0	1	1	6	P04196	1	1520.67	0	365351600	262231492	512240864	5.71159e+08	4.06009e+08	512240864	4.9647e+08	8.36968e+07	0.168584	3		High	High	High	0	7.771e-05	3.75	18.32
High	EGAIHREELVYELNPLDHR		6.16037e-09	0	2	2	11	P0C0L4; P0C0L5	1	2290.16	0	384651460	336489652	363155888	6.01331e+08	5.20982e+08	363155888	4.95156e+08	1.21169e+08	0.24471	3	Shared	High	High	High	0	2.195e-11	5.98	15.79
High	RPWNVASLIYETK		4.16682e-05	0	1	1	9	P02748	0	1576.85	0	206241540	413531544	522314760	3.2242e+08	6.40265e+08	522314760	4.95e+08	1.60673e+08	0.324593	3		High	High	High	0	3.254e-05	3.86	16.82
High	SVSDGIAALDLNAVANK		1.55894e-06	0	1	1	17	P04114	0	1657.88	0	359121672	317089200	432152256	5.6142e+08	4.90945e+08	432152256	4.94839e+08	6.47216e+07	0.130793	3		High	High	High	0	2.124e-08	5.45	24.6
High	NVHSGSTFFK		0.00104761	0	1	1	9	Q14624	0	1123.55	0	263059912	373046952	475886880	4.11245e+08	5.77583e+08	475886880	4.88238e+08	8.38541e+07	0.171748	3		High	High	High	0	0.0005681	3.36	14.98
High	LFLEPTR		0.100624	0.00301053	1	1	4	P00747	0	875.499	0	263689136	122799976	843774912	4.12229e+08	1.90129e+08	843774912	4.82044e+08	3.32368e+08	0.689498	3		High	High	High	0.00143	0.01752	1.77	19.34
High	LEVDIDIK		0.00919247	0	1	1	12	P02671	0	944.53	0	332009600	366655072	356765410	5.19035e+08	5.67687e+08	356765410	4.81162e+08	1.10443e+08	0.229534	3		High	High	High	6.334e-05	0.001426	2.41	21.11
High	SSLSVPYVIVPLKTGLQEVEVK		1.26032e-06	0	1	1	6	P01024	1	2385.36	0	143394315	767250102	27751600	2.2417e+08	1.18792e+09	27751600	4.79948e+08	6.20939e+08	1.29376	3		High	High	Peak Found	0	8.12e-07	5.05	20.06
High	VPFDAATLHTSTAMAAQHGMDDDGTGQK		5.6302e-13	0	1	1	7	P06396	0	2873.28	0	133810897	315339328	731926448	2.09188e+08	4.88235e+08	731926448	4.7645e+08	2.61568e+08	0.548994	3		High	High	High	0	2.112e-16	9.56	19.2
High	RPYFPVAVGK		0.00090462	0	1	2	7	P08603	0	1133.65	0	216931184	380438288	496085648	3.39131e+08	5.89027e+08	496085648	4.74748e+08	1.26307e+08	0.26605	3		High	High	High	0	0.0007554	3.52	15.51
High	LLSGGNTLHLVSTTK		6.43391e-06	0	1	1	7	P04114	0	1540.87	0	390034852	286300848	364476512	6.09747e+08	4.43275e+08	364476512	4.725e+08	1.25219e+08	0.265015	3		High	High	High	0	1.356e-07	4.76	17.19
High	AFIQLWAFDAVK		0.000297078	0	1	1	9	P02760	0	1408.76	0	208875717	405693082	462466472	3.26538e+08	6.28129e+08	462466472	4.72378e+08	1.51039e+08	0.319743	3		High	High	High	0	6.31e-05	3.97	21.35
High	GGEGTGYFVDFSVR		9.95358e-05	0	1	1	15	P04196	0	1490.69	0	347748456	219290152	531242308	5.4364e+08	3.39524e+08	531242308	4.71469e+08	1.14436e+08	0.242722	3		High	High	High	0	2.26e-05	4.45	22.92
High	ETLFSVMPGLK		0.00843869	0	1	1	3	Q14624	0	1221.65	0	142902368	275544160	759636096	2.23401e+08	4.26621e+08	759636096	4.69886e+08	2.70723e+08	0.576146	3		Peak Found	High	High	0.0003568	0.002411	2.57	21.16
High	FSSHVGGTLGQFYQEVLWGSPAASDDGRR		3.00773e-07	0	1	1	9	Q14624	1	3124.49	0	260979786	219000508	649130992	4.07993e+08	3.39075e+08	649130992	4.654e+08	1.62804e+08	0.349816	3		High	High	High	0	1.412e-07	7.09	18.88
High	ANTVQEATFQMELPK		8.42216e-05	0	1	1	15	Q14624	0	1706.84	0	139653600	359441672	617632784	2.18322e+08	5.56518e+08	617632784	4.64158e+08	2.15082e+08	0.46338	3		High	High	High	0	1.886e-05	3.91	22.81
High	YIETDPANR		0.00952194	0	1	1	8	P06396	0	1078.52	0	302720224	161674496	663646720	4.73247e+08	2.50318e+08	663646720	4.62404e+08	2.06877e+08	0.447396	3		High	High	High	0.0003568	0.001987	2.06	21.61
High	STVEIFK		0.108524	0.00301053	2	2	10	P27169; Q15166	0	823.456	0	371590336	221121072	456519744	5.80912e+08	3.42359e+08	456519744	4.5993e+08	1.19313e+08	0.259416	3	Shared	High	High	High	0.001638	0.02185	2.17	18.54
High	SVPPSASHVAPTETFTYEWTVPK		0.000241398	0	1	1	8	P00450	0	2531.25	0	216706822	285991708	595380780	3.38781e+08	4.42797e+08	595380780	4.58986e+08	1.29064e+08	0.281193	3		High	High	High	0	1.116e-05	4.12	20.05
High	SRIEVLKR		0.0105293	0	1	1	8	P02671	2	1000.63	0	1.12685e+08	757772776	19404974	1.76162e+08	1.17325e+09	19404974	4.56272e+08	6.25847e+08	1.37165	3		High	High	High	0	0.001183	3.21	12.86
High	SEYGAALAWEK		0.00572465	0	1	1	5	P13671	0	1224.59	1	545644336	135354682	302456736	8.53013e+08	2.09568e+08	302456736	4.55012e+08	3.47794e+08	0.764361	3		High	High	High	0	0.0005616	3.13	20.36
High	GSVFLR		0.171319	0.00818277	2	2	4	P0C0L4; P0C0L5	0	678.393	0	336228416	213597264	506662849	5.2563e+08	3.3071e+08	506662849	4.54334e+08	1.07481e+08	0.236569	3	Shared	High	High	High	0.006872	0.1343	1.79	17.14
High	GTDYHKQPWQAK		0.000637986	0	1	2	6	B4E1Z4	1	1458.71	0	145427161	649691308	1.25089e+08	2.27348e+08	1.00591e+09	1.25089e+08	4.52782e+08	4.81742e+08	1.06396	3		High	High	Peak Found	0	3.735e-05	4.16	14.34
High	LGQYASPTAK		0.00271115	0	2	2	6	P0C0L4; P0C0L5	0	1035.55	0	251589136	277718048	533264544	3.93313e+08	4.29987e+08	533264544	4.52188e+08	7.25693e+07	0.160485	3	Shared	High	High	High	0	0.0003146	2.71	19.73
High	HPDEAAFFDTASTGK		1.02307e-07	0	1	1	13	P02671	0	1593.72	0	223049416	325809884	498886816	3.48696e+08	5.04447e+08	498886816	4.50677e+08	8.83614e+07	0.196064	3		High	High	High	0	1.67e-08	5.59	18.95
High	FQSVFTVTR		0.0171258	0.00124595	1	1	5	P02747	0	1084.58	0	285900256	261042816	496688672	4.46952e+08	4.04169e+08	496688672	4.4927e+08	4.63035e+07	0.103064	3		High	High	High	0.0005724	0.003289	2.57	20.1
High	VVEESELAR		0.0406568	0.00124595	1	1	1	P02748	0	1031.54	0	314346848	304811968	381992352	4.91423e+08	4.71936e+08	381992352	4.4845e+08	5.83732e+07	0.130166	3		Peak Found	High	Peak Found	0.0009145	0.005672	1.92	20.69
High	ASAGLLGAHAAAITAYALTLTK		1.55435e-09	0	2	2	10	P0C0L4; P0C0L5	0	2085.17	0	308800893	307148338	381532640	4.82753e+08	4.75553e+08	381532640	4.46613e+08	5.64759e+07	0.126454	3	Shared	High	High	High	0	3.968e-12	8.21	18.98
High	ETEGLRQEMSKDLEEVK	1xOxidation [M9]	6.37523e-05	0	1	1	3	P02647	2	2036.98	0	799175840	1.95272e+07	29737579	1.24936e+09	3.02336e+07	29737579	4.36444e+08	7.04007e+08	1.61305	3		High	Peak Found	Peak Found	0	2.136e-06	5.07	17.05
High	SYTVAIAGYALAQMGR		1.41019e-05	0	1	1	13	P01024	0	1671.85	0	178481868	545870016	182745648	2.79023e+08	8.45163e+08	182745648	4.35644e+08	3.57906e+08	0.821556	3		High	High	High	0	3.425e-06	4.87	22.82
High	AHVSFKPTVAQQR		5.79056e-05	0	1	1	14	P19823	0	1468.8	0	2.88093e+08	194560110	554533858	4.50379e+08	3.01235e+08	554533858	4.35383e+08	1.27314e+08	0.292418	3		High	High	High	0	0.0002837	3.54	13.89
High	LQSLFDSPDFSK		0.00251318	0	1	1	7	P36955	0	1383.68	0	271709216	217818976	542435008	4.24767e+08	3.37246e+08	542435008	4.34816e+08	1.02963e+08	0.236797	3		High	High	High	0	0.000617	3.06	22.85
High	YVLPNFEVK		0.0163718	0.00124595	2	2	6	P0C0L4; P0C0L5	0	1108.6	0	268195952	210376224	556460224	4.19274e+08	3.25722e+08	556460224	4.33819e+08	1.16054e+08	0.267518	3	Shared	High	High	High	0.0006135	0.003464	2.18	19.79
High	INHGILYDEEK		0.00010577	0	1	2	9	Q03591	0	1330.66	0	388122048	177893876	414093816	6.06756e+08	2.75431e+08	414093816	4.32094e+08	1.66395e+08	0.385089	3		High	High	High	0	9.92e-06	4.81	16.6
High	VLSLAQEQVGGSPEK		1.69213e-05	0	2	2	12	P0C0L4; P0C0L5	0	1541.82	0	284100492	162754148	599856464	4.44138e+08	2.5199e+08	599856464	4.31995e+08	1.74251e+08	0.403363	3	Shared	High	High	High	0	4.105e-07	4.32	22.38
High	YIYGKPVQGVAYVR		7.6886e-05	0	2	2	7	P0C0L4; P0C0L5	0	1612.88	0	286749938	276647234	408475000	4.4828e+08	4.28329e+08	408475000	4.28361e+08	1.99025e+07	0.0464619	3	Shared	High	High	High	0	2.697e-06	3.94	17.09
High	VLLDGVQNPR		0.00143361	0	1	1	6	P01024	0	1110.63	1	280731808	214392480	507134208	4.38872e+08	3.31941e+08	507134208	4.25982e+08	8.83051e+07	0.207298	3		High	High	High	0	0.0001816	3.22	20.63
High	KGEVLPLPEANFPSFPLPHHK		1.72167e-08	0	1	1	9	P04196	1	2354.27	0	312226760	160746400	538682296	4.88108e+08	2.48881e+08	538682296	4.25224e+08	1.54797e+08	0.364035	3		High	High	High	0	7.861e-11	5.66	15.22
High	MELERPGGNEITR	1xOxidation [M1]	0.00090462	0	1	1	7	P02671	0	1517.74	0	453755836	210923614	234258006	7.09362e+08	3.2657e+08	234258006	4.23397e+08	2.51918e+08	0.594993	3		High	High	High	0	0.0001571	3.23	17.85
High	RLWWLDLK		0.0085671	0	1	1	5	P02790	1	1129.65	0	185442752	237605184	611668224	2.89905e+08	3.67881e+08	611668224	4.23151e+08	1.67851e+08	0.396669	3		High	High	High	0	0.001189	3.21	15.23
High	NTEILTGSWSDQTYPEGTQAIYK		1.93619e-07	0	1	1	19	P08603	0	2602.23	0	1.3281e+08	361344000	494128281	2.07624e+08	5.59464e+08	494128281	4.20405e+08	1.87148e+08	0.44516	3		High	High	High	0	1.592e-09	5.18	26.01
High	SSALDMENFR		0.00180918	0	1	1	6	P19823	0	1169.53	0	123747784	325747840	563240960	1.93457e+08	5.04351e+08	563240960	4.20349e+08	1.98689e+08	0.472676	3		High	High	High	0	0.0001361	3.2	21.02
High	HRLEDMEQALSPSVFK		1.45227e-06	0	1	1	9	P05155	1	1886.94	0	140413594	351554232	497032128	2.1951e+08	5.44306e+08	497032128	4.20283e+08	1.75473e+08	0.417513	3		High	High	High	0	1.948e-08	6.39	16.08
High	LEDMEQALSPSVFK		2.23544e-05	0	1	1	8	P05155	0	1593.78	0	102060660	242971344	723623704	1.59553e+08	3.76189e+08	723623704	4.19788e+08	2.84552e+08	0.677845	3		High	High	High	0	0.0001032	4.33	23.74
High	SEFPESWLWNVEDLKEPPK		8.89598e-06	0	1	1	13	P01024	1	2330.13	0	41428032	166758672	932668928	6.4765e+07	2.5819e+08	932668928	4.18541e+08	4.5563e+08	1.08861	3		High	High	High	0	2.367e-06	4.33	21.11
High	VFAIPPSFASIFLTK		0.000219261	0	1	1	6	P01871	0	1637.93	0	295103504	217900160	455193504	4.61339e+08	3.37372e+08	455193504	4.17968e+08	6.98662e+07	0.167157	3		High	High	Peak Found	0	1.579e-05	4.34	22.81
High	GMADQDGLKPTIDKPSEDSPPLEMLGPR		4.20994e-10	0	1	1	9	P19827	0	2994.45	0	89839648	388647488	507757440	1.40448e+08	6.01737e+08	507757440	4.16647e+08	2.43768e+08	0.58507	3		High	High	High	0	2.936e-11	7.19	20.37
High	DSQEEEKTEALTSAK		1.90109e-05	0	1	1	3	P06396	1	1665.78	0	292514640	84510316	661794960	4.57292e+08	1.30846e+08	661794960	4.16644e+08	2.67798e+08	0.64275	3		High	Peak Found	High	0	4.744e-07	5.04	20.92
High	LVLLNAIYLSAK		0.00104761	0	1	1	5	P05155	0	1317.81	0	290818016	294528640	332495552	4.5464e+08	4.56014e+08	332495552	4.14383e+08	7.09201e+07	0.171146	3		High	High	High	0	7.688e-05	3.25	21.04
High	GLQDEDGYR		0.0145907	0.000473719	2	2	10	P0C0L4; P0C0L5	0	1052.46	0	207662039	246586838	518665894	3.24641e+08	3.81787e+08	518665894	4.08365e+08	9.97056e+07	0.244158	3	Shared	High	High	High	0.00113	0.01006	2.46	21.69
High	VVGGLVALR		0.0256528	0.00124595	1	1	3	P00748	0	883.572	0	371789600	220842224	301895648	5.81224e+08	3.41927e+08	301895648	4.08349e+08	1.51046e+08	0.369895	3		High	High	High	0.0006135	0.004051	2.61	19.26
High	MNFRPGVLSSR	1xOxidation [M1]	0.0057827	0	1	1	7	Q14624	0	1279.66	0	316389728	213867504	396293328	4.94616e+08	3.31128e+08	396293328	4.07346e+08	8.23026e+07	0.202046	3		High	High	High	0.0003568	0.002287	3.63	15.93
High	TKNDFTWFK		0.00596037	0	1	1	6	P08603	1	1186.59	0	201652972	297105512	445462720	3.15247e+08	4.60004e+08	445462720	4.06905e+08	7.97103e+07	0.195894	3		High	High	High	0.0005724	0.003025	2.96	15.82
High	VGLSGMAIADVTLLSGFHALR		2.31382e-06	0	2	2	7	P0C0L4; P0C0L5	0	2128.16	0	162758896	258470756	565510014	2.54443e+08	4.00187e+08	565510014	4.06713e+08	1.55636e+08	0.382668	3	Shared	High	High	High	0	4.554e-07	5.05	19.94
High	SGKDPDRFRPDGLPK		0.0148861	0.00124595	1	2	7	A0A096LPE2	2	1684.88	0	152561523	617169116	8.42941e+06	2.38501e+08	9.55554e+08	8.42941e+06	4.00828e+08	4.93988e+08	1.23242	3		High	High	Peak Found	0.001227	0.0108	3.11	14.23
High	RGHLFLQTDQPIYNPGQR		5.72108e-07	0	2	2	10	P0C0L4; P0C0L5	1	2140.1	0	260546188	258414236	394424936	4.07315e+08	4.00099e+08	394424936	4.00613e+08	6.46054e+06	0.0161266	3	Shared	High	High	High	0	1.645e-07	6.24	15.85
High	NNKDSHSLTTNIMEILR	1xOxidation [M13]	5.87351e-06	0	1	1	6	P02671	1	2002	0	671978925	75802650	27640009	1.05051e+09	1.17364e+08	27640009	3.98506e+08	5.66435e+08	1.4214	3		High	High	High	0	3.581e-07	6.08	16.28
High	TVQAVLTVPK		0.0056103	0	1	1	6	P36955	0	1055.65	0	280667840	186330320	462470944	4.38772e+08	2.88493e+08	462470944	3.96578e+08	9.43522e+07	0.237916	3		High	High	High	0	0.0005495	3.11	20.02
High	YISKYELDK		0.0113536	0	1	1	6	P01024	1	1158.6	0	345078400	261173016	239478304	5.39466e+08	4.0437e+08	239478304	3.94438e+08	1.5024e+08	0.380896	3		High	High	High	0.0003568	0.002225	2.53	16.05
High	DVVLFEK		0.113748	0.00336686	1	2	7	P00747	0	849.472	0	232721824	110915120	647451392	3.63817e+08	1.71728e+08	647451392	3.94332e+08	2.39325e+08	0.606912	3		High	High	High	0.001563	0.02073	1.87	22.17
High	QAVDTAVDGVFIR		5.05075e-05	0	1	1	18	P19827	0	1390.73	0	257745836	244528847	399417530	4.02937e+08	3.786e+08	399417530	3.93652e+08	1.31531e+07	0.0334131	3		High	High	High	0	2.026e-05	4.07	22.6
High	LMNIFLK	1xOxidation [M2]	0.0868206	0.0022938	1	1	4	P01024	0	894.512	0	636528000	28961904	134458640	9.95093e+08	4.48413e+07	134458640	3.91464e+08	5.24674e+08	1.34029	3		High	Peak Found	Peak Found	0.001475	0.01841	2.32	18.43
High	TSSFALNLPTLPEVK		6.46656e-06	0	1	1	12	P04114	0	1616.89	0	292416816	109770876	543705536	4.57139e+08	1.69957e+08	543705536	3.90267e+08	1.95642e+08	0.501304	3		High	High	High	0	5.297e-06	3.93	22.55
High	EELVYELNPLDHR		9.41443e-05	0	2	2	8	P0C0L4; P0C0L5	0	1626.81	0	203002666	103339367	692686824	3.17357e+08	1.59999e+08	692686824	3.90014e+08	2.73676e+08	0.701707	3	Shared	High	High	High	0	3.471e-06	3.8	19.9
High	YIFHNFMER		0.00740301	0	1	1	8	Q14624	0	1256.59	0	122723842	306016868	503509704	1.91856e+08	4.73801e+08	503509704	3.89722e+08	1.72e+08	0.44134	3		High	High	High	0	0.00121	2.47	15.69
High	DDNPNLPR		0.0375721	0.00124595	1	1	10	P02768	0	940.448	0	203054320	84814488	716890218	3.17437e+08	1.31317e+08	716890218	3.88548e+08	2.99193e+08	0.770028	3		High	High	High	0.001515	0.02014	2.42	23.95
High	HPYFYAPELLFFAK		9.35796e-06	0	1	1	9	P02768	0	1742.89	0	257484592	152843262	515419984	4.02529e+08	2.36645e+08	515419984	3.84865e+08	1.40224e+08	0.364347	3		High	High	High	0	1.972e-07	5.06	17.5
High	FGLLDEDGKK		0.00517521	0	2	2	5	P0C0L4; P0C0L5	1	1121.58	0	277565952	184291776	424482176	4.33923e+08	2.85336e+08	424482176	3.81247e+08	8.31951e+07	0.218218	3	Shared	High	High	High	0	0.000498	2.81	17.23
High	SPPEISHGVVAHMSDSYQYGEEVTYK		2.45153e-09	0	1	1	7	P08603	0	2910.33	0	122374886	289380214	498748468	1.9131e+08	4.48043e+08	498748468	3.79367e+08	1.64824e+08	0.43447	3		High	High	High	0	7.006e-12	8.5	18.09
High	ALVDTLK		0.138935	0.00586595	1	1	7	P04114	0	759.461	0	300567392	233491952	306642816	4.69881e+08	3.61512e+08	306642816	3.79345e+08	8.30674e+07	0.218976	3		High	High	High	0.003193	0.04587	2.04	18.83
High	IYISGMAPRPSLAK		0.000128858	0	1	2	4	P04004	0	1503.84	0	6.69077e+07	663551992	2.59563e+06	1.04598e+08	1.02737e+09	2.59563e+06	3.78187e+08	5.64516e+08	1.49269	3		High	High	Peak Found	0	5.119e-06	3.19	17
High	SSTSPTTNVLLSPLSVATALSALSLGAEQR		3.60551e-08	0	1	1	60	P36955	0	2971.59	0	159387740	183502424	600219304	2.49173e+08	2.84114e+08	600219304	3.77835e+08	1.93381e+08	0.511812	3		High	High	High	0	1.968e-10	6.2	32.17
High	QGSFQGGFR		0.0112401	0	2	2	5	P0C0L4; P0C0L5	0	983.469	0	248019120	188409328	442163552	3.87732e+08	2.91711e+08	442163552	3.73869e+08	7.6178e+07	0.203756	3	Shared	High	High	High	0	0.001278	2.73	18.9
High	VFALDQK		0.177583	0.00852115	2	2	3	P0C0L4; P0C0L5	0	820.456	0	245277024	156255696	493395680	3.83445e+08	2.41928e+08	493395680	3.72923e+08	1.26063e+08	0.338041	3	Shared	Peak Found	High	High	0.002984	0.04043	1.96	19.12
High	FDVSSFNPHGISTFTDEDNAMYLLVVNHPDAK		1.58927e-07	0	1	1	18	P27169	0	3580.67	0	124799014	221768038	579482880	1.951e+08	3.4336e+08	579482880	3.72648e+08	1.93858e+08	0.520218	3		High	High	High	0	1.244e-09	5.2	31.94
High	KYAFELK		0.0422904	0.00124595	1	2	6	P02748	1	898.503	0	208319995	240911200	419231152	3.25669e+08	3.72999e+08	419231152	3.72633e+08	4.6782e+07	0.125544	3		High	High	High	0.00113	0.009232	2.42	14.47
High	GFEPTLEALFGK		0.0059905	0	1	1	5	P04114	0	1308.68	0	251537600	219167184	380001152	3.93232e+08	3.39333e+08	380001152	3.70856e+08	2.80891e+07	0.0757414	3		High	High	High	0	0.0005946	2.92	21.71
High	AEFQDALEK		0.012616	0.000473719	2	2	6	P0C0L4; P0C0L5	0	1050.51	0	263411360	129709112	499318016	4.11794e+08	2.00827e+08	499318016	3.70646e+08	1.53441e+08	0.413982	3	Shared	High	High	High	0.0006135	0.003479	2.61	21
High	DHAVDLIQK		0.00729195	0	2	2	7	P0C0L4; P0C0L5	0	1038.56	0	259637340	176794520	431191836	4.05894e+08	2.73728e+08	431191836	3.70272e+08	8.45602e+07	0.228373	3	Shared	High	High	High	0	0.001158	3.55	18.35
High	SVGFHLPSR		0.004702	0	1	1	6	P04114	0	999.537	0	213884152	258939728	375115296	3.34368e+08	4.00913e+08	375115296	3.70132e+08	3.35511e+07	0.0906463	3		High	High	High	0.0001238	0.00157	2.96	15.13
High	KLVLSSEK		0.0131327	0.000473719	1	1	5	P01024	1	903.551	0	182177696	254882100	430144450	2.84801e+08	3.9463e+08	430144450	3.69859e+08	7.57722e+07	0.204868	3		High	High	High	0.0001238	0.001701	2.91	14.64
High	GVALHRPDVYLLPPAR		3.29793e-06	0	1	1	7	P01871	0	1774.01	0	195751560	246234952	419528368	3.06021e+08	3.81242e+08	419528368	3.6893e+08	5.77465e+07	0.156524	3		High	High	High	0	5.406e-08	5.9	15.48
High	AVMDDFAAFVEK	1xOxidation [M3]	0.000427714	0	1	1	11	P02768	0	1358.63	0	634947304	23190460	56026506	9.92621e+08	3.59055e+07	56026506	3.61518e+08	5.46644e+08	1.51208	3		High	High	High	0	7.066e-05	3.17	22.84
High	MGLAFESTK		0.0277762	0.00124595	1	1	2	P04114	0	983.487	1	48870148	188525584	715162752	7.63993e+07	2.91891e+08	715162752	3.61151e+08	3.24965e+08	0.899804	3		Peak Found	High	High	0.0006135	0.003665	2.15	19.64
High	EPAHLMSLFGGKPMIIYK		1.67344e-06	0	1	1	11	P06396	0	2032.08	0	129538664	321372171	383172512	2.0251e+08	4.97576e+08	383172512	3.61086e+08	1.48768e+08	0.412001	3		High	High	High	0	2.999e-07	4.81	15.74
High	VDNALQSGNSQESVTEQDSKDSTYSLSSTLTLSK		1.07849e-10	0	1	1	9	P01834	1	3619.71	0	228157512	417397184	71179502	3.56682e+08	6.4625e+08	71179502	3.58037e+08	2.87538e+08	0.803095	3		High	High	Peak Found	0	1.449e-13	7.59	24.93
High	HLEVDVWVIEPQGLR		1.06641e-06	0	1	1	10	P19823	0	1789.96	0	168841966	313805019	320599196	2.63953e+08	4.8586e+08	320599196	3.56804e+08	1.15299e+08	0.323143	3		High	High	High	0	1.869e-07	5.12	18.95
High	ADLFYDVEALDLESPK		6.73385e-06	0	1	1	129	P04196	0	1824.89	0	159776150	237505444	4.50892e+08	2.4978e+08	3.67726e+08	4.50892e+08	3.56133e+08	1.01056e+08	0.283759	3		High	High	High	0	1.214e-06	4.79	35.39
High	SVSLPSLDPASAK		0.000975958	0	1	1	6	P04114	0	1271.68	0	280113216	217320704	293633632	4.37905e+08	3.36474e+08	293633632	3.56004e+08	7.40918e+07	0.208121	3		High	High	High	0	8.062e-05	2.99	21.92
High	TLLSNLEEAKK		0.00141917	0	1	1	6	P10909	1	1245.7	0	255078644	238631000	298740480	3.98768e+08	3.69469e+08	298740480	3.55659e+08	5.14237e+07	0.144587	3		High	High	High	0	0.0002676	3.5	16.48
High	YLDKTEQWSTLPPETK		5.38913e-06	0	2	2	5	P0C0L4; P0C0L5	1	1935.97	0	162628803	237630208	444786144	2.5424e+08	3.67919e+08	444786144	3.55648e+08	9.5864e+07	0.269547	3	Shared	High	High	High	0	9.933e-08	5.34	19.7
High	GLPAPIEK		0.221333	0.00938559	1	1	6	P01859	0	824.488	0	231099984	178645216	426292576	3.61282e+08	2.76594e+08	426292576	3.54723e+08	7.50646e+07	0.211615	3		High	High	High	0.005443	0.1066	1.7	18.77
High	VNSFFSTFK		0.0122417	0.000473719	1	1	4	P06727	0	1076.54	0	300334752	134493248	385115904	4.69517e+08	2.08234e+08	385115904	3.54289e+08	1.33342e+08	0.376364	3		High	High	High	0.0002443	0.001802	2.56	19.23
High	KDNEQHVFK		0.00210557	0	1	2	8	B4E1Z4	1	1144.57	0	170445611	304676188	324367588	2.6646e+08	4.71726e+08	324367588	3.54184e+08	1.05831e+08	0.298803	3		High	High	High	0	0.0008431	3.74	13.94
High	NMEQFQVSVSVAPNAK		7.64244e-06	0	1	1	11	Q14624	0	1748.86	0	116536576	276971152	446266160	1.82183e+08	4.2883e+08	446266160	3.52427e+08	1.47693e+08	0.419074	3		High	High	High	0	1.528e-07	4.49	23.1
High	ITLPDFR		0.0785041	0.00196095	1	1	3	P04114	0	861.483	0	305335200	159561696	327695104	4.77335e+08	2.47047e+08	327695104	3.50692e+08	1.16853e+08	0.333208	3		High	High	Peak Found	0.001638	0.02425	2.14	19.3
High	DVVLTTTFVDDIK		0.000163472	0	1	1	19	P02748	0	1465.78	0	176271259	189173400	483293912	2.75567e+08	2.92894e+08	483293912	3.50585e+08	1.15255e+08	0.328751	3		High	High	High	0	1.501e-05	3.69	26.44
High	ILLQGTPVAQMTEDAVDAER	1xOxidation [M11]	6.7614e-07	0	1	1	17	P01024	0	2173.08	0	585220488	33640316	79557626	9.14883e+08	5.20848e+07	79557626	3.48842e+08	4.90398e+08	1.40579	3		High	High	High	0	7.519e-09	4.81	26.14
High	LYHAFSAMK		0.00747798	0	1	1	7	P05155	0	1067.53	0	81691889	247598200	527317824	1.2771e+08	3.83353e+08	527317824	3.46127e+08	2.02388e+08	0.584722	3		High	High	High	0.000719	0.004658	3.12	15.03
High	TMTIHNGMFFSTYDRDNDGWLTSDPR		1.61676e-05	0	1	1	7	P02675	1	3077.35	0	68223176	320701686	433094388	1.06654e+08	4.96538e+08	433094388	3.45429e+08	2.09204e+08	0.605635	3		High	High	High	0	5.958e-07	4.32	18.67
High	EAVEHLQK		0.0222035	0.00124595	1	1	6	P06727	0	953.505	0	248355384	243941232	268550736	3.88257e+08	3.77691e+08	268550736	3.44833e+08	6.62732e+07	0.192189	3		High	High	High	0.0005724	0.002834	3.3	15.69
High	ETLLQDFR		0.00956996	0	1	1	7	P02760	0	1021.53	0	241198896	212805536	327512640	3.77069e+08	3.29484e+08	327512640	3.44689e+08	2.80599e+07	0.0814066	3		High	High	High	0	0.001268	2.48	20.82
High	YIETDPANRDR		0.0148117	0.000945511	1	1	3	P06396	1	1349.64	0	246699648	355731872	95642312	3.85669e+08	5.50774e+08	95642312	3.44029e+08	2.30406e+08	0.669728	3		High	High	Peak Found	0.003637	0.06347	2.35	18.32
High	RQGALELIK		0.0238075	0.00124595	1	1	6	P01024	1	1027.63	0	185097968	205668040	422129776	2.89366e+08	3.18433e+08	422129776	3.4331e+08	6.97903e+07	0.203287	3		High	High	High	0.001607	0.02136	3.18	15.08
High	DRDGNTLTYYR		0.00102661	0	1	1	7	P02748	1	1373.64	0	229078728	257146744	268626448	3.58122e+08	3.98137e+08	268626448	3.41628e+08	6.63117e+07	0.194105	3		High	High	High	0	0.0001052	3.9	19.5
High	DTDTGALLFIGK		0.00114171	0	1	1	8	P36955	0	1250.66	0	183293125	186869821	447732148	2.86545e+08	2.89328e+08	447732148	3.41202e+08	9.22687e+07	0.270423	3		High	High	High	0	8.94e-05	3.75	25.95
High	ALYAQAR		0.133897	0.00514623	1	1	3	P19823	0	792.436	0	214356592	231272560	329432192	3.35106e+08	3.58076e+08	329432192	3.40872e+08	1.51672e+07	0.0444953	3		High	High	High	0.00182	0.02622	1.96	18.32
High	AYWDIMISNHQNSNR		4.67686e-06	0	1	2	7	A0A096LPE2	0	1848.84	0	125756014	318603596	330029760	1.96596e+08	4.93289e+08	330029760	3.39972e+08	1.48596e+08	0.437084	3		High	High	High	0	3.621e-07	4.45	18.38
High	TKKQELSEAEQATR		2.49638e-06	0	1	1	10	P01024	2	1618.84	0	179326207	433990242	63590986	2.80343e+08	6.71941e+08	63590986	3.38625e+08	3.08334e+08	0.910548	3		High	High	High	0	3.819e-08	5.33	14.97
High	LQETSNWLLSQQQADGSFQDLSPVIHR		3.84702e-09	0	1	1	13	P0C0L5	0	3097.53	0	134585536	171216225	534343090	2.10399e+08	2.65092e+08	534343090	3.36611e+08	1.7341e+08	0.515165	3		High	High	High	0	1.229e-11	6.32	23.03
High	ALDLINKR		0.0159672	0.00124595	1	1	7	P04196	1	942.573	0	218695616	219638504	327245856	3.4189e+08	3.40063e+08	327245856	3.364e+08	7.97979e+06	0.0237212	3		High	High	High	0.0002443	0.001929	2.8	15.51
High	AVDAALKK		0.0299231	0.00124595	1	1	6	P01042	1	815.499	0	195130176	286561632	260097280	3.0505e+08	4.43679e+08	260097280	3.36275e+08	9.56915e+07	0.284563	3		High	High	High	0.000719	0.00463	2.71	15.15
High	KGHIYQGSEADSVFSGFLIFPSA		1.97967e-05	0	1	1	9	P02745	1	2457.21	0	239994560	228182912	280195904	3.75187e+08	3.53292e+08	280195904	3.36225e+08	4.97422e+07	0.147943	3		High	High	High	0	9.133e-06	5.35	20
High	EQLTPLIKK		0.0519694	0.00159751	1	1	6	P02652	1	1069.66	0	235502624	392869952	24231598	3.68164e+08	6.08275e+08	24231598	3.33557e+08	2.93556e+08	0.880076	3		High	High	High	0.00104	0.008826	2.55	16.09
High	LNMGITDLQGLR		0.00035109	0	2	2	5	P0C0L4; P0C0L5	0	1330.71	0	126502784	129367232	601166848	1.97763e+08	2.00297e+08	601166848	3.33076e+08	2.32177e+08	0.697069	3	Shared	Peak Found	High	High	0	7.574e-05	3.78	21.57
High	SLPVSDSVLSGFEQR		5.28621e-05	0	1	1	13	P07360	0	1620.82	0	213087736	203314320	349906528	3.33123e+08	3.14789e+08	349906528	3.32606e+08	1.75647e+07	0.0528092	3		High	High	High	0	5.297e-06	3.64	23.34
High	SGSGLVGR		0.0167028	0.00124595	1	1	2	P10909	0	732.4	0	228970784	198633856	329950560	3.57953e+08	3.07542e+08	329950560	3.31815e+08	2.52572e+07	0.0761184	3		Peak Found	High	High	0.0003568	0.002032	2.73	18.43
High	VDFTLSSER		0.010424	0	2	2	4	P0C0L4; P0C0L5	0	1053.52	0	196202480	85357352	550709440	3.06726e+08	1.32158e+08	550709440	3.29864e+08	2.10233e+08	0.637332	3	Shared	High	High	High	0.0003568	0.002145	2.46	21.63
High	AAISGENAGLVR		0.000570759	0	1	1	6	P19827	0	1157.63	0	220066032	209046096	309208992	3.44032e+08	3.23663e+08	309208992	3.25635e+08	1.74951e+07	0.0537261	3		High	High	High	0	4.451e-05	3.83	20.49
High	GGTLGTPQTGSENDALYEYLR		2.81891e-06	0	1	1	13	P05452	0	2242.06	0	197363292	237260720	298525176	3.08541e+08	3.67347e+08	298525176	3.24804e+08	3.7182e+07	0.114475	3		High	High	High	0	6.708e-07	5.04	25.05
High	FVTVQATFGTQVVEK		3.94112e-05	0	1	1	11	P01024	0	1653.88	0	206105608	69687422	541962736	3.22208e+08	1.07896e+08	541962736	3.24022e+08	2.17039e+08	0.669828	3		High	High	High	0	1.176e-06	4.52	22.78
High	LDVTTSIGR		0.00639635	0	1	1	5	P04114	0	961.531	0	261087152	88188824	426943552	4.08161e+08	1.36541e+08	426943552	3.23882e+08	1.62513e+08	0.501767	3		High	High	High	0	0.001313	2.84	21.7
High	KTLLSNLEEAKK		2.87938e-05	0	1	1	6	P10909	2	1373.8	0	149110560	330234360	220649751	2.33107e+08	5.11297e+08	220649751	3.21684e+08	1.64327e+08	0.510834	3		High	High	High	0	3.285e-06	4.94	14.08
High	GDSGGPLIVHKR		0.000141151	0	1	2	8	B4E1Z4	1	1235.69	0	102387390	516116764	5647784	1.60064e+08	7.99096e+08	5647784	3.21602e+08	4.20668e+08	1.30804	3		High	High	Peak Found	0	1.682e-05	4.26	14.33
High	GGETSEMYLIQPDSSVKPYR	1xOxidation [M7]	3.6865e-06	0	1	1	6	P02675	0	2273.08	0	552617024	38199080	39941012	8.63913e+08	5.91431e+07	39941012	3.20999e+08	4.70276e+08	1.46504	3		High	High	High	0	8.85e-07	5.6	20.55
High	LALDNGGLAR		0.001677	0	1	1	6	Q14624	0	999.558	0	232867200	187606944	307472768	3.64044e+08	2.90469e+08	307472768	3.20662e+08	3.85201e+07	0.120127	3		High	High	High	0	0.000147	2.93	20.75
High	DSITTWEILAVSMSDKK		5.41649e-06	0	1	1	4	P01024	1	1923.97	0	85605291	247088194	443978256	1.33828e+08	3.82563e+08	443978256	3.20123e+08	1.64233e+08	0.51303	3		High	High	High	0	9.996e-08	4.37	21.59
High	TWYPEVPK		0.0406568	0.00124595	1	1	5	P04003	0	1019.52	0	156064176	168640848	447508704	2.43977e+08	2.61104e+08	447508704	3.1753e+08	1.1289e+08	0.355526	3		High	High	High	0.00104	0.008633	1.78	19.47
High	AVDAALK		0.157212	0.0075795	1	1	3	P01042	0	687.404	0	239170096	154331344	334285600	3.73898e+08	2.38949e+08	334285600	3.15711e+08	6.93654e+07	0.219712	3		High	High	High	0.002589	0.03474	2.01	18.46
High	DGFFGNPR		0.00843869	0	1	1	10	P01871	0	909.421	0	230739182	1.35309e+08	372045274	3.60718e+08	2.09497e+08	372045274	3.14086e+08	9.07544e+07	0.288947	3		High	High	High	0.0006135	0.003834	2.2	22.31
High	AATVGSLAGQPLQER		2.90585e-06	0	1	1	9	P02649	0	1497.8	0	243992124	204431872	244061392	3.81436e+08	3.16519e+08	244061392	3.14005e+08	6.87218e+07	0.218856	3		High	High	High	0	4.602e-08	4.79	22.12
High	ELLDTVTAPQK		0.000941993	0	1	1	8	P36955	0	1214.66	0	216064768	100075920	447492800	3.37777e+08	1.54946e+08	447492800	3.13405e+08	1.47788e+08	0.471556	3		High	High	High	0	6.512e-05	3.2	22.38
High	GWVTDGFSSLK		0.00620574	0	1	1	6	P02656	0	1196.59	0	139238340	101860744	561690368	2.17673e+08	1.5771e+08	561690368	3.12358e+08	2.18e+08	0.697918	3		High	High	High	0.0003568	0.002133	2.58	20.88
High	VDFTLSSERDFALLSLQVPLKDAK		2.28827e-07	0	2	2	7	P0C0L4; P0C0L5	2	2692.46	0	234318192	353686384	22895170	3.66313e+08	5.47607e+08	22895170	3.12272e+08	2.66498e+08	0.853416	3	Shared	High	High	Peak Found	0	1.958e-09	5.51	19.29
High	LTPLYELVK		0.0113536	0	1	1	6	P10643	0	1075.64	0	197400016	162178736	376928000	3.08598e+08	2.51099e+08	376928000	3.12208e+08	6.29922e+07	0.201763	3		High	High	High	0	0.001287	2.66	19.64
High	VKVEPLYELVTATDFAYSSTVR		2.78777e-07	0	1	1	7	P07358	1	2488.3	0	216216608	207341776	276989472	3.38014e+08	3.21024e+08	276989472	3.12009e+08	3.14954e+07	0.100944	3		High	High	High	0	4.85e-09	6.24	20.56
High	VHVSEEGTEPEAMLQVLGPKPALPAGTEDTAKEDAANR		1.6789e-13	0	1	1	7	P06396	1	3957.95	0	115209762	305495752	280985472	1.80109e+08	4.72995e+08	280985472	3.11363e+08	1.48787e+08	0.477857	3		High	High	High	0	4.712e-17	11.72	19
High	YYGGGYGSTQATFMVFQALAQYQK		2.58137e-08	0	1	1	25	P01024	0	2679.25	0	101312864	351760738	228376876	1.58384e+08	5.44626e+08	228376876	3.10462e+08	2.05789e+08	0.662848	3		High	High	High	0	4.322e-09	6.1	26.21
High	ALYYDLISSPDIHGTYK		5.41649e-06	0	1	1	5	P36955	0	1955.97	0	220545156	1.1106e+08	414615912	3.44781e+08	1.71953e+08	414615912	3.1045e+08	1.24921e+08	0.402387	3		High	High	High	0	3.686e-07	3.97	19.48
High	KAEEEHLGILGPQLHADVGDKVK		7.855e-09	0	1	1	6	P00450	2	2483.33	0	195012400	288833704	177330104	3.04865e+08	4.47197e+08	177330104	3.09798e+08	1.35001e+08	0.435772	3		High	High	High	0	2.977e-11	9.09	14.45
High	VSVFVPPR		0.0289017	0.00124595	1	1	5	P01871	0	900.53	0	231182528	103852544	405451744	3.61411e+08	1.60793e+08	405451744	3.09219e+08	1.30413e+08	0.421749	3		High	Peak Found	High	0.0006135	0.003822	2.38	19.11
High	TINVPLRR		0.00976444	0	1	1	7	P02746	1	968.6	0	165014980	290546232	218648772	2.5797e+08	4.49849e+08	218648772	3.08822e+08	1.23704e+08	0.400568	3		High	High	High	0.00182	0.02666	2.5	15.16
High	EDVYVVGTVLR		0.000449922	0	1	1	7	P04003	0	1249.68	0	193023514	70970331	508117608	3.01756e+08	1.09882e+08	508117608	3.06585e+08	1.99162e+08	0.649612	3		High	High	High	0	2.415e-05	3.1	23.03
High	NDLISATK		0.0169554	0.00124595	1	1	6	P19823	0	861.468	0	247421136	134918080	323643168	3.86797e+08	2.08892e+08	323643168	3.06444e+08	9.0191e+07	0.294315	3		High	High	High	0.0005724	0.003374	2.56	20.07
High	SGAQATWTELPWPHEK		1.60859e-05	0	1	1	9	P02790	0	1837.89	0	125066164	66467900	618762280	1.95518e+08	1.02911e+08	618762280	3.0573e+08	2.75019e+08	0.899549	3		High	High	High	0	1.136e-06	4.98	18.25
High	NNALDFVTK		0.00869745	0	1	1	4	P04114	0	1021.53	0	242480576	177098608	263362304	3.79073e+08	2.74199e+08	263362304	3.05545e+08	6.39074e+07	0.209159	3		High	High	High	0.0001238	0.00173	2.98	20.2
High	VTTSQDMLSIMEK	2xOxidation [M7; M11]	0.00121933	0	1	1	1	P05155	0	1514.71	0	192829616	204363440	294841888	3.01453e+08	3.16413e+08	294841888	3.04236e+08	1.10515e+07	0.0363255	3		High	Peak Found	Peak Found	0	8.318e-05	3.45	22.4
High	QIDDIDVR		0.0103197	0	1	1	7	P04114	0	973.495	0	228100160	225271120	203495952	3.56592e+08	3.48784e+08	203495952	3.02957e+08	8.62245e+07	0.284609	3		High	High	High	6.334e-05	0.001455	2.67	21.46
High	VTFQLTYEEVLKR		8.81478e-05	0	1	1	6	P19827	1	1625.89	0	214824012	231434868	210242836	3.35837e+08	3.58327e+08	210242836	3.01469e+08	7.98005e+07	0.264705	3		High	High	High	0	4.835e-06	3.87	17.95
High	FSVPAGIVIPSFQALTAR		1.21148e-05	0	1	1	18	P04114	0	1874.05	0	277833984	174393768	199300360	4.34342e+08	2.70011e+08	199300360	3.01218e+08	1.20588e+08	0.400335	3		High	High	High	0	6.39e-05	4.13	23.87
High	GHRPLDK		0.00590055	0	1	1	22	P02675	0	822.458	0	198587008	193797296	2.91879e+08	3.10454e+08	3.00054e+08	2.91879e+08	3.00795e+08	9.30941e+06	0.0309493	3		High	High	High	0	0.001196	3.91	11.97
High	NLQNNAEWVYQGAIR		1.23626e-05	0	1	1	11	P04114	0	1775.88	0	145556216	218269328	328637904	2.2755e+08	3.37943e+08	328637904	2.98044e+08	6.12264e+07	0.205428	3		High	High	High	0	1.483e-06	4.59	22.31
High	SLAPTAAAK		0.0311339	0.00124595	1	1	6	P19823	0	829.478	0	193546432	189767664	297323264	3.02574e+08	2.93815e+08	297323264	2.97904e+08	4.40835e+06	0.0147979	3		High	High	High	0.0006648	0.004511	2.29	18.79
High	VLVDHFGYTK		0.00177295	0	1	1	7	P04114	0	1178.62	1	216914872	129744858	350908020	3.39106e+08	2.00882e+08	350908020	2.96965e+08	8.34195e+07	0.280907	3		High	High	High	0	0.0003265	3.44	16.38
High	LAAAVSNFGYDLYR		3.28447e-05	0	1	1	7	P36955	0	1559.79	0	161120076	178176858	360560204	2.51881e+08	2.75869e+08	360560204	2.96103e+08	5.70952e+07	0.192822	3		High	High	High	0	1.27e-05	3.86	22.49
High	HPDYSVVLLLR		0.000591343	0	1	1	7	P02768	0	1311.74	0	245726712	110084020	332733168	3.84148e+08	1.70441e+08	332733168	2.95774e+08	1.11544e+08	0.377126	3		High	High	High	0	3.404e-05	3.62	17.06
High	LNHQLEGLTFQMK	1xOxidation [M12]	9.55851e-05	0	1	1	5	P06727	0	1574.8	0	520182976	10555343	57019380	8.13209e+08	1.63427e+07	57019380	2.95524e+08	4.4879e+08	1.51863	3		High	Peak Found	High	0	3.541e-06	4.65	16.97
High	QYYEGSEIVVAGR		0.000100549	0	1	1	12	P19827	0	1470.72	0	175125856	208641288	288361320	2.73777e+08	3.23036e+08	288361320	2.95058e+08	2.53035e+07	0.0857575	3		High	High	High	0	3.75e-06	4.04	22.8
High	AGDFLEANYMNLQR	1xOxidation [M10]	0.000369319	0	1	1	7	P01024	0	1657.76	0	501835056	28974095	54382240	7.84525e+08	4.48602e+07	54382240	2.94589e+08	4.24324e+08	1.44039	3		High	High	High	0	0.0002324	3.69	23.4
High	FSVVYAK		0.152279	0.00723355	1	1	2	P02765	0	813.451	0	285887200	138879840	219651568	4.46931e+08	2.15026e+08	219651568	2.93869e+08	1.32576e+08	0.451137	3		High	Peak Found	High	0.002369	0.03176	1.91	18.36
High	VGEVLK		0.140867	0.00620322	1	1	4	P08603	0	644.398	0	206383760	190881216	260952736	3.22642e+08	2.95539e+08	260952736	2.93045e+08	3.09204e+07	0.105514	3		High	High	High	0.00712	0.1399	1.96	17.93
High	AGVETTTPSK		0.00227148	0	1	2	4	P0DOY2	0	990.51	0	192701152	176067536	304228928	3.01252e+08	2.72603e+08	304228928	2.92695e+08	1.74636e+07	0.0596649	3		High	High	High	0	0.000214	2.99	20.29
High	AEAQAQYSAAVAK		0.000995914	0	1	1	6	Q14624	0	1307.66	0	202265392	217978424	219344962	3.16204e+08	3.37493e+08	219344962	2.91014e+08	6.29733e+07	0.216393	3		High	High	High	0	7.746e-05	3.68	21.5
High	TNQVNSGGVLLR		0.000859981	0	1	1	6	P02747	0	1257.69	0	199464574	169490337	296541838	3.11826e+08	2.62419e+08	296541838	2.90262e+08	2.52946e+07	0.087144	3		High	High	High	0	0.0001956	3.77	20.67
High	FPEVDVLTK		0.00605123	0	1	1	6	P04114	0	1047.57	0	226344928	81121632	386545472	3.53848e+08	1.25599e+08	386545472	2.88664e+08	1.42162e+08	0.49248	3		High	High	High	0	0.001107	2.9	21.06
High	FWDYLR		0.212852	0.00907416	1	1	4	P02649	0	899.441	0	181350976	190320688	287622656	2.83508e+08	2.94671e+08	287622656	2.88601e+08	5.64509e+06	0.0195602	3		High	High	Medium	0.00753	0.1528	1.54	19.11
High	QIQVSWLR		0.0217651	0.00124595	1	1	3	P01871	0	1029.58	0	138862240	177296976	369733120	2.17085e+08	2.74506e+08	369733120	2.87108e+08	7.71003e+07	0.268541	3		High	High	High	0.0006135	0.003939	2.61	19.11
High	LDTLAQEVALLK		9.60702e-05	0	1	1	9	P05452	0	1313.77	0	247233283	92621092	330066470	3.86503e+08	1.43404e+08	330066470	2.86658e+08	1.2723e+08	0.44384	3		High	High	High	0	3.565e-06	3.76	22.39
High	QKPDGVFQEDAPVIHQEMIGGLR	1xOxidation [M18]	8.67362e-06	0	1	1	4	P01024	0	2580.29	0	491878824	25596196	46826640	7.68961e+08	3.96302e+07	46826640	2.85139e+08	4.19017e+08	1.46952	3		High	Peak Found	High	0	1.131e-05	5.16	18.22
High	ENEGFTVTAEGK		0.0011769	0	1	1	5	P01024	0	1281.6	0	262097664	53477136	361934688	4.09741e+08	8.27979e+07	361934688	2.84824e+08	1.76585e+08	0.61998	3		High	High	High	0	0.0001481	3.44	22.73
High	NKPGVYTK		0.0709462	0.00196095	1	2	6	Q9BYE2	0	906.504	0	141374380	279934368	196601480	2.21012e+08	4.33418e+08	196601480	2.83677e+08	1.30253e+08	0.459157	3		High	High	High	0.002144	0.02893	2.78	14.34
High	LAVYQAGAR		0.0105293	0	1	1	3	P02649	0	948.526	0	230223712	182619184	207999952	3.59912e+08	2.82747e+08	207999952	2.83553e+08	7.59591e+07	0.267884	3		High	High	High	6.334e-05	0.001422	2.68	19.31
High	DTIVFK		0.164504	0.00818277	1	1	6	P04003	0	722.408	0	218125024	96017824	358906560	3.40998e+08	1.48663e+08	358906560	2.82856e+08	1.16559e+08	0.412079	3		High	High	High	0.003931	0.07174	1.61	20.96
High	GGYTLVSGYPK		0.00655963	0	1	1	6	P02790	0	1141.59	0	170860832	100433024	425722976	2.67109e+08	1.55499e+08	425722976	2.82777e+08	1.35792e+08	0.480207	3		High	High	High	0	0.0006649	3.07	19.91
High	VNWEEEAASGLLTSLK		1.78903e-05	0	1	1	5	P04114	0	1746.89	1	260091830	7.64425e+06	429559344	4.06605e+08	1.18355e+07	429559344	2.82667e+08	2.34827e+08	0.830757	3		High	Peak Found	High	0	4.408e-07	5.25	24.32
High	FSSHVGGTLGQFYQEVLWGSPAASDDGR		9.86483e-09	0	1	1	10	Q14624	0	2968.39	0	82996808	35306028	660368896	1.2975e+08	5.46638e+07	660368896	2.81594e+08	3.3017e+08	1.1725	3		High	High	High	0	3.949e-11	8.38	22.41
High	TMEQFTIHLTVNPQSK		3.55814e-06	0	1	1	3	P19827	0	1873.95	0	77839256	229797462	364847128	1.21687e+08	3.55792e+08	364847128	2.80775e+08	1.37849e+08	0.490958	3		Peak Found	High	High	0	5.912e-08	4.53	18.47
High	TYLPAVDEK		0.0123652	0.000473719	1	2	3	K7ER74	0	1035.54	0	206903088	167335888	254921760	3.23454e+08	2.59084e+08	254921760	2.79153e+08	3.84222e+07	0.137638	3		Peak Found	High	High	6.334e-05	0.001426	2.12	20.36
High	LTSLSDR		0.0831593	0.0022938	2	2	4	P0C0L4; P0C0L5	0	791.426	0	217649568	74583128	379061056	3.40254e+08	1.15476e+08	379061056	2.78264e+08	1.42307e+08	0.511412	3	Shared	High	High	High	0.0025	0.03346	2.15	19.15
High	VHVSEEGTEPEAMLQVLGPKPALPAGTEDTAK		1.51872e-12	0	1	1	6	P06396	0	3301.66	0	50956068	52419072	673394952	7.96603e+07	8.11597e+07	673394952	2.78072e+08	3.42361e+08	1.2312	3		High	High	High	0	7.201e-11	8.07	19.73
High	NHMQYEIVIK		0.00392049	0	1	1	6	P19827	0	1274.66	0	86706755	213051292	367303552	1.3555e+08	3.29864e+08	367303552	2.77573e+08	1.24412e+08	0.448213	3		High	High	High	0	0.0004106	3.97	15.75
High	QIGSVYR		0.100148	0.00266732	1	1	6	P04196	0	822.447	0	191017456	172678848	266155168	2.9862e+08	2.67356e+08	266155168	2.77377e+08	1.84067e+07	0.06636	3		High	High	High	0.001638	0.02191	2.27	18.23
High	LSQRFPK		0.0808	0.0022938	1	1	5	P02768	1	875.51	0	87324166	446450440	3852968	1.36515e+08	6.91233e+08	3852968	2.772e+08	3.64646e+08	1.31546	3		High	High	Peak Found	0.002544	0.03407	2.48	14.06
High	VTYDVSR		0.0567451	0.00159751	1	1	5	P19827	0	839.426	0	171924480	178870512	285043104	2.68772e+08	2.76943e+08	285043104	2.76919e+08	8.13567e+06	0.0293792	3		High	High	High	0.00104	0.008424	1.98	19.85
High	VDNALQSGNSQESVTEQDSK		3.93343e-07	0	1	1	18	P01834	0	2135.97	0	124689910	89386146	496612624	1.94929e+08	1.38395e+08	496612624	2.76646e+08	1.92583e+08	0.696135	3		High	High	High	0	6.354e-06	5.52	26.59
High	EMSGSPASGIPVK		0.0035979	0	2	2	3	P0C0L4; P0C0L5	0	1259.63	0	80511168	207005920	383373632	1.25864e+08	3.20504e+08	383373632	2.76581e+08	1.34256e+08	0.485414	3	Shared	High	High	High	0	0.0003186	3.08	21.44
High	AETGDKVYVHLK		0.000132161	0	1	1	5	P00450	1	1359.73	0	161873888	244437032	195650392	2.5306e+08	3.78458e+08	195650392	2.75723e+08	9.34874e+07	0.339063	3		High	High	High	0	5.298e-06	4.27	14.64
High	ALYLQYTDETFR		0.000307794	0	1	1	10	P00450	0	1519.74	0	174199392	142452794	332303478	2.72328e+08	2.20558e+08	332303478	2.75063e+08	5.59231e+07	0.20331	3		High	High	High	0	1.508e-05	3.59	22.68
High	LELELRPTGEIEQYSVSATYELQR		2.68807e-08	0	1	1	12	P04114	0	2824.44	0	137133408	1.14759e+08	430987631	2.14382e+08	1.7768e+08	430987631	2.7435e+08	1.36888e+08	0.498953	3		High	High	High	0	5.28e-10	6.9	22.16
High	IEGSNKVPVDPATYGQFYGGDSYIILYNYR		9.48257e-08	0	1	1	38	P06396	1	3399.65	0	135411396	266961048	191528880	2.1169e+08	4.13332e+08	191528880	2.72184e+08	1.22653e+08	0.450625	3		High	High	High	0	9.435e-08	5.23	24.77
High	QSTLDKEL		0.128428	0.00370321	1	1	3	P04003	1	933.489	0	175947536	197773648	233415952	2.75061e+08	3.0621e+08	233415952	2.71562e+08	3.6523e+07	0.134492	3		High	High	High	0.001638	0.02468	2.46	19.39
High	HGGLYHENMR		0.000162647	0	1	1	7	P08603	0	1213.55	0	5.76664e+07	284372379	284185078	9.01507e+07	4.4029e+08	284185078	2.71542e+08	1.75412e+08	0.645984	3		High	High	High	0	6.817e-06	4.06	13.05
High	ETAVDGELVVLYDVK		1.32037e-05	0	1	1	32	P19823	0	1649.86	0	106223972	164576336	392252398	1.66061e+08	2.54811e+08	392252398	2.71042e+08	1.13966e+08	0.420473	3		High	High	High	0	3.31e-06	4.53	25.18
High	VTSTLTIK		0.0788824	0.00196095	1	1	3	P01871	0	862.524	0	194826608	118477576	324114016	3.04575e+08	1.83437e+08	324114016	2.70709e+08	7.62082e+07	0.281514	3		High	High	High	0.001261	0.01266	2.21	18.55
High	QWAGLVEK		0.0373871	0.00124595	1	1	6	P02649	0	930.504	0	158478112	187297008	274242016	2.47751e+08	2.89989e+08	274242016	2.70661e+08	2.13457e+07	0.0788651	3		High	High	High	0.001006	0.006755	2.57	19.08
High	ELISER		0.130228	0.00442974	1	1	5	P02790	0	746.404	0	214495136	99071720	321289536	3.35323e+08	1.53391e+08	321289536	2.70001e+08	1.01231e+08	0.374927	3		High	High	High	0.003193	0.04549	1.93	19.12
High	GIISALLVPPETEEAK		1.16339e-05	0	1	1	16	P04114	0	1666.93	0	227796936	88820052	313688024	3.56118e+08	1.37519e+08	313688024	2.69108e+08	1.15918e+08	0.430747	3		High	High	High	0	2.577e-07	3.94	23.61
High	ARAHVDALR		0.000877566	0	1	1	5	P02647	1	1008.57	0	34371776	476900686	10204453	5.37339e+07	7.38378e+08	10204453	2.67439e+08	4.08426e+08	1.52717	3		High	High	High	0	5.547e-05	3.78	13.04
High	QVFLYPEKDEPTYILNIK		4.49558e-05	0	1	1	3	P04114	1	2210.17	0	254597376	97491192	251397376	3.98015e+08	1.50944e+08	251397376	2.66786e+08	1.24252e+08	0.465739	3		High	High	High	0	1.387e-06	5.39	19.48
High	KLWAYLTINQLLAER		4.8654e-07	0	1	1	7	P19823	1	1832.04	0	1.0115e+08	319708694	145454093	1.58129e+08	4.95e+08	145454093	2.66195e+08	1.98253e+08	0.744767	3		High	High	High	0	4.999e-09	5.55	17.45
High	AYKSELEEQLTPVAEETR		3.48681e-06	0	1	1	7	P02649	1	2093.04	0	213245707	227696217	1.11636e+08	3.3337e+08	3.52539e+08	1.11636e+08	2.65848e+08	1.33895e+08	0.503652	3		High	High	High	0	8.972e-07	4.86	19.96
High	LAIPEGK		0.0893452	0.0022938	1	1	6	P04114	0	727.435	0	208261392	159566432	223053616	3.25578e+08	2.47054e+08	223053616	2.65229e+08	5.36239e+07	0.20218	3		High	High	High	0.001337	0.01579	1.7	18.55
High	YVYIAELLAHK		0.00116505	0	1	1	6	P27169	0	1319.74	0	205538644	83062534	345209712	3.21321e+08	1.28605e+08	345209712	2.65045e+08	1.18763e+08	0.448087	3		High	High	High	0	8.179e-05	3.1	17.21
High	SGVQQLIQYYQDQK		0.000777198	0	1	1	10	Q13790	0	1697.85	0	198703768	126466494	283584280	3.10636e+08	1.95806e+08	283584280	2.63342e+08	6.00315e+07	0.22796	3		High	High	High	0	4.986e-05	4.47	22.68
High	VDTVDPPYPR		0.00103182	0	1	1	6	P04004	0	1158.58	0	203265120	137445728	259275552	3.17767e+08	2.12805e+08	259275552	2.63283e+08	5.25955e+07	0.199768	3		High	High	High	0	6.788e-05	3.06	22.48
High	EFDHNSNIR		0.00584133	0	1	1	5	P08603	0	1131.52	0	184002712	154209396	262070984	2.87654e+08	2.3876e+08	262070984	2.62828e+08	2.44556e+07	0.093048	3		High	High	High	0	0.0006061	2.94	16.69
High	IDSLLENDR		0.0031391	0	1	1	5	P10909	0	1074.54	0	93709544	21509504	607623680	1.46497e+08	3.33029e+07	607623680	2.62475e+08	3.04219e+08	1.15904	3		High	High	High	0	0.0003895	3.3	22.21
High	HTSLGPLEAK		0.00111883	0	1	1	5	P07357	0	1052.57	1	145009984	189092215	267372492	2.26696e+08	2.92769e+08	267372492	2.62279e+08	3.33295e+07	0.127077	3		High	High	High	0	0.0001136	3.6	15.31
High	ALNHLPLEYNSALYSR		0.000115276	0	1	1	3	P13671	0	1860.96	0	144402160	208014384	234728624	2.25746e+08	3.22066e+08	234728624	2.60847e+08	5.32071e+07	0.203978	3		High	High	High	0	4.466e-06	5.14	17.94
High	GVFVLNKK		0.144142	0.00655439	1	1	6	P01024	1	904.561	0	395693212	76211688	43172864	6.18592e+08	1.17997e+08	43172864	2.59921e+08	3.12864e+08	1.20369	3		High	High	High	0.006995	0.1369	2.21	14.59
High	KTSLEDFYLDEER		9.20788e-07	0	1	1	8	P36955	1	1644.78	0	191916634	130645742	277182640	3.00026e+08	2.02277e+08	277182640	2.59828e+08	5.1133e+07	0.196795	3		High	High	High	0	1.53e-07	5.07	18.45
High	ATGVLYDYVNK		0.00376524	0	1	1	8	P04114	0	1242.64	1	210370637	8.28903e+07	321525920	3.28875e+08	1.28338e+08	321525920	2.5958e+08	1.13718e+08	0.438086	3		High	High	High	0	0.000336	3.38	21.19
High	QVKDNENVVNEYSSELEK		0.000134183	0	1	1	4	P02675	1	2124.01	0	189958944	172328624	214803696	2.96965e+08	2.66814e+08	214803696	2.59528e+08	4.15626e+07	0.160147	3		High	High	High	0	5.37e-06	5.27	19.93
High	VQEAHLTEDQIFYFPK		1.83311e-06	0	1	1	6	P07360	0	1964.98	0	190407936	159321168	232780832	2.97667e+08	2.46675e+08	232780832	2.59041e+08	3.41651e+07	0.131891	3		High	High	High	0	3.352e-07	5.38	19.2
High	EALQGVGDMGR	1xOxidation [M9]	0.00347289	0	1	2	6	A0A096LPE2	0	1148.54	0	457350880	21137958	29293502	7.14983e+08	3.27276e+07	29293502	2.59001e+08	3.94895e+08	1.52468	3		High	High	High	0	0.0003039	2.92	22.34
High	YNPVVIDFEMQPIHEVLR		7.00532e-07	0	1	1	2	P07357	0	2199.13	0	93302088	171326192	364639462	1.4586e+08	2.65262e+08	364639462	2.58587e+08	1.09542e+08	0.423618	3		Peak Found	High	High	0	7.892e-09	5.05	20.09
High	GQIVFMNR		0.0464302	0.00159751	2	2	4	P0C0L4; P0C0L5	0	964.503	0	97028936	85111448	491523904	1.51687e+08	1.31777e+08	491523904	2.58329e+08	2.02198e+08	0.782714	3	Shared	High	High	High	0.001006	0.006638	2.4	19.17
High	ITPGKPYILTVPGHLDEMQLDIQAR		1.05463e-07	0	2	2	5	P0C0L4; P0C0L5	0	2805.5	0	68020016	216108752	331881160	1.06337e+08	3.34598e+08	331881160	2.57605e+08	1.3101e+08	0.508567	3	Shared	High	High	High	0	3.358e-06	5.62	18.07
High	DWHGVPGQVDAAMAGR	1xOxidation [M13]	0.00041492	0	1	1	5	P04004	0	1682.77	0	399896928	50252180	68750648	6.25164e+08	7.78047e+07	68750648	2.5724e+08	3.18664e+08	1.23878	3		High	High	High	0	2.187e-05	4.39	21.16
High	YHWEHTGLTLR		0.000246336	0	1	1	8	P04114	0	1412.71	0	123300731	104565458	416314966	1.92758e+08	1.61897e+08	416314966	2.5699e+08	1.3884e+08	0.540253	3		High	High	High	0	1.147e-05	3.75	13.82
High	GQGTLSVVTMYHAK	1xOxidation [M10]	6.74034e-05	0	1	1	4	P01024	0	1507.76	0	433217816	21036770	59369293	6.77255e+08	3.25709e+07	59369293	2.56398e+08	3.64719e+08	1.42247	3		High	Peak Found	High	0	2.285e-06	3.5	17.15
High	AAVYHHFISDGVRK		0.00063156	0	1	1	14	P01024	1	1599.84	0	3.41765e+07	453531106	9.31409e+06	5.34286e+07	7.02196e+08	9.31409e+06	2.54979e+08	3.87928e+08	1.52141	3		High	High	High	0.0001238	0.001691	4.1	12.92
High	GDSTFESK		0.154377	0.00723355	1	1	6	P02671	0	870.384	0	174080256	106819864	320184704	2.72142e+08	1.65388e+08	320184704	2.52571e+08	7.92325e+07	0.313703	3		High	High	High	0.003766	0.06383	2.03	20.44
High	VTIKPAPETEKRPQDAK		5.39435e-05	0	1	1	6	P01024	1	1908.05	0	105061741	379494796	5.13043e+06	1.64244e+08	5.87566e+08	5.13043e+06	2.52314e+08	3.0104e+08	1.19312	3		High	High	Peak Found	0	1.738e-06	4.34	14.29
High	KGEWVALNPLRK		2.25819e-05	0	1	1	4	P08603	2	1410.82	0	66930520	401832414	29043470	1.04633e+08	6.22151e+08	29043470	2.51943e+08	3.2283e+08	1.28136	3		High	High	Peak Found	0	1.152e-05	4.76	14.23
High	EFHLHLR		0.0147377	0.000473719	2	2	11	P0C0L4; P0C0L5	0	951.516	0	139775337	133899168	319281632	2.18513e+08	2.07314e+08	319281632	2.48369e+08	6.16665e+07	0.248285	3	Shared	High	High	High	0.001091	0.008959	2.36	12.77
High	LPYSVVR		0.143482	0.00620322	1	1	3	P01024	0	833.488	0	130100832	141463232	320684480	2.03388e+08	2.19025e+08	320684480	2.47699e+08	6.36886e+07	0.257121	3		High	High	High	0.003352	0.05169	2.04	18.29
High	IYGNQDTSSQLKK		0.000114115	0	1	1	3	P19823	1	1481.76	0	140170002	235552464	153219560	2.1913e+08	3.64702e+08	153219560	2.45684e+08	1.08213e+08	0.440457	3		Peak Found	High	High	0	4.41e-06	3.67	17.71
High	VLADKFIIPGLK		0.000180891	0	1	1	6	P04114	1	1313.82	0	233333076	160787964	120689080	3.64773e+08	2.48946e+08	120689080	2.44802e+08	1.22095e+08	0.498747	3		High	High	High	0	9.286e-06	3.98	16.88
High	KYVLPNFEVK		0.000473281	0	2	2	9	P0C0L4; P0C0L5	1	1236.7	0	134018228	146959808	296908312	2.09512e+08	2.27536e+08	296908312	2.44652e+08	4.61437e+07	0.188609	3	Shared	High	High	High	0	4.333e-05	3.83	15.65
High	ELSHLPSLYDYSAYR		1.33381e-05	0	1	1	6	P10643	0	1813.88	0	138702455	93450784	371968172	2.16835e+08	1.44688e+08	371968172	2.44497e+08	1.16137e+08	0.475005	3		High	High	High	0	8.033e-05	4.05	18.94
High	IAFSATR		0.129625	0.00406705	1	1	3	P02746	0	765.425	0	148749536	168547488	236827312	2.32542e+08	2.6096e+08	236827312	2.43443e+08	1.53204e+07	0.0629322	3		High	High	High	0.00173	0.02509	2.17	18.3
High	HGTDDGVVWMNWK	1xOxidation [M10]	3.61259e-06	0	1	1	4	P02675	0	1560.69	0	333529136	70893088	96518992	5.2141e+08	1.09763e+08	96518992	2.42564e+08	2.41579e+08	0.995938	3		High	High	High	0	6.038e-08	4.6	18.16
High	QGFFPDSVNK		0.00406157	0	1	1	6	P04114	0	1138.55	0	204520544	127696120	207118512	3.1973e+08	1.9771e+08	207118512	2.41519e+08	6.78952e+07	0.281117	3		High	High	High	0	0.0006136	3.39	20.81
High	VTSGSTTTTR		0.00976444	0	1	1	4	P02671	0	1010.51	0	159127264	142240848	253587152	2.48766e+08	2.20229e+08	253587152	2.40861e+08	1.80292e+07	0.074853	3		High	High	High	0	0.001076	2.61	19.89
High	GPEVQLVAHSPWLK		8.20378e-06	0	2	2	5	P0C0L4; P0C0L5	0	1560.85	0	86133488	185655540	292022000	1.34654e+08	2.87448e+08	292022000	2.38041e+08	8.95654e+07	0.37626	3	Shared	High	High	High	0	1.675e-07	4.87	17.12
High	AVSMPSFSILGSDVR		3.90141e-05	0	1	1	6	P04114	0	1565.8	0	93707504	147511104	333341696	1.46494e+08	2.28389e+08	333341696	2.36075e+08	9.36606e+07	0.396741	3		High	High	High	0	8.225e-06	4.07	22.63
High	SGVQMNTNFFHESGLEAHVALK		3.63863e-09	0	1	1	6	P04114	0	2416.17	0	81445184	206611292	258966437	1.27324e+08	3.19893e+08	258966437	2.35395e+08	9.84247e+07	0.418126	3		High	High	High	0	3.586e-07	6.95	16.48
High	AFQYHSK		0.14681	0.00655439	1	3	5	P00747	0	880.431	0	118657708	167945756	259722056	1.85499e+08	2.60028e+08	259722056	2.35083e+08	4.29412e+07	0.182664	3		High	High	High	0.002186	0.03005	1.66	14.37
High	HQQTVTIPPK		0.00878544	0	1	1	10	P01024	0	1148.64	0	92670104	166134576	301847072	1.44872e+08	2.57224e+08	301847072	2.34648e+08	8.08858e+07	0.344712	3		High	High	High	0	0.0009743	3.67	15.44
High	VSTAFVYTK		0.00956996	0	1	1	3	P04114	0	1015.55	0	201423280	110500304	217208960	3.14888e+08	1.71086e+08	217208960	2.34394e+08	7.3425e+07	0.313254	3		High	High	High	0.0003568	0.002213	2.79	19.6
High	GILNEIKDR		0.0139472	0.000473719	1	1	6	P07358	1	1057.6	0	176023756	195777864	123662988	2.7518e+08	3.0312e+08	123662988	2.33988e+08	9.65599e+07	0.412671	3		High	High	High	0.00113	0.009109	2.69	16.09
High	LSGNVLSYTFQVK		6.53867e-05	0	1	1	7	P10643	0	1455.78	0	134423216	1.50306e+08	254161711	2.10146e+08	2.32716e+08	254161711	2.32341e+08	2.20105e+07	0.0947334	3		High	High	High	0	2.58e-06	4.4	21.18
High	EQHLFLPFSYK		0.0429193	0.00124595	1	1	3	P04114	0	1408.73	0	198881168	109642488	215520304	3.10914e+08	1.69758e+08	215520304	2.32064e+08	7.20174e+07	0.310334	3		High	High	High	0.0009145	0.006031	2.68	16.95
High	YYWGGQYTWDMAK	1xOxidation [M11]	0.000480523	0	1	1	10	P02675	0	1684.71	0	282009920	75584730	136864520	4.4087e+08	1.17027e+08	136864520	2.31587e+08	1.81515e+08	0.783789	3		High	High	High	0	7.983e-05	3.06	22.22
High	KYNSQNQSNNQFVLYR		4.6814e-05	0	1	1	4	P01042	1	2002.97	0	142338288	183919888	184259216	2.22519e+08	2.8476e+08	184259216	2.30513e+08	5.07252e+07	0.220054	3		High	High	High	0	1.937e-06	5.02	17.64
High	EKAEAQAQYSAAVAK		3.74292e-06	0	1	1	7	Q14624	1	1564.8	0	147298876	166458646	198392344	2.30274e+08	2.57726e+08	198392344	2.28797e+08	2.96941e+07	0.129784	3		High	High	High	0	6.295e-08	5.02	18.22
High	ELAAQTIK		0.0604547	0.00159751	1	1	3	P19827	0	873.504	0	136204000	97751544	320986080	2.1293e+08	1.51347e+08	320986080	2.28421e+08	8.58738e+07	0.375946	3		High	High	High	0.001337	0.01445	2.45	19.4
High	GEVLPLPEANFPSFPLPHHK		2.33965e-05	0	1	1	7	P04196	0	2226.17	0	208255404	82700672	231610664	3.25568e+08	1.28044e+08	231610664	2.28408e+08	9.8801e+07	0.432564	3		High	High	High	0	7.231e-06	4.6	17.22
High	LGFTDLFSK		0.00770744	0	1	1	3	P29622	0	1027.55	0	140777968	115418480	283857888	2.2008e+08	1.78701e+08	283857888	2.27546e+08	5.29746e+07	0.232808	3		High	High	High	0.0003568	0.002025	2.5	20.72
High	QHLGDVLNFLPL		0.187348	0.00907416	1	1	5	P06681	0	1365.75	0	119154552	137917872	281516032	1.86276e+08	2.13536e+08	281516032	2.27109e+08	4.90494e+07	0.215973	3		High	High	Medium	0.003151	0.04409	3.16	21.38
High	SHALQLNNR		0.0140173	0.000473719	2	2	6	P0C0L4; P0C0L5	0	1052.56	0	104776398	155572220	276549576	1.63798e+08	2.4087e+08	276549576	2.27073e+08	5.7628e+07	0.253787	3	Shared	High	High	High	0.0001238	0.001656	2.62	15.31
High	DLHLSDVFLK		0.00484657	0	1	1	5	P13671	0	1186.65	0	136114116	136447296	257036376	2.12789e+08	2.11259e+08	257036376	2.27028e+08	2.59991e+07	0.114519	3		High	High	High	0.0005724	0.003159	3.66	18.88
High	KATVVYQGER		0.00566719	0	1	1	5	P02749	1	1150.62	0	103082712	194670848	212682352	1.61151e+08	3.01406e+08	212682352	2.2508e+08	7.09448e+07	0.315199	3		High	High	High	0	0.0005547	3.44	15.61
High	NSVDELNNNVEAVSQTSSSSFQYMYLLK	1xOxidation [M24]	2.55536e-08	0	1	1	34	P02675	0	3183.48	0	369482722	2.80208e+07	4.96507e+07	5.77617e+08	4.33842e+07	4.96507e+07	2.23551e+08	3.06647e+08	1.37171	3		High	High	High	0	6.994e-10	8.73	32.46
High	AKLEEQAQQIR		0.00125057	0	1	1	5	P02649	1	1313.72	0	178889876	184135456	105303736	2.79661e+08	2.85094e+08	105303736	2.23353e+08	1.0227e+08	0.457884	3		High	High	High	0	8.589e-05	3.64	16.47
High	GGVASGFK		0.0277762	0.00124595	1	1	5	P06396	0	722.383	0	156039248	102067552	266521216	2.43938e+08	1.5803e+08	266521216	2.2283e+08	5.72432e+07	0.256892	3		High	High	High	0.0006135	0.003666	2.37	17.42
High	TLEIPGNSDPNMIPDGDFNSYVR		2.50905e-06	0	2	2	32	P0C0L4; P0C0L5	0	2551.18	0	19507554	1.61667e+08	385721146	3.04964e+07	2.50306e+08	385721146	2.22175e+08	1.79275e+08	0.806912	3	Shared	High	High	High	0	3.039e-07	4.35	32.38
High	IPKPEASFSPR		0.00404111	0	1	1	3	Q14624	0	1228.67	0	192350512	139022592	146492032	3.00704e+08	2.15247e+08	146492032	2.20814e+08	7.72566e+07	0.349872	3		High	High	High	0	0.0006305	3.23	16.1
High	TSSFALNLPTLPEVKFPEVDVLTK		4.39687e-07	0	1	1	62	P04114	1	2645.44	0	67107552	352842704	9567985	1.0491e+08	5.46301e+08	9567985	2.2026e+08	2.86356e+08	1.30008	3		High	High	Peak Found	0	4.94e-08	6.32	23.8
High	EQPPSLTR		0.101102	0.00301053	1	1	6	P00748	0	927.489	0	181755680	118452384	187300368	2.84141e+08	1.83398e+08	187300368	2.1828e+08	5.70708e+07	0.261457	3		High	High	High	0.003931	0.0711	1.86	19.98
High	GSSTWLTAFVLK		0.00472579	0	1	1	6	P0C0L5	0	1309.72	0	110941110	127993196	281140414	1.73436e+08	1.9817e+08	281140414	2.17582e+08	5.64154e+07	0.259283	3		High	High	High	0	0.0007345	3.2	20.44
High	SSGWHFVVK		0.00477374	0	1	1	5	P10643	0	1046.54	0	76746575	173484048	262769632	1.19979e+08	2.68603e+08	262769632	2.17117e+08	8.41747e+07	0.387693	3		High	High	High	0	0.00045	3.32	14.63
High	AVISPGFDVFAK		0.00843869	0	2	2	2	P06681; B4E1Z4	0	1250.68	0	130567512	152840496	210280832	2.04118e+08	2.36641e+08	210280832	2.17013e+08	1.7275e+07	0.0796036	3	Shared	Peak Found	High	High	0	0.0009016	2.74	21.28
High	KLTISEQNIQR		0.000347553	0	1	1	6	P04114	1	1329.75	0	167292388	135163658	179241548	2.6153e+08	2.09272e+08	179241548	2.16681e+08	4.16418e+07	0.19218	3		High	High	High	0	0.0005772	4.52	16.23
High	LIDQYGTHYLQSGSLGGEYR		6.59239e-07	0	1	1	3	P10643	0	2257.09	0	115848432	144210464	244048160	1.81107e+08	2.23279e+08	244048160	2.16145e+08	3.20711e+07	0.148378	3		High	High	High	0	7.287e-09	5.08	19.65
High	DPDQTDGLGLSYLSSHIANVER		9.46398e-10	0	1	1	8	P06396	0	2387.15	0	119619352	33413532	408920824	1.87003e+08	5.17337e+07	408920824	2.15886e+08	1.80337e+08	0.835334	3		High	High	High	0	2.144e-12	6.8	24.03
High	LELSVDGAK		0.0128073	0.000473719	2	2	4	P0C0L4; P0C0L5	0	931.509	0	127551840	98384504	292755264	1.99403e+08	1.52327e+08	292755264	2.14829e+08	7.14735e+07	0.3327	3	Shared	High	High	High	6.334e-05	0.001487	2.32	20.57
High	NIILPVYDK		0.0556486	0.00159751	1	1	3	P04114	0	1074.62	0	202554640	76018512	209560560	3.16656e+08	1.17698e+08	209560560	2.14638e+08	9.95761e+07	0.463925	3		High	High	High	0.00143	0.01764	2.16	20.33
High	AKVQPYLDDFQKK		7.27213e-05	0	1	1	3	P02647	2	1579.85	0	60152404	347585332	11473786	9.4037e+07	5.38161e+08	11473786	2.14557e+08	2.83273e+08	1.32027	3		High	High	Peak Found	0	5.756e-05	3.95	14.93
High	SYGTRPR		0.138296	0.00586595	1	1	4	P36955	0	836.437	0	24062610	128460496	405946880	3.76174e+07	1.98894e+08	405946880	2.14153e+08	1.84638e+08	0.862181	3		High	Peak Found	High	0.009035	0.1994	1.61	14.3
High	EVYGFNPEGK		0.0194051	0.00124595	1	1	3	P04114	0	1139.54	0	203229952	87054352	186645408	3.17712e+08	1.34785e+08	186645408	2.13047e+08	9.42782e+07	0.442522	3		High	High	High	0.0003568	0.00243	2.38	21.29
High	KADGSYAAWLSR		3.52572e-05	0	2	2	5	P0C0L4; P0C0L5	1	1324.66	0	76103907	158155488	275170868	1.18974e+08	2.4487e+08	275170868	2.13005e+08	8.28304e+07	0.388866	3	Shared	High	High	High	0	0.0005781	4.04	17.1
High	TMQALPYSTVGNSNNYLHLSVLR	1xOxidation [M2]	5.76797e-09	0	1	1	6	P01024	0	2594.3	0	322767136	35951520	78122376	5.04586e+08	5.56632e+07	78122376	2.12791e+08	2.52952e+08	1.18874	3		High	High	High	0	2.029e-11	6.39	19.66
High	SGFPQVSMFFTHTFPK	1xOxidation [M8]	5.73223e-05	0	1	1	2	P04196	0	1873.89	0	290766714	47015464	110596376	4.54559e+08	7.27934e+07	110596376	2.1265e+08	2.10351e+08	0.98919	3		High	Peak Found	Peak Found	0	5.114e-05	4.03	17.75
High	VQSTITSR		0.0811888	0.0022938	1	1	1	P19823	0	891.489	0	139404800	145401040	194851392	2.17933e+08	2.25122e+08	194851392	2.12636e+08	1.58155e+07	0.0743786	3		High	Peak Found	Peak Found	0.001309	0.01315	2.52	19.27
High	ANSFLGEK		0.0634658	0.00159751	1	1	3	P0C0L4	0	865.441	0	134112672	110226760	256348176	2.0966e+08	1.70662e+08	256348176	2.12224e+08	4.29003e+07	0.202147	3		High	High	High	0.00113	0.009666	2.43	18.52
High	TPALHFK		0.0730319	0.00196095	1	1	7	P04114	0	813.462	0	114579516	172880708	189344948	1.79124e+08	2.67669e+08	189344948	2.12046e+08	4.84412e+07	0.228447	3		High	High	High	0.001515	0.0198	2.34	13.95
High	IYISGMAPRPSLAK	1xOxidation [M6]	0.118093	0.00370321	1	2	2	P04004	0	1519.83	0	200913008	188564912	26887400	3.1409e+08	2.91952e+08	26887400	2.10977e+08	1.5981e+08	0.757476	3		High	High	Peak Found	0.001638	0.02194	2.35	17.06
High	FDPVRGEVPPR		0.0217651	0.00124595	1	1	5	P02790	1	1268.67	0	177421320	35256196	300961676	2.77365e+08	5.45867e+07	300961676	2.10971e+08	1.35946e+08	0.644381	3		High	High	High	0.0007721	0.004683	2.43	17.41
High	DYWSTVK		0.136395	0.00550801	1	1	5	P02656	0	898.431	0	93336536	43171084	418710848	1.45914e+08	6.68412e+07	418710848	2.10489e+08	1.84609e+08	0.877049	3		High	High	High	0.001866	0.02703	1.71	22.01
High	DFALLSLQVPLKDAK		7.22846e-06	0	2	2	5	P0C0L4; P0C0L5	1	1657.95	0	173352424	77300766	240523368	2.71004e+08	1.19684e+08	240523368	2.10404e+08	8.00304e+07	0.380366	3	Shared	High	High	High	0	1.429e-07	4.52	20.73
High	QEMSKDLEEVK		0.000419141	0	1	1	5	P02647	1	1335.65	0	149287200	118845416	213135264	2.33383e+08	1.84007e+08	213135264	2.10175e+08	2.48208e+07	0.118096	3		High	High	High	0	2.216e-05	3.99	17.56
High	VVLHPNYHQVDIGLIK		2.21076e-06	0	1	1	6	P00739	0	1845.04	0	124979420	145748472	205027128	1.95382e+08	2.2566e+08	205027128	2.0869e+08	1.54679e+07	0.0741189	3		High	High	High	0	3.28e-08	6.37	15.18
High	KVGSQYR		0.0906332	0.0022938	1	2	6	B4E1Z4	1	837.458	0	115191720	149652860	213918792	1.80081e+08	2.31705e+08	213918792	2.08568e+08	2.62249e+07	0.125738	3		High	High	High	0.006246	0.1214	2.32	13.91
High	SFNPNSPGK		0.0273653	0.00124595	1	1	6	P27169	0	947.458	0	147323264	138010192	178679600	2.30312e+08	2.13679e+08	178679600	2.07557e+08	2.63552e+07	0.126978	3		High	High	High	0.001607	0.02173	2.07	19.05
High	DFHINLFR		0.0186449	0.00124595	1	1	5	P06681	0	1061.55	0	177115596	72174624	232262692	2.76887e+08	1.11747e+08	232262692	2.06966e+08	8.54271e+07	0.41276	3		High	High	High	0.0003568	0.002318	3.24	17.59
High	DLGEENFK		0.0422904	0.00124595	1	1	7	P02768	0	951.442	0	122367064	64625288	329242048	1.91298e+08	1.00058e+08	329242048	2.06866e+08	1.15382e+08	0.557763	3		High	High	High	0.0009145	0.005945	2.23	23.34
High	FNAVLTNPQGDYDTSTGK		3.15103e-06	0	1	1	12	P02747	0	1927.9	0	131316556	111823940	240208992	2.05289e+08	1.73135e+08	240208992	2.06211e+08	3.35463e+07	0.162679	3		High	High	High	0	3.051e-07	4.81	24.99
High	ALDLINK		0.0788824	0.00196095	1	1	2	P04196	0	786.472	1	145798720	76112640	272495168	2.27929e+08	1.17844e+08	272495168	2.06089e+08	7.96051e+07	0.386265	3		High	Peak Found	High	0.001638	0.02201	2.26	19.12
High	IYHSHIDAPK		0.000691798	0	1	1	12	P00450	0	1180.61	0	95723132	133794616	260463141	1.49645e+08	2.07152e+08	260463141	2.05754e+08	5.54222e+07	0.269362	3		High	High	High	0	5.766e-05	3.68	13.51
High	SLYVSATVILHSGSDMVQAER	1xOxidation [M16]	8.57783e-07	0	1	1	3	P01024	0	2279.13	0	367276328	14869549	19203198	5.74168e+08	2.30223e+07	19203198	2.05464e+08	3.19312e+08	1.5541	3		High	Peak Found	Peak Found	0	1.012e-08	4.96	20.2
High	DFALLSLQVPLK		0.00041492	0	2	2	8	P0C0L4; P0C0L5	0	1343.79	0	62096028	7.99467e+06	506232106	9.70755e+07	1.2378e+07	506232106	2.05229e+08	2.64094e+08	1.28683	3	Shared	High	High	High	0	0.0001017	3.6	25.05
High	TTPPVLDSDGSFFLYSK		2.93828e-05	0	1	1	11	P01857	0	1873.92	0	89089448	52143228	394008992	1.39275e+08	8.07326e+07	394008992	2.04672e+08	1.66563e+08	0.813803	3		High	High	High	0	1.842e-05	3.64	24.81
High	QQTHMLDVMQDHFSR		1.64822e-06	0	1	1	5	P10909	0	1872.85	0	60881792	80763817	393380216	9.51773e+07	1.25045e+08	393380216	2.04534e+08	1.64226e+08	0.802925	3		High	High	High	0	2.273e-08	5.79	15.96
High	KAAISGENAGLVR		0.000340587	0	1	1	5	P19827	1	1285.72	0	144015488	161186720	136741392	2.25141e+08	2.49563e+08	136741392	2.03815e+08	5.93572e+07	0.291231	3		High	High	High	0	1.712e-05	4.67	16.21
High	FKLDDDLEHQGGHVLDHGHK		4.37038e-08	0	1	1	13	P01042	1	2297.11	0	134917449	149800278	1.66465e+08	2.10918e+08	2.31934e+08	1.66465e+08	2.03106e+08	3.34261e+07	0.164575	3		High	High	High	0	3.675e-05	6.53	13.32
High	GHLFLQTDQPIYNPGQR		6.24141e-06	0	2	2	4	P0C0L4; P0C0L5	0	1984	0	120060112	102291256	259494672	1.87692e+08	1.58376e+08	259494672	2.01854e+08	5.20257e+07	0.257739	3	Shared	Peak Found	High	High	0	8.014e-06	4.53	18.67
High	VFSLQWGEVK		0.0147377	0.000473719	1	1	3	P05156	0	1192.64	0	94473568	115325896	278320896	1.47692e+08	1.78557e+08	278320896	2.01523e+08	6.82757e+07	0.338798	3		High	High	High	0.0001238	0.00176	2.77	20.09
High	LAARLEALKENGGAR		2.47364e-05	0	1	1	6	P02647	2	1568.89	0	49653913	323707720	2.40228e+07	7.76246e+07	5.01192e+08	2.40228e+07	2.00946e+08	2.61398e+08	1.30083	3		High	High	High	0	6.605e-07	4.59	14.79
High	ILGGHLDAK		0.00614347	0	2	2	6	P00739; P00738	0	923.531	0	111563636	158195564	182505172	1.74409e+08	2.44932e+08	182505172	2.00615e+08	3.85922e+07	0.192369	3	Shared	High	High	High	0.0005724	0.003124	2.54	15.46
High	QPVPGQQMTLK		0.00144818	0	1	1	4	P01024	0	1226.66	0	34184916	39535280	483459840	5.34417e+07	6.12119e+07	483459840	1.99371e+08	2.46059e+08	1.23417	3		High	High	High	0	0.0001033	3.69	20.17
High	LESEETMVLEAHDAQGDVPVTVTVHDFPGKK	1xOxidation [M7]	9.3488e-07	0	1	1	3	P01024	1	3394.65	0	371092616	7379225	5.66263e+06	5.80134e+08	1.14251e+07	5.66263e+06	1.99074e+08	3.3002e+08	1.65778	3		High	Peak Found	Peak Found	0	9.516e-08	6.67	18.29
High	SDLEVAHYK		0.00514916	0	1	1	5	P07358	0	1061.53	0	134201506	136793684	174509936	2.09799e+08	2.11796e+08	174509936	1.98702e+08	2.09743e+07	0.105557	3		High	High	High	0	0.0006446	3.18	16.42
High	KWIYHLTEGSTDLR		5.20149e-06	0	1	1	6	O95445	1	1718.89	0	86380494	173463190	190784534	1.3504e+08	2.68571e+08	190784534	1.98132e+08	6.70679e+07	0.338502	3		High	High	High	0	7.741e-07	5.18	14.96
High	QLVHHFEIDVDIFEPQGISK		7.55803e-07	0	1	1	7	P19827	0	2351.2	0	104464944	137828996	216788356	1.63311e+08	2.13399e+08	216788356	1.97833e+08	2.99444e+07	0.151362	3		High	High	High	0	2.188e-07	5.78	17.38
High	ITENDIQIALDDAK		1.30707e-05	0	1	1	14	P04114	0	1558.8	0	167121780	75927164	210437792	2.61264e+08	1.17557e+08	210437792	1.96419e+08	7.28718e+07	0.371001	3		High	High	High	0	1.275e-06	4.14	24.77
High	QGHNSVFLIK		0.00172867	0	1	1	5	P02790	0	1142.63	0	124078162	86828432	260690600	1.93973e+08	1.34435e+08	260690600	1.96366e+08	6.31617e+07	0.321653	3		High	High	High	0	0.0001287	3.39	15.11
High	QLYGDTGVLGR		0.00150039	0	1	1	5	P07360	0	1178.62	0	126282144	1.14318e+08	2.10911e+08	1.97419e+08	1.76996e+08	2.10911e+08	1.95108e+08	1.70748e+07	0.0875143	3		High	High	High	0	0.000257	3.14	21.92
High	KAEEEHLGILGPQLHADVGDK		8.84378e-12	0	1	1	3	P00450	1	2256.16	0	84432552	30825258	403177848	1.31995e+08	4.77263e+07	403177848	1.943e+08	1.85736e+08	0.955926	3		High	Peak Found	High	0	6.464e-15	7.9	15.64
High	LEQGENVFLQATDK		3.50791e-05	0	1	1	7	P02746	0	1591.8	0	133700296	51465341	294089076	2.09015e+08	7.9683e+07	294089076	1.94263e+08	1.07962e+08	0.555751	3		High	High	High	0	3.139e-06	3.92	23.54
High	SVFLHAR		0.0978018	0.0022938	1	1	4	P07358	0	829.468	0	107251900	140065736	196619760	1.67668e+08	2.16862e+08	196619760	1.93717e+08	2.47249e+07	0.127634	3		High	High	High	0.001515	0.0202	2.16	14.17
High	VVSVLTVLHQDWLNGKEYK		8.20378e-06	0	3	3	3	P01857; P01861; P01860	1	2228.21	0	47386707	312043896	2.14916e+07	7.40803e+07	4.83133e+08	2.14916e+07	1.92902e+08	2.52719e+08	1.31009	3	Shared	High	High	Peak Found	0	1.675e-07	5.6	16.39
High	VQAAVGTSAAPVPSDNH		2.25599e-06	0	1	1	12	P02649	0	1620.8	0	115385204	146779920	165830980	1.80383e+08	2.27257e+08	165830980	1.91157e+08	3.20991e+07	0.16792	3		High	High	High	0	4.313e-08	4.44	25.42
High	TAAQNLYEK		0.0074404	0	1	2	4	K7ER74	0	1037.53	0	125656352	125553984	181906048	1.9644e+08	1.94393e+08	181906048	1.90913e+08	7.8673e+06	0.0412088	3		High	High	High	6.334e-05	0.001422	2.69	19.42
High	QTHQPPAPNSLIR		9.60702e-05	0	1	1	5	P02747	0	1458.78	0	137300768	121262640	164600384	2.14644e+08	1.87749e+08	164600384	1.88998e+08	2.50452e+07	0.132516	3		High	High	High	0	3.025e-05	4.99	16.4
High	TILDDLR		0.100148	0.00266732	1	1	3	P19823	0	845.473	0	106056112	31223616	351587296	1.65799e+08	4.83431e+07	351587296	1.88576e+08	1.529e+08	0.810811	3		Peak Found	High	High	0.001385	0.01744	1.54	20.13
High	NRDVVLTTTFVDDIK		7.00532e-07	0	1	1	5	P02748	1	1735.92	0	141591889	181576458	62932112	2.21352e+08	2.81132e+08	62932112	1.88472e+08	1.12755e+08	0.598257	3		High	High	High	0	1.095e-06	5.25	19.05
High	DSSTWLTAFVLK		0.00173744	0	1	1	10	P0C0L4	0	1367.72	0	56641754	139180772	259828068	8.85488e+07	2.15492e+08	259828068	1.87956e+08	8.88977e+07	0.47297	3		High	High	High	0	0.0001597	3.35	25.15
High	QGALELIKK		0.00729195	0	1	1	5	P01024	1	999.62	0	100263462	236285672	39467599	1.56743e+08	3.65838e+08	39467599	1.87349e+08	1.65324e+08	0.882435	3		High	High	High	0.0005724	0.002868	2.95	15.6
High	GNYDAAQR		0.182409	0.00884019	1	2	3	A0A096LPE2	0	894.406	0	152753312	117720312	139137344	2.38801e+08	1.82265e+08	139137344	1.86734e+08	4.99821e+07	0.267664	3		High	High	High	0.003234	0.0466	2.09	19.63
High	SLHTLFGDK		0.0383211	0.00124595	1	1	7	P02768	0	1017.54	0	72789224	50469204	367853504	1.13792e+08	7.81407e+07	367853504	1.86596e+08	1.57983e+08	0.84666	3		High	High	High	0.002724	0.03578	2.63	15.4
High	VGYVSGWGQSDNFK		3.28447e-05	0	1	1	7	P00739	0	1543.72	0	88933416	140921561	198937160	1.39031e+08	2.18187e+08	198937160	1.85385e+08	4.12816e+07	0.22268	3		High	High	High	0	8.83e-06	3.85	21.87
High	SLMLHYEFLQR		0.000275355	0	1	1	7	P07358	0	1436.74	0	48481668	171477928	210759104	7.5792e+07	2.65497e+08	210759104	1.84016e+08	9.7639e+07	0.530601	3		High	High	High	0	1.492e-05	3.57	16.57
High	KYLYEIAR		0.00766872	0	1	1	6	P02768	1	1055.59	0	94184068	115645204	224655848	1.47239e+08	1.79052e+08	224655848	1.83649e+08	3.89125e+07	0.211885	3		High	High	High	0.003431	0.05297	2.85	15.27
High	QEMSKDLEEVK	1xOxidation [M3]	0.00174625	0	1	1	3	P02647	1	1351.64	0	337930784	2.91528e+06	17901820	5.28292e+08	4.51368e+06	17901820	1.83569e+08	2.98614e+08	1.62671	3		High	Peak Found	Peak Found	0	0.0001298	3.65	17.63
High	AGFSWIEVTFK		0.000946772	0	1	1	3	Q14624	0	1284.66	0	97526350	74302432	282261632	1.52464e+08	1.15041e+08	282261632	1.83256e+08	8.77596e+07	0.478891	3		Peak Found	High	High	0	8.068e-05	3.65	20.77
High	FVTQAEGAK		0.018552	0.00124595	1	1	3	P04114	0	950.494	0	154962256	105568488	143972144	2.42255e+08	1.6345e+08	143972144	1.83226e+08	5.204e+07	0.284021	3		High	High	High	0.0005724	0.003128	1.92	19.44
High	VEPYGENFNK		0.0300719	0.00124595	1	1	3	P06727	0	1196.56	0	126828200	106979984	185392944	1.98272e+08	1.65636e+08	185392944	1.831e+08	1.64387e+07	0.0897796	3		High	High	High	0.0009145	0.005977	2.25	20.74
High	VTTSQDMLSIMEK		9.85331e-05	0	1	1	4	P05155	0	1482.72	0	31452744	2.88594e+07	452035972	4.91705e+07	4.46826e+07	452035972	1.81963e+08	2.33901e+08	1.28543	3		High	High	High	0	3.66e-06	4.16	22.37
High	DKDQEVLLQTFLDDASPGDKR		5.23385e-10	0	1	1	6	P04114	2	2390.18	0	181034720	7.56736e+07	145570324	2.83014e+08	1.17164e+08	145570324	1.81916e+08	8.86977e+07	0.487575	3		High	High	High	0	1.027e-12	6.08	21.12
High	KGGVASGFK		0.00325212	0	1	1	3	P06396	1	850.478	0	106009352	107011840	210871344	1.65726e+08	1.65685e+08	210871344	1.80761e+08	2.60766e+07	0.14426	3		High	High	High	0	0.0002811	3.61	14.15
High	SGQSEDRQPVPGQQMTLK	1xOxidation [M15]	4.42782e-05	0	1	1	2	P01024	1	2001.97	0	309993824	21441040	24448610	4.84617e+08	3.31969e+07	24448610	1.80754e+08	2.6319e+08	1.45606	3		High	Peak Found	Peak Found	0	1.362e-06	4.62	19.18
High	YSAWAESVTNLPQVIK		2.31382e-06	0	1	1	10	P10643	0	1805.94	0	75532680	126846684	219903008	1.18081e+08	1.96395e+08	219903008	1.78126e+08	5.33125e+07	0.299296	3		High	High	High	0	3.393e-07	4.32	22.94
High	VNKDDEEFIESNK		7.12635e-05	0	1	1	4	P00450	1	1566.73	0	99786640	4.11481e+07	313571056	1.55998e+08	6.3709e+07	313571056	1.77759e+08	1.26345e+08	0.710762	3		High	Peak Found	High	0	2.449e-06	3.97	18.94
High	VFQFLEK		0.129625	0.00406705	1	1	3	P01031	0	910.503	0	100701192	104842504	213129472	1.57428e+08	1.62326e+08	213129472	1.77628e+08	3.08428e+07	0.173638	3		High	High	High	0.001685	0.02501	1.86	18.85
High	LLEVPEGR		0.0167866	0.00124595	1	1	6	P09871	0	912.515	0	117313664	106250088	183031168	1.83398e+08	1.64505e+08	183031168	1.76978e+08	1.08033e+07	0.0610429	3		High	High	High	0.000877	0.005029	2.45	20.24
High	LSYEGEVTK		0.0126794	0.000473719	1	1	3	P36955	0	1025.51	0	107897560	86414192	227856288	1.68678e+08	1.33794e+08	227856288	1.76776e+08	4.75513e+07	0.268992	3		High	High	High	0.0005724	0.00291	2.46	20.31
High	LWAYLTIQELLAK		0.000112965	0	1	1	8	P19827	0	1561.9	0	98456144	135469840	1.64732e+08	1.53918e+08	2.09746e+08	1.64732e+08	1.76132e+08	2.96086e+07	0.168105	3		High	High	High	0	4.355e-06	3.64	22.28
High	LVTELR		0.227139	0.00972351	1	2	3	P04114	0	730.446	0	142746384	82552840	176316608	2.23157e+08	1.27815e+08	176316608	1.75763e+08	4.76734e+07	0.271237	3		High	High	High	0.003598	0.06065	1.87	18.3
High	IIYKENER		0.0450821	0.00159751	1	1	4	P08603	1	1064.57	0	94419688	184567870	90478330	1.47608e+08	2.85764e+08	90478330	1.74617e+08	1.00405e+08	0.575004	3		High	High	High	0.001006	0.0064	2.68	15.52
High	YLTWASR		0.0897726	0.0022938	1	2	3	P01876	0	896.462	0	70675768	102772936	254075088	1.10488e+08	1.59122e+08	254075088	1.74562e+08	7.30279e+07	0.41835	3		High	High	High	0.001337	0.01504	1.9	19.03
High	SFEGLGQLEVLTLDHNQLQEVK		4.96006e-08	0	1	1	5	P35858	0	2497.29	0	132232808	109941912	145417264	2.06721e+08	1.70221e+08	145417264	1.7412e+08	3.08374e+07	0.177104	3		High	High	High	0	5.641e-09	6.31	20.96
High	LNLVATPLFLKPGIPYPIK		1.5748e-06	0	1	1	5	P01031	0	2094.27	0	135156912	66010060	207849200	2.11293e+08	1.02202e+08	207849200	1.73781e+08	6.20131e+07	0.356846	3		High	High	High	0	8.304e-08	4.75	18.64
High	IVQILPWEQNEQVK		9.04076e-05	0	1	1	8	P04114	0	1723.94	0	105958950	65979974	249577920	1.65647e+08	1.02156e+08	249577920	1.7246e+08	7.39468e+07	0.428776	3		High	High	High	0	0.0001204	3.78	22.25
High	VLFYVDSEK		0.0198956	0.00124595	1	1	4	P10643	0	1099.57	0	122844544	85101520	192845872	1.92044e+08	1.31761e+08	192845872	1.72217e+08	3.50381e+07	0.203453	3		High	High	High	0.001227	0.01082	2.41	20.81
High	AEEWGR		0.183225	0.00884019	1	2	5	A0A096LPE2	0	747.342	0	82131344	95103504	239120960	1.28397e+08	1.47247e+08	239120960	1.71588e+08	5.92395e+07	0.345242	3		High	High	High	0.003112	0.04254	1.78	18.98
High	DIFTGLIGPMK		0.00303	0	1	1	5	P00450	0	1191.64	0	60624440	18284052	390817984	9.4775e+07	2.83089e+07	390817984	1.71301e+08	1.92991e+08	1.12662	3		Peak Found	High	High	0	0.0003756	2.72	24.14
High	EGGQTAPASTR		0.0031391	0	1	1	3	P06396	0	1074.52	0	119854288	97737952	174568384	1.8737e+08	1.51326e+08	174568384	1.71088e+08	1.82721e+07	0.106799	3		High	High	High	0	0.0005233	2.97	21.12
High	AALQALR		0.119761	0.00370321	1	3	4	P04114	0	742.457	0	136026432	112496712	125858768	2.12652e+08	1.74177e+08	125858768	1.70896e+08	4.34895e+07	0.254479	3		Peak Found	High	High	0.001912	0.02735	2.21	17.96
High	NMATRPYSIHAHGVQTESSTVTPTLPGETLTYVWK		9.61825e-09	0	1	1	3	P00450	0	3872.93	0	35993468	162074542	200953980	5.62691e+07	2.50938e+08	200953980	1.69387e+08	1.01101e+08	0.596862	3		Peak Found	High	High	0	2.686e-09	8.27	16.47
High	SLLEDIR		0.0788824	0.00196095	1	1	6	Q9NP78	0	845.473	0	82549180	165963296	118654360	1.2905e+08	2.56959e+08	118654360	1.68221e+08	7.70245e+07	0.457877	3		High	High	High	0.003431	0.05313	1.71	21.1
High	EPGLQIWR		0.110067	0.00301053	1	1	1	P06396	0	998.542	0	42387224	34520160	382933984	6.62645e+07	5.34471e+07	382933984	1.67549e+08	1.86639e+08	1.11394	3		Peak Found	Peak Found	High	0.001515	0.01989	2.06	19.77
High	NIQEYLSILTDPDGK		1.37494e-05	0	1	1	32	P04114	0	1705.86	0	121935232	61329616	2.1427e+08	1.90623e+08	9.49558e+07	2.1427e+08	1.66616e+08	6.31761e+07	0.379171	3		High	High	High	0	9.359e-07	3.99	26.07
High	EIMENYNIALR	1xOxidation [M3]	0.00623711	0	2	2	4	P08603; Q03591	0	1381.68	0	294084736	12416432	16075307	4.59747e+08	1.92242e+07	16075307	1.65015e+08	2.5525e+08	1.54682	3	Shared	High	Peak Found	High	0	0.0006236	3.14	22.03
High	DGNTLTYYR		0.0133988	0.000473719	1	1	6	P02748	0	1102.52	0	96650984	108524368	175654704	1.51096e+08	1.68027e+08	175654704	1.64926e+08	1.25697e+07	0.0762144	3		High	High	High	0.0003568	0.002142	3.16	23.58
High	FLNVLSPR		0.0219832	0.00124595	1	1	4	P17936	0	945.552	0	125947583	9.37846e+07	151480302	1.96896e+08	1.45205e+08	151480302	1.64527e+08	2.8207e+07	0.171443	3		High	High	High	0.000877	0.005109	2.62	19.25
High	AASGTTGTYQEWK		0.00139075	0	1	1	3	P04114	0	1399.65	0	83790904	105030376	198031872	1.30991e+08	1.62617e+08	198031872	1.6388e+08	3.35381e+07	0.20465	3		Peak Found	High	High	0	0.000114	4.07	20.97
High	SILQMSLDHHIVTPLTSLVIENEAGDER	1xOxidation [M5]	1.47907e-08	0	1	1	3	P19823	0	3133.58	0	291451768	8842920	19022484	4.5563e+08	1.36914e+07	19022484	1.62781e+08	2.53629e+08	1.55809	3		High	Peak Found	Peak Found	0	6.525e-11	7.95	19.55
High	ANPTVTLFPPSSEELQANK		3.97736e-06	0	1	2	15	B9A064	0	2043.04	0	112316836	74104912	191830096	1.75586e+08	1.14736e+08	191830096	1.60717e+08	4.06412e+07	0.252874	3		High	High	High	0	1.099e-05	5.06	24.29
High	FIIPGLK		0.125477	0.00370321	1	1	4	P04114	0	787.508	0	109771584	22969724	274411840	1.71607e+08	3.55637e+07	274411840	1.60528e+08	1.19809e+08	0.746345	3		High	High	High	0.001638	0.02386	1.89	18.1
High	VPEARPNSMVVEHPEFLK	1xOxidation [M9]	0.00139075	0	1	1	4	P06396	0	2095.06	0	268443262	25800934	20870786	4.19661e+08	3.99472e+07	20870786	1.6016e+08	2.24937e+08	1.40446	3		High	High	Peak Found	0	0.0002167	3.56	16.28
High	AEDHFSVIDFNQNIR		0.0010799	0	1	1	4	P19823	0	1804.86	0	78204472	34998976	301524192	1.22258e+08	5.41884e+07	301524192	1.59324e+08	1.27766e+08	0.801927	3		High	High	High	0	7.957e-05	4.91	19.4
High	GEVQAMLGQSTEELR		3.20237e-05	0	1	1	7	P02649	0	1647.8	0	70756048	92284836	221628360	1.10614e+08	1.42883e+08	221628360	1.58375e+08	5.71056e+07	0.360572	3		High	High	High	0	1.607e-06	4.29	23.23
High	HAIILLTDGK		0.000317286	0	2	2	3	P06681; B4E1Z4	0	1080.64	0	118383424	99479680	135288944	1.8507e+08	1.54023e+08	135288944	1.58127e+08	2.51432e+07	0.159006	3	Shared	High	High	High	0	1.57e-05	4.32	15.99
High	FYHPEKEDGK		0.00333532	0	1	1	5	P01024	1	1249.58	0	66138618	48625672	293159472	1.03395e+08	7.52864e+07	293159472	1.5728e+08	1.18511e+08	0.753502	3		High	High	High	0	0.0003403	3.4	14.31
High	ATLYALSHAVNNYHK		3.45168e-06	0	1	1	6	P04114	0	1701.87	0	109094728	104535400	138208048	1.70549e+08	1.61851e+08	138208048	1.56869e+08	1.67361e+07	0.106688	3		High	High	High	0	5.706e-08	5.2	14.86
High	EYTDASFTNR		0.0056103	0	1	1	4	P00450	0	1203.53	0	79237064	42570300	279970944	1.23872e+08	6.5911e+07	279970944	1.56585e+08	1.10716e+08	0.707066	3		High	High	High	0	0.001348	2.58	22.5
High	NFVASHIANILNSEELDIQDLKK		2.14251e-07	0	1	1	6	P04114	1	2611.37	0	141762776	63771392	148762812	2.2162e+08	9.87363e+07	148762812	1.56373e+08	6.17941e+07	0.395171	3		High	High	High	0	2.222e-09	6.9	17.77
High	TLDEFTIIQNLQPQYQFR		8.20378e-06	0	1	1	22	P00736	0	2254.15	0	82614014	94767531	190313028	1.29152e+08	1.46727e+08	190313028	1.55397e+08	3.1489e+07	0.202636	3		High	High	High	0	1.678e-07	4.63	26.49
High	GDKVWVYPPEKK		0.0148861	0.00124595	1	1	8	P02790	2	1445.78	0	73645480	136608216	137814328	1.15131e+08	2.11509e+08	137814328	1.54818e+08	5.03885e+07	0.325469	3		High	High	High	0.0003568	0.002293	3.46	14.97
High	DASGVTFTWTPSSGK		2.76509e-05	0	1	1	7	P01876	0	1540.73	0	47876040	104956744	219712896	7.48452e+07	1.62503e+08	219712896	1.52354e+08	7.29652e+07	0.478919	3		High	High	High	0	9.123e-07	3.97	26.2
High	DIAPTLTLYVGK		0.00196166	0	2	2	7	P00739; P00738	0	1290.73	0	91546208	4.04895e+07	248714390	1.43115e+08	6.26894e+07	248714390	1.51506e+08	9.32959e+07	0.615789	3	Shared	High	High	High	0	0.0002726	2.9	25.36
High	LKSWFEPLVEDMQR		6.84349e-05	0	1	1	4	P02649	1	1777.89	0	51964976	202066880	59895700	8.12375e+07	3.12857e+08	59895700	1.5133e+08	1.40293e+08	0.927065	3		High	High	High	0	6.909e-06	4.87	18.42
High	VTSIQHWVQK		0.000214866	0	1	1	4	P00739	0	1225.67	0	67766326	125800894	153189530	1.0594e+08	1.94776e+08	153189530	1.51302e+08	4.44479e+07	0.29377	3		High	High	High	0	0.0001148	4.42	15.71
High	SWFEPLVEDMQR		0.000492839	0	1	1	10	P02649	0	1536.72	0	52972296	54718210	286078776	8.28123e+07	8.47194e+07	286078776	1.51203e+08	1.16809e+08	0.772531	3		Peak Found	High	High	0	5.444e-05	3.31	23.64
High	LNINLK		0.219424	0.00938559	2	2	2	P06681; B4E1Z4	0	714.451	0	102184256	99885664	139204544	1.59746e+08	1.54652e+08	139204544	1.51201e+08	1.06967e+07	0.0707449	3	Shared	High	High	Peak Found	0.003471	0.05719	2.25	17.21
High	ETLFSVMPGLK	1xOxidation [M7]	0.0127432	0.000473719	1	1	2	Q14624	0	1237.65	0	270894624	9160240	15175621	4.23493e+08	1.41827e+07	15175621	1.5095e+08	2.36029e+08	1.56362	3		High	Peak Found	Peak Found	6.334e-05	0.001482	2.72	21.37
High	VGLSGMAIADVTLLSGFHALR	1xOxidation [M6]	3.03834e-07	0	2	2	4	P0C0L4; P0C0L5	0	2144.15	0	262129520	8.31678e+06	30107048	4.09791e+08	1.28767e+07	30107048	1.50925e+08	2.2435e+08	1.4865	3	Shared	High	Peak Found	Peak Found	0	2.48e-08	5.69	19.92
High	KNQGILEFYGDDIALLK		0.000263092	0	2	2	4	P06681; B4E1Z4	1	1937.04	0	81664376	112978296	150054912	1.27667e+08	1.74923e+08	150054912	1.50882e+08	2.36387e+07	0.15667	3	Shared	High	High	High	0	1.906e-05	4.46	18.95
High	SLWDFLK		0.11536	0.00336686	1	1	4	P04114	0	908.488	0	113401880	56225176	186599360	1.77283e+08	8.70526e+07	186599360	1.50312e+08	5.49815e+07	0.365784	3		High	High	High	0.001607	0.02115	1.77	19.65
High	QELSEAEQATR		0.000603437	0	1	1	3	P01024	0	1261.6	0	82156392	41956248	257504416	1.28436e+08	6.49602e+07	257504416	1.503e+08	9.81165e+07	0.652803	3		High	Peak Found	High	0	3.476e-05	3.61	22.01
High	TLLPVSKPEIR		0.00164341	0	1	1	3	P01031	0	1252.76	0	91284024	103674128	146641392	1.42706e+08	1.60517e+08	146641392	1.49955e+08	9.35665e+06	0.0623965	3		High	High	High	0	0.0001207	3.4	16.46
High	RTVAAPSVFIFPPSDEQLK		2.92345e-05	0	1	1	5	P01834	1	2102.13	0	118196824	89988112	124694456	1.84779e+08	1.39327e+08	124694456	1.496e+08	3.13317e+07	0.209436	3		High	High	High	0	2.578e-06	5.02	19.26
High	VGSALFLSHNLK		0.000210559	0	1	1	5	P29622	0	1285.73	0	100223238	90277583	150130626	1.5668e+08	1.39775e+08	150130626	1.48862e+08	8.52351e+06	0.0572577	3		High	High	High	0	9.401e-06	4.19	15.95
High	DINYVNPVIK		0.010268	0	1	1	5	P01031	0	1174.65	0	102428976	78037120	164134864	1.60129e+08	1.20824e+08	164134864	1.48362e+08	2.39331e+07	0.161315	3		High	High	High	0.0006648	0.004357	2.49	23.65
High	HAFILQDTK		0.00247535	0	2	2	2	P06681; B4E1Z4	0	1072.58	0	77699576	110066392	152336160	1.21469e+08	1.70414e+08	152336160	1.48073e+08	2.47496e+07	0.167145	3	Shared	Peak Found	High	High	0	0.0002099	4.05	15.51
High	NWETEITAQPDGGK		0.000116449	0	1	1	3	P05452	0	1545.72	0	9.28496e+07	94758670	150488616	1.45153e+08	1.46713e+08	150488616	1.47452e+08	2.74334e+06	0.018605	3		Low	Peak Found	High	0	0.0001625	3.38	14.01
High	LQGTLPVEAR		0.00477374	0	1	1	2	P01031	0	1083.62	0	92260656	88883392	160060256	1.44232e+08	1.37617e+08	160060256	1.47303e+08	1.15325e+07	0.0782911	3		Peak Found	High	High	0	0.0004506	2.9	20.58
High	NEIWYR		0.168261	0.00818277	1	1	4	P00748	0	880.431	0	78030488	42388144	254180336	1.21986e+08	6.56289e+07	254180336	1.47265e+08	9.67842e+07	0.65721	3		High	High	High	0.002859	0.03705	2.09	18.59
High	TNFDNDIALVR		0.000615778	0	1	1	4	P09871	0	1277.65	0	104475616	83956864	148337552	1.63328e+08	1.29989e+08	148337552	1.47218e+08	1.66976e+07	0.113421	3		High	High	High	0	8.31e-05	3.44	22.04
High	VNWEEEAASGLLTSLKDNVPK		9.5307e-08	0	1	1	8	P04114	1	2300.18	0	85786216	81111664	180405280	1.34111e+08	1.25584e+08	180405280	1.467e+08	2.94993e+07	0.201086	3		High	High	High	0	7.122e-09	6.55	20.74
High	GFQHLLHTLNLPGHGLETR		1.06432e-08	0	1	1	10	P29622	0	2140.14	0	72780088	104730764	163878645	1.13778e+08	1.62153e+08	163878645	1.46603e+08	2.84406e+07	0.193997	3		High	High	High	0	4.333e-11	6.86	13.64
High	AHVDALRTHLAPYSDELRQR		6.12219e-05	0	1	1	6	P02647	2	2348.22	0	48572745	230840740	5361845	7.59344e+07	3.57407e+08	5361845	1.46235e+08	1.86254e+08	1.27367	3		High	High	Peak Found	0	2.033e-06	4.93	13.69
High	YIFHNFMER	1xOxidation [M7]	0.0545725	0.00159751	1	1	2	Q14624	0	1272.58	0	256056164	10650269	17355222	4.00296e+08	1.64897e+07	17355222	1.44714e+08	2.21341e+08	1.52951	3		High	Peak Found	Peak Found	0.00104	0.008055	2.02	15.73
High	VSALLTPAEQTGTWK		0.000132161	0	1	1	7	P04114	0	1601.85	0	8.73353e+07	89480801	157319861	1.36532e+08	1.38542e+08	157319861	1.44131e+08	1.14657e+07	0.0795502	3		High	High	High	0	1.212e-05	3.76	22.13
High	NLPEQVFR		0.139576	0.00620322	1	1	2	P35858	0	1002.54	0	100173760	93605840	126837776	1.56603e+08	1.44929e+08	126837776	1.4279e+08	1.49974e+07	0.105031	3		Peak Found	High	High	0.002004	0.02798	1.81	19.56
High	IGVELTGR		0.0319148	0.00124595	1	1	3	P04114	0	844.489	0	125282408	73043920	117468304	1.95856e+08	1.13093e+08	117468304	1.42139e+08	4.65715e+07	0.327647	3		High	High	High	0.0009145	0.005197	2.64	19.77
High	QLVEIEK		0.118093	0.00370321	2	2	4	P00739; P00738	0	858.493	0	101302288	71780488	156732080	1.58367e+08	1.11137e+08	156732080	1.42079e+08	2.6809e+07	0.188691	3	Shared	High	High	High	0.001638	0.02187	2.31	19.16
High	IHSGSFQSQVELSNDQEK		3.45168e-06	0	1	1	4	P04114	0	2032.96	0	117393672	57730384	152630368	1.83523e+08	8.93831e+07	152630368	1.41846e+08	4.79877e+07	0.338309	3		High	High	High	0	5.714e-08	6.65	18.86
High	AQLGDLPWQVAIK		0.000275355	0	1	1	6	P05156	0	1438.81	0	56042408	66796992	233022032	8.76118e+07	1.03421e+08	233022032	1.41352e+08	7.97815e+07	0.564419	3		High	High	High	0	2.624e-05	3.3	21.63
High	SELEEQLTPVAEETR		4.5831e-06	0	1	1	9	P02649	0	1730.84	0	96886630	47640402	195008740	1.51464e+08	7.37609e+07	195008740	1.40078e+08	6.14206e+07	0.438475	3		High	High	High	0	2.362e-07	4.99	24.81
High	AHLDIAGSLEGHLR		1.98778e-06	0	1	1	7	P04114	0	1488.79	0	116592996	49919372	159535860	1.82271e+08	7.72894e+07	159535860	1.39699e+08	5.52307e+07	0.395355	3		High	High	High	0	2.876e-08	4.79	14.89
High	AISGGSIQIENGYFVHYFAPEGLTTMPK		1.22141e-07	0	1	1	7	Q14624	0	3027.49	0	31836556	103796784	207991432	4.97705e+07	1.60707e+08	207991432	1.3949e+08	8.12164e+07	0.582239	3		High	High	High	0	8.977e-10	6.11	21.26
High	GIYGTISR		0.161553	0.00789142	1	1	4	P01031	0	866.473	0	93558328	80307016	147239872	1.46261e+08	1.24338e+08	147239872	1.3928e+08	1.2949e+07	0.0929709	3		High	High	High	0.002984	0.03955	2.31	19.19
High	HINIDQFVR		0.00215949	0	1	1	6	P04114	0	1141.61	0	86411661	77585910	160610496	1.35088e+08	1.20125e+08	160610496	1.38608e+08	2.04709e+07	0.147689	3		High	High	High	0.002901	0.03801	3.25	15.56
High	NGQWSEPPK		0.00380347	0	2	3	5	P08603; Q03591	0	1042.5	0	61490668	105512584	156004272	9.61292e+07	1.63364e+08	156004272	1.38499e+08	3.68774e+07	0.266265	3	Shared	High	High	High	0	0.0003409	2.87	19.47
High	DLTSLGHNENQQGSFSSQGGSSFSVPIFYSSK		1.09714e-08	0	1	1	10	P13671	0	3392.57	0	83776908	56959870	196000304	1.3097e+08	8.81901e+07	196000304	1.38387e+08	5.42864e+07	0.392281	3		High	High	High	0	2.667e-10	6.09	24.73
High	AQAWGER		0.181597	0.00884019	1	1	2	P02649	0	817.395	0	73369472	105846176	133575240	1.14699e+08	1.6388e+08	133575240	1.37385e+08	2.48107e+07	0.180592	3		Peak Found	High	High	0.003112	0.04179	2.12	18.35
High	GDKVWVYPPEK		0.0587145	0.00159751	1	1	3	P02790	1	1317.68	0	88617216	58717736	179044768	1.38536e+08	9.09118e+07	179044768	1.36164e+08	4.41143e+07	0.323979	3		Medium	Low	High	0.00104	0.00879	2.68	17.18
High	SLLQPNK		0.142824	0.00620322	1	1	3	P07357	0	799.467	0	98119888	46793104	182397184	1.53392e+08	7.24491e+07	182397184	1.36079e+08	5.69819e+07	0.41874	3		High	High	High	0.002144	0.02892	1.74	18.28
High	QYTDSTFR		0.0203984	0.00124595	1	1	3	P00450	0	1017.46	0	87637848	37366328	212793616	1.37005e+08	5.78537e+07	212793616	1.35884e+08	7.7476e+07	0.570162	3		High	High	High	0.0009145	0.005696	2.67	20.32
High	LTLDIQNK		0.0289017	0.00124595	1	1	2	P04114	0	944.541	0	109230936	55465760	150967232	1.70762e+08	8.58768e+07	150967232	1.35869e+08	4.44112e+07	0.326868	3		Peak Found	High	High	0.0006135	0.003831	2.15	20
High	GGGAGFISGLSYLELDNPAGNK		1.6466e-07	0	1	1	10	P10643	0	2137.06	0	66677546	92778728	158524084	1.04238e+08	1.43648e+08	158524084	1.3547e+08	2.80519e+07	0.207071	3		High	High	High	0	1.299e-09	5.87	24.6
High	RLPLEYSYGEYR		1.32037e-05	0	1	1	5	P07358	1	1545.77	0	86176716	86981441	136801368	1.34721e+08	1.34672e+08	136801368	1.35398e+08	1.21541e+06	0.00897654	3		High	High	High	0	1.154e-06	3.85	16.95
High	KYTYNYEAESSSGVPGTADSR		2.23107e-07	0	1	1	3	P04114	1	2282.02	0	98192728	95234096	104726136	1.53506e+08	1.4745e+08	104726136	1.35227e+08	2.65877e+07	0.196615	3		High	High	High	0	1.187e-08	5.51	19.98
High	ESYSGVTLDPR		0.000923118	0	1	1	6	P01031	0	1223.59	0	82908504	91289560	133218416	1.29612e+08	1.41342e+08	133218416	1.34724e+08	6.0084e+06	0.0445977	3		High	High	High	0	5.89e-05	2.82	22.13
High	MKGLIDEVNQDFTNR	1xOxidation [M1]	0.000371194	0	1	1	4	P02671	1	1795.86	0	109576032	107776000	65422796	1.71302e+08	1.66868e+08	65422796	1.34531e+08	5.98903e+07	0.445179	3		High	High	High	0	1.91e-05	4.53	19
High	KLGSYEHR		0.00538838	0	1	1	9	P19823	1	989.516	0	75861501	100746101	1.28917e+08	1.18595e+08	1.55984e+08	1.28917e+08	1.34499e+08	1.93091e+07	0.143563	3		High	High	High	0	0.0005212	3.23	12.81
High	VRGGEGTGYFVDFSVR		0.000515809	0	1	1	2	P04196	1	1745.86	0	87069176	166595488	8464762	1.36116e+08	2.57937e+08	8464762	1.34173e+08	1.24748e+08	0.929753	3		High	High	Peak Found	0	2.862e-05	4.28	18.34
High	DRVVEESELAR		0.00394034	0	1	1	2	P02748	1	1302.66	0	85197080	105983032	105105616	1.3319e+08	1.64092e+08	105105616	1.34129e+08	2.95044e+07	0.21997	3		Peak Found	High	High	0	0.0003556	3.96	19.41
High	LFHTNFYDTVGTIQLINDHVK		6.34304e-05	0	1	1	3	P29622	0	2475.27	0	87847280	83111864	136039712	1.37333e+08	1.28681e+08	136039712	1.34018e+08	4.66691e+06	0.034823	3		High	High	High	0	8.123e-06	6.53	17.01
High	AHVDALRTHLAPYSDELR		2.56833e-08	0	1	1	4	P02647	1	2064.06	0	27922152	226017554	7447823	4.36511e+07	3.4994e+08	7447823	1.3368e+08	1.8816e+08	1.40754	3		High	High	Peak Found	0	1.293e-10	5.89	14.6
High	QALEEFQK		0.0276385	0.00124595	1	1	3	P07358	0	992.505	0	93015912	72203704	143178992	1.45413e+08	1.11792e+08	143178992	1.33461e+08	1.87994e+07	0.140861	3		High	High	High	0.0006135	0.003631	2.6	19.74
High	AEATTLHVAPQGTAMAVSTFR		1.8388e-08	0	1	1	5	P07360	0	2159.09	0	46389420	109327040	155604576	7.25212e+07	1.69269e+08	155604576	1.32465e+08	5.23606e+07	0.395279	3		High	High	High	0	1.824e-09	5.7	19.53
High	IDTALIK		0.165998	0.00818277	1	1	3	P01031	0	773.477	0	93222160	75096360	135232176	1.45735e+08	1.16271e+08	135232176	1.32413e+08	1.49334e+07	0.112779	3		High	High	High	0.002724	0.03629	2.37	19.22
High	RQSEDSTFYLGER		0.00447052	0	1	1	2	P00450	1	1587.74	0	74990568	93044080	132916072	1.17234e+08	1.44059e+08	132916072	1.31403e+08	1.34764e+07	0.102558	3		Peak Found	High	High	0	0.0004162	3.59	18
High	VSVGGEKR		0.0442045	0.00124595	1	2	6	B4E1Z4	1	831.468	1	87329860	134785488	48657851	1.36524e+08	2.08686e+08	48657851	1.31289e+08	8.01426e+07	0.610427	3		High	High	High	0.0009665	0.006256	2.91	14.83
High	KGTDYHKQPWQAK		4.29534e-05	0	1	2	6	B4E1Z4	2	1586.81	0	2.33299e+07	228119812	2229847	3.64719e+07	3.53195e+08	2229847	1.30632e+08	1.93504e+08	1.48129	3		High	High	Peak Found	0	1.311e-06	5.01	12.85
High	YVTSAPMPEPQAPGR		0.000113539	0	1	1	8	P01871	0	1600.78	0	44321362	72832642	209311800	6.92882e+07	1.12766e+08	209311800	1.30455e+08	7.16683e+07	0.549371	3		High	High	High	0	3.458e-05	3.77	23.28
High	QSEDSTFYLGER		0.000215956	0	1	1	6	P00450	0	1431.64	0	7.87976e+07	6.01677e+07	1.74161e+08	1.23185e+08	9.31568e+07	1.74161e+08	1.30168e+08	4.0951e+07	0.314602	3		High	High	High	0	3.697e-05	3.84	22.86
High	LAELPADALGPLQR		3.45504e-05	0	1	1	8	P35858	0	1463.82	0	44654287	102130312	160658032	6.98086e+07	1.58127e+08	160658032	1.29531e+08	5.17367e+07	0.399415	3		High	High	High	0	6.052e-05	4.28	23.24
High	FSISGSYVLDQILPR		3.21863e-05	0	1	1	8	P29622	0	1694.91	0	86266996	47575277	179045040	1.34862e+08	7.36601e+07	179045040	1.29189e+08	5.2921e+07	0.40964	3		High	High	High	0	9.114e-07	4.26	23.65
High	SYDLDPGAGSLEI		0.0561943	0.00159751	1	1	29	Q13790	0	1336.63	0	108906728	71785184	104315280	1.70255e+08	1.11144e+08	104315280	1.28572e+08	3.62603e+07	0.282025	3		High	High	High	0.00104	0.008321	2.48	37.24
High	ALVEQGFTVPEIK		0.000705946	0	1	1	3	P04114	0	1430.79	0	88028857	2.80285e+07	203409816	1.37617e+08	4.33961e+07	203409816	1.28141e+08	8.04266e+07	0.627642	3		Peak Found	Peak Found	High	0	4.224e-05	3.61	22.02
High	DTVQIHDITGK		0.000373077	0	1	1	5	P02679	0	1226.64	0	66495110	96301416	131020972	1.03953e+08	1.49102e+08	131020972	1.28025e+08	2.27233e+07	0.177491	3		High	High	High	0	2.776e-05	4.17	19.39
High	SNEKAEEWGR		0.00928543	0	1	2	4	A0A096LPE2	1	1205.55	0	66025192	145413104	55623712	1.03218e+08	2.25141e+08	55623712	1.27994e+08	8.74324e+07	0.683096	3		High	High	High	0	0.001015	3.57	16.56
High	GHMLENHVER		0.00103182	0	1	1	9	P19827	0	1221.58	0	2.60791e+07	1.26011e+08	144728070	4.07698e+07	1.95102e+08	144728070	1.26867e+08	7.87011e+07	0.620346	3		High	High	High	0	6.787e-05	3.94	13.4
High	LAYLQPALFSGLAELR		1.57634e-05	0	1	1	11	P35858	0	1761.99	0	82098860	59221802	160189916	1.28346e+08	9.16923e+07	160189916	1.26743e+08	3.4277e+07	0.270445	3		High	High	High	0	4.641e-07	4.49	23.23
High	IHLMAGR		0.0607495	0.00159751	1	2	12	P02790	0	797.445	0	31046281	82183084	204433536	4.85351e+07	1.27243e+08	204433536	1.26737e+08	7.79505e+07	0.615056	3		High	High	High	0.001337	0.01557	2.44	14.11
High	IDQTVEELR		0.00798402	0	1	1	2	P06727	0	1102.57	0	73329608	37529232	207194208	1.14637e+08	5.8106e+07	207194208	1.26646e+08	7.52661e+07	0.594304	3		Peak Found	Peak Found	High	0	0.00128	2.98	22.24
High	ANTVQEATFQMELPK	1xOxidation [M11]	0.000139729	0	1	1	5	Q14624	0	1722.84	0	220594072	1.0768e+07	1.45187e+07	3.44858e+08	1.66719e+07	1.45187e+07	1.25349e+08	1.90103e+08	1.51658	3		High	Peak Found	Peak Found	0	7.08e-06	3.94	22.88
High	HFWQQDEPPQSPWDR		3.26789e-05	0	1	1	3	P02647	0	1952.87	0	70768224	49140832	188194400	1.10633e+08	7.6084e+07	188194400	1.2497e+08	5.74139e+07	0.45942	3		High	Peak Found	High	0	3.38e-06	5.13	18.81
High	EDIPPADLSDQVPDTESETR		1.14474e-06	0	1	1	49	P01024	0	2214	0	2.42813e+07	19114252	306561084	3.79593e+07	2.95943e+07	306561084	1.24705e+08	1.57548e+08	1.26336	3		High	High	High	0	1.451e-08	4.91	34.61
High	VEASISK		0.0827616	0.0022938	2	2	3	P0C0L4; P0C0L5	0	733.409	0	80186432	61334232	153731056	1.25357e+08	9.49629e+07	153731056	1.24683e+08	2.93899e+07	0.235716	3	Shared	High	High	High	0.001337	0.01735	2.13	18.86
High	NLIAAVAPGAFLGLK		6.21588e-05	0	1	1	6	P35858	0	1454.87	0	91297703	45827494	158143108	1.42727e+08	7.0954e+07	158143108	1.23941e+08	4.65312e+07	0.375429	3		High	High	High	0	2.065e-06	4.18	21.77
High	QEPSQGTTTFAVTSILR		8.24542e-06	0	1	1	6	P01876	0	1835.95	0	72276426	74633376	1.42271e+08	1.12991e+08	1.15554e+08	1.42271e+08	1.23605e+08	1.62157e+07	0.131189	3		High	High	High	0	1.426e-05	4.67	23.62
High	AKDLHLSDVFLK		5.79056e-05	0	1	1	6	P13671	1	1385.78	0	64502909	124668010	76768665	1.00838e+08	1.93022e+08	76768665	1.23543e+08	6.13622e+07	0.496687	3		High	High	High	0	2.327e-05	4.86	14.86
High	HTFMGVVSLGSPSGEVSHPR		3.3588e-08	0	1	1	6	P02765	0	2081.02	0	58375246	63309546	180870368	9.12588e+07	9.80213e+07	180870368	1.23383e+08	4.98998e+07	0.404429	3		High	High	High	0	1.811e-10	6.7	15.99
High	AVSMPSFSILGSDVR	1xOxidation [M4]	9.90332e-05	0	1	1	4	P04114	0	1581.79	0	202360668	3294644	48045417	3.16353e+08	5.10105e+06	48045417	1.23167e+08	1.68677e+08	1.3695	3		High	Peak Found	High	0	3.7e-06	3.6	22.66
High	LDVDWR		0.112157	0.00301053	2	2	4	P06681; B4E1Z4	0	803.405	0	62978180	44855468	200019200	9.84546e+07	6.94491e+07	200019200	1.22641e+08	6.85629e+07	0.559054	3	Shared	High	High	High	0.003431	0.05586	1.9	20.19
High	STDYGIFQINSR		0.000720382	0	1	1	4	P61626	0	1400.68	0	91661976	77650048	103849680	1.43296e+08	1.20224e+08	103849680	1.22457e+08	1.98179e+07	0.161836	3		High	High	High	0	7.993e-05	3.57	22.37
High	VSVGGEK		0.0902019	0.0022938	1	2	2	B4E1Z4	0	675.367	0	73730560	19880380	220466848	1.15264e+08	3.07805e+07	220466848	1.2217e+08	9.50316e+07	0.777861	3		High	Peak Found	High	0.001777	0.02572	2.01	17.8
High	HTLNQIDEVK		0.000513205	0	1	1	3	P02765	0	1196.63	0	106899126	1.80069e+07	170530836	1.67117e+08	2.78798e+07	170530836	1.21842e+08	8.1392e+07	0.66801	3		High	Peak Found	High	0	2.851e-05	4.63	16.01
High	ALDFAVGEYNK		0.00352593	0	1	1	4	P01034	0	1226.61	0	75787992	63204112	146567712	1.1848e+08	9.7858e+07	146567712	1.20969e+08	2.445e+07	0.202118	3		High	High	High	0	0.0005853	3.14	21.55
High	GTYSTTVTGR		0.0171258	0.00124595	1	1	5	P08519	0	1042.52	0	81903800	86078840	100533952	1.28041e+08	1.33275e+08	100533952	1.20617e+08	1.75878e+07	0.145816	3		High	High	High	0.0003568	0.002094	2.37	20.25
High	NLASRPYTFHSHGITYYK		2.5115e-05	0	1	1	10	P00450	0	2155.07	0	94771769	81285506	83917504	1.48158e+08	1.25853e+08	83917504	1.1931e+08	3.26163e+07	0.273375	3		High	High	High	0	0.001203	5.38	13.23
High	EFQVPTFTIPK		0.0190212	0.00124595	1	1	1	P04114	0	1306.7	0	123385576	46135304	91670192	1.9289e+08	7.14306e+07	91670192	1.18664e+08	6.50738e+07	0.548388	3		High	Peak Found	Peak Found	0.0003568	0.002374	2.04	21.55
High	VNEPSILEMSR		0.00116505	0	1	1	2	O14791	0	1274.64	0	28070498	105632976	145508816	4.3883e+07	1.6355e+08	145508816	1.17647e+08	6.45155e+07	0.548381	3		Peak Found	High	High	0	0.0001473	3.36	21.65
High	ASTPNGYDNGIIWATWK		9.60702e-05	0	1	1	7	P02679	0	1893.91	0	61668730	73732744	141464076	9.64075e+07	1.14159e+08	141464076	1.17344e+08	2.26964e+07	0.193418	3		High	High	High	0	3.599e-06	3.96	22.95
High	FFGEGTK		0.169021	0.00818277	1	1	3	P04114	0	785.383	0	86755944	50826788	134495232	1.35627e+08	7.86944e+07	134495232	1.16272e+08	3.25482e+07	0.279931	3		High	High	High	0.003352	0.05207	1.7	18.54
High	ANVFVQLPR		0.0202969	0.00124595	1	1	4	P35858	0	1043.6	0	82702816	52789876	136842992	1.2929e+08	8.17338e+07	136842992	1.15956e+08	2.98767e+07	0.257656	3		High	High	High	0.0005278	0.002625	2.96	19.63
High	KFYNQVSTPLLR		0.00342065	0	1	1	4	P19823	1	1465.82	0	84389258	77268919	95626124	1.31927e+08	1.19634e+08	95626124	1.15729e+08	1.84628e+07	0.159534	3		High	High	High	0	0.0009471	3.81	16.48
High	IKQSELSAK		0.0354097	0.00124595	1	1	6	P02654	1	1003.58	0	87279840	93735448	64879032	1.36446e+08	1.45129e+08	64879032	1.15485e+08	4.40403e+07	0.381352	3		High	High	High	0.0009145	0.005516	3.28	15.18
High	TESIIHR		0.0148861	0.00124595	1	1	4	P36955	0	855.468	0	71431060	46569732	162318844	1.11669e+08	7.21032e+07	162318844	1.15364e+08	4.52211e+07	0.391987	3		High	High	High	0.001337	0.01665	2.5	15.27
High	KSSIIIR		0.0343747	0.00124595	1	3	3	P00747	1	816.53	0	61947616	92660384	104375752	9.68435e+07	1.43465e+08	104375752	1.14895e+08	2.50274e+07	0.217829	3		High	High	High	0.001261	0.0121	2.7	13.94
High	IDTQDIEASHYR		0.000152287	0	1	1	1	P01031	0	1447.68	0	73536952	73718304	114425280	1.14961e+08	1.14137e+08	114425280	1.14508e+08	418310	0.00365311	3		High	Peak Found	Peak Found	0	6.314e-06	4.1	18.61
High	DSSFIR		0.116446	0.00336686	1	1	5	P13671	0	724.362	0	72813056	78819032	104885584	1.1383e+08	1.22034e+08	104885584	1.13583e+08	8.57705e+06	0.0755133	3		High	High	High	0.00223	0.03116	1.91	21.13
High	LSLEIEQLELQR		8.37963e-05	0	1	1	4	P04003	0	1470.82	0	91478704	68233080	91958264	1.4301e+08	1.05644e+08	91958264	1.13537e+08	2.64252e+07	0.232745	3		High	High	High	0	9.008e-06	4.13	22.39
High	FRETLEDTR		0.00721884	0	1	1	6	P04114	1	1166.58	0	96662448	22676098	153527300	1.51114e+08	3.51091e+07	153527300	1.1325e+08	6.76828e+07	0.597641	3		High	High	High	0	0.0009037	3.62	16.59
High	ATLDVDEAGTEAAAATSFAIK		4.55549e-07	0	1	1	15	P29622	0	2052.01	0	58673181	74880746	131286716	9.17246e+07	1.15937e+08	131286716	1.12983e+08	1.99458e+07	0.176539	3		High	High	High	0	1.61e-08	6.94	26.01
High	SLALGTFAHTPALASLGLSNNR		4.39256e-08	0	1	1	3	P35858	0	2211.19	0	75885720	75432560	99758016	1.18633e+08	1.16791e+08	99758016	1.11727e+08	1.04067e+07	0.0931432	3		High	High	High	0	1.008e-09	5.51	19.17
High	DFALQNPSAVPR		0.000303155	0	1	1	7	P35858	0	1314.68	0	7.72804e+07	4.49208e+07	144254375	1.20814e+08	6.95502e+07	144254375	1.11539e+08	3.82058e+07	0.342532	3		High	High	High	0	3.975e-05	3.38	24.81
High	VLNYVDWIK		0.0106893	0	1	1	3	P00736	0	1149.63	0	54071276	24868870	209752384	8.45303e+07	3.85041e+07	209752384	1.10929e+08	8.86237e+07	0.798923	3		High	Peak Found	High	0.0001238	0.001573	3.02	20.09
High	AWVAWR		0.16525	0.00818277	1	1	4	P61626	0	788.42	0	42869700	92089784	123115088	6.70188e+07	1.42581e+08	123115088	1.10905e+08	3.92331e+07	0.353754	3		High	High	High	0.003471	0.05703	1.9	17.58
High	LEALPNSLLAPLGR		8.4649e-05	0	1	1	6	P35858	0	1463.86	0	72574350	43832075	151210648	1.13456e+08	6.78646e+07	151210648	1.10844e+08	4.17344e+07	0.376515	3		Peak Found	High	High	0	2.109e-05	4.43	22.97
High	SLHMYANR		0.0183675	0.00124595	1	1	4	P04114	0	991.478	0	29286854	67734008	180249164	4.57845e+07	1.04872e+08	180249164	1.10302e+08	6.73966e+07	0.61102	3		High	High	High	0.001006	0.006526	3.39	14.67
High	KHYLMWGLSSDFWGEKPNLSYIIGK	1xOxidation [M5]	1.84813e-08	0	1	1	3	P01024	1	2985.5	0	27488500	134324608	79710080	4.29731e+07	2.07973e+08	79710080	1.10219e+08	8.66274e+07	0.785959	3		Peak Found	High	High	0	8.586e-11	6.89	15.44
High	IVSSAMEPDREYHFGQAVR	1xOxidation [M6]	0.00763019	0	1	1	1	P08603	1	2208.05	0	193110304	9055970	14299386	3.01892e+08	1.40212e+07	14299386	1.10071e+08	1.66122e+08	1.50923	3		High	Peak Found	Peak Found	0	0.0007967	3.6	16.84
High	YSHYNERDEIPHNDIALLK		1.74261e-06	0	1	1	6	Q14520	1	2327.14	0	58354950	86434260	104193976	9.12271e+07	1.33825e+08	104193976	1.09749e+08	2.18354e+07	0.198958	3		High	High	High	0	2.884e-07	6.59	15.12
High	KPDVSHGEMVSGFGPIYNYK		0.00011704	0	1	1	4	P04003	0	2225.07	0	37004700	58247324	181198912	5.78499e+07	9.01835e+07	181198912	1.09744e+08	6.39586e+07	0.582798	3		High	High	High	0	7.124e-06	5.22	16.64
High	YSPGGTPTAIK		0.00630033	0	1	1	4	P03952	0	1091.57	0	68856144	69641096	108446224	1.07644e+08	1.07824e+08	108446224	1.07971e+08	420994	0.00389913	3		High	High	High	0	0.00108	2.13	19.73
High	DAVEKPQEFTIVAFVK		1.67508e-05	0	1	1	4	P04114	0	1820.98	0	100609759	52505244	83536672	1.57285e+08	8.12931e+07	83536672	1.07371e+08	4.32406e+07	0.40272	3		High	High	High	0	4.057e-07	4.25	20.81
High	FFGHGAEDSLADQAANEWGR		8.24542e-06	0	1	1	3	P0DJI8	0	2177.96	0	55174744	86965664	100476184	8.62554e+07	1.34648e+08	100476184	1.07126e+08	2.48721e+07	0.232175	3		High	High	High	0	1.678e-07	6.02	20.48
High	FFSAQTNR		0.0855836	0.0022938	1	1	2	P29622	0	970.474	0	67213896	58509848	125578576	1.05076e+08	9.05899e+07	125578576	1.07082e+08	1.75803e+07	0.164177	3		High	Peak Found	High	0.001337	0.01408	1.8	19.19
High	NMEQFQVSVSVAPNAK	1xOxidation [M2]	2.74844e-06	0	1	1	4	Q14624	0	1764.86	0	182167600	1.07005e+07	18422711	2.84785e+08	1.65674e+07	18422711	1.06592e+08	1.54323e+08	1.44779	3		High	Peak Found	Peak Found	0	3.818e-07	4.75	23.17
High	TTPPMLDSDGSFFLYSK		0.000345799	0	1	1	7	P01859	0	1905.89	0	1.27162e+07	55346348	210690240	1.98794e+07	8.56919e+07	210690240	1.05421e+08	9.69232e+07	0.919396	3		Peak Found	High	High	0	1.741e-05	3.76	24.51
High	ALHQVFEHMLDVSK		8.62981e-06	0	2	2	4	P06681; B4E1Z4	0	1653.84	0	25738287	92305980	132893124	4.0237e+07	1.42916e+08	132893124	1.05349e+08	5.66106e+07	0.537364	3	Shared	Peak Found	High	High	0	1.778e-07	6.02	15.09
High	KAGTELVNFLSYFVELGTQPATQ		3.40296e-05	0	1	1	255	P02652	1	2513.29	0	5019264	9.03741e+07	1.68265e+08	7.84668e+06	1.39925e+08	1.68265e+08	1.05346e+08	8.56173e+07	0.812728	3		Peak Found	High	High	0	1.492e-06	5.46	41.55
High	VPQVSTPTLVEVSR		2.57589e-05	0	1	1	7	P02768	0	1511.84	0	68684121	43598736	141087704	1.07375e+08	6.75033e+07	141087704	1.05322e+08	3.68351e+07	0.349739	3		High	High	High	0	1.182e-06	4.11	23
High	SNALDIIFQTDLTGQK		5.2811e-06	0	1	1	9	P09871	0	1763.92	0	76776780	37654788	137570560	1.20026e+08	5.83004e+07	137570560	1.05299e+08	4.16366e+07	0.395413	3		High	High	High	0	1.574e-07	5.19	24.59
High	SSNNPHSPIVEEFQVPYNK		9.3107e-06	0	1	1	4	P09871	0	2186.05	0	70320352	58437320	114909696	1.09933e+08	9.04777e+07	114909696	1.05107e+08	1.29112e+07	0.122839	3		High	High	High	0	1.698e-06	5.5	18.97
High	RRVEPYGENFNK		0.000380708	0	1	1	6	P06727	2	1508.76	0	57143624	114605286	44148249	8.93334e+07	1.77442e+08	44148249	1.03641e+08	6.77888e+07	0.654072	3		High	High	High	0	1.966e-05	4.34	13.99
High	LTISEQNIQR		0.00299953	0	1	1	3	P04114	0	1201.65	0	74540776	64632976	93792680	1.16531e+08	1.0007e+08	93792680	1.03465e+08	1.17428e+07	0.113496	3		High	High	High	0	0.0004079	3.02	20.71
High	NRWEDPGK		0.0631583	0.00159751	1	1	6	P01024	1	1001.48	0	52383194	80158450	102791376	8.18913e+07	1.24108e+08	102791376	1.0293e+08	2.11088e+07	0.205078	3		High	High	High	0.001261	0.01137	2.82	15.84
High	RDGYLFQLLR		0.00237723	0	1	1	4	P04196	1	1280.71	0	80779658	66078574	80149314	1.26284e+08	1.02308e+08	80149314	1.02914e+08	2.30733e+07	0.2242	3		High	High	High	0	0.0001901	3.95	16.86
High	TPWHVTIKPK		0.000449922	0	2	2	7	P06681; B4E1Z4	0	1206.7	0	3.60017e+07	89549740	1.13685e+08	5.62819e+07	1.38649e+08	1.13685e+08	1.02872e+08	4.22346e+07	0.410555	3	Shared	High	High	High	0	0.0001694	3.53	13.05
High	SYTVAIAGYALAQMGR	1xOxidation [M14]	2.57589e-05	0	1	1	5	P01024	0	1687.85	0	167880856	16521002	20183993	2.6245e+08	2.55792e+07	20183993	1.02738e+08	1.38341e+08	1.34655	3		High	High	Peak Found	0	6.927e-07	4.07	22.91
High	LNMGITDLQGLR	1xOxidation [M3]	0.000941993	0	2	2	2	P0C0L4; P0C0L5	0	1346.71	0	179081072	3.51041e+06	21328986	2.7996e+08	5.43511e+06	21328986	1.02241e+08	1.54114e+08	1.50735	3	Shared	High	Peak Found	Peak Found	0	0.0001209	3.39	21.72
High	NNEGTYYSPNYNPQSR		2.02844e-06	0	1	1	8	P00450	0	1903.82	0	57970331	36380283	158689772	9.06258e+07	5.63271e+07	158689772	1.01881e+08	5.21012e+07	0.511394	3		High	High	High	0	2.952e-08	4.48	23.46
High	LISVDTEHSNIYLQNGPDR		3.63446e-05	0	1	1	3	P00450	0	2171.07	0	63680820	58614476	112169360	9.95531e+07	9.07519e+07	112169360	1.00825e+08	1.07652e+07	0.106771	3		High	High	High	0	1.114e-06	4.57	20.57
High	IKVTTSQDMLSIMEK		5.55535e-06	0	1	1	3	P05155	1	1723.9	0	27921130	50015708	180159988	4.36495e+07	7.74386e+07	180159988	1.00416e+08	7.10968e+07	0.708022	3		Peak Found	Peak Found	High	0	1.029e-07	4.37	18.02
High	ALDNLAR		0.100148	0.00266732	1	1	3	O14791	0	772.431	0	76957448	58478076	87927800	1.20309e+08	9.05408e+07	87927800	9.95924e+07	1.79883e+07	0.180619	3		High	High	High	0.001385	0.01737	2.19	19.15
High	ISLGPR		0.206444	0.00907416	1	2	6	P01031	0	642.393	0	75866640	60053084	87118440	1.18603e+08	9.29793e+07	87118440	9.9567e+07	1.67443e+07	0.168172	3		High	High	High	0.003352	0.05176	1.56	17.25
High	LLGMETMAWQEIR		3.54361e-05	0	2	2	5	P06681; B4E1Z4	0	1577.78	0	19761322	81517499	140181484	3.08931e+07	1.26212e+08	140181484	9.90957e+07	5.94767e+07	0.600194	3	Shared	Peak Found	High	High	0	1.032e-06	3.71	22.26
High	IEIPLPFGGK		0.0105293	0	1	1	1	P04114	0	1070.62	0	86906344	31874202	110660416	1.35862e+08	4.93504e+07	110660416	9.86242e+07	4.44939e+07	0.451146	3		Peak Found	Peak Found	High	0	0.001177	2.47	20.67
High	DRLDEVKEQVAEVR		0.000367455	0	1	1	4	P02649	2	1685.88	0	76686522	102582392	1.63982e+07	1.19885e+08	1.58827e+08	1.63982e+07	9.837e+07	7.36115e+07	0.748312	3		High	High	Peak Found	0	0.0004715	3.78	17.82
High	GLTLHLK		0.129625	0.00406705	1	1	6	P00736	0	781.493	0	41169134	83413200	101555708	6.43603e+07	1.29147e+08	101555708	9.83545e+07	3.2512e+07	0.33056	3		High	High	High	0.00173	0.02508	1.8	13.91
High	FFHKNEIWYR		0.0016855	0	1	1	7	P00748	1	1439.72	0	27974290	156821996	7692130	4.37326e+07	2.42805e+08	7692130	9.80766e+07	1.26627e+08	1.29111	3		High	High	High	0	0.000472	3.4	13.51
High	NDFTWFK		0.0497296	0.00159751	1	1	4	P08603	0	957.446	0	40387232	29940792	182983280	6.31379e+07	4.63569e+07	182983280	9.74927e+07	7.45109e+07	0.764272	3		High	High	High	0.001261	0.0122	2.43	19.6
High	LYHAFSAMK	1xOxidation [M8]	0.0117598	0	1	1	3	P05155	0	1083.53	0	167270200	7.26846e+06	19134788	2.61496e+08	1.12537e+07	19134788	9.72947e+07	1.42257e+08	1.46212	3		High	Peak Found	High	0.00113	0.01005	2.66	15.15
High	SPRPSSYK		0.00386154	0	1	1	5	P00747	0	921.479	0	3.89938e+07	105979030	65343381	6.09595e+07	1.64086e+08	65343381	9.67962e+07	5.83157e+07	0.602458	3		High	High	High	0	0.0004172	3.66	14.1
High	LKEELGK		0.10955	0.00301053	1	2	10	P06727	1	816.483	0	45196583	1.58077e+07	194657664	7.06564e+07	2.44749e+07	194657664	9.65963e+07	8.80068e+07	0.911079	3		High	High	High	0.003151	0.04342	2.82	14.98
High	QSSSYSFFK		0.0144452	0.000473719	1	1	2	P04003	0	1080.5	0	38732824	10450224	211324464	6.05515e+07	1.61799e+07	211324464	9.60186e+07	1.02293e+08	1.06534	3		High	Peak Found	High	0.0001238	0.001715	2.54	19.15
High	FKTGTTLK		0.0427086	0.00124595	1	1	6	P04003	1	895.525	0	52274880	107369280	40014679	8.1722e+07	1.66238e+08	40014679	9.59917e+07	6.43103e+07	0.669957	3		High	High	High	0.003352	0.05187	2.75	14.38
High	VVLGDQDLK		0.0162901	0.00124595	1	1	1	Q14520	0	986.552	0	75176536	22030014	136152768	1.17524e+08	3.41088e+07	136152768	9.59287e+07	5.43418e+07	0.566481	3		Peak Found	Peak Found	High	0.0003051	0.001976	2.16	20.74
High	TAGWNIPMGLLYNK		0.000165974	0	1	1	4	P02787	0	1577.81	0	38706428	44719724	156226672	6.05103e+07	6.92389e+07	156226672	9.53253e+07	5.29224e+07	0.555177	3		High	High	High	0	9.191e-05	3.49	21.58
High	SRLDTLAQEVALLK		0.00402075	0	1	1	3	P05452	1	1556.9	0	90544016	42611056	77993640	1.41549e+08	6.59741e+07	77993640	9.51721e+07	4.06104e+07	0.426705	3		High	High	High	0	0.0003646	4.37	17.92
High	NHMQYEIVIK	1xOxidation [M3]	0.00320319	0	1	1	4	P19827	0	1290.65	0	162469976	8328944	18215098	2.53991e+08	1.28956e+07	18215098	9.5034e+07	1.37687e+08	1.44882	3		High	Peak Found	High	0	0.0002757	4.11	15.8
High	FTPTETNK		0.0637747	0.00159751	1	1	3	P02748	0	937.463	0	63025384	33582280	133992000	9.85284e+07	5.1995e+07	133992000	9.48385e+07	4.11229e+07	0.43361	3		High	High	High	0.001227	0.0106	2.43	19.27
High	MREWFSETFQK	1xOxidation [M1]	0.00472579	0	1	1	3	P02654	1	1504.69	0	77661928	51491008	82886696	1.2141e+08	7.97228e+07	82886696	9.46731e+07	2.32087e+07	0.245146	3		High	High	High	0	0.000444	3.39	16.69
High	IEGDHGAR		0.013739	0.000473719	1	1	3	P01024	0	854.412	0	79808784	46548732	86731048	1.24766e+08	7.20707e+07	86731048	9.45226e+07	2.7198e+07	0.287741	3		High	High	High	0.0007721	0.004806	2.41	15.86
High	VIGNMGQTMEQLTPELK		2.9206e-06	0	1	1	6	P04114	0	1888.95	0	15086423	77092660	139802068	2.35848e+07	1.19361e+08	139802068	9.42494e+07	6.20449e+07	0.658306	3		High	High	High	0	4.63e-08	4.57	23.57
High	EYESYSDFER		0.00240139	0	1	1	5	P07358	0	1324.53	0	55632064	20466288	162973264	8.69703e+07	3.16877e+07	162973264	9.38771e+07	6.59148e+07	0.702139	3		High	High	High	0	0.0003459	2.31	23.07
High	RHQQTVTIPPK		9.41443e-05	0	1	1	9	P01024	1	1304.74	0	51610608	71571488	8.97197e+07	8.06835e+07	1.10813e+08	8.97197e+07	9.37388e+07	1.54616e+07	0.164944	3		High	High	High	0	7.986e-06	5.12	13.23
High	SSIDIENGFISESQYTYALK		1.51997e-06	0	1	1	7	P08603	0	2265.09	0	46085985	57461783	119688488	7.20468e+07	8.89672e+07	119688488	9.35675e+07	2.41517e+07	0.25812	3		High	High	High	0	3.577e-08	4.29	25.9
High	HADPDFTR		0.00869745	0	1	1	3	P19823	0	958.438	0	54116384	60247892	102757672	8.46009e+07	9.32809e+07	102757672	9.35465e+07	9.08132e+06	0.0970781	3		High	High	High	0	0.001269	2.65	16.22
High	FFGEGTKK		0.0414657	0.00124595	1	1	5	P04114	1	913.478	0	6.16203e+07	82354616	56525934	9.63318e+07	1.27508e+08	56525934	9.34554e+07	3.55786e+07	0.380701	3		High	High	High	0.00182	0.02683	2.09	14.98
High	DHHHPHKPHEHGPPPPPDER		3.59785e-05	0	1	1	45	P04196	0	2350.1	0	7.45205e+07	7.02946e+07	5.50038e+07	1.16499e+08	1.08836e+08	5.50038e+07	9.34463e+07	3.35119e+07	0.358622	3		High	High	High	0	0.000792	3.68	10.89
High	KMLEEIMKYEASILTHDSSIR	1xOxidation [M]	2.28602e-08	0	1	1	3	P02679	2	2510.26	0	88618728	80977848	15945981	1.38539e+08	1.25377e+08	15945981	9.32872e+07	6.7302e+07	0.721449	3		High	High	High	0	1.122e-10	6.2	15.4
High	NSEEFAAAMSR		0.000475683	0	1	1	3	P04114	0	1212.53	0	32251978	73134456	115379960	5.04199e+07	1.13233e+08	115379960	9.3011e+07	3.69005e+07	0.396733	3		High	High	High	0	2.6e-05	3.72	21.33
High	IDDIWNLEVK		0.00146291	0	1	1	5	P04114	0	1244.65	0	72410224	31215584	117391640	1.132e+08	4.83306e+07	117391640	9.2974e+07	3.87191e+07	0.416451	3		High	High	High	0	0.0001519	3.41	22.78
High	SSALDMENFR	1xOxidation [M6]	0.014373	0.000473719	1	1	2	P19823	0	1185.52	0	163940272	6208897	12447444	2.5629e+08	9.61315e+06	12447444	9.27835e+07	1.41608e+08	1.52622	3		High	Peak Found	Peak Found	0.0006135	0.00373	2.74	21.2
High	TMEQFTIHLTVNPQSK	1xOxidation [M2]	3.08786e-06	0	1	1	2	P19827	0	1889.94	0	159100640	7596318	16997412	2.48724e+08	1.17613e+07	16997412	9.24943e+07	1.35324e+08	1.46306	3		High	Peak Found	Peak Found	0	4.96e-08	5.07	18.53
High	EKAGFSWIEVTFK		0.0766381	0.00196095	1	1	2	Q14624	1	1541.8	0	62058064	52193492	99278024	9.70162e+07	8.08104e+07	99278024	9.23682e+07	1.0073e+07	0.109053	3		High	Peak Found	High	0.001261	0.01224	2.25	17.53
High	DSVTGTLPK		0.00679522	0	1	1	6	P03952	0	917.494	0	69430440	32333208	115742064	1.08542e+08	5.0061e+07	115742064	9.14482e+07	3.60227e+07	0.393914	3		High	High	High	0	0.0006954	2.42	22.56
High	FDHVITNMNNNYEPR		0.00234145	0	1	1	3	P02746	0	1863.84	0	31168338	36103056	169464448	4.87259e+07	5.58978e+07	169464448	9.13627e+07	6.77331e+07	0.741364	3		High	High	High	0	0.000187	4.27	19.02
High	SGVQMNTNFFHESGLEAHVALK	1xOxidation [M5]	3.4169e-06	0	1	1	3	P04114	0	2432.17	0	140881600	11011558	36146156	2.20242e+08	1.7049e+07	36146156	9.11458e+07	1.12208e+08	1.23108	3		High	Peak Found	High	0	7.305e-08	6.19	16.52
High	DTMVEDLVVLVR		0.000419141	0	1	1	21	P07358	0	1388.75	0	270736	88020720	1.35161e+08	423246	1.36281e+08	1.35161e+08	9.06219e+07	7.81163e+07	0.862003	3		Peak Found	High	High	0	2.215e-05	3.88	27.44
High	LYYGDDEK		0.014664	0.000473719	1	1	6	P07357	0	1002.44	0	63964792	30172070	125024024	9.9997e+07	4.6715e+07	125024024	9.05787e+07	3.99951e+07	0.441551	3		High	High	High	0.0005278	0.002729	2	21.04
High	VVAQGVGIPEDSIFTMADR		9.11511e-07	0	1	1	6	P02760	0	2005.01	0	10391201	23274442	218066520	1.62447e+07	3.60355e+07	218066520	9.01156e+07	1.1125e+08	1.23452	3		Peak Found	High	High	0	3.509e-08	5.31	25.42
High	GFQQLLQELNQPR		0.000186469	0	1	1	6	P05154	0	1570.83	0	47297736	57236591	106187646	7.39412e+07	8.86186e+07	106187646	8.95825e+07	1.61448e+07	0.180223	3		High	High	High	0	8.379e-05	3.99	21.85
High	YHFEALADTGISSEFYDNANDLLSK		1.13672e-08	0	1	1	50	P07357	0	2820.3	0	10825306	42315084	186091088	1.69233e+07	6.55158e+07	186091088	8.95101e+07	8.70989e+07	0.973063	3		High	High	High	0	4.714e-11	7.44	32.89
High	ATAQMLEVMFK		0.00520139	0	1	1	2	P18428	0	1268.64	0	121329608	14552206	54774648	1.89676e+08	2.2531e+07	54774648	8.89939e+07	8.86713e+07	0.996375	3		Peak Found	High	High	0	0.001114	3.43	20.72
High	DGFVQDEGTMFPVGK		2.35153e-05	0	1	1	9	P10643	0	1626.75	0	18608646	3.56487e+07	181385822	2.90911e+07	5.51944e+07	181385822	8.85571e+07	8.14446e+07	0.919684	3		High	High	High	0	6.857e-06	3.55	30.67
High	LSEKHEGSFIQGAEK		1.70071e-05	0	1	1	4	P13671	1	1659.83	0	51402193	79334424	62141586	8.03577e+07	1.22832e+08	62141586	8.84439e+07	3.11429e+07	0.352121	3		High	High	High	0	4.132e-07	4.98	15.12
High	ILENLR		0.118093	0.00370321	1	5	3	P17540	0	757.457	0	60285560	41164608	105037656	9.42452e+07	6.37346e+07	105037656	8.76725e+07	2.14216e+07	0.244337	3		High	High	High	0.001638	0.02185	2.28	18.21
High	EFGNTLEDKAR		0.000746361	0	1	1	3	P02654	1	1279.63	0	66978472	97464620	7.35784e+06	1.04708e+08	1.50903e+08	7.35784e+06	8.76564e+07	7.32761e+07	0.835947	3		High	High	Peak Found	0	5.136e-05	3.26	17.63
High	SGFSFGFK		0.0509621	0.00159751	1	1	2	P07358	0	876.425	0	70780192	31584812	101542200	1.10652e+08	4.89023e+07	101542200	8.7032e+07	3.3334e+07	0.383008	3		High	Peak Found	High	0.001337	0.01611	2.4	18.22
High	IRYYTYLIMNK		0.00587086	0	1	1	2	P01024	1	1477.79	0	13051662	140297026	23209512	2.04038e+07	2.1722e+08	23209512	8.69444e+07	1.12831e+08	1.29773	3		Peak Found	High	Peak Found	0	0.0005801	4.13	16.4
High	TPEVTCVVVDVSHEDPEVK	1xCarbamidomethyl [C6]	2.79051e-06	0	1	1	3	P01857	0	2139.03	0	60946028	53081300	82132424	9.52777e+07	8.2185e+07	82132424	8.65317e+07	7.57431e+06	0.0875322	3		High	High	High	0	4.379e-08	5.48	21.42
High	ANLQSVPHASASRPR		0.000531714	0	1	1	5	O14791	0	1590.85	0	50943721	77622818	59764373	7.9641e+07	1.20182e+08	59764373	8.65292e+07	3.07923e+07	0.35586	3		High	High	High	0	3.685e-05	5.02	14.51
High	KLELHLPK		0.014373	0.000473719	1	1	8	P29622	1	977.614	0	43596115	49697752	114047232	6.81544e+07	7.69463e+07	114047232	8.63826e+07	2.43582e+07	0.28198	3		High	High	High	0.0005724	0.002823	3.24	12.68
High	GGGAGFISGLSYLELDNPAGNKR		4.57412e-08	0	1	1	2	P10643	1	2293.16	0	49149048	62439900	84900232	7.68354e+07	9.66748e+07	84900232	8.61368e+07	9.97736e+06	0.115832	3		High	Peak Found	High	0	2.655e-10	6.58	19.87
High	VPGLYYFTYHASSR		0.000148481	0	1	1	3	P02746	0	1660.81	0	49104476	65817684	79126712	7.67657e+07	1.01905e+08	79126712	8.59323e+07	1.38827e+07	0.161553	3		High	High	High	0	6.096e-06	4.23	17.43
High	VVLVSLQSGYLFIQTDK		7.72021e-06	0	1	1	8	P01024	0	1910.06	0	52671102	50311290	96827496	8.23414e+07	7.78962e+07	96827496	8.56884e+07	9.89948e+06	0.115529	3		High	High	High	0	1.551e-07	4.54	24.36
High	VLMSVLNDNSR		0.000671106	0	1	1	4	P06681	0	1247.64	0	27858524	80402856	88519536	4.35516e+07	1.24487e+08	88519536	8.55192e+07	4.05508e+07	0.474172	3		Peak Found	High	High	0	7.575e-05	2.84	21.47
High	SSQESYAHGTK		0.00153105	0	1	1	5	P08603	0	1194.54	0	55000476	58971380	78641062	8.5983e+07	9.13045e+07	78641062	8.53095e+07	6.35854e+06	0.0745349	3		High	High	High	0	0.0003267	3.4	15.95
High	ILLMDLNEEDPTVLELGITGSK		5.11305e-08	0	1	1	40	P27169	0	2400.26	0	25861135	13544692	1.94413e+08	4.04291e+07	2.09711e+07	1.94413e+08	8.52711e+07	9.50193e+07	1.11432	3		High	High	High	0	3.051e-10	6.01	38.96
High	NGFYPATR		0.0308267	0.00124595	1	1	5	P08603	0	925.453	0	47607736	5.02989e+07	103151072	7.44258e+07	7.7877e+07	103151072	8.51513e+07	1.56835e+07	0.184184	3		High	High	High	0.001006	0.006357	2.2	19.1
High	HGGLYHENMR	1xOxidation [M9]	0.0110719	0	1	1	4	P08603	0	1229.55	0	1.38183e+08	14693192	16636936	2.16024e+08	2.27493e+07	16636936	8.51366e+07	1.13393e+08	1.33189	3		High	High	High	0.0005278	0.002685	3.12	13.13
High	IVIEYVDR		0.010424	0	1	1	3	P05156	0	1006.56	0	53912848	33850656	118124784	8.42827e+07	5.24105e+07	118124784	8.49393e+07	3.28621e+07	0.386889	3		High	High	High	0	0.001166	2.53	20.66
High	FVTWIEGVMR	1xOxidation [M9]	0.00774636	0	1	1	3	P00747	0	1253.63	0	124422832	22333368	25597476	1.94512e+08	3.45784e+07	25597476	8.48959e+07	9.50363e+07	1.11945	3		High	Peak Found	High	0	0.0008134	2.34	20.95
High	ELVLAGNR		0.0212291	0.00124595	1	1	2	P35858	0	871.5	0	64586348	46476680	81691088	1.00969e+08	7.19592e+07	81691088	8.4873e+07	1.47642e+07	0.173956	3		Peak Found	High	High	0.0009145	0.005523	2.31	19.85
High	GDATVFFILPNQGK		0.000502919	0	1	1	6	P29622	0	1506.8	0	49786127	1.70446e+07	149959166	7.78313e+07	2.63899e+07	149959166	8.47268e+07	6.20725e+07	0.73262	3		High	High	High	0	0.0001125	3.23	23.51
High	TDAPDLPEENQAR		0.000182731	0	1	1	9	P01031	0	1455.67	0	53635803	50013340	90951068	8.38496e+07	7.74349e+07	90951068	8.40785e+07	6.76098e+06	0.0804127	3		High	High	High	0	2.649e-05	3.75	24.37
High	LEYLLLSR		0.0147377	0.000473719	1	1	3	P35858	0	1006.59	0	68402888	21758952	111266656	1.06935e+08	3.36891e+07	111266656	8.39636e+07	4.35929e+07	0.519188	3		Peak Found	High	High	0.0005724	0.002868	2.25	20.4
High	TLQGIPQMIGEVIR		5.73223e-05	0	1	1	5	P04114	0	1554.87	0	23791368	30787120	166734992	3.71934e+07	4.76673e+07	166734992	8.38652e+07	7.19582e+07	0.858022	3		Peak Found	High	High	0	3.579e-05	4.04	22.27
High	ALMDETMK		0.0343747	0.00124595	1	1	4	P02649	0	938.432	0	27423732	47200020	135244336	4.28719e+07	7.30791e+07	135244336	8.37318e+07	4.70986e+07	0.562494	3		High	High	High	0.0007721	0.004734	2.15	20.25
High	IAYGTQGSSGYSLR		5.64582e-05	0	1	1	3	P03952	0	1459.72	0	44415568	62987984	83435760	6.94354e+07	9.75234e+07	83435760	8.34649e+07	1.4044e+07	0.168262	3		High	High	High	0	6.345e-06	4.36	21.4
High	FQFPGKPGIYTR		0.000217052	0	1	1	3	P04114	0	1410.75	0	49256620	14661464	150657264	7.70035e+07	2.27001e+07	150657264	8.34536e+07	6.4222e+07	0.769553	3		High	Peak Found	High	0	0.0001221	2.91	16.36
High	IEDGTLASK		0.0167866	0.00124595	1	1	4	P04114	0	933.489	0	76804888	32727242	79352696	1.2007e+08	5.06711e+07	79352696	8.33646e+07	3.4873e+07	0.418319	3		High	High	High	0.0003568	0.002054	2.49	21.21
High	KMLEEIMK	1xOxidation [M]	0.00839632	0	1	1	5	P02679	1	1037.54	0	90760043	17117718	81090546	1.41886e+08	2.65031e+07	81090546	8.316e+07	5.77195e+07	0.694077	3		High	Peak Found	High	0	0.0008987	3.26	15.39
High	GFSLDEATNLNGGLLR		3.59785e-05	0	1	1	6	P19827	0	1676.86	0	62669732	59862721	57908000	9.79724e+07	9.26846e+07	57908000	8.2855e+07	2.17659e+07	0.262699	3		High	High	High	0	1.071e-06	4.12	23.37
High	GGGALLGDR		0.0325534	0.00124595	1	2	1	P00736	0	815.437	0	56362776	30448390	112055952	8.81127e+07	4.71428e+07	112055952	8.24371e+07	3.28266e+07	0.398202	3		High	Peak Found	Peak Found	0.0006648	0.004403	2.83	19.15
High	ADGSYAAWLSR		0.000310926	0	2	2	4	P0C0L4; P0C0L5	0	1196.57	0	38153960	38156588	127922712	5.96466e+07	5.90773e+07	127922712	8.22155e+07	3.95846e+07	0.481474	3	Shared	High	High	High	0	3.888e-05	3.59	21.97
High	VKIDQTVEELR		0.000340587	0	1	1	4	P06727	1	1329.74	0	56144744	30454132	110738814	8.77718e+07	4.71517e+07	110738814	8.18874e+07	3.21994e+07	0.393215	3		High	High	High	0	0.0001258	3.56	17.49
High	DGNDHSLWR		0.0186449	0.00124595	2	2	3	P06681; B4E1Z4	0	1099.49	0	3.32496e+07	67084361	88651546	5.19795e+07	1.03866e+08	88651546	8.14989e+07	2.66724e+07	0.327273	3	Shared	Peak Found	High	High	0.0003568	0.002315	2.79	18.67
High	LLIYGASTR		0.115902	0.00336686	1	4	2	A0A0C4DH55	0	993.573	0	48711768	50998380	88813592	7.61517e+07	7.89601e+07	88813592	8.13085e+07	6.64957e+06	0.0817821	3		Peak Found	High	High	0.001607	0.02134	2.43	19.77
High	GSEMVVAGK	1xOxidation [M4]	0.0590011	0.00159751	1	1	1	Q14624	0	893.44	0	149638880	2.78642e+06	5.23679e+06	2.33932e+08	4.31417e+06	5.23679e+06	8.11611e+07	1.32305e+08	1.63015	3		High	Peak Found	Peak Found	0.00104	0.008852	2.55	19.73
High	IPLDLVPK		0.0446412	0.00159751	1	1	3	P01031	0	894.566	0	55503160	38003480	97698360	8.67688e+07	5.88402e+07	97698360	8.11025e+07	2.00392e+07	0.247085	3		High	High	High	0.001475	0.0187	2.06	19.42
High	DSPVLIDFFEDTER		1.30047e-05	0	1	1	15	P04196	0	1682.79	0	55246856	34525420	103338065	8.63681e+07	5.34552e+07	103338065	8.10538e+07	2.53625e+07	0.312909	3		High	High	High	0	3.03e-06	4.5	41.19
High	EIPDEISILLLGVAHFK		0.000158582	0	1	1	19	P36955	0	1894.07	0	3.95568e+07	35566296	1.25635e+08	6.18397e+07	5.50668e+07	1.25635e+08	8.0847e+07	3.89347e+07	0.481585	3		High	High	High	0	6.633e-06	3.97	22.61
High	DFSLWEK		0.0884961	0.0022938	1	1	4	P04114	0	924.446	0	33755452	17115230	162659056	5.27703e+07	2.64993e+07	162659056	8.06429e+07	7.22325e+07	0.895708	3		High	High	High	0.001337	0.01478	1.86	22.54
High	LDDDLEHQGGHVLDHGHK		0.000123743	0	1	1	6	P01042	0	2021.94	0	56187880	57168506	65525904	8.78393e+07	8.85132e+07	65525904	8.06261e+07	1.30815e+07	0.162249	3		High	High	High	0.0006135	0.003732	4.73	14.42
High	VPFDAATLHTSTAMAAQHGMDDDGTGQK	1xOxidation [M]	2.85037e-05	0	1	1	5	P06396	0	2889.28	0	97515336	12701958	67691088	1.52447e+08	1.96663e+07	67691088	7.99348e+07	6.72318e+07	0.841083	3		High	Peak Found	High	0	1.042e-06	6.34	19.27
High	KPYNFLK		0.0317571	0.00124595	1	1	6	P07357	0	909.519	0	30330590	74001942	77443290	4.74162e+07	1.14576e+08	77443290	7.98119e+07	3.36426e+07	0.421523	3		High	High	High	0.0006135	0.004276	2.68	13.98
High	KMEILHPGK		0.00135601	0	1	1	6	P13671	1	1052.59	0	16961896	84673432	79646645	2.65168e+07	1.31099e+08	79646645	7.90873e+07	5.22932e+07	0.661208	3		High	High	High	0	0.0006856	3.46	13.09
High	LLIYGASSR		0.00626864	0	1	1	2	P01619	0	979.557	0	41403288	50883168	93189864	6.47263e+07	7.87817e+07	93189864	7.88993e+07	1.42321e+07	0.180384	3		Peak Found	High	High	0	0.0006275	2.39	19.76
High	QTEATMTFK		0.0173847	0.00124595	1	1	2	P04114	0	1056.5	0	28108810	57078988	104277792	4.39429e+07	8.83746e+07	104277792	7.88651e+07	3.12714e+07	0.396517	3		Peak Found	High	High	0.0006135	0.003819	2.86	19.75
High	RELDESLQVAER		0.0026037	0	1	1	3	P10909	1	1444.74	0	54023392	49257128	74228912	8.44555e+07	7.62641e+07	74228912	7.83162e+07	5.41331e+06	0.0691212	3		High	High	High	0	0.0002129	4.03	18.4
High	EIEEVLTPEMLMR		7.61114e-05	0	1	1	8	P29622	0	1589.79	0	10553954	51790190	136723280	1.64991e+07	8.0186e+07	136723280	7.78028e+07	6.01475e+07	0.773076	3		Peak Found	High	High	0	5.641e-06	4.01	24.57
High	IGGAIEEVYVSLGVSVGK		3.10656e-05	0	1	1	7	P07358	0	1776.97	0	1.89354e+07	72818490	90454036	2.9602e+07	1.12744e+08	90454036	7.76e+07	4.30356e+07	0.554582	3		Peak Found	High	High	0	2.301e-05	3.97	24.75
High	FLQEQGHR		0.154377	0.00723355	1	1	1	P07360	0	1014.51	0	56127140	51162116	65611528	8.77443e+07	7.92136e+07	65611528	7.75231e+07	1.11628e+07	0.143993	3		Peak Found	High	Peak Found	0.002456	0.03261	1.98	15.73
High	IAELSATAQEIIK		0.00104761	0	1	1	3	P04114	0	1386.78	0	35682032	55310824	88754360	5.57822e+07	8.56369e+07	88754360	7.67245e+07	1.82034e+07	0.237257	3		High	High	High	0	6.919e-05	3.84	21.85
High	SYTSHTNEIHK		0.00896408	0	1	1	7	P10643	0	1316.62	0	36484281	50062342	95524084	5.70364e+07	7.75108e+07	95524084	7.66904e+07	1.9257e+07	0.2511	3		High	High	High	0	0.001169	3.29	13.92
High	IIHFGTR		0.176789	0.00852115	1	1	4	P01031	0	843.484	0	33353556	49851652	100421086	5.21421e+07	7.71846e+07	100421086	7.65826e+07	2.41451e+07	0.315282	3		High	High	High	0.003029	0.04091	1.66	14.33
High	IYSLWEHSTK		0.00492052	0	1	1	3	P04114	0	1263.64	0	54304968	45847808	72802552	8.48957e+07	7.09855e+07	72802552	7.62279e+07	7.56129e+06	0.0991931	3		High	High	High	0.00113	0.009629	2.69	16.08
High	DHENELLNK		0.0103717	0	2	2	3	P06681; B4E1Z4	0	1111.54	0	49571974	47863153	75728544	7.74965e+07	7.41058e+07	75728544	7.5777e+07	1.69587e+06	0.0223797	3	Shared	High	Peak Found	High	0	0.001161	3.38	18.54
High	QSNNKYAASSYLSLTPEQWK		0.00030624	0	2	6	2	B9A064; P0DOY2	1	2315.13	0	8871092	135011552	4321399	1.38683e+07	2.09036e+08	4321399	7.5742e+07	1.15535e+08	1.52537	3	Shared	Peak Found	High	Peak Found	0	1.993e-05	3.91	18.79
High	RLGVYELLLK		0.042499	0.00124595	1	1	3	Q14624	1	1203.75	0	47770908	56920776	63985876	7.46809e+07	8.81296e+07	63985876	7.55988e+07	1.2098e+07	0.160029	3		High	High	High	0.0009145	0.005992	3.64	15.83
High	CLVNLIEK	1xCarbamidomethyl [C1]	0.0111277	0	1	2	2	B4E1Z4	0	988.55	0	33150282	34835908	120806840	5.18243e+07	5.39359e+07	120806840	7.55223e+07	3.92317e+07	0.519472	3		Peak Found	High	High	0.0001238	0.001625	2.69	19.22
High	ELAAQTIKK		0.0200953	0.00124595	1	1	3	P19827	1	1001.6	0	48329932	93000328	6.87987e+06	7.55548e+07	1.43991e+08	6.87987e+06	7.54752e+07	6.85556e+07	0.908319	3		High	High	Peak Found	0.0005724	0.003225	2.82	15.96
High	YVLSPYK		0.150208	0.0069077	1	1	2	P01031	0	869.477	0	44653716	29289602	110416896	6.98077e+07	4.53487e+07	110416896	7.51911e+07	3.28665e+07	0.437106	3		High	Peak Found	High	0.00223	0.03117	2.05	18.46
High	VVEEQESR		0.0133318	0.000473719	2	2	3	P0C0L4; P0C0L5	0	975.474	0	55516916	32296492	88611032	8.67903e+07	5.00042e+07	88611032	7.51352e+07	2.17831e+07	0.289919	3	Shared	High	High	High	0.0001238	0.001565	2.54	20.61
High	TMTIHNGMFFSTYDR		0.000702382	0	1	1	2	P02675	0	1820.81	0	8219020	34571028	158720176	1.28489e+07	5.35258e+07	158720176	7.50316e+07	7.5276e+07	1.00326	3		Peak Found	High	High	0	4.207e-05	3.95	17.74
High	GSPAINVAVHVFR		0.000125002	0	1	1	4	P02766	0	1366.76	0	64542580	43916162	55355734	1.009e+08	6.79948e+07	55355734	7.47503e+07	2.35118e+07	0.314538	3		High	High	High	0	4.942e-06	4.49	16.55
High	AASGTQNNVLR		0.00106902	0	1	1	4	P10643	0	1130.59	0	46180608	47618440	78284960	7.21948e+07	7.37269e+07	78284960	7.47356e+07	3.16791e+06	0.0423882	3		High	High	High	0	7.082e-05	3.58	19.77
High	SHDELPR		0.0709462	0.00196095	1	1	6	P04114	0	853.416	0	49876853	48541702	71038812	7.79731e+07	7.51564e+07	71038812	7.47228e+07	3.48744e+06	0.0466717	3		High	High	High	0.001337	0.01349	2.27	15.36
High	LSMDIDVSYK		0.00150799	0	1	1	4	P01031	0	1170.57	0	20840872	58347652	101140312	3.25808e+07	9.03388e+07	101140312	7.46866e+07	3.68625e+07	0.493562	3		Peak Found	High	High	0	0.0001164	3.4	21.84
High	HSHESQDLR		0.00195176	0	1	1	6	P04196	0	1108.51	0	54372998	50531844	60812912	8.5002e+07	7.82377e+07	60812912	7.46842e+07	1.24799e+07	0.167103	3		High	High	High	0	0.0002066	3.73	13.29
High	DNEQHVFK		0.014373	0.000473719	1	2	3	B4E1Z4	0	1016.48	0	50187952	48489160	70353448	7.84595e+07	7.50751e+07	70353448	7.46293e+07	4.07136e+06	0.0545544	3		High	High	High	0.0001238	0.001705	3.12	17.56
High	QSFDLSVK		0.0379448	0.00124595	1	1	2	P04114	0	923.483	0	66404680	37682416	61303388	1.03811e+08	5.83431e+07	61303388	7.44859e+07	2.54396e+07	0.341536	3		Peak Found	High	High	0.0009145	0.005235	2.52	19.68
High	AEMADQAAAWLTR		0.000237759	0	1	1	3	P0C0L5	0	1433.68	0	15209301	20562062	167423552	2.37769e+07	3.18359e+07	167423552	7.43455e+07	8.07086e+07	1.08559	3		High	Peak Found	High	0	1.3e-05	4.2	22.82
High	LKATQVSK		0.0459765	0.00159751	1	1	4	P06396	1	874.536	0	51093071	69881600	34842600	7.98745e+07	1.08197e+08	34842600	7.43046e+07	3.69929e+07	0.497855	3		High	High	High	0.003311	0.05027	2.36	14.59
High	DTGTYGFLLPER		0.000179977	0	1	1	6	Q96IY4	0	1368.68	0	35607652	57652592	77811800	5.56659e+07	8.92627e+07	77811800	7.42468e+07	1.70797e+07	0.23004	3		High	High	High	0	2.009e-05	3.7	25.53
High	SFQTGLFTAAR		0.00810555	0	1	1	4	P07225	0	1198.62	0	54664136	45411912	66679356	8.54572e+07	7.03106e+07	66679356	7.4149e+07	9.96001e+06	0.134324	3		High	High	High	0	0.0008596	2.8	20.43
High	EKGEIQNILQK		0.000398453	0	1	1	3	P03952	1	1299.73	0	51421539	47681239	67940482	8.0388e+07	7.38242e+07	67940482	7.40509e+07	6.22684e+06	0.0840887	3		High	Peak Found	High	0	2.074e-05	3.45	16.99
High	SQLQKVPPEWK		0.0136019	0.000473719	1	1	1	P02671	1	1339.74	0	11479173	129214016	3.98245e+06	1.79455e+07	2.0006e+08	3.98245e+06	7.39961e+07	1.09398e+08	1.47843	3		Peak Found	High	Peak Found	0.0001238	0.001599	2.91	16.06
High	LSHNAIASLRPR		0.000515809	0	1	1	6	P35858	0	1334.77	0	3.52634e+07	63833268	68027442	5.51278e+07	9.88321e+07	68027442	7.39958e+07	2.24551e+07	0.303465	3		High	High	High	0	0.000145	3.7	13.56
High	AVPHPDSQPDTIDHDLLLLQLSEK		2.43398e-06	0	1	1	3	P00746	0	2681.38	0	50313052	51788712	62457760	7.86551e+07	8.01837e+07	62457760	7.37655e+07	9.82258e+06	0.13316	3		High	High	High	0	9.465e-08	5.7	19.1
High	SIVSALKR		0.0121194	0.000473719	1	1	6	P01031	1	873.552	0	32954945	90474380	29119252	5.15189e+07	1.4008e+08	29119252	7.35728e+07	5.86759e+07	0.797522	3		High	High	High	0.0006648	0.004359	2.66	14.79
High	DWAESTLMTQK		0.0151874	0.00124595	1	1	3	P00742	0	1309.61	0	32672046	29680692	122295256	5.10766e+07	4.59542e+07	122295256	7.31087e+07	4.26737e+07	0.583703	3		Peak Found	High	High	0.0002443	0.001825	2.34	24.78
High	KVESELIKPINPR		1.78903e-05	0	1	1	6	P07225	1	1522.9	0	37791462	55945804	73546682	5.90799e+07	8.66201e+07	73546682	7.30822e+07	1.3776e+07	0.1885	3		High	High	High	0	5.43e-05	4.75	14.68
High	YYGGGYGSTQATFMVFQALAQYQK	1xOxidation [M14]	2.79051e-06	0	1	1	12	P01024	0	2695.25	0	113451614	15493173	16944938	1.7736e+08	2.39879e+07	16944938	7.27644e+07	9.06512e+07	1.24582	3		High	High	High	0	1.658e-07	4.95	26.36
High	EDGGAR		0.142824	0.00620322	1	1	3	Q12894	0	604.269	0	97177072	5.37781e+06	54292368	1.51918e+08	8.32639e+06	54292368	7.15123e+07	7.33284e+07	1.02539	3		High	Peak Found	High	0.0025	0.03358	1.65	21.56
High	DKIGVELTGR		0.0104765	0	1	1	4	P04114	1	1087.61	0	69180610	32802667	54777054	1.08151e+08	5.07879e+07	54777054	7.12386e+07	3.20292e+07	0.449604	3		High	High	High	0.0001238	0.001568	3.44	18.41
High	ADLSGITGAR		0.00323573	0	1	1	3	P01011	0	960.511	1	41283878	30216791	102216808	6.45396e+07	4.67842e+07	102216808	7.11802e+07	2.83066e+07	0.397676	3		High	High	High	0	0.0002795	2.78	21.14
High	NYCGLPGEYWLGNDK	1xCarbamidomethyl [C3]	3.21863e-05	0	1	1	3	P02675	0	1785.79	0	3.6714e+07	33810056	103700866	5.73954e+07	5.23476e+07	103700866	7.1148e+07	2.83044e+07	0.397824	3		Peak Found	High	High	0	4.549e-06	3.79	22.82
High	VTEPISAESGEQVER		3.30114e-05	0	1	1	4	O14791	0	1630.79	0	40545214	50515496	71441226	6.33849e+07	7.82124e+07	71441226	7.10128e+07	7.42305e+06	0.104531	3		Peak Found	High	High	0	1.302e-05	4.08	23.49
High	GEVQAMLGQSTEELR	1xOxidation [M6]	3.26789e-05	0	1	1	3	P02649	0	1663.8	0	125910800	2371328	12056540	1.96838e+08	3.67149e+06	12056540	7.08553e+07	1.09185e+08	1.54095	3		High	Peak Found	Peak Found	0	9.298e-07	4.46	23.33
High	EYTDASFTNRK		0.000625199	0	1	1	3	P00450	1	1331.62	0	49082260	63324868	37373960	7.67309e+07	9.8045e+07	37373960	7.07166e+07	3.07794e+07	0.43525	3		High	High	High	0	3.645e-05	3.09	17.61
High	NYAEVGR		0.114283	0.00336686	1	1	3	P00739	0	808.395	0	51626284	40462284	67902880	8.07081e+07	6.26472e+07	67902880	7.04194e+07	9.28969e+06	0.13192	3		High	High	High	0.001607	0.0213	1.96	19.15
High	YPVAHFIDQTLK		0.000864344	0	1	1	3	P05155	0	1431.76	0	53238196	31900462	78404576	8.3228e+07	4.9391e+07	78404576	7.03412e+07	1.8303e+07	0.260203	3		High	High	High	0	5.433e-05	3.97	17.16
High	NYNLVESLK		0.0161278	0.00124595	1	1	2	P05546	0	1079.57	0	38681772	30646930	102902848	6.04717e+07	4.74502e+07	102902848	7.02749e+07	2.8997e+07	0.412622	3		Peak Found	Peak Found	High	0.0005278	0.00276	2.45	19.8
High	IAIDLFK		0.106497	0.00301053	1	1	3	P05546	0	819.497	0	39958616	32482284	97267208	6.24678e+07	5.02918e+07	97267208	7.0009e+07	2.43787e+07	0.348223	3		High	High	High	0.001515	0.01892	2.4	19.02
High	VAAEDWK		0.104999	0.00301053	1	2	2	P01876	0	818.404	0	25546350	49023156	94106160	3.99369e+07	7.59018e+07	94106160	6.99816e+07	2.75656e+07	0.393898	3		Peak Found	High	High	0.003112	0.04206	2.08	19.06
High	LATALSLSNK		0.00555398	0	1	1	2	P04114	0	1017.59	0	74153856	19137730	63957216	1.15926e+08	2.96307e+07	63957216	6.98379e+07	4.3447e+07	0.622113	3		High	Peak Found	High	0	0.0005414	2.96	19.73
High	DTPFSQIK		0.157929	0.00789142	1	1	3	P03952	0	935.483	0	55203344	15218291	98789480	8.63001e+07	2.35623e+07	98789480	6.95506e+07	4.03137e+07	0.579631	3		High	High	High	0.004264	0.07847	1.46	21.95
High	HLIFEK		0.172867	0.00852115	1	1	2	P49908	0	786.451	0	40820324	57782312	55185744	6.3815e+07	8.94635e+07	55185744	6.94881e+07	1.78292e+07	0.256579	3		High	Peak Found	High	0.003471	0.05767	2.88	13.87
High	SFRPFVPR		0.0156506	0.00124595	1	1	4	P18428	0	1005.56	0	34406585	39679801	89969982	5.37883e+07	6.14357e+07	89969982	6.8398e+07	1.90692e+07	0.278798	3		High	High	High	0.0003568	0.002115	3.53	14.59
High	AFSDRNTLIIYLDK		0.00376524	0	1	1	3	P01024	1	1668.9	0	63343972	63149800	7681172	9.90265e+07	9.77739e+07	7681172	6.81605e+07	5.23804e+07	0.768486	3		High	High	Peak Found	0	0.0003371	3.59	18.61
High	EHVAHLLFLR		0.000654336	0	1	1	4	P19652	0	1234.71	0	36838516	5.07414e+07	6.72757e+07	5.75901e+07	7.85622e+07	6.72757e+07	6.78093e+07	1.04962e+07	0.15479	3		High	High	High	0	9.124e-05	3.78	13.66
High	VAGLLEDTFPGLLGLR		8.89598e-06	0	1	1	5	P35858	0	1670.95	0	31203582	38856562	93788338	4.8781e+07	6.01611e+07	93788338	6.75768e+07	2.34021e+07	0.346305	3		High	High	High	0	6.756e-06	4.49	23.99
High	GNVATEISTER		0.00105826	0	1	1	3	P04114	0	1176.59	0	55293532	42024936	51210016	8.64411e+07	6.50666e+07	51210016	6.75726e+07	1.77487e+07	0.262662	3		High	High	High	0	7.004e-05	3.55	20.85
High	QDGSVDFGRK		0.0406568	0.00124595	1	1	1	P02675	1	1108.54	0	37924736	73914224	28662280	5.92882e+07	1.1444e+08	28662280	6.74636e+07	4.34695e+07	0.64434	3		Peak Found	High	Peak Found	0.0009145	0.005677	3.1	17.37
High	LPTDSELAPR		0.001764	0	1	1	4	P49908	0	1098.58	0	45884484	51744068	50507704	7.17318e+07	8.01146e+07	50507704	6.74514e+07	1.52605e+07	0.226245	3		High	High	High	0	0.0001371	3.35	21.55
High	KFIFTR		0.198442	0.00907416	1	1	3	P07357	1	811.482	0	34701936	55382816	62040772	5.425e+07	8.57484e+07	62040772	6.73464e+07	1.64058e+07	0.243603	3		High	High	High	0.003311	0.0482	2.07	13.89
High	YTTTMGVNTYK		0.00279463	0	1	1	2	P00736	0	1278.6	0	17449788	53706392	90555112	2.72795e+07	8.31528e+07	90555112	6.69958e+07	3.45939e+07	0.516359	3		Peak Found	High	High	0	0.000233	3.18	20.39
High	VEDIPLAR		0.0118785	0	1	1	3	P04114	0	912.515	0	56644624	17037310	82532736	8.85533e+07	2.63786e+07	82532736	6.58215e+07	3.4291e+07	0.520969	3		High	High	High	0.0007721	0.004802	2.31	20.61
High	ESQLPTVMDFR		0.00257751	0	1	1	4	P04114	0	1322.64	0	24376482	18614810	130362536	3.81081e+07	2.8821e+07	130362536	6.57639e+07	5.61365e+07	0.853606	3		High	High	High	0	0.0003594	3.56	22.38
High	ITHYNYLILSK		0.00085564	0	1	1	4	P01031	0	1364.76	0	39186784	20858434	103624848	6.12612e+07	3.22948e+07	103624848	6.5727e+07	3.58741e+07	0.545805	3		High	High	High	0	0.0001979	4.28	16.14
High	ALQEYAAK		0.0604547	0.00159751	1	1	3	P13671	0	893.473	0	41121024	40869452	69382944	6.4285e+07	6.32776e+07	69382944	6.56485e+07	3.2731e+06	0.0498579	3		High	High	High	0.00113	0.009279	1.99	19.13
High	LGMDGYR		0.0733851	0.00196095	1	1	2	P61626	0	811.377	0	16802276	56987920	82432080	2.62672e+07	8.82336e+07	82432080	6.56443e+07	3.42247e+07	0.521366	3		Peak Found	High	High	0.001261	0.01155	2.02	19.39
High	ITFELVYEELLKR		0.000126274	0	1	1	2	Q14624	1	1652.93	0	36203808	74346464	24098492	5.65979e+07	1.1511e+08	24098492	6.52686e+07	4.61209e+07	0.706632	3		High	High	Peak Found	0	5e-06	3.97	18.44
High	NPNGYSFSIPVK		0.00161049	0	1	1	3	P04114	0	1322.67	0	59387324	26285886	61288024	9.2841e+07	4.06981e+07	61288024	6.49424e+07	2.62628e+07	0.404402	3		High	High	High	0	0.0001181	3.33	20.57
High	ELDLSR		0.168261	0.00818277	1	1	3	P35858	0	732.389	0	45562596	38102572	63423156	7.12286e+07	5.89937e+07	63423156	6.45485e+07	6.19461e+06	0.0959684	3		High	High	High	0.002901	0.03768	1.76	20.29
High	AFWLDVSHNR		0.000459124	0	1	1	3	P35858	0	1244.62	0	37273196	32479704	84066544	5.82697e+07	5.02879e+07	84066544	6.4208e+07	1.7655e+07	0.274965	3		High	High	High	0	3.694e-05	2.93	16.87
High	IAWHVIR		0.0387011	0.00124595	1	1	3	Q96IY4	0	894.531	0	21596310	55727808	71667152	3.37618e+07	8.62826e+07	71667152	6.39038e+07	2.71074e+07	0.42419	3		High	High	High	0.001337	0.01683	2.22	14.22
High	MEPFHFK	1xOxidation [M1]	0.043772	0.00124595	1	1	4	P05155	0	951.439	0	96114056	12975140	20940500	1.50256e+08	2.00892e+07	20940500	6.3762e+07	7.49075e+07	1.1748	3		High	High	High	0.00104	0.00884	2.1	14.83
High	ADSSPVK		0.0751758	0.00196095	1	2	3	P0DOY2	0	703.362	0	50673428	30129064	65093240	7.92184e+07	4.66484e+07	65093240	6.36534e+07	1.63327e+07	0.256588	3		High	High	High	0.001261	0.01194	2.21	18.79
High	ALLVGEHLNIIVTPK		0.000221492	0	1	1	3	P01031	0	1616.97	0	39523824	38719572	68995816	6.17881e+07	5.9949e+07	68995816	6.35776e+07	4.78155e+06	0.075208	3		High	High	High	0	1.56e-05	3.86	17.66
High	MYYSAVDPTK		0.00679522	0	1	1	2	P00450	0	1174.54	0	11163512	7.93367e+06	160028176	1.74521e+07	1.22836e+07	160028176	6.32546e+07	8.38482e+07	1.32557	3		Peak Found	Peak Found	High	0	0.0006926	2.4	21.58
High	IGDTWR		0.110586	0.00301053	1	1	3	P02751	0	747.378	0	15235716	67235336	60756916	2.38182e+07	1.04099e+08	60756916	6.28915e+07	4.01832e+07	0.638929	3		Peak Found	High	High	0.002186	0.03022	1.92	18.68
High	QPPAWSIR		0.0435573	0.00124595	1	1	2	P49908	0	954.516	0	38260408	24295170	91170016	5.9813e+07	3.76159e+07	91170016	6.28663e+07	2.69073e+07	0.428009	3		High	Peak Found	High	0.00104	0.007894	2.11	18.45
High	TCPKPDDLPFSTVVPLK	1xCarbamidomethyl [C2]	0.00102661	0	1	1	2	P02749	0	1914	0	48243400	31971050	62855988	7.54195e+07	4.95003e+07	62855988	6.25919e+07	1.29616e+07	0.207081	3		Peak Found	High	High	0	6.73e-05	3.59	19.27
High	QLPGGQNPVSYVYLEVVSK		2.73723e-05	0	1	1	6	P01031	0	2077.1	0	30934965	4.54458e+07	67064249	4.8361e+07	7.03631e+07	67064249	6.19295e+07	1.18658e+07	0.191602	3		Peak Found	High	High	0	1.562e-06	4.43	24.5
High	EVLDGR		0.194971	0.00907416	1	1	3	Q9Y6N7	0	688.362	0	52358584	32349102	53098896	8.18529e+07	5.00856e+07	53098896	6.16791e+07	1.75358e+07	0.284307	3		High	High	Medium	0.003431	0.05377	1.26	21.45
High	SPAFTDLHLR		0.00100604	0	1	1	3	P04114	0	1156.61	0	44050116	45405488	45624680	6.88641e+07	7.03007e+07	45624680	6.15965e+07	1.38506e+07	0.224861	3		High	High	High	0	0.0001877	3.49	16.36
High	NQVSLTCLVK	1xCarbamidomethyl [C7]	0.00770744	0	4	4	1	P01857; P01861; P01859; P01860	0	1161.63	0	35014764	52168792	48556716	5.4739e+07	8.07722e+07	48556716	6.1356e+07	1.70967e+07	0.278648	3	Shared	High	Peak Found	Peak Found	0	0.0008104	2.68	19.76
High	DFYVDENTTVR		0.00180005	0	1	1	6	P29622	0	1358.62	0	35200216	28961312	82138040	5.5029e+07	4.48404e+07	82138040	6.06691e+07	1.92779e+07	0.317755	3		High	High	High	0	0.0001351	2.69	25.69
High	LPYTIITTPPLK		0.000508036	0	1	1	3	P04114	0	1356.81	0	37615296	9782645	107613344	5.88045e+07	1.51463e+07	107613344	6.05214e+07	4.62574e+07	0.764315	3		High	Peak Found	High	0	0.0003817	3.43	21.37
High	TGIVSGFGR		0.0130016	0.000473719	1	1	2	P00742	0	893.484	0	42256160	39822176	52470460	6.60596e+07	6.16561e+07	52470460	6.00621e+07	6.9334e+06	0.115437	3		Peak Found	High	High	0.0001238	0.001514	2.81	19.54
High	EQVAEVR		0.0910664	0.0022938	1	1	2	P02649	0	830.437	0	57519032	15883670	65259772	8.99203e+07	2.45925e+07	65259772	5.99242e+07	3.29891e+07	0.550515	3		High	Peak Found	High	0.001607	0.02159	1.75	19.54
High	DYEDQQK		0.0968776	0.0022938	1	1	4	P02671	0	925.39	0	38040832	17333906	93207040	5.94697e+07	2.68378e+07	93207040	5.98382e+07	3.31861e+07	0.554598	3		High	High	High	0.00182	0.02608	1.71	23.98
High	SVLGQLGITK		0.0262986	0.00124595	1	1	2	P01009	0	1015.61	0	45789344	30543182	59788620	7.15831e+07	4.72896e+07	59788620	5.95538e+07	1.21485e+07	0.203992	3		Peak Found	High	High	0.0006135	0.003447	2.46	19.75
High	FSIEGSYQLEK		0.004702	0	1	1	1	P05154	0	1300.64	0	39194420	39477332	55815448	6.12732e+07	6.11222e+07	55815448	5.94036e+07	3.10834e+06	0.0523258	3		Peak Found	High	Peak Found	0	0.0004415	3.35	21.13
High	KKEVYMPSSIFQDDFVIPDISEPGTWK		4.12485e-05	0	2	2	12	P0C0L4; P0C0L5	2	3156.56	0	3.00904e+06	108708602	4.59369e+06	4.70407e+06	1.68312e+08	4.59369e+06	5.92032e+07	9.44909e+07	1.59604	3	Shared	High	High	Peak Found	0	2.447e-06	3.78	25.02
High	EESSSGSSHAVMDISLPTGISANEEDLK		4.18391e-06	0	1	1	3	P01031	0	2890.33	0	21373270	21699492	109725096	3.34131e+07	3.3597e+07	109725096	5.89117e+07	4.40058e+07	0.746978	3		Peak Found	High	High	0	3.358e-07	5.34	23.1
High	ELNELGSK		0.0420827	0.00124595	2	2	3	P06681; B4E1Z4	0	889.463	0	48168928	28599970	57099116	7.53031e+07	4.42809e+07	57099116	5.88944e+07	1.55888e+07	0.264691	3	Shared	High	High	High	0.0009145	0.005925	2.28	20.12
High	EIGELYLPK		0.0485259	0.00159751	1	1	1	P01011	0	1061.59	0	31760726	18428548	98156360	4.9652e+07	2.85327e+07	98156360	5.87803e+07	3.56982e+07	0.607315	3		Peak Found	Peak Found	High	0.001006	0.00698	2.19	20.75
High	IDLVPK		0.100148	0.00266732	1	1	3	Q9NVN8	0	684.429	0	45832316	18547040	74162496	7.16503e+07	2.87161e+07	74162496	5.81763e+07	2.55442e+07	0.439082	3		High	High	High	0.002098	0.02884	1.78	18.82
High	MTVSTLVLGEGATEAEISMTSTR		3.99363e-07	0	1	1	8	P02760	0	2384.17	0	573442	46912531	100623436	896469	7.2634e+07	100623436	5.80513e+07	5.14379e+07	0.886077	3		Peak Found	High	High	0	7.874e-08	5.09	26.09
High	TFKDLHFLEELQLGHNR		3.34512e-07	0	1	1	3	P35858	1	2097.09	0	32950748	75920800	3.58046e+06	5.15123e+07	1.17547e+08	3.58046e+06	5.75466e+07	5.72224e+07	0.994366	3		High	High	Peak Found	0	3.144e-09	5.45	14.47
High	GPLLNK		0.223254	0.00938559	1	1	3	P01024	0	641.398	0	31409038	22727612	88270048	4.91022e+07	3.51888e+07	88270048	5.75203e+07	2.75237e+07	0.478503	3		High	High	High	0.007809	0.1654	1.81	17.08
High	NTLYLQMNSLR		0.00218144	0	1	10	2	A0A075B7B8	0	1352.7	0	24577084	25967038	93016992	3.84217e+07	4.02044e+07	93016992	5.72144e+07	3.10188e+07	0.542151	3		Peak Found	Peak Found	High	0	0.0001716	3.17	20.6
High	YKEENDDFASFRVDR		0.000211627	0	1	1	2	P04196	2	1890.86	0	1.83503e+07	89067048	4.39454e+06	2.86872e+07	1.37901e+08	4.39454e+06	5.69943e+07	7.11124e+07	1.24771	3		Peak Found	High	Peak Found	0	9.466e-06	3.76	17.12
High	GLEWVANIK		0.0823657	0.0022938	1	1	1	P01780	0	1029.57	0	30029268	19391570	94000072	4.69452e+07	3.00237e+07	94000072	5.69896e+07	3.31499e+07	0.581682	3		Peak Found	Peak Found	High	0.001337	0.01342	2.28	19.48
High	TFYEPGEEITYSCKPGYVSR	1xCarbamidomethyl [C13]	3.21863e-05	0	1	1	1	P02749	0	2383.09	0	38115044	48333596	36548880	5.95858e+07	7.48342e+07	36548880	5.69896e+07	1.92742e+07	0.338206	3		Peak Found	Peak Found	High	0	9.116e-07	3.66	20.04
High	VSLATVDK		0.0280534	0.00124595	1	1	3	P49908	0	832.477	0	43919296	23904162	64948996	6.86596e+07	3.70105e+07	64948996	5.6873e+07	1.73012e+07	0.304208	3		High	High	High	0.0006135	0.003715	2.41	19.35
High	ECEEIIR	1xCarbamidomethyl [C2]	0.0564691	0.00159751	1	1	3	P02675	0	948.446	0	26131814	49309284	53107204	4.08522e+07	7.63448e+07	53107204	5.67681e+07	1.80273e+07	0.31756	3		High	High	High	0.00113	0.009114	1.79	20.29
High	LGNQEPGGQTALK		0.000388495	0	1	1	1	P08697	0	1312.69	0	49633404	22684392	57544860	7.75926e+07	3.51219e+07	57544860	5.67531e+07	2.12464e+07	0.374365	3		Peak Found	Peak Found	High	0	2.011e-05	4.19	21.1
High	EYHFGQAVR		0.0364753	0.00124595	1	1	3	P08603	0	1106.54	0	26402834	8629805	115466334	4.12759e+07	1.33614e+07	115466334	5.67012e+07	5.27713e+07	0.930691	3		High	Peak Found	High	0.000877	0.005004	2.39	15.89
High	ALEILQEEDLIDEDDIPVR		8.57783e-07	0	2	2	6	P0C0L4; P0C0L5	0	2225.12	0	3.51875e+07	48478225	39904316	5.50091e+07	7.50581e+07	39904316	5.66572e+07	1.76348e+07	0.311254	3	Shared	High	High	High	0	1.254e-08	5.59	41.49
High	ALGISPFHEHAEVVFTANDSGPR		5.10215e-05	0	1	1	3	P02766	0	2451.21	0	49240468	26555646	51773608	7.69783e+07	4.11157e+07	51773608	5.66225e+07	1.84164e+07	0.325249	3		High	High	High	0	6.67e-06	4.23	17.38
High	ALWEKPFISSR		0.0124275	0.000473719	1	1	1	P29622	0	1333.73	0	25679474	19097254	99881208	4.01451e+07	2.9568e+07	99881208	5.65314e+07	3.79127e+07	0.670648	3		Peak Found	Peak Found	High	6.334e-05	0.001441	2.91	16.55
High	SAVQGPPER		0.0108516	0	1	2	3	P01876	0	940.485	0	34369256	25623416	76158552	5.37299e+07	3.96724e+07	76158552	5.65203e+07	1.84024e+07	0.32559	3		High	High	High	0.0002443	0.001851	2.85	19.47
High	EKVTSGSTTTTR		0.00569585	0	1	1	2	P02671	1	1267.65	0	35999812	40936228	49281116	5.6279e+07	6.3381e+07	49281116	5.63137e+07	7.04999e+06	0.125191	3		Peak Found	High	High	0	0.0005604	2.9	16.85
High	AVVEVDESGTR		0.00121317	0	1	2	2	P05154	0	1161.57	0	34191016	38523084	55834352	5.34513e+07	5.96447e+07	55834352	5.63101e+07	3.12402e+06	0.0554789	3		Peak Found	High	High	0.0005278	0.002656	2.51	22.28
High	NKFVTVQATFGTQVVEK		7.84589e-05	0	1	1	2	P01024	1	1896.02	0	39028624	55272860	18736276	6.1014e+07	8.55782e+07	18736276	5.51095e+07	3.38099e+07	0.613504	3		High	High	Peak Found	0	2.755e-06	5.03	18.25
High	LRDLYSK		0.0755389	0.00196095	1	2	5	K7ER74	1	894.504	0	29644578	44262472	50211865	4.63438e+07	6.85309e+07	50211865	5.50289e+07	1.1852e+07	0.215378	3		High	High	High	0.001607	0.02112	2.47	15.22
High	HYYIGIIETTWDYASDHGEK		4.76786e-07	0	1	1	2	P00450	0	2398.1	0	17723032	37483256	79330968	2.77066e+07	5.80348e+07	79330968	5.50241e+07	2.59435e+07	0.471493	3		Peak Found	High	High	0	4.88e-09	5.24	17.27
High	AKIDQNVEELK		0.0244076	0.00124595	1	1	2	P06727	1	1286.7	0	40312912	18918894	70747600	6.30217e+07	2.92918e+07	70747600	5.43537e+07	2.20453e+07	0.40559	3		High	Peak Found	High	0.0006135	0.003633	3.52	17
High	GLQYAAQEGLLALQSELLR		2.85924e-07	0	1	1	11	P18428	0	2073.13	0	30698277	12486324	95643342	4.7991e+07	1.93324e+07	95643342	5.43223e+07	3.85474e+07	0.709606	3		High	High	High	0	2.577e-09	5.29	25.59
High	FRETLEDTRDR		0.00484657	0	1	1	4	P04114	2	1437.71	0	35845279	65513990	5.34492e+06	5.60374e+07	1.01434e+08	5.34492e+06	5.42722e+07	4.8069e+07	0.885702	3		High	High	Peak Found	0.0005724	0.002856	3.42	15.36
High	YKEDFSTTGTAYFEVK		0.000429885	0	1	1	2	P01031	1	1885.89	0	30911820	28829694	69555976	4.83249e+07	4.46366e+07	69555976	5.41725e+07	1.34495e+07	0.248272	3		Peak Found	High	High	0	2.282e-05	3.78	19.12
High	RPDSLQHVLLPVLDR		7.22846e-06	0	1	1	3	P00746	0	1758	0	43853400	35419656	38338692	6.85566e+07	5.48397e+07	38338692	5.39117e+07	1.51303e+07	0.28065	3		High	High	High	0	2.32e-07	4.99	15.99
High	AIEDYINEFSVRK		0.000421268	0	1	1	1	P02748	1	1583.81	0	8607069	92029800	5745940	1.34555e+07	1.42488e+08	5745940	5.38966e+07	7.68195e+07	1.42531	3		Peak Found	High	Peak Found	0	2.232e-05	3.08	18.13
High	IRPHTFTGLSGLR		0.000609576	0	1	1	6	P35858	0	1454.82	0	21737334	52909846	45651948	3.39823e+07	8.19195e+07	45651948	5.38513e+07	2.49983e+07	0.464211	3		High	High	High	0	0.0002989	4.07	13.65
High	VGKYPK		0.222292	0.00938559	1	1	3	P01024	1	691.414	0	38731600	41822036	34449392	6.05496e+07	6.47525e+07	34449392	5.32505e+07	1.64173e+07	0.308303	3		High	High	High	0.003598	0.06071	2.01	13.36
High	KALYLQYTDETFR		0.00298441	0	1	1	3	P00450	1	1647.84	0	32007460	37554216	50417276	5.00377e+07	5.81446e+07	50417276	5.28665e+07	4.57492e+06	0.0865371	3		High	High	High	0	0.0002671	3.83	17.68
High	AYWDIMISNHQNSNR	1xOxidation [M6]	0.000338867	0	1	2	1	A0A096LPE2	0	1864.84	0	78546328	9210968	21438034	1.22793e+08	1.42612e+07	21438034	5.28306e+07	6.0695e+07	1.14886	3		High	Peak Found	Peak Found	0	1.704e-05	3.91	18.41
High	TLADLTLLDSPIK		1.73551e-05	0	1	1	3	P04114	0	1399.8	0	35955532	11994572	82383008	5.62098e+07	1.8571e+07	82383008	5.23879e+07	3.20772e+07	0.612301	3		High	Peak Found	High	0	4.239e-07	3.43	22.92
High	EDTPNSVWEPAK		0.000882018	0	1	1	5	P09871	0	1372.64	0	23578430	23480050	81523312	3.68605e+07	3.63538e+07	81523312	5.15792e+07	2.59336e+07	0.502792	3		High	High	High	0	0.0001348	3.13	23.44
High	IWLDNVR		0.0880743	0.0022938	1	1	3	O43866	0	915.505	0	33177970	30771792	54971592	5.18676e+07	4.76435e+07	54971592	5.14942e+07	3.67827e+06	0.0714308	3		High	High	High	0.002859	0.03664	1.96	19.21
High	TRMEPFHFK	1xOxidation [M3]	0.0132651	0.000473719	1	1	3	P05155	1	1208.59	0	51627986	28003686	30397178	8.07107e+07	4.33577e+07	30397178	5.14885e+07	2.61237e+07	0.507369	3		High	Peak Found	Medium	0.0001238	0.001549	3.3	13.28
High	LSMDGSPTR		0.00626864	0	1	1	2	P03952	0	963.456	0	13294035	43640152	65411524	2.07827e+07	6.75674e+07	65411524	5.12539e+07	2.64108e+07	0.515294	3		Peak Found	High	High	0	0.0006304	2.6	20.62
High	FSGTWYAMAK		0.00751574	0	1	1	2	P02753	0	1161.54	0	10563228	40073800	74590864	1.65136e+07	6.20457e+07	74590864	5.10501e+07	3.05601e+07	0.59863	3		Peak Found	High	High	0	0.000784	2.89	19.71
High	NHLQLEGLFFTNGEHTSK		1.76035e-06	0	1	1	2	P04114	0	2072.02	0	60602576	29535068	12479251	9.47408e+07	4.57287e+07	12479251	5.09829e+07	4.13817e+07	0.811678	3		High	Peak Found	High	0	1.671e-07	5.86	15.72
High	TPEVTCVVVDVSHEDPEVQFK	1xCarbamidomethyl [C6]	5.64037e-06	0	1	1	1	P01860	0	2414.15	0	33237428	41148764	37170100	5.19605e+07	6.371e+07	37170100	5.09469e+07	1.3299e+07	0.261036	3		Peak Found	Peak Found	High	0	1.048e-07	5.73	22.26
High	KIEEIAAK		0.0110164	0	1	1	3	P01031	1	901.535	0	22849236	45957000	45253056	3.57205e+07	7.11546e+07	45253056	5.07094e+07	1.83363e+07	0.361597	3		High	High	High	0.0002443	0.001878	3	15.25
High	DFSAEYEEDGKYEGLQEWEGK		0.000478097	0	1	1	28	P04114	1	2509.07	0	33013892	24695537	61134863	5.16111e+07	3.82357e+07	61134863	5.03272e+07	1.15034e+07	0.228572	3		High	High	High	0	0.0001335	3.2	29.67
High	LFDEINPETK		0.00288067	0	1	1	3	Q9UK55	0	1205.6	0	31166958	29870968	55976644	4.87237e+07	4.62488e+07	55976644	5.03164e+07	5.05571e+06	0.100478	3		High	High	High	0	0.0004246	2.76	21.88
High	KLTIFK		0.161553	0.00789142	1	1	3	P04114	1	749.492	0	28101076	35162100	52238256	4.39308e+07	5.4441e+07	52238256	5.02033e+07	5.54271e+06	0.110405	3		High	High	High	0.002589	0.03474	2.64	13.59
High	LAPLAEDVRGNLR		0.0028517	0	1	1	1	P06727	1	1423.8	0	8465290	86364504	2.84685e+06	1.32339e+07	1.33717e+08	2.84685e+06	4.99326e+07	7.2745e+07	1.45687	3		Peak Found	High	Peak Found	0	0.0002381	2.51	17.62
High	ATGIPDR		0.0915016	0.0022938	2	2	1	P01619; A0A0C4DH25	0	729.389	0	31883374	15997205	74833376	4.98437e+07	2.47682e+07	74833376	4.98151e+07	2.50326e+07	0.50251	3	Shared	Peak Found	Peak Found	High	0.001337	0.01546	2.37	18.95
High	GFYPSDIAVEWESNGQPENNYK		4.20923e-05	0	2	2	5	P01857; P01861	0	2544.13	0	10318414	9816482	117747776	1.61309e+07	1.51987e+07	117747776	4.96925e+07	5.89395e+07	1.18608	3	Shared	High	High	High	0	1.279e-06	3.66	25.89
High	TGEAVAEKDSEITFIK		2.74844e-06	0	1	1	3	P01031	1	1737.89	0	30988374	25905338	58826704	4.84445e+07	4.01089e+07	58826704	4.91267e+07	9.37755e+06	0.190885	3		High	High	High	0	9.268e-08	6.64	19.23
High	TLYLADTFPTNFR		0.000226023	0	1	1	2	P05154	0	1558.79	0	28965980	28699688	56284036	4.52829e+07	4.44353e+07	56284036	4.86674e+07	6.60979e+06	0.135815	3		High	Peak Found	High	0	1.03e-05	4.1	22.33
High	AKIDQNVEELKGR		0.00162687	0	1	1	2	P06727	2	1499.82	0	21064854	68764288	6.20047e+06	3.2931e+07	1.06467e+08	6.20047e+06	4.85327e+07	5.1922e+07	1.06983	3		High	High	Peak Found	0	0.0001189	3.79	15.16
High	LIVAMSSWLQK		0.00190303	0	1	1	2	P04114	0	1275.71	0	16731922	25223314	80086816	2.61572e+07	3.90529e+07	80086816	4.84323e+07	2.81617e+07	0.581465	3		Peak Found	High	High	0	0.0001451	3.38	20.62
High	HTSVQTTSSGSGPFTDVR		1.2719e-07	0	1	1	3	P02751	0	1863.88	0	13120609	53675720	41627560	2.05116e+07	8.31053e+07	41627560	4.84148e+07	3.18441e+07	0.657733	3		High	High	High	0	3.036e-09	6.17	18.31
High	TEQAAVAR		0.0181848	0.00124595	1	1	3	P00748	0	845.448	0	42103996	29048788	33822948	6.58217e+07	4.49758e+07	33822948	4.82068e+07	1.62422e+07	0.336928	3		High	High	High	0.0003568	0.002428	2.78	19.46
High	SGKDPNHFRPAGLPEKY		8.08787e-05	0	1	1	3	P0DJI8	2	1912.97	0	27959532	45980416	29089658	4.37095e+07	7.11908e+07	29089658	4.79967e+07	2.13755e+07	0.445354	3		High	High	High	0	2.871e-06	4.57	13.98
High	QTVEAMK		0.135767	0.00514623	1	1	2	P19823	0	806.408	0	14077874	27918194	77614840	2.20081e+07	4.32253e+07	77614840	4.76161e+07	2.80622e+07	0.589342	3		Peak Found	High	High	0.00182	0.02673	2.14	18.48
High	GLEWVGFIR		0.0251474	0.00124595	1	1	2	A0A0A0MS15	0	1076.59	0	22010080	25556482	68112368	3.44086e+07	3.95687e+07	68112368	4.73632e+07	1.81535e+07	0.383283	3		Peak Found	High	High	0.0005724	0.003273	2.43	19.79
High	EFQLFSSPHGK		0.00507179	0	1	1	3	P02787	0	1276.63	0	33159128	12232328	71261486	5.18381e+07	1.89391e+07	71261486	4.73462e+07	2.64488e+07	0.558625	3		High	Peak Found	High	0	0.0004866	2.82	16.82
High	HHGPTITAK		0.0138774	0.000473719	1	1	11	P02760	0	961.521	0	28697853	2.89785e+07	5.18767e+07	4.48637e+07	4.48671e+07	5.18767e+07	4.72025e+07	4.04797e+06	0.0857575	3		High	High	High	0.0002443	0.001955	3.02	12.15
High	FGLLDEDGK		0.0057536	0	2	2	3	P0C0L4; P0C0L5	0	993.489	0	28022944	22842212	61892556	4.38086e+07	3.53663e+07	61892556	4.70225e+07	1.3552e+07	0.288203	3	Shared	High	High	High	0	0.0007276	2.69	21.87
High	NVPLPVIAELPPK		0.00370862	0	1	1	2	P01871	0	1386.84	0	23359948	26367152	63377784	3.65189e+07	4.08239e+07	63377784	4.69069e+07	1.44257e+07	0.30754	3		Peak Found	High	High	0	0.0003297	3.09	21.92
High	SPDVINGSPISQK		9.08664e-05	0	1	1	3	P08603	0	1341.7	0	28817644	34499876	41940800	4.5051e+07	5.34157e+07	41940800	4.68025e+07	5.93455e+06	0.1268	3		High	High	High	0	1.759e-05	3.73	22.11
High	FQNSAILTIQPK		0.00114171	0	1	1	3	P01031	0	1359.76	0	22248694	7930612	93269008	3.47817e+07	1.22789e+07	93269008	4.67765e+07	4.18062e+07	0.893743	3		High	Peak Found	High	0	7.919e-05	3.71	21.09
High	AGQLSVK		0.144805	0.00655439	1	1	3	P07360	0	702.414	0	36810460	26318844	42023264	5.75463e+07	4.07491e+07	42023264	4.67729e+07	9.35177e+06	0.19994	3		High	High	High	0.002186	0.02951	2.46	17.38
High	VSVHPDYR		0.0228774	0.00124595	1	1	4	P00736	0	972.49	0	2.66985e+07	16029711	73301877	4.17381e+07	2.48186e+07	73301877	4.66195e+07	2.46075e+07	0.527837	3		High	High	High	0.0005724	0.002923	2.27	15.39
High	QQTEWQSGQR		0.00183684	0	1	1	3	P02649	0	1247.58	0	35173424	22629286	49556052	5.49871e+07	3.50366e+07	49556052	4.65266e+07	1.03145e+07	0.22169	3		High	High	High	0	0.0002658	3.02	20.46
High	LVYHLGLPFSFLTFPYVEEAIK		8.12892e-05	0	1	1	35	P49908	0	2583.39	0	20170846	4.80825e+07	3.27071e+07	3.15333e+07	7.44455e+07	3.27071e+07	4.62286e+07	2.44435e+07	0.528753	3		High	High	High	0	1.81e-05	3.74	32.26
High	ALYWVNGQVPDGVSK		0.000197148	0	1	1	2	P04114	0	1632.84	0	28826688	28785244	48837292	4.50651e+07	4.45678e+07	48837292	4.61567e+07	2.33471e+06	0.0505822	3		High	High	Peak Found	0	8.699e-06	3.26	23.07
High	HYQINQQWER		0.000868729	0	1	1	3	P02751	0	1401.67	0	7.96908e+06	44139040	56004264	1.24582e+07	6.83398e+07	56004264	4.56008e+07	2.93575e+07	0.643795	3		Peak Found	High	High	6.334e-05	0.001434	3.69	15.85
High	EKLTALTK		0.0442045	0.00124595	1	1	2	P04114	1	903.551	0	29487401	27209645	47104664	4.6098e+07	4.21283e+07	47104664	4.51103e+07	2.63111e+06	0.0583261	3		High	Peak Found	High	0.0009665	0.006256	2.81	15.23
High	KGVELK		0.163762	0.00818277	1	1	3	P02748	1	673.424	0	26002160	31231800	46160436	4.06495e+07	4.83557e+07	46160436	4.50552e+07	3.97021e+06	0.0881188	3		High	High	High	0.00268	0.03569	2.46	13.66
High	KPYNVESYTPQTQGK		0.000243854	0	1	1	2	P07358	0	1739.86	0	22604332	27752476	56411620	3.53377e+07	4.29688e+07	56411620	4.4906e+07	1.06697e+07	0.237601	3		High	Peak Found	High	0	3.213e-05	3.93	17.75
High	IDVHLVPDRK		0.00333532	0	1	1	3	P08603	1	1191.68	0	23568065	31782890	47627790	3.68443e+07	4.9209e+07	47627790	4.45603e+07	6.72893e+06	0.151007	3		High	Peak Found	High	0	0.0002896	3.18	14.78
High	TFTLLDPK		0.0257807	0.00124595	1	1	3	Q96PD5	0	934.524	0	29074724	23671832	51292316	4.54529e+07	3.66508e+07	51292316	4.44653e+07	7.37057e+06	0.16576	3		High	High	High	0.0005724	0.003359	2.55	19.53
High	NLQPASEYTVSLVAIK		0.000261763	0	1	1	5	P02751	0	1732.95	0	15879060	25551900	68344234	2.48239e+07	3.95616e+07	68344234	4.42433e+07	2.21346e+07	0.500294	3		Peak Found	High	High	0	5.859e-05	3.77	22.85
High	DGAGDVAFVK		0.00106902	0	1	1	2	P02787	0	978.489	0	29269566	9213945	72514560	4.57575e+07	1.42658e+07	72514560	4.41793e+07	2.91564e+07	0.659957	3		High	Peak Found	High	0	7.063e-05	3.05	23.86
High	IFSPFADLSELSATGR		1.46848e-05	0	1	1	6	Q9UK55	0	1710.87	0	2.96407e+07	23130147	50313688	4.63377e+07	3.58121e+07	50313688	4.41545e+07	7.49327e+06	0.169706	3		High	High	High	0	7.322e-06	4.28	24.28
High	DVFLEMNIPYSVVR		0.000250105	0	1	1	2	P01031	0	1681.86	0	5.12748e+06	8972675	109877496	8.01585e+06	1.38923e+07	109877496	4.39285e+07	5.7189e+07	1.30186	3		Peak Found	Peak Found	High	0	4.335e-05	3.37	26.91
High	IASFSQNCDIYPGKDFVQPPTK	1xCarbamidomethyl [C8]	4.84558e-06	0	1	1	2	P01042	1	2512.22	0	31109030	39921128	21015774	4.86332e+07	6.18093e+07	21015774	4.38194e+07	2.08184e+07	0.475096	3		High	High	Peak Found	0	8.682e-08	4.16	20.56
High	ALVEGVDQLFTDYQIK		4.40118e-06	0	1	1	6	P01031	0	1838.95	0	38120739	4.97991e+06	63598716	5.95947e+07	7.71032e+06	63598716	4.36346e+07	3.11757e+07	0.714472	3		High	Peak Found	High	0	7.701e-08	4.5	25.25
High	VQTAHFK		0.0522242	0.00159751	1	1	5	P07357	0	830.452	0	29031726	26973512	43736435	4.53857e+07	4.17627e+07	43736435	4.36283e+07	1.81391e+06	0.0415765	3		High	High	High	0.00104	0.007623	2.36	14.02
High	YWGVASFLQK		0.00763019	0	1	1	1	P02753	0	1198.63	0	17245286	13827374	81743128	2.69598e+07	2.14087e+07	81743128	4.33705e+07	3.33473e+07	0.768894	3		Peak Found	Peak Found	High	0	0.0007993	2.62	20.17
High	DMPASEDLQDLQK		0.000282414	0	1	1	9	P49908	0	1489.68	0	8172862	35387613	62487778	1.27767e+07	5.47901e+07	62487778	4.33515e+07	2.67568e+07	0.617206	3		High	High	High	0	4.803e-05	3.57	27.92
High	LLIYDASNR		0.00563868	0	1	2	2	A0A0A0MRZ8	0	1064.57	0	25611970	30082010	43427968	4.00395e+07	4.65755e+07	43427968	4.33477e+07	3.26874e+06	0.0754076	3		Peak Found	High	High	0	0.001298	2.47	20.86
High	VVSVLTVVHQDWLNGK		1.81641e-05	0	1	1	2	P01859	0	1793.99	0	20267816	19722398	67392248	3.16849e+07	3.05359e+07	67392248	4.32044e+07	2.09552e+07	0.485025	3		Peak Found	High	High	0	4.48e-07	5.26	18.71
High	VVDPTKP		0.142824	0.00620322	1	1	1	P29622	0	755.43	0	30904002	22363302	46548860	4.83126e+07	3.46248e+07	46548860	4.31621e+07	7.44594e+06	0.172511	3		Peak Found	Peak Found	High	0.002098	0.02886	1.58	18.99
High	GDVAFVK		0.125477	0.00370321	1	1	2	P02787	0	735.404	0	31263924	6590020	69719776	4.88753e+07	1.02032e+07	69719776	4.29328e+07	3.02e+07	0.703425	3		High	Peak Found	Medium	0.001638	0.02387	1.82	18.72
High	LTQVEHR		0.0466586	0.00159751	1	1	4	P36955	0	882.479	0	2.44365e+07	17990392	6.25973e+07	3.82019e+07	2.78543e+07	6.25973e+07	4.28845e+07	1.78386e+07	0.415968	3		High	High	High	0.001006	0.006672	2.07	15.27
High	SHKPLNMGK		0.00778548	0	2	2	10	P0C0L4; P0C0L5	0	1011.54	0	1.16842e+07	32862348	5.91842e+07	1.8266e+07	5.08803e+07	5.91842e+07	4.27768e+07	2.16293e+07	0.50563	3	Shared	High	High	High	0.0009145	0.005165	2.98	12.32
High	GQIVFMNREPK		0.0446412	0.00159751	2	2	1	P0C0L4; P0C0L5	1	1318.69	0	6.89312e+06	71171776	6334810	1.07761e+07	1.10194e+08	6334810	4.2435e+07	5.87232e+07	1.38384	3	Shared	Peak Found	High	Peak Found	0.001006	0.006334	3.16	16.04
High	CPAPELLGGPSVFLFPPKPK	1xCarbamidomethyl [C1]	2.90585e-06	0	1	1	1	P01860	0	2151.17	0	21102756	38702380	33986520	3.29902e+07	5.99223e+07	33986520	4.22997e+07	1.52698e+07	0.36099	3		Peak Found	High	Peak Found	0	4.61e-08	4.42	19.45
High	EGMLSIMSYR		0.00128911	0	1	1	2	P01031	0	1186.56	0	5.02086e+06	32244616	68559552	7.84918e+06	4.99239e+07	68559552	4.21109e+07	3.11002e+07	0.73853	3		Peak Found	High	High	0	8.935e-05	3.52	21.01
High	IVSSAMEPDR		0.0158081	0.00124595	1	1	1	P08603	0	1104.54	0	40087432	3.4819e+06	57826508	6.26692e+07	5.39097e+06	57826508	4.19622e+07	3.17641e+07	0.756968	3		Peak Found	Peak Found	High	0.0002443	0.001913	2.72	21.01
High	RNLQNNAEWVYQGAIR		1.03028e-05	0	1	1	3	P04114	1	1931.98	0	24332256	31574750	36928976	3.80389e+07	4.88867e+07	36928976	4.12849e+07	6.60674e+06	0.160028	3		High	High	High	0	2.218e-07	5.97	17.63
High	TMTIHNGMFFSTYDRDNDGWLTSDPR	1xOxidation [M]	0.000886493	0	1	1	5	P02675	1	3093.35	0	44370968	17436616	27399562	6.93657e+07	2.69969e+07	27399562	4.1254e+07	2.43463e+07	0.590154	3		High	High	High	0	0.0001014	4.62	18.71
High	DNDGWLTSDPRK		0.00342065	0	1	1	1	P02675	1	1403.65	0	20788328	48632500	15164980	3.24987e+07	7.5297e+07	15164980	4.09869e+07	3.09516e+07	0.755159	3		Peak Found	High	Peak Found	0	0.0002981	2.32	20.47
High	IIPFNRLTIGEGQQHHLGGAK		0.000286735	0	1	1	2	P02679	1	2286.25	0	8.93952e+06	68264312	2782417	1.39753e+07	1.05693e+08	2782417	4.08168e+07	5.64622e+07	1.38331	3		Peak Found	High	Peak Found	0	1.384e-05	4.57	13.98
High	EAFAAVSK		0.0587145	0.00159751	1	1	3	Q96IY4	0	822.436	0	26957286	28036032	36885940	4.21427e+07	4.34078e+07	36885940	4.08121e+07	3.45852e+06	0.0847425	3		High	High	High	0.00104	0.008777	2.32	19.64
High	TILGTMPAFEVSLQALQK		2.05949e-06	0	1	1	4	P04114	0	1947.06	0	4.32085e+06	1.65801e+07	89487574	6.75484e+06	2.56707e+07	89487574	4.06377e+07	4.33496e+07	1.06673	3		Peak Found	High	High	0	3.335e-06	4.83	23.7
High	LNILNAK		0.085994	0.0022938	1	1	1	P05546	0	785.488	0	20316130	9542740	74073904	3.17605e+07	1.47749e+07	74073904	4.02031e+07	3.05377e+07	0.759586	3		Peak Found	Peak Found	High	0.001337	0.0142	2.26	17.98
High	DLHFLEELQLGHNR		5.63484e-07	0	1	1	2	P35858	0	1720.88	0	34541208	9384316	52017368	5.39987e+07	1.45296e+07	52017368	4.01819e+07	2.22376e+07	0.553424	3		High	Peak Found	High	0	7.099e-09	5.38	16.95
High	ATLGPAVRPLPWQR		0.0584291	0.00159751	1	1	1	P00746	0	1561.9	0	20509428	40079240	26160380	3.20627e+07	6.20541e+07	26160380	4.00924e+07	1.9247e+07	0.480066	3		Peak Found	High	Peak Found	0.00104	0.008726	2.55	17.03
High	VFSGDGKDFYR		0.00101628	0	1	1	2	P10643	1	1290.61	0	27329296	20843388	45002228	4.27242e+07	3.22715e+07	45002228	3.99993e+07	6.78871e+06	0.169721	3		High	Peak Found	High	0	6.636e-05	4.1	17.28
High	LKEFGNTLEDKAR		6.90649e-06	0	1	1	2	P02654	2	1520.81	0	1.33779e+07	62656898	1.55039e+06	2.09138e+07	9.70108e+07	1.55039e+06	3.9825e+07	5.04618e+07	1.26709	3		Peak Found	High	Peak Found	0	1.347e-07	4.41	15
High	VQGNDHSATR		0.00197161	0	1	1	1	Q14624	0	1084.51	0	42176868	17656890	25829790	6.59357e+07	2.73379e+07	25829790	3.97011e+07	2.27323e+07	0.572586	3		Peak Found	High	Peak Found	0	0.0001512	2.86	16.3
High	LEDTPK		0.194111	0.00907416	1	1	3	P04114	0	702.367	0	36609108	16733555	35494704	5.72315e+07	2.59083e+07	35494704	3.95448e+07	1.60496e+07	0.405857	3		High	High	High	0.003234	0.04655	1.78	19.07
High	AGLLRPDYALLGHR		2.4862e-05	0	1	1	4	Q96PD5	0	1551.88	0	17387454	27322878	48869242	2.7182e+07	4.23036e+07	48869242	3.94516e+07	1.11213e+07	0.281898	3		High	High	High	0	7.81e-07	4.33	15.12
High	DSSVPNTGTAR		0.0459765	0.00159751	1	1	3	P01031	0	1104.53	0	25076320	26504450	37546372	3.92021e+07	4.10365e+07	37546372	3.92617e+07	1.7458e+06	0.0444658	3		High	High	High	0.001261	0.01201	2.35	24.14
High	TGYYFDGISR		0.00203234	0	1	1	3	P23142	0	1178.55	0	19208780	28721858	43008288	3.00293e+07	4.44696e+07	43008288	3.91691e+07	7.94891e+06	0.202938	3		High	High	High	0	0.000157	2.95	21.35
High	NYVDWIMK		0.0669441	0.00159751	1	1	1	P09871	0	1068.52	0	5341785	11486269	90009200	8.35088e+06	1.7784e+07	90009200	3.87147e+07	4.4672e+07	1.15388	3		Peak Found	Peak Found	High	0.00113	0.01032	1.99	19.98
High	IVQLIQDTR		0.00354378	0	1	1	3	P15169	0	1085.63	0	25046008	28970266	31409342	3.91548e+07	4.48542e+07	31409342	3.84728e+07	6.74834e+06	0.175406	3		High	High	High	0	0.0003182	2.97	20.96
High	EIQIYKK		0.101102	0.00301053	1	1	3	P04114	1	921.54	0	2.20952e+07	49278250	3.18175e+06	3.45417e+07	7.62968e+07	3.18175e+06	3.80067e+07	3.66805e+07	0.965104	3		High	High	Peak Found	0.00143	0.01768	2.28	15.3
High	LVGGPMDASVEEEGVRR		4.35684e-06	0	1	1	2	P01034	1	1800.89	0	6742897	35011412	49057180	1.05413e+07	5.42077e+07	49057180	3.79354e+07	2.38634e+07	0.629053	3		Peak Found	High	High	0	7.615e-08	3.67	19.75
High	LGVRPSQGGEAPR		0.000363753	0	1	1	1	P02751	0	1323.71	0	15917994	26790228	47044628	2.48848e+07	4.14789e+07	47044628	3.78028e+07	1.15282e+07	0.304957	3		Peak Found	Peak Found	High	0	1.853e-05	4.22	16.48
High	VEGTAFVIFGIQDGEQR		8.94968e-05	0	1	1	4	P01024	0	1865.94	0	1.41006e+07	27266468	48895298	2.20437e+07	4.22163e+07	48895298	3.77184e+07	1.39795e+07	0.370627	3		Peak Found	High	High	0	3.257e-06	4.77	25.03
High	TAVDHIR		0.054042	0.00159751	2	2	3	P06681; B4E1Z4	0	811.442	0	2.29922e+07	23550550	39839920	3.5944e+07	3.6463e+07	39839920	3.74156e+07	2.11546e+06	0.0565393	3	Shared	Peak Found	High	High	0.00104	0.00794	2.54	14.83
High	ITGKPIK		0.0843632	0.0022938	1	1	3	P36955	0	756.498	0	19628850	21872776	47263228	3.0686e+07	3.38653e+07	47263228	3.72715e+07	8.79787e+06	0.236048	3		High	Peak Found	High	0.001337	0.01385	2.33	13.87
High	VVGGHPGNSPWTVSLR		0.00114171	0	1	1	1	P26927	0	1662.87	0	15931267	28601238	42503396	2.49056e+07	4.42829e+07	42503396	3.72306e+07	1.07108e+07	0.287689	3		Peak Found	Peak Found	High	0	7.699e-05	4.37	17.13
High	VWVYPPEKK		0.0455271	0.00159751	1	1	1	P02790	1	1145.64	0	16224481	12604715	66066100	2.53639e+07	1.95157e+07	66066100	3.69819e+07	2.53568e+07	0.685654	3		Peak Found	Peak Found	High	0.001006	0.00648	2.54	16.02
High	AHLNIK		0.149523	0.0069077	1	1	4	P04114	0	695.42	0	31148642	19094840	31800974	4.86951e+07	2.95643e+07	31800974	3.66868e+07	1.04595e+07	0.285102	3		High	High	High	0.00223	0.03097	2.6	13.07
High	KSISAALEHK		0.000161008	0	1	1	3	P04114	1	1083.62	0	26489294	23648968	31858982	4.14111e+07	3.66154e+07	31858982	3.66285e+07	4.77605e+06	0.130392	3		Peak Found	High	High	0	0.0003764	4.05	13.25
High	GIETGSEDLEILPNGLAFISSGLK		9.68606e-07	0	1	1	27	P27169	0	2460.29	0	1.89037e+07	8.46989e+06	67113088	2.95524e+07	1.31138e+07	67113088	3.65931e+07	2.76796e+07	0.756415	3		High	High	High	0	1.174e-08	4.25	34.99
High	ITFELVYEELLK		0.000886493	0	1	1	31	Q14624	0	1496.82	0	1.88103e+07	15447084	5.63337e+07	2.94064e+07	2.39165e+07	5.63337e+07	3.65522e+07	1.73498e+07	0.474658	3		High	Peak Found	High	0	0.0001269	3.24	26.78
High	ATGIPAR		0.0740965	0.00196095	2	6	2	A0A0C4DH55; A0A0A0MRZ8	0	685.399	0	21177026	22671960	41352400	3.31063e+07	3.51027e+07	41352400	3.65205e+07	4.30198e+06	0.117796	3	Shared	Peak Found	High	High	0.001261	0.01173	2.11	17.79
High	IIGGSDADIK		0.0116423	0	1	1	1	P09871	0	988.531	0	25665386	7.19919e+06	58027804	4.0123e+07	1.11464e+07	58027804	3.64324e+07	2.36576e+07	0.649356	3		High	Peak Found	Peak Found	0	0.001331	2.5	20.8
High	LKYTHLK		0.0507133	0.00159751	1	1	8	P49908	1	902.546	0	2.1076e+07	39064165	1.58617e+07	3.29484e+07	6.04825e+07	1.58617e+07	3.64308e+07	2.25133e+07	0.617974	3		High	Medium	High	0.003193	0.04513	1.54	11.98
High	AWFLESK		0.140221	0.00620322	1	1	1	P55056	0	880.456	0	18059082	26707490	39377536	2.8232e+07	4.13508e+07	39377536	3.63201e+07	7.07366e+06	0.194759	3		Peak Found	High	Peak Found	0.002004	0.02812	1.82	18.97
High	RHDWGHEK		0.00465476	0	1	1	10	P01042	1	1064.5	0	1.73868e+07	3.17733e+07	3.23161e+07	2.7181e+07	4.91942e+07	3.23161e+07	3.62304e+07	1.15168e+07	0.317877	3		High	High	High	0.004264	0.08159	3.56	11.61
High	RYSAWAESVTNLPQVIK		5.22789e-06	0	1	1	2	P10643	1	1962.04	0	11447897	32127540	40060544	1.78966e+07	4.97426e+07	40060544	3.58999e+07	1.63256e+07	0.454752	3		Peak Found	High	High	0	1.961e-07	6.35	18.17
High	GHIYQGSEADSVFSGFLIFPSA		0.0101652	0	1	1	13	P02745	0	2329.11	0	13174991	20886350	5.39484e+07	2.05966e+07	3.2338e+07	5.39484e+07	3.56277e+07	1.69175e+07	0.474841	3		High	High	High	0.0006135	0.004163	2.96	30.44
High	SPVTLLAAVMSLPEEHNK		6.06051e-05	0	1	1	1	P18428	0	1936.02	0	7740903	23811900	57778552	1.21015e+07	3.68676e+07	57778552	3.55825e+07	2.28656e+07	0.642609	3		Peak Found	Peak Found	High	0	2.009e-06	5.26	19.38
High	NTFAEVTGLSPGVTYYFK		3.38248e-06	0	1	1	2	P02751	0	1993.99	0	8365718	30039005	4.68569e+07	1.30782e+07	4.6509e+07	4.68569e+07	3.54814e+07	1.94025e+07	0.546835	3		Peak Found	High	Peak Found	0	5.568e-08	5.63	23.68
High	LTLDIQNKK		0.0178248	0.00124595	1	1	2	P04114	1	1072.64	0	34025736	23541156	16376059	5.31929e+07	3.64484e+07	16376059	3.53391e+07	1.84335e+07	0.521616	3		High	Peak Found	High	0.0003568	0.002194	2.45	16.01
High	IEGNLIFDPNNYLPK		8.55105e-05	0	1	1	14	P04114	0	1746.91	0	20419098	26005162	32792702	3.19214e+07	4.02634e+07	32792702	3.49925e+07	4.58547e+06	0.131041	3		High	High	High	0	1.709e-05	3.88	24.32
High	NMEVSVATTTK		0.0019816	0	1	1	2	P04114	0	1180.59	0	16088258	25531296	39367296	2.5151e+07	3.95297e+07	39367296	3.46827e+07	8.25508e+06	0.238017	3		Peak Found	High	High	0	0.0002817	3.2	21.08
High	VYSLNDDLKPAKR		0.000162647	0	1	1	3	P01031	1	1518.83	0	17088288	36939852	19021284	2.67143e+07	5.71934e+07	19021284	3.43097e+07	2.01877e+07	0.588398	3		High	High	High	0	4.25e-05	3.72	15.33
High	VAQELEEK		0.0435573	0.00124595	1	1	1	O14791	0	945.489	0	26134864	14110952	39851124	4.0857e+07	2.18478e+07	39851124	3.41853e+07	1.06964e+07	0.312896	3		High	Peak Found	Peak Found	0.0009145	0.006168	2.35	19.89
High	TRMEPFHFK		0.00276652	0	1	1	5	P05155	1	1192.59	0	6.95104e+06	52291718	10455433	1.08667e+07	8.09625e+07	10455433	3.40949e+07	4.05891e+07	1.19048	3		High	High	High	0	0.0006943	3.68	13.08
High	SGSSTASWIQNVDTK		0.000106307	0	1	1	2	P04114	0	1580.76	0	17342148	18333342	46269572	2.71112e+07	2.83852e+07	46269572	3.3922e+07	1.07123e+07	0.315791	3		Peak Found	High	High	0	4.042e-06	4.13	22.46
High	FAFNLYR		0.104999	0.00301053	1	1	1	P05546	0	930.483	0	19268722	9567769	56060792	3.0123e+07	1.48136e+07	56060792	3.36658e+07	2.08505e+07	0.619339	3		Peak Found	Peak Found	High	0.001475	0.01858	1.8	18.53
High	NLPATDPLQR		0.0194051	0.00124595	1	1	2	Q16610	0	1124.61	0	24364532	23454046	26566074	3.80894e+07	3.63136e+07	26566074	3.36563e+07	6.20422e+06	0.18434	3		Peak Found	High	High	0.0003568	0.002429	2.12	21.29
High	TLQGIPQMIGEVIR	1xOxidation [M8]	0.000183659	0	1	1	1	P04114	0	1570.86	0	43188336	2.54426e+06	29482832	6.75169e+07	3.93925e+06	29482832	3.36463e+07	3.19927e+07	0.950852	3		High	Peak Found	Peak Found	0	7.93e-06	3.21	22.35
High	QKLTPLYELVK		0.00404111	0	1	1	2	P10643	1	1331.79	0	23213938	30780216	16626729	3.62907e+07	4.76566e+07	16626729	3.35246e+07	1.56987e+07	0.468275	3		High	High	Peak Found	0	0.0003675	3.05	16.04
High	EQWILTAR		0.07627	0.00196095	1	2	1	P26927	0	1016.55	0	17929184	22237522	37616068	2.80289e+07	3.443e+07	37616068	3.33583e+07	4.88259e+06	0.146368	3		Peak Found	High	Peak Found	0.001261	0.01213	2.13	20.16
High	RSENINHNSAFK		0.00038264	0	1	1	4	P13671	1	1416.7	0	1.2854e+07	29396221	3.3745e+07	2.00948e+07	4.55137e+07	3.3745e+07	3.31179e+07	1.27211e+07	0.384115	3		High	High	High	0	5.593e-05	4.53	13.65
High	GHGLGHGHEQQHGLGHGHK		0.000606499	0	1	1	17	P01042	0	1979.94	0	2.1834e+07	3.46808e+07	1.1408e+07	3.41334e+07	5.36957e+07	1.1408e+07	3.3079e+07	2.11636e+07	0.639788	3		High	High	High	0	3.499e-05	6.3	10.17
High	EDPQTFYYAVAVVK		0.000335454	0	1	1	3	P02787	0	1629.82	0	7701939	1.80451e+06	83969868	1.20405e+07	2.7939e+06	83969868	3.29348e+07	4.44388e+07	1.3493	3		Peak Found	Peak Found	High	0	1.68e-05	3.24	24.7
High	TGLKEFLK		0.0144452	0.000473719	1	1	2	P04114	1	935.556	0	29319054	26675566	10868269	4.58349e+07	4.13014e+07	10868269	3.26682e+07	1.90149e+07	0.582061	3		High	High	Peak Found	0.0001238	0.001721	3.3	14.82
High	LSITGTYDLK		0.00283732	0	1	1	3	P01009	0	1110.6	0	23687100	20697006	28027314	3.70304e+07	3.20449e+07	28027314	3.23675e+07	4.51018e+06	0.139343	3		High	High	High	0	0.0002445	3.16	20.63
High	DKGQAGLQR		0.0202969	0.00124595	2	2	2	P0C0L4; P0C0L5	1	972.522	0	26950562	15059253	31400132	4.21322e+07	2.3316e+07	31400132	3.22828e+07	9.43907e+06	0.292387	3	Shared	High	Peak Found	High	0.0005278	0.002547	2.58	17.31
High	NPDPWAK		0.167503	0.00818277	1	1	1	P02787	0	827.405	0	15831906	14307193	49549180	2.47502e+07	2.21516e+07	49549180	3.21503e+07	1.51238e+07	0.470407	3		Peak Found	Peak Found	High	0.002859	0.03679	1.23	18.85
High	DTMVEDLVVLVR	1xOxidation [M3]	0.000205296	0	1	1	6	P07358	0	1404.74	0	58079729	1.61579e+06	2.27921e+06	9.07968e+07	2.50171e+06	2.27921e+06	3.18592e+07	5.10415e+07	1.6021	3		High	Peak Found	Peak Found	0	1.487e-05	3.82	26.21
High	GHRPLDKK		0.150895	0.00723355	1	1	16	P02675	1	950.553	0	2.41521e+07	3.01344e+07	1.08044e+07	3.77573e+07	4.66567e+07	1.08044e+07	3.17395e+07	1.86683e+07	0.588174	3		Medium	High	Medium	0.002323	0.03137	2.31	10.89
High	DSCVGSLVVK	1xCarbamidomethyl [C3]	0.012616	0.000473719	1	1	3	P01024	0	1063.55	0	19650886	17710104	36517000	3.07205e+07	2.74203e+07	36517000	3.15526e+07	4.60508e+06	0.145949	3		High	High	High	6.334e-05	0.001459	2.38	23
High	SDFSNEER		0.0175595	0.00124595	1	2	2	P09871	0	983.406	0	21364022	17223596	34446168	3.33987e+07	2.6667e+07	34446168	3.1504e+07	4.22151e+06	0.133999	3		Peak Found	High	High	0.0003568	0.002153	2.27	21.02
High	FDHVITNMNNNYEPR	1xOxidation [M8]	0.00299953	0	1	1	1	P02746	0	1879.84	0	49788400	3.22362e+06	10999219	7.78349e+07	4.99108e+06	10999219	3.12751e+07	4.04337e+07	1.29284	3		High	Peak Found	Peak Found	0	0.0002548	3.4	18.91
High	ALQDQLVLVAAK		0.00102143	0	1	1	2	P01019	0	1268.76	0	23353202	14983060	33785796	3.65084e+07	2.31981e+07	33785796	3.11641e+07	7.0318e+06	0.225638	3		Peak Found	High	High	0	6.701e-05	3.4	22.07
High	SLSPSFR		0.0666205	0.00159751	1	1	2	O43866	0	793.42	0	17303148	19545652	36173636	2.70502e+07	3.02622e+07	36173636	3.1162e+07	4.62778e+06	0.148507	3		High	Peak Found	High	0.00113	0.01023	1.94	17.92
High	HLYVLEFSDHPGIHEPLEPEVK		3.69432e-09	0	1	1	3	P15169	0	2585.3	0	17724338	26051140	25276304	2.77087e+07	4.03346e+07	25276304	3.11065e+07	8.08375e+06	0.259873	3		High	High	High	0	1.165e-11	7.57	15.42
High	VPTGGVEEGLLER		4.80141e-05	0	1	1	2	P01880	0	1355.72	0	18952598	10632415	46512044	2.96288e+07	1.6462e+07	46512044	3.08676e+07	1.50633e+07	0.487996	3		Peak Found	High	High	0	1.501e-06	3.87	22.05
High	DNVFDGLVR		0.0140877	0.000473719	1	1	2	P04114	0	1034.53	0	23319980	3.34584e+06	50874104	3.64564e+07	5.18031e+06	50874104	3.08369e+07	2.33595e+07	0.757515	3		High	Peak Found	High	0.0001238	0.00167	2.41	23.8
High	IAHGHYK		0.0342051	0.00124595	1	1	12	P04003	0	825.437	0	1.86812e+07	2.20773e+07	2.88053e+07	2.92046e+07	3.41819e+07	2.88053e+07	3.07306e+07	2.99558e+06	0.0974788	3		High	High	High	0.001261	0.01126	2.26	11.5
High	TQFNNNEYSQDLDAYNTK		2.33965e-05	0	1	1	3	P04114	0	2164.94	0	21664865	10960384	40982906	3.3869e+07	1.69698e+07	40982906	3.06072e+07	1.23344e+07	0.402989	3		Peak Found	High	High	0	1.565e-05	4.68	24.84
High	RPCFSALEVDETYVPK	1xCarbamidomethyl [C3]	0.000475683	0	1	1	1	P02768	0	1910.93	0	22691180	15919197	31664698	3.54734e+07	2.46475e+07	31664698	3.05952e+07	5.49165e+06	0.179494	3		Peak Found	High	Peak Found	0	2.593e-05	4.29	18.64
High	KIQQTR		0.100148	0.00266732	1	1	3	Q14624	1	773.463	0	29021918	13632752	23988000	4.53703e+07	2.11074e+07	23988000	3.01552e+07	1.32551e+07	0.439564	3		High	High	High	0.00182	0.02637	2.28	13.77
High	KMDAHPPR		0.00642868	0	1	1	5	P06396	1	951.483	0	7.65493e+06	27606756	35748883	1.19671e+07	4.27431e+07	35748883	3.0153e+07	1.61331e+07	0.535041	3		High	High	High	0	0.0006482	2.91	12.89
High	KQWINK		0.139576	0.00620322	2	2	3	P00739; P00738	1	816.473	0	18012532	1.49452e+07	37611320	2.81592e+07	2.31395e+07	37611320	2.96367e+07	7.34819e+06	0.247942	3	Shared	High	High	High	0.002004	0.02799	2.89	13.74
High	DMQLGR		0.194111	0.00907416	1	1	2	P01031	0	719.35	0	8.30072e+06	18163234	47207880	1.29766e+07	2.81219e+07	47207880	2.94355e+07	1.71534e+07	0.582746	3		Peak Found	High	High	0.003234	0.04654	1.63	21.9
High	ETYDFDIAVLR		0.001764	0	1	1	1	P00742	0	1341.67	0	13266838	17228950	40738612	2.07402e+07	2.66753e+07	40738612	2.93847e+07	1.02708e+07	0.349529	3		Peak Found	Peak Found	High	0	0.0001314	2.51	23.88
High	TGAVSGHSLK		0.00208439	0	1	1	4	P03952	0	956.516	0	1.95932e+07	17073148	30854441	3.06303e+07	2.64341e+07	30854441	2.93063e+07	2.48991e+06	0.0849617	3		High	High	High	0.0005724	0.003267	2.68	14.9
High	VYSLNDDLKPAK		0.000340587	0	1	1	1	P01031	0	1362.73	0	14398723	4.20126e+06	57867156	2.25097e+07	6.50475e+06	57867156	2.89605e+07	2.62818e+07	0.907504	3		Peak Found	Peak Found	High	0	1.712e-05	3.12	17.6
High	VTLEER		0.151586	0.00723355	1	1	1	P01024	0	746.404	0	18918326	5.51346e+06	47855700	2.95753e+07	8.53642e+06	47855700	2.86558e+07	1.96758e+07	0.686624	3		Peak Found	Peak Found	High	0.002323	0.0316	1.8	18.6
High	YENYELTLK		0.0154947	0.00124595	1	1	2	P04114	0	1172.58	0	19261916	11544383	37187916	3.01124e+07	1.7874e+07	37187916	2.83914e+07	9.77129e+06	0.344163	3		High	Peak Found	High	0.0003568	0.002378	2.76	20.54
High	IVLVDNK		0.0950536	0.0022938	1	1	2	P01591	0	800.488	0	22264472	11542671	32221576	3.48063e+07	1.78714e+07	32221576	2.82998e+07	9.12327e+06	0.32238	3		High	Peak Found	High	0.001337	0.01626	2.01	19.18
High	LKTPITFR		0.0578625	0.00159751	1	1	3	P00742	1	975.599	0	11064533	25105124	27040448	1.72973e+07	3.88699e+07	27040448	2.77359e+07	1.08031e+07	0.389498	3		High	High	High	0.00104	0.008624	2.85	14.77
High	EMEDTLNHLK		0.00380347	0	1	1	2	P17936	0	1229.58	0	9378931	23314684	32214334	1.46622e+07	3.60978e+07	32214334	2.76581e+07	1.14211e+07	0.412937	3		Peak Found	High	High	0	0.0005168	3.11	17.38
High	KDIALLK		0.0507133	0.00159751	1	1	1	P00747	1	800.524	0	13193613	22087460	27894720	2.06257e+07	3.41977e+07	27894720	2.75727e+07	6.7917e+06	0.24632	3		Peak Found	High	Peak Found	0.00104	0.007371	3.28	15.04
High	KFICPLTGLWPINTLK	1xCarbamidomethyl [C4]	0.000102087	0	1	1	1	P02749	1	1901.07	0	9398318	31977540	17457712	1.46925e+07	4.95104e+07	17457712	2.72202e+07	1.93533e+07	0.71099	3		Peak Found	High	Peak Found	0	3.832e-06	4.56	17.58
High	NQGILEFYGDDIALLK		1.04605e-05	0	2	2	4	P06681; B4E1Z4	0	1808.94	0	14322958	20061372	28081082	2.23913e+07	3.10607e+07	28081082	2.71777e+07	4.40477e+06	0.162073	3	Shared	High	Peak Found	High	0	4.102e-07	4.63	25.35
High	ITLLSALVETR		0.00148528	0	1	1	1	P01011	0	1215.73	0	11609350	9710021	48274832	1.8149e+07	1.50339e+07	48274832	2.71526e+07	1.83586e+07	0.676127	3		Peak Found	Peak Found	High	0	0.0001067	3.12	21.3
High	REYHTEK		0.0227637	0.00124595	1	1	6	P02671	1	962.469	0	1.92279e+07	1.97313e+07	20214176	3.00592e+07	3.05497e+07	20214176	2.6941e+07	5.83078e+06	0.216428	3		High	High	High	0.0005724	0.00292	3.11	12.71
High	STAAMSTYTGIFTDQVLSVLK		8.9951e-05	0	1	2	6	K7ER74	0	2233.14	0	8.24568e+06	15413302	43467856	1.28906e+07	2.38642e+07	43467856	2.67409e+07	1.54903e+07	0.579274	3		High	High	High	0	1.778e-05	3.84	25.96
High	VGEYSLYIGR		0.00116505	0	1	1	3	P02743	0	1156.6	0	16303267	15167721	30765410	2.54871e+07	2.3484e+07	30765410	2.65788e+07	3.76148e+06	0.141522	3		High	High	High	0	0.0001173	3.17	21.37
High	DNELLVYK		0.0410593	0.00124595	1	1	3	P02743	0	993.525	0	19775538	6.52554e+06	38542668	3.09154e+07	1.01034e+07	38542668	2.65205e+07	1.47202e+07	0.55505	3		High	Peak Found	High	0.00113	0.009445	2.57	23.28
High	MADEAGSEADHEGTHSTK	1xOxidation [M1]	0.0215491	0.00124595	1	1	1	P02671	0	1888.76	0	36471216	7.67648e+06	9539727	5.70159e+07	1.18854e+07	9539727	2.6147e+07	2.6759e+07	1.0234	3		High	Peak Found	Peak Found	0.0005278	0.002742	2.6	17.07
High	GYVIIKPLVWV		0.0299231	0.00124595	1	1	1	P02743	0	1286.79	0	12659624	11775298	39701932	1.9791e+07	1.82315e+07	39701932	2.59081e+07	1.19712e+07	0.462063	3		Peak Found	Peak Found	High	0.0006135	0.003989	2.87	20.04
High	GHMLENHVER	1xOxidation [M3]	0.00059736	0	1	1	2	P19827	0	1237.57	0	38992956	6.40022e+06	6.59964e+06	6.09582e+07	9.90938e+06	6.59964e+06	2.58224e+07	3.04735e+07	1.18012	3		High	Peak Found	Peak Found	0	3.431e-05	3.49	13.43
High	LPLEYSYGEYR		0.000684831	0	1	1	2	P07358	0	1389.67	0	12448220	17728876	30252438	1.94605e+07	2.74494e+07	30252438	2.57208e+07	5.5998e+06	0.217715	3		Peak Found	High	High	0	4.086e-05	2.92	21.4
High	ELLALIQLER		0.00538838	0	1	1	1	Q16610	0	1197.72	0	18113558	17956050	20973332	2.83172e+07	2.78011e+07	20973332	2.56972e+07	4.09912e+06	0.159516	3		Peak Found	High	Peak Found	0	0.0005242	2.77	21.48
High	VVRDPQGIR		0.0057827	0	1	1	1	P61626	1	1039.6	0	15680045	29383748	6481292	2.45128e+07	4.54944e+07	6481292	2.54962e+07	1.95252e+07	0.765807	3		Peak Found	High	Peak Found	0	0.0005684	3.35	15.59
High	KAADDTWEPFASGK		0.00492052	0	1	1	1	P02766	1	1522.72	0	10736320	19253100	29482014	1.67842e+07	2.98093e+07	29482014	2.53585e+07	7.42735e+06	0.292894	3		Peak Found	High	Peak Found	0	0.0004666	3.44	18.67
High	DSEITFIK		0.0223144	0.00124595	1	1	2	P01031	0	952.499	0	12663993	5.84259e+06	46931856	1.97978e+07	9.046e+06	46931856	2.52585e+07	1.95243e+07	0.772979	3		High	Peak Found	High	0.0005724	0.002852	2.56	22.68
High	YICENQDSISSK	1xCarbamidomethyl [C3]	0.000376873	0	1	1	1	P02768	0	1443.64	0	9510298	23000902	25203130	1.48676e+07	3.5612e+07	25203130	2.52276e+07	1.03722e+07	0.411146	3		Peak Found	Peak Found	High	0	1.944e-05	3.08	22.45
High	NVVFVIDISGSMR	1xOxidation [M12]	0.000746361	0	1	1	1	P19827	0	1452.75	0	37269608	5597796	8445790	5.82641e+07	8.66699e+06	8445790	2.51256e+07	2.8699e+07	1.14222	3		High	Peak Found	Peak Found	0	4.523e-05	3.52	22.72
High	GDKLFGPDLK		0.0362955	0.00124595	1	1	2	P08697	1	1089.59	0	17894988	17960364	19548302	2.79755e+07	2.78078e+07	19548302	2.51105e+07	4.81775e+06	0.191862	3		High	Peak Found	High	0.0009145	0.00574	3.32	16.62
High	ERGHMLENHVER		1.68358e-05	0	1	1	3	P19827	1	1506.72	0	5034437	31488260	18707212	7.8704e+06	4.87528e+07	18707212	2.51101e+07	2.118e+07	0.843483	3		High	High	High	0	4.082e-07	5.44	13.02
High	ELLESYIDGR		0.00282302	0	1	1	2	P00734	0	1194.6	0	16079413	12056592	31028350	2.51372e+07	1.8667e+07	31028350	2.49442e+07	6.18291e+06	0.24787	3		Peak Found	High	High	0	0.0008073	2.85	22.61
High	AGIQER		0.213781	0.00907416	1	1	1	P07357	0	673.363	0	14457809	16396837	26763438	2.26021e+07	2.5387e+07	26763438	2.49175e+07	2.12003e+06	0.085082	3		Peak Found	High	Peak Found	0.003431	0.05479	1.79	17.61
High	RLSNENHGIAQR		0.000157781	0	1	1	3	P19823	1	1394.72	0	14365889	18098562	22908446	2.24584e+07	2.80217e+07	22908446	2.44629e+07	3.09029e+06	0.126326	3		High	High	High	0	7.183e-05	3.77	13.8
High	SLHMYANR	1xOxidation [M4]	0.0682535	0.00159751	1	1	1	P04114	0	1007.47	0	36262084	3.39841e+06	11208638	5.6689e+07	5.26171e+06	11208638	2.43864e+07	2.81324e+07	1.15361	3		High	Peak Found	Peak Found	0.001227	0.01054	2.66	14.73
High	EALIQFLEQVHQGIK		0.00052903	0	1	1	2	P15169	0	1752.96	0	13370877	12913981	31085592	2.09029e+07	1.99945e+07	31085592	2.39943e+07	6.15798e+06	0.256643	3		Peak Found	High	High	0	3.299e-05	4.93	18.14
High	NFEITIK		0.0785041	0.00196095	1	1	3	P01031	0	864.483	0	14847031	13208457	28303966	2.32106e+07	2.04505e+07	28303966	2.39883e+07	3.9841e+06	0.166085	3		High	High	High	0.001515	0.01927	2.12	18.7
High	TPGAAANLELIFVGPQHAGNYR		2.56833e-08	0	1	1	1	P04217	0	2296.18	0	14928955	13510766	27228272	2.33386e+07	2.09185e+07	27228272	2.38285e+07	3.18327e+06	0.133591	3		Peak Found	Peak Found	High	0	1.297e-10	7.49	19.38
High	LFLEETK		0.100148	0.00266732	1	1	1	P04114	0	879.482	0	20472946	9180837	24966750	3.20056e+07	1.42146e+07	24966750	2.3729e+07	8.95989e+06	0.377593	3		Peak Found	Peak Found	High	0.001385	0.0174	1.53	19.48
High	FHPLHSK		0.0773794	0.00196095	1	1	9	P17936	0	865.468	0	14546082	1.81587e+07	2.02359e+07	2.27401e+07	2.81149e+07	2.02359e+07	2.3697e+07	4.02572e+06	0.169883	3		High	High	High	0.002984	0.04031	1.77	11.82
High	LYGSEAFATDFQDSAAAK		8.71764e-06	0	1	1	1	P01011	0	1891.87	0	9531371	10365602	39385516	1.49005e+07	1.60489e+07	39385516	2.3445e+07	1.38168e+07	0.589331	3		Peak Found	Peak Found	High	0	1.805e-07	4.33	24.9
High	EFTRPEEIIFLR		0.120885	0.00370321	1	1	1	P23142	0	1549.84	0	12777829	15379018	25907766	1.99757e+07	2.38111e+07	25907766	2.32315e+07	3.00818e+06	0.129487	3		Peak Found	Peak Found	High	0.001638	0.02269	1.83	18.14
High	DLQFVEVTDVK		0.00569585	0	1	1	1	P02751	0	1292.67	0	7.94029e+06	16174660	31953530	1.24132e+07	2.5043e+07	31953530	2.31366e+07	9.9087e+06	0.42827	3		Peak Found	High	Peak Found	0	0.0005582	3.27	25.31
High	GPLDQLEK		0.0246518	0.00124595	1	1	1	P05546	0	899.483	0	15186556	5428589	36768476	2.37413e+07	8.40501e+06	36768476	2.29716e+07	1.41974e+07	0.618041	3		Peak Found	Peak Found	High	0.0005724	0.003202	1.99	20.16
High	ANSAGATR		0.0884961	0.0022938	1	1	1	P06396	0	747.374	0	25690650	8472248	15440471	4.01625e+07	1.31175e+07	15440471	2.29068e+07	1.4989e+07	0.654345	3		High	Peak Found	Peak Found	0.001337	0.01472	2.34	18.12
High	MRDVVLFEK	1xOxidation [M1]	0.0333692	0.00124595	1	2	1	P00747	1	1152.61	0	29423236	7803228	10566606	4.59977e+07	1.20816e+07	10566606	2.2882e+07	2.00331e+07	0.875499	3		High	Peak Found	Peak Found	0.0006648	0.004509	2.56	16.05
High	LEIQSQVDSQHVGHSVLTAK		0.000813416	0	1	1	1	P04114	0	2176.14	0	22463050	6.33024e+06	23718650	3.51168e+07	9.80102e+06	23718650	2.28788e+07	1.26788e+07	0.55417	3		Peak Found	Peak Found	High	0	5.036e-05	3.81	16.84
High	VSLKPSR		0.152976	0.00723355	1	1	3	Q70CQ4	0	786.483	0	2.0402e+07	5.7921e+06	27552319	3.18948e+07	8.96783e+06	27552319	2.2805e+07	1.21784e+07	0.534025	3		High	Peak Found	Medium	0.002412	0.03208	1.74	14.15
High	VEPLYELVTATDFAYSSTVR		2.56288e-05	0	1	1	5	P07358	0	2261.13	0	12815152	11271345	29819920	2.00341e+07	1.74513e+07	29819920	2.24351e+07	6.52453e+06	0.290818	3		High	High	High	0	6.903e-07	3.96	27.57
High	ELLVPR		0.198442	0.00907416	1	1	1	P04217	0	726.451	0	14607375	9059927	30125476	2.28359e+07	1.40274e+07	30125476	2.23296e+07	8.061e+06	0.361001	3		Peak Found	Peak Found	High	0.003311	0.04837	1.5	18.74
High	FLATTPNSLLVSWQPPR		5.73223e-05	0	1	1	1	P02751	0	1927.04	0	5790512	11795881	39323916	9.05238e+06	1.82634e+07	39323916	2.22132e+07	1.55175e+07	0.698569	3		Peak Found	Peak Found	High	0	1.867e-06	4.29	23.47
High	GQYCYELDEK	1xCarbamidomethyl [C4]	0.0154947	0.00124595	1	1	2	P04004	0	1304.55	0	9001049	23638668	15564237	1.40715e+07	3.65994e+07	15564237	2.20784e+07	1.25977e+07	0.570591	3		Peak Found	High	High	0.0002443	0.001864	2.52	21.24
High	TTPPVLDSDGSFFLYSR		5.44925e-05	0	1	1	3	P01861	0	1901.93	0	10831822	11619182	31177418	1.69335e+07	1.79898e+07	31177418	2.20336e+07	7.93638e+06	0.360195	3		High	High	High	0	1.778e-06	3.22	25.07
High	AIAYSSLSQSYLYIDWTDNHK		0.000470892	0	1	1	1	P01031	0	2475.18	0	9377684	14028080	28793932	1.46603e+07	2.17195e+07	28793932	2.17246e+07	7.06684e+06	0.325293	3		Peak Found	High	Peak Found	0	2.553e-05	3.47	21.24
High	DDFLIYDR		0.0179142	0.00124595	1	1	4	P49908	0	1056.5	0	9901122	3.72383e+06	43493704	1.54786e+07	5.76556e+06	43493704	2.15793e+07	1.959e+07	0.907815	3		High	Peak Found	High	0.001006	0.006328	2.35	25.78
High	LLQEGQALEYVCPSGFYPYPVQTR	1xCarbamidomethyl [C12]	1.12859e-05	0	1	2	3	B4E1Z4	0	2815.38	0	6.31148e+06	22350846	18724992	9.86682e+06	3.46055e+07	18724992	2.10658e+07	1.25343e+07	0.59501	3		High	High	Peak Found	0	2.478e-07	4.12	26.69
High	DMTEVISSLENANYK		3.86211e-05	0	1	1	4	P06681	0	1713.8	0	1.67014e+06	3897177	54294044	2.61096e+06	6.03394e+06	54294044	2.09796e+07	2.89018e+07	1.37761	3		Peak Found	High	High	0	1.148e-06	4.52	27.51
High	SKEFQLFSSPHGK		0.00447052	0	1	1	3	P02787	1	1491.76	0	13137817	13839691	20887330	2.05385e+07	2.14278e+07	20887330	2.09512e+07	448064	0.0213861	3		High	High	High	0	0.0004279	3.28	14.28
High	VGFYESDVMGR		0.00174625	0	1	1	1	P01023	0	1259.57	0	5127997	17193408	27372370	8.01667e+06	2.66203e+07	27372370	2.06698e+07	1.09644e+07	0.530454	3		Peak Found	Peak Found	High	0	0.0001305	2.34	22.21
High	NKKEFDHNSNIR		0.000622043	0	1	1	1	P08603	2	1501.75	1	2.59121e+06	36521068	884553	4.05087e+06	5.6545e+07	884553	2.04935e+07	3.12617e+07	1.52544	3		Peak Found	High	Peak Found	0	3.627e-05	4.51	12.96
High	ALHQVFEHMLDVSK	1xOxidation [M9]	0.0131327	0.000473719	2	2	1	P06681; B4E1Z4	0	1669.84	0	35214532	1.62237e+06	3309611	5.50513e+07	2.51189e+06	3309611	2.02909e+07	3.0106e+07	1.48372	3	Shared	High	Peak Found	Peak Found	0.0001238	0.001539	3.74	15.11
High	VTISVDTSK		0.0105824	0	1	7	1	P01824	0	949.52	0	13312959	7362464	28660748	2.08123e+07	1.13992e+07	28660748	2.02908e+07	8.64259e+06	0.425937	3		Peak Found	Peak Found	High	0	0.001188	2.49	20.63
High	GTQEQDFYVTSETVVR		1.33381e-05	0	1	1	3	P05154	0	1858.88	0	5856619	14356987	29472954	9.15573e+06	2.22287e+07	29472954	2.02858e+07	1.0297e+07	0.507597	3		Peak Found	High	High	0	3.065e-07	4.1	24.28
High	KALQEYAAK		0.00131546	0	1	1	2	P13671	1	1021.57	0	11837769	16262733	16913878	1.85061e+07	2.51794e+07	16913878	2.01998e+07	4.3853e+06	0.217096	3		Peak Found	High	High	0	9.182e-05	4.01	15.17
High	YEDGTLSLTSTSDLQSGIIK		3.15103e-06	0	1	1	4	P04114	0	2128.07	0	7.52063e+06	1.48351e+07	25211561	1.17571e+07	2.29689e+07	25211561	1.99792e+07	7.20829e+06	0.36079	3		Peak Found	High	High	0	5.109e-08	5.04	26.16
High	VGDTYERPK		0.0215491	0.00124595	1	1	2	P02751	0	1064.54	0	8.16391e+06	14971949	23781788	1.27627e+07	2.31809e+07	23781788	1.99085e+07	6.19566e+06	0.311208	3		Peak Found	High	High	0.001006	0.006392	2.14	16.27
High	LLLQMDSSATAYGSTVSK		2.81891e-06	0	1	1	2	P04114	0	1871.94	0	7837501	5765561	37757829	1.22525e+07	8.92673e+06	37757829	1.96457e+07	1.57735e+07	0.802898	3		Peak Found	Peak Found	High	0	4.43e-08	5.26	24.47
High	QAPGQELGWMGR		0.00991286	0	1	1	1	A0A075B7D0	0	1329.64	0	7787887	14852524	23462320	1.21749e+07	2.29959e+07	23462320	1.95444e+07	6.38642e+06	0.326765	3		Peak Found	Peak Found	High	0	0.001099	2.68	21.23
High	TTSGIHPK		0.0559208	0.00159751	1	1	3	P02775	0	840.457	0	13625747	11760524	19093458	2.13013e+07	1.82086e+07	19093458	1.95345e+07	1.5928e+06	0.0815379	3		High	High	High	0.00104	0.008275	2.41	14.21
High	QGIPFFGQVR		0.0215491	0.00124595	1	1	1	P01023	0	1148.62	0	3207420	15753545	29178680	5.0142e+06	2.4391e+07	29178680	1.9528e+07	1.27952e+07	0.655225	3		Peak Found	Peak Found	High	0.0005278	0.002736	3.05	19.95
High	RHLVPGAPFLLQALVR		0.000502919	0	2	2	2	P0C0L4; P0C0L5	1	1787.08	0	13126589	17723918	10142611	2.0521e+07	2.74417e+07	10142611	1.93684e+07	8.70694e+06	0.449543	3	Shared	High	High	Peak Found	0	2.774e-05	4.42	14.59
High	SISAALEHK		0.0416704	0.00124595	1	1	2	P04114	0	955.521	0	14839423	10156716	19102272	2.31987e+07	1.57255e+07	19102272	1.93421e+07	3.74235e+06	0.193482	3		High	High	Peak Found	0.0009145	0.005854	2.34	15.54
High	LRTEGDGVYTLNDK		0.0719819	0.00196095	2	2	1	P00739; P00738	1	1580.79	0	10249346	9621738	26102450	1.60229e+07	1.48972e+07	26102450	1.90075e+07	6.17011e+06	0.324614	3	Shared	Peak Found	Peak Found	High	0.001261	0.01133	2.67	18.35
High	EDQYHYLLDR		0.042499	0.00124595	1	1	1	P05154	0	1351.63	0	8404059	5688851	34374896	1.31382e+07	8.80797e+06	34374896	1.87737e+07	1.36834e+07	0.728862	3		Peak Found	Peak Found	High	0.0009145	0.005984	2.12	18.82
High	VLSALQAVQGLLVAQGR		3.25138e-05	0	1	1	2	P01019	0	1723.02	0	13438711	6677348	24791976	2.10089e+07	1.03384e+07	24791976	1.87131e+07	7.49528e+06	0.400536	3		Peak Found	High	High	0	9.258e-07	4.71	23.25
High	ATFQTPDFIVPLTDLR		0.000793092	0	1	1	3	P04114	0	1833.97	0	8315034	8433111	28483502	1.2999e+07	1.30569e+07	28483502	1.81798e+07	8.92332e+06	0.490838	3		High	High	High	0	0.0001311	3.34	24.95
High	SSPVVIDASTAIDAPSNLR		1.94793e-06	0	1	1	2	P02751	0	1913	0	5.46472e+06	2.16323e+06	42638224	8.54307e+06	3.3493e+06	42638224	1.81769e+07	2.13427e+07	1.17417	3		Peak Found	Peak Found	High	0	1.596e-06	4.78	24.82
High	NDYLDIYAIGVGK		0.000402508	0	2	2	2	P06681; B4E1Z4	0	1440.74	0	14806672	4992943	23308102	2.31475e+07	7.7305e+06	23308102	1.8062e+07	8.94772e+06	0.495389	3	Shared	High	Peak Found	High	0	2.103e-05	3.43	24.11
High	LFLEPTQADIALLK		0.000585387	0	1	1	1	P08519	0	1571.9	0	13583024	9365223	17633308	2.12345e+07	1.45e+07	17633308	1.77893e+07	3.36995e+06	0.189437	3		Peak Found	High	Peak Found	0	3.345e-05	2.89	22.8
High	QRPPDLDTSSNAVDLLFFTDESGDSR		3.14177e-09	0	1	1	15	P00736	0	2882.34	0	3.72595e+06	14156655	25475485	5.82483e+06	2.19185e+07	25475485	1.77396e+07	1.04707e+07	0.590241	3		High	High	High	0	9.53e-12	6.49	34.27
High	VPANLENVGFEVQTAEDDLK		0.000220374	0	1	1	1	P13671	0	2188.08	0	3.67665e+06	3.11179e+06	42532480	5.74776e+06	4.81795e+06	42532480	1.76994e+07	2.15111e+07	1.21536	3		Peak Found	Peak Found	High	0	9.971e-06	4.26	26.31
High	FRKPYNVESYTPQTQGK		9.03213e-06	0	1	1	2	P07358	1	2043.03	0	10953698	17945702	7868302	1.71241e+07	2.77851e+07	7868302	1.75925e+07	9.96664e+06	0.566529	3		High	High	Peak Found	0	2.484e-07	5.92	15.45
High	KMEILHPGK	1xOxidation [M2]	0.00986314	0	1	1	3	P13671	1	1068.59	0	26555582	3157778	6302085	4.15147e+07	4.88914e+06	6302085	1.75686e+07	2.07499e+07	1.18108	3		High	High	High	0	0.001089	3.9	13.16
High	EYSGTIASEANTYLNSK		0.00190303	0	1	1	1	P04114	0	1847.87	0	12333264	15455815	9412617	1.92808e+07	2.393e+07	9412617	1.75411e+07	7.4134e+06	0.422629	3		Peak Found	High	Peak Found	0	0.0001444	3.29	23.88
High	QYNVGPSVSK		0.00689875	0	1	1	1	P02751	0	1078.55	0	5.97953e+06	6432596	32919110	9.34788e+06	9.9595e+06	32919110	1.74088e+07	1.34358e+07	0.77178	3		Peak Found	Peak Found	High	0	0.0007053	2.58	20.11
High	ETLEDTR		0.160822	0.00789142	1	1	1	P04114	0	863.41	0	11157258	5331400	26469962	1.74423e+07	8.25453e+06	26469962	1.73889e+07	9.10783e+06	0.523772	3		Peak Found	Peak Found	High	0.002589	0.03474	1.37	20.83
High	SASLHLPK		0.0587145	0.00159751	1	1	1	P01009	0	852.494	0	9795273	10461703	20617658	1.53131e+07	1.61977e+07	20617658	1.73761e+07	2.84186e+06	0.16355	3		Peak Found	Peak Found	High	0.00104	0.008759	2.19	14.14
High	EANYIGSDKYFHAR		0.000677934	0	2	3	1	P0DJI8; A0A096LPE2	1	1670.79	0	6275347	21979732	7.61256e+06	9.81033e+06	3.40309e+07	7.61256e+06	1.71513e+07	1.46594e+07	0.854715	3	Shared	Peak Found	High	Peak Found	0	4.035e-05	4.51	15.46
High	RQAVDTAVDGVFIR		0.00130222	0	1	1	1	P19827	1	1546.83	0	7542563	18023860	10937583	1.17914e+07	2.79061e+07	10937583	1.68784e+07	9.55983e+06	0.566396	3		Peak Found	High	Peak Found	0	9.041e-05	3.91	17.84
High	GYHLNEEGTR		0.0923777	0.0022938	1	1	1	P23142	0	1175.54	0	9594320	12447259	16196548	1.49989e+07	1.92719e+07	16196548	1.68225e+07	2.20418e+06	0.131026	3		Peak Found	Peak Found	High	0.001337	0.01559	2.61	15.96
High	NEADELRK		0.0149609	0.00124595	1	1	1	O14791	1	974.49	0	13613207	8.22217e+06	16357059	2.12817e+07	1.27303e+07	16357059	1.67897e+07	4.29211e+06	0.25564	3		Peak Found	Peak Found	High	0.0002443	0.001793	2.9	16.32
High	ATEDEGSEQKIPEATNR		0.000438678	0	1	1	1	P01008	1	1874.87	0	12944560	4071207	23539980	2.02364e+07	6.30339e+06	23539980	1.66933e+07	9.14825e+06	0.54802	3		Peak Found	Peak Found	High	0	2.339e-05	4.16	20.27
High	IYSGILNLSDITK		0.000363753	0	1	1	1	P03952	0	1436.8	0	12501409	5105430	22630072	1.95436e+07	7.90466e+06	22630072	1.66928e+07	7.76562e+06	0.465208	3		Peak Found	Peak Found	High	0	1.856e-05	3.54	22.21
High	GWHWVGAHTLGHNSR		3.90141e-05	0	1	1	6	Q96PD5	0	1714.83	0	5.01609e+06	1.34935e+07	2.10819e+07	7.84172e+06	2.08917e+07	2.10819e+07	1.66051e+07	7.58991e+06	0.457083	3		High	High	High	0	1.164e-06	4.57	12.39
High	RVSLATVDK		0.0186449	0.00124595	1	1	2	P49908	1	988.579	0	11154038	7.37259e+06	20883704	1.74373e+07	1.14149e+07	20883704	1.65786e+07	4.79246e+06	0.289075	3		Medium	Peak Found	High	0.0003568	0.002313	2.97	15.35
High	LPPNVVEESAR		0.0144452	0.000473719	1	1	1	P01023	0	1210.64	0	10011747	3417085	28569686	1.56515e+07	5.29062e+06	28569686	1.65039e+07	1.16629e+07	0.706675	3		Peak Found	Peak Found	High	0.0001238	0.001721	2.6	21.12
High	KKDQYK		0.110586	0.00301053	1	1	6	P08603	2	809.452	0	1.79832e+07	6.78916e+06	9.98549e+06	2.81134e+07	1.05116e+07	9.98549e+06	1.62035e+07	1.03177e+07	0.636755	3		High	High	High	0.002412	0.03212	2.34	12.14
High	LGNHPIR		0.112685	0.00301053	1	1	2	P00736	0	806.463	0	8848848	4.40284e+06	27628788	1.38335e+07	6.81686e+06	27628788	1.60931e+07	1.05884e+07	0.657945	3		High	Peak Found	High	0.001515	0.02052	2.29	13.93
High	VLESFK		0.1967	0.00907416	1	1	1	O14986	0	722.408	0	16342737	5.30474e+06	13869709	2.55488e+07	8.21325e+06	13869709	1.58773e+07	8.84043e+06	0.556798	3		High	Peak Found	Peak Found	0.003311	0.04768	1.9	17.94
High	DADDLQK		0.0628523	0.00159751	1	1	1	P02649	0	804.373	0	14546579	4.72948e+06	16738429	2.27409e+07	7.32258e+06	16738429	1.56006e+07	7.77186e+06	0.498176	3		High	Peak Found	Peak Found	0.00113	0.00955	1.63	24.04
High	DICEEQVNSLPGSITK	1xCarbamidomethyl [C3]	1.59238e-05	0	1	1	5	P01024	0	1789.86	0	7532372	6.95706e+06	23877354	1.17755e+07	1.07715e+07	23877354	1.54748e+07	7.29414e+06	0.471357	3		High	High	High	0	3.807e-07	3.41	28.38
High	YDFFSR		0.15937	0.00789142	1	4	2	Q14831	0	834.378	0	8738790	8.3072e+06	19860050	1.36615e+07	1.28619e+07	19860050	1.54611e+07	3.83048e+06	0.247749	3		Peak Found	Medium	High	0.002544	0.03404	1.8	21.67
High	DIILTVK		0.100624	0.00301053	1	1	2	Q5SYB0	0	801.508	0	9049125	9361094	17732934	1.41466e+07	1.44936e+07	17732934	1.54577e+07	1.97801e+06	0.127962	3		Peak Found	High	High	0.00143	0.01748	2.04	21.7
High	QNCELFEQLGEYK	1xCarbamidomethyl [C3]	8.9951e-05	0	1	1	1	P02768	0	1657.75	0	9397217	5.23346e+06	23437150	1.46908e+07	8.10289e+06	23437150	1.54103e+07	7.69241e+06	0.499174	3		Peak Found	Peak Found	High	0	3.27e-06	4.24	22.3
High	IAQWQSFQLEGGLK		0.000110701	0	1	1	1	P01023	0	1604.84	0	5244239	10392738	21451550	8.19839e+06	1.60909e+07	21451550	1.5247e+07	6.66677e+06	0.437252	3		Peak Found	Peak Found	High	0	4.25e-06	4.08	21.51
High	IVDLVSELKK		0.00257751	0	1	1	1	P29622	1	1143.7	0	10806817	3.71179e+06	23013158	1.68944e+07	5.7469e+06	23013158	1.52182e+07	8.75433e+06	0.575255	3		Peak Found	Peak Found	High	0	0.0002112	2.88	16.79
High	VQLYDLGLQIHK		0.000187416	0	1	1	1	P18428	0	1426.81	0	8779267	2.50384e+06	27848238	1.37247e+07	3.87666e+06	27848238	1.51499e+07	1.20492e+07	0.795331	3		Peak Found	Peak Found	High	0	8.144e-06	3.72	17.81
High	RKEFPYR		0.0864064	0.0022938	1	1	2	P01031	2	995.542	0	8711152	16789710	5.18358e+06	1.36183e+07	2.59953e+07	5.18358e+06	1.49324e+07	1.04679e+07	0.70102	3		High	High	Peak Found	0.001337	0.0143	2.72	12.37
High	TKNSEEFAAAMSR		0.00133558	0	1	1	1	P04114	1	1441.67	0	4.01838e+06	19131920	8.36267e+06	6.28198e+06	2.96217e+07	8.36267e+06	1.47554e+07	1.29165e+07	0.875372	3		Peak Found	High	Peak Found	0	9.308e-05	3.7	17.09
High	LLIYAVLPTGDVIGDSAK		8.98652e-06	0	1	1	2	P01023	0	1845.04	0	9036975	7.09422e+06	19087756	1.41276e+07	1.09839e+07	19087756	1.47331e+07	4.08573e+06	0.277317	3		Peak Found	High	High	0	9.196e-06	4.03	24.99
High	IGQDGISTSATTNLK		1.08379e-05	0	1	1	2	P04114	0	1505.78	0	7.12463e+06	9125792	18756586	1.1138e+07	1.41293e+07	18756586	1.46746e+07	3.83844e+06	0.261569	3		Peak Found	High	High	0	2.357e-07	4.61	22.73
High	DSVTETLPR		0.019698	0.00124595	1	1	1	P03951	0	1017.52	0	11093697	6716260	15695468	1.73429e+07	1.03987e+07	15695468	1.4479e+07	3.62842e+06	0.250598	3		Peak Found	High	Peak Found	0.0003568	0.002472	2.05	23.6
High	TEHPFTVEEFVLPK		0.000834261	0	1	1	1	P01023	0	1672.86	0	7454638	5040055	23026936	1.16539e+07	7.80344e+06	23026936	1.41614e+07	7.91545e+06	0.558944	3		Peak Found	Peak Found	High	0	5.215e-05	3.95	18.25
High	LPPLRK		0.199318	0.00907416	1	1	3	P04196	1	723.488	0	7645997	13429951	9473590	1.19531e+07	2.07934e+07	9473590	1.40734e+07	5.95031e+06	0.422807	3		High	High	Medium	0.009691	0.2196	1.2	13.76
High	SHKPLNMGK	1xOxidation [M7]	0.0123033	0.000473719	2	2	3	P0C0L4; P0C0L5	0	1027.54	0	19954612	2.00527e+06	6.69057e+06	3.11953e+07	3.10474e+06	6.69057e+06	1.36635e+07	1.52885e+07	1.11892	3	Shared	High	Peak Found	Peak Found	0.00104	0.008274	2.18	12.38
High	SLDFTELDVAAEK		0.000294086	0	1	1	2	P01019	0	1437.71	0	10879637	3.64408e+06	18102082	1.70083e+07	5.64207e+06	18102082	1.35841e+07	6.89975e+06	0.507926	3		High	Peak Found	High	0	1.426e-05	3.12	23.83
High	RNDYLDIYAIGVGK		0.000335454	0	2	2	1	P06681; B4E1Z4	1	1596.84	0	9758142	4.83832e+06	17141766	1.5255e+07	7.4911e+06	17141766	1.3296e+07	5.11491e+06	0.384696	3	Shared	Peak Found	Peak Found	High	0	1.679e-05	5.06	18.92
High	DLGPLTK		0.111631	0.00301053	1	1	1	P55056	0	743.43	0	11548643	6461148	11361917	1.80541e+07	1.00037e+07	11361917	1.31399e+07	4.30969e+06	0.327984	3		Peak Found	Peak Found	High	0.001515	0.02024	1.32	21.82
High	GYGNSDYKR		0.0090093	0	1	1	2	P01031	1	1059.49	0	6.96524e+06	9293038	11305537	1.08889e+07	1.43883e+07	11305537	1.21942e+07	1.91149e+06	0.156754	3		High	High	Peak Found	0.0001238	0.001533	3.17	15.84
High	SGKDPDR		0.0897726	0.0022938	1	2	2	A0A096LPE2	1	774.374	0	14866197	2.71731e+06	9023297	2.32405e+07	4.20717e+06	9023297	1.2157e+07	9.89607e+06	0.814023	3		High	Peak Found	High	0.002369	0.03169	2.27	15.38
High	LASHLR		0.168261	0.00818277	1	1	3	P02649	0	696.415	0	6.60048e+06	9442047	11187560	1.03186e+07	1.4619e+07	11187560	1.20417e+07	2.27387e+06	0.188832	3		High	High	High	0.002859	0.03718	2.07	13.5
High	NSLFFSAQPFEITASTNNEGNLK		2.08248e-05	0	1	1	1	P04114	0	2529.23	0	7066048	8691545	11217915	1.10464e+07	1.3457e+07	11217915	1.19071e+07	1.34497e+06	0.112955	3		Peak Found	Peak Found	High	0	5.314e-07	3.56	25.04
High	KQLVEIEK		0.0102165	0	2	2	1	P00739; P00738	1	986.588	0	7.29558e+06	8603490	10807004	1.14053e+07	1.33207e+07	10807004	1.18443e+07	1.31308e+06	0.110862	3	Shared	Peak Found	Peak Found	High	0	0.00114	3.41	15.16
High	DCQDIANK	1xCarbamidomethyl [C2]	0.0628523	0.00159751	1	1	1	P02679	0	963.42	0	8.00533e+06	8.33953e+06	10092449	1.25148e+07	1.2912e+07	10092449	1.18398e+07	1.52618e+06	0.128903	3		Peak Found	High	Peak Found	0.00113	0.009554	2.26	23.75
High	DYIFGNYIER		0.0106893	0	1	1	2	Q06033	0	1289.62	0	5413573	8.87321e+06	1.22052e+07	8.46311e+06	1.37383e+07	1.22052e+07	1.14689e+07	2.71357e+06	0.236603	3		Peak Found	High	Peak Found	0	0.001202	1.76	24.65
High	DTEEEDFHVDQVTTVK		0.000392448	0	1	1	1	P01009	0	1891.86	0	5.6316e+06	1.17547e+06	21379356	8.80395e+06	1.81997e+06	21379356	1.06678e+07	9.912e+06	0.929155	3		Peak Found	Peak Found	High	0	2.047e-05	4.06	22.75
High	KMDAHPPR	1xOxidation [M2]	0.0276385	0.00124595	1	1	2	P06396	1	967.478	0	15115915	1.90702e+06	5.07153e+06	2.36309e+07	2.95261e+06	5.07153e+06	1.05517e+07	1.13764e+07	1.07816	3		High	Peak Found	High	0.0006135	0.003643	2.57	13.02
High	GSTSHHLVSR		0.00289527	0	1	1	3	P04114	0	1080.55	0	5735969	8622956	7.77876e+06	8.96712e+06	1.33508e+07	7.77876e+06	1.00322e+07	2.93475e+06	0.292532	3		High	High	High	0	0.0002562	2.98	12.64
High	DINTFIHGNKR		0.0245294	0.00124595	1	1	1	P03950	1	1314.69	0	7.20885e+06	8.01807e+06	6.17358e+06	1.12697e+07	1.24143e+07	6.17358e+06	9.95251e+06	3.32231e+06	0.333816	3		High	Peak Found	Peak Found	0.0005724	0.003181	2.33	15.06
High	RKGVELK		0.150208	0.0069077	1	1	1	P02748	2	829.525	0	6.27512e+06	7.84355e+06	7838292	9.80998e+06	1.21441e+07	7838292	9.93078e+06	2.15542e+06	0.217045	3		Peak Found	High	Peak Found	0.00223	0.03122	2.3	11.94
High	TDASDVKPC	1xCarbamidomethyl [C9]	0.0188321	0.00124595	1	1	1	P02749	0	992.435	0	4547197	10746427	5.72059e+06	7.10869e+06	1.66385e+07	5.72059e+06	9.82261e+06	5.94343e+06	0.605077	3		Peak Found	High	Peak Found	0.0003568	0.002346	2.06	23.61
High	LHKPGVYTR		0.00502086	0	1	1	3	Q04756	0	1070.61	0	5764592	7.27553e+06	9189395	9.01186e+06	1.12646e+07	9189395	9.82195e+06	1.25252e+06	0.127522	3		High	High	High	0	0.0004797	2.99	12.6
High	AYSDLSR		0.0719819	0.00196095	1	1	1	P02743	0	811.394	0	5703641	5.50408e+06	11276592	8.91658e+06	8.52188e+06	11276592	9.57168e+06	1.48962e+06	0.155628	3		Peak Found	Peak Found	High	0.001261	0.01129	1.83	19.67
High	LLIYDASSR		0.0194051	0.00124595	1	1	1	A0A0C4DH25	0	1037.56	0	4.51961e+06	7006034	9476085	7.06557e+06	1.08473e+07	9476085	9.12966e+06	1.91454e+06	0.209705	3		Peak Found	High	Peak Found	0.0003568	0.002428	1.85	20.97
High	HKFLDSNIK		0.00910043	0	1	1	3	P04114	1	1101.61	0	5.96142e+06	9393963	2.79856e+06	9.31957e+06	1.45445e+07	2.79856e+06	8.88756e+06	5.88489e+06	0.66215	3		High	High	High	0.0003568	0.002147	3.6	12.96
High	DQGHGHQR		0.0121804	0.000473719	1	1	2	P01042	0	934.424	0	10635997	4.02692e+06	3.48147e+06	1.66274e+07	6.23482e+06	3.48147e+06	8.78123e+06	6.93304e+06	0.789529	3		High	High	Peak Found	6.334e-05	0.001407	2.51	13.69
High	DLTDYLMK		0.0959616	0.0022938	1	7	1	P68032	0	998.486	0	1730212	4948175	15849882	2.70486e+06	7.66119e+06	15849882	8.73864e+06	6.63842e+06	0.759662	3		Peak Found	Peak Found	High	0.001337	0.01641	1.61	24.28
High	KKPGIYTR		0.014664	0.000473719	1	1	4	P00746	1	962.578	0	3948299	6863183	8.08636e+06	6.17243e+06	1.06262e+07	8.08636e+06	8.29499e+06	2.23419e+06	0.269342	3		High	High	High	0.0001856	0.001769	2.2	12.21
High	DYAEVGR		0.0730319	0.00196095	1	1	1	P00738	0	809.379	0	3.66107e+06	1.1942e+06	17151882	5.72341e+06	1.84896e+06	17151882	8.24142e+06	7.95614e+06	0.965385	3		Peak Found	Peak Found	High	0.001261	0.01148	1.95	23.15
High	LGYVTADGETSGSITCGK	1xCarbamidomethyl [C16]	4.87489e-05	0	1	1	1	P08603	0	1815.84	0	2907005	7.26878e+06	8851614	4.54456e+06	1.12541e+07	8851614	8.21677e+06	3.39955e+06	0.413732	3		Peak Found	High	Peak Found	0	1.528e-06	3.5	24.5
High	HHLGLEEPK		0.00256451	0	1	1	4	P18065	0	1059.56	0	3.78978e+06	5834210	8.85412e+06	5.92461e+06	9.03302e+06	8.85412e+06	7.93725e+06	1.74529e+06	0.219886	3		High	High	High	0	0.0005307	3.2	12.91
High	EKMFLHVK		0.0305226	0.00124595	1	1	2	P02748	1	1031.57	0	2.40262e+06	9840907	3.19866e+06	3.75605e+06	1.52365e+07	3.19866e+06	7.39708e+06	6.79488e+06	0.918589	3		Peak Found	High	High	0.0006135	0.004071	2.38	12.81
High	SSTTKPPFKPHGSR		0.00693361	0	1	1	5	P04196	0	1526.81	0	4339969	5.72408e+06	5419564	6.78473e+06	8.86252e+06	5419564	7.02227e+06	1.73372e+06	0.246889	3		High	High	High	0.0003568	0.00244	2.82	12.42
High	ESSSHHPGIAEFPSRGK		0.0950536	0.0022938	1	1	1	P02671	1	1822.88	0	2.34066e+06	7.20095e+06	3158780	3.65919e+06	1.11491e+07	3158780	5.98903e+06	4.47578e+06	0.747329	3		Peak Found	Peak Found	High	0.001337	0.01628	2.13	13.59
High	GSWVNKFPVEMTHNHNFR		8.72598e-05	0	1	1	3	P05546	1	2200.05	0	731580	3417069	1.11151e+07	1.14369e+06	5.2906e+06	1.11151e+07	5.84979e+06	5.00916e+06	0.856297	3		Peak Found	High	High	0	3.149e-06	4.58	13.61
High	EQLELLK		0.0172117	0.00124595	1	1	3	Q8TAQ9	0	872.509	0	3.49308e+06	2.52865e+06	8.03451e+06	5.46079e+06	3.91507e+06	8.03451e+06	5.80345e+06	2.08099e+06	0.358578	3		High	High	High	0.0006648	0.004412	2.09	27.1
High	DAEEIK		0.162286	0.00789142	1	1	1	Q0VFZ6	0	704.346	0	4.09686e+06	2.44017e+06	7184193	6.40468e+06	3.77807e+06	7184193	5.78898e+06	1.78458e+06	0.308272	3		Peak Found	Peak Found	High	0.002635	0.03512	1.71	26.47
High	NKADKPLSIHPQGIR		0.000868729	0	1	1	1	P12259	1	1673.94	0	3.98453e+06	5.613e+06	2370718	6.22907e+06	8.69052e+06	2370718	5.76344e+06	3.18553e+06	0.552713	3		Peak Found	High	Peak Found	0	5.476e-05	3.38	13.28
High	GKIIHFGTR		0.0117009	0	1	1	1	P01031	1	1028.6	0	885027	9435122	110074	1.38357e+06	1.46083e+07	110074	5.3673e+06	8.0282e+06	1.49576	3		Peak Found	High	Peak Found	0	0.001342	3.46	12.52
High	NLASRPYSLHAHGLSYEK		0.00406157	0	1	1	2	P12259	0	2043.04	0	2.5969e+06	4.62634e+06	1.9872e+06	4.05976e+06	7.1629e+06	1.9872e+06	4.40329e+06	2.60489e+06	0.591579	3		Peak Found	High	Peak Found	0	0.0003743	3.29	13.27
High	HLHEGAK		0.0135339	0.000473719	1	2	3	O14791	0	791.416	0	4.86491e+06	1.58002e+06	3.09584e+06	7.60537e+06	2.44633e+06	3.09584e+06	4.38251e+06	2.80991e+06	0.641164	3		High	Peak Found	High	0.0003568	0.002451	2.96	11.83
High	TKGTFAHR		0.00966671	0	1	1	4	P04114	1	917.495	0	4052158	2.7931e+06	1.68587e+06	6.33479e+06	4.32451e+06	1.68587e+06	4.11506e+06	2.33153e+06	0.566584	3		High	High	High	0	0.001062	2.72	12.38
High	TIKHELLK		0.00460801	0	1	1	2	Q15166	1	981.609	0	2.40045e+06	3.45462e+06	2.59154e+06	3.75266e+06	5.34874e+06	2.59154e+06	3.89765e+06	1.3843e+06	0.355164	3		High	High	Peak Found	0	0.0004308	3.36	12.62
High	LASHLRK		0.0884961	0.0022938	1	1	2	P02649	1	824.51	0	606984	5.21323e+06	69831.1	948906	8.07156e+06	69831.1	3.0301e+06	4.3881e+06	1.44817	3		Peak Found	High	Peak Found	0.001337	0.01474	2.18	11.8
High	HNLGHGHKHER		0.0695874	0.00159751	1	1	3	P01042	1	1321.66	0	2.16389e+06	847553	59979.2	3.38284e+06	1.31225e+06	59979.2	1.58502e+06	1.67814e+06	1.05875	3		High	High	Peak Found	0.001227	0.01084	2.11	9.59
High	KDNSVHWERPQKPK		0.0293352	0.00124595	1	1	2	P01023	1	1748.92	0	485723	916665	753249	759337	1.41926e+06	753249	977282	382775	0.391674	3		Peak Found	High	Medium	0.0006135	0.003898	2.19	12.27
High	HKGQHR		0.150895	0.00723355	1	1	1	P49908	1	762.412	0	1.08424e+06	301507	185791	1.69501e+06	466819	185791	782540	802617	1.02566	3		High	Peak Found	Peak Found	0.002323	0.03135	2.19	9.77
High	HGHGHGK		0.0387011	0.00124595	1	1	1	P01042	0	729.354	0	549132	72540.3	81657.4	858466	112313	81657.4	350812	439908	1.25397	3		High	Peak Found	Peak Found	0.0009145	0.005365	2.15	9.63
High	NSVDELNNNVEAVSQTSSSSFQYMYLLK		3.71307e-09	0	1	1	117	P02675	0	3167.48	0		7.70962e+08	1.21163e+09		1.19367e+09	1.21163e+09	1.20265e+09	1.27028e+07		2		High	High	High	0	1.188e-10	8.26	33.84
High	SSFVAPLEK		0.0366559	0.00124595	1	1	4	P36955	0	977.53	0	371442304		564416448	5.80681e+08		564416448	5.72549e+08	1.15005e+07		2		High	High	High	0.001261	0.01146	1.97	19.59
High	TFSEWLESVK		0.00563868	0	1	1	3	P13671	0	1225.61	0	22980306		464257824	3.59254e+07		464257824	2.50092e+08	3.02877e+08		2		High	High	High	0	0.000553	2.92	20.65
High	GPEEEHLGILGPVIWAEVGDTIR		4.07533e-07	0	1	1	37	P00450	0	2487.29	0		50129024	411578240		7.7614e+07	411578240	2.44596e+08	2.36148e+08		2		High	High	High	0	4.024e-09	5.38	25.31
High	ESLSSYWESAK		0.00541564	0	1	2	3	K7ER74	0	1286.59	0	127279064			1.98977e+08			1.98977e+08			1		High	High	High	0	0.0005265	2.93	21.24
High	EPAHLMSLFGGKPMIIYK	1xOxidation [M14]	0.00179097	0	1	1	6	P06396	0	2048.07	0	120912320		124620706	1.89024e+08		124620706	1.56822e+08	4.55399e+07		2		High	High	High	0	0.000134	3.68	15.86
High	AVGSGATFSHYYYMILSR	1xOxidation [M14]	0.171319	0.00818277	2	2	3	P0C0L4; P0C0L5	0	2038.97	0		112870448	122472320		1.74756e+08	122472320	1.48614e+08	3.69699e+07		2	Shared	High	Low	Low	0.002901	0.03818	2.3	18.49
High	TAFISDFAVTADGNAFIGDIK		2.66881e-05	0	1	1	29	P19827	0	2173.08	0		44289396	152808024		6.85726e+07	152808024	1.1069e+08	5.95634e+07		2		Medium	High	High	0	7.228e-07	4.53	31.8
High	RGPGGVWAAEAISDAR		0.00207387	0	1	1	2	P0DJI8	1	1612.82	0		45037848	46248632		6.97314e+07	46248632	5.799e+07	1.66049e+07		2		High	Peak Found	High	0	0.0002059	3.82	17.77
High	QKFQSVFTVTR		0.00213776	0	1	1	3	P02747	1	1340.73	0	49180492		23755008	7.68845e+07		23755008	5.03198e+07	3.75682e+07		2		High	High	High	0	0.0002458	3.67	16.13
High	ETSNFGFSLLR		0.00146291	0	1	1	3	Q9UK55	0	1270.64	0		26440710	40570256		4.09378e+07	40570256	4.0754e+07	259870		2		High	High	High	0	0.0002305	3.48	21.21
High	IYLYTLNDNAR		0.00368993	0	1	1	2	P02751	0	1355.7	0		7.03053e+06	62054136		1.08853e+07	62054136	3.64697e+07	3.61818e+07		2		Low	Peak Found	High	0	0.0003275	2.21	21.47
High	SIEVFGQFNGKR		0.000172834	0	1	1	1	P02748	1	1381.72	0	9585786	17232376		1.49856e+07	2.66806e+07		2.08331e+07	8.26965e+06		2		Peak Found	High	Not Found	0	7.349e-06	3.27	16.59
High	QTISRPK		0.102547	0.00301053	1	1	3	P01871	0	829.489	0		15261280	13717277		2.36288e+07	13717277	1.8673e+07	7.00852e+06		2		High	Peak Found	High	0.003151	0.0434	2.4	14.08
High	DVFLGMFLYEYAR		0.0127432	0.000473719	1	1	17	P02768	0	1623.79	0		1.73695e+07	5219820		2.6893e+07	5219820	1.60564e+07	1.53252e+07		2		Low	High	High	6.334e-05	0.00148	2.19	38.18
High	RNHMQYEIVIK		2.11435e-05	0	1	1	3	P19827	1	1430.76	0	2.13689e+06		14280303	3.34063e+06		14280303	8.81047e+06	7.73551e+06		2		High	High	High	0	1.055e-06	4.52	13.53
High	AKVHELIER		0.00209495	0	1	1	3	P04114	1	1094.63	0			7.10354e+06			7.10354e+06	7.10354e+06			1		High	High	High	0	0.0001632	2.94	13.1
High	IWHHTFYNELR		0.00280879	0	1	9	2	P68032	0	1515.75	0		2.72478e+06	6.85279e+06		4.21874e+06	6.85279e+06	5.53577e+06	1.86255e+06		2		High	Peak Found	High	0	0.0007444	2.34	13.68
High	SYTSHTNEIHKGK		0.00482217	0	1	1	2	P10643	1	1501.74	0	409109	5821313		639566	9.01305e+06		4.82631e+06	5.92095e+06		2		Peak Found	High	Peak Found	0	0.001248	2.91	12.96
High	HQVHGPLLR		0.0373871	0.00124595	1	1	2	P98160	0	1056.61	0	304931		727014	476703		727014	601858	176997		2		Peak Found	High	High	0.00104	0.007533	1.78	12.45
High	MELERPGGNEITR		0.00321942	0	1	1	8	P02671	0	1501.74	0		3160013664	3280037856		4.8926e+09	3280037856	4.08632e+09	1.14026e+09		2		Not Found	High	High	0	0.0004002	3.69	17.77
High	MKPVPDLVPGNFK		0.000417025	0	1	1	8	P02671	0	1441.79	0		3054193280	3231517504		4.72876e+09	3231517504	3.98014e+09	1.05871e+09		2		Not Found	High	High	0.0009145	0.005504	3.45	16.93
High	MGPTELLIEMEDWKGDKVK		1.52768e-06	0	1	1	10	P02675	2	2219.11	0		2624598472	33856688		4.06363e+09	33856688	2.04874e+09	2.84948e+09		2		Not Found	High	High	0	6.339e-08	6.34	16.98
High	EVDLKDYEDQQKQLEQVIAK		2.8448e-07	0	1	1	8	P02671	2	2419.24	0	133392520	1.55085e+09		2.08534e+08	2.40116e+09		1.30485e+09	1.55042e+09		2		High	High	Not Found	0	8.178e-09	7.62	19.18
High	MLEEIMK		0.130833	0.00442974	1	1	4	P02679	0	893.447	0		229991856	2051837056		3.56093e+08	2051837056	1.20397e+09	1.19907e+09		2		Not Found	High	High	0.003112	0.04204	2.43	19.28
High	MREWFSETFQK		0.000298586	0	1	1	9	P02654	1	1488.69	0		878259376	981547248		1.3598e+09	981547248	1.17067e+09	2.67462e+08		2		Not Found	High	High	0	4.777e-05	4.55	16.64
High	MGPTELLIEMEDWKGDK		4.46854e-06	0	1	1	10	P02675	1	1991.95	0		546053636	1360281664		8.45447e+08	1360281664	1.10286e+09	3.64043e+08		2		Not Found	High	High	0	1.184e-07	4.95	20.16
High	MKGLIDEVNQDFTNR		2.39729e-06	0	1	1	3	P02671	1	1779.87	0		1249604336	13204477		1.93474e+09	13204477	9.73974e+08	1.35873e+09		2		Not Found	High	Peak Found	0	3.63e-08	4.52	18.96
High	ETEGLRQEMSK	1xOxidation [M9]	0.000292601	0	1	1	5	P02647	1	1323.62	0	1099779520		154831752	1.7193e+09		154831752	9.37066e+08	1.10625e+09		2		High	Not Found	High	0	1.414e-05	4.12	17.37
High	TQVNTQAEQLRR		0.000591343	0	1	1	3	P06727	1	1443.77	0	533607764			8.34196e+08			8.34196e+08			1		High	High	Not Found	0	0.0002509	3.51	16.98
High	SLAPYAQDTQEKLNHQLEGLTFQMK		2.65015e-07	0	1	1	4	P06727	1	2890.44	0	130870112	909712656		2.04591e+08	1.40849e+09		8.06543e+08	8.51289e+08		2		High	High	Not Found	0	2.36e-09	7.53	17.88
High	VQPYLDDFQKKWQEEMELYR		1.65658e-06	0	1	1	9	P02647	2	2645.27	0		1012410080	8567923		1.5675e+09	8567923	7.88034e+08	1.10233e+09		2		Not Found	High	Peak Found	0	9.647e-07	5.43	18.98
High	MLEEIMKYEASILTHDSSIR		1.36956e-09	0	1	1	5	P02679	1	2366.17	0		978517088	48584104		1.51502e+09	48584104	7.81804e+08	1.03693e+09		2		Not Found	High	High	0	3.394e-12	6.56	17.49
High	MEPFHFK		0.120885	0.00370321	1	1	6	P05155	0	935.444	0		473785568	787023456		7.33555e+08	787023456	7.60289e+08	3.78077e+07		2		Not Found	High	High	0.001638	0.02267	2.11	14.77
High	MNFRPGVLSSR		0.0105293	0	1	1	5	Q14624	0	1263.66	0		578332688	588376248		8.95424e+08	588376248	7.419e+08	2.17116e+08		2		Not Found	High	High	0.001006	0.006541	3.08	15.88
High	DTDRFSSHVGGTLGQFYQEVLWGSPAASDDGRR		3.85896e-11	0	1	1	4	Q14624	2	3611.69	0		433430752			6.71075e+08		6.71075e+08			1		Not Found	High	Not Found	0	2.959e-11	7.55	19.63
High	ALTDMPQMR	2xOxidation [M5; M8]	0.0361166	0.00124595	1	1	5	P02671	0	1094.5	0	832071808	23060292		1.30079e+09	3.57039e+07		6.68246e+08	8.9455e+08		2		High	High	Not Found	0.00113	0.01028	2.27	20.96
High	TPSAAYLWVGTGASEAEKTGAQELLR		2.83644e-10	0	1	1	5	P06396	1	2706.37	0	110331392	690241376		1.72483e+08	1.06869e+09		6.20587e+08	6.33715e+08		2		High	High	Not Found	0	1.537e-12	8.29	20.73
High	AQLVDMK	1xOxidation [M6]	0.157929	0.00789142	1	1	3	P02671	0	820.423	0	753321408	25831076		1.17768e+09	3.99939e+07		6.08836e+08	8.04464e+08		2		High	Peak Found	Not Found	0.0025	0.03368	1.88	19.11
High	QKLGPHAGDVEGHLSFLEKDLR		3.3179e-05	0	1	1	1	P06727	2	2446.28	0		375751680			5.81771e+08		5.81771e+08			1		Not Found	High	Not Found	0	9.5e-07	5.01	13.82
High	LVTSKGDKELR		0.000531714	0	1	1	3	P02671	2	1245.72	0	14765142	726370096		2.30825e+07	1.12463e+09		5.73855e+08	7.7891e+08		2		Peak Found	High	Not Found	0	0.0003491	3.64	14.12
High	TVGSDTFYSFKYEIK		2.36346e-05	0	1	1	5	P01042	1	1784.87	0	171699698	554441712		2.6842e+08	8.58434e+08		5.63427e+08	4.17203e+08		2		High	High	Not Found	0	6.242e-07	3.9	18.27
High	YFKPGMPFDLMVFVTNPDGSPAYR	2xOxidation [M6; M11]	1.45369e-05	0	1	1	4	P01024	0	2781.31	0	346477272			5.41652e+08			5.41652e+08			1		High	Not Found	Not Found	0	1.826e-06	4.39	21.43
High	HHRYDDLVR		0.00163512	0	1	1	2	P15169	1	1210.61	2		454078992	351673408		7.03044e+08	351673408	5.27359e+08	2.48456e+08		2		Not Found	High	Peak Found	0	0.0001197	2.47	12.93
High	GDFSSANNRDNTYNR		0.0107431	0	1	1	3	P02671	1	1730.75	0	4.58213e+07	605966456		7.1633e+07	9.38209e+08		5.04921e+08	6.12762e+08		2		Peak Found	High	Not Found	0	0.00121	3.99	18.96
High	MRDVVLFEK		0.0322326	0.00124595	1	2	4	P00747	1	1136.61	0		357281160	347607928		5.53173e+08	347607928	4.50391e+08	1.45357e+08		2		Not Found	High	High	0.001261	0.0122	3.24	16.03
High	EPGQDLVVLPLSITTDFIPSFR		2.6907e-07	0	1	1	214	P01024	0	2444.31	0		2.54124e+08	5.02104e+08		3.93456e+08	5.02104e+08	4.4778e+08	7.6826e+07		2		Not Found	High	High	0	2.131e-08	5.05	41.56
High	VLRENADSLQASLRPHADELK		1.45369e-05	0	1	1	5	P06727	1	2362.25	0	57060684	514740826		8.92037e+07	7.96966e+08		4.43085e+08	5.00463e+08		2		High	High	Not Found	0	3.398e-07	5.99	15.34
High	VIEKVQHIQLLQK		9.89389e-06	0	1	1	4	P02671	1	1575.96	0		280388552			4.34122e+08		4.34122e+08			1		High	High	Not Found	0	2.112e-07	5.22	14.57
High	GSEMVVAGK		0.0559208	0.00159751	1	1	2	Q14624	0	877.445	0		259716336	391165984		4.02115e+08	391165984	3.96641e+08	7.74215e+06		2		Not Found	High	High	0.00113	0.009708	2.58	19.63
High	ALFVSEEEK		0.0238075	0.00124595	1	2	2	B4E1Z4	0	1051.53	0		259159712	380103392		4.01253e+08	380103392	3.90678e+08	1.49552e+07		2		Not Found	High	High	0.0005724	0.003064	1.95	20.33
High	TVMVNIENPEGIPVK	1xOxidation [M3]	1.16339e-05	0	1	1	7	P01024	0	1655.87	0	248133264			3.8791e+08			3.8791e+08			1		High	Not Found	High	0	0.0002103	4.61	22.7
High	ASSIIDELFQDRFFTR		6.12219e-05	0	1	1	3	P10909	1	1944.98	0		248666288			3.85006e+08		3.85006e+08			1		Not Found	High	Not Found	0	2.03e-06	4.29	20.09
High	LESEETMVLEAHDAQGDVPVTVTVHDFPGK	1xOxidation [M7]	7.10555e-08	0	1	1	2	P01024	0	3266.55	0	471329100		20449926	7.36835e+08		20449926	3.78642e+08	5.06561e+08		2		High	Not Found	Peak Found	0	4.582e-10	6.56	20.81
High	KMLEEIMK	2xOxidation [M2; M7]	0.0157292	0.00124595	1	1	2	P02679	1	1053.53	0	236996840			3.705e+08			3.705e+08			1		High	Not Found	Not Found	0.001337	0.01373	2.94	15.48
High	TWRNDLISATK		0.00301472	0	1	1	2	P19823	1	1304.7	0		236644648			3.66393e+08		3.66393e+08			1		Not Found	High	Not Found	0	0.0002561	3.33	16.7
High	GLIDEVNQDFTNRINK		2.86205e-06	0	1	1	3	P02671	1	1875.96	0	11774203	460494900		1.84068e+07	7.12978e+08		3.65692e+08	4.91136e+08		2		Peak Found	High	Not Found	0	4.525e-08	5.2	19.62
High	IHLISTQSAIPYALRVELEDWNGR		9.79422e-06	0	1	1	4	P02679	1	2781.47	0	10210784	445554072		1.59627e+07	6.89845e+08		3.52904e+08	4.76507e+08		2		Peak Found	High	Not Found	0	1.035e-05	5.02	17.8
High	QVKDNENVVNEYSSELEKHQLYIDETVNSNIPTNLR		0.000203228	0	1	1	8	P02675	2	4232.07	0	132233592	318232224		2.06723e+08	4.92714e+08		3.49718e+08	2.02227e+08		2		High	High	Not Found	0	4.054e-05	6.23	19.3
High	QVREPGQDLVVLPLSITTDFIPSFR		1.39895e-08	0	1	1	34	P01024	1	2827.54	0	50090916	392581724		7.83078e+07	6.07829e+08		3.43068e+08	3.74428e+08		2		High	High	Not Found	0	2.101e-09	7.33	25.2
High	MADEAGSEADHEGTHSTK		8.03144e-07	0	1	1	2	P02671	0	1872.77	0		244795568	306396352		3.79013e+08	306396352	3.42705e+08	5.1348e+07		2		Not Found	Peak Found	High	0	9.331e-09	5.86	17.04
High	MATTMIQSK		0.0155725	0.00124595	1	1	2	P19823	0	1010.5	0		206169744	333247616		3.1921e+08	333247616	3.26229e+08	9.92636e+06		2		Not Found	High	High	0.0005724	0.002969	2.74	19.65
High	IVNLKEK		0.138296	0.00586595	1	1	3	P02679	1	843.53	0	12355050	399907024		1.93148e+07	6.1917e+08		3.19243e+08	4.24162e+08		2		High	High	Not Found	0.003112	0.04278	2.28	14.48
High	MKGLIDEVNQDFTNRINK		1.48198e-06	0	1	1	2	P02671	2	2135.09	0		194584656			3.01273e+08		3.01273e+08			1		Not Found	High	Not Found	0	1.992e-08	6.54	16.7
High	VPFDAATLHTSTAMAAQHGMDDDGTGQK	2xOxidation [M14; M20]	0.000301624	0	1	1	2	P06396	0	2905.27	0	191734560			2.99741e+08			2.99741e+08			1		High	Not Found	Not Found	0	1.47e-05	6.98	19.35
High	DAQYAPGYDKVK		0.00178194	0	1	2	4	B4E1Z4	1	1354.66	0	64375204	317133632		1.00639e+08	4.91013e+08		2.95826e+08	2.76037e+08		2		High	High	Not Found	0	0.0001339	3.29	18.97
High	ILLQGTPVAQMTEDAVDAERLK		6.49302e-07	0	1	1	2	P01024	1	2398.26	0		190822864			2.95448e+08		2.95448e+08			1		Not Found	High	Not Found	0	7.16e-09	5.24	21.45
High	HRLEDMEQALSPSVFK	1xOxidation [M6]	8.85106e-06	0	1	1	2	P05155	1	1902.94	0	188170718			2.9417e+08			2.9417e+08			1		High	Not Found	Not Found	0	1.836e-07	6.44	16.19
High	KPDVSHGEMVSGFGPIYNYKDTIVFK		1.38916e-10	0	1	1	2	P04003	1	2928.46	0		188284000			2.91517e+08		2.91517e+08			1		Not Found	High	Not Found	0	1.982e-13	8.49	16.09
High	ERGPEEEHLGILGPVIWAEVGDTIR		7.86272e-08	0	1	1	5	P00450	1	2772.43	0		158648992	335812224		2.45634e+08	335812224	2.90723e+08	6.37657e+07		2		Not Found	High	High	0	3.883e-09	6.71	20.27
High	WKETLFSVMPGLK		3.88171e-05	0	1	1	4	Q14624	1	1535.83	0		211792826	251767592		3.27916e+08	251767592	2.89842e+08	5.38449e+07		2		Not Found	High	High	0	1.15e-06	3.86	17
High	WLQGSQELPR		0.0057827	0	1	2	2	P01876	0	1213.63	0		137630592	364135968		2.13091e+08	364135968	2.88614e+08	1.06805e+08		2		Not Found	High	High	0	0.0005699	2.83	20.59
High	GWVTDGFSSLKDYWSTVK		1.66662e-05	0	1	1	3	P02656	1	2076.01	0		320875328	70151464		4.96807e+08	70151464	2.83479e+08	3.01691e+08		2		Not Found	High	Peak Found	0	4.027e-07	5.35	20.04
High	MYYSAVDPTKDIFTGLIGPMK		5.139e-08	0	1	1	5	P00450	1	2347.17	0		205143728	230778256		3.17621e+08	230778256	2.742e+08	6.14071e+07		2		Not Found	High	High	0	3.063e-10	6.08	21.16
High	HTFMGVVSLGSPSGEVSHPR	1xOxidation [M4]	1.07077e-07	0	1	1	2	P02765	0	2097.02	0	174992384			2.73568e+08			2.73568e+08			1		High	Not Found	Not Found	0	7.637e-10	6.68	16.01
High	KHYLMWGLSSDFWGEKPNLSYIIGK		8.56941e-08	0	1	1	4	P01024	1	2969.5	0		318046752	49310332		4.92427e+08	49310332	2.70869e+08	3.13331e+08		2		Not Found	High	Peak Found	0	8.831e-10	5.71	15.4
High	VVLVAVDKGVFVLNKK		4.99503e-06	0	1	1	2	P01024	2	1728.08	0	23501489	324567496		3.67402e+07	5.02523e+08		2.69632e+08	3.29358e+08		2		Peak Found	High	Not Found	0	1.018e-05	5.43	15.62
High	WDPYKQGFGNVATNTDGK		9.74476e-06	0	1	1	2	P02675	1	1997.94	0		172255072			2.667e+08		2.667e+08			1		Not Found	High	Not Found	0	2.075e-07	5.66	20.09
High	MRPSTDTITVMVENSHGLR		1.37225e-07	0	2	2	4	P0C0L4; P0C0L5	0	2144.06	0		158400236	280704640		2.45249e+08	280704640	2.62977e+08	2.50711e+07		2	Shared	Not Found	High	High	0	2.633e-09	6.86	16.39
High	GMADQDGLKPTIDKPSEDSPPLEMLGPR	2xOxidation [M2; M24]	0.000325419	0	1	1	1	P19827	0	3026.44	0	165016384			2.57972e+08			2.57972e+08			1		High	Not Found	Not Found	0	1.62e-05	4.33	20.4
High	HVIILMTDGLHNMGGDPITVIDEIR		3.22548e-08	0	1	2	14	B4E1Z4	0	2759.42	0		44179216	4.42917e+08		6.8402e+07	4.42917e+08	2.5566e+08	2.64822e+08		2		Not Found	Peak Found	High	0	3.157e-10	6.21	18.85
High	VPANLENVGFEVQTAEDDLKTDFYK		5.24413e-08	0	1	1	17	P13671	1	2842.38	0	63538415		402682336	9.93304e+07		402682336	2.51006e+08	2.14502e+08		2		High	Not Found	High	0	3.141e-10	8.2	25.23
High	LTSLSDRYVSHFETEGPHVLLYFDSVPTSR		3.59082e-07	0	2	2	2	P0C0L4; P0C0L5	1	3452.71	0		159476280			2.46915e+08		2.46915e+08			1	Shared	Not Found	High	Not Found	0	3.438e-09	6.62	17.2
High	QKLGPHAGDVEGHLSFLEK		6.79572e-07	0	1	1	3	P06727	1	2062.07	0	86978088	225647148		1.35974e+08	3.49366e+08		2.4267e+08	1.50891e+08		2		High	High	Not Found	0	7.596e-09	6.23	14.13
High	AEFQDALEKLNMGITDLQGLR		3.02596e-06	0	2	2	9	P0C0L4; P0C0L5	1	2362.21	0		156231084			2.4189e+08		2.4189e+08			1	Shared	Not Found	High	Not Found	0	4.948e-07	4.07	25.58
High	SDDKVTLEERLDK		3.70881e-05	0	1	1	4	P01024	2	1547.79	0	31242754	275943656		4.88422e+07	4.2724e+08		2.38041e+08	2.67567e+08		2		High	High	Not Found	0	1.065e-05	4.42	16.64
High	LIRDVWGIEGPIDAAFTR		4.42782e-05	0	1	1	2	P04004	1	2029.09	0		153017952			2.36915e+08		2.36915e+08			1		Not Found	High	Not Found	0	1.354e-06	5.27	19.94
High	MFTTAPDQVDKEDEDFQESNK		1.56685e-06	0	1	1	4	P00450	1	2474.07	0		91475576	330711424		1.4163e+08	330711424	2.36171e+08	1.33701e+08		2		Not Found	High	High	0	1.98e-07	5.26	22.48
High	WADLSGITK		0.0109063	0	1	1	3	P29622	0	990.525	0		129952016	259564160		2.01203e+08	259564160	2.30383e+08	4.12677e+07		2		Not Found	High	High	0.0004745	0.002505	2.53	20.71
High	MESLGITSR		0.0045848	0	1	1	3	P07357	0	993.503	0		155086096	219948288		2.40118e+08	219948288	2.30033e+08	1.42618e+07		2		Not Found	High	High	0	0.0006515	2.86	20.38
High	AGFSWIEVTFKNPLVWVHASPEHVVVTR		1.45084e-07	0	1	1	1	Q14624	1	3205.69	0		147420960			2.2825e+08		2.2825e+08			1		Not Found	High	Not Found	0	1.11e-09	6.67	16.07
High	QLGLPGPPDVPDHAAYHPFRR		9.37783e-09	0	1	1	5	Q14624	1	2340.2	0	44586840	245455690		6.97032e+07	3.80035e+08		2.24869e+08	2.19438e+08		2		High	High	Not Found	0	3.711e-11	5.89	15.39
High	SVQLTEKR		0.00633217	0	1	1	4	P01024	1	960.547	0	62314052	226711248		9.74164e+07	3.51014e+08		2.24215e+08	1.7932e+08		2		High	High	Not Found	0	0.001372	2.43	15.25
High	NNNEKDMALTAFVLISLQEAK		3.13512e-06	0	1	1	2	P01024	1	2349.21	0		139746576			2.16368e+08		2.16368e+08			1		Not Found	High	Not Found	0	5.075e-08	4.64	20.68
High	ATLLDIYK		0.0906332	0.0022938	1	1	1	P01031	0	936.54	0			211837296			211837296	211837296			1		Not Found	Not Found	High	0.001337	0.01523	2.32	19.59
High	QLNEINYEDHKLK		0.00163512	0	1	2	2	B4E1Z4	1	1643.84	0		134519880			2.08275e+08		2.08275e+08			1		Not Found	High	Not Found	0.001006	0.007197	3.6	15.41
High	DGWHSWPIAHQWPQGPSAVDAAFSWEEK		1.6466e-07	0	1	1	2	P02790	0	3219.47	0			207448864			207448864	207448864			1		Not Found	Not Found	High	0	7.231e-09	6.65	20.77
High	VLRENADSLQASLRPHADELKAK		0.00104761	0	1	1	3	P06727	2	2561.38	0		133316512			2.06412e+08		2.06412e+08			1		Not Found	High	Not Found	0.0006648	0.004324	5.74	14.28
High	MADEAGSEADHEGTHSTKR		2.73188e-07	0	1	1	4	P02671	1	2028.87	0		212270852	81137911		3.28656e+08	81137911	2.04897e+08	1.75022e+08		2		Not Found	High	High	0	2.44e-09	6.36	15.14
High	FDPVRGEVPPRYPR		0.0396672	0.00124595	1	1	4	P02790	2	1684.89	0	99420910	163904560		1.55426e+08	2.53771e+08		2.04599e+08	6.95404e+07		2		High	High	Not Found	0.0009145	0.005525	3.09	15.69
High	QSELSAK		0.164504	0.00818277	1	1	2	P02654	0	762.399	0	169911968		140769536	2.65626e+08		140769536	2.03198e+08	8.82866e+07		2		High	Not Found	High	0.002724	0.03579	1.95	18.34
High	TMTIHNGMFFSTYDRDNDGWLTSDPRK		1.46705e-06	0	1	1	2	P02675	2	3205.45	0	12357198	249947960		1.93182e+07	3.86991e+08		2.03154e+08	2.59984e+08		2		Peak Found	High	Not Found	0	1.976e-08	4.8	16.7
High	EPQVYTLPPSREEMTK	1xOxidation [M14]	0.00100097	0	2	2	2	P01859; P01860	1	1920.94	0	252122192		12137789	3.94146e+08		12137789	2.03142e+08	2.70121e+08		2	Shared	High	Not Found	Peak Found	0	6.507e-05	3.26	19.35
High	ILGEELGFASLHDLQLLGK		7.40651e-07	0	1	1	3	P04114	0	2053.13	0		76518408	284328320		1.18472e+08	284328320	2.014e+08	1.17278e+08		2		Not Found	High	High	0	1.645e-08	6.38	20.11
High	AHYGGFTVQNEANKYQISVNKYR		2.09956e-07	0	1	1	2	P02675	2	2687.33	0		128006956			1.98191e+08		1.98191e+08			1		Not Found	High	Not Found	0	1.763e-09	7.01	14.57
High	SEETKENEGFTVTAEGKGQGTLSVVTMYHAK		1.03873e-07	0	1	1	3	P01024	2	3328.6	0		245022216	6.57494e+06		3.79364e+08	6.57494e+06	1.9297e+08	2.63602e+08		2		Not Found	High	Peak Found	0	7.329e-10	5.77	16.95
High	EWFWDLATGTMK		0.000724038	0	1	1	5	P02790	0	1484.69	0			192740112			192740112	192740112			1		Not Found	Not Found	High	0	0.0002025	3.12	24.45
High	WVQTLSEQVQEELLSSQVTQELR		7.58894e-08	0	1	1	18	P02649	0	2730.39	0		115395120	206365391		1.78665e+08	206365391	1.92515e+08	1.95874e+07		2		Not Found	High	High	0	6.88e-09	6.62	33.26
High	YFKPGMPFDLMVFVTNPDGSPAYR	1xOxidation [M]	1.04605e-05	0	1	1	6	P01024	0	2765.31	0	241074792		3630760	3.76875e+08		3630760	1.90253e+08	2.63924e+08		2		High	Not Found	Peak Found	0	1.747e-06	4.15	21.89
High	KMLEEIMKYEASILTHDSSIR	2xOxidation [M2; M7]	7.62746e-08	0	1	1	1	P02679	2	2526.26	0	119532304			1.86866e+08			1.86866e+08			1		High	Not Found	Not Found	0	5.012e-10	6.92	15.42
High	FDVSSFNPHGISTFTDEDNAMYLLVVNHPDAK	1xOxidation [M21]	0.000128207	0	1	1	3	P27169	0	3596.66	0	117251616			1.83301e+08			1.83301e+08			1		High	Not Found	Not Found	0	3.134e-05	3.56	25.25
High	MGPTELLIEMEDWKGDKVK	1xOxidation [M1]	0.00183684	0	1	1	1	P02675	2	2235.1	0		116166752			1.79859e+08		1.79859e+08			1		Not Found	High	Not Found	0	0.0001385	4.41	17.07
High	IADFELPTIIVPEQTIEIPSIK		4.20514e-06	0	1	1	79	P04114	0	2466.37	0		2.95515e+07	311325442		4.57541e+07	311325442	1.7854e+08	1.87787e+08		2		Not Found	High	High	0	1.257e-07	5.26	38.34
High	LHELQEKLSPLGEEMRDR		0.000402508	0	1	1	2	P02647	2	2180.11	0		115166988			1.78311e+08		1.78311e+08			1		Not Found	High	Not Found	0	2.102e-05	4.61	14.93
High	GLFQVVSGGMVLQLQQGDQVWVEKDPK		1.45821e-07	0	1	1	8	P02745	1	2985.55	0		99335264	202244264		1.53799e+08	202244264	1.78022e+08	3.42557e+07		2		Not Found	High	High	0	1.118e-09	6.05	22.45
High	QLNLKLLDNWDSVTSTFSK		1.64983e-05	0	1	1	2	P02647	1	2209.15	0	24458210	203874624		3.82358e+07	3.15656e+08		1.76946e+08	1.96166e+08		2		Peak Found	High	Not Found	0	3.98e-07	4.49	20.02
High	ILLMDLNEEDPTVLELGITGSK	1xOxidation [M4]	8.11318e-07	0	1	1	32	P27169	0	2416.25	0	1.11867e+08			1.74883e+08			1.74883e+08			1		High	Not Found	Not Found	0	5.926e-08	4.52	39.72
High	LDLQEINNWVQAQMK		4.61083e-05	0	1	1	35	P36955	0	1829.92	0			172266372			172266372	172266372			1		Not Found	High	High	0	2.195e-05	4.08	34.67
High	WIYHLTEGSTDLR		3.74656e-05	0	1	1	3	O95445	0	1590.79	0		100465830	186805706		1.5555e+08	186805706	1.71178e+08	2.21013e+07		2		Not Found	High	High	0	1.1e-06	3.39	17.74
High	ITPGKPYILTVPGHLDEMQLDIQAR	1xOxidation [M18]	2.20174e-05	0	2	2	1	P0C0L4; P0C0L5	0	2821.49	0	109463680			1.71126e+08			1.71126e+08			1	Shared	High	Not Found	Not Found	0	5.704e-07	5.24	18.1
High	TLDPERLGR		0.0266937	0.00124595	1	1	2	P01024	1	1056.58	0	15850503	203983884		2.47793e+07	3.15825e+08		1.70302e+08	2.05801e+08		2		Peak Found	High	Not Found	0.0006135	0.003496	2.05	16.88
High	EGFGHLSPTGTTEFWLGNEKIHLISTQSAIPYALR		7.45856e-05	0	1	1	1	P02679	1	3870.98	0		109114520			1.6894e+08		1.6894e+08			1		Not Found	High	Not Found	0	2.593e-06	4.51	17.2
High	EVEDLKLR		0.132051	0.00479381	1	1	4	Q86VP1	1	1001.56	0	157430912	55771804		2.46114e+08	8.63507e+07		1.66232e+08	1.1297e+08		2		High	High	Not Found	0.001777	0.02568	1.74	18.16
High	RRDGYLFQLLR		1.05136e-05	0	1	1	4	P04196	2	1436.81	0	26522948	187464512		4.14637e+07	2.90249e+08		1.65856e+08	1.75917e+08		2		High	High	Not Found	0	2.272e-07	4.47	14.37
High	EKAGFSWIEVTFKNPLVWVHASPEHVVVTR		2.98667e-09	0	1	1	2	Q14624	2	3462.83	0		102283932			1.58365e+08		1.58365e+08			1		Not Found	High	Not Found	0	8.966e-12	6.39	15.1
High	WLPSSSPVTGYR		0.000684831	0	1	1	4	P02751	0	1349.68	0		126075456	120546776		1.95201e+08	120546776	1.57874e+08	5.27884e+07		2		Not Found	High	High	0	0.0001094	2.99	20.97
High	WYLFGMGNEVDVHAAFFHGQALTNK		5.18621e-09	0	1	1	3	P00450	0	2852.36	0		89516528	172417104		1.38597e+08	172417104	1.55507e+08	2.39143e+07		2		Not Found	High	High	0	1.779e-11	7.25	17.77
High	TSAGTRQPQFISR		0.0048711	0	1	1	2	P04004	1	1448.76	0	11727226	187226560		1.83333e+07	2.8988e+08		1.54107e+08	1.92013e+08		2		Peak Found	High	Not Found	0	0.0004624	3.85	16.7
High	MLTPEHVFIHPGWK		0.000240179	0	1	1	4	P09871	0	1691.87	0		87900800	166060516		1.36096e+08	166060516	1.51078e+08	2.11884e+07		2		Not Found	High	High	0	5.172e-05	4.47	14.59
High	SLAPYAQDTQEKLNHQLEGLTFQMK	1xOxidation [M24]	0.000709527	0	1	1	2	P06727	1	2906.44	0	174857472	14375299		2.73357e+08	2.22571e+07		1.47807e+08	1.77554e+08		2		High	Peak Found	Not Found	0	4.249e-05	5.7	17.95
High	AEATTLHVAPQGTAMAVSTFR	1xOxidation [M15]	1.40032e-07	0	1	1	1	P07360	0	2175.09	0	92832608			1.45126e+08			1.45126e+08			1		High	Not Found	Not Found	0	1.066e-09	6.6	19.6
High	TPVSDRVTK		0.00843869	0	1	1	2	P02768	1	1002.56	0		92546168			1.43288e+08		1.43288e+08			1		Not Found	High	Not Found	0	0.000903	2.82	15.68
High	VHVSEEGTEPEAMLQVLGPKPALPAGTEDTAKEDAANRK		4.43726e-08	0	1	1	1	P06396	2	4086.04	0		92158744			1.42688e+08		1.42688e+08			1		Not Found	High	Not Found	0	2.548e-10	9.1	17.17
High	VQLSNDFDEYIMAIEQTIK		2.06994e-06	0	1	1	93	P01024	0	2257.11	0			134738439			134738439	134738439			1		Not Found	Not Found	High	0	3.024e-08	5.01	41.59
High	QGPVNLLSDPEQGVEVTGQYEREK		1.18972e-08	0	1	1	1	Q14624	1	2672.32	0		86282984			1.33591e+08		1.33591e+08			1		Not Found	High	Not Found	0	4.988e-11	5.8	21.55
High	EYVLPHFSVSIEPEYNFIGYK		0.000121262	0	1	1	2	P01031	0	2531.25	0			132193448			132193448	132193448			1		Not Found	Not Found	High	0	1.751e-05	4.61	21.16
High	MRDVVLFEKK		0.0259092	0.00124595	1	1	2	P00747	2	1264.71	0		85197680			1.3191e+08		1.3191e+08			1		Not Found	High	Not Found	0.0005724	0.003387	3.32	14.04
High	DAQYAPGYDKVKDISEVVTPR		2.35153e-05	0	1	2	1	B4E1Z4	2	2351.19	0		84888880			1.31432e+08		1.31432e+08			1		Not Found	High	Not Found	0	6.199e-07	5.82	19.43
High	NSVIKVPMMNSK		0.000473281	0	1	1	1	P05155	1	1347.71	0		83831000			1.29794e+08		1.29794e+08			1		Not Found	High	Not Found	0	2.582e-05	3.11	16.34
High	ATGVLYDYVNKYHWEHTGLTLR		1.18487e-07	0	1	1	4	P04114	1	2636.33	0	22953198	143925359		3.5883e+07	2.22838e+08		1.2936e+08	1.32197e+08		2		High	High	Not Found	0	1.27e-09	6.9	14.92
High	VHVSEEGTEPEAMLQVLGPKPALPAGTEDTAKEDAANR	1xOxidation [M13]	2.44912e-10	0	1	1	2	P06396	1	3973.94	0	159403136	4.89044e+06		2.49197e+08	7.57179e+06		1.28384e+08	1.70855e+08		2		High	Peak Found	Not Found	0	4e-13	9.26	19.1
High	DNTYNRVSEDLR		0.042499	0.00124595	1	1	2	P02671	1	1481.7	0		82480080			1.27703e+08		1.27703e+08			1		Not Found	High	Not Found	0.004264	0.08075	2.52	20.03
High	MDKVGKYPK		0.0590011	0.00159751	1	1	2	P01024	2	1065.58	0		82176308			1.27232e+08		1.27232e+08			1		Not Found	High	Not Found	0.00104	0.008817	2.89	13.4
High	EIFNMAR	1xOxidation [M5]	0.229102	0.00972351	1	1	1	P04114	0	896.429	0	80732944			1.26211e+08			1.26211e+08			1		High	Not Found	Not Found	0.003598	0.06164	1.69	19.32
High	HVIILMTDGLHNMGGDPITVIDEIR	2xOxidation [M6; M13]	2.77912e-05	0	1	2	1	B4E1Z4	0	2791.41	0	80066968			1.2517e+08			1.2517e+08			1		High	Not Found	Not Found	0	7.636e-07	4.22	18.56
High	LELELRPTGEIEQYSVSATYELQREDR		1.94793e-06	0	1	1	1	P04114	1	3224.61	0		80345400			1.24398e+08		1.24398e+08			1		Not Found	High	Not Found	0	2.798e-08	5.66	20.03
High	IKVLNQELR		0.0442045	0.00124595	1	1	2	P05090	1	1112.68	0	32262720	127252344		5.04367e+07	1.97023e+08		1.2373e+08	1.03652e+08		2		High	High	Not Found	0.00104	0.007614	3.35	15.47
High	IIYKENERFQYK		0.000264427	0	1	1	2	P08603	2	1630.86	0		79859144			1.23645e+08		1.23645e+08			1		Not Found	High	Not Found	0	0.0001507	3.2	14.45
High	WLSEEQR		0.065341	0.00159751	1	1	2	P01031	0	947.458	0		80602744	122435168		1.24796e+08	122435168	1.23616e+08	1.6694e+06		2		Not Found	High	High	0.00113	0.009999	2.25	19.64
High	WILTAAHTIYPK		0.000468514	0	1	2	4	P00736	0	1413.79	0		55111538	161641316		8.53284e+07	161641316	1.23485e+08	5.39614e+07		2		Not Found	High	High	0	2.547e-05	3.94	16.41
High	QQTHMLDVMQDHFSR	2xOxidation [M5; M9]	0.000864344	0	1	1	1	P10909	0	1904.84	0	78419216			1.22594e+08			1.22594e+08			1		High	Not Found	Not Found	0	5.425e-05	4.43	16.02
High	MQPWLR		0.179982	0.00884019	1	1	3	P06681	0	830.434	0		71764896	132721000		1.11113e+08	132721000	1.21917e+08	1.52795e+07		2		Not Found	High	High	0.003074	0.04131	1.71	17.54
High	FQEEEKSLLHLK		0.000637986	0	1	1	3	P27169	1	1500.81	0	11625939	145644668		1.8175e+07	2.255e+08		1.21837e+08	1.46601e+08		2		High	High	Not Found	0	3.741e-05	3.24	14.78
High	EPAHLMSLFGGKPMIIYK	2xOxidation [M6; M14]	0.00394034	0	1	1	2	P06396	0	2064.07	0	147061192		13336932	2.29903e+08		13336932	1.2162e+08	1.53135e+08		2		High	Not Found	Peak Found	0	0.0003556	3.56	15.94
High	SLKYNPVVIDFEMQPIHEVLR		3.44829e-07	0	1	1	1	P07357	1	2527.34	0		76551040			1.18523e+08		1.18523e+08			1		Not Found	High	Not Found	0	3.256e-09	4.67	17.23
High	QEMSKDLEEVKAK		0.00108538	0	1	1	2	P02647	2	1534.78	0	5.55078e+06	147454140		8.67761e+06	2.28301e+08		1.18489e+08	1.55297e+08		2		Peak Found	High	Not Found	0	7.225e-05	3.74	15.54
High	HRQGPVNLLSDPEQGVEVTGQYER		9.04243e-10	0	1	1	3	Q14624	1	2708.34	0	23617746	127704648		3.69219e+07	1.97723e+08		1.17323e+08	1.13704e+08		2		Peak Found	High	Not Found	0	1.022e-08	7.15	17.48
High	LGPHAGDVEGHLSFLEKDLR		4.71057e-09	0	1	1	3	P06727	1	2190.13	0	1.23745e+06	149016966		1.93452e+06	2.30721e+08		1.16328e+08	1.61776e+08		2		Peak Found	High	Not Found	0	1.573e-11	7.26	15.04
High	QLYNVEATSYALLALLQLK		1.43177e-05	0	1	1	58	P01024	0	2151.21	0		1.51533e+07	2.08745e+08		2.34616e+07	2.08745e+08	1.16103e+08	1.31015e+08		2		Not Found	High	High	0	3.33e-07	4.57	37.03
High	SELTQQLNALFQDKLGEVNTYAGDLQK		2.64495e-09	0	1	1	3	P06727	1	3023.53	0		74422983			1.15228e+08		1.15228e+08			1		Not Found	High	Not Found	0	2.087e-11	8.06	41.39
High	ENSQYQPIK		0.0112967	0	1	1	2	P01031	0	1106.55	0	67452216		124314696	1.05449e+08		124314696	1.14882e+08	1.33401e+07		2		High	Not Found	High	0	0.001282	2.46	20.26
High	GASQAGAPQGR		0.0103717	0	1	1	2	P06396	0	999.497	0		66105880	127372448		1.02351e+08	127372448	1.14862e+08	1.7693e+07		2		Not Found	High	High	0.001006	0.006957	2.73	19.82
High	SYFEKSKEQLTPLIK		3.67145e-05	0	1	1	2	P02652	2	1810.99	0	19677622	127088664		3.07623e+07	1.9677e+08		1.13766e+08	1.17385e+08		2		Peak Found	High	Not Found	0	1.075e-06	5.15	15.21
High	LYYGDDEKYFR		0.00382273	0	1	1	3	P07357	1	1468.67	0	25758598	120127550		4.02688e+07	1.85992e+08		1.1313e+08	1.03042e+08		2		High	High	Not Found	0	0.0003438	2.86	18.07
High	QPYSYDFPEDVAPALGTSFSHMLGATNPTQK		3.41021e-08	0	2	2	8	P06681; B4E1Z4	0	3369.57	0		69234158	117275784		1.07194e+08	117275784	1.12235e+08	7.12873e+06		2	Shared	Not Found	High	High	0	1.841e-10	6.05	22.99
High	DSITTWEILAVSMSDKK	1xOxidation [M13]	6.50565e-05	0	1	1	1	P01024	1	1939.97	0	71526216			1.11818e+08			1.11818e+08			1		High	Not Found	Not Found	0	2.192e-06	4.52	21.59
High	SYFPESWLWEVHLVPR		5.5273e-06	0	1	1	3	P01031	0	2045.03	0		78093464	102121032		1.20911e+08	102121032	1.11516e+08	1.32865e+07		2		Not Found	High	High	0	1.469e-07	4.54	18.84
High	QYTDSTFRVPVER		0.0106893	0	1	1	2	P00450	1	1597.8	0	38405856	102144856		6.00404e+07	1.58149e+08		1.09095e+08	6.93736e+07		2		High	High	Not Found	0	0.001198	2.78	18.31
High	VVQGKEPAHLMSLFGGKPMIIYK		0.000817543	0	1	1	1	P06396	1	2543.39	0		69860320			1.08164e+08		1.08164e+08			1		Not Found	High	Not Found	0	5.086e-05	3.93	14.56
High	LPYTIITTPPLKDFSLWEK		7.91038e-07	0	1	1	3	P04114	1	2262.24	0		87736656	79461768		1.35841e+08	79461768	1.07652e+08	3.98664e+07		2		Not Found	High	High	0	2.817e-08	5.19	19.97
High	FSGSGSGTDFTLTISR		1.22261e-06	0	2	2	3	P01619; A0A0C4DH25	0	1632.79	0		37128040	156987088		5.74848e+07	156987088	1.07236e+08	7.03587e+07		2	Shared	Not Found	High	High	0	1.572e-08	4.58	23.65
High	KPDVSHGEMVSGFGPIYNYK	1xOxidation [M9]	1.94983e-05	0	1	1	1	P04003	0	2241.06	0	67902320			1.06153e+08			1.06153e+08			1		High	Not Found	Not Found	0	4.906e-07	5.65	16.73
High	MVETTAYALLTSLNLK		1.17523e-05	0	1	1	4	P01031	0	1767.96	0		53119588	129758184		8.22443e+07	129758184	1.06001e+08	3.35974e+07		2		Not Found	High	High	0	2.608e-07	4.22	22.79
High	QVFLYPEKDEPTYILNIKR		2.36346e-05	0	1	1	2	P04114	2	2366.28	0	30476738	105978992		4.76447e+07	1.64086e+08		1.05865e+08	8.23363e+07		2		High	High	Not Found	0	6.208e-07	5.29	17.05
High	VVLVAVDKGVFVLNK		1.99982e-05	0	1	1	2	P01024	1	1599.98	0	31635694	102660304		4.94565e+07	1.58947e+08		1.04202e+08	7.74218e+07		2		High	High	Not Found	0	5.052e-07	4.52	18.28
High	GQIVFMNR	1xOxidation [M6]	0.0843632	0.0022938	2	2	1	P0C0L4; P0C0L5	0	980.498	0	120736232		17072952	1.88749e+08		17072952	1.02911e+08	1.21393e+08		2	Shared	High	Not Found	Peak Found	0.001337	0.01387	2.06	19.22
High	AQLVDMKR		0.0193084	0.00124595	1	1	1	P02671	1	960.53	0		65611652			1.01586e+08		1.01586e+08			1		Not Found	High	Not Found	0.0003568	0.002411	2.67	15.59
High	MGNFPWQVFTNIHGR		3.38248e-06	0	1	1	3	P00736	0	1803.87	0		69356664	95611064		1.07384e+08	95611064	1.01497e+08	8.32466e+06		2		Not Found	High	High	0	5.546e-08	4.58	17.66
High	ENFAGEATLQR		0.00261689	0	1	1	2	P04114	0	1235.6	0	77494208		80596120	1.21148e+08		80596120	1.00872e+08	2.86743e+07		2		High	Not Found	High	0	0.0002142	2.66	21.76
High	DLRDKVNSFFSTFK		0.000360089	0	1	1	1	P06727	2	1703.88	0	15186776	113800752		2.37417e+07	1.76196e+08		9.99689e+07	1.07802e+08		2		Peak Found	High	Not Found	0	1.834e-05	3.95	17.01
High	TLEIPGNSDPNMIPDGDFNSYVR	1xOxidation [M12]	3.20237e-05	0	2	2	13	P0C0L4; P0C0L5	0	2567.17	0	119546780		10895339	1.86889e+08		10895339	9.88922e+07	1.24446e+08		2	Shared	High	Not Found	High	0	9.07e-07	3.23	30.37
High	SSALDMENFRTEVNVLPGAK		5.67448e-05	0	1	1	1	P19823	1	2178.09	0		63572688			9.84287e+07		9.84287e+07			1		Not Found	High	Not Found	0	1.852e-06	3.96	20.04
High	NPNLPPETVDSLKNILTSNNIDVK		3.85836e-06	0	1	1	1	P05090	1	2635.39	0		63565692			9.84178e+07		9.84178e+07			1		Not Found	High	Not Found	0	6.538e-08	4.6	21.32
High	ETAVDGELVVLYDVKR		0.000256516	0	1	1	1	P19823	1	1805.96	0	42634528	82220336		6.66511e+07	1.27301e+08		9.69758e+07	4.28856e+07		2		Peak Found	High	Not Found	0	1.201e-05	3.64	20.43
High	AALGKLPQQANDYLNSFNWER		6.44011e-05	0	1	1	1	P04114	1	2435.21	0		62470588			9.67223e+07		9.67223e+07			1		Not Found	High	Not Found	0	2.159e-06	4.35	19.53
High	VHVSEEGTEPEAMLQVLGPKPALPAGTEDTAK	1xOxidation [M13]	5.16002e-09	0	1	1	1	P06396	0	3317.66	0	108703288		19868334	1.69937e+08		19868334	9.49028e+07	1.06115e+08		2		High	Not Found	Peak Found	0	1.763e-11	6.52	19.85
High	ANTVQEATFQMELPKK		5.02525e-05	0	1	1	3	Q14624	1	1834.94	0		97936488	32116502		1.51634e+08	32116502	9.18751e+07	8.45114e+07		2		Not Found	High	High	0	1.591e-06	4.76	18.69
High	MGPTELLIEMEDWK	1xOxidation [M]	2.77912e-05	0	1	1	6	P02675	0	1707.8	0		26634613	136863566		4.1238e+07	136863566	8.90508e+07	6.76175e+07		2		Not Found	Peak Found	High	0	7.621e-07	4.2	23.33
High	VIGNMGQTMEQLTPELK	2xOxidation [M5; M9]	0.000105236	0	1	1	2	P04114	0	1920.94	0	55419024			8.66373e+07			8.66373e+07			1		High	Not Found	Not Found	0	3.985e-06	3.93	23.68
High	VTFQLTYEEVLK		0.00222601	0	1	1	1	P19827	0	1469.79	0	6.63239e+06		162068816	1.03685e+07		162068816	8.62187e+07	1.07268e+08		2		Peak Found	Not Found	High	0	0.0001763	3.03	22.12
High	VSEGNHDIALIK		0.000761624	0	1	1	2	P03952	0	1295.7	0		55590968			8.60707e+07		8.60707e+07			1		Not Found	High	High	0	4.644e-05	2.33	16.94
High	VNEPSILEMSR	1xOxidation [M9]	0.0028517	0	1	1	1	O14791	0	1290.64	0	54140692			8.46389e+07			8.46389e+07			1		High	Not Found	Not Found	0	0.0002385	2.66	21.75
High	DVFLGMFLYEYAR	1xOxidation [M6]	0.000202202	0	1	1	20	P02768	0	1639.78	0	93518619		2.19403e+07	1.46199e+08		2.19403e+07	8.40696e+07	8.78641e+07		2		High	Not Found	High	0	5.087e-05	2.9	31.41
High	NNNEKDMALTAFVLISLQEAK	1xOxidation [M7]	3.70158e-07	0	1	1	2	P01024	1	2365.21	0	104633760		4280185	1.63575e+08		4280185	8.39278e+07	1.12639e+08		2		High	Not Found	Peak Found	0	5.647e-08	5.09	20.59
High	LNILNNNYK		0.010268	0	1	1	2	O14791	0	1105.6	0			83563160			83563160	83563160			1		High	Not Found	High	0.0001238	0.001665	2.93	19.25
High	DSPVLIDFFEDTERYR		0.000425555	0	1	1	1	P04196	1	2001.96	0		53682684			8.31161e+07		8.31161e+07			1		Not Found	High	Not Found	0	2.262e-05	3.01	24.4
High	STSPPKQAEAVLK		0.00252591	0	1	1	1	P04114	1	1355.75	0		53454604			8.2763e+07		8.2763e+07			1		Not Found	High	Not Found	0	0.0002054	3.62	16.63
High	HYYIGIIETTWDYASDHGEKK		9.5494e-06	0	1	1	2	P00450	1	2526.19	0		65235376	63706712		1.01003e+08	63706712	8.23548e+07	2.63724e+07		2		Not Found	High	High	0	2.017e-07	5.33	15.51
High	VQWKVDNALQSGNSQESVTEQDSKDSTYSLSSTLTLSK		4.11277e-08	0	1	1	1	P01834	2	4161.01	0		52670512			8.1549e+07		8.1549e+07			1		Not Found	High	Not Found	0	2.327e-10	6.05	21.27
High	WSRPQAPITGYR		2.6021e-05	0	1	1	2	P02751	0	1431.75	0		68618152	54321968		1.0624e+08	54321968	8.02812e+07	3.67119e+07		2		Not Found	High	High	0	6.995e-07	4.06	16.38
High	WLDLSHNR		0.0101143	0	1	1	2	P35858	0	1040.53	0		38367264	99205152		5.94035e+07	99205152	7.93043e+07	2.8144e+07		2		Not Found	High	High	0	0.001127	3	16.37
High	SIEVFGQFNGK		0.011819	0	1	1	1	P02748	0	1225.62	0			79098456			79098456	79098456			1		Not Found	Not Found	High	0	0.001356	2.39	20.72
High	GEVQAMLGQSTEELRVR		4.14578e-05	0	1	1	1	P02649	1	1902.97	0		50729428			7.85436e+07		7.85436e+07			1		Not Found	High	Not Found	0	1.255e-06	5.32	19.08
High	KVFSGDGKDFYR		1.80724e-05	0	1	1	3	P10643	2	1418.71	0	24973686	76123772		3.90417e+07	1.17861e+08		7.84515e+07	5.57339e+07		2		High	High	Not Found	0	4.472e-07	4.81	14.58
High	NFRTEHYEEQIEAFK		2.57589e-05	0	1	1	2	P02748	1	1940.91	0		50203668			7.77296e+07		7.77296e+07			1		Not Found	High	Not Found	0	6.906e-07	6.06	15.56
High	FGLEKR		0.11482	0.00336686	1	1	2	P01024	1	749.43	0	13621054	86520408		2.1294e+07	1.33958e+08		7.76261e+07	7.96657e+07		2		High	High	Not Found	0.005108	0.0984	1.92	14.36
High	ENADSLQASLRPHADELKAK		0.00747798	0	1	1	1	P06727	1	2193.13	0		50115096			7.75925e+07		7.75925e+07			1		Not Found	High	Not Found	0	0.0007776	3.57	15.54
High	ETAVDGELVVLYDVKREEK		0.000162647	0	1	1	1	P19823	2	2192.14	0		49900604			7.72604e+07		7.72604e+07			1		Not Found	High	Not Found	0	6.843e-06	4.18	18.25
High	DKVTAWK		0.113748	0.00336686	1	1	2	P19827	1	847.467	0		51277196	73557104		7.93917e+07	73557104	7.64744e+07	4.12571e+06		2		Not Found	High	High	0.001563	0.02074	2.45	16.17
High	TYSDHPEKVNKDDEEFIESNK		0.000164302	0	1	1	1	P00450	2	2524.15	0	58378244	39825260		9.12635e+07	6.16609e+07		7.64622e+07	2.09322e+07		2		High	Peak Found	Not Found	0	6.909e-06	4.22	16.5
High	LAEYHAKATEHLSTLSEK		1.43177e-05	0	1	1	2	P02647	1	2028.04	0	1.40965e+07	83873120		2.20372e+07	1.2986e+08		7.59484e+07	7.62419e+07		2		Peak Found	High	Not Found	0	3.336e-07	4.88	14.13
High	NYCGLPGEYWLGNDKISQLTR	1xCarbamidomethyl [C3]	2.16431e-07	0	1	1	1	P02675	1	2484.2	0		48975704			7.58284e+07		7.58284e+07			1		Not Found	High	Not Found	0	1.831e-09	4.87	19.92
High	YGMVAQVTQTLK	1xOxidation [M3]	0.000423406	0	1	1	1	P04114	0	1354.7	0	89067792		11990674	1.39241e+08		11990674	7.56158e+07	8.99795e+07		2		High	Not Found	Peak Found	0	2.242e-05	3.62	21.26
High	YRGDQDATMSILDISMMTGFAPDTDDLK		9.14342e-09	0	1	1	10	P01024	1	3107.4	0			75475384			75475384	75475384			1		Not Found	Not Found	High	0	1.783e-10	7.51	41.58
High	DSQEEEKTEALTSAKR		3.50791e-05	0	1	1	2	P06396	2	1821.88	0	38803142	56992856		6.06615e+07	8.82412e+07		7.44513e+07	1.95018e+07		2		High	High	Not Found	0	1.014e-06	4.31	17.69
High	AISGGSIQIENGYFVHYFAPEGLTTMPK	1xOxidation [M26]	1.07287e-05	0	1	1	1	Q14624	0	3043.49	0	47623944			7.44511e+07			7.44511e+07			1		High	Not Found	Not Found	0	2.332e-07	6.26	21.23
High	STVELFKFQEEEK		0.00633217	0	1	1	1	P27169	1	1613.81	0	28701964	67027772		4.48702e+07	1.03778e+08		7.43241e+07	4.16542e+07		2		Peak Found	High	Not Found	0	0.0006384	2.44	17.77
High	RQGALELIKK		0.0078643	0	1	1	3	P01024	2	1155.72	0	10007306	85390188		1.56446e+07	1.32208e+08		7.39265e+07	8.24231e+07		2		High	High	Not Found	0.0002443	0.001916	3.55	13.36
High	SLMLHYEFLQR	1xOxidation [M3]	0.000259127	0	1	1	1	P07358	0	1452.73	0	88760608		8585211	1.38761e+08		8585211	7.36729e+07	9.20479e+07		2		High	Not Found	Peak Found	0	1.215e-05	3.44	16.68
High	SFFKEALQGVGDMGR		0.000133506	0	1	2	1	A0A096LPE2	1	1641.81	0		47383908			7.33638e+07		7.33638e+07			1		Not Found	High	Not Found	0	5.365e-06	4.08	18.23
High	YTHGHGSETLYLAPGGGDDWIYDLGIK		1.22882e-06	0	1	1	1	Q96IY4	0	2935.39	0		45495428	76213024		7.04399e+07	76213024	7.33265e+07	4.08221e+06		2		Not Found	Peak Found	High	0	1.578e-08	5.12	18.35
High	AMAVEDIISR	1xOxidation [M2]	0.0100635	0	1	1	1	P07357	0	1120.57	0	46733264			7.30587e+07			7.30587e+07			1		High	Not Found	Not Found	0	0.001115	2.46	21.59
High	QQTEWQSGQRWELALGR		0.000956403	0	1	1	1	P02649	1	2073.03	0		47063264			7.28674e+07		7.28674e+07			1		Not Found	High	Not Found	0	6.163e-05	4.37	18.52
High	IKSSFVAPLEK		0.154377	0.00723355	1	1	1	P36955	1	1218.71	0	29064104	64131412		4.54363e+07	9.92937e+07		7.2365e+07	3.8083e+07		2		Peak Found	High	Not Found	0.002456	0.03256	2.5	16.07
High	VEKFDLVPVPTNLYGDFFTGDAYVILK		1.46705e-06	0	1	1	49	P06396	1	3060.6	0			72076952			72076952	72076952			1		Not Found	Not Found	High	0	1.968e-08	5.42	41.57
High	ELSHLPSLYDYSAYRR		0.00482217	0	1	1	2	P10643	1	1969.98	0	23883304	68532680		3.73371e+07	1.06108e+08		7.17226e+07	4.86285e+07		2		High	High	Not Found	0	0.0004548	3.44	16.37
High	GMALFGEGK		0.0613433	0.00159751	1	1	2	P04114	0	909.45	0		25213698	103236672		3.9038e+07	103236672	7.11373e+07	4.53953e+07		2		Not Found	High	High	0.00113	0.009232	2.19	19.35
High	IGDTWSK		0.101581	0.00301053	1	1	2	P02751	0	806.404	0		55703732	55037372		8.62453e+07	55037372	7.06413e+07	2.20673e+07		2		Not Found	High	High	0.00143	0.01776	2.14	19.41
High	IIFHENYNAGTYQNDIALIEMK		6.24141e-06	0	1	1	1	P05156	0	2597.27	0			70267832			70267832	70267832			1		Not Found	Not Found	High	0	1.193e-07	6.86	20.11
High	GYILVGQAK		0.0740965	0.00196095	1	1	2	P04003	0	948.551	0	21736066		105973688	3.39803e+07		105973688	6.9977e+07	5.0907e+07		2		High	Not Found	High	0.001337	0.01362	1.81	19.18
High	DQTIRFDHVITNMNNNYEPR		3.92121e-05	0	1	1	1	P02746	1	2477.16	0	13244075	76787416		2.07046e+07	1.18889e+08		6.97967e+07	6.94267e+07		2		Peak Found	High	Not Found	0	1.17e-06	4.78	19.08
High	GGSTSYGTGSETESPRNPSSAGSWNSGSSGPGSTGNR		3.41021e-08	0	1	1	2	P02671	1	3517.51	0	8936997	81080208		1.39713e+07	1.25535e+08		6.97533e+07	7.88876e+07		2		Peak Found	High	Not Found	0	1.844e-10	8.16	22.11
High	QPVPGQQMTLK	1xOxidation [M8]	0.0275016	0.00124595	1	1	1	P01024	0	1242.65	0	44326624			6.92964e+07			6.92964e+07			1		High	Not Found	Not Found	0.0006135	0.003624	2.62	20.26
High	IHSGSFQSQVELSNDQEKAHLDIAGSLEGHLR		1.51848e-07	0	1	1	2	P04114	1	3502.73	0	6368553	81737656		9.95604e+06	1.26553e+08		6.82546e+07	8.24467e+07		2		Peak Found	High	Not Found	0	2.73e-09	6.51	15.57
High	LHLETDSLALVALGALDTALYAAGSK		1.01691e-08	0	2	2	109	P0C0L4; P0C0L5	0	2613.41	0		5.72531e+07	4.73876e+07		8.86441e+07	4.73876e+07	6.80159e+07	2.91727e+07		2	Shared	Not Found	High	High	0	5.969e-10	8.13	41.54
High	VTSGSTTTTRR		0.00596037	0	1	1	2	P02671	1	1166.61	0	9343621	78072854		1.4607e+07	1.20879e+08		6.7743e+07	7.51457e+07		2		Peak Found	High	Not Found	0	0.00059	3.13	16
High	KWIYHLTEGSTDLRTEGRPDMK		6.53867e-05	0	1	1	2	O95445	2	2633.31	0		43713160			6.76805e+07		6.76805e+07			1		Not Found	High	Not Found	0	4.599e-05	5.2	13.97
High	LKSWFEPLVEDMQR	1xOxidation [M12]	0.00118287	0	1	1	1	P02649	1	1793.89	0	43114540			6.74015e+07			6.74015e+07			1		High	Not Found	Not Found	0	8.016e-05	3.87	18.44
High	MYYSAVDPTKDIFTGLIGPMK	2xOxidation [M1; M20]	2.12301e-06	0	1	1	1	P00450	1	2379.16	0	42877424			6.70308e+07			6.70308e+07			1		High	Not Found	Not Found	0	3.111e-08	3.72	21.31
High	QTEATMTFK	1xOxidation [M6]	0.0181848	0.00124595	1	1	1	P04114	0	1072.5	0	42490588			6.64261e+07			6.64261e+07			1		High	Not Found	Not Found	0.0003568	0.002247	2.62	19.85
High	TEQWSTLPPETK		0.000468514	0	2	2	2	P0C0L4; P0C0L5	0	1416.7	0		9215940	117347272		1.42689e+07	117347272	6.58081e+07	7.28874e+07		2	Shared	Not Found	Peak Found	High	0	2.55e-05	3.19	22.3
High	TSLEDFYLDEER		0.00150039	0	1	1	2	P36955	0	1516.68	0	11477237	73052728		1.79425e+07	1.13106e+08		6.55245e+07	6.72911e+07		2		Peak Found	High	Not Found	0	0.0001077	3.06	26.34
High	NKPGVYTDVAYYLAWIR		0.000182731	0	1	1	1	P00748	0	2029.05	0		63368036	32881756		9.81118e+07	32881756	6.54968e+07	4.61246e+07		2		Not Found	High	Peak Found	0	7.877e-06	4.56	18.97
High	FSGSNSGNTATLTISR		1.04605e-05	0	1	2	2	P80748	0	1612.79	0		40586268	67112728		6.28391e+07	67112728	6.49759e+07	3.02189e+06		2		Not Found	High	High	0	2.264e-07	4.82	22.64
High	MYLGYEYVTAIR		0.00120096	0	1	1	1	P02787	0	1478.73	0		33673040	76442560		5.21355e+07	76442560	6.4289e+07	1.71877e+07		2		Not Found	High	Peak Found	0	8.172e-05	3.42	21.52
High	FNKNNEGTYYSPNYNPQSR		9.40546e-06	0	1	1	1	P00450	1	2293.03	0	16802530	65991048		2.62676e+07	1.02173e+08		6.42203e+07	5.36732e+07		2		Peak Found	High	Not Found	0	1.98e-07	4.24	18.88
High	MDAHPPR		0.0524802	0.00159751	1	1	1	P06396	0	823.388	0		34996724	72765728		5.41849e+07	72765728	6.34753e+07	1.31386e+07		2		Not Found	Peak Found	High	0.00104	0.007644	1.85	15.17
High	IHIGSSFEK		0.00686407	0	1	1	4	Q96IY4	0	1017.54	0	24168572		88401062	3.7783e+07		88401062	6.30921e+07	3.57923e+07		2		High	Not Found	High	0.0006135	0.003987	2.71	15.01
High	WKTTFDPK		0.111631	0.00301053	1	1	1	P05155	1	1022.53	0		40625700			6.29002e+07		6.29002e+07			1		Not Found	High	Not Found	0.001515	0.02029	2.1	15.14
High	YPLYVLK		0.085994	0.0022938	1	1	2	Q96IY4	0	895.529	0		14912168	102374216		2.30883e+07	102374216	6.27313e+07	5.60636e+07		2		Not Found	High	High	0.001337	0.01422	2.24	18.68
High	VVAEGFDFANGINISPDGK		3.15103e-06	0	1	1	4	P27169	0	1949.96	0		16859461	98678484		2.61033e+07	98678484	6.23909e+07	5.13184e+07		2		Not Found	High	High	0	5.106e-08	5	25.56
High	IKVTTSQDMLSIMEK	2xOxidation [M9; M13]	0.00127613	0	1	1	1	P05155	1	1755.89	0	39569560			6.18596e+07			6.18596e+07			1		High	Not Found	Not Found	0	8.798e-05	3.74	18.28
High	VPLLLSEPINIIDALEMR		2.39963e-05	0	1	1	10	P04114	0	2036.15	0			61703176			61703176	61703176			1		Not Found	Not Found	High	0	6.522e-06	4.84	32.91
High	GGRSEYGAALAWEK		0.000641223	0	1	1	1	P13671	1	1494.73	0		39794848			6.16138e+07		6.16138e+07			1		Not Found	High	Not Found	0	3.747e-05	4.27	16.54
High	EQLSLLDR		0.220377	0.00938559	1	1	1	P01011	0	973.531	0	19476340		92200536	3.04476e+07		92200536	6.13241e+07	4.36659e+07		2		Peak Found	Not Found	High	0.003471	0.05773	1.64	20.64
High	EAPKVVEEQESR		0.00126969	0	2	2	2	P0C0L4; P0C0L5	1	1400.7	0	18008178	61018816		2.81524e+07	9.44745e+07		6.13135e+07	4.68968e+07		2	Shared	High	High	Not Found	0	8.788e-05	3.34	18.2
High	DGFVQDEGTMFPVGK	1xOxidation [M10]	9.60702e-05	0	1	1	5	P10643	0	1642.74	0	38780808			6.06265e+07			6.06265e+07			1		High	Not Found	Not Found	0	3.561e-06	3.05	27.38
High	SPEQQETVLDGNLIIRYDVDR		0.000727711	0	1	1	1	Q14624	1	2460.24	0		38735996			5.99744e+07		5.99744e+07			1		Not Found	High	Not Found	0	4.384e-05	4.17	21.99
High	EVGTVLSQVYSK		0.003155	0	1	1	2	P04114	0	1309.7	0		22964948	83316296		3.55563e+07	83316296	5.94363e+07	3.37714e+07		2		Not Found	High	High	0	0.0002709	2.84	22.15
High	EELATFDPVDNIVFNMAAGSAPMQLHLR		2.19959e-06	0	1	1	21	O95445	0	3086.51	0		6904130	107183514		1.06896e+07	107183514	5.89365e+07	6.82315e+07		2		Not Found	High	High	0	9.703e-08	4.42	34.17
High	EYHTEKLVTSK		0.012616	0.000473719	1	1	2	P02671	1	1334.7	0		37766033			5.84726e+07		5.84726e+07			1		Not Found	High	Not Found	6.334e-05	0.001466	3.36	14.67
High	MDYKGDATVFFILPNQGK		0.00108538	0	1	1	1	P29622	1	2044.02	0		70043728	6272562		1.08448e+08	6272562	5.73601e+07	7.22487e+07		2		Not Found	High	Peak Found	0	7.218e-05	4.55	20.71
High	RLEVDIDIKIR		0.00203234	0	1	1	1	P02671	2	1369.82	0	10194281	63597104		1.59369e+07	9.84665e+07		5.72017e+07	5.83573e+07		2		Peak Found	High	Not Found	0	0.000157	3.41	15.01
High	MATTMIQSK	2xOxidation [M1; M5]	0.00976444	0	1	1	1	P19823	0	1042.49	0	36248080			5.66671e+07			5.66671e+07			1		High	Not Found	Not Found	0	0.001076	3.06	19.8
High	WKNFPSPVDAAFR		0.000713127	0	1	1	1	P02790	1	1534.78	0		69033736	5052069		1.06884e+08	5052069	5.5968e+07	7.2006e+07		2		Not Found	High	Peak Found	0	4.279e-05	3.04	17.08
High	TAKDALSSVQESQVAQQAR		4.65776e-05	0	1	1	1	P02656	1	2017.03	0	6926443	65205716		1.08282e+07	1.00957e+08		5.58926e+07	6.37307e+07		2		Peak Found	High	Not Found	0	1.45e-06	4.59	19.6
High	NKYGMVAQVTQTLK		0.00509745	0	1	1	1	P04114	1	1580.85	0	17296574	54435680		2.704e+07	8.4282e+07		5.5661e+07	4.04762e+07		2		Peak Found	High	Not Found	0	0.0004873	3.99	16.96
High	KEEFHEQSFR		0.00208439	0	1	1	2	Q14520	1	1336.63	0	19700422		80067144	3.07979e+07		80067144	5.54325e+07	3.48386e+07		2		High	Not Found	High	0	0.0003269	3.07	14.25
High	MGPTELLIEMEDWKGDK	1xOxidation [M1]	4.40118e-06	0	1	1	1	P02675	1	2007.94	0			55272728			55272728	55272728			1		Not Found	Not Found	High	0	7.702e-08	4.52	19.94
High	ALRDFALQNPSAVPR		0.00596037	0	1	1	1	P35858	1	1654.9	0	16405853	54531536		2.56475e+07	8.44304e+07		5.50389e+07	4.15658e+07		2		Peak Found	High	Not Found	0	0.0005902	3.57	18.03
High	VVQGKEPAHLMSLFGGKPMIIYK	1xOxidation [M11]	0.000618903	0	1	1	1	P06396	1	2559.38	0		34988780			5.41726e+07		5.41726e+07			1		Not Found	High	Not Found	0	3.603e-05	4.6	14.62
High	LDLQEINNWVQAQMK	1xOxidation [M14]	0.00310753	0	1	1	3	P36955	0	1845.92	0	34608512			5.41039e+07			5.41039e+07			1		High	Not Found	Not Found	0	0.0002655	2.89	26.34
High	LAAYLMLMR	2xOxidation [M6; M8]	0.0090093	0	1	1	1	P04114	0	1113.58	0	34582032			5.40625e+07			5.40625e+07			1		High	Not Found	Not Found	0	0.0009751	2.58	20.03
High	NILTSNNIDVKK		0.00186492	0	1	1	1	P05090	1	1358.76	0	17807754	51822732		2.78391e+07	8.02364e+07		5.40377e+07	3.70505e+07		2		Peak Found	High	Not Found	0	0.0001413	3.72	17.1
High	LLLMGAR	1xOxidation [M4]	0.12724	0.00370321	1	1	2	P04114	0	789.465	0	54935852		21731748	8.58819e+07		21731748	5.38068e+07	4.5361e+07		2		High	Not Found	High	0.001638	0.02446	1.83	18.41
High	NFVASHIANILNSEELDIQDLK		7.00532e-07	0	1	1	1	P04114	0	2483.28	0		18681936	78680472		2.8925e+07	78680472	5.38027e+07	3.51825e+07		2		Not Found	Peak Found	High	0	7.874e-09	6.19	21.3
High	LTIFKTELR		0.0167028	0.00124595	1	1	1	P04114	1	1120.67	0		34640356			5.36332e+07		5.36332e+07			1		Not Found	High	Not Found	0.0003568	0.002041	2.78	15.74
High	YQISVNKYR		0.00520139	0	1	1	1	P02675	1	1170.63	0		34564996			5.35165e+07		5.35165e+07			1		Not Found	High	Not Found	0	0.0005017	3.05	15.53
High	ITYGETGGNSPVQEFTVPGSK		1.97774e-06	0	1	1	2	P02751	0	2168.05	0			53487030			53487030	53487030			1		Not Found	Not Found	High	0	2.85e-08	5.25	24.96
High	YISKYELDKAFSDR		0.00103182	0	1	1	2	P01024	2	1734.87	0	13386483	55092880		2.09273e+07	8.52995e+07		5.31134e+07	4.5518e+07		2		High	High	Not Found	0	6.769e-05	3.75	15.67
High	IHIGSSFEKYPLYVLK		8.42216e-05	0	1	1	2	Q96IY4	1	1894.05	0		33916796			5.25129e+07		5.25129e+07			1		Not Found	High	Not Found	0	3.017e-06	4.99	15.01
High	ARAHVDALRTHLAPYSDELR		3.42023e-05	0	1	1	3	P02647	2	2291.2	0		33806261			5.23417e+07		5.23417e+07			1		High	High	Not Found	0	9.831e-07	4.55	13.39
High	NAEELKAR		0.01249	0.000473719	1	1	3	P06727	1	930.5	0	5221681	61787050		8.16312e+06	9.5664e+07		5.19136e+07	6.18725e+07		2		High	High	Not Found	0.0005724	0.002983	2.74	15.43
High	ADSSPVKAGVETTTPSK		4.00143e-05	0	1	2	1	P0DOY2	1	1674.85	0	3.26001e+06	63734768		5.09642e+06	9.86796e+07		5.1888e+07	6.61733e+07		2		Peak Found	High	Not Found	0	1.194e-06	4.52	19.3
High	NLAVSQVVHK		0.0103197	0	1	1	1	P01011	0	1094.63	0			51757040			51757040	51757040			1		Not Found	Not Found	High	0	0.001148	3.17	16.08
High	LSNENHGIAQR		0.000834261	0	1	1	2	P19823	0	1238.62	0		42663056	35869976		6.60546e+07	35869976	5.09623e+07	2.13437e+07		2		Not Found	High	Low	0	5.197e-05	3.03	16.11
High	WFYIASAFR		0.00774636	0	1	2	2	P19652	0	1160.59	0		34557048	45662080		5.35042e+07	45662080	4.95831e+07	5.5452e+06		2		Not Found	High	High	0	0.0008147	2.57	19.88
High	QMSKYPSGER		0.0151874	0.00124595	2	2	1	P08603; Q03591	1	1182.56	0	2.16334e+06	61538648		3.38198e+06	9.52794e+07		4.93307e+07	6.49813e+07		2	Shared	Peak Found	High	Not Found	0.0002443	0.001817	2.97	15.73
High	HVIILMTDGLHNMGGDPITVIDEIR	1xOxidation [M6]	8.04703e-05	0	1	2	1	B4E1Z4	0	2775.42	0	40815248		34518964	6.3807e+07		34518964	4.9163e+07	2.07098e+07		2		Peak Found	Not Found	High	0	2.86e-06	4.49	18.73
High	STSGGTAALGCLVK	1xCarbamidomethyl [C11]	0.000769372	0	2	2	2	P01857; P01860	0	1321.68	0		38183668	38339992		5.91192e+07	38339992	4.87296e+07	1.46931e+07		2	Shared	Not Found	High	High	0	4.708e-05	3.77	20.76
High	SEFPESWLWNVEDLKEPPKNGISTK		2.13587e-05	0	1	1	1	P01024	2	2930.46	0		35048856	42894308		5.42656e+07	42894308	4.858e+07	8.04074e+06		2		Not Found	High	Peak Found	0	5.492e-07	5.89	18.28
High	DTDRFSSHVGGTLGQFYQEVLWGSPAASDDGR		1.15167e-05	0	1	1	10	Q14624	1	3455.59	0	5.45161e+06	57158220		8.52258e+06	8.84972e+07		4.85099e+07	5.65506e+07		2		High	High	Not Found	0	2.554e-07	4.01	26.35
High	VSVFVPPRDGFFGNPR		0.00126969	0	1	1	1	P01871	1	1790.93	0		31155952			4.82383e+07		4.82383e+07			1		Not Found	High	Not Found	0	8.784e-05	3.92	18.31
High	VPVDPATYGQFYGGDSYIILYNYR		1.5748e-06	0	1	1	20	P06396	0	2771.34	0		10435571	79338038		1.61572e+07	79338038	4.77476e+07	4.46756e+07		2		Not Found	High	High	0	1.817e-07	4.66	36.3
High	ANTVQEATFQMELPKK	1xOxidation [M11]	0.000396441	0	1	1	1	Q14624	1	1850.93	0	30353064			4.74513e+07			4.74513e+07			1		High	Not Found	Not Found	0	2.067e-05	4.13	18.76
High	WSSTSPHRPR		0.00268388	0	1	1	16	P00747	0	1210.61	0		26791772	52917500		4.14813e+07	52917500	4.71994e+07	8.08661e+06		2		Not Found	High	High	0.0003568	0.002067	3.38	12.93
High	QKLHELQEKLSPLGEEMR		0.00136289	0	1	1	1	P02647	2	2165.14	0		29994826			4.64406e+07		4.64406e+07			1		Not Found	High	Not Found	0	9.581e-05	4.28	14.27
High	GRTLEIPGNSDPNMIPDGDFNSYVR		7.09036e-05	0	2	2	1	P0C0L4; P0C0L5	1	2764.3	0		29983520			4.6423e+07		4.6423e+07			1	Shared	Not Found	High	Not Found	0	2.432e-06	3.78	21.88
High	FGLLDEDGKKTFFR		0.000126274	0	2	2	1	P0C0L4; P0C0L5	2	1672.87	0		29867746			4.62438e+07		4.62438e+07			1	Shared	Not Found	High	Not Found	0	4.984e-06	4.01	15.84
High	LHIMAGR	1xOxidation [M4]	0.161553	0.00789142	1	2	4	P02790	0	813.44	0	48611372		16153107	7.59948e+07		16153107	4.6074e+07	4.23145e+07		2		High	Not Found	High	0.00473	0.08849	2.46	14.17
High	VSNGAGTMSVSLVADENPFAQGALK		2.29275e-05	0	1	1	1	P06396	0	2463.22	0			46010636			46010636	46010636			1		Not Found	Not Found	High	0	6.011e-07	4.16	25.44
High	HSTIFENLANK		0.000207385	0	1	1	2	P02787	0	1273.65	0			46001660			46001660	46001660			1		High	Not Found	High	0	1.05e-05	5.01	15.95
High	DSITTWEILAVSMSDK		0.000531714	0	1	1	13	P01024	0	1795.88	0			4.56729e+07			4.56729e+07	4.56729e+07			1		Not Found	Not Found	High	0	8.265e-05	2.82	36.26
High	KVIEKVQHIQLLQK		3.23182e-06	0	1	1	3	P02671	2	1704.05	0	3.61109e+06	55225352		5.64526e+06	8.55046e+07		4.55749e+07	5.64691e+07		2		High	High	Not Found	0	5.257e-08	6.4	13
High	EALKLEEKK		0.0101652	0	1	1	3	P01024	2	1087.64	0	11958005	46638152		1.86941e+07	7.22092e+07		4.54516e+07	3.78409e+07		2		High	High	Not Found	0.0005724	0.002844	3.41	13.91
High	NTEQEEGGEAVHEVEVVIK		0.00676106	0	1	1	1	P00742	0	2096.01	0			44690964			44690964	44690964			1		Not Found	Not Found	High	0	0.0006911	2.39	20.19
High	QGLLPVLESFKVSFLSALEEYTKK		0.00030624	0	1	1	49	P02647	2	2726.5	0		5.60135e+07	2.38964e+06		8.67249e+07	2.38964e+06	4.45573e+07	5.9634e+07		2		Not Found	High	Peak Found	0	0.0001737	3.63	32.56
High	LFQGLGKLEYLLLSR		8.90448e-05	0	1	1	1	P35858	1	1750.03	0	14161678	41888464		2.21391e+07	6.48553e+07		4.34972e+07	3.02049e+07		2		Peak Found	High	Not Found	0	3.24e-06	3.71	17.89
High	DIFTGLIGPMK	1xOxidation [M10]	0.00494541	0	1	1	1	P00450	0	1207.64	0	46394152		14365089	7.25286e+07		14365089	4.34468e+07	4.11278e+07		2		Peak Found	Not Found	High	0	0.0004711	2.42	24.38
High	LFGEVTSPLFPKPYPNNFETTTVITVPTGYR		5.95755e-07	0	1	1	2	P00736	0	3485.8	0		23496396	49857276		3.63791e+07	49857276	4.31182e+07	9.53049e+06		2		Not Found	High	High	0	6.446e-09	6.09	22.53
High	ATGIPDRFSGSGSGTDFTLTISR		0.000171961	0	2	2	1	P01619; A0A0C4DH25	1	2343.16	0		27729424			4.29331e+07		4.29331e+07			1	Shared	Not Found	High	Not Found	0	7.305e-06	3.95	20.9
High	DMPASEDLQDLQK	1xOxidation [M2]	0.000303155	0	1	1	5	P49908	0	1505.68	0	27197207			4.25178e+07			4.25178e+07			1		High	Not Found	Not Found	0	3.566e-05	3.1	27.18
High	FSDASYQSINIPVTQNMVPSSR		2.11229e-06	0	1	1	4	P01031	0	2441.18	0		25530178	45293652		3.9528e+07	45293652	4.24108e+07	4.07693e+06		2		Not Found	High	High	0	6.266e-07	4.21	26.52
High	ISASAEELRQR		0.00133558	0	1	1	1	P06727	1	1259.67	0		27210906			4.21303e+07		4.21303e+07			1		Not Found	High	Not Found	0	9.363e-05	3	16.46
High	TEIDKPSQMQVTDVQDNSISVK		1.3325e-06	0	1	1	1	P02751	0	2462.21	0			41953852			41953852	41953852			1		Not Found	Not Found	High	0	1.754e-08	4.26	21.91
High	ENPAVIDFELAPIVDLVR		2.69597e-05	0	1	1	27	P13671	0	2010.09	0		194385	83187504		300963	83187504	4.17442e+07	5.86096e+07		2		Not Found	Peak Found	High	0	7.331e-07	4.63	41.03
High	IPIEDGSGEVVLSRK		3.38248e-06	0	1	1	1	P01024	1	1598.87	0		26663024			4.1282e+07		4.1282e+07			1		Not Found	High	Not Found	0	5.549e-08	4.42	18.83
High	LEDMEQALSPSVFK	1xOxidation [M4]	0.00104761	0	1	1	1	P05155	0	1609.78	0	26174444			4.09189e+07			4.09189e+07			1		High	Not Found	Not Found	0	6.9e-05	3.38	23.84
High	IGEKWDR		0.0766381	0.00196095	1	1	1	P02751	1	903.468	0		26422752			4.091e+07		4.091e+07			1		Not Found	High	Not Found	0.001261	0.01221	2.21	15.49
High	TMTIHNGMFFSTYDRDNDGWLTSDPR	2xOxidation [M2; M8]	4.75304e-05	0	1	1	1	P02675	1	3109.34	0	26105548			4.08111e+07			4.08111e+07			1		High	Not Found	Not Found	0	1.479e-06	3.65	18.74
High	LDEVKEQVAEVR		0.000109586	0	1	1	2	P02649	1	1414.75	0	30521932	21261914		4.77153e+07	3.29195e+07		4.03174e+07	1.04622e+07		2		High	High	Not Found	0	4.188e-06	3.59	18.68
High	YAFELKEK		0.0770079	0.00196095	1	1	1	P02748	1	1027.55	0		25863082			4.00434e+07		4.00434e+07			1		Not Found	High	Not Found	0.001261	0.01229	2.34	15.54
High	SKVPPPRDFHINLFR		0.000698836	0	1	1	1	P06681	2	1823.01	0		25685962			3.97692e+07		3.97692e+07			1		Not Found	High	Not Found	0	4.184e-05	4.39	13.37
High	GSESGIFTNTKESSSHHPGIAEFPSR		0.000292601	0	1	1	1	P02671	1	2759.3	0		25610806			3.96528e+07		3.96528e+07			1		Not Found	High	Not Found	0	1.414e-05	5.91	15.45
High	ESDEETQIK		0.00822892	0	1	1	1	P04114	0	1078.49	0			39430304			39430304	39430304			1		Not Found	Not Found	High	0	0.0008761	2.78	21.95
High	AGFEWNEDGAGTTPSPGLQPAHLTFPLDYHLNQPFIFVLR		4.10873e-09	0	1	1	31	P36955	0	4453.2	0			39166574			39166574	39166574			1		Not Found	High	High	0	1.33e-11	7.07	37.21
High	VLMSVLNDNSR	1xOxidation [M3]	0.000618903	0	1	1	1	P06681	0	1263.64	0	46971756		4.72515e+06	7.34316e+07		4.72515e+06	3.90784e+07	4.85828e+07		2		High	Not Found	Peak Found	0	3.587e-05	3.1	21.64
High	STVELFKFQEEEKSLLHLK		7.59639e-07	0	1	1	2	P27169	2	2305.24	0	3.78045e+06	45500428		5.91003e+06	7.04477e+07		3.81788e+07	4.5635e+07		2		Peak Found	High	Not Found	0	8.723e-09	6.85	14.51
High	TGLLLLSDPDK		0.00132214	0	1	1	2	Q14624	0	1171.66	0	8830287		61658560	1.38045e+07		61658560	3.77315e+07	3.38379e+07		2		Peak Found	Not Found	High	0	0.0001136	3.08	22.25
High	LAARLEALK		0.156499	0.0075795	1	1	1	P02647	1	984.62	0		24321958			3.76573e+07		3.76573e+07			1		Not Found	High	Not Found	0.002456	0.0331	2.72	15.18
High	FSYSSGHVHLSSENK		0.0123652	0.000473719	1	1	2	P01031	0	1678.78	0	11258437		57579104	1.76005e+07		57579104	3.75898e+07	2.82692e+07		2		High	Not Found	High	6.334e-05	0.001425	2.64	14.55
High	SVNDLYIQK		0.0709462	0.00196095	1	1	1	P05546	0	1079.57	0		17150152	48574944		2.65533e+07	48574944	3.75641e+07	1.55716e+07		2		Not Found	Peak Found	High	0.001261	0.01111	2.12	20.49
High	FKLDDDLEHQGGHVLDHGHKHK		0.0669441	0.00159751	1	1	5	P01042	2	2562.26	0		2.41969e+07			3.74638e+07		3.74638e+07			1		Not Found	High	Not Found	0.00113	0.01031	1.79	11.73
High	HLDSVLQQLQTEVYR		4.80141e-05	0	1	1	2	P24592	0	1828.96	0		27215590	31459942		4.21375e+07	31459942	3.67987e+07	7.55018e+06		2		Not Found	High	High	0	2.434e-06	5.52	18.94
High	YRGDQDATMSILDISMMTGFAPDTDDLK	3xOxidation [M9; M16; M17]	2.02645e-07	0	1	1	11	P01024	1	3155.39	0	23503826			3.67438e+07			3.67438e+07			1		High	Not Found	Not Found	0	1.69e-09	5.38	41.26
High	GESGGAVFLER		0.00711053	0	1	1	1	P06681	0	1121.56	0	13877148		51117284	2.16943e+07		51117284	3.64058e+07	2.08052e+07		2		Peak Found	Not Found	High	0	0.0007336	3.39	20.77
High	MEEMGSR		0.0712898	0.00196095	1	1	2	P02649	0	839.339	0		26931928	31027628		4.16983e+07	31027628	3.6363e+07	7.54531e+06		2		Not Found	High	High	0.001475	0.01847	1.94	19.52
High	LPQQANDYLNSFNWER		0.00502086	0	1	1	1	P04114	0	1994.94	0			36333956			36333956	36333956			1		Not Found	Not Found	High	0	0.0004794	4.57	23.64
High	MQILEGLGLNLQK		0.000261763	0	1	1	1	P05154	0	1456.82	0		22475628	37744352		3.47987e+07	37744352	3.62715e+07	2.0829e+06		2		Not Found	High	Peak Found	0	1.235e-05	3.47	21.7
High	NNLELSTPLK		0.0074404	0	1	1	1	P07225	0	1128.63	0	11945481		53746324	1.86745e+07		53746324	3.62104e+07	2.47995e+07		2		Peak Found	Not Found	High	0	0.0007744	2.58	20.23
High	VLFYVDSEKLK		0.0113536	0	1	1	1	P10643	1	1340.75	0	4.9234e+06	41743932		7.69682e+06	6.46315e+07		3.61642e+07	4.02589e+07		2		Peak Found	High	Not Found	0	0.00129	2.56	17.29
High	EALKESQLPTVMDFR		0.00288067	0	1	1	1	P04114	1	1763.9	0			35947632			35947632	35947632			1		Not Found	Not Found	High	0	0.000241	3.14	19.13
High	QQTHMLDVMQDHFSR	1xOxidation [M]	0.000773275	0	1	1	3	P10909	0	1888.84	0	33540188		19435924	5.24338e+07		19435924	3.59349e+07	2.3333e+07		2		High	Not Found	High	0	5.59e-05	3.96	15.99
High	VFREFHLHLR		0.000360089	0	2	2	4	P0C0L4; P0C0L5	1	1353.75	0	1.60674e+06	44660791		2.51183e+06	6.91477e+07		3.58297e+07	4.71186e+07		2	Shared	High	High	Not Found	0	1.834e-05	3.44	11.96
High	AEFAEVSKLVTDLTK		8.4649e-05	0	1	1	1	P02768	1	1650.89	0	7912465	37991488		1.23697e+07	5.88217e+07		3.55957e+07	3.28465e+07		2		Peak Found	High	Not Found	0	3.046e-06	3.61	19.1
High	LLFKGSEMVVAGK		0.000175479	0	1	1	1	Q14624	1	1378.78	0		22931742			3.55049e+07		3.55049e+07			1		Not Found	High	Not Found	0	7.504e-06	3.73	16.92
High	IKFDKYK		0.0996749	0.0022938	1	1	3	P04114	2	941.545	0		22856166			3.53879e+07		3.53879e+07			1		High	High	Not Found	0.003471	0.05763	2.13	12.66
High	TSNPYRVPANLENVGFEVQTAEDDLKTDFYK		3.32496e-08	0	1	1	12	P13671	2	3560.72	0	12201593	33366980		1.90749e+07	5.16616e+07		3.53683e+07	2.30423e+07		2		High	High	Not Found	0	7.203e-08	5.65	23.84
High	AQNLYQELLTQEGQASFQGLK		1.46848e-05	0	1	1	1	P04114	0	2366.2	0			35161880			35161880	35161880			1		Not Found	Not Found	High	0	3.451e-07	4.39	24.46
High	GVYSSDVFDIFPGTYQTLEMFPR		1.60047e-05	0	1	1	56	P00450	0	2669.26	0			3.51e+07			3.51e+07	3.51e+07			1		Not Found	Not Found	High	0	3.831e-07	4.25	41.6
High	GVELKDIKR		0.018552	0.00124595	1	1	1	P02748	2	1057.64	0		22601298			3.49933e+07		3.49933e+07			1		Not Found	High	Not Found	0.0003568	0.002303	2.99	13.64
High	GKLLIGTVFHK		0.0037274	0	1	1	3	P27169	1	1212.75	0	7.88956e+06	36854889		1.23339e+07	5.70619e+07		3.46979e+07	3.16275e+07		2		High	High	Not Found	0	0.0003326	3.96	13.55
High	YFKPGMPFDLMVFVTNPDGSPAYRVPVAVQGEDTVQSLTQGDGVAK		1.66662e-05	0	1	1	2	P01024	1	4928.43	0		22163424			3.43153e+07		3.43153e+07			1		Not Found	High	High	0	4.033e-07	4.88	41.47
High	VDFTLSSERDFALLSLQVPLK		0.00639635	0	2	2	5	P0C0L4; P0C0L5	1	2378.3	0	21848695			3.41564e+07			3.41564e+07			1	Shared	High	Not Found	Not Found	0	0.0006437	1.91	27.8
High	MFTTAPDQVDKEDEDFQESNK	1xOxidation [M1]	4.55549e-07	0	1	1	1	P00450	1	2490.06	0	34851148		12713575	5.44833e+07		12713575	3.35984e+07	2.95356e+07		2		High	Not Found	Peak Found	0	4.61e-09	4.81	22.5
High	WQQGNIFSCSVMHEALHNR	1xCarbamidomethyl [C9]	2.30214e-06	0	1	1	1	P01860	0	2314.06	0		29015214	22061614		4.49238e+07	22061614	3.34927e+07	1.6166e+07		2		Not Found	High	Peak Found	0	3.457e-08	6.23	16.1
High	GGGALLGDRWILTAAHTIYPK		0.00053985	0	1	2	2	P00736	1	2210.21	0		21472020			3.32448e+07		3.32448e+07			1		Not Found	High	Not Found	0	3.026e-05	5.37	16.01
High	NSGLTEEEAK		0.00408213	0	1	1	2	P13671	0	1077.51	0		9962211	50973408		1.54243e+07	50973408	3.31989e+07	2.5137e+07		2		Not Found	High	High	0	0.0006216	2.94	20.51
High	RYTIAALLSPYSYSTTAVVTNPKE		8.87856e-08	0	1	1	1	P02766	2	2645.38	0	16552394	26052500		2.58766e+07	4.03367e+07		3.31066e+07	1.02249e+07		2		Peak Found	High	Not Found	0	6.052e-10	5.62	20.28
High	DPTFIPAPIQAK		0.00248789	0	1	1	1	P01019	0	1297.72	0			32879416			32879416	32879416			1		Not Found	Not Found	High	0	0.000202	3.03	25.04
High	VAQELEEKLNILNNNYK		7.15564e-06	0	1	1	1	O14791	1	2032.07	0	7.02065e+06	34760164		1.09755e+07	5.38187e+07		3.23971e+07	3.02947e+07		2		Peak Found	High	Not Found	0	1.412e-07	5.27	18.82
High	FLMKGPNK		0.0785041	0.00196095	1	1	1	P08603	1	934.518	0		20516378			3.17652e+07		3.17652e+07			1		Not Found	High	Not Found	0.001261	0.01265	1.79	14.65
High	VFKDVFLEMNIPYSVVR		4.38321e-05	0	1	1	1	P01031	1	2056.09	0	8129881	32815528		1.27096e+07	5.08078e+07		3.17587e+07	2.69395e+07		2		Peak Found	High	Not Found	0	1.342e-06	4.39	19.34
High	MADEAGSEADHEGTHSTKR	1xOxidation [M1]	5.99367e-06	0	1	1	1	P02671	1	2044.86	0	20285754			3.1713e+07			3.1713e+07			1		High	Not Found	Not Found	0	1.132e-07	4.8	15.17
High	HIQNIDIQHLAGK		0.00010577	0	1	1	2	P04114	0	1486.81	0	18133304		34984428	2.8348e+07		34984428	3.16662e+07	4.69264e+06		2		High	Not Found	High	0	4.014e-06	4.11	14.63
High	LVRPEVDVMCTAFHDNEETFLKK	1xCarbamidomethyl [C10]	4.35684e-06	0	1	1	2	P02768	1	2778.36	0		30596742	15636048		4.73725e+07	15636048	3.15043e+07	2.24411e+07		2		Not Found	High	High	0	7.635e-08	5.81	16.15
High	EKFSDASYQSINIPVTQNMVPSSR		2.80467e-06	0	1	1	1	P01031	1	2698.31	0		20536246	31205032		3.1796e+07	31205032	3.15005e+07	417857		2		Not Found	High	Peak Found	0	4.402e-08	4.51	22.03
High	TYHVGEQWQK		0.0165365	0.00124595	1	1	1	P02751	0	1275.61	0		14756490	39872316		2.28473e+07	39872316	3.13598e+07	1.20385e+07		2		Not Found	Peak Found	High	0.0003568	0.002012	3.58	15.71
High	YTYNYEAESSSGVPGTADSR		2.73457e-06	0	1	1	2	P04114	0	2153.93	0		23483085	26195167		3.63585e+07	26195167	3.12768e+07	7.18658e+06		2		Not Found	High	High	0	4.277e-08	3.98	25.48
High	NWIQYKEGFGHLSPTGTTEFWLGNEK		0.00183684	0	1	1	1	P02679	1	3039.46	0		20173592			3.12345e+07		3.12345e+07			1		Not Found	High	Not Found	0	0.0001388	3.68	17.02
High	VKAHYGGFTVQNEANKYQISVNK		1.01791e-07	0	1	1	1	P02675	2	2595.33	0		19940902			3.08742e+07		3.08742e+07			1		Not Found	High	Not Found	0	7.188e-10	6.93	14.45
High	QKDVDKEFYLFPTVFDENESLLLEDNIR		1.42897e-07	0	1	1	4	P00450	2	3416.69	0		33375465	8529434		5.16747e+07	8529434	3.01021e+07	3.05083e+07		2		Not Found	High	High	0	1.09e-09	6.41	41.52
High	DSLEFR		0.147484	0.00655439	1	1	1	P01011	0	766.373	0	6131715		50459464	9.58579e+06		50459464	3.00226e+07	2.89021e+07		2		Peak Found	Not Found	High	0.002186	0.03028	1.53	21.77
High	DLLYIGKDR		0.0296277	0.00124595	1	2	1	B4E1Z4	1	1092.6	0	18384808	19864008		2.87412e+07	3.07552e+07		2.97482e+07	1.42407e+06		2		Peak Found	High	Not Found	0.0006135	0.003954	2.41	18.53
High	VTIMWTPPESAVTGYR		5.56072e-05	0	1	1	3	P02751	0	1807.9	0		3192445	54414396		4.94282e+06	54414396	2.96786e+07	3.49817e+07		2		Not Found	Peak Found	High	0	1.806e-06	4.57	23.29
High	KGDKVK		0.0507133	0.00159751	1	1	3	P56715	2	674.42	0	18502188			2.89247e+07			2.89247e+07			1		High	Not Found	Not Found	0.003234	0.04706	2.43	11.81
High	LLLQMDSSATAYGSTVSKR		7.28772e-08	0	1	1	1	P04114	1	2028.04	0		18571166			2.87535e+07		2.87535e+07			1		Not Found	High	Not Found	0	4.745e-10	5.9	19.7
High	YEFLNGR		0.113748	0.00336686	1	1	1	P00747	0	898.442	0		5.83468e+06	47091320		9.03374e+06	47091320	2.80625e+07	2.69108e+07		2		Not Found	Peak Found	High	0.001563	0.02075	1.76	19.35
High	STAAMSTYTGIFTDQVLSVLKGEE		0.0102165	0	1	2	39	K7ER74	1	2548.25	0		1.80287e+07			2.79136e+07		2.79136e+07			1		Not Found	High	Not Found	0.0007721	0.004698	2.6	41.66
High	GGASEHITTLAYQELPTADLMQEWGDAVQYNPAIIK		2.06588e-08	0	1	1	15	P07358	0	3930.92	0		30710791	8.15477e+06		4.75491e+07	8.15477e+06	2.78519e+07	2.7856e+07		2		Not Found	High	High	0	1.172e-08	7.06	41.48
High	VVLGDQDLKKEEFHEQSFR		2.20174e-05	0	1	1	2	Q14520	2	2304.16	0	18635146	16744950		2.91326e+07	2.5926e+07		2.75293e+07	2.26741e+06		2		High	High	Not Found	0	5.703e-07	5.28	15.67
High	VPMMLQDQEHHWYLHDR		2.68236e-05	0	1	1	2	P29622	0	2235.02	0			27373864			27373864	27373864			1		Not Found	High	High	0	7.285e-07	4.13	14.86
High	YEGGREHVAHLLFLR		0.00608182	0	1	1	2	P19652	1	1796.96	0		17589104			2.7233e+07		2.7233e+07			1		High	High	Not Found	0	0.0006053	3.65	13.42
High	AEEEHLGILGPQLHADVGDK		8.9951e-05	0	1	1	1	P00450	0	2128.07	0	8143128		41697212	1.27303e+07		41697212	2.72137e+07	2.04827e+07		2		Peak Found	Not Found	High	0	3.275e-06	5.54	17.75
High	SFFSFLGEAFDGAR		0.000691798	0	2	3	2	P0DJI8; A0A096LPE2	0	1550.73	0		14905995	31319588		2.30787e+07	31319588	2.71992e+07	5.82716e+06		2	Shared	Not Found	High	High	0	4.127e-05	3.03	23.99
High	LTVDKSR		0.017298	0.00124595	4	4	1	P01857; P01861; P01859; P01860	1	818.473	0	6.64329e+06	28284092		1.03855e+07	4.37918e+07		2.70887e+07	2.36218e+07		2	Shared	Peak Found	High	Not Found	0.0003568	0.002126	2.18	15.33
High	LDFSSQADLR		0.00517521	0	1	1	1	P04114	0	1151.57	0		10760499	37480108		1.66603e+07	37480108	2.70702e+07	1.47218e+07		2		Not Found	Peak Found	High	0	0.0004968	2.54	22.39
High	SYYWIGIR		0.0293352	0.00124595	1	1	1	P14151	0	1057.55	0			26920542			26920542	26920542			1		Not Found	Not Found	High	0.0006135	0.003902	2.15	19.17
High	DFGTHYITEAVLGGIYEYTLVMNK	1xOxidation [M22]	5.3079e-06	0	1	1	9	P07358	0	2750.34	0	17207008			2.68999e+07			2.68999e+07			1		High	Not Found	Not Found	0	9.747e-08	5.23	41.49
High	ILDDLSPRDQFNLIVFSTEATQWRPSLVPASAENVNK		0.000534413	0	1	1	2	Q14624	1	4171.15	0		17123166			2.65115e+07		2.65115e+07			1		Not Found	High	Not Found	0	2.991e-05	3.03	32.21
High	DKAQNLYQELLTQEGQASFQGLK		1.15167e-05	0	1	1	1	P04114	1	2609.32	0			26337354			26337354	26337354			1		Not Found	Not Found	High	0	2.549e-07	4.27	22.61
High	CFKEHSSLAFWK	1xCarbamidomethyl [C1]	7.12635e-05	0	1	1	1	P02749	1	1539.74	0	2.4095e+06	31508920		3.76681e+06	4.87848e+07		2.62758e+07	3.18325e+07		2		Peak Found	High	Not Found	0	2.457e-06	3.62	13.88
High	QEMSKDLEEVKAK	1xOxidation [M3]	0.00806483	0	1	1	1	P02647	2	1550.77	0	16626927			2.59931e+07			2.59931e+07			1		High	Not Found	Not Found	0	0.0008563	3.39	15.64
High	TTPPMLDSDGSFFLYSK	1xOxidation [M5]	0.00056501	0	1	1	1	P01859	0	1921.89	0	31101998		3.08232e+06	4.86222e+07		3.08232e+06	2.58522e+07	3.22015e+07		2		High	Not Found	Peak Found	0	3.201e-05	2.47	24.77
High	SEVAHR		0.156499	0.0075795	1	1	2	P02768	0	698.358	0	18353170		22729506	2.86918e+07		22729506	2.57106e+07	4.21595e+06		2		High	Not Found	High	0.002456	0.03309	1.99	14.46
High	NIQEYLSILTDPDGKGK		3.10656e-05	0	1	1	1	P04114	1	1890.98	0	13585854	19474856		2.12389e+07	3.01526e+07		2.56958e+07	6.30293e+06		2		Peak Found	High	Not Found	0	8.737e-07	4.5	20.12
High	TEHGSEMLFFGNAIEGK		0.00178194	0	1	1	1	P04114	0	1866.87	0		16526823			2.55882e+07		2.55882e+07			1		Not Found	High	Not Found	0	0.0001331	4.02	18.92
High	DYEDQQKQLEQVIAK		0.000171093	0	1	1	1	P02671	1	1834.92	0		16509022			2.55607e+07		2.55607e+07			1		Not Found	High	Not Found	0	7.268e-06	4.12	21.85
High	SEYQADYESLR		0.00251318	0	1	1	2	P04114	0	1360.6	0		16422328	25642374		2.54265e+07	25642374	2.55344e+07	152680		2		Not Found	High	High	0	0.0003087	3.05	22.38
High	NKLTQSK		0.120321	0.00370321	1	2	2	P01024	1	818.473	0	14410601	18328814		2.25283e+07	2.83782e+07		2.54533e+07	4.13654e+06		2		High	High	Not Found	0.001638	0.02253	2.32	14.02
High	WDLQHPHQHPFEPGK		0.000773275	0	1	2	1	P26927	0	1852.89	0		8578007	37227916		1.32812e+07	37227916	2.52546e+07	1.69329e+07		2		Not Found	Peak Found	High	0	4.749e-05	3.16	13.88
High	STATISGLKPGVDYTITVYAVTGR		4.94471e-06	0	1	1	1	P02751	0	2470.32	0	6531068		40053964	1.02101e+07		40053964	2.5132e+07	2.11028e+07		2		Peak Found	Not Found	High	0	8.944e-08	5.4	20.78
High	MESLGITSR	1xOxidation [M1]	0.00711053	0	1	1	1	P07357	0	1009.5	0	29791216		3.68543e+06	4.6573e+07		3.68543e+06	2.51292e+07	3.03261e+07		2		High	Not Found	Peak Found	0	0.0007357	2.81	20.47
High	YQIWTTVVDWIHPDLK		0.000373077	0	1	1	1	P05156	0	2014.04	0		3.11263e+06	45200084		4.81925e+06	45200084	2.50097e+07	2.85536e+07		2		Not Found	Peak Found	High	0	1.913e-05	3.77	20.14
High	AITPPHPASQANIIFDITEGNLR		8.67362e-06	0	1	1	1	P23142	0	2475.3	0	13932088		27959690	2.17802e+07		27959690	2.487e+07	4.36955e+06		2		Peak Found	Not Found	High	0	1.787e-07	3.97	20.15
High	SDVMYTDWK		0.0876545	0.0022938	1	1	1	P19652	0	1144.5	0		10571941	33248642		1.63684e+07	33248642	2.48085e+07	1.19361e+07		2		Not Found	Peak Found	High	0.001337	0.01455	2.52	21.46
High	IGDQWDKQHDMGHMMR		0.00566719	0	1	1	1	P02751	1	1984.86	0		15932253			2.46677e+07		2.46677e+07			1		Not Found	High	Not Found	0	0.0005549	3.82	14.77
High	ILGDMQPGDYFDLVLFGTR	1xOxidation [M5]	0.00044539	0	1	1	36	P19827	0	2173.06	0	2.99424e+07		2.22568e+06	4.68094e+07		2.22568e+06	2.45175e+07	3.15255e+07		2		High	Not Found	Medium	0	2.389e-05	3.04	42.38
High	IRYYTYLIMNK	1xOxidation [M9]	0.0375721	0.00124595	1	1	2	P01024	1	1493.78	0	17274420	14218837		2.70053e+07	2.20148e+07		2.45101e+07	3.52882e+06		2		High	High	Not Found	0.0009145	0.005183	3.04	16.43
High	DVVLFEKK		0.123161	0.00370321	1	1	1	P00747	1	977.567	0	9238981	21747786		1.44434e+07	3.36718e+07		2.40576e+07	1.35965e+07		2		Peak Found	High	Not Found	0.001638	0.02327	2.23	17.54
High	IETISHEDLQR		0.00109088	0	1	1	1	P07225	0	1340.68	0	8574068		33934780	1.3404e+07		33934780	2.36694e+07	1.45175e+07		2		Peak Found	Not Found	High	0	7.255e-05	3.25	17.79
High	DFLQSLK		0.110586	0.00301053	1	1	1	P08697	0	850.467	0	6150323		37691060	9.61488e+06		37691060	2.3653e+07	1.98529e+07		2		Peak Found	Not Found	High	0.001515	0.02001	1.65	21.89
High	TVRVPMMSDPK		0.00130883	0	1	1	1	P36955	1	1260.64	0		28822030	2.19504e+06		4.46247e+07	2.19504e+06	2.34099e+07	3.00023e+07		2		Not Found	High	Peak Found	0	9.11e-05	3.06	16.31
High	DAHLTWEVAGK		0.0279144	0.00124595	1	1	1	P01880	0	1226.62	0	3.72304e+06		40454020	5.82027e+06		40454020	2.31371e+07	2.44898e+07		2		Peak Found	Not Found	High	0.0006135	0.003694	3.08	18.88
High	VPLLLSEPINIIDALEMR	1xOxidation [M17]	0.000107389	0	1	1	11	P04114	0	2052.14	0	16430232		19824846	2.56856e+07		19824846	2.27552e+07	4.14418e+06		2		High	Not Found	High	0	1.098e-05	4.14	29.91
High	WELCDIPR	1xCarbamidomethyl [C4]	0.0123652	0.000473719	1	1	1	P00747	0	1088.52	0		16716294	19483638		2.58816e+07	19483638	2.26826e+07	4.52404e+06		2		Not Found	High	Peak Found	6.334e-05	0.001432	2.61	20.72
High	NPREDYLDVYVFGVGPLVNQVNINALASK		8.70056e-08	0	1	2	7	B4E1Z4	1	3204.67	0		14635854			2.26605e+07		2.26605e+07			1		Not Found	High	Not Found	0	5.901e-10	7.06	40.73
High	GDSGGAFAVQDPNDK		9.08664e-05	0	1	1	1	P09871	0	1477.66	0	6981425		34126912	1.09142e+07		34126912	2.25205e+07	1.64139e+07		2		Peak Found	Not Found	High	0	3.313e-06	3.96	24.75
High	VQLSNDFDEYIMAIEQTIK	1xOxidation [M12]	0.00301472	0	1	1	58	P01024	0	2273.1	0		317461	4.42122e+07		491520	4.42122e+07	2.23518e+07	3.09152e+07		2		Not Found	Peak Found	High	0	0.0006007	2.11	36.24
High	NKYGMVAQVTQTLK	1xOxidation [M5]	0.000738844	0	1	1	1	P04114	1	1596.84	0	24965296	3.51578e+06		3.90286e+07	5.44344e+06		2.2236e+07	2.37483e+07		2		High	Peak Found	Not Found	0	4.469e-05	4.06	17.01
High	VDKRVELK		0.114283	0.00336686	1	1	1	P01860	2	986.599	0		14341319			2.22045e+07		2.22045e+07			1		Not Found	High	Not Found	0.001607	0.02098	2.05	13.62
High	LKEGMLSIMSYR		0.0224259	0.00124595	1	1	1	P01031	1	1427.74	0		16141118	18987712		2.49911e+07	18987712	2.19894e+07	4.24501e+06		2		Not Found	Peak Found	High	0.0005724	0.002865	3.34	16.66
High	NSVIKVPMMNSK	1xOxidation [M]	0.00259057	0	1	1	2	P05155	1	1363.71	0	8.15163e+06	20013084		1.27435e+07	3.0986e+07		2.18648e+07	1.28993e+07		2		Peak Found	High	Not Found	0	0.0002121	3.37	16.39
High	SSEDPNEDIVER		0.000625199	0	1	1	2	P01591	0	1389.61	0		13772414	21947810		2.13236e+07	21947810	2.16357e+07	441363		2		Not Found	High	High	0	4.513e-05	3.14	24.34
High	SEFPESWLWNVEDLK		3.40296e-05	0	1	1	38	P01024	0	1878.89	0		320603	4.26538e+07		496385	4.26538e+07	2.15751e+07	2.98098e+07		2		Not Found	Peak Found	High	0	1.193e-06	3.25	38.63
High	HIYAISSAALSASYK		0.000452205	0	1	1	1	P04114	0	1581.83	0			21406690			21406690	21406690			1		Not Found	Not Found	High	0	2.43e-05	4.33	16.93
High	GLKPGVVYEGQLISIQQYGHQEVTR		7.11253e-07	0	1	1	1	P02751	0	2799.48	0			21295864			21295864	21295864			1		Not Found	Not Found	High	0	8.028e-09	5.85	17.24
High	ESASLMVDR		0.011819	0	1	1	1	P06681	0	1007.48	0		13004844	21980424		2.01352e+07	21980424	2.10578e+07	1.30476e+06		2		Not Found	Peak Found	High	0	0.001351	2.68	20.82
High	LLRDADDLQKR		0.0284744	0.00124595	1	1	1	P02649	2	1342.74	0		13549047			2.09778e+07		2.09778e+07			1		Not Found	High	Not Found	0.0006135	0.003772	2.71	15.32
High	HQQTVTIPPKSSLSVPYVIVPLKTGLQEVEVK		9.74476e-06	0	1	1	2	P01024	2	3514.99	0			20783397			20783397	20783397			1		Not Found	Not Found	High	0	2.07e-07	4.23	13.48
High	QNDFNSVEEK		0.0241658	0.00124595	1	1	1	P10643	0	1209.54	0		10824807	24747596		1.67599e+07	24747596	2.07537e+07	5.64816e+06		2		Not Found	Peak Found	High	0.0005724	0.003114	2.39	21.52
High	GNLRGNTEGLQK		0.0831593	0.0022938	1	1	1	P06727	1	1286.68	0	8.24269e+06	18429466		1.28859e+07	2.85341e+07		2.071e+07	1.10649e+07		2		Peak Found	High	Not Found	0.001337	0.01361	3.52	16.1
High	VQLSPDLLATLPEPASPGR		0.000161008	0	1	1	2	Q04756	0	1961.07	0		15487593	17328088		2.39792e+07	17328088	2.06537e+07	4.70306e+06		2		Not Found	High	Peak Found	0	6.731e-06	4.1	25.5
High	NGMLHGDK		0.0379448	0.00124595	1	1	2	P02749	0	871.409	0			20570665			20570665	20570665			1		Not Found	Not Found	High	0.0009145	0.005237	2.45	14.84
High	KMGLAFESTK		0.000360089	0	1	1	3	P04114	1	1111.58	0			20445278			20445278	20445278			1		Not Found	High	High	0	1.829e-05	3.68	15.51
High	RIPIEDGSGEVVLSRK		2.9206e-06	0	1	1	1	P01024	2	1754.98	0		13098722			2.02806e+07		2.02806e+07			1		Not Found	High	Not Found	0	4.637e-08	5.98	15.88
High	EEFHEQSFR		0.0394721	0.00124595	1	1	1	Q14520	0	1208.53	0			19889756			19889756	19889756			1		Not Found	Not Found	High	0.0009145	0.005473	2.59	16.97
High	SMQGGLVGNDETVALTAFVTIALHHGLAVFQDEGAEPLKQR		0.00440332	0	2	2	2	P0C0L4; P0C0L5	1	4320.21	0		12809158			1.98322e+07		1.98322e+07			1	Shared	Not Found	High	Not Found	0	0.0004074	3.62	41.09
High	SHKWDRELISER		0.000400475	0	1	1	1	P02790	2	1555.8	0	2840674	22321212		4.44086e+06	3.45596e+07		1.95002e+07	2.12972e+07		2		Peak Found	High	Not Found	0	2.088e-05	3.43	13.03
High	NRNVHSGSTFFK		0.00502086	0	1	1	2	Q14624	1	1393.7	0		12051157			1.86586e+07		1.86586e+07			1		Not Found	High	Not Found	0	0.0004799	3.58	13.16
High	EKVTSGSTTTTRR		0.00243809	0	1	1	1	P02671	2	1423.75	0		12037188			1.8637e+07		1.8637e+07			1		Not Found	High	Not Found	0	0.0001969	2.52	14.53
High	EPCVESLVSQYFQTVTDYGKDLMEK	1xCarbamidomethyl [C3]; 1xOxidation [M23]	4.24794e-06	0	1	1	1	P02652	1	2982.37	0		12007258			1.85907e+07		1.85907e+07			1		Not Found	High	Not Found	0	7.39e-08	5.94	41.5
High	IPSVQINFK		0.0157292	0.00124595	1	1	1	P04114	0	1045.6	0		9644696	22047490		1.49327e+07	22047490	1.84901e+07	5.03089e+06		2		Not Found	Peak Found	High	0.0002443	0.001896	3.03	19.31
High	KAMAVEDIISR		0.000793092	0	1	1	1	P07357	1	1232.67	0		14589073	14331220		2.25881e+07	14331220	1.84596e+07	5.83846e+06		2		Not Found	High	Peak Found	0	4.893e-05	3.43	16.85
High	AFPALTSLDLSDNPGLGER		0.000121878	0	1	1	2	P08571	0	1973	0		11351060	18985826		1.75747e+07	18985826	1.82803e+07	997830		2		Not Found	High	High	0	6.682e-06	4.54	25.19
High	MRPSTDTITVMVENSHGLR	1xOxidation [M1]	2.32557e-06	0	2	2	1	P0C0L4; P0C0L5	0	2160.05	0		8836704	22494186		1.36817e+07	22494186	1.8088e+07	6.23134e+06		2	Shared	Not Found	Peak Found	High	0	3.491e-08	5.03	16.41
High	TGLLLLSDPDKVTIGLLFWDGRGEGLR		0.000468514	0	1	1	5	Q14624	2	2941.61	0	8.70428e+06	14563828		1.36075e+07	2.2549e+07		1.80782e+07	6.32256e+06		2		High	High	Not Found	0	2.54e-05	3.31	31.07
High	NTLYLQMNSLR	1xOxidation [M7]	0.00507179	0	1	10	1	A0A075B7B8	0	1368.69	0	21057540		3.22975e+06	3.29195e+07		3.22975e+06	1.80746e+07	2.09938e+07		2		High	Not Found	Peak Found	0	0.0004857	2.86	20.71
High	FTQVTPTSLSAQWTPPNVQLTGYR		9.55851e-05	0	1	1	1	P02751	0	2692.37	0		3.57698e+06	30508882		5.53819e+06	30508882	1.80235e+07	1.76569e+07		2		Not Found	Peak Found	High	0	3.539e-06	3.77	25.46
High	QLEWGLER		0.037758	0.00124595	1	1	1	P13671	0	1030.53	0		11631383			1.80087e+07		1.80087e+07			1		Not Found	High	Not Found	0.0009145	0.005223	2.14	19.46
High	VTWAPPPSIDLTNFLVR		4.24794e-06	0	1	1	2	P02751	0	1926.05	0		3.55369e+06	30504074		5.50212e+06	30504074	1.80031e+07	1.7679e+07		2		Not Found	Peak Found	High	0	7.393e-08	5.26	24.85
High	ALGISPFHEHAEVVFTANDSGPRR		0.000301624	0	1	1	1	P02766	1	2607.31	0		11560882			1.78995e+07		1.78995e+07			1		Not Found	High	Not Found	0	1.474e-05	3.68	15.65
High	VIGNMGQTMEQLTPELK	1xOxidation [M]	0.000570759	0	1	1	2	P04114	0	1904.95	0	11435682			1.78776e+07			1.78776e+07			1		High	Not Found	Not Found	0	3.246e-05	2.72	23.63
High	DQYKVGEVLK		0.0266937	0.00124595	1	1	1	P08603	1	1178.64	0	2321501	20638292		3.62923e+06	3.1954e+07		1.77916e+07	2.00286e+07		2		Peak Found	High	Not Found	0.0006135	0.003501	2.32	18.25
High	VVLGDQDLKK		0.0181848	0.00124595	1	1	1	Q14520	1	1114.65	0	11368396		17688724	1.77724e+07		17688724	1.77305e+07	59142		2		Peak Found	Not Found	High	0.0003568	0.002247	2.63	16.98
High	LVTSKGDK		0.0217651	0.00124595	1	1	2	P02671	1	847.488	0	8.3793e+06	14422620		1.30995e+07	2.23303e+07		1.77149e+07	6.52721e+06		2		High	High	Not Found	0.0006135	0.003782	2.48	15.06
[truncated: 162 more rows]
