# Supplementary material for: Corona Isolation Method Matters: Capillary Electrophoresis Mass Spectrometry Based Comparison of Protein Corona Compositions Following On-Particle versus In-Solution or In-Gel Digestion
Source: Nanomaterials (Basel). 2019 Jun 20;9(6):898. doi: 10.3390/nano9060898 (PMC6631359; doi:10.3390/nano9060898)
Supplement: Supplementary file 1 [file nanomaterials-09-00898-s001.zip › Supplementary Materials/Supplementary Materials SI-3.xlsx]

## Sheet: Contents
	Corona isolation method matters: capillary electrophoresis mass spectrometry based comparison of corona compositions following on-particle versus in-solution or in-gel digestion
	Klaus Faserl1#, Andrew J. Chetwynd2#, Iseult Lynch3, James A. Thorn2, Herbert H. Lindner1*
	1 Department of Medical Chemistry and Biochemistry, University of Innsbruck, Fritz-Pregl-Strasse 3, A-6020, Innsbruck, Austria
	2 AB Sciex UK Ltd., Phoenix House, Lakeside Drive, Warrington, Cheshire, WA1 1RX, UK
	3 School of Geography Earth and Environmental Sciences, University of Birmingham, Edgbaston, Birmingham, B15 2TT, UK
	Supplementary Materials SI-3
	Characterisation of the CESI-MS/MS reproducibility using analytical replicates
	Sheet 1) Protein identities
	Sheet 2) Peptide identities

## Sheet: Proteins
Protein FDR Confidence: Combined	Master	Accession	Description	Exp. q-value: Combined	Sum PEP Score	Coverage [%]	# Peptides	# PSMs	# Unique Peptides	# Protein Groups	# AAs	MW [kDa]	calc. pI	Score: Sequest HT	# Peptides (by Search Engine): Sequest HT	# Razor Peptides	Abundances (Grouped): F1	Abundances (Grouped): F2	Abundances (Grouped): F3	Abundances (Normalized): F1: Sample	Abundances (Normalized): F2: Sample	Abundances (Normalized): F3: Sample	Average	SD	RSD	Found in Sample: [S1] F1: Sample	Found in Sample: [S2] F2: Sample	Found in Sample: [S3] F3: Sample
High	Master Protein	P01024	Complement C3 OS=Homo sapiens OX=9606 GN=C3 PE=1 SV=2	0	1404.06	65	142	1264	142	1	1663	187	6.4	5359.06	142	0	6.19727e+09	7.39718e+09	6.25624e+09	7.19853e+09	7.39718e+09	7.18158e+09	7.2591e+09	1.19883e+08	0.0165149	High	High	High
High	Master Protein	P04114	Apolipoprotein B-100 OS=Homo sapiens OX=9606 GN=APOB PE=1 SV=2	0	939.545	28	141	654	141	1	4563	515.3	7.05	2494.1	141	0	1.74658e+09	2.01294e+09	1.71518e+09	2.02876e+09	2.01294e+09	1.96887e+09	2.00352e+09	3.10376e+07	0.0154915	High	High	High
High	Master Protein	P02671	Fibrinogen alpha chain OS=Homo sapiens OX=9606 GN=FGA PE=1 SV=2	0	803.305	44	74	887	74	1	866	94.9	6.01	3296.93	74	0	6.27091e+09	7.20336e+09	6.29391e+09	7.28407e+09	7.20336e+09	7.22483e+09	7.23742e+09	4.18044e+07	0.00577615	High	High	High
High	Master Protein	P02647	Apolipoprotein A-I OS=Homo sapiens OX=9606 GN=APOA1 PE=1 SV=1	0	801.977	87	66	1296	66	1	267	30.8	5.76	5549.38	66	0	2.01199e+10	2.28526e+10	2.03251e+10	2.33705e+10	2.28526e+10	2.33313e+10	2.31848e+10	2.88372e+08	0.012438	High	High	High
High	Master Protein	P06727	Apolipoprotein A-IV OS=Homo sapiens OX=9606 GN=APOA4 PE=1 SV=3	0	668.276	86	66	396	66	1	396	45.4	5.38	1689.32	66	0	2.88868e+09	3.28344e+09	2.67745e+09	3.35539e+09	3.28344e+09	3.07346e+09	3.23743e+09	1.46486e+08	0.0452476	High	High	High
High	Master Protein	P0C0L5	Complement C4-B OS=Homo sapiens OX=9606 GN=C4B PE=1 SV=2	0	642.744	45	78	642	4	1	1744	192.6	7.27	2605.71	78	74	1.08658e+09	1.28122e+09	1.08209e+09	1.26214e+09	1.28122e+09	1.24214e+09	1.26183e+09	1.95411e+07	0.0154863	High	High	High
High	Master Protein	P0C0L4	Complement C4-A OS=Homo sapiens OX=9606 GN=C4A PE=1 SV=2	0	604.668	44	76	638	2	1	1744	192.7	7.08	2550.76	76	0	1.87668e+07	2.07284e+07	1.94e+07	2.17989e+07	2.07284e+07	2.22694e+07	2.15989e+07	789692	0.0365617	High	High	High
High	Master Protein	P06396	Gelsolin OS=Homo sapiens OX=9606 GN=GSN PE=1 SV=1	0	565.304	60	51	362	51	1	782	85.6	6.28	1757.47	51	0	9.37402e+08	1.12627e+09	9.4773e+08	1.08885e+09	1.12627e+09	1.08791e+09	1.10101e+09	2.18785e+07	0.0198714	High	High	High
High	Master Protein	P02675	Fibrinogen beta chain OS=Homo sapiens OX=9606 GN=FGB PE=1 SV=2	0	527.864	68	46	401	46	1	491	55.9	8.27	1646.65	46	0	3.86726e+09	4.31745e+09	3.68283e+09	4.49208e+09	4.31745e+09	4.22755e+09	4.34569e+09	1.34505e+08	0.0309514	High	High	High
High	Master Protein	P02679	Fibrinogen gamma chain OS=Homo sapiens OX=9606 GN=FGG PE=1 SV=3	0	409.188	47	36	268	36	1	453	51.5	5.62	1068.77	36	0	2.58917e+09	3.13304e+09	2.8487e+09	3.00749e+09	3.13304e+09	3.27004e+09	3.13686e+09	1.31318e+08	0.0418628	High	High	High
High	Master Protein	Q14624	Inter-alpha-trypsin inhibitor heavy chain H4 OS=Homo sapiens OX=9606 GN=ITIH4 PE=1 SV=4	0	393.998	38	46	281	46	1	930	103.3	6.98	1143.15	46	0	8.12961e+08	1.06101e+09	9.02976e+08	9.44307e+08	1.06101e+09	1.03653e+09	1.01395e+09	6.15419e+07	0.0606952	High	High	High
High	Master Protein	P02768	Serum albumin OS=Homo sapiens OX=9606 GN=ALB PE=1 SV=2	0	384.127	41	47	400	47	1	609	69.3	6.28	1368.56	47	0	3.77177e+09	4.59685e+09	4.0904e+09	4.38116e+09	4.59685e+09	4.6954e+09	4.55781e+09	1.6072e+08	0.0352626	High	High	High
High	Master Protein	B4E1Z4	cDNA FLJ55673, highly similar to Complement factor B (EC 3.4.21.47) OS=Homo sapiens OX=9606 PE=1 SV=1	0	380.327	37	57	365	42	1	1266	140.9	7.18	1154.83	57	14	1.13084e+09	1.31194e+09	1.11019e+09	1.31354e+09	1.31194e+09	1.27439e+09	1.29996e+09	2.2157e+07	0.0170444	High	High	High
High	Master Protein	P19823	Inter-alpha-trypsin inhibitor heavy chain H2 OS=Homo sapiens OX=9606 GN=ITIH2 PE=1 SV=2	0	365.562	39	45	270	45	1	946	106.4	6.86	1098.85	45	0	1.46462e+09	1.51795e+09	1.37174e+09	1.70125e+09	1.51795e+09	1.57463e+09	1.59794e+09	9.38513e+07	0.0587326	High	High	High
High	Master Protein	P00450	Ceruloplasmin OS=Homo sapiens OX=9606 GN=CP PE=1 SV=1	0	254.46	31	29	152	29	1	1065	122.1	5.72	695.11	29	0	3.07255e+08	3.51428e+08	3.21671e+08	3.56897e+08	3.51428e+08	3.69248e+08	3.59191e+08	9.12903e+06	0.0254155	High	High	High
High	Master Protein	P08603	Complement factor H OS=Homo sapiens OX=9606 GN=CFH PE=1 SV=4	0	240.174	24	33	196	29	1	1231	139	6.61	660.61	33	5	8.18528e+08	1.04416e+09	8.88291e+08	9.50773e+08	1.04416e+09	1.01968e+09	1.00487e+09	4.84231e+07	0.0481884	High	High	High
High	Master Protein	P01042	Kininogen-1 OS=Homo sapiens OX=9606 GN=KNG1 PE=1 SV=2	0	205.176	31	28	201	28	1	644	71.9	6.81	669.91	28	0	9.32879e+08	1.15148e+09	1.07313e+09	1.0836e+09	1.15148e+09	1.23185e+09	1.15564e+09	7.42121e+07	0.0642171	High	High	High
High	Master Protein	P02649	Apolipoprotein E OS=Homo sapiens OX=9606 GN=APOE PE=1 SV=1	0	188.986	73	31	137	31	1	317	36.1	5.73	519.76	31	0	5.24332e+08	5.24256e+08	4.73431e+08	6.09046e+08	5.24256e+08	5.43455e+08	5.58919e+08	4.44598e+07	0.079546	High	High	High
High	Master Protein	P19827	Inter-alpha-trypsin inhibitor heavy chain H1 OS=Homo sapiens OX=9606 GN=ITIH1 PE=1 SV=3	0	188.201	27	24	171	24	1	911	101.3	6.79	694.75	24	0	4.50972e+08	5.11205e+08	4.55674e+08	5.23833e+08	5.11205e+08	5.23071e+08	5.1937e+08	7.08087e+06	0.0136336	High	High	High
High	Master Protein	P01871	Immunoglobulin heavy constant mu OS=Homo sapiens OX=9606 GN=IGHM PE=1 SV=4	0	185.915	33	23	162	23	1	453	49.4	6.77	615.72	23	0	6.28742e+08	7.67388e+08	6.85394e+08	7.30325e+08	7.67388e+08	7.86769e+08	7.61494e+08	2.86798e+07	0.0376625	High	High	High
High	Master Protein	P04004	Vitronectin OS=Homo sapiens OX=9606 GN=VTN PE=1 SV=1	0	182.181	28	22	268	22	1	478	54.3	5.8	939.79	22	0	1.06974e+09	1.28813e+09	1.11398e+09	1.24258e+09	1.28813e+09	1.27874e+09	1.26982e+09	2.40527e+07	0.0189418	High	High	High
High	Master Protein	P04196	Histidine-rich glycoprotein OS=Homo sapiens OX=9606 GN=HRG PE=1 SV=1	0	164.193	31	22	134	22	1	525	59.5	7.5	433.57	22	0	3.68295e+08	4.56168e+08	3.95707e+08	4.27799e+08	4.56168e+08	4.54236e+08	4.46068e+08	1.58505e+07	0.0355338	High	High	High
High	Master Protein	P10909	Clusterin OS=Homo sapiens OX=9606 GN=CLU PE=1 SV=1	0	162.538	39	26	170	26	1	449	52.5	6.27	567.72	26	0	6.84927e+08	8.46757e+08	7.42348e+08	7.95588e+08	8.46757e+08	8.52146e+08	8.31497e+08	3.1215e+07	0.0375407	High	High	High
High	Master Protein	P36955	Pigment epithelium-derived factor OS=Homo sapiens OX=9606 GN=SERPINF1 PE=1 SV=4	0	152.178	60	23	171	23	1	418	46.3	6.38	537.85	23	0	1.57186e+08	1.88141e+08	1.682e+08	1.82581e+08	1.88141e+08	1.93078e+08	1.87933e+08	5.25114e+06	0.0279415	High	High	High
High	Master Protein	P60709	Actin, cytoplasmic 1 OS=Homo sapiens OX=9606 GN=ACTB PE=1 SV=1	0	143.046	50	18	85	18	1	375	41.7	5.48	336.52	18	0	1.76653e+08	1.92005e+08	1.74925e+08	2.05195e+08	1.92005e+08	2.00798e+08	1.99333e+08	6.71561e+06	0.0336904	High	High	High
High	Master Protein	P02748	Complement component C9 OS=Homo sapiens OX=9606 GN=C9 PE=1 SV=2	0	127.457	28	25	101	25	1	559	63.1	5.59	337.81	25	0	2.7776e+08	3.15187e+08	3.06245e+08	3.22637e+08	3.15187e+08	3.51541e+08	3.29788e+08	1.92031e+07	0.0582285	High	High	High
High	Master Protein	P01857	Immunoglobulin heavy constant gamma 1 OS=Homo sapiens OX=9606 GN=IGHG1 PE=1 SV=1	0	126.024	45	16	122	5	1	330	36.1	8.19	357.69	16	12	2.74778e+09	2.75673e+09	2.55456e+09	3.19173e+09	2.75673e+09	2.9324e+09	2.96029e+09	2.18835e+08	0.0739236	High	High	High
High	Master Protein	P02652	Apolipoprotein A-II OS=Homo sapiens OX=9606 GN=APOA2 PE=1 SV=1	0	122.164	54	13	163	13	1	100	11.2	6.62	493.62	13	0	3.8271e+09	4.85829e+09	3.8826e+09	4.44543e+09	4.85829e+09	4.45687e+09	4.58686e+09	2.35132e+08	0.0512622	High	High	High
High	Master Protein	P35858	Insulin-like growth factor-binding protein complex acid labile subunit OS=Homo sapiens OX=9606 GN=IGFALS PE=1 SV=1	0	116.663	32	17	59	17	1	605	66	6.79	253.46	17	0	1.10079e+08	1.3068e+08	1.25871e+08	1.27864e+08	1.3068e+08	1.44488e+08	1.34344e+08	8.89681e+06	0.0662241	High	High	High
High	Master Protein	P01031	Complement C5 OS=Homo sapiens OX=9606 GN=C5 PE=1 SV=4	0	114.73	15	26	98	26	1	1676	188.2	6.52	271.15	26	0	1.58975e+08	181796056	1.65302e+08	1.8466e+08	181796056	1.89751e+08	1.85402e+08	4.02933e+06	0.0217329	High	High	High
High	Master Protein	P01860	Immunoglobulin heavy constant gamma 3 OS=Homo sapiens OX=9606 GN=IGHG3 PE=1 SV=2	0	114.446	26	14	110	2	1	377	41.3	7.9	318.51	14	2	177178401	1.74675e+08	138752590	2.05804e+08	1.74675e+08	1.59275e+08	1.79918e+08	2.37035e+07	0.131746	High	High	High
High	Master Protein	P06681	Complement C2 OS=Homo sapiens OX=9606 GN=C2 PE=1 SV=2	0	105.612	27	18	71	3	1	752	83.2	7.42	260.02	18	0	9534521	1.40264e+07	1.29417e+07	1.1075e+07	1.40264e+07	1.48559e+07	1.33191e+07	1.98722e+06	0.149201	High	High	High
High	Master Protein	Q9Y490	Talin-1 OS=Homo sapiens OX=9606 GN=TLN1 PE=1 SV=3	0	105.087	8	12	32	12	1	2541	269.6	6.07	127.13	12	0	1.11324e+07	1.15586e+07	1.10021e+07	1.29311e+07	1.15586e+07	1.26294e+07	1.2373e+07	721265	0.0582934	High	High	High
High	Master Protein	P01834	Immunoglobulin kappa constant OS=Homo sapiens OX=9606 GN=IGKC PE=1 SV=2	0	103.589	56	8	78	8	1	107	11.8	6.52	366.02	8	0	1.07717e+08	1.189e+08	1.17437e+08	1.2512e+08	1.189e+08	1.34807e+08	1.26276e+08	8.01602e+06	0.0634803	High	High	High
High	Master Protein	P00747	Plasminogen OS=Homo sapiens OX=9606 GN=PLG PE=1 SV=2	0	102.479	15	19	108	19	1	810	90.5	7.24	287.54	19	0	5.82536e+08	7.19841e+08	6.22375e+08	6.76653e+08	7.19841e+08	7.14429e+08	7.03641e+08	2.3528e+07	0.0334375	High	High	High
High	Master Protein	O14791	Apolipoprotein L1 OS=Homo sapiens OX=9606 GN=APOL1 PE=1 SV=5	0	100.514	23	12	57	12	1	398	43.9	5.81	231.01	12	0	1.2256e+08	1.49523e+08	128571646	1.42361e+08	1.49523e+08	1.47588e+08	1.46491e+08	3.70487e+06	0.0252908	High	High	High
High	Master Protein	P09871	Complement C1s subcomponent OS=Homo sapiens OX=9606 GN=C1S PE=1 SV=1	0	99.593	18	13	58	13	1	688	76.6	4.96	232.07	13	0	1.27609e+08	1.52787e+08	1.39531e+08	1.48226e+08	1.52787e+08	1.60169e+08	1.53728e+08	6.02681e+06	0.0392045	High	High	High
High	Master Protein	P07357	Complement component C8 alpha chain OS=Homo sapiens OX=9606 GN=C8A PE=1 SV=2	0	97.573	20	13	57	13	1	584	65.1	6.47	220	13	0	1.23242e+08	1.37703e+08	1.11977e+08	1.43153e+08	1.37703e+08	1.28539e+08	1.36465e+08	7.38509e+06	0.054117	High	High	High
High	Master Protein	P02790	Hemopexin OS=Homo sapiens OX=9606 GN=HPX PE=1 SV=2	0	96.218	30	18	111	18	1	462	51.6	7.02	282.69	18	0	7.35311e+08	9.52306e+08	8.41496e+08	8.54111e+08	9.52306e+08	9.65959e+08	9.24126e+08	6.10171e+07	0.0660268	High	High	High
High	Master Protein	P05155	Plasma protease C1 inhibitor OS=Homo sapiens OX=9606 GN=SERPING1 PE=1 SV=2	0	94.975	27	16	71	16	1	500	55.1	6.55	240.92	16	0	2.53324e+08	3.1479e+08	2.81915e+08	2.94252e+08	3.1479e+08	3.23613e+08	3.10885e+08	1.50645e+07	0.0484568	High	High	High
High	Master Protein	P02751	Fibronectin OS=Homo sapiens OX=9606 GN=FN1 PE=1 SV=4	0	93.976	10	19	54	19	1	2386	262.5	5.71	184.95	19	0	9.37706e+07	9.70253e+07	8.58234e+07	1.08921e+08	9.70253e+07	9.85173e+07	1.01488e+08	6.4802e+06	0.0638521	High	High	High
High	Master Protein	P02656	Apolipoprotein C-III OS=Homo sapiens OX=9606 GN=APOC3 PE=1 SV=1	0	93.503	63	10	116	10	1	99	10.8	5.41	463.38	10	0	3.60492e+08	3.92838e+08	3.63572e+08	4.18735e+08	3.92838e+08	4.17347e+08	4.0964e+08	1.45673e+07	0.0355613	High	High	High
High	Master Protein	P27169	Serum paraoxonase/arylesterase 1 OS=Homo sapiens OX=9606 GN=PON1 PE=1 SV=3	0	86.179	24	9	84	9	1	355	39.7	5.22	332.58	9	0	2.01192e+08	2.52964e+08	2.09039e+08	2.33698e+08	2.52964e+08	2.39957e+08	2.42206e+08	9.82829e+06	0.0405782	High	High	High
High	Master Protein	P01861	Immunoglobulin heavy constant gamma 4 OS=Homo sapiens OX=9606 GN=IGHG4 PE=1 SV=1	0	78.885	29	9	77	3	1	327	35.9	7.36	231.5	9	0	2.16875e+07	2.44912e+07	2.16012e+07	2.51915e+07	2.44912e+07	2.47961e+07	2.48263e+07	351103	0.0141424	High	High	High
High	Master Protein	A0A096LPE2	SAA2-SAA4 readthrough OS=Homo sapiens OX=9606 GN=SAA2-SAA4 PE=4 SV=1	0	78.881	37	10	63	10	1	208	23.3	8.98	216.4	10	0	3.99741e+08	452827986	3.72012e+08	4.64325e+08	452827986	4.27036e+08	4.48063e+08	1.90958e+07	0.0426187	High	High	High
High	Master Protein	P0DOY2	Immunoglobulin lambda constant 2 OS=Homo sapiens OX=9606 GN=IGLC2 PE=1 SV=1	0	78.609	53	7	64	5	1	106	11.3	7.24	274.59	7	2	2.60673e+08	285298645	235837583	3.02789e+08	285298645	2.7072e+08	2.86269e+08	1.60565e+07	0.0560887	High	High	High
High	Master Protein	P07358	Complement component C8 beta chain OS=Homo sapiens OX=9606 GN=C8B PE=1 SV=3	0	75.475	21	10	45	10	1	591	67	8.13	168.94	10	0	1.2586e+08	1.58337e+08	1.08712e+08	1.46194e+08	1.58337e+08	1.24791e+08	1.43107e+08	1.69843e+07	0.118682	High	High	High
High	Master Protein	P00739	Haptoglobin-related protein OS=Homo sapiens OX=9606 GN=HPR PE=2 SV=2	0	72.586	33	13	53	6	1	348	39	7.09	171.37	13	7	2.28978e+08	2.89007e+08	2.45906e+08	2.65972e+08	2.89007e+08	2.82278e+08	2.79086e+08	1.18442e+07	0.0424395	High	High	High
High	Master Protein	P21333	Filamin-A OS=Homo sapiens OX=9606 GN=FLNA PE=1 SV=4	0	70.451	6	12	35	12	1	2647	280.6	6.06	131.26	12	0	2.24215e+07	2.31949e+07	2.1945e+07	2.6044e+07	2.31949e+07	2.51909e+07	2.48099e+07	1.46224e+06	0.0589378	High	High	High
High	Master Protein	P07360	Complement component C8 gamma chain OS=Homo sapiens OX=9606 GN=C8G PE=1 SV=3	0	69.694	48	9	48	9	1	202	22.3	8.31	185.65	9	0	1.11866e+08	1.3071e+08	114794874	1.29939e+08	1.3071e+08	1.31774e+08	1.30808e+08	921237	0.00704269	High	High	High
High	Master Protein	P10643	Complement component C7 OS=Homo sapiens OX=9606 GN=C7 PE=1 SV=2	0	69.005	15	11	38	11	1	843	93.5	6.48	147.2	11	0	6.19165e+07	7.19232e+07	6.49168e+07	7.192e+07	7.19232e+07	7.45184e+07	7.27872e+07	1.49927e+06	0.020598	High	High	High
High	Master Protein	P13671	Complement component C6 OS=Homo sapiens OX=9606 GN=C6 PE=1 SV=3	0	67.439	14	13	54	13	1	934	104.7	6.76	178.77	13	0	7.99474e+07	9.87811e+07	9.01879e+07	9.28642e+07	9.87811e+07	1.03527e+08	9.83909e+07	5.34226e+06	0.0542963	High	High	High
High	Master Protein	P01859	Immunoglobulin heavy constant gamma 2 OS=Homo sapiens OX=9606 GN=IGHG2 PE=1 SV=2	0	66.851	22	9	79	3	1	326	35.9	7.59	214.92	9	0	1.16943e+08	1.39568e+08	1.01599e+08	1.35837e+08	1.39568e+08	1.16627e+08	1.30677e+08	1.23103e+07	0.094204	High	High	High
High	Master Protein	K7ER74	APOC4-APOC2 readthrough (NMD candidate) OS=Homo sapiens OX=9606 GN=APOC4-APOC2 PE=1 SV=1	0	66.669	34	8	39	8	1	178	20	6.64	136.57	8	0	2.31179e+08	2.53277e+08	2.16217e+08	2.6853e+08	2.53277e+08	2.48197e+08	2.56668e+08	1.05821e+07	0.0412287	High	High	High
High	Master Protein	P35579	Myosin-9 OS=Homo sapiens OX=9606 GN=MYH9 PE=1 SV=4	0	64.536	7	9	21	9	1	1960	226.4	5.6	83.49	9	0	5.14295e+06	5.87957e+06	5.65515e+06	5.97388e+06	5.87957e+06	6.49159e+06	6.11501e+06	329520	0.0538871	High	High	High
High	Master Protein	P04003	C4b-binding protein alpha chain OS=Homo sapiens OX=9606 GN=C4BPA PE=1 SV=2	0	58.122	18	11	46	11	1	597	67	7.3	177.01	11	0	1.23574e+08	1.47233e+08	1.16913e+08	1.4354e+08	1.47233e+08	1.34205e+08	1.41659e+08	6.71463e+06	0.0473999	High	High	High
High	Master Protein	P00736	Complement C1r subcomponent OS=Homo sapiens OX=9606 GN=C1R PE=1 SV=2	0	54.544	16	10	67	10	1	705	80.1	6.21	220.21	10	0	6.90938e+07	9.52341e+07	6.93613e+07	8.0257e+07	9.52341e+07	7.96204e+07	8.50371e+07	8.83653e+06	0.103914	High	High	High
High	Master Protein	B9A064	Immunoglobulin lambda-like polypeptide 5 OS=Homo sapiens OX=9606 GN=IGLL5 PE=2 SV=2	0	51.903	23	4	39	2	1	214	23	8.84	169.85	4	0	8.85373e+06	9.15519e+06	8178485	1.02842e+07	9.15519e+06	9.38814e+06	9.60917e+06	596072	0.0620315	High	High	High
High	Master Protein	P29622	Kallistatin OS=Homo sapiens OX=9606 GN=SERPINA4 PE=1 SV=3	0	51.324	25	9	43	9	1	427	48.5	7.75	157.47	9	0	2.79953e+07	2.96928e+07	2.46762e+07	3.25184e+07	2.96928e+07	2.8326e+07	3.01791e+07	2.13809e+06	0.0708468	High	High	High
High	Master Protein	P01876	Immunoglobulin heavy constant alpha 1 OS=Homo sapiens OX=9606 GN=IGHA1 PE=1 SV=2	0	45.472	22	8	46	8	1	353	37.6	6.51	152.03	8	0	140035383	1.69179e+08	1.40088e+08	1.6266e+08	1.69179e+08	1.60808e+08	1.64216e+08	4.39698e+06	0.0267756	High	High	High
High	Master Protein	P03952	Plasma kallikrein OS=Homo sapiens OX=9606 GN=KLKB1 PE=1 SV=1	0	44.88	17	11	47	11	1	638	71.3	8.22	146.95	11	0	6.99557e+07	7.13805e+07	6.66318e+07	8.12581e+07	7.13805e+07	7.64872e+07	7.63753e+07	4.93978e+06	0.0646778	High	High	High
High	Master Protein	P07225	Vitamin K-dependent protein S OS=Homo sapiens OX=9606 GN=PROS1 PE=1 SV=1	0	40.199	13	8	34	8	1	676	75.1	5.67	112.83	8	0	6.74334e+07	7.95369e+07	7.34627e+07	7.83283e+07	7.95369e+07	8.43283e+07	8.07312e+07	3.17331e+06	0.0393071	High	High	High
High	Master Protein	P05090	Apolipoprotein D OS=Homo sapiens OX=9606 GN=APOD PE=1 SV=1	0	40.111	26	8	35	8	1	189	21.3	5.15	111.34	8	0	127549388	1.36504e+08	1.25054e+08	1.48157e+08	1.36504e+08	1.43551e+08	1.42737e+08	5.86897e+06	0.0411173	High	High	High
High	Master Protein	P12259	Coagulation factor V OS=Homo sapiens OX=9606 GN=F5 PE=1 SV=4	0	39.813	5	10	25	10	1	2224	251.5	6.05	78.37	10	0	8.69238e+06	1.04989e+07	9.80463e+06	1.00968e+07	1.04989e+07	1.12548e+07	1.06168e+07	587961	0.0553801	High	High	High
High	Master Protein	P01880	Immunoglobulin heavy constant delta OS=Homo sapiens OX=9606 GN=IGHD PE=1 SV=3	0	39.654	10	3	29	3	1	384	42.3	8.12	110.61	3	0	2.69603e+07	3.65235e+07	3.98288e+07	3.13162e+07	3.65235e+07	4.57198e+07	3.78531e+07	7.29326e+06	0.192673	High	High	High
High	Master Protein	P02787	Serotransferrin OS=Homo sapiens OX=9606 GN=TF PE=1 SV=3	0	39.288	12	8	28	8	1	698	77	7.12	104.06	8	0	3.02027e+07	3.44226e+07	3.43896e+07	3.50824e+07	3.44226e+07	3.94761e+07	3.6327e+07	2.74702e+06	0.0756192	High	High	High
High	Master Protein	P15169	Carboxypeptidase N catalytic chain OS=Homo sapiens OX=9606 GN=CPN1 PE=1 SV=1	0	36.838	20	7	17	7	1	458	52.3	7.34	56.92	7	0	2.26174e+07	2.21152e+07	2.21471e+07	2.62716e+07	2.21152e+07	2.54229e+07	2.46032e+07	2.19607e+06	0.0892592	High	High	High
High	Master Protein	P04217	Alpha-1B-glycoprotein OS=Homo sapiens OX=9606 GN=A1BG PE=1 SV=4	0	36.663	17	7	18	7	1	495	54.2	5.86	70.93	7	0	2.62238e+07	3.2156e+07	2.97526e+07	3.04607e+07	3.2156e+07	3.41533e+07	3.22567e+07	1.84836e+06	0.0573017	High	High	High
High	Master Protein	P02760	Protein AMBP OS=Homo sapiens OX=9606 GN=AMBP PE=1 SV=1	0	36.193	28	9	32	9	1	352	39	6.25	94.51	9	0	4.94701e+07	5.37832e+07	5.38176e+07	5.74628e+07	5.37832e+07	6.17777e+07	5.76745e+07	4.00145e+06	0.0693799	High	High	High
High	Master Protein	P00748	Coagulation factor XII OS=Homo sapiens OX=9606 GN=F12 PE=1 SV=3	0	35.167	8	6	22	6	1	615	67.7	7.74	87.15	6	0	6.32801e+07	7.94865e+07	6.71869e+07	7.35039e+07	7.94865e+07	7.71244e+07	7.67049e+07	3.01325e+06	0.0392836	High	High	High
High	Master Protein	P02749	Beta-2-glycoprotein 1 OS=Homo sapiens OX=9606 GN=APOH PE=1 SV=3	0	35.114	18	10	29	10	1	345	38.3	7.97	86.57	10	0	2.66053e+08	2.88963e+08	2.53513e+08	3.09038e+08	2.88963e+08	2.9101e+08	2.96337e+08	1.10468e+07	0.0372778	High	High	High
High	Master Protein	P02654	Apolipoprotein C-I OS=Homo sapiens OX=9606 GN=APOC1 PE=1 SV=1	0	33.461	48	7	21	7	1	83	9.3	8.47	64.87	7	0	1.02759e+08	1.06668e+08	9.77032e+07	1.19361e+08	1.06668e+08	1.12154e+08	1.12728e+08	6.36608e+06	0.0564732	High	High	High
High	Master Protein	P00738	Haptoglobin OS=Homo sapiens OX=9606 GN=HP PE=1 SV=1	0	32.462	22	10	34	3	1	406	45.2	6.58	74.72	10	0	3.17315e+07	3.03094e+07	3.15262e+07	3.68582e+07	3.03094e+07	3.61892e+07	3.44523e+07	3.60338e+06	0.10459	High	High	High
High	Master Protein	P02765	Alpha-2-HS-glycoprotein OS=Homo sapiens OX=9606 GN=AHSG PE=1 SV=1	0	32.359	12	5	36	5	1	367	39.3	5.72	99.24	5	0	1.07918e+08	1.32444e+08	97964380	1.25353e+08	1.32444e+08	1.12454e+08	1.23417e+08	1.01349e+07	0.0821187	High	High	High
High	Master Protein	P02747	Complement C1q subcomponent subunit C OS=Homo sapiens OX=9606 GN=C1QC PE=1 SV=3	0	32.127	22	5	27	5	1	245	25.8	8.41	85.55	5	0	1.20781e+08	1.48419e+08	1.28806e+08	1.40295e+08	1.48419e+08	1.47857e+08	1.45524e+08	4.53659e+06	0.0311742	High	High	High
High	Master Protein	P05154	Plasma serine protease inhibitor OS=Homo sapiens OX=9606 GN=SERPINA5 PE=1 SV=3	0	31.627	20	7	19	7	1	406	45.6	9.26	54.66	7	0	1.51325e+07	14723284	14974546	1.75774e+07	14723284	1.71894e+07	1.64967e+07	1.54802e+06	0.0938384	High	High	High
High	Master Protein	P49908	Selenoprotein P OS=Homo sapiens OX=9606 GN=SELENOP PE=1 SV=3	0	28.707	12	7	32	7	1	381	43.2	7.87	76.35	7	0	1.70212e+07	2.43022e+07	1.86402e+07	1.97713e+07	2.43022e+07	2.13972e+07	2.18236e+07	2.29537e+06	0.105179	High	High	High
High	Master Protein	Q04756	Hepatocyte growth factor activator OS=Homo sapiens OX=9606 GN=HGFAC PE=1 SV=1	0	26.306	8	4	19	4	1	655	70.6	7.24	76.3	4	0	8.22768e+06	8.8302e+06	8.04412e+06	9.55699e+06	8.8302e+06	9.23391e+06	9.20703e+06	364136	0.0395498	High	High	High
High	Master Protein	P07996	Thrombospondin-1 OS=Homo sapiens OX=9606 GN=THBS1 PE=1 SV=2	0	25.849	6	7	18	7	1	1170	129.3	4.94	44.43	7	0	1.54007e+07	1.68314e+07	1.70341e+07	1.78889e+07	1.68314e+07	1.95536e+07	1.80913e+07	1.37235e+06	0.0758569	High	High	High
High	Master Protein	Q03591	Complement factor H-related protein 1 OS=Homo sapiens OX=9606 GN=CFHR1 PE=1 SV=2	0	25.495	17	7	36	1	1	330	37.6	7.39	86.49	7	2	2.83429e+07	3.70507e+07	21732893	3.29221e+07	3.70507e+07	2.49473e+07	3.16401e+07	6.1527e+06	0.194459	High	High	Medium
High	Master Protein	P02746	Complement C1q subcomponent subunit B OS=Homo sapiens OX=9606 GN=C1QB PE=1 SV=3	0	25.444	14	4	22	4	1	253	26.7	8.63	74.88	4	0	175494714	2.54919e+08	2.23142e+08	2.03849e+08	2.54919e+08	2.56146e+08	2.38305e+08	2.98462e+07	0.125244	High	High	High
High	Master Protein	Q86UX7	Fermitin family homolog 3 OS=Homo sapiens OX=9606 GN=FERMT3 PE=1 SV=1	0	23.73	11	5	9	5	1	667	75.9	6.98	26.89	5	0	3.70765e+06	3.99134e+06	3.76857e+06	4.30668e+06	3.99134e+06	4.32597e+06	4.208e+06	187879	0.0446481	High	High	High
High	Master Protein	P02766	Transthyretin OS=Homo sapiens OX=9606 GN=TTR PE=1 SV=1	0	22.943	25	3	8	3	1	147	15.9	5.76	32.99	3	0	3.97836e+06	3.06185e+06	2.70413e+06	4.62113e+06	3.06185e+06	3.1041e+06	3.59569e+06	888306	0.247047	High	High	High
High	Master Protein	P01011	Alpha-1-antichymotrypsin OS=Homo sapiens OX=9606 GN=SERPINA3 PE=1 SV=2	0	22.873	14	5	14	5	1	423	47.6	5.52	45.17	5	0	1.78895e+07	2.04955e+07	1.81791e+07	2.07798e+07	2.04955e+07	2.0868e+07	2.07144e+07	194660	0.00939729	High	High	High
High	Master Protein	P61626	Lysozyme C OS=Homo sapiens OX=9606 GN=LYZ PE=1 SV=1	0	21.902	30	5	16	5	1	148	16.5	9.16	57.43	5	0	2.81882e+07	3.37008e+07	31651253	3.27424e+07	3.37008e+07	3.63327e+07	3.42586e+07	1.85901e+06	0.0542641	High	High	High
High	Master Protein	P02743	Serum amyloid P-component OS=Homo sapiens OX=9606 GN=APCS PE=1 SV=2	0	21.424	28	6	21	6	1	223	25.4	6.54	61.46	6	0	3.67657e+07	3.60057e+07	3.09649e+07	4.27057e+07	3.60057e+07	3.55448e+07	3.80854e+07	4.00793e+06	0.105235	High	High	High
High	Master Protein	Q96PD5	N-acetylmuramoyl-L-alanine amidase OS=Homo sapiens OX=9606 GN=PGLYRP2 PE=1 SV=1	0	21.399	6	3	12	3	1	576	62.2	7.55	50.62	3	0	5.39925e+06	7.37999e+06	6.95105e+06	6.27158e+06	7.37999e+06	7.97916e+06	7.21024e+06	866352	0.120156	High	High	High
High	Master Protein	P19652	Alpha-1-acid glycoprotein 2 OS=Homo sapiens OX=9606 GN=ORM2 PE=1 SV=2	0	21.243	14	5	16	5	1	201	23.6	5.11	52.09	5	0	1.43845e+07	1.66797e+07	1.40442e+07	1.67085e+07	1.66797e+07	1.61215e+07	1.65032e+07	330933	0.0200526	High	High	High
High	Master Protein	P01619	Immunoglobulin kappa variable 3-20 OS=Homo sapiens OX=9606 GN=IGKV3-20 PE=1 SV=2	0	20.93	28	4	9	1	1	116	12.5	4.96	33.02	4	0	17420628	22566820	19913864	2.02352e+07	22566820	2.28593e+07	2.18871e+07	1.43804e+06	0.0657026	High	High	High
High	Master Protein	A0A0C4DH25	Immunoglobulin kappa variable 3D-20 OS=Homo sapiens OX=9606 GN=IGKV3D-20 PE=3 SV=1	0	20.741	28	4	9	1	1	116	12.5	4.59	32.42	4	1	5.58048e+06	4833895	5.16244e+06	6.48209e+06	4833895	5.92601e+06	5.74733e+06	838498	0.145893	High	High	High
High	Master Protein	Q96IY4	Carboxypeptidase B2 OS=Homo sapiens OX=9606 GN=CPB2 PE=1 SV=2	0	20.303	16	6	17	6	1	423	48.4	7.71	45.23	6	0	1.21545e+07	1.69892e+07	2.24941e+07	1.41182e+07	1.69892e+07	2.58211e+07	1.89762e+07	6.09922e+06	0.321415	High	High	High
High	Master Protein	P02775	Platelet basic protein OS=Homo sapiens OX=9606 GN=PPBP PE=1 SV=3	0	19.801	26	3	19	3	1	128	13.9	8.79	67.8	3	0	5.01026e+07	4.95091e+07	5.22647e+07	5.81974e+07	4.95091e+07	5.99951e+07	5.59005e+07	5.60761e+06	0.100314	High	High	High
High	Master Protein	P17936	Insulin-like growth factor-binding protein 3 OS=Homo sapiens OX=9606 GN=IGFBP3 PE=1 SV=2	0	19.63	10	4	18	4	1	291	31.7	8.69	47.76	4	0	3.03541e+07	3.8573e+07	3.23195e+07	3.52583e+07	3.8573e+07	3.70998e+07	3.6977e+07	1.66077e+06	0.0449136	High	High	High
High	Master Protein	P36980	Complement factor H-related protein 2 OS=Homo sapiens OX=9606 GN=CFHR2 PE=1 SV=1	0	19.05	14	4	22	1	1	270	30.6	6.38	52.41	4	0	1.18342e+06	1.32444e+06	833461	1.37462e+06	1.32444e+06	956736	1.2186e+06	228165	0.187235	High	High	High
High	Master Protein	Q92954	Proteoglycan 4 OS=Homo sapiens OX=9606 GN=PRG4 PE=1 SV=2	0	18.063	3	4	13	4	1	1404	151	9.5	43.63	4	0	2.72694e+06	4.40936e+06	3.99422e+06	3.16752e+06	4.40936e+06	4.585e+06	4.05396e+06	772689	0.190601	High	High	High
High	Master Protein	P05156	Complement factor I OS=Homo sapiens OX=9606 GN=CFI PE=1 SV=2	0	17.651	7	5	13	5	1	583	65.7	7.5	31	5	0	1.89165e+07	23083035	1.68337e+07	2.19727e+07	23083035	1.93235e+07	2.14598e+07	1.93154e+06	0.0900074	High	High	High
High	Master Protein	O95445	Apolipoprotein M OS=Homo sapiens OX=9606 GN=APOM PE=1 SV=2	0	17.152	19	4	14	4	1	188	21.2	6.01	45.71	4	0	210603037	2.41304e+08	198536940	2.44629e+08	2.41304e+08	2.27902e+08	2.37945e+08	8.8551e+06	0.0372149	High	High	High
High	Master Protein	Q9UK55	Protein Z-dependent protease inhibitor OS=Homo sapiens OX=9606 GN=SERPINA10 PE=1 SV=1	0	16.453	8	3	12	3	1	444	50.7	8.27	37.75	3	0	5.96569e+06	6.45723e+06	6.7728e+06	6.92954e+06	6.45723e+06	7.77455e+06	7.05378e+06	667389	0.0946145	High	High	High
High	Master Protein	Q16610	Extracellular matrix protein 1 OS=Homo sapiens OX=9606 GN=ECM1 PE=1 SV=2	0	15.793	8	3	9	3	1	540	60.6	6.71	28.92	3	0	9.00609e+06	9.37802e+06	9.00557e+06	1.04612e+07	9.37802e+06	1.03376e+07	1.00589e+07	592902	0.0589429	High	High	High
High	Master Protein	P08514	Integrin alpha-IIb OS=Homo sapiens OX=9606 GN=ITGA2B PE=1 SV=3	0	15.146	4	3	8	3	1	1039	113.3	5.38	26.49	3	0	6.30912e+06	6.59063e+06	6.27997e+06	7.32845e+06	6.59063e+06	7.20883e+06	7.04264e+06	395995	0.0562282	High	High	High
High	Master Protein	P08571	Monocyte differentiation antigen CD14 OS=Homo sapiens OX=9606 GN=CD14 PE=1 SV=2	0	15.057	5	1	7	1	1	375	40.1	6.23	30.95	1	0	696995	855851	972343	809605	855851	1.11616e+06	927205	165265	0.17824	High	High	High
High	Master Protein	A0A0B4J2B5	Immunoglobulin heavy variable 3/OR16-9 (non-functional) (Fragment) OS=Homo sapiens OX=9606 GN=IGHV3OR16-9 PE=1 SV=1	0	14.66	40	3	7	2	1	98	10.7	8.46	21.17	3	1	7.26657e+06	8.7695e+06	6.9417e+06	8.4406e+06	8.7695e+06	7.96843e+06	8.39285e+06	402664	0.0479771	High	High	High
High	Master Protein	P01034	Cystatin-C OS=Homo sapiens OX=9606 GN=CST3 PE=1 SV=1	0	14.431	19	3	7	3	1	146	15.8	8.75	22.29	3	0	20986982	2.41101e+07	2.51129e+07	2.43778e+07	2.41101e+07	2.88273e+07	2.57717e+07	2.6496e+06	0.10281	High	High	High
High	Master Protein	Q13790	Apolipoprotein F OS=Homo sapiens OX=9606 GN=APOF PE=1 SV=2	0	13.722	8	2	9	2	1	326	35.4	5.64	34.88	2	0	2.81968e+06	4.40828e+06	3.48468e+06	3.27524e+06	4.40828e+06	4.00009e+06	3.89453e+06	573845	0.147346	High	High	High
High	Master Protein	P00742	Coagulation factor X OS=Homo sapiens OX=9606 GN=F10 PE=1 SV=2	0	12.731	8	4	11	4	1	488	54.7	5.94	29.92	4	0	1.72344e+07	20540850	1.8781e+07	2.00188e+07	20540850	2.15589e+07	2.07062e+07	783223	0.0378256	High	High	High
High	Master Protein	Q14520	Hyaluronan-binding protein 2 OS=Homo sapiens OX=9606 GN=HABP2 PE=1 SV=1	0	12.145	5	3	4	3	1	560	62.6	6.54	20.64	3	0	10031753	1.47685e+07	1.15187e+07	1.16525e+07	1.47685e+07	1.32224e+07	1.32145e+07	1.55799e+06	0.1179	High	High	High
High	Master Protein	P60660	Myosin light polypeptide 6 OS=Homo sapiens OX=9606 GN=MYL6 PE=1 SV=2	0	11.812	19	2	5	2	1	151	16.9	4.65	18.04	2	0	4.80779e+06	5.38703e+06	4.7583e+06	5.58456e+06	5.38703e+06	5.46209e+06	5.4779e+06	99708.8	0.018202	High	High	High
High	Master Protein	P02753	Retinol-binding protein 4 OS=Homo sapiens OX=9606 GN=RBP4 PE=1 SV=3	0	11.717	14	3	8	3	1	201	23	6.07	24.56	3	0	1.20598e+07	1.10264e+07	1.38653e+07	1.40082e+07	1.10264e+07	1.5916e+07	1.36502e+07	2.46442e+06	0.180541	High	High	High
High	Master Protein	P05546	Heparin cofactor 2 OS=Homo sapiens OX=9606 GN=SERPIND1 PE=1 SV=3	0	11.016	8	5	13	5	1	499	57	6.9	28.01	5	0	15340240	1.65399e+07	15393325	1.78187e+07	1.65399e+07	1.76701e+07	1.73429e+07	699376	0.0403264	High	High	High
High	Master Protein	P13224	Platelet glycoprotein Ib beta chain OS=Homo sapiens OX=9606 GN=GP1BB PE=1 SV=1	0	10.835	13	3	7	3	1	206	21.7	9.31	23.47	3	0	2.5699e+06	4.43591e+06	3.38568e+06	2.98511e+06	4.43591e+06	3.88644e+06	3.76915e+06	732478	0.194335	High	High	High
High	Master Protein	P23142	Fibulin-1 OS=Homo sapiens OX=9606 GN=FBLN1 PE=1 SV=4	0	10.676	4	3	6	3	1	703	77.2	5.22	16.3	3	0	1.14236e+07	1.14367e+07	1.02034e+07	1.32693e+07	1.14367e+07	1.17126e+07	1.21395e+07	988067	0.0813926	High	High	High
High	Master Protein	P00746	Complement factor D OS=Homo sapiens OX=9606 GN=CFD PE=1 SV=5	0	10.224	22	4	5	4	1	253	27	7.71	10.98	4	0	7.33085e+06	1.13873e+07	1.58111e+07	8.51526e+06	1.13873e+07	1.81497e+07	1.26841e+07	4.94638e+06	0.389967	High	High	High
High	Master Protein	A0A0J9YXX1	Immunoglobulin heavy variable 5-10-1 OS=Homo sapiens OX=9606 GN=IGHV5-10-1 PE=3 SV=1	0	10.206	21	1	1	1	1	117	12.8	8.28	5.09	1	0	1.28639e+06	1685522	1.31383e+06	1.49422e+06	1685522	1.50816e+06	1.56263e+06	106652	0.0682511	High	Peak Found	Peak Found
High	Master Protein	P00734	Prothrombin OS=Homo sapiens OX=9606 GN=F2 PE=1 SV=2	0	10.072	4	2	7	2	1	622	70	5.9	24.01	2	0	3.62147e+06	3.31584e+06	3.41314e+06	4.20657e+06	3.31584e+06	3.91796e+06	3.81346e+06	454468	0.119175	High	High	High
High	Master Protein	P05452	Tetranectin OS=Homo sapiens OX=9606 GN=CLEC3B PE=1 SV=3	0	8.871	10	2	3	2	1	202	22.5	5.67	10.13	2	0	6212956	5555248	4.81805e+06	7.21675e+06	5555248	5.53068e+06	6.10089e+06	966443	0.15841	High	High	Peak Found
High	Master Protein	P80748	Immunoglobulin lambda variable 3-21 OS=Homo sapiens OX=9606 GN=IGLV3-21 PE=1 SV=2	0	8.839	14	1	3	1	1	117	12.4	5.29	14.84	1	0	3789886	4.02421e+06	3.80787e+06	4.4022e+06	4.02421e+06	4.37109e+06	4.26583e+06	209827	0.0491877	High	High	High
High	Master Protein	O43866	CD5 antigen-like OS=Homo sapiens OX=9606 GN=CD5L PE=1 SV=1	0	8.776	9	5	13	5	1	347	38.1	5.47	22.38	5	0	8.41222e+07	9.81318e+07	8.05508e+07	9.77134e+07	9.81318e+07	9.24649e+07	9.61034e+07	3.15798e+06	0.0328602	High	High	High
High	Master Protein	P0DJI8	Serum amyloid A-1 protein OS=Homo sapiens OX=9606 GN=SAA1 PE=1 SV=1	0	8.106	16	1	4	1	1	122	13.5	6.79	25.2	1	0	5090618	5117571	4.34952e+06	5.91309e+06	5117571	4.99285e+06	5.34117e+06	499205	0.0934637	High	High	High
High	Master Protein	P80108	Phosphatidylinositol-glycan-specific phospholipase D OS=Homo sapiens OX=9606 GN=GPLD1 PE=1 SV=3	0	7.693	3	2	7	2	1	840	92.3	6.37	16.9	2	0	1.77918e+06	1.89121e+06	921457	2.06663e+06	1.89121e+06	1.05775e+06	1.67186e+06	539023	0.322409	High	High	High
High	Master Protein	P01008	Antithrombin-III OS=Homo sapiens OX=9606 GN=SERPINC1 PE=1 SV=1	0	7.568	5	2	4	2	1	464	52.6	6.71	10.68	2	0	4.28979e+06	6.0035e+06	5.36701e+06	4.98287e+06	6.0035e+06	6.16083e+06	5.71573e+06	639534	0.11189	High	High	High
High	Master Protein	Q13418	Integrin-linked protein kinase OS=Homo sapiens OX=9606 GN=ILK PE=1 SV=2	0	7.473	5	2	4	2	1	452	51.4	8.07	10.08	2	0	1.09077e+06	1.26467e+06	1.37816e+06	1.267e+06	1.26467e+06	1.582e+06	1.37123e+06	182541	0.133123	High	High	High
High	Master Protein	P08697	Alpha-2-antiplasmin OS=Homo sapiens OX=9606 GN=SERPINF2 PE=1 SV=3	0	7.441	5	2	2	2	1	491	54.5	6.29	7.06	2	0	3.60449e+06	3.60997e+06	2.62444e+06	4.18685e+06	3.60997e+06	3.01262e+06	3.60315e+06	587145	0.162954	High	Peak Found	Peak Found
High	Master Protein	P20851	C4b-binding protein beta chain OS=Homo sapiens OX=9606 GN=C4BPB PE=1 SV=1	0	7.321	7	2	6	2	1	252	28.3	5.14	16.76	2	0	8.4421e+06	1.01332e+07	8.31271e+06	9.80605e+06	1.01332e+07	9.54222e+06	9.82715e+06	296038	0.0301245	High	High	High
High	Master Protein	O75636	Ficolin-3 OS=Homo sapiens OX=9606 GN=FCN3 PE=1 SV=2	0	7.232	8	2	2	2	1	299	32.9	6.67	6.91	2	0	1.0736e+06	1.69146e+06	2.06587e+06	1.24705e+06	1.69146e+06	2.37143e+06	1.76998e+06	566285	0.319939	High	Peak Found	High
High	Master Protein	P68363	Tubulin alpha-1B chain OS=Homo sapiens OX=9606 GN=TUBA1B PE=1 SV=1	0	7.186	6	2	5	2	1	451	50.1	5.06	13.84	2	0	785343	924356	977491	912227	924356	1.12207e+06	986217	117807	0.119454	High	High	High
High	Master Protein	A0A0B4J2D9	Immunoglobulin kappa variable 1D-13 OS=Homo sapiens OX=9606 GN=IGKV1D-13 PE=3 SV=1	0	7.045	14	1	3	1	1	117	12.6	7.84	12.33	1	0	1.23951e+06	1.42294e+06	1.51271e+06	1.43977e+06	1.42294e+06	1.73645e+06	1.53305e+06	176348	0.115031	High	High	High
High	Master Protein	A0A0B4J1X5	Immunoglobulin heavy variable 3-74 OS=Homo sapiens OX=9606 GN=IGHV3-74 PE=3 SV=1	0.006	6.98	17	2	6	1	1	117	12.8	8.66	14.74	2	0	2.45387e+06	2.38252e+06	2.31291e+06	2.85033e+06	2.38252e+06	2.655e+06	2.62928e+06	234966	0.089365	High	High	High
High	Master Protein	P01591	Immunoglobulin J chain OS=Homo sapiens OX=9606 GN=JCHAIN PE=1 SV=4	0.006	6.92	12	2	12	2	1	159	18.1	5.24	34.07	2	0	1.80877e+07	17850444	1.8189e+07	2.101e+07	17850444	2.08793e+07	1.99132e+07	1.78764e+06	0.0897712	High	High	High
High	Master Protein	P18428	Lipopolysaccharide-binding protein OS=Homo sapiens OX=9606 GN=LBP PE=1 SV=3	0.006	6.812	4	2	4	2	1	481	53.4	6.7	12.06	2	0	4.13908e+06	5.20926e+06	5.78302e+06	4.80781e+06	5.20926e+06	6.63837e+06	5.55181e+06	962158	0.173305	High	High	High
High	Master Protein	P43652	Afamin OS=Homo sapiens OX=9606 GN=AFM PE=1 SV=1	0.006	6.632	3	1	2	1	1	599	69	5.9	6.85	1	0	473213	535812	492169	549667	535812	564965	550148	14582.3	0.0265062	High	Peak Found	High
High	Master Protein	P01009	Alpha-1-antitrypsin OS=Homo sapiens OX=9606 GN=SERPINA1 PE=1 SV=3	0.006	6.499	5	2	6	2	1	418	46.7	5.59	16.51	2	0	2.78394e+06	3.24807e+06	2.75799e+06	3.23373e+06	3.24807e+06	3.16591e+06	3.2159e+06	43883.2	0.0136457	High	High	High
High	Master Protein	P01023	Alpha-2-macroglobulin OS=Homo sapiens OX=9606 GN=A2M PE=1 SV=3	0.006	6.475	1	2	4	2	1	1474	163.2	6.46	11.66	2	0	2.03939e+06	2.68203e+06	2.38534e+06	2.36889e+06	2.68203e+06	2.73815e+06	2.59636e+06	198983	0.0766393	High	High	High
High	Master Protein	P02745	Complement C1q subcomponent subunit A OS=Homo sapiens OX=9606 GN=C1QA PE=1 SV=2	0.006	6.302	9	1	7	1	1	245	26	9.11	34.44	1	0	3472775	3.93983e+06	4451351	4.03386e+06	3.93983e+06	5.10974e+06	4.36114e+06	650007	0.149045	High	High	High
High	Master Protein	P24592	Insulin-like growth factor-binding protein 6 OS=Homo sapiens OX=9606 GN=IGFBP6 PE=1 SV=1	0.006	6.076	6	1	3	1	1	240	25.3	7.81	16.68	1	0	2.52031e+06	2.7782e+06	2.21185e+06	2.92751e+06	2.7782e+06	2.539e+06	2.74824e+06	195981	0.0713117	High	High	High
High	Master Protein	A0A087WW87	Immunoglobulin kappa variable 2-40 OS=Homo sapiens OX=9606 GN=IGKV2-40 PE=3 SV=2	0.006	6.013	17	1	1	1	1	121	13.3	4.61	3.92	1	0	3.99107e+06	5.0518e+06	4.48141e+06	4.63589e+06	5.0518e+06	5.14424e+06	4.94398e+06	270787	0.0547712	High	Peak Found	Peak Found
High	Master Protein	A0A0C4DH72	Immunoglobulin kappa variable 1-6 OS=Homo sapiens OX=9606 GN=IGKV1-6 PE=3 SV=1	0.006	5.963	14	1	3	1	1	117	12.7	8.29	10.52	1	0	773530	784184	830795	898506	784184	953676	878789	86449.4	0.0983734	High	High	High
High	Master Protein	P23083	Immunoglobulin heavy variable 1-2 OS=Homo sapiens OX=9606 GN=IGHV1-2 PE=1 SV=2	0.006	5.672	11	1	3	1	1	117	13.1	9.13	10.64	1	0	983889	1.15248e+06	1.22409e+06	1.14285e+06	1.15248e+06	1.40515e+06	1.23349e+06	148734	0.12058	High	Peak Found	High
High	Master Protein	P07737	Profilin-1 OS=Homo sapiens OX=9606 GN=PFN1 PE=1 SV=2	0.006	5.558	13	1	1	1	1	140	15	8.27	4.78	1	0										Not Found	Not Found	High
High	Master Protein	P04406	Glyceraldehyde-3-phosphate dehydrogenase OS=Homo sapiens OX=9606 GN=GAPDH PE=1 SV=3	0.006	5.245	4	1	1	1	1	335	36	8.46	2.84	1	0	1040403	1.3876e+06	947226	1.2085e+06	1.3876e+06	1.08733e+06	1.22781e+06	151064	0.123035	High	Peak Found	Peak Found
High	Master Protein	Q15582	Transforming growth factor-beta-induced protein ig-h3 OS=Homo sapiens OX=9606 GN=TGFBI PE=1 SV=1	0.005	5.187	2	1	3	1	1	683	74.6	7.71	9.52	1	0	528315	551437	507034	613672	551437	582028	582379	31119	0.0534343	High	High	High
High	Master Protein	A0A075B6I0	Immunoglobulin lambda variable 8-61 OS=Homo sapiens OX=9606 GN=IGLV8-61 PE=3 SV=7	0.005	5.142	20	2	2	2	1	122	12.8	4.55	6.08	2	0	4.86618e+06	6.20953e+06	5225220	5.65238e+06	6.20953e+06	5.99807e+06	5.95333e+06	281257	0.0472437	Peak Found	High	Peak Found
High	Master Protein	P01700	Immunoglobulin lambda variable 1-47 OS=Homo sapiens OX=9606 GN=IGLV1-47 PE=1 SV=2	0.005	5.056	11	1	3	1	1	117	12.3	5.91	11.65	1	0										High	High	High
High	Master Protein	P04264	Keratin, type II cytoskeletal 1 OS=Homo sapiens OX=9606 GN=KRT1 PE=1 SV=6	0.005	4.929	2	1	4	1	1	644	66	8.12	11.41	1	0	181866	223746	323058	211249	223746	370841	268612	88752.7	0.330412	High	High	High
High	Master Protein	P33908	Mannosyl-oligosaccharide 1,2-alpha-mannosidase IA OS=Homo sapiens OX=9606 GN=MAN1A1 PE=1 SV=3	0.005	4.768	2	1	1	1	1	653	72.9	6.47	3.18	1	0	756846	670347	776109	879126	670347	890901	813458	124078	0.152531	Peak Found	High	Peak Found
High	Master Protein	P02774	Vitamin D-binding protein OS=Homo sapiens OX=9606 GN=GC PE=1 SV=1	0.005	4.723	2	1	1	1	1	474	52.9	5.54	4.2	1	0										High	Not Found	Not Found
High	Master Protein	P11021	Endoplasmic reticulum chaperone BiP OS=Homo sapiens OX=9606 GN=HSPA5 PE=1 SV=2	0.005	4.703	2	1	3	1	1	654	72.3	5.16	8.6	1	0	332709	349429	357770	386464	349429	410687	382193	30851.6	0.0807226	High	High	High
High	Master Protein	P68871	Hemoglobin subunit beta OS=Homo sapiens OX=9606 GN=HBB PE=1 SV=2	0.005	4.6	13	1	2	1	1	147	16	7.28	6.49	1	0	103112	149730	155194	119771	149730	178148	149217	29191.9	0.195634	High	Peak Found	High
High	Master Protein	A0A075B6S5	Immunoglobulin kappa variable 1-27 OS=Homo sapiens OX=9606 GN=IGKV1-27 PE=3 SV=1	0.005	4.473	14	1	1	1	1	117	12.7	8.29	2.56	1	0	417143	535624	508726	484539	535624	583970	534711	49721.6	0.0929878	High	Peak Found	Peak Found
High	Master Protein	A0A0A0MRZ8	Immunoglobulin kappa variable 3D-11 OS=Homo sapiens OX=9606 GN=IGKV3D-11 PE=3 SV=6	0.005	4.38	14	2	8	2	1	115	12.6	5.29	18.31	2	0	26192248	31503414	27864968	3.0424e+07	31503414	3.19864e+07	3.13046e+07	799945	0.0255536	High	High	High
High	Master Protein	Q9BYE2	Transmembrane protease serine 13 OS=Homo sapiens OX=9606 GN=TMPRSS13 PE=2 SV=4	0.005	4.248	1	1	6	1	1	586	63.1	8.63	14.02	1	0	21462185	34769943	24292441	2.49297e+07	34769943	2.78855e+07	2.9195e+07	5.04913e+06	0.172945	High	High	High
High	Master Protein	A0A075B6H7	Immunoglobulin kappa variable 3-7 (non-functional) (Fragment) OS=Homo sapiens OX=9606 GN=IGKV3-7 PE=1 SV=1	0.005	4.183	23	2	7	2	1	116	12.8	5.25	17.9	2	0	1.58701e+07	1.9347e+07	1.77541e+07	1.84342e+07	1.9347e+07	2.03801e+07	1.93871e+07	973574	0.0502177	High	High	High
High	Master Protein	P06753	Tropomyosin alpha-3 chain OS=Homo sapiens OX=9606 GN=TPM3 PE=1 SV=2	0.005	4.113	5	1	3	1	1	285	32.9	4.72	9.61	1	0	3.10048e+06	3.27629e+06	2.87001e+06	3.60141e+06	3.27629e+06	3.29451e+06	3.39073e+06	182674	0.0538744	High	High	High
High	Master Protein	Q9UJJ9	N-acetylglucosamine-1-phosphotransferase subunit gamma OS=Homo sapiens OX=9606 GN=GNPTG PE=1 SV=1	0.005	3.945	7	1	1	1	1	305	34	6.95	3.22	1	0		278628			278628		278628			Not Found	High	Not Found
High	Master Protein	P27918	Properdin OS=Homo sapiens OX=9606 GN=CFP PE=1 SV=2	0.005	3.858	2	2	5	2	1	469	51.2	7.9	12.06	2	0	88382.4	715543	461437	102662	715543	529687	449297	314249	0.699424	High	High	High
High	Master Protein	P10720	Platelet factor 4 variant OS=Homo sapiens OX=9606 GN=PF4V1 PE=1 SV=1	0.005	3.818	9	1	3	1	1	104	11.5	9.1	9.91	1	0	12236661	18414516	16396086	1.42137e+07	18414516	1.88212e+07	1.71498e+07	2.55087e+06	0.14874	High	High	High
High	Master Protein	P11142	Heat shock cognate 71 kDa protein OS=Homo sapiens OX=9606 GN=HSPA8 PE=1 SV=1	0.005	3.755	2	1	3	1	1	646	70.9	5.52	8.77	1	0	311344	295598	362962	361647	295598	416647	357964	60608.4	0.169314	High	High	High
High	Master Protein	P03951	Coagulation factor XI OS=Homo sapiens OX=9606 GN=F11 PE=1 SV=1	0.004	3.593	2	1	2	1	1	625	70.1	8.1	5.54	1	0	3.80893e+06	4001043	4.05693e+06	4.42432e+06	4001043	4.65698e+06	4.36078e+06	332554	0.0762602	High	High	Peak Found
High	Master Protein	P00488	Coagulation factor XIII A chain OS=Homo sapiens OX=9606 GN=F13A1 PE=1 SV=4	0.004	3.574	3	1	1	1	1	732	83.2	6.09	2.79	1	0	158345	162104		183928	162104		173016	15431.4	0.0891904	High	Peak Found	Not Found
High	Master Protein	P01602	Immunoglobulin kappa variable 1-5 OS=Homo sapiens OX=9606 GN=IGKV1-5 PE=1 SV=2	0.004	3.505	9	1	1	1	1	117	12.8	8.28	2.81	1	0	1.59657e+06	1.58969e+06	1.7283e+06	1.85452e+06	1.58969e+06	1.98393e+06	1.80938e+06	200957	0.111064	High	Peak Found	Peak Found

## Sheet: PeptideGroups
Confidence	Sequence	Modifications	Qvality PEP	Qvality q-value	# Protein Groups	# Proteins	# PSMs	Master Protein Accessions	# Missed Cleavages	Theo. MH+ [Da]	# Razor Quan Results	Abundances (Grouped): F1	Abundances (Grouped): F2	Abundances (Grouped): F3	Abundances (Normalized): F1: Sample	Abundances (Normalized): F2: Sample	Abundances (Normalized): F3: Sample	Average	SD	RSD	quantified in Samples	Quan Info	Found in Sample: [S1] F1: Sample	Found in Sample: [S2] F2: Sample	Found in Sample: [S3] F3: Sample	Percolator q-Value (by Search Engine): Sequest HT	Percolator PEP (by Search Engine): Sequest HT	XCorr (by Search Engine): Sequest HT	Top Apex RT [min]
High	AAAATGTIFTFR		0.00018254	0	1	2	3	P05154	0	1226.65	0	3.0705e+06	2.71544e+06	2904573	3.56575e+06	2.71544e+06	3.33297e+06	3.20472e+06	439423	0.137118	3		High	High	High	0	3.157e-06	4.11	23.04
High	NSEEFAAAMSR		0.000469876	0	1	1	6	P04114	0	1212.53	0	19128558	20839626	19894236	2.22138e+07	20839626	2.28284e+07	2.19606e+07	1.01829e+06	0.046369	3		High	High	High	0	3.753e-05	3.61	23.78
High	NRNVHSGSTFFKYYLQGAK		1.61443e-06	0	1	1	3	Q14624	2	2217.12	0		1.05001e+06	939863		1.05001e+06	1.07848e+06	1.06425e+06	20135.5	0.01892	2		High	High	High	0	4.867e-09	6.31	15.39
High	NRNVHSGSTFFK		3.93934e-05	0	1	1	7	Q14624	1	1393.7	0	9.05044e+06	1.9081e+07	1.47029e+07	1.05102e+07	1.9081e+07	1.68714e+07	1.54875e+07	4.44983e+06	0.287317	3		High	High	High	0	3.873e-07	5.44	15.32
High	NRNNALDFVTK		0.00140237	0	1	1	5	P04114	1	1291.68	0	4.17333e+06	5863842	4.12244e+06	4.84646e+06	5863842	4.73046e+06	5.14692e+06	623576	0.121155	3		High	High	High	0	5.8e-05	4.23	18.31
High	NRLAELPADALGPLQR		9.80903e-06	0	1	1	3	P35858	1	1733.97	0	3872882	5612853	4251318	4.49755e+06	5612853	4.87834e+06	4.99625e+06	566924	0.11347	3		High	High	High	0	1.962e-07	5.67	20.59
High	NRDVVLTTTFVDDIK		3.93934e-05	0	1	1	3	P02748	1	1735.92	0	3110099	3.43906e+06	3.43666e+06	3.61173e+06	3.43906e+06	3.94353e+06	3.66477e+06	256386	0.0699597	3		High	High	High	0	5.308e-06	5.17	21.28
High	NQVSLTCLVK	1xCarbamidomethyl [C7]	0.00857623	0	4	4	3	P01857; P01861; P01859; P01860	0	1161.63	0	2708118	3.32535e+06	3.12887e+06	3.14492e+06	3.32535e+06	3.59035e+06	3.35354e+06	224051	0.0668102	3	Shared	High	High	High	0	0.000664	2.97	22.01
High	NQGILEFYGDDIALLK		1.36747e-05	0	2	2	8	P06681; B4E1Z4	0	1808.94	0	186820	139807	189361	216953	139807	217290	191350	44637.9	0.233279	3	Shared	High	High	High	0	2.314e-05	3.68	35.37
High	NPSSAGSWNSGSSGPGSTGNR		2.02655e-07	0	1	1	1	P02671	0	1963.85	0	322922	364361	323805	375007	364361	371563	370310	5432.33	0.0146697	3		High	Peak Found	Peak Found	0	2.835e-10	5.62	25.87
High	NPNLPPETVDSLKNILTSNNIDVK		9.31835e-08	0	1	1	6	P05090	1	2635.39	0	5468040	5942807	5.71219e+06	6.34999e+06	5942807	6.55468e+06	6.28249e+06	311470	0.0495774	3		High	High	High	0	6.039e-10	5.48	23.73
High	NSLFEYQKNNKDSHSLTTNIMEILR		3.71411e-06	0	1	1	3	P02671	2	2995.49	0	1.52661e+07	1.87282e+07	8.74843e+06	1.77284e+07	1.87282e+07	1.00387e+07	1.54984e+07	4.7546e+06	0.306779	3		High	High	Peak Found	0	1.522e-08	5.62	17.91
High	NPNLPPETVDSLK		0.000638478	0	1	1	6	P05090	0	1423.74	0	3478059	4377398	4.1295e+06	4.03904e+06	4377398	4.73856e+06	4.385e+06	349822	0.0797769	3		High	High	High	0	3.102e-05	3.06	24.86
High	NNLELSTPLKIETISHEDLQR		1.84351e-08	0	1	1	3	P07225	1	2450.29	0	4.08175e+06	3.78872e+06	3.50447e+06	4.74011e+06	3.78872e+06	4.02134e+06	4.18339e+06	495962	0.118555	3		High	High	High	0	1.06e-11	7.38	19.96
High	NNKDSHSLTTNIMEILR	1xOxidation [M13]	9.27084e-08	0	1	1	6	P02671	1	2002	0	9.52691e+06	1.37309e+07	10816999	1.10635e+07	1.37309e+07	1.24124e+07	1.24023e+07	1.3337e+06	0.107537	3		High	High	High	0	9.686e-11	6.89	18.39
High	NNKDSHSLTTNIMEILR		6.70059e-09	0	1	1	16	P02671	1	1986.01	0	169089934	202368601	139836024	1.96363e+08	202368601	1.6046e+08	1.86397e+08	2.26619e+07	0.121578	3		High	High	High	0	5.018e-11	6.59	18.23
High	NNEGTYYSPNYNPQSR		3.33609e-06	0	1	1	4	P00450	0	1903.82	0	2204775	2.67645e+06	2.2891e+06	2.56039e+06	2.67645e+06	2.62672e+06	2.62119e+06	58229.9	0.0222151	3		High	High	High	0	1.509e-08	5.03	26.13
High	NMEVSVATTTK		0.0015218	0	1	1	3	P04114	0	1180.59	0	4.31188e+06	4.13275e+06	4079408	5.00735e+06	4.13275e+06	4.68108e+06	4.60706e+06	441973	0.0959339	3		High	High	High	0	0.0001772	3.12	23.47
High	NMEQFQVSVSVAPNAK		1.39201e-06	0	1	1	9	Q14624	0	1748.86	0	7.46267e+06	7254285	7.58459e+06	8.66635e+06	7254285	8.70323e+06	8.20795e+06	826108	0.100647	3		High	High	High	0	3.965e-09	4.69	25.76
High	NIQSLEVIGK		0.00739957	0	1	1	6	P02775	0	1100.63	0	34872704	33043524	36819716	4.04974e+07	33043524	4.22502e+07	3.85971e+07	4.8887e+06	0.12666	3		High	High	High	0	0.0004969	2.84	22.89
High	NLQPASEYTVSLVAIK		0.000403087	0	1	1	1	P02751	0	1732.95	0	474533	576209	554515	551071	576209	636300	587860	43792.5	0.0744947	3		Peak Found	Peak Found	High	0	9.376e-06	2.78	25.47
High	NLQNNAEWVYQGAIR		8.58836e-06	0	1	1	13	P04114	0	1775.88	0	48547962	56428116	51438980	5.63784e+07	56428116	5.90257e+07	5.72774e+07	1.51427e+06	0.0264375	3		High	High	High	0	6.58e-08	4.78	24.85
High	NIQEYLSILTDPDGKGKEK		5.16405e-07	0	1	1	6	P04114	2	2148.12	0	9.1e+06	1.06582e+07	7.65126e+06	1.05678e+07	1.06582e+07	8.77974e+06	1.00019e+07	1.05938e+06	0.105918	3		High	High	High	0	6.621e-09	5.66	19.57
High	NPLVWVHASPEHVVVTR		8.69792e-07	0	1	1	3	Q14624	0	1940.05	0	2.28663e+06	3.92138e+06	3.34236e+06	2.65544e+06	3.92138e+06	3.83533e+06	3.47072e+06	707360	0.203808	3		High	High	High	0	2.081e-09	6.22	17.69
High	NIQEYLSILTDPDGKGK		4.77119e-06	0	1	1	2	P04114	1	1890.98	0	1.4821e+06	1.58842e+06	1.26849e+06	1.72115e+06	1.58842e+06	1.45558e+06	1.58839e+06	132786	0.083598	3		High	High	Peak Found	0	2.149e-08	4.87	22.52
High	NSLYLQMNSLR		0.00030122	0	1	11	3	A0A0B4J2B5	0	1338.68	0	3149172	3547576	3.27737e+06	3.65711e+06	3547576	3.76075e+06	3.65515e+06	106601	0.0291646	3		High	High	High	0	2.673e-05	3.72	22.75
High	NSVIKVPMMNSK		0.00108071	0	1	1	5	P05155	1	1347.71	0	4811603	6.58526e+06	4.93577e+06	5.58768e+06	6.58526e+06	5.66374e+06	5.94556e+06	555301	0.0933976	3		High	High	High	0	0.0001087	3.43	18.35
High	QFTSSTSYNR		0.00217579	0	1	1	6	P02671	0	1190.54	0	1.2523e+07	1.26837e+07	1.16319e+07	1.45428e+07	1.26837e+07	1.33475e+07	1.35247e+07	942134	0.0696604	3		High	High	High	0	9.377e-05	2.95	22.51
High	QEPSQGTTTFAVTSILR		5.13772e-07	0	1	1	18	P01876	0	1835.95	0	8.12567e+06	8.5753e+06	8.44804e+06	9.43627e+06	8.5753e+06	9.69404e+06	9.23521e+06	585845	0.0634361	3		High	High	High	0	5.233e-08	5.41	26.31
High	QEMSKDLEEVKAK		0.00239745	0	1	1	2	P02647	2	1534.78	0	3.56679e+06	2.99094e+06	2.98183e+06	4.14209e+06	2.99094e+06	3.42162e+06	3.51822e+06	581625	0.165318	3		High	Peak Found	High	0	0.0006267	3.54	17.6
High	QELSEAEQATR		0.00105885	0	1	1	4	P01024	0	1261.6	0	3.25591e+06	3.0082e+06	3.07316e+06	3.78106e+06	3.0082e+06	3.52642e+06	3.43856e+06	393853	0.11454	3		High	High	High	0	6.693e-05	3.62	24.56
High	QEDVIATANLSR		0.000153422	0	1	2	1	Q9Y490	0	1316.68	0	397378			461472			461472			1		High	Not Found	Not Found	0	2.496e-06	3.82	25.59
High	QDGSVDFGR		0.00853271	0	1	1	21	P02675	0	980.443	0	2.70707e+08	252329724	2.57909e+08	3.1437e+08	252329724	2.95947e+08	2.87549e+08	3.18612e+07	0.110803	3		High	High	High	0.0001982	0.001387	3.19	25.01
High	QAVDTAVDGVFIR		1.53022e-05	0	1	1	29	P19827	0	1390.73	0	4.10669e+07	4.56324e+07	4.46441e+07	4.76907e+07	4.56324e+07	5.12286e+07	4.81839e+07	2.83055e+06	0.0587448	3		High	High	High	0	1.058e-07	4.57	25.2
High	NYNLVESLK		0.00998944	0	1	1	3	P05546	0	1079.57	0	4.0242e+06	4.76999e+06	4885849	4.67328e+06	4.76999e+06	5.60646e+06	5.01658e+06	513137	0.102288	3		High	High	High	0.0001982	0.001542	2.49	22.07
High	NYCGLPGEYWLGNDKISQLTR	1xCarbamidomethyl [C3]	1.11165e-06	0	1	1	2	P02675	1	2484.2	0	1728570	2.48737e+06	1996713	2.00738e+06	2.48737e+06	2.29121e+06	2.26198e+06	241326	0.106688	3		Peak Found	High	High	0	2.913e-09	5.53	22.22
High	NWRDPDQTDGLGLSYLSSHIANVER		6.78466e-12	0	1	1	7	P06396	1	2843.37	0	2.17344e+07	2.28991e+07	20385704	2.524e+07	2.28991e+07	2.33924e+07	2.38438e+07	1.23404e+06	0.0517551	3		High	High	High	0	3.886e-16	9.91	21.34
High	NSVDELNNNVEAVSQTSSSSFQYMYLLK		7.57512e-09	0	1	1	22	P02675	0	3167.48	0	2.37688e+06	1.41879e+06	704908	2.76025e+06	1.41879e+06	808875	1.66264e+06	998281	0.60042	3		High	High	High	0	3.135e-12	8.49	40.96
High	NWIQYKEGFGHLSPTGTTEFWLGNEK		2.56266e-11	0	1	1	5	P02679	1	3039.46	0	1.59631e+07	19648755	1.56277e+07	1.85378e+07	19648755	1.79326e+07	1.87064e+07	870405	0.0465298	3		High	High	High	0	7.591e-14	9.36	19.15
High	NVQFNYPHTSVTDVTQNNFHNYFGGSEIVVAGK		3.30148e-08	0	1	1	3	P19823	0	3683.75	0	3799800	4207405	3465251	4.41268e+06	4207405	3.97634e+06	4.19881e+06	218297	0.0519902	3		High	High	High	0	8.016e-11	7.33	21.43
High	NVPLPVIAELPPKVSVFVPPRDGFFGNPR		6.73632e-07	0	1	1	24	P01871	2	3158.75	0	3.836e+07	4.24024e+07	3.67018e+07	4.45471e+07	4.24024e+07	4.21149e+07	4.30215e+07	1.32906e+06	0.0308929	3		High	High	High	0	3.266e-08	6.99	21.23
High	NVPLPVIAELPPKVSVFVPPR		7.99361e-08	0	1	1	7	P01871	1	2268.35	0	1.18412e+07	1.27641e+07	1.28812e+07	1.37511e+07	1.27641e+07	1.47811e+07	1.37654e+07	1.00855e+06	0.0732668	3		High	High	High	0	7.921e-11	5.9	22.5
High	NVPLPVIAELPPK		0.00515377	0	1	1	3	P01871	0	1386.84	0	1.26506e+07	1.61687e+07	1.61928e+07	1.46911e+07	1.61687e+07	1.85811e+07	1.64803e+07	1.96363e+06	0.11915	3		High	High	Peak Found	0	0.0003183	3.31	24.43
High	NVHSGSTFFKYYLQGAK		4.73518e-05	0	1	1	5	Q14624	1	1946.98	0	3.18749e+06	5.00393e+06	5827681	3.70161e+06	5.00393e+06	6.6872e+06	5.13092e+06	1.49684e+06	0.291729	3		High	High	High	0	6.979e-06	5.06	16.65
High	NVHSGSTFFK		0.000820137	0	1	1	6	Q14624	0	1123.55	0	25655061	43680619	41880761	2.9793e+07	43680619	4.80577e+07	4.05105e+07	9.5361e+06	0.235399	3		High	High	High	0	2.476e-05	3.53	16.89
High	NVGSQTLQTFK		0.00109741	0	1	1	3	P08514	0	1222.64	0	2.34481e+06	2.87797e+06	2.32973e+06	2.72301e+06	2.87797e+06	2.67334e+06	2.75811e+06	106735	0.0386985	3		High	High	High	0	0.0001754	3	22.55
High	NTLYLQMNSLR		0.00124056	0	1	10	3	A0A0B4J1X5	0	1352.7	0	2.45387e+06	2.38252e+06	2.31291e+06	2.84966e+06	2.38252e+06	2.65403e+06	2.62874e+06	234598	0.0892436	3		High	High	High	0	4.367e-05	2.9	22.91
High	NTFAEVTGLSPGVTYYFK		3.91848e-07	0	1	1	2	P02751	0	1993.99	0	2.12374e+06	2.34279e+06	2233615	2.46628e+06	2.34279e+06	2.56305e+06	2.45737e+06	110399	0.0449255	3		Peak Found	High	High	0	3.544e-09	5.98	26.34
High	NTEILTGSWSDQTYPEGTQAIYK		8.49751e-10	0	1	1	22	P08603	0	2602.23	0	1.72155e+07	2.25672e+07	2.21477e+07	1.99922e+07	2.25672e+07	2.54142e+07	2.26579e+07	2.71215e+06	0.1197	3		High	High	High	0	3.293e-11	6.07	29.56
High	NVVFVIDKSGSMSGR		1.37447e-05	0	1	1	3	Q14624	1	1595.82	0	10200741	12446466	9722122	1.1846e+07	12446466	1.1156e+07	1.18162e+07	645735	0.0546484	3		High	High	High	0	4.873e-06	3.81	20.44
High	NILTSNNIDVKK		0.00157719	0	1	1	3	P05090	1	1358.76	0	5.27395e+06	5.24732e+06	5220950	6.12459e+06	5.24732e+06	5.99099e+06	5.78763e+06	472667	0.0816684	3		High	High	High	0	6.898e-05	4.39	19.22
High	NILTSNNIDVK		0.00840348	0	1	1	4	P05090	0	1230.67	0	13578009	13096242	11803406	1.5768e+07	13096242	1.35443e+07	1.41362e+07	1.43087e+06	0.10122	3		High	High	High	0.0001982	0.001871	2.34	23.11
High	NLAVSQVVHK		0.000970765	0	1	1	3	P01011	0	1094.63	0	7229694	9286862	7781759	8.39579e+06	9286862	8.92949e+06	8.87071e+06	448435	0.0505523	3		High	High	High	0	3.119e-05	3.6	18.13
High	MKPVPDLVPGNFKSQLQKVPPEWK		4.45261e-07	0	1	1	4	P02671	2	2762.51	0	6.66852e+06	11315826	10467097	7.7441e+06	11315826	1.20109e+07	1.03569e+07	2.28931e+06	0.221042	3		High	High	High	0	8.351e-10	4.34	17.11
High	MKPVPDLVPGNFKSQLQK		2.59696e-06	0	1	1	5	P02671	1	2026.12	0	7.47216e+06	9625250	6889739	8.67737e+06	9625250	7.9059e+06	8.73617e+06	861181	0.0985764	3		High	High	High	0	0.0001681	4.79	17.76
High	MKPVPDLVPGNFK	1xOxidation [M1]	6.20851e-05	0	1	1	12	P02671	0	1457.78	0	48355812	62572838	45735520	5.61552e+07	62572838	5.2481e+07	5.70697e+07	5.10767e+06	0.0894989	3		High	High	High	0	1.841e-06	3.92	19.04
High	MKPVPDLVPGNFK		9.44084e-05	0	1	1	5	P02671	0	1441.79	0	352810344	384070728	290954920	4.09716e+08	384070728	3.33868e+08	3.75885e+08	3.8581e+07	0.102641	3		High	High	High	0	0.0002919	3.73	19.01
High	MKGLIDEVNQDFTNRINK	1xOxidation [M1]	4.35001e-10	0	1	1	6	P02671	2	2151.09	0	2.28781e+07	2.51579e+07	20515757	2.65682e+07	2.51579e+07	2.35416e+07	2.50892e+07	1.51445e+06	0.0603627	3		High	High	High	0	6.289e-14	8.91	18.83
High	MKGLIDEVNQDFTNRINK		9.48557e-09	0	1	1	10	P02671	2	2135.09	0	1.9077e+08	1.67404e+08	136628696	2.2154e+08	1.67404e+08	1.5678e+08	1.81908e+08	3.47308e+07	0.190925	3		High	High	High	0	4.27e-12	7.63	18.8
High	MKGLIDEVNQDFTNR	1xOxidation [M1]	0.000120044	0	1	1	4	P02671	1	1795.86	0	12878819	15217703	14077829	1.49561e+07	15217703	1.61542e+07	1.54426e+07	629922	0.0407911	3		High	High	High	0	1.775e-06	4.83	21.24
High	MKGLIDEVNQDFTNR		5.95863e-07	0	1	1	10	P02671	1	1779.87	0	119089710	115344219	95075511	1.38298e+08	115344219	1.09098e+08	1.20913e+08	1.53759e+07	0.127165	3		High	High	High	0	1.245e-09	5	21.19
High	MGPTELLIEMEDWKGDKVK	1xOxidation [M1]	2.28496e-08	0	1	1	5	P02675	2	2235.1	0	27085004	35754755	28075771	3.14536e+07	35754755	3.22167e+07	3.31417e+07	2.29493e+06	0.0692461	3		High	High	High	0	5.594e-10	7.07	19.21
High	MGPTELLIEMEDWKGDKVK		9.83111e-09	0	1	1	10	P02675	2	2219.11	0	263227170	2.78574e+08	1.98637e+08	3.05684e+08	2.78574e+08	2.27934e+08	2.70731e+08	3.9464e+07	0.145769	3		High	High	High	0	6.339e-10	7.44	19.14
High	MKQTVEAMK		0.00482328	0	1	1	3	P19823	1	1065.54	0	5235640	5.47394e+06	7.24954e+06	6.08011e+06	5.47394e+06	8.31877e+06	6.62427e+06	1.49845e+06	0.226206	3		High	High	High	0	0.000279	3.99	17.21
High	MGPTELLIEMEDWKGDK		1.82961e-07	0	1	1	8	P02675	1	1991.95	0	1.80658e+06	4.68203e+06	3.72179e+06	2.09797e+06	4.68203e+06	4.27071e+06	3.68357e+06	1.38849e+06	0.37694	3		High	High	High	0	2.47e-10	6.04	24.31
High	MGNFPWQVFTNIHGR		3.04285e-06	0	1	1	5	P00736	0	1803.87	0	18826284	24865832	16754368	2.18628e+07	24865832	1.92255e+07	2.19847e+07	2.82216e+06	0.128369	3		High	High	High	0	5.052e-08	4.8	19.76
High	MGLAFESTK		0.00920912	0	1	1	6	P04114	0	983.487	0	42118796	36269520	30671596	4.89122e+07	36269520	3.51953e+07	4.01257e+07	7.6283e+06	0.19011	3		High	High	High	0.0001982	0.001696	2.79	21.92
High	MFTTAPDQVDKEDEDFQESNK		5.29773e-07	0	1	1	4	P00450	1	2474.07	0	1.86496e+06	1.75166e+06	1.76942e+06	2.16576e+06	1.75166e+06	2.03039e+06	1.9826e+06	211147	0.1065	3		High	High	High	0	1.98e-08	5.39	25.62
High	MESLGITSR		0.00810946	0	1	1	3	P07357	0	993.503	0	18138368	16206257	14246296	2.10639e+07	16206257	1.63475e+07	1.78726e+07	2.76473e+06	0.154691	3		High	High	High	0.0001982	0.00112	2.98	22.69
High	MELERPGGNEITR	1xOxidation [M1]	0.00344459	0	1	1	9	P02671	0	1517.74	0	41218487	4.40541e+07	4.02289e+07	4.78667e+07	4.40541e+07	4.61623e+07	4.60277e+07	1.90984e+06	0.0414934	3		High	High	High	0.0001982	0.001871	3.36	19.99
High	MELERPGGNEITR		0.00435563	0	1	1	6	P02671	0	1501.74	0	463345840	516030144	381894260	5.3808e+08	516030144	4.3822e+08	4.97443e+08	5.24607e+07	0.105461	3		High	High	High	0	0.0008116	3.29	19.91
High	MDYPKQTQVSVLPEGGETPLFKQFFK		7.47971e-08	0	1	1	2	P06396	2	3014.53	0	1.35614e+06	1872888	618469	1.57488e+06	1872888	709687	1.38582e+06	604208	0.435994	3		High	High	Peak Found	0	4.892e-10	7.58	20.89
High	MDYPKQTQVSVLPEGGETPLFK	1xOxidation [M1]	1.23762e-06	0	1	1	3	P06396	1	2480.24	0	1.58301e+06	1.63105e+06	1685737	1.83833e+06	1.63105e+06	1.93437e+06	1.80125e+06	155021	0.0860628	3		High	High	High	0	3.361e-07	5.56	23.78
High	MDYPKQTQVSVLPEGGETPLFK		4.06123e-07	0	1	1	6	P06396	1	2464.24	0	18075154	16745055	15988424	2.09905e+07	16745055	1.83465e+07	1.8694e+07	2.14397e+06	0.114687	3		High	High	High	0	2.867e-08	5.75	23.62
High	MDYKGDATVFFILPNQGK		8.43675e-05	0	1	1	5	P29622	1	2044.02	0	6674472	6.19451e+06	4.71895e+06	7.75101e+06	6.19451e+06	5.41494e+06	6.45349e+06	1.18937e+06	0.184299	3		High	High	High	0	1.017e-05	4.73	23.1
High	MGPTELLIEMEDWK		4.4417e-06	0	1	1	6	P02675	0	1691.8	0	885752	1.04447e+06	1.0055e+06	1.02862e+06	1.04447e+06	1.1538e+06	1.07563e+06	68159.1	0.0633669	3		High	High	High	0	1.944e-08	4.34	41.69
High	MLEEIMKYEASILTHDSSIR		1.00075e-09	0	1	1	4	P02679	1	2366.17	0	7.02102e+06	8.01008e+06	5.54916e+06	8.15345e+06	8.01008e+06	6.3676e+06	7.51038e+06	992266	0.132119	3		High	High	High	0	1.956e-13	7	19.7
High	MLETVRTPALHFK		0.0112847	0	1	1	1	P04114	1	1542.85	0	1.60322e+06	2.85112e+06	3.08334e+06	1.8618e+06	2.85112e+06	3.53809e+06	2.75034e+06	842678	0.306391	3		Peak Found	Peak Found	High	0	0.0008741	2.69	16.49
High	MLTPEHVFIHPGWK		8.18194e-05	0	1	1	6	P09871	0	1691.87	0	14592918	26736632	23779843	1.69466e+07	26736632	2.72871e+07	2.36568e+07	5.81768e+06	0.24592	3		High	High	High	0	1.145e-06	5.1	16.56
High	NLASRPYTFHSHGITYYK		0.00594427	0	1	1	2	P00450	0	2155.07	0	585804	1.44032e+06	948447	680289	1.44032e+06	1.08833e+06	1.06965e+06	380362	0.355595	3		Peak Found	High	High	0	0.0003685	4.96	15.39
High	NKYGMVAQVTQTLKLEDTPK		1.41294e-10	0	1	1	6	P04114	2	2264.2	0	9107014	10866154	7.8907e+06	1.05759e+07	10866154	9.0545e+06	1.01655e+07	973054	0.0957211	3		High	High	High	0	3.658e-12	7.89	18.63
High	NKKEFDHNSNIR		7.93483e-05	0	1	1	4	P08603	2	1501.75	1	10995324	22255454	17619430	1.27688e+07	22255454	2.02181e+07	1.84141e+07	4.994e+06	0.271205	3		High	High	High	0	1.011e-06	5.25	14.89
High	NKADKPLSIHPQGIR		4.18852e-05	0	1	1	3	P12259	1	1673.94	0	514566	856361	1.00858e+06	597562	856361	1.15734e+06	870421	280153	0.321859	3		High	High	High	0	4.198e-07	5.11	15.43
High	NHMQYEIVIK		0.00124691	0	1	1	3	P19827	0	1274.66	0	9203875	11309626	6.3877e+06	1.06884e+07	11309626	7.32982e+06	9.77594e+06	2.14106e+06	0.219013	3		High	High	High	0	4.379e-05	4.13	17.77
High	NGQWSEPPK		0.00790573	0	3	3	5	P36980; P08603; Q03591	0	1042.5	0	6254170	7.55913e+06	6988673	7.26292e+06	7.55913e+06	8.01943e+06	7.61383e+06	381209	0.050068	3	Shared	High	High	High	0.0001982	0.00116	3.1	21.71
High	NFRTEHYEEQIEAFK		2.96607e-06	0	1	1	6	P02748	1	1940.91	0	6.0828e+06	6.86846e+06	5.59676e+06	7.06391e+06	6.86846e+06	6.42223e+06	6.78487e+06	328910	0.0484771	3		High	High	High	0	1.119e-08	6.26	17.61
High	NFPSPVDAAFR		0.0068555	0	1	1	7	P02790	0	1220.61	0	109381680	111177592	110117080	1.27024e+08	111177592	1.26358e+08	1.2152e+08	8.96295e+06	0.073757	3		High	High	High	0	0.0004486	2.22	23.55
High	NFPDLNTYIYYNEK		5.35319e-05	0	1	1	1	P15169	0	1793.84	0	1137774		610480	1.32129e+06		700520	1.0109e+06	438950	0.434215	2		High	Not Found	Peak Found	0	5.892e-07	3.3	26.59
High	NDLISATKTQVADAKR		1.52242e-05	0	1	1	3	P19823	2	1730.94	0	1.86583e+06	2.05411e+06	1.31406e+06	2.16677e+06	2.05411e+06	1.50788e+06	1.90958e+06	352421	0.184554	3		High	High	High	0	2.54e-06	4.34	18.43
High	NAHLKKQNLER		0.0068905	0	1	1	6	P02748	2	1350.76	0	431333	528891	451476	500903	528891	518064	515953	14112.7	0.0273528	3		High	High	High	0.0001982	0.001398	3.35	14.03
High	MYYSAVDPTKDIFTGLIGPMK	1xOxidation [M1]	4.26286e-08	0	1	1	3	P00450	1	2363.17	0	2811054	3.48199e+06	3568233	3.26446e+06	3.48199e+06	4.09451e+06	3.61365e+06	430406	0.119106	3		High	High	High	0	3.344e-11	5.96	23.64
High	MYYSAVDPTKDIFTGLIGPMK		3.51032e-08	0	1	1	9	P00450	1	2347.17	0	24899937	2.52397e+07	2.28262e+07	2.89161e+07	2.52397e+07	2.61928e+07	2.67829e+07	1.9079e+06	0.0712356	3		High	High	High	0	3.739e-10	6.63	23.73
High	MYLGYEYVTAIR		0.00017256	0	1	1	4	P02787	0	1478.73	0	3.91262e+06	3.82229e+06	3.51534e+06	4.5437e+06	3.82229e+06	4.03381e+06	4.13327e+06	370845	0.0897219	3		High	High	High	0	6.463e-06	3.56	24.01
High	MTVSTLVLGEGATEAEISMTSTR		9.73485e-05	0	1	1	3	P02760	0	2384.17	0	188019	245954	206225	218346	245954	236641	233647	14045.8	0.0601153	3		High	High	High	0	1.335e-06	4.15	28.96
High	MRPSTDTITVMVENSHGLR		6.11161e-09	0	2	2	6	P0C0L4; P0C0L5	0	2144.06	0	17535517	1.8438e+07	12684918	2.03639e+07	1.8438e+07	1.45558e+07	1.77859e+07	2.95843e+06	0.166336	3	Shared	High	High	High	0	1.322e-11	7.6	18.49
High	MREWFSETFQKVK		0.000126986	0	1	1	2	P02654	2	1715.86	0	1975345	4.26065e+06	3428103	2.29395e+06	4.26065e+06	3.93371e+06	3.49611e+06	1.05385e+06	0.301436	3		High	High	Peak Found	0	1.923e-06	5.19	16.57
High	MREWFSETFQK		0.000148788	0	1	1	6	P02654	1	1488.69	0	49741440	43752061	33710420	5.77644e+07	43752061	3.86824e+07	4.67329e+07	9.88407e+06	0.211501	3		High	High	High	0	2.382e-06	4.32	18.75
High	MRDVVLFEKK		0.00658181	0	1	1	6	P00747	2	1264.71	0	1.16954e+07	17930392	1.79116e+07	1.35818e+07	17930392	2.05533e+07	1.73552e+07	3.52117e+06	0.202889	3		High	High	High	0	0.0005346	3.79	16.12
High	MQILEGLGLNLQK		0.000321913	0	1	1	1	P05154	0	1456.82	0	1.53828e+06	1.09266e+06	1.25331e+06	1.78639e+06	1.09266e+06	1.43816e+06	1.43907e+06	346866	0.241034	3		High	Peak Found	Peak Found	0	6.859e-06	3.28	24.16
High	MQKEITALAPSTMK		1.43184e-05	0	1	6	4	P60709	1	1548.81	0	1.30651e+07	1.49687e+07	1.3042e+07	1.51724e+07	1.49687e+07	1.49656e+07	1.50356e+07	118535	0.00788364	3		High	High	High	0	8.291e-07	5.4	19.35
High	MNFRPGVLSSR	1xOxidation [M1]	0.00465416	0	1	1	6	Q14624	0	1279.66	0	20913690	32233256	2.0964e+07	2.42869e+07	32233256	2.4056e+07	2.68587e+07	4.65593e+06	0.173349	3		High	High	High	0	0.0002656	3.65	17.97
High	MNFRPGVLSSR		0.00539571	0	1	1	7	Q14624	0	1263.66	0	88758504	118032078	82918724	1.03075e+08	118032078	9.51484e+07	1.05418e+08	1.16205e+07	0.110232	3		High	High	High	0	0.0003229	3.35	17.9
High	QFTSSTSYNRGDSTFESK		1.69008e-08	0	1	1	10	P02671	1	2041.91	0	1.27219e+08	1.27588e+08	1.01932e+08	1.47738e+08	1.27588e+08	1.16965e+08	1.30764e+08	1.56304e+07	0.119531	3		High	High	High	0	1.35e-10	6.24	21.42
High	MDRAHEAKIR		0.000165647	0	1	1	5	P01024	2	1226.64	0	1.27681e+06	1.9325e+06	2.22297e+06	1.48275e+06	1.9325e+06	2.55083e+06	1.98869e+06	536253	0.269651	3		High	High	High	0	2.769e-06	4.66	14.75
High	QGALELIKK		0.00172026	0	1	1	6	P01024	1	999.62	0	30360532	46200706	41850283	3.52575e+07	46200706	4.80228e+07	4.31603e+07	6.90444e+06	0.159972	3		High	High	High	0	0.0002619	3.8	17.64
High	QGFFPDSVNK		0.00158527	0	1	1	11	P04114	0	1138.55	0	1.77343e+07	1.74027e+07	1.5821e+07	2.05947e+07	1.74027e+07	1.81544e+07	1.87173e+07	1.66876e+06	0.0891563	3		High	High	High	0	7.58e-05	3.29	23.22
High	RLEVDIDIK		0.00433347	0	1	1	4	P02671	1	1100.63	0	37595832	35407904	24661864	4.36598e+07	35407904	2.82992e+07	3.5789e+07	7.68735e+06	0.214797	3		High	High	High	0	0.0002543	3.33	18.62
High	RLDGSVDFKK		0.00124056	0	1	1	6	P02679	2	1164.64	0	104282862	171173256	153914090	1.21103e+08	171173256	1.76615e+08	1.56297e+08	3.06002e+07	0.195782	3		High	High	High	0	4.371e-05	4.29	16.44
High	RHQQTVTIPPK		5.54819e-05	0	1	1	6	P01024	1	1304.74	0	3.45358e+06	7846826	7520281	4.01061e+06	7846826	8.62944e+06	6.82896e+06	2.47193e+06	0.361978	3		High	High	High	0	5.341e-06	5.38	15.38
High	RHPYFYAPELLFFAKR		3.79935e-09	0	1	1	11	P02768	2	2055.1	0	5.98079e+07	102864680	113986091	6.94544e+07	102864680	1.30798e+08	1.01039e+08	3.07124e+07	0.303966	3		High	High	High	0	1.22e-12	7.4	15.6
High	RHPYFYAPELLFFAK		9.01477e-07	0	1	1	11	P02768	1	1899	0	2.01772e+08	320463886	348816346	2.34317e+08	320463886	4.00263e+08	3.18348e+08	8.29935e+07	0.260701	3		High	High	High	0	2.184e-09	6.21	16.82
High	RHPDYSVVLLLR		8.99267e-06	0	1	1	10	P02768	1	1467.84	0	116848267	169383298	194578192	1.35695e+08	169383298	2.23276e+08	1.76118e+08	4.41774e+07	0.25084	3		High	High	High	0	3.647e-07	5.64	16.72
High	RHDWGHEKQR		0.000298157	0	1	1	8	P01042	2	1348.66	0	885033	1.20238e+06	817423	1.02778e+06	1.20238e+06	937985	1.05605e+06	134445	0.127309	3		High	High	High	0	1.23e-05	4.33	13.52
High	RHDWGHEK		0.000187265	0	1	1	13	P01042	1	1064.5	0	6.99142e+06	7.31439e+06	5.94859e+06	8.11908e+06	7.31439e+06	6.82594e+06	7.41981e+06	652983	0.0880054	3		High	High	High	0	3.277e-06	4.23	14
High	RGHLFLQTDQPIYNPGQR		7.91231e-08	0	2	2	11	P0C0L4; P0C0L5	1	2140.1	0	36270021	51035670	33952691	4.21201e+07	51035670	3.89604e+07	4.40387e+07	6.26212e+06	0.142196	3	Shared	High	High	High	0	1.556e-09	6.89	17.9
High	RGEKELLVPR		0.00492265	0	1	1	3	P04217	2	1196.71	0	3110950	4.93974e+06	5099185	3.61272e+06	4.93974e+06	5.85126e+06	4.80124e+06	1.12568e+06	0.234456	3		High	High	High	0	0.0003891	4.18	15.95
High	RIPIEDGSGEVVLSR		3.4661e-07	0	1	1	10	P01024	1	1626.88	0	204399072	222061496	168518788	2.37367e+08	222061496	1.93374e+08	2.17601e+08	2.23334e+07	0.102635	3		High	High	High	0	5.891e-10	6.28	20.99
High	REYHTEKLVTSK		0.000619199	0	1	1	3	P02671	2	1490.8	0	926446	1.70215e+06	1.91146e+06	1.07587e+06	1.70215e+06	2.19338e+06	1.65714e+06	560113	0.338	3		High	High	High	0	8.785e-05	5.42	15.11
High	REEAPSLRPAPPPISGGGYR		8.22387e-05	0	1	1	6	P02675	1	2107.1	0	37953160	43186560	29530408	4.40747e+07	43186560	3.38858e+07	4.03824e+07	5.64367e+06	0.139756	3		High	High	High	0	6.455e-06	4.25	18.64
High	RDGYLFQLLR		0.00022167	0	1	1	6	P04196	1	1280.71	0	8.31309e+06	1.04611e+07	7.50228e+06	9.65393e+06	1.04611e+07	8.60879e+06	9.57462e+06	928721	0.0969982	3		High	High	High	0	4.123e-06	4.01	18.97
High	QYYEGSEIVVAGR		5.11251e-05	0	1	1	15	P19827	0	1470.72	0	2.09419e+07	2.45392e+07	22599871	2.43196e+07	2.45392e+07	2.59331e+07	2.49306e+07	875087	0.0351009	3		High	High	High	0	1.413e-06	4.01	25.43
High	QYTDSTFRVPVER		0.00964027	0	1	1	3	P00450	1	1597.8	0	25314940	24959102	19041520	2.9398e+07	24959102	2.18499e+07	2.54024e+07	3.79353e+06	0.149337	3		High	High	High	0	0.0007073	2.63	20.46
High	QYNVGPSVSKYPLR		0.000890003	0	1	1	1	P02751	1	1607.85	0	3.11522e+06	5708818	3.92984e+06	3.61768e+06	5708818	4.50945e+06	4.61198e+06	1.04933e+06	0.227524	3		Peak Found	Peak Found	High	0	2.765e-05	4.21	19.28
High	QWAGLVEKVQAAVGTSAAPVPSDNH		2.42355e-07	0	1	1	3	P02649	1	2532.28	0	2428623	1961577	2.35695e+06	2.82034e+06	1961577	2.70457e+06	2.4955e+06	465997	0.186735	3		High	High	High	0	6.158e-10	6.21	24.64
High	QVVAGLNFR		0.00606665	0	1	1	18	P01042	0	1003.57	0	1.76925e+08	1.9407e+08	182239920	2.05462e+08	1.9407e+08	2.09118e+08	2.02883e+08	7.84867e+06	0.0386856	3		High	High	High	0.0001982	0.001079	2.67	21.44
High	QVREPGQDLVVLPLSITTDFIPSFR		7.06931e-10	0	1	1	33	P01024	1	2827.54	0	8.83874e+06	6.0599e+06	23876930	1.02644e+07	6.0599e+06	2.73985e+07	1.45743e+07	1.13033e+07	0.775569	3		High	High	High	0	6.071e-13	7.7	26.86
High	QVKDNENVVNEYSSELEKHQLYIDETVNSNIPTNLR		1.22829e-05	0	1	1	17	P02675	2	4232.07	0	9588123	12026232	4.2907e+06	1.11346e+07	12026232	4.92353e+06	9.36146e+06	3.86913e+06	0.413304	3		High	High	High	0	1.75e-06	7.17	22.01
High	QVKDNENVVNEYSSELEK		2.13326e-05	0	1	1	3	P02675	1	2124.01	0	6905768	7.56359e+06	6348303	8.01962e+06	7.56359e+06	7.28461e+06	7.62261e+06	371039	0.0486761	3		High	High	High	0	1.663e-07	5.52	22.26
High	RELDESLQVAER		0.00728742	0	1	1	3	P10909	1	1444.74	0	5200392	4.63375e+06	3.86506e+06	6.03918e+06	4.63375e+06	4.43512e+06	5.03601e+06	874422	0.173634	3		High	High	High	0	0.000842	4.1	20.58
High	QVGSGVTTDQVQAEAKESGPTTYK		1.27251e-09	0	1	1	3	P01871	1	2481.21	0	2.93907e+06	3117154	2.92077e+06	3.41312e+06	3117154	3.35156e+06	3.29394e+06	156169	0.0474108	3		High	High	High	0	2.727e-13	7.88	23.23
High	RIPIEDGSGEVVLSRK		1.45724e-08	0	1	1	3	P01024	2	1754.98	0	16464317	18473842	11785934	1.91199e+07	18473842	1.35242e+07	1.70393e+07	3.06124e+06	0.179658	3		High	High	High	0	7.683e-12	7.16	17.95
High	RLPLEYSYGEYRDLFR		6.14536e-05	0	1	1	3	P07358	2	2077.05	0	7174510	8567870	5.93547e+06	8.3317e+06	8567870	6.81089e+06	7.90349e+06	953560	0.120651	3		High	High	High	0	7.1e-07	5.14	17.89
High	RTVAAPSVFIFPPSDEQLK		1.22829e-05	0	1	1	5	P01834	1	2102.13	0	9804367	10346187	9769895	1.13857e+07	10346187	1.12109e+07	1.09809e+07	556611	0.0506889	3		High	High	High	0	1.049e-07	4.77	21.47
High	RTHLPEVFLSK		0.000675395	0	1	1	1	P02774	1	1326.75	0										0	No Quan Values	High	Not Found	Not Found	0	1.892e-05	4.2
High	RSENINHNSAFK		0.000177934	0	1	1	3	P13671	1	1416.7	0	4.1594e+06	3938116	4.99873e+06	4.83028e+06	3938116	5.73599e+06	4.8348e+06	898945	0.185932	3		High	High	High	0	1.863e-05	5.37	15.77
High	RRVEPYGENFNK		0.000603578	0	1	1	6	P06727	2	1508.76	0	1.14171e+07	2.2371e+07	2.24145e+07	1.32586e+07	2.2371e+07	2.57204e+07	2.045e+07	6.44918e+06	0.315364	3		High	High	High	0	2.061e-05	4.6	16.08
High	RRHQQTVTIPPK		0.00612878	0	1	1	12	P01024	2	1460.84	0	2.60825e+06	3.26434e+06	3.11633e+06	3.02894e+06	3.26434e+06	3.57596e+06	3.28975e+06	274392	0.0834084	3		High	High	High	0	0.0003852	3.88	14.19
High	RRDGYLFQLLR		2.03734e-05	0	1	1	7	P04196	2	1436.81	0	46009078	7.74899e+07	78730652	5.343e+07	7.74899e+07	9.03426e+07	7.37542e+07	1.87377e+07	0.254056	3		High	High	High	0	2.391e-07	4.45	16.39
High	RQSEDSTFYLGER		0.000258402	0	1	1	3	P00450	1	1587.74	0	15324236	14278444	13174400	1.77959e+07	14278444	1.51175e+07	1.57306e+07	1.83715e+06	0.116788	3		High	High	High	0	1.836e-05	4.62	20.17
High	RQGALELIKK		0.004537	0	1	1	8	P01024	2	1155.72	0	2.34886e+07	40598592	5.17189e+07	2.72772e+07	40598592	5.93469e+07	4.24076e+07	1.61112e+07	0.379914	3		High	High	High	0	0.0003049	3.87	15.5
High	RQGALELIK		0.00798661	0	1	1	6	P01024	1	1027.63	0	38381203	64798928	62470598	4.45718e+07	64798928	7.16844e+07	6.03517e+07	1.40928e+07	0.233511	3		High	High	High	0	0.0005486	3.46	17.06
High	RQAVDTAVDGVFIR		5.92937e-05	0	1	1	3	P19827	1	1546.83	0	4615234	4.88603e+06	3.9018e+06	5.35964e+06	4.88603e+06	4.47727e+06	4.90765e+06	441578	0.0899776	3		High	High	High	0	8.187e-07	5.49	19.97
High	RLPLEYSYGEYR		0.00112006	0	1	1	3	P07358	1	1545.77	0	1.97087e+06	2.76822e+06	1.73494e+06	2.28875e+06	2.76822e+06	1.99083e+06	2.34927e+06	392211	0.16695	3		High	High	High	0	3.785e-05	4.1	19.04
High	RPYFPVAVGK		0.00269615	0	1	2	6	P08603	0	1133.65	0	77805572	116791410	84957784	9.0355e+07	116791410	9.74882e+07	1.01545e+08	1.36771e+07	0.13469	3		High	High	High	0.001191	0.02228	3.41	17.52
High	RPWNVASLIYETK		0.000154208	0	1	1	3	P02748	0	1576.85	0	9963423	12308755	8.2897e+06	1.15704e+07	12308755	9.51234e+06	1.11305e+07	1.44919e+06	0.130199	3		High	High	High	0	2.505e-06	4.76	18.89
High	RPVKLLSGGNTLHLVSTTK		1.33952e-07	0	1	1	3	P04114	1	2021.19	0	1.63806e+06	2.83949e+06	1.66892e+06	1.90226e+06	2.83949e+06	1.91507e+06	2.21894e+06	537451	0.24221	3		High	High	High	0	5.188e-10	8.35	15.56
High	RPPGFSPFR		0.00732461	0	1	1	12	P01042	0	1060.57	0	198224560	331396016	340364576	2.30197e+08	331396016	3.90565e+08	3.17386e+08	8.10968e+07	0.255515	3		High	High	High	0.0002611	0.002689	4	16.61
High	RPHFFFPK		0.00603582	0	1	1	32	P10909	0	1075.58	0	2.4941e+07	4.49037e+07	2.72016e+07	2.89637e+07	4.49037e+07	3.12135e+07	3.5027e+07	8.62713e+06	0.246299	3		High	High	High	0	0.0003764	3.18	14.35
High	RPASPISTIQPK		0.00911594	0	1	1	1	P07360	0	1294.75	0										0	Not Reliable	Not Found	Not Found	High	0	0.000655	2.87
High	RNTEILTGSWSDQTYPEGTQAIYK		7.91231e-08	0	1	1	5	P08603	1	2758.33	0	9150663	8.16208e+06	7.33006e+06	1.06266e+07	8.16208e+06	8.41116e+06	9.06661e+06	1.35671e+06	0.149638	3		High	High	High	0	9.649e-10	6.72	23.05
High	RNLQNNAEWVYQGAIR		8.7873e-07	0	1	1	3	P04114	1	1931.98	0	13786503	15157888	10975190	1.60102e+07	15157888	1.25939e+07	1.45873e+07	1.77816e+06	0.121897	3		High	High	High	0	2.114e-09	6.21	19.75
High	RLWWLDLK		0.00755178	0	1	1	5	P02790	1	1129.65	0	97886328	139592064	149023248	1.13675e+08	139592064	1.71003e+08	1.41423e+08	2.87078e+07	0.202992	3		High	High	High	0	0.0005103	3.14	17.2
High	RITEVWGIPSPIDTVFTR		9.63584e-05	0	1	1	1	Q92954	1	2087.13	0	2.19724e+06	2.75292e+06	2.33351e+06	2.55164e+06	2.75292e+06	2.67768e+06	2.66074e+06	101700	0.0382223	3		High	Peak Found	Peak Found	0	1.319e-06	4.14	21.76
High	RLSNENHGIAQR		7.46277e-05	0	1	1	3	P19823	1	1394.72	0	5.3802e+06	9246764	8.15871e+06	6.24799e+06	9246764	9.36203e+06	8.28559e+06	1.76556e+06	0.213088	3		High	High	High	0	9.251e-07	4.87	15.89
High	RPWNVASLIYETKGEK		9.65977e-06	0	1	1	3	P02748	1	1891.01	0	7.21781e+06	9487491	10830727	8.38198e+06	9487491	1.24281e+07	1.00992e+07	2.09129e+06	0.207075	3		High	High	High	0	1.508e-07	6.49	16.98
High	QVGSGVTTDQVQAEAK		0.000725482	0	1	1	4	P01871	0	1617.81	0	539227	561993	595676	626201	561993	683532	623909	60801.5	0.0974526	3		High	High	High	0	2.692e-05	2.75	35.61
High	QVFLYPEKDEPTYILNIKR		4.74589e-08	0	1	1	5	P04114	2	2366.28	0	39349487	45352615	34410770	4.56963e+07	45352615	3.9486e+07	4.35116e+07	3.49053e+06	0.0802206	3		High	High	High	0	3.839e-10	6.14	19.18
High	QVFLYPEKDEPTYILNIK		1.59801e-06	0	1	1	3	P04114	1	2210.17	0	7.27866e+06	9535000	8950563	8.45265e+06	9535000	1.02707e+07	9.41944e+06	914505	0.097087	3		High	High	High	0	1.736e-08	5.94	21.72
High	QLGLPGPPDVPDHAAYHPFR		2.89832e-07	0	1	1	6	Q14624	0	2184.1	0	3.02424e+07	29131561	2.03987e+07	3.51202e+07	29131561	2.34073e+07	2.92197e+07	5.85695e+06	0.200445	3		High	High	High	0	4.62e-10	7.19	19.29
High	QLEQVIAKDLLPSRDR		5.77976e-05	0	1	1	5	P02671	2	1881.06	0	1.19754e+07	12263072	9.85311e+06	1.39069e+07	12263072	1.13063e+07	1.24921e+07	1.31534e+06	0.105294	3		High	High	High	0	8.481e-07	4.94	18.55
High	QLEQVIAKDLLPSR		0.000137808	0	1	1	3	P02671	1	1609.93	0	6185716	5.49481e+06	4.36355e+06	7.18343e+06	5.49481e+06	5.00713e+06	5.89512e+06	1.14204e+06	0.193726	3		High	High	High	0	2.694e-06	4.74	20.6
High	QIDDIDVRFQK		0.000462727	0	1	1	3	P04114	1	1376.72	0	10013579	9182453	6921213	1.16287e+07	9182453	7.94202e+06	9.58439e+06	1.87591e+06	0.195726	3		High	High	High	0	6.506e-05	3.94	20.54
High	QKVEPLRAELQEGAR		0.00124691	0	1	1	29	P02647	2	1723.94	0	1390237156	1.49291e+09	1.41267e+09	1.61447e+09	1.49291e+09	1.62103e+09	1.57613e+09	7.21519e+07	0.0457778	3		High	High	High	0	0.0008956	4.01	17.26
High	QKQVPAHAR		0.00654837	0	1	2	3	B4E1Z4	1	1034.59	0	1.00835e+06	1.54436e+06	1.65661e+06	1.17099e+06	1.54436e+06	1.90094e+06	1.53876e+06	365008	0.237208	3		High	High	High	0	0.0004208	3.2	14.8
High	QKQVKDNENVVNEYSSELEK		9.9606e-06	0	1	1	1	P02675	2	2380.16	0	2.97702e+06	3.14624e+06	2489335	3.45719e+06	3.14624e+06	2.85649e+06	3.15331e+06	300415	0.0952699	3		Peak Found	High	Peak Found	0	5.886e-08	5.05	19.18
High	QKPDGVFQEDAPVIHQEMIGGLR		1.50262e-08	0	1	1	10	P01024	0	2564.29	0	30714787	34172793	21985078	3.56688e+07	34172793	2.52276e+07	3.16898e+07	5.64613e+06	0.178169	3		High	High	High	0	1.025e-11	7.33	20.32
High	QKLHELQEKLSPLGEEMR		1.39885e-08	0	1	1	6	P02647	2	2165.14	0	14933194	26759417	21703966	1.73418e+07	26759417	2.49051e+07	2.30021e+07	4.98887e+06	0.216888	3		High	High	High	0	6.89e-11	6.58	16.31
High	QKLHELQEK		0.00182899	0	1	1	34	P02647	1	1152.64	0	3.32561e+08	6.56988e+08	7.37634e+08	3.86201e+08	6.56988e+08	8.46427e+08	6.29872e+08	2.31308e+08	0.36723	3		High	High	High	0	0.0005171	3.69	15.29
High	QLGLPGPPDVPDHAAYHPFRR		4.69762e-08	0	1	1	13	Q14624	1	2340.2	0	1.52611e+07	23528999	24781978	1.77226e+07	23528999	2.84371e+07	2.32295e+07	5.36352e+06	0.230892	3		High	High	High	0	3.837e-11	6.14	17.39
High	QKLGPHAGDVEGHLSFLEKDLR		2.51852e-06	0	1	1	4	P06727	2	2446.28	0	5.39281e+06	1.42736e+08	1.64028e+07	6.26263e+06	1.42736e+08	1.88221e+07	5.59403e+07	7.54293e+07	1.34839	3		High	High	High	0	8.17e-08	7.31	15.82
High	QKFQSVFTVTR		0.00100611	0	1	1	5	P02747	1	1340.73	0										0	Not Reliable	High	High	High	0	3.274e-05	3.55
High	QKDVDKEFYLFPTVFDENESLLLEDNIR		1.65553e-10	0	1	1	3	P00450	2	3416.69	0	843555			979614			979614			1		High	High	High	0	9.182e-12	7.4	42.02
High	QGYFVEAQPK		0.00204647	0	1	1	7	P02743	0	1166.58	0	6.17318e+06	6.69002e+06	5.50772e+06	7.16886e+06	6.69002e+06	6.32005e+06	6.72631e+06	425567	0.063269	3		High	High	High	0	0.0004118	3.32	22.74
High	QGSFQGGFR		0.00853271	0	2	2	9	P0C0L4; P0C0L5	0	983.469	0	4.71665e+07	5.49936e+07	4.64183e+07	5.47741e+07	5.49936e+07	5.32645e+07	5.4344e+07	941351	0.0173221	3	Shared	High	High	High	0	0.0006005	2.89	21.03
High	QGPVNLLSDPEQGVEVTGQYEREK		2.85304e-11	0	1	1	9	Q14624	1	2672.32	0	1.68374e+07	18302414	1.67377e+07	1.95532e+07	18302414	1.92064e+07	1.90207e+07	645732	0.033949	3		High	High	High	0	1.501e-15	7.53	24.04
High	QGPVNLLSDPEQGVEVTGQYER		2.77481e-08	0	1	1	16	Q14624	0	2415.18	0	4.22475e+06	6.03632e+06	5.42378e+06	4.90616e+06	6.03632e+06	6.22373e+06	5.72207e+06	712783	0.124567	3		High	High	High	0	1.861e-11	6.52	29.5
High	QGLLPVLESFKVSFLSALEEYTK		8.49927e-08	0	1	1	2	P02647	1	2598.41	0	61237.5	852436	536595	71114.6	852436	615737	513096	400646	0.78084	3		Peak Found	High	High	0	8.598e-11	5.91	41.83
High	QGLLPVLESFK		0.000365787	0	1	1	19	P02647	0	1230.71	0	452454018	417689250	414610135	5.25431e+08	417689250	4.75761e+08	4.7296e+08	5.39256e+07	0.114017	3		High	High	High	0	8.193e-06	3.89	23.27
High	QGHNSVFLIK		0.00121546	0	1	1	6	P02790	0	1142.63	0	1.99972e+07	32828975	31846241	2.32225e+07	32828975	3.65432e+07	3.08649e+07	6.8741e+06	0.222716	3		High	High	High	0	4.24e-05	3.62	17.07
High	QGFGNVATNTDGK		0.000469876	0	1	1	2	P02675	0	1308.62	0	4.43011e+06	4606228	4266673	5.14465e+06	4606228	4.89596e+06	4.88228e+06	269471	0.0551936	3		Peak Found	High	High	0	1.152e-05	3.68	24.54
High	QKLGPHAGDVEGHLSFLEK		1.72076e-07	0	1	1	2	P06727	1	2062.07	0	1.19439e+06	2287766	2.30761e+06	1.38704e+06	2287766	2.64796e+06	2.10759e+06	649481	0.308164	3		Peak Found	High	High	0	2.267e-10	6.6	16.21
High	QLLQANPILEAFGNAK		2.34459e-06	0	1	3	4	P35579	0	1726.95	0	884130	1.02425e+06	867011	1.02673e+06	1.02425e+06	994886	1.01529e+06	17712.7	0.017446	3		High	High	High	0	7.725e-08	4.3	25.33
High	QLNEINYEDHK		0.00209939	0	1	2	3	B4E1Z4	0	1402.66	0	17017278	17507722	12115281	1.9762e+07	17507722	1.39022e+07	1.70573e+07	2.95579e+06	0.173286	3		High	High	High	0	0.0001321	3.29	20.1
High	QLNEINYEDHKLK		7.01879e-05	0	1	2	7	B4E1Z4	1	1643.84	0	5.77268e+07	5.33527e+07	5.81137e+07	6.70377e+07	5.33527e+07	6.66849e+07	6.23584e+07	7.80118e+06	0.125102	3		High	High	High	0	7.641e-06	4.73	17.42
High	QTQVSVLPEGGETPLFKQFFK		6.6501e-08	0	1	1	4	P06396	1	2380.25	0	4.56108e+06	4.78318e+06	4.33361e+06	5.29675e+06	4.78318e+06	4.97277e+06	5.01757e+06	259698	0.0517578	3		High	High	High	0	4.013e-10	6.62	22
High	QTQVSVLPEGGETPLFK		8.0149e-07	0	1	1	21	P06396	0	1829.96	0	2.97523e+07	3.91756e+07	3.24112e+07	3.45511e+07	3.91756e+07	3.71915e+07	3.69727e+07	2.32001e+06	0.0627492	3		High	High	High	0	3.101e-09	4.9	26.18
High	QTHQPPAPNSLIR		0.000648341	0	1	1	7	P02747	0	1458.78	0	2.4591e+07	3.79626e+07	2.64861e+07	2.85573e+07	3.79626e+07	3.03925e+07	3.23041e+07	4.98551e+06	0.15433	3		High	High	High	0	1.798e-05	4.88	18.47
High	QTEATMTFK		0.00539571	0	1	1	3	P04114	0	1056.5	0	5.58749e+06	6.33864e+06	5249861	6.48871e+06	6.33864e+06	6.02416e+06	6.28383e+06	237073	0.0377275	3		High	High	High	0	0.0003229	3.19	22.02
High	QTALVELVKHKPKATK		2.6172e-05	0	1	1	3	P02768	2	1791.09	0		250280			250280		250280			1		High	High	High	0	2.211e-07	4.54	14.4
High	QTALVELVKHKPK		0.000208483	0	1	1	3	P02768	1	1490.91	0		1.19493e+06	788311		1.19493e+06	904579	1.04975e+06	205306	0.195575	2		High	High	High	0	1.894e-05	4.86	14.88
High	QTALVELVK		0.00661541	0	1	1	9	P02768	0	1000.6	0	2.43109e+08	2.31369e+08	2.05041e+08	2.8232e+08	2.31369e+08	2.35282e+08	2.49657e+08	2.83547e+07	0.113574	3		High	High	High	0.0001432	0.0009535	3.34	21.91
High	QSTNAYPDLR		0.00582434	0	1	1	6	P07225	0	1164.56	0	4.14182e+06	3.77431e+06	3.76884e+06	4.80987e+06	3.77431e+06	4.32471e+06	4.30296e+06	518119	0.12041	3		High	High	High	0	0.0003603	3.09	23.12
High	QSNNKYAASSYLSLTPEQWK		1.40947e-09	0	2	6	9	B9A064; P0DOY2	1	2315.13	0	70960600	92045377	6.36826e+07	8.2406e+07	92045377	7.30751e+07	8.25088e+07	9.48553e+06	0.114964	3	Shared	High	High	High	0	3.127e-13	6.61	20.94
High	QSGLYFIKPLK		0.000337066	0	1	1	6	P02679	0	1293.76	0	38930392	58612892	39207948	4.52096e+07	58612892	4.49907e+07	4.96044e+07	7.80236e+06	0.157292	3		High	High	High	0	0.0005159	3.73	18.14
High	QSEDSTFYLGER		7.77425e-05	0	1	1	6	P00450	0	1431.64	0	7191606	7.06718e+06	6812433	8.35156e+06	7.06718e+06	7.8172e+06	7.74531e+06	645202	0.0833022	3		High	High	High	0	9.746e-06	4.04	25.61
High	QRPPDLDTSSNAVDLLFFTDESGDSRGWK		8.89939e-08	0	1	1	10	P00736	1	3253.54	0	491386	341137	356729	570643	341137	409343	440374	117858	0.267631	3		High	High	High	0	9.193e-11	8.27	41.27
High	QQTHMLDVMQDHFSR		2.85479e-05	0	1	1	1	P10909	0	1872.85	0	1895919	1.68379e+06	1.2332e+06	2.20172e+06	1.68379e+06	1.41508e+06	1.76686e+06	399844	0.226302	3		High	Peak Found	Peak Found	0	2.489e-07	5.65	18.02
High	QPYSYDFPEDVAPALGTSFSHMLGATNPTQK		2.09436e-10	0	2	2	8	P06681; B4E1Z4	0	3369.57	0	1.1274e+06	1.13889e+06	1.3844e+06	1.30924e+06	1.13889e+06	1.58858e+06	1.34557e+06	227034	0.168727	3	Shared	High	High	High	0	2.306e-14	6.73	25.87
High	QPSSAFAAFVKR		1.71234e-05	0	1	1	3	P01024	1	1308.71	0	8297050	10545420	8301216	9.6353e+06	10545420	9.52556e+06	9.90209e+06	559833	0.0565368	3		High	High	High	0	2.077e-06	4.95	18.5
High	QPSSAFAAFVK		0.00178288	0	1	1	12	P01024	0	1152.6	0	3.02158e+07	3.19591e+07	2.6911e+07	3.50894e+07	3.19591e+07	3.08801e+07	3.26429e+07	2.18635e+06	0.0669779	3		High	High	High	0	0.0002793	2.9	21.94
High	QPQFISRDWHGVPGQVDAAMAGR		0.000360221	0	1	1	1	P04004	1	2523.23	0	3.19187e+06	3.25928e+06	2.03596e+06	3.7067e+06	3.25928e+06	2.33624e+06	3.10074e+06	698849	0.225381	3		Peak Found	High	Peak Found	0	8.022e-06	5.31	19.58
High	QMSKYPSGER		0.00381465	0	2	2	4	P08603; Q03591	1	1182.56	0	21248592	28824308	30402098	2.46758e+07	28824308	3.48861e+07	2.94621e+07	5.13492e+06	0.174289	3	Shared	High	High	High	0	0.0002026	3.08	17.52
High	QLYGDTGVLGR		0.00151404	0	1	1	11	P07360	0	1178.62	0	1.37023e+07	1.3311e+07	1.35087e+07	1.59124e+07	1.3311e+07	1.55011e+07	1.49082e+07	1.39837e+06	0.0937985	3		High	High	High	0	0.0001448	3.11	24.45
High	QIRGLEEELQFSLGSK		0.000175227	0	2	2	1	P0C0L4; P0C0L5	1	1833.97	0	2.72489e+06	2.29466e+06	1.57299e+06	3.1644e+06	2.29466e+06	1.80499e+06	2.42135e+06	688499	0.284345	3	Shared	High	Peak Found	Peak Found	0	2.987e-06	5.24	20.57
High	QLPGGQNPVSYVYLEVVSK		5.02141e-06	0	1	1	6	P01031	0	2077.1	0	483787	1.33951e+06	1.35857e+06	561818	1.33951e+06	1.55894e+06	1.15342e+06	523962	0.454267	3		High	High	High	0	3.311e-06	4.57	27.19
High	QLNLKLLDNWDSVTSTFSKLR		3.81961e-07	0	1	1	3	P02647	2	2478.34	0	3920508	5.96904e+06	3591652	4.55286e+06	5.96904e+06	4.12138e+06	4.88109e+06	966575	0.198024	3		High	High	High	0	7.115e-09	5.67	19.09
High	QLNLKLLDNWDSVTSTFSK		1.677e-09	0	1	1	53	P02647	1	2209.15	0	1.3058e+08	1.42265e+08	1.19692e+08	1.51642e+08	1.42265e+08	1.37345e+08	1.43751e+08	7.26309e+06	0.0505257	3		High	High	High	0	3.651e-12	6.4	22.02
High	QGASGIKEIIQEK		0.000129609	0	1	1	3	P07225	1	1400.77	0	3.836e+06	3.68961e+06	3.11971e+06	4.45472e+06	3.68961e+06	3.57983e+06	3.90806e+06	476598	0.121953	3		High	High	High	0	1.978e-06	4.74	19.02
High	RVDTVDPPYPR		0.00482328	0	1	1	20	P04004	1	1314.68	0	161241492	163742212	119430668	1.87249e+08	163742212	1.37045e+08	1.62679e+08	2.51184e+07	0.154405	3		High	High	High	0.0001982	0.002078	3.98	19.75
High	MDKVGKYPK	1xOxidation [M1]	0.0100915	0	1	1	3	P01024	2	1081.57	0	2.4418e+06	4.15114e+06	4.17115e+06	2.83565e+06	4.15114e+06	4.78635e+06	3.92438e+06	994923	0.253524	3		High	High	High	0	0.0007525	3.78	15.64
High	MADEAGSEADHEGTHSTKRGHAK		5.69072e-07	0	1	1	4	P02671	2	2422.08	0	3.12059e+06	4.24735e+06	5.47866e+06	3.62392e+06	4.24735e+06	6.2867e+06	4.71932e+06	1.39272e+06	0.295111	3		High	High	High	0	1.533e-09	6.69	14.96
High	IKIIAPPERK		0.00207806	0	1	7	3	P60709	2	1164.75	0	1.23644e+06	2.35413e+06	1.77973e+06	1.43587e+06	2.35413e+06	2.04222e+06	1.94407e+06	466932	0.240182	3		High	High	High	0	0.0001513	3.43	15.66
High	LKGPLLNKFLTTAK		8.24425e-06	0	1	1	6	P01024	2	1543.96	0	1.40507e+07	27870867	1.8977e+07	1.6317e+07	27870867	2.17759e+07	2.19879e+07	5.77985e+06	0.262865	3		High	High	High	0	9.887e-08	5.22	16.13
High	LKEEIGKELEELR		8.92308e-07	0	1	1	9	P06727	2	1585.88	0	2.6141e+07	2.99264e+07	33910753	3.03573e+07	2.99264e+07	3.89122e+07	3.30653e+07	5.06817e+06	0.153278	3		High	High	High	0	2.164e-09	5.81	17.38
High	IHWESASLLRSEETKENEGFTVTAEGK		4.25325e-05	0	1	1	1	P01024	2	3048.49	0		3070604	1.68359e+06		3070604	1.9319e+06	2.50125e+06	805186	0.321913	2		Not Found	High	Peak Found	0	4.293e-07	5.37	18.1
High	IHWESASLLR		0.00150633	0	1	1	12	P01024	0	1211.65	0	221522400	283941944	177520568	2.57252e+08	283941944	2.03703e+08	2.48299e+08	4.08619e+07	0.164567	3		High	High	High	0	0.0001402	3.62	17.81
High	IHSGSFQSQVELSNDQEKAHLDIAGSLEGHLR		7.14195e-10	0	1	1	4	P04114	1	3502.73	0	12423822	10043546	1.3501e+07	1.44277e+07	10043546	1.54923e+07	1.33212e+07	2.888e+06	0.216797	3		High	High	High	0	1.269e-11	10.03	17.63
High	IHSGSFQSQVELSNDQEK		2.66418e-06	0	1	1	3	P04114	0	2032.96	0	3.51013e+06	3.60237e+06	3288062	4.07629e+06	3.60237e+06	3.77302e+06	3.81723e+06	240029	0.0628806	3		High	High	High	0	9.678e-09	6.16	21.04
High	IHLISTQSAIPYALRVELEDWNGR		6.61756e-06	0	1	1	4	P02679	1	2781.47	0	9155890	12809503	6.93614e+06	1.06327e+07	12809503	7.95915e+06	1.04671e+07	2.42941e+06	0.2321	3		High	High	High	0	3.351e-08	4.65	19.46
High	IHLISTQSAIPYALR		1.11461e-05	0	1	1	8	P02679	0	1682.96	0	29763649	48801438	2.99025e+07	3.45643e+07	48801438	3.43128e+07	3.92262e+07	8.29338e+06	0.211425	3		High	High	High	0	6.867e-08	4.69	19.47
High	IHILPSMNPDGYEVAAAQGPNKPGYLVGR		2.76066e-08	0	1	1	2	P15169	0	3064.57	0	3560726	3.91344e+06	3.22473e+06	4.13504e+06	3.91344e+06	3.70035e+06	3.91628e+06	217361	0.055502	3		High	Peak Found	High	0	1.844e-11	8.62	20.35
High	LKLSYEGEVTK		0.00156916	0	1	1	3	P36955	1	1266.69	0	5054165	6.04402e+06	4294744	5.86936e+06	6.04402e+06	4.92817e+06	5.61385e+06	600203	0.106915	3		High	High	High	0	6.003e-05	3.16	18.54
High	IHIGSSFEKYPLYVLK		0.000477136	0	1	1	2	Q96IY4	1	1894.05	0			6.5571e+06			7.5242e+06	7.5242e+06			1		High	Not Found	High	0	1.177e-05	4.59	16.94
High	LHELQEKLSPLGEEMRDR	1xOxidation [M15]	9.34482e-05	0	1	1	3	P02647	2	2196.11	0	4810679	6867506	6.1451e+06	5.58661e+06	6867506	7.05144e+06	6.50185e+06	797942	0.122725	3		High	High	High	0	1.748e-06	5.19	17.03
High	LHELQEKLSPLGEEMRDR		8.39221e-07	0	1	1	15	P02647	2	2180.11	0	1.74177e+08	193886466	1.73598e+08	2.0227e+08	193886466	1.99202e+08	1.98453e+08	4.24166e+06	0.0213736	3		High	High	High	0	2.188e-07	5.95	16.93
High	LHELQEKLSPLGEEMR		1.50663e-07	0	1	1	6	P02647	1	1908.98	0	11095252	1.11587e+07	9.58079e+06	1.28848e+07	1.11587e+07	1.09939e+07	1.16791e+07	1.04742e+06	0.0896836	3		High	High	High	0	1.883e-10	6.37	18.03
High	LHEAFSPVSYQHDLALLR		2.35082e-05	0	1	1	3	P00748	0	2096.09	0	24195412	29256020	16597891	2.80979e+07	29256020	1.90459e+07	2.54666e+07	5.59057e+06	0.219525	3		High	High	High	0	1.9e-07	5.96	18.14
High	LHDRNTYEKYLGEEYVK		3.41403e-05	0	1	1	3	P02787	2	2157.06	0	4290088	6172569	5583436	4.98205e+06	6172569	6.40693e+06	5.85385e+06	764043	0.13052	3		High	High	High	0	6.78e-06	5.84	16.47
High	LGVYELLLK		0.00289587	0	1	1	6	Q14624	0	1047.64	0	38962192	42726472	37873160	4.52465e+07	42726472	4.34591e+07	4.38107e+07	1.29629e+06	0.0295884	3		High	High	High	0	0.0001389	3.48	22.31
High	LGREGVQKEDIPPADLSDQVPDTESETR		9.27084e-08	0	1	1	6	P01024	2	3081.5	0	13842352	17233010	15222268	1.6075e+07	17233010	1.74674e+07	1.69251e+07	745496	0.0440466	3		High	High	High	0	8.629e-10	6.79	22.77
High	LGQYASPTAKR		0.00253594	0	2	2	5	P0C0L4; P0C0L5	1	1191.65	0	15276309	22612437	1.68431e+07	1.77403e+07	22612437	1.93273e+07	1.98933e+07	2.48492e+06	0.124912	3	Shared	High	High	High	0	0.0002141	3.93	18.16
High	LGQYASPTAK		0.00411799	0	2	2	5	P0C0L4; P0C0L5	0	1035.55	0	23201434	24070232	22994332	2.69436e+07	24070232	2.63858e+07	2.57999e+07	1.52367e+06	0.0590572	3	Shared	High	High	High	0	0.0005822	2.66	21.98
High	IGQDGISTSATTNLK		1.87736e-05	0	1	1	3	P04114	0	1505.78	0	806308	963893	879569	936359	963893	1.0093e+06	969849	36831.7	0.0379767	3		High	High	High	0	1.401e-07	4.66	25.33
High	LHKPGVYTR		0.00579474	0	1	1	3	Q04756	0	1070.61	0	830762	1445795	1.35089e+06	964758	1445795	1.55013e+06	1.32023e+06	312236	0.236501	3		High	High	High	0	0.0003565	2.83	14.81
High	LGPLVEQGRVR		0.00857623	0	1	1	3	P02649	1	1223.72	0	4.48164e+06	6208679	4604274	5.2045e+06	6208679	5.28336e+06	5.56551e+06	558395	0.100331	3		High	High	High	0.0001982	0.0011	3.59	18.4
High	LKNSLFEYQK		0.000811798	0	1	1	10	P02671	1	1269.68	0	110090600	153744904	99709526	1.27847e+08	153744904	1.14416e+08	1.32003e+08	1.99912e+07	0.151445	3		High	High	High	0	0.0007987	3.45	17.81
High	LKSWFEPLVEDMQR		1.33296e-05	0	1	1	9	P02649	1	1777.89	0	43171280	46389504	3.98813e+07	5.01345e+07	46389504	4.57634e+07	4.74291e+07	2.36374e+06	0.0498372	3		High	High	High	0	1.957e-06	5.17	20.59
High	LLIYAASSLQSGVPSR		8.39374e-05	0	1	4	3	A0A0C4DH72	0	1661.92	0	773530	784184	830795	898295	784184	953329	878602	86274.9	0.0981956	3		High	High	High	0	1.088e-06	3.76	25.81
High	ILLQGTPVAQMTEDAVDAERLK	1xOxidation [M11]	1.18173e-08	0	1	1	6	P01024	1	2414.26	0	6063411	9096902	7.63841e+06	7.04139e+06	9096902	8.765e+06	8.3011e+06	1.10349e+06	0.132933	3		High	High	High	0	6.571e-11	6.06	24.07
High	ILLQGTPVAQMTEDAVDAERLK		2.57632e-09	0	1	1	15	P01024	1	2398.26	0	200522870	206221812	1.96112e+08	2.32866e+08	206221812	2.25037e+08	2.21375e+08	1.36942e+07	0.0618598	3		High	High	High	0	5.858e-11	8.29	23.89
High	ILLQGTPVAQMTEDAVDAER	1xOxidation [M11]	1.29244e-07	0	1	1	10	P01024	0	2173.08	0	2.52585e+06	4.23108e+06	4.43121e+06	2.93325e+06	4.23108e+06	5.08477e+06	4.08303e+06	1.08338e+06	0.265336	3		High	High	High	0	9.916e-10	5.59	29.45
High	ILLQGTPVAQMTEDAVDAER		5.77747e-09	0	1	1	40	P01024	0	2157.09	0	5.06506e+07	7.05581e+07	5.97695e+07	5.88202e+07	7.05581e+07	6.85849e+07	6.59877e+07	6.28519e+06	0.0952479	3		High	High	High	0	2.164e-12	5.94	29.62
High	LLIGTVFHK		0.00678603	0	1	2	22	P27169	0	1027.63	0	56556342	79023150	59138770	6.56785e+07	79023150	6.78611e+07	7.08542e+07	7.15817e+06	0.101027	3		High	High	High	0	0.0004425	3.12	17.89
High	LLLFSPSVVHLGVPLSVGVQLQDVPR		5.08442e-09	0	2	2	4	P0C0L4; P0C0L5	0	2769.6	0	4677662	2.63875e+06	3.2563e+06	5.43213e+06	2.63875e+06	3.73657e+06	3.93582e+06	1.40731e+06	0.357565	3	Shared	High	High	High	0	1.813e-12	6.58	23.51
High	LLGMETMAWQEIR		3.44911e-05	0	2	2	6	P06681; B4E1Z4	0	1577.78	0	3.01523e+06	2.45176e+06	2.19597e+06	3.50156e+06	2.45176e+06	2.51985e+06	2.82439e+06	587436	0.207987	3	Shared	High	High	High	0	3.219e-07	3.78	24.97
High	ILGGHLDAKGSFPWQAK		7.51959e-06	0	2	2	3	P00739; P00738	1	1824.98	0	4824077	6.50268e+06	7434589	5.60216e+06	6.50268e+06	8.53111e+06	6.87865e+06	1.50023e+06	0.2181	3	Shared	High	High	High	0	3.99e-08	5.99	17.41
High	ILGGHLDAK		0.00612878	0	2	2	4	P00739; P00738	0	923.531	1	46207900	64226708	60521384	5.36609e+07	64226708	6.94477e+07	6.24451e+07	8.04277e+06	0.128797	3	Shared	High	High	High	0	0.0003859	2.59	17.48
High	IKSSFVAPLEK		0.000330246	0	1	1	4	P36955	1	1218.71	0	17661481	2.42368e+07	19535040	2.05101e+07	2.42368e+07	2.24163e+07	2.23877e+07	1.86347e+06	0.0832362	3		Peak Found	High	High	0	7.11e-06	3.21	18.1
High	LLGEVDHYQLALGK		0.000696423	0	1	1	1	O75636	0	1555.85	0	1.0736e+06	1.69146e+06	787945	1.24676e+06	1.69146e+06	904158	1.28079e+06	394753	0.30821	3		High	Peak Found	Peak Found	0	1.977e-05	3.72	20.71
High	ILGDMQPGDYFDLVLFGTR		7.73319e-07	0	1	1	2	P19827	0	2157.07	0	226671	321316	433507	263231	321316	497445	360664	121964	0.338165	3		Peak Found	High	High	0	2.764e-08	4.3	42.08
High	LLFKGSEMVVAGK		6.84169e-05	0	1	1	7	Q14624	1	1378.78	0	2.5997e+07	35086283	27632411	3.01901e+07	35086283	3.17079e+07	3.23281e+07	2.50631e+06	0.0775272	3		High	High	High	0	1.617e-05	3.86	19
High	LLDSLPSDTR		0.003032	0	1	1	6	P05155	0	1116.59	0	13828967	13410344	14781190	1.60595e+07	13410344	1.69613e+07	1.5477e+07	1.84572e+06	0.119256	3		High	High	High	0	0.0002788	3.28	24.65
High	LIDQYGTHYLQSGSLGGEYR		3.60119e-08	0	1	1	2	P10643	0	2257.09	0	9552970	8909876	7734643	1.10938e+07	8909876	8.87542e+06	9.62636e+06	1.27095e+06	0.132028	3		High	Peak Found	High	0	2.65e-11	5.96	21.91
High	LLDNWDSVTSTFSKLR		1.55768e-06	0	1	1	9	P02647	1	1881.97	0	6.30075e+07	6.63578e+07	56787093	7.31701e+07	6.63578e+07	6.51626e+07	6.82302e+07	4.31963e+06	0.0633097	3		High	High	High	0	8.054e-08	4.96	21.43
High	LLDNWDSVTSTFSK		6.55025e-06	0	1	1	83	P02647	0	1612.79	0	1.27771e+09	1.24935e+09	1.31122e+09	1.48379e+09	1.24935e+09	1.50461e+09	1.41258e+09	1.41745e+08	0.100345	3		High	High	High	0	3.317e-08	4.55	26.71
High	ILDDLSPRDQFNLIVFSTEATQWRPSLVPASAENVNK		1.80177e-07	0	1	1	9	Q14624	1	4171.15	0	182996	226480	292838	212512	226480	336029	258340	67641.9	0.261833	3		High	High	High	0	2.405e-10	5.55	30.29
High	LICQATGFSPR	1xCarbamidomethyl [C3]	0.000533911	0	1	1	3	P01871	0	1249.64	0	2.69158e+06	2.7445e+06	2.27866e+06	3.12571e+06	2.7445e+06	2.61474e+06	2.82832e+06	265596	0.0939059	3		High	High	High	0	2.355e-05	3.5	23.06
High	LKYTHLKNK		0.00358811	0	1	1	3	P49908	2	1144.68	0	129741	173441	121480	150667	173441	139397	154502	17342.6	0.112249	3		High	High	High	0	0.0001866	2.81	13.45
High	IKVLNQELR		0.006482	0	1	1	6	P05090	1	1112.68	0	2.09994e+07	32955438	33093940	2.43864e+07	32955438	3.79749e+07	3.17723e+07	6.8711e+06	0.216261	3		High	High	High	0.0003201	0.003104	3.52	17.46
High	ILGEELGFASLHDLQLLGK		1.11735e-06	0	1	1	2	P04114	0	2053.13	0	1.23388e+06	1749776	1.5663e+06	1.43289e+06	1749776	1.79732e+06	1.66e+06	198108	0.119343	3		High	High	Peak Found	0	2.946e-09	5.84	22.83
High	LGPLVEQGR		0.00959139	0	1	1	6	P02649	0	968.552	0	76743944	79874024	71817432	8.91222e+07	79874024	8.24097e+07	8.3802e+07	4.77868e+06	0.0570234	3		High	High	High	0.0001982	0.00187	2.59	22.53
High	LGPHAGDVEGHLSFLEKDLR		2.06798e-09	0	1	1	9	P06727	1	2190.13	0	38874690	44844388	44566048	4.51449e+07	44844388	5.11391e+07	4.70428e+07	3.55067e+06	0.0754775	3		High	High	High	0	8.193e-11	8.72	17.05
High	LGPHAGDVEGHLSFLEK		5.97326e-08	0	1	1	8	P06727	0	1805.92	0	4.8772e+07	4.82276e+07	3.22786e+07	5.66385e+07	4.82276e+07	3.70394e+07	4.73018e+07	9.83231e+06	0.207863	3		High	High	High	0	5.133e-08	6.64	17.88
High	LDTLAQEVALLK		6.05185e-05	0	1	1	2	P05452	0	1313.77	0	3.21829e+06	3353984	2.92469e+06	3.73738e+06	3353984	3.35605e+06	3.48247e+06	220758	0.0633911	3		High	High	Peak Found	0	6.761e-06	3.98	25
High	IDQTVEELRR		0.00176476	0	1	1	9	P06727	1	1258.67	0	85004392	91821532	70280551	9.8715e+07	91821532	8.06462e+07	9.03942e+07	9.11855e+06	0.100875	3		High	High	High	0	0.0005569	3.46	20.14
High	IDQTVEELR		0.00717696	0	1	1	3	P06727	0	1102.57	0										0	No Quan Values	High	High	High	0	0.0008959	3.05
High	IDQNVEELKGR		0.0005794	0	1	1	10	P06727	1	1300.69	0	140444766	134905996	121175692	1.63097e+08	134905996	1.39048e+08	1.45684e+08	1.52222e+07	0.104488	3		High	High	High	0	1.536e-05	4.01	20.17
High	IDQNVEELK		0.00416021	0	1	1	3	P06727	0	1087.56	0	4.47866e+06	4268092	4.36209e+06	5.20103e+06	4268092	5.00545e+06	4.82486e+06	491991	0.10197	3		High	High	High	0	0.000348	3.41	24.18
High	IDPSDSYTNYSPSFQGHVTISADK		6.68418e-08	0	1	1	1	A0A0J9YXX1	0	2629.21	0	1.28639e+06	1685522	1.31383e+06	1.49387e+06	1685522	1.50761e+06	1.56233e+06	106904	0.0684261	3		High	Peak Found	Peak Found	0	6.218e-11	5.09	25.06
High	LDLQEINNWVQAQMK		1.10893e-05	0	1	1	64	P36955	0	1829.92	0	2.05009e+06	1.25469e+06	1.10086e+06	2.38076e+06	1.25469e+06	1.26322e+06	1.63289e+06	647684	0.396649	3		High	High	High	0	1.762e-07	4.8	41.09
High	LDLAGRDLTDYLMK		0.00556325	0	1	7	3	P60709	1	1623.84	0	5.30918e+06	5.44077e+06	4.96784e+06	6.16551e+06	5.44077e+06	5.70054e+06	5.76894e+06	367177	0.0636472	3		High	High	High	0.000441	0.004491	3.26	22.22
High	LDGSVDFKKNWIQYK		9.51277e-06	0	1	1	3	P02679	2	1840.96	0	8602369	11609847	7920730	9.98987e+06	11609847	9.08895e+06	1.02296e+07	1.27742e+06	0.124876	3		High	High	High	0	5.536e-08	5.5	18.32
High	LDGSVDFKK		0.00954276	0	1	1	4	P02679	1	1008.54	0	41823628	40497158	29678745	4.85695e+07	40497158	3.4056e+07	4.10409e+07	7.27197e+06	0.177188	3		High	High	High	0	0.0007239	3.57	19.14
High	IDVHLVPDR		0.00510149	0	1	1	6	P08603	0	1063.59	0	17743332	2.01594e+07	1.24457e+07	2.06052e+07	2.01594e+07	1.42813e+07	1.83486e+07	3.52948e+06	0.192357	3		High	High	High	0.0001982	0.001954	3.03	19.5
High	LDGKFSVVYAK		0.000675395	0	1	1	6	P02765	1	1226.68	0	21794889	24794782	17585606	2.53102e+07	24794782	2.01793e+07	2.34281e+07	2.82533e+06	0.120596	3		High	High	High	0	1.899e-05	3.8	19.14
High	LDELRDEGK		0.00857623	0	1	1	12	P02768	1	1074.54	0	131272264	132990584	110875660	1.52445e+08	132990584	1.27229e+08	1.37555e+08	1.32135e+07	0.0960599	3		High	High	High	0	0.0009018	3.46	20.14
High	IDDIWNLEVK		0.00264165	0	1	1	2	P04114	0	1244.65	0	1.08436e+06	1.00404e+06	1.07589e+06	1.25926e+06	1.00404e+06	1.23458e+06	1.16596e+06	140767	0.120731	3		Peak Found	High	High	0	0.0001226	3.29	26.55
High	LDAQASFLPK		0.00175577	0	1	1	9	P19827	0	1089.59	0	45110268	50394364	48784464	5.23862e+07	50394364	5.59797e+07	5.29201e+07	2.83066e+06	0.0534893	3		High	High	High	0	6.999e-05	3.41	23.71
High	IAYGTQGSSGYSLR		7.46277e-05	0	1	1	6	P03952	0	1459.72	0	23453412	23296964	23486330	2.72363e+07	23296964	2.69503e+07	2.58279e+07	2.19647e+06	0.0850427	3		High	High	High	0	9.305e-07	4.57	23.85
High	IASFSQNCDIYPGKDFVQPPTK	1xCarbamidomethyl [C8]	7.44158e-08	0	1	1	3	P01042	1	2512.22	0	3013047	2.50806e+06	2.51887e+06	3.49903e+06	2.50806e+06	2.89038e+06	2.96582e+06	499773	0.168511	3		High	High	High	0	1.297e-10	5.54	22.89
High	LAQAAQSSVATITR		7.50101e-05	0	1	1	1	Q9Y490	0	1416.78	0	802037	752402	789967	931400	752402	906478	863427	96954.1	0.11229	3		Peak Found	High	Peak Found	0	9.359e-07	4.12	24.63
High	IAPQLSTEELVSLGEK		2.72643e-05	0	1	1	2	P43652	0	1713.93	0	473213	535812	492169	549538	535812	564759	550036	14480	0.0263255	3		High	Peak Found	High	0	2.331e-07	3.55	25.77
High	LAPLAEDVRGNLRGNTEGLQK		0.00194458	0	1	1	6	P06727	2	2251.22	0	36317933	37727985	2.79809e+07	4.21757e+07	37727985	3.21078e+07	3.73372e+07	5.04532e+06	0.135129	3		High	High	High	0	8.043e-05	4.1	19
High	LAPLAEDVRGNLR		0.000177934	0	1	1	8	P06727	1	1423.8	0	108013430	116538206	81557881	1.25435e+08	116538206	9.35868e+07	1.11853e+08	1.64329e+07	0.146915	3		High	High	High	0	0.0002823	3.24	19.76
High	IANLQTDLSDGLR		5.03471e-05	0	1	1	3	P21333	0	1415.75	0	1.1225e+06	1.13002e+06	1.1472e+06	1.30355e+06	1.13002e+06	1.3164e+06	1.24999e+06	104098	0.0832789	3		High	High	High	0	2.132e-06	4.3	25.57
High	LDELRDEGKASSAK		0.00107521	0	1	1	6	P02768	2	1518.78	0	42613632	38158073	26612402	4.94869e+07	38158073	3.05375e+07	3.93941e+07	9.535e+06	0.242041	3		High	High	High	0	3.584e-05	4.55	18.37
High	LEALKENGGAR		0.000890003	0	1	1	6	P02647	1	1157.63	0	90449254	97524634	77923142	1.05038e+08	97524634	8.9416e+07	9.73262e+07	7.81291e+06	0.0802755	3		High	High	High	0	2.775e-05	3.45	18.57
High	LEALPNSLLAPLGR		0.000323563	0	1	1	2	P35858	0	1463.86	0	1.0532e+06	996986	1.03293e+06	1.22307e+06	996986	1.18528e+06	1.13511e+06	121104	0.106689	3		High	High	Peak Found	0	6.924e-06	3.3	25.59
High	LEDMEQALSPSVFK		8.81068e-06	0	1	1	3	P05155	0	1593.78	0	5.30398e+06	5.44764e+06	4.77401e+06	6.15948e+06	5.44764e+06	5.47812e+06	5.69508e+06	402470	0.0706698	3		High	High	High	0	1.439e-07	4.18	26.54
High	LGNQEPGGQTALK		0.000820137	0	1	1	1	P08697	0	1312.69	0	997059	915709	949156	1.15788e+06	915709	1.08915e+06	1.05424e+06	124800	0.118378	3		High	Peak Found	Peak Found	0	2.477e-05	3.84	23.49
High	LGHLLHIRDEKK		0.00973878	0	1	1	6	P80108	2	1458.85	0	300250	418301	458391	348678	418301	525999	430993	89339.1	0.207287	3		High	High	High	0	0.0007186	2.88	13.88
High	LGEVNTYAGDLQKK		1.05907e-05	0	1	1	2	P06727	1	1535.81	0	4362296	4022005	3.09633e+06	5.0659e+06	4022005	3.553e+06	4.21364e+06	774440	0.183794	3		High	High	Peak Found	0	2.851e-07	5.34	20.46
High	LGEVNTYAGDLQK		1.81137e-05	0	1	1	8	P06727	0	1407.71	0	15458848	19229776	17848606	1.79522e+07	19229776	2.04811e+07	1.9221e+07	1.26444e+06	0.0657844	3		High	High	High	0	6.788e-07	4.63	25.26
High	IGDQWDKQHDMGHMMR		4.22037e-06	0	1	1	5	P02751	1	1984.86	0	6.95984e+06	5.20889e+06	3.62948e+06	8.08241e+06	5.20889e+06	4.16479e+06	5.8187e+06	2.02875e+06	0.348661	3		High	High	High	0	5.179e-08	6.76	16.78
High	IGDNLRELQQRLEPYADQLR		1.01145e-05	0	1	1	8	P06727	2	2427.27	0	40543807	38524889	28752954	4.70832e+07	38524889	3.29937e+07	3.95339e+07	7.09874e+06	0.179561	3		High	High	High	0	1.377e-05	3.99	19.85
High	IFTVNHKLLPVGR		0.000313792	0	1	1	3	P01024	1	1493.9	0										0	No Quan Values	High	High	High	0	6.635e-06	4.19
High	IFTKVQTAHFK		0.000523108	0	1	1	6	P07357	1	1319.75	0	4.02796e+06	6443805	5.94059e+06	4.67764e+06	6443805	6.81676e+06	5.9794e+06	1.14268e+06	0.191103	3		High	High	High	0	1.334e-05	3.58	15.59
High	IFSPFADLSELSATGR		1.14043e-06	0	1	1	6	Q9UK55	0	1710.87	0	1.81426e+06	1.9542e+06	2.0857e+06	2.10689e+06	1.9542e+06	2.39332e+06	2.15147e+06	222930	0.103617	3		High	High	High	0	3.025e-09	4.48	27.16
High	IFKYSHYNERDEIPHNDIALLK		0.000278991	0	1	1	2	Q14520	2	2715.39	0	2.14454e+06	4.09982e+06	4.22403e+06	2.49044e+06	4.09982e+06	4.84703e+06	3.81243e+06	1.20429e+06	0.315886	3		Peak Found	High	High	0	5.65e-06	6.68	16.1
High	IFFYDSENPPASEVLR		4.47543e-07	0	1	1	20	P27169	0	1883.92	0	3.01367e+07	3.49957e+07	3.627e+07	3.49975e+07	3.49957e+07	4.16194e+07	3.72042e+07	3.82367e+06	0.102775	3		High	High	High	0	7.015e-08	4.78	27.56
High	LFDSDPITVTVPVEVSRK		0.0001582	0	1	1	1	P10909	1	2002.09	0	1.1811e+06	1.07797e+06	1.24761e+06	1.37161e+06	1.07797e+06	1.43162e+06	1.29373e+06	189248	0.146281	3		Peak Found	High	Peak Found	0	2.604e-06	4.73	23.12
High	LFDSDPITVTVPVEVSR		1.12583e-07	0	1	1	24	P10909	0	1873.99	0	25161915	37495279	3.40347e+07	2.92203e+07	37495279	3.90544e+07	3.52567e+07	5.28544e+06	0.149913	3		High	High	High	0	4.31e-07	5.08	29.54
High	LFDEINPETK		0.00342706	0	1	1	3	Q9UK55	0	1205.6	0	1.48997e+06	1.71229e+06	1.70435e+06	1.73029e+06	1.71229e+06	1.95572e+06	1.79943e+06	135651	0.0753853	3		High	High	High	0	0.0004366	2.62	24.4
High	LESEETMVLEAHDAQGDVPVTVTVHDFPGKK		2.94189e-11	0	1	1	9	P01024	1	3378.65	0	4.29232e+07	48075307	35656072	4.98464e+07	48075307	4.0915e+07	4.62789e+07	4.72896e+06	0.102184	3		High	High	High	0	1.565e-15	7.78	20.36
High	LESEETMVLEAHDAQGDVPVTVTVHDFPGK	1xOxidation [M7]	1.26965e-06	0	1	1	1	P01024	0	3266.55	0	1.50791e+06	1.17744e+06	2.19979e+06	1.75112e+06	1.17744e+06	2.52423e+06	1.8176e+06	675853	0.371838	3		Peak Found	Peak Found	High	0	3.489e-09	5.16	23.24
High	LESEETMVLEAHDAQGDVPVTVTVHDFPGK		2.84605e-10	0	1	1	12	P01024	0	3250.56	0	2.70567e+07	2.6648e+07	33644616	3.14207e+07	2.6648e+07	3.86068e+07	3.22252e+07	6.01989e+06	0.186807	3		High	High	High	0	3.505e-14	8.38	23.38
High	LEPYADQLRTQVNTQAEQLRR		0.000111754	0	1	1	6	P06727	2	2529.32	0	1.33028e+07	1.20613e+07	1.06027e+07	1.54484e+07	1.20613e+07	1.21665e+07	1.32254e+07	1.92592e+06	0.145623	3		High	High	High	0	4.049e-06	3.19	19.79
High	LEPYADQLRTQVNTQAEQLR		0.000533911	0	1	1	1	P06727	1	2373.22	0	2151721	1.94438e+06	2.01829e+06	2.49878e+06	1.94438e+06	2.31597e+06	2.25304e+06	282504	0.125388	3		Peak Found	Peak Found	High	0	1.373e-05	3.75	22.71
High	IEGSNKVPVDPATYGQFYGGDSYIILYNYR		5.20326e-08	0	1	1	21	P06396	1	3399.65	0	873405	981004	890807	1.01428e+06	981004	1.02219e+06	1.00582e+06	21856.3	0.0217298	3		High	High	High	0	1.285e-10	5.96	29.86
High	IEGNLIFDPNNYLPKESMLK		3.58283e-08	0	1	1	6	P04114	1	2335.2	0	6.59875e+06	7008125	6.87506e+06	7.66308e+06	7008125	7.88906e+06	7.52009e+06	457545	0.060843	3		High	High	High	0	1.341e-09	5.84	23.19
High	IEGNLIFDPNNYLPK		4.35181e-06	0	1	1	10	P04114	0	1746.91	0	5.25764e+06	4.85865e+06	5.191e+06	6.10566e+06	4.85865e+06	5.95661e+06	5.64031e+06	681025	0.120743	3		High	High	High	0	3.032e-07	4.75	27.37
High	LEDTPKINSR		0.00272381	0	1	1	2	P04114	1	1172.63	0	2.68934e+06	3.33581e+06	2.48422e+06	3.12311e+06	3.33581e+06	2.85062e+06	3.10318e+06	243206	0.0783733	3		High	Peak Found	High	0	0.000228	3.26	19.23
High	LLIYAASTLQSGVPSR		0.00102689	0	1	3	1	A0A075B6S5	0	1675.94	0	417143	535624	508726	484425	535624	583757	534602	49673.8	0.0929174	3		High	Peak Found	Peak Found	0	3.368e-05	2.56	25.94
High	MATTMIQSK		0.00827619	0	1	1	3	P19823	0	1010.5	0	52629200	52074664	41926144	6.11179e+07	52074664	4.81098e+07	5.37675e+07	6.66721e+06	0.124001	3		High	High	High	0	0.0005758	2.81	21.89
High	LLIYDASNR		0.0117525	0	1	2	5	A0A0A0MRZ8	0	1064.57	0	14579486	14423452	14007269	1.6931e+07	14423452	1.60732e+07	1.58092e+07	1.27447e+06	0.0806153	3		High	High	High	0.0001982	0.001302	2.66	23.26
High	LLIYGASSR		0.011693	0	1	1	3	P01619	0	979.557	0	17420628	22566820	19913864	2.02304e+07	22566820	2.28509e+07	2.18827e+07	1.43796e+06	0.0657122	3		High	High	High	0.0001982	0.002021	2.85	22.02
High	LVAYYTLIGASGQR		2.05828e-05	0	1	1	13	P01024	0	1511.82	0	56412358	60764300	58936152	6.55112e+07	60764300	6.76286e+07	6.46347e+07	3.5151e+06	0.0543841	3		High	High	High	0	1.826e-05	3.96	24.41
High	LTVAAPPSGGPGFLSIERPDSRPPR		0.000528482	0	2	2	7	P0C0L4; P0C0L5	0	2574.38	0	29772313	3.40733e+07	2.37323e+07	3.45744e+07	3.40733e+07	2.72325e+07	3.19601e+07	4.10182e+06	0.128342	3	Shared	High	High	High	0	3.129e-05	4.24	20.25
High	LTRKEVYIK		0.00654837	0	1	2	5	B4E1Z4	2	1149.7	0	2.96504e+06	5.25397e+06	1.29275e+06	3.44328e+06	5.25397e+06	1.48342e+06	3.39356e+06	1.88577e+06	0.555691	3		High	High	High	0	0.0004195	3.29	15.17
High	ITQVLHFTK		0.00848941	0	2	2	6	P0C0L4; P0C0L5	0	1086.63	0	1.05738e+07	1.58369e+07	15597361	1.22793e+07	1.58369e+07	1.78978e+07	1.5338e+07	2.84229e+06	0.18531	3	Shared	High	High	High	0.0001982	0.001089	3.15	17.44
High	LTPYADEFKVK		0.00182899	0	1	1	6	P06727	1	1310.7	0	81856864	83628678	59709074	9.50598e+07	83628678	6.85155e+07	8.24013e+07	1.33146e+07	0.161582	3		High	High	High	0	0.0001491	3.31	18.93
High	ITPGKPYILTVPGHLDEMQLDIQAR		5.89681e-09	0	2	2	9	P0C0L4; P0C0L5	0	2805.5	0	38689658	3.84566e+07	30932425	4.493e+07	3.84566e+07	3.54946e+07	3.96271e+07	4.82536e+06	0.121769	3	Shared	High	High	High	0	1.524e-10	5.93	20.2
High	LTISEQNIQR		0.0020887	0	1	1	6	P04114	0	1201.65	0	13933678	14026521	12461420	1.61811e+07	14026521	1.42993e+07	1.48356e+07	1.17313e+06	0.0790752	3		High	High	High	0	0.0001296	2.92	23.08
High	ITLPDFTGDLR		0.00234898	0	1	1	2	P18428	0	1247.66	0	1.13362e+06	1.0678e+06	845310	1.31646e+06	1.0678e+06	969984	1.11808e+06	178626	0.159762	3		High	High	Peak Found	0	0.0003019	2.52	25.09
High	ITLLSALVETR		0.00644907	0	1	1	1	P01011	0	1215.73	0	1.28907e+06	1.48945e+06	1.35177e+06	1.49699e+06	1.48945e+06	1.55114e+06	1.51253e+06	33653.8	0.02225	3		High	Peak Found	Peak Found	0	0.0004126	1.96	23.75
High	LTIGEGQQHHLGGAK		3.37037e-06	0	1	1	12	P02679	0	1545.81	0	170589785	300177800	268748924	1.98105e+08	300177800	3.08387e+08	2.6889e+08	6.14389e+07	0.228491	3		High	High	High	0	1.668e-07	4.57	16.42
High	LVGGPMDASVEEEGVRR		1.24727e-05	0	1	1	3	P01034	1	1800.89	0	2.91327e+06	3.21983e+06	2.81576e+06	3.38316e+06	3.21983e+06	3.23105e+06	3.27801e+06	91231.6	0.0278314	3		High	High	High	0	8.002e-08	4.11	22.05
High	LTIFKTELR		0.00622317	0	1	1	6	P04114	1	1120.67	0	29291027	47487860	32012396	3.40154e+07	47487860	3.67339e+07	3.94124e+07	7.12441e+06	0.180766	3		High	High	High	0	0.0008101	2.89	17.76
High	ITGKPIKLTQVEHR		5.44933e-06	0	1	1	5	P36955	1	1619.96	0	5883282	11578110	9.57616e+06	6.83221e+06	11578110	1.09885e+07	9.79962e+06	2.58671e+06	0.26396	3		High	High	High	0	5.434e-08	5.05	15.24
High	ITEVWGIPSPIDTVFTR		0.000293621	0	1	1	9	Q92954	0	1931.03	0	267271	302787	406628	310380	302787	466601	359923	92464.2	0.2569	3		High	High	High	0	1.882e-05	3.85	28.99
High	ITENDIQIALDDAK		6.55025e-06	0	1	1	17	P04114	0	1558.8	0	1.12309e+06	1.31889e+06	1.22624e+06	1.30424e+06	1.31889e+06	1.4071e+06	1.34341e+06	55641.8	0.0414184	3		High	High	High	0	2.482e-07	4.44	30.81
High	LSSPAVITDK		0.00866392	0	1	1	4	P00747	0	1030.58	0	25808048	23276198	21916874	2.99707e+07	23276198	2.51494e+07	2.61321e+07	3.45374e+06	0.132165	3		High	High	High	0.0001982	0.001357	2.85	23.02
High	LSQRFPKAEFAEVSK		9.85728e-08	0	1	1	10	P02768	2	1736.93	0	3.18187e+07	4.48048e+07	4.70504e+07	3.69508e+07	4.48048e+07	5.39899e+07	4.52485e+07	8.52818e+06	0.188474	3		High	High	High	0	1.054e-10	7.24	17
High	LSPIYNLVPVK		0.0028229	0	1	1	6	P02748	0	1242.75	0	60893308	57029760	62883776	7.07149e+07	57029760	7.21585e+07	6.66344e+07	8.34911e+06	0.125297	3		High	High	High	0	0.0001391	2.28	22.9
High	LSPLGEEMRDRAR		0.00489762	0	1	1	6	P02647	2	1529.79	0	29576066	33013424	32124434	3.43465e+07	33013424	3.68624e+07	3.47408e+07	1.95458e+06	0.0562617	3		High	High	High	0	0.000285	3.53	17.13
High	LSPLGEEMRDR		0.00117277	0	1	1	18	P02647	1	1302.65	0	1973007296	1989857984	1504659744	2.29124e+09	1989857984	1.72658e+09	2.00256e+09	2.82543e+08	0.141091	3		High	High	High	0	0.0008146	3.18	19.41
High	LSNENHGIAQR		0.000181609	0	1	1	6	P19823	0	1238.62	0	56921405	67733764	46323770	6.61024e+07	67733764	5.3156e+07	6.23307e+07	7.98728e+06	0.128143	3		High	High	High	0	3.142e-06	4.31	18.15
High	LSMDIDVSYK		0.00295561	0	1	1	2	P01031	0	1170.57	0	1.04891e+06	1.05477e+06	1.19314e+06	1.21809e+06	1.05477e+06	1.36912e+06	1.21399e+06	157213	0.129501	3		Peak Found	High	High	0	0.0001427	3.08	24.34
High	ITHRIHWESASLLR		2.32691e-05	0	1	1	4	P01024	1	1718.94	0	1.20887e+06	2.80604e+06	1922411	1.40386e+06	2.80604e+06	2.20595e+06	2.13862e+06	703515	0.328958	3		High	High	High	0	1.876e-07	5.12	14.86
High	LSITGTYDLK		0.00240972	0	1	1	3	P01009	0	1110.6	0										0	No Quan Values	High	High	High	0	0.0001077	3.12	22.98
High	IVLGQEQDSYGGKFDR		1.65215e-05	0	1	1	2	P02743	1	1811.89	0	13340775	11548676	8708927	1.54925e+07	11548676	9.9934e+06	1.23449e+07	2.83471e+06	0.229626	3		High	High	Peak Found	0	2.448e-07	5.51	21.51
High	LVNEVTEFAK		0.00347993	0	1	1	6	P02768	0	1149.62	0	187934608	184020240	170942528	2.18247e+08	184020240	1.96155e+08	1.99474e+08	1.73531e+07	0.0869945	3		High	High	High	0	0.0001786	2.97	23.11
High	MADEAGSEADHEGTHSTKR		8.52189e-07	0	1	1	3	P02671	1	2028.87	0	13423744	12787475	11393016	1.55889e+07	12787475	1.30734e+07	1.38166e+07	1.54151e+06	0.11157	3		High	High	High	0	1.4e-08	6.06	17.15
High	LYYGDDEKYFRKPYNFLK		0.00156116	0	1	1	1	P07357	2	2359.18	0	2989146	3.11308e+06	3.67123e+06	3.47127e+06	3.11308e+06	4.2127e+06	3.59902e+06	560830	0.155829	3		High	Peak Found	Peak Found	0	5.959e-05	3.85	16.79
High	LYYGDDEKYFR		0.000146524	0	1	1	6	P07357	1	1468.67	0	15905912	1.74957e+07	1.2658e+07	1.84714e+07	1.74957e+07	1.45249e+07	1.68307e+07	2.05557e+06	0.122133	3		High	High	High	0	2.336e-06	3.84	20.27
High	IYSLWEHSTK		0.00413905	0	1	1	1	P04114	0	1263.64	0	4135455	5.04503e+06		4.80247e+06	5.04503e+06		4.92375e+06	171515	0.0348342	2		High	Peak Found	Not Found	0	0.0002263	3.11	18.11
High	IYISGMAPRPSLAKK		0.00182899	0	1	2	6	P04004	1	1631.93	0	1.11996e+07	14191962	19360440	1.30061e+07	14191962	2.22159e+07	1.64713e+07	5.01018e+06	0.304176	3		High	High	High	0	9.172e-05	3.64	16.76
High	IYISGMAPRPSLAK	1xOxidation [M6]	0.000401033	0	1	2	6	P04004	0	1519.83	0	17849426	29480832	23093366	2.07284e+07	29480832	2.64994e+07	2.55695e+07	4.44969e+06	0.174023	3		High	High	High	0	9.26e-06	3.69	19.16
High	IYISGMAPRPSLAK		9.17842e-06	0	1	2	10	P04004	0	1503.84	0	89601997	138890564	97107012	1.04054e+08	138890564	1.11429e+08	1.18125e+08	1.8358e+07	0.155412	3		High	High	High	0	7.261e-06	4.09	19.1
High	IYHSHIDAPK		0.000573509	0	1	1	7	P00450	0	1180.61	0	9.8716e+06	1.63871e+07	1.55674e+07	1.14638e+07	1.63871e+07	1.78634e+07	1.52381e+07	3.35095e+06	0.219906	3		High	High	High	0	1.52e-05	4.13	15.65
High	LYHAFSAMK		0.00682068	0	1	1	4	P05155	0	1067.53	0	6.2695e+06	8.59647e+06	8225371	7.28073e+06	8.59647e+06	9.43853e+06	8.43857e+06	1.08753e+06	0.128876	3		High	High	High	0	0.0004459	3.31	16.96
High	LYGSEAFATDFQDSAAAK		3.03477e-07	0	1	1	4	P01011	0	1891.87	0	2.38306e+06	2.4773e+06	2.0753e+06	2.76743e+06	2.4773e+06	2.38139e+06	2.54204e+06	200999	0.0790697	3		High	High	High	0	4.826e-09	5.22	28.04
High	LVLLNAIYLSAK		0.000424223	0	1	1	1	P05155	0	1317.81	0	1.17575e+06	1.21858e+06	1.04525e+06	1.36539e+06	1.21858e+06	1.19941e+06	1.26113e+06	90803.5	0.0720019	3		Peak Found	High	Peak Found	0	1.002e-05	2.9	23.42
High	IYGNQDTSSQLKKFYNQVSTPLLR		2.41168e-05	0	1	1	2	P19823	2	2800.46	0	4.32613e+06	5515523	3.01646e+06	5.02391e+06	5515523	3.46135e+06	4.66693e+06	1.0726e+06	0.229831	3		High	Peak Found	High	0	5.69e-06	5.27	19.76
High	IYGNQDTSSQLK		0.000582369	0	1	1	3	P19823	0	1353.66	0	14744155	12474295	13528668	1.71223e+07	12474295	1.5524e+07	1.50402e+07	2.36146e+06	0.15701	3		High	High	High	0	2.619e-05	3.71	24.24
High	IWVKVSEADSSNADWVTK		1.31241e-07	0	1	2	3	B4E1Z4	1	2035.01	0	4849414	5365689	4.5643e+06	5.63159e+06	5365689	5.23748e+06	5.41159e+06	201022	0.0371465	3		High	High	High	0	1.56e-10	6.78	22.02
High	IWHHTFYNELR		0.000388922	0	1	9	3	P60709	0	1515.75	0		3.19318e+06	2755484		3.19318e+06	3.16189e+06	3.17753e+06	22123.9	0.0069626	2		High	High	High	0	1.388e-05	4.24	15.8
High	LVWEEAMSR		0.00939832	0	1	1	3	Q16610	0	1120.55	0	2293532	2.451e+06	2.23348e+06	2.66346e+06	2.451e+06	2.56289e+06	2.55912e+06	106281	0.0415303	3		High	High	High	0.0001982	0.001141	2.51	23.12
High	LVVLGSGGVGK		0.00988841	0	1	2	1	P61224	0	985.604	0	2.17381e+06	2.51337e+06	2.28528e+06	2.52443e+06	2.51337e+06	2.62233e+06	2.55338e+06	59972.3	0.0234875	3		High	Peak Found	Peak Found	0	0.0007334	2.8	22.44
High	LVTSKGDKELR		0.00022167	0	1	1	7	P02671	2	1245.72	0	86843540	123480144	132386984	1.00851e+08	123480144	1.51913e+08	1.25415e+08	2.55859e+07	0.20401	3		High	High	High	0	0.0001854	3.93	16.19
High	IVSSAMEPDREYHFGQAVR		1.0483e-05	0	1	1	9	P08603	1	2192.06	0	54431172	54534609	40618933	6.32105e+07	54534609	4.66098e+07	5.4785e+07	8.30319e+06	0.15156	3		High	High	High	0	7.125e-07	5.15	18.84
High	IVQLIQDTR		0.00728742	0	1	1	5	P15169	0	1085.63	0	6.37801e+06	5.79123e+06	5712011	7.40674e+06	5.79123e+06	6.55447e+06	6.58415e+06	808160	0.122743	3		High	High	High	0	0.0007556	2.89	23.35
High	IVQILPWEQNEQVK		0.000117614	0	1	1	3	P04114	0	1723.94	0	876305	932101	917219	1.01765e+06	932101	1.0525e+06	1.00075e+06	61952.3	0.0619059	3		High	High	High	0	1.501e-05	3.54	24.8
High	LVPFATELHER		0.000960896	0	1	1	6	P06727	0	1311.71	0										0	No Quan Values	High	High	High	0	9.5e-05	3.62
High	IYGNQDTSSQLKK		1.55386e-05	0	1	1	7	P19823	1	1481.76	0	64089190	66809736	4.73269e+07	7.44263e+07	66809736	5.43071e+07	6.5181e+07	1.0158e+07	0.155843	3		High	High	High	0	1.078e-07	4.64	19.85
High	LSLTDPLVAER		0.000668527	0	1	1	3	P13224	0	1213.68	0	1248095	1.3924e+06	1.17255e+06	1.4494e+06	1.3924e+06	1.34549e+06	1.39577e+06	52038.5	0.0372831	3		High	High	High	0	9.419e-05	3.33	24.71
High	ISLPESLKRIPIEDGSGEVVLSR		1.19729e-05	0	1	1	2	P01024	2	2494.39	0	4622430	4.6878e+06	3.66053e+06	5.36799e+06	4.6878e+06	4.20042e+06	4.75207e+06	586435	0.123406	3		Peak Found	High	High	0	7.565e-08	6.45	20.12
High	LSINTHPSQKPLSITVR		1.90131e-06	0	1	1	14	P01024	0	1891.08	0	181801465	331497869	318745426	2.11125e+08	331497869	3.65757e+08	3.02793e+08	8.12143e+07	0.268217	3		High	High	High	0	1.29e-08	6	17.13
High	LNNGEITQHRK		0.000356558	0	1	1	3	P04003	1	1309.7	0	1.16864e+06	2380878	1.77149e+06	1.35713e+06	2380878	2.03277e+06	1.92359e+06	520530	0.270603	3		High	High	High	0	1.102e-05	4.6	15.82
High	LNNGEITQHR		0.00401429	0	1	1	1	P04003	0	1181.6	0	2.90512e+06	3514074	2.75496e+06	3.37369e+06	3514074	3.16129e+06	3.34968e+06	177614	0.0530241	3		Peak Found	Peak Found	High	0	0.0002162	3.52	18.57
High	LNMGITDLQGLR		0.00103215	0	2	2	6	P0C0L4; P0C0L5	0	1330.71	0	4.74048e+06	5100449	4330700	5.50509e+06	5100449	4.96943e+06	5.19166e+06	279233	0.0537849	3	Shared	High	High	High	0	6.929e-05	3.86	24.04
High	LNILNNNYK		0.0090237	0	1	1	2	O14791	0	1105.6	0	3906426	3.95967e+06	3.85469e+06	4.5365e+06	3.95967e+06	4.42322e+06	4.30646e+06	305625	0.0709689	3		High	Peak Found	High	0.0001982	0.001611	2.84	21.46
High	LNHQLEGLTFQMK		0.00131899	0	1	1	3	P06727	0	1558.8	0	9009888	9727888	6644156	1.04631e+07	9727888	7.6241e+06	9.2717e+06	1.47346e+06	0.15892	3		High	High	High	0	4.741e-05	4.49	18.9
High	INHGILYDEEK		0.00149866	0	2	2	3	P36980; Q03591	0	1330.66	0	3812953	4.04803e+06	2821409	4.42795e+06	4.04803e+06	3.23754e+06	3.90451e+06	608048	0.15573	3	Shared	High	High	High	0	0.0002738	3.9	18.72
High	IMGIPEEEQMGLLR		5.6052e-05	0	1	1	4	P35579	0	1615.82	0	1.71992e+06	1.73424e+06	1631137	1.99733e+06	1.73424e+06	1.87171e+06	1.86776e+06	131588	0.0704522	3		High	High	High	0	9.206e-07	3.13	25.61
High	IIYKENERFQYK		8.30837e-05	0	1	1	8	P08603	2	1630.86	0	45902802	7.93524e+07	79055552	5.33066e+07	7.93524e+07	9.07154e+07	7.44581e+07	1.91786e+07	0.257576	3		High	High	High	0	0.0008371	3.32	16.46
High	LLVPSPEGMSEIYLR		5.40819e-05	0	1	1	3	Q86UX7	0	1703.9	0	746469	1075344	937690	866869	1075344	1.07599e+06	1.00607e+06	120550	0.119823	3		High	High	High	0	2.109e-06	3.15	25.68
High	LISVDTEHSNIYLQNGPDR		4.49923e-05	0	1	1	1	P00450	0	2171.07	0	2.1236e+06	2.48775e+06	3.18264e+06	2.46612e+06	2.48775e+06	3.65205e+06	2.86864e+06	678538	0.236537	3		Peak Found	Peak Found	High	0	4.641e-07	4.86	23.13
High	IPKPEASFSPR		0.000751902	0	1	1	6	Q14624	0	1228.67	0	3.14137e+07	4.33026e+07	29483589	3.64804e+07	4.33026e+07	3.38321e+07	3.78717e+07	4.88615e+06	0.129018	3		High	High	High	0	2.189e-05	3.54	18.14
High	LLSLGAGEFK		0.00405546	0	1	1	2	P12259	0	1034.59	0										0	Not Reliable	High	Not Found	High	0	0.0002198	2.36
High	LLSGGNTLHLVSTTK		2.70535e-06	0	1	1	6	P04114	0	1540.87	0	28730365	41491399	2.94478e+07	3.33644e+07	41491399	3.3791e+07	3.62156e+07	4.57396e+06	0.126298	3		High	High	High	0	1.191e-07	5	19.28
High	LLSDSLPPSTGTFQEAQSR		2.30325e-05	0	1	1	4	Q9Y490	0	2034.01	0	538600	911474	1.02779e+06	625472	911474	1.17937e+06	905440	277001	0.305929	3		High	High	High	0	3.746e-06	4.05	28.26
High	LIRDVWGIEGPIDAAFTR		2.33837e-07	0	1	1	14	P04004	1	2029.09	0	1.25803e+08	132394066	124800809	1.46094e+08	132394066	1.43208e+08	1.40565e+08	7.22219e+06	0.0513796	3		High	High	High	0	5.497e-10	6.41	22.46
High	LLRDADDLQKR		3.16206e-05	0	1	1	6	P02649	2	1342.74	0	8.73381e+06	4742947	5.7187e+06	1.01425e+07	4742947	6.56215e+06	7.1492e+06	2.74723e+06	0.384271	3		High	High	High	0	2.863e-07	5.28	17.34
High	LLQEGQALEYVCPSGFYPYPVQTR	1xCarbamidomethyl [C12]	7.25529e-06	0	1	2	3	B4E1Z4	0	2815.38	0	759627	518384	681570	882149	518384	782095	727543	187918	0.258292	3		High	Peak Found	High	0	1.332e-07	4.12	29.73
High	LLPHANEVSQKIGDNLRELQQR		1.13763e-05	0	1	1	3	P06727	2	2558.38	0	4991648	6234959	6.6957e+06	5.79676e+06	6234959	7.68325e+06	6.57166e+06	987284	0.150234	3		High	High	High	0	3.18e-07	5.56	17.24
High	LLPHANEVSQKIGDNLR		1.77908e-06	0	1	1	4	P06727	1	1904.03	0	11617268	12450411	8893661	1.3491e+07	12450411	1.02054e+07	1.20489e+07	1.67922e+06	0.139366	3		High	High	High	0	5.538e-09	5.42	17.85
High	LLPHANEVSQK		0.00375671	0	1	1	6	P06727	0	1235.67	0	172453588	191528368	155751242	2.00269e+08	191528368	1.78723e+08	1.90173e+08	1.08368e+07	0.0569837	3		High	High	High	0	0.0004769	2.86	18.13
High	IIPFNRLTIGEGQQHHLGGAK		8.34943e-07	0	1	1	11	P02679	1	2286.25	0	81357019	166557122	156514976	9.44793e+07	166557122	1.79599e+08	1.46879e+08	4.58453e+07	0.31213	3		High	High	High	0.0001982	0.001046	5.52	16.06
High	LLPAQLPAEKEVGPPLPQEAVPLQK		9.0369e-08	0	1	1	3	Q16610	1	2662.52	0	1.99121e+06	1.97807e+06	2110646	2.31237e+06	1.97807e+06	2.42194e+06	2.23746e+06	231223	0.103342	3		High	High	High	0	9.35e-11	5.93	23.77
High	LLSGGNTLHLVSTTKTEVIPPLIENR		0.00696103	0	1	1	1	P04114	1	2802.57	0	6.81831e+06	7.22537e+06	5.51266e+06	7.91805e+06	7.22537e+06	6.32571e+06	7.15638e+06	798408	0.111566	3		High	Peak Found	Peak Found	0	0.0004572	2.8	20.02
High	IPIEDGSGEVVLSR		3.70497e-05	0	1	1	23	P01024	0	1470.78	0	1.01784e+08	9.99586e+07	1.09234e+08	1.18201e+08	9.99586e+07	1.25345e+08	1.14502e+08	1.30913e+07	0.114333	3		High	High	High	0	0.0004755	4.15	26.82
High	IPIEDGSGEVVLSRK		9.27084e-08	0	1	1	8	P01024	1	1598.87	0	2.72461e+07	2.96251e+07	2.08998e+07	3.16407e+07	2.96251e+07	2.39823e+07	2.84161e+07	3.96977e+06	0.139701	3		High	High	High	0	6.875e-10	5.74	21.02
High	LPTDSELAPR		0.00232512	0	1	1	3	P49908	0	1098.58	0	1.83035e+06	2168405	1.95206e+06	2.12557e+06	2168405	2.23996e+06	2.17798e+06	57796	0.0265365	3		High	High	High	0	0.0002421	3.23	24.04
High	LSLEIEQLELQR		5.69181e-05	0	1	1	3	P04003	0	1470.82	0	4880562	4493421	4802751	5.66776e+06	4493421	5.51111e+06	5.2241e+06	637612	0.122052	3		High	High	High	0	3.175e-06	4.37	25.01
High	LSKELQAAQAR		0.0099388	0	1	1	2	P02649	1	1214.69	0	20297548	20226904	18606726	2.35714e+07	20226904	2.1351e+07	2.17164e+07	1.70192e+06	0.0783703	3		High	High	Peak Found	0	0.0007367	3.47	18.12
High	LSHNAIASLRPR		0.00132574	0	1	1	6	P35858	0	1334.77	0	2583020	6590860	4.67737e+06	2.99964e+06	6590860	5.36723e+06	4.98591e+06	1.82572e+06	0.366177	3		High	High	High	0	4.765e-05	3.83	15.69
High	LSGNVLSYTFQVK		2.74041e-05	0	1	1	4	P10643	0	1455.78	0	7.25158e+06	6.65458e+06	7396080	8.4212e+06	6.65458e+06	8.48692e+06	7.85423e+06	1.03945e+06	0.132343	3		High	High	High	0	1.929e-06	4.37	23.57
High	ISEGLPALEFPNEK		4.04131e-05	0	1	1	1	P02748	0	1543.8	0	1.48912e+06	1.69903e+06		1.72931e+06	1.69903e+06		1.71417e+06	21407	0.0124882	2		High	Peak Found	Not Found	0	4.008e-07	3.69	25.11
High	ISASAEELRQR		0.00118481	0	1	1	8	P06727	1	1259.67	0	159116516	169663364	139615732	1.84781e+08	169663364	1.60208e+08	1.71551e+08	1.23948e+07	0.0722518	3		High	High	High	0	0.0001906	3.42	18.58
High	IRYYTYLIMNK		0.000250598	0	1	1	6	P01024	1	1477.79	0	1.36852e+07	19024208	1.3533e+07	1.58925e+07	19024208	1.55289e+07	1.68152e+07	1.92165e+06	0.11428	3		High	High	High	0	4.861e-06	4.25	18.46
High	IRPHTFTGLSGLRR		0.00149102	0	1	1	2	P35858	1	1610.92	0	1.2239e+06	1.8281e+06	1.73231e+06	1.42131e+06	1.8281e+06	1.98781e+06	1.74574e+06	292093	0.167317	3		Peak Found	High	High	0	5.6e-05	4.45	14.64
High	LREQLGPVTQEFWDNLEKETEGLR		5.48958e-09	0	1	1	38	P02647	2	2887.46	0	2.49162e+06	2.37602e+06	2.66368e+06	2.8935e+06	2.37602e+06	3.05655e+06	2.77536e+06	355315	0.128025	3		High	High	High	0	9.413e-11	7.79	26.8
High	LREQLGPVTQEFWDNLEK		9.12976e-08	0	1	1	11	P02647	1	2202.12	0	30188538	35382956	32722568	3.50577e+07	35382956	3.75488e+07	3.59965e+07	1.35414e+06	0.0376186	3		High	High	High	0	9.483e-11	7.27	22.35
High	IRAYYENSPQQVFSTEFEVK		1.83899e-07	0	1	1	3	P01024	1	2435.19	0										0	No Quan Values	High	High	High	0	1.756e-08	6.01	21.76
High	LQVELDNVTGLLSQSDSK		5.08547e-07	0	1	1	4	P35579	0	1946.01	0	290988	484293	711082	337922	484293	815960	546058	244931	0.448544	3		High	High	High	0	7.451e-09	4.54	28.79
High	LQSLFDSPDFSKITGKPIKLTQVEHR		6.51686e-06	0	1	1	1	P36955	2	2984.62	0	4.13997e+06	5354629	6381576	4.80771e+06	5354629	7.32279e+06	5.82838e+06	1.32277e+06	0.226954	3		High	Peak Found	Peak Found	0	3.286e-08	6.95	16.81
High	LQSLFDSPDFSK		0.000286212	0	1	1	7	P36955	0	1383.68	0	1.42896e+07	1.52342e+07	1.46204e+07	1.65944e+07	1.52342e+07	1.67767e+07	1.62018e+07	842886	0.0520243	3		High	High	High	0	5.86e-06	3.41	25.55
High	LQQELDDLLVDLDHQR		9.32025e-06	0	1	1	2	P35579	0	1949.99	0	416561			483749			483749			1		High	Not Found	Not Found	0	8.215e-08	3.98	27.99
High	IQPSGGTNINEALLR		0.000131612	0	1	1	7	P19823	0	1582.85	0	9.64227e+07	9.54002e+07	8.87701e+07	1.11975e+08	9.54002e+07	1.01863e+08	1.03079e+08	8.35408e+06	0.0810452	3		High	High	High	0	2.728e-06	3.41	24.51
High	LQPLDFKENAEQSR		0.000235691	0	1	1	1	P01008	1	1674.84	0	2.39938e+06	2995244	2.00663e+06	2.78638e+06	2995244	2.30258e+06	2.69474e+06	355307	0.131852	3		Peak Found	Peak Found	High	0	4.491e-06	3.07	20.83
High	IQLVEEELDRAQER		0.0018859	0	1	4	3	P06753	1	1727.89	0	3.10048e+06	3.27629e+06	2.87001e+06	3.60056e+06	3.27629e+06	3.29331e+06	3.39005e+06	182503	0.0538347	3		High	High	High	0	8.827e-05	3.41	21.34
High	LQGTLPVEAR		0.00292559	0	1	1	3	P01031	0	1083.62	0	5.42436e+06	4.86438e+06	5594824	6.29927e+06	4.86438e+06	6.42e+06	5.86122e+06	865393	0.147647	3		High	High	High	0	0.0001408	2.81	22.91
High	LQETSNWLLSQQQADGSFQDLSPVIHR		1.35965e-11	0	1	1	7	P0C0L5	0	3097.53	0	5.89753e+06	6.30513e+06	5.68033e+06	6.84875e+06	6.30513e+06	6.51812e+06	6.55733e+06	273926	0.041774	3		High	High	High	0	2.198e-14	8.09	25.65
High	LQDRGPDVLTATVSGK		0.000210625	0	1	1	4	Q14624	1	1656.89	0	14287409	15193798	1.6337e+07	1.65919e+07	15193798	1.87465e+07	1.68441e+07	1.78975e+06	0.106254	3		High	High	High	0	6.327e-06	4.95	21.66
High	LPYTIITTPPLKDFSLWEK		2.78903e-08	0	1	1	3	P04114	1	2262.24	0	5.32294e+06	6532301	5532214	6.18149e+06	6532301	6.34816e+06	6.35398e+06	175476	0.0276167	3		High	High	High	0	2.291e-09	6.38	22.23
High	LPYSVVRNEQVEIR		0.00283735	0	1	1	3	P01024	1	1701.93	0	4.48093e+06	3920497	2.90062e+06	5.20368e+06	3920497	3.32844e+06	4.15087e+06	958611	0.230942	3		High	High	High	0	0.000661	3.05	19.83
High	YYWGGQYTWDMAK		3.82036e-05	0	1	1	11	P02675	0	1668.72	0	1.52117e+08	1.56385e+08	1.43756e+08	1.76653e+08	1.56385e+08	1.64958e+08	1.65998e+08	1.01739e+07	0.0612894	3		High	High	High	0	2.153e-06	3.35	24.76
High	LALDNGGLAR		0.00831841	0	1	1	6	Q14624	0	999.558	0	10390069	10022109	9446264	1.20659e+07	10022109	1.08395e+07	1.09758e+07	1.0287e+06	0.093724	3		High	High	High	0	0.0005798	2.99	23.15
High	RVEPYGENFNK		0.0015218	0	1	1	3	P06727	1	1352.66	0	63717336	65125840	54792840	7.39945e+07	65125840	6.28742e+07	6.73315e+07	5.87909e+06	0.0873156	3		High	High	High	0	0.0002214	3.94	18.47
High	RVVRDPQGIR		0.00158527	0	1	1	3	P61626	2	1195.7	0	4.02655e+06	6.02388e+06	6.51355e+06	4.676e+06	6.02388e+06	7.47423e+06	6.05803e+06	1.39943e+06	0.231004	3		High	High	High	0	6.109e-05	3.7	15.54
High	VNEPSILEMSR		0.00163461	0	1	1	6	O14791	0	1274.64	0	18540414	19530780	17394498	2.15308e+07	19530780	1.996e+07	2.03405e+07	1.05293e+06	0.0517653	3		High	High	High	0	9.11e-05	3.21	24.12
High	VLTGNPRLDLQEINNWVQAQMK		2.06883e-05	0	1	1	2	P36955	1	2567.34	0	1525814			1.77192e+06			1.77192e+06			1		High	Not Found	Not Found	0	1.604e-07	4.24	26.64
High	VLSLAQEQVGGSPEKLQETSNWLLSQQQADGSFQDLSPVIHR		3.52758e-10	0	1	1	3	P0C0L5	1	4620.33	0		1.04383e+06	1.05389e+06		1.04383e+06	1.20933e+06	1.12658e+06	117028	0.103879	2		Not Found	High	High	0	3.415e-10	8	25.66
High	VLSLAQEQVGGSPEK		3.74304e-05	0	2	2	2	P0C0L4; P0C0L5	0	1541.82	0	4016745	4506357	4574626	4.66462e+06	4506357	5.24934e+06	4.80677e+06	391356	0.0814178	3	Shared	High	High	Peak Found	0	3.736e-06	3.93	24.94
High	VLRENADSLQASLRPHADELKAK		2.2164e-06	0	1	1	12	P06727	2	2561.38	0	6.31145e+07	108579903	83511842	7.32944e+07	108579903	9.5829e+07	9.25678e+07	1.78674e+07	0.193019	3		High	High	High	0	4.14e-08	6.76	16.32
High	VLRENADSLQASLRPHADELK		2.15474e-07	0	1	1	9	P06727	1	2362.25	0	3.74537e+07	4.24027e+07	4.35296e+07	4.34947e+07	4.24027e+07	4.99497e+07	4.52824e+07	4.07877e+06	0.0900742	3		High	High	High	0	2.669e-08	6.11	17.35
High	VLQIEKEGAIHREELVYELNPLDHR		3.86913e-06	0	2	2	3	P0C0L4; P0C0L5	2	3000.59	0	9550644	10715818	10058794	1.10911e+07	10715818	1.15424e+07	1.11164e+07	413853	0.037229	3	Shared	High	High	High	0	1.609e-08	5.48	17.17
High	VLNYVDWIKKEMEEED		0.00020742	0	1	1	2	P00736	2	2039.96	0		782135			782135		782135			1		Not Found	High	High	0	3.752e-06	4.42	41.86
High	VLMSVLNDNSR		0.00107521	0	1	1	3	P06681	0	1247.64	0	2.7174e+06	3.95921e+06	3.21945e+06	3.1557e+06	3.95921e+06	3.69429e+06	3.60307e+06	409447	0.113638	3		High	High	High	0	7.643e-05	2.92	23.92
High	VILGAHQEVNLEPHVQEIEVSR		4.81823e-10	0	1	1	8	P00747	0	2496.32	0	61381165	51435197	42078792	7.12815e+07	51435197	4.8285e+07	5.70005e+07	1.24675e+07	0.218727	3		High	High	High	0	7.202e-14	7	19.83
High	VNEPSILEMSR	1xOxidation [M9]	0.00219812	0	1	1	2	O14791	0	1290.64	0	1.08859e+06	1.14372e+06	1.13396e+06	1.26417e+06	1.14372e+06	1.3012e+06	1.23636e+06	82341.9	0.0666	3		Peak Found	High	High	0	9.54e-05	2.9	24.23
High	VLLDGVQNPRAEDLVGK		0.000326887	0	1	1	6	P01024	1	1823	0	18263398	18549242	17766366	2.12091e+07	18549242	2.03867e+07	2.00484e+07	1.36185e+06	0.0679282	3		High	High	High	0	4.778e-05	4.39	21.78
High	VIGNMGQTMEQLTPELKSSILK		1.05885e-07	0	1	1	3	P04114	1	2417.28	0	3033217	3.52974e+06	3.08458e+06	3.52245e+06	3.52974e+06	3.53952e+06	3.53057e+06	8564.21	0.00242573	3		High	High	High	0	1.166e-10	7.27	22.29
High	VIGNMGQTMEQLTPELK	1xOxidation [M5]	1.24091e-05	0	1	1	3	P04114	0	1904.95	0	993898	1.17209e+06	1.2274e+06	1.15421e+06	1.17209e+06	1.40843e+06	1.24491e+06	141892	0.113978	3		High	High	High	0	7.939e-08	4.55	26.32
High	VIGNMGQTMEQLTPELK		8.05597e-07	0	1	1	10	P04114	0	1888.95	0	1.41726e+07	1.92811e+07	1.48035e+07	1.64585e+07	1.92811e+07	1.69869e+07	1.75755e+07	1.50057e+06	0.0853783	3		High	High	High	0	1.872e-09	5.12	26.25
High	VIEKVQHIQLLQK		2.2164e-06	0	1	1	9	P02671	1	1575.96	0	48954844	100848542	9.23581e+07	5.68509e+07	100848542	1.0598e+08	8.78931e+07	2.70055e+07	0.307254	3		High	High	High	0	6.461e-08	6.64	16.54
High	VLDFEHFLPMLQTVAK		1.58596e-05	0	1	1	2	P60660	0	1888	0	2581043	2.80138e+06	2.29707e+06	2.99735e+06	2.80138e+06	2.63586e+06	2.81153e+06	180955	0.0643619	3		High	High	Peak Found	0	1.109e-07	4.5	21.67
High	VLADKFIIPGLK		0.00107521	0	1	1	1	P04114	1	1313.82	0	5911918	6.77783e+06	5758956	6.86547e+06	6.77783e+06	6.60834e+06	6.75055e+06	130715	0.0193637	3		High	Peak Found	Peak Found	0	3.595e-05	3.3	18.96
High	VKVEPLYELVTATDFAYSSTVR		1.40977e-07	0	1	1	3	P07358	1	2488.3	0	3284163	3.1204e+06	3.36822e+06	3.81387e+06	3.1204e+06	3.86499e+06	3.59976e+06	415919	0.115541	3		High	High	High	0	1.719e-10	6.28	23.03
High	VKSPELQAEAKSYFEK		1.54974e-06	0	1	1	8	P02652	2	1853.96	0	78498526	88152154	8.53658e+07	9.11597e+07	88152154	9.79563e+07	9.24227e+07	5.02263e+06	0.0543441	3		High	High	High	0	2.709e-07	6.31	17.48
High	VKSPELQAEAK		0.000292124	0	1	1	17	P02652	1	1199.66	0	1328722720	1466791264	1.0021e+09	1.54304e+09	1466791264	1.1499e+09	1.38658e+09	2.08481e+08	0.150357	3		High	High	High	0	2.83e-05	4.45	18.17
High	VKNYVDWIMK		0.00988841	0	1	1	4	P09871	1	1295.68	0	23660682	29024893	2.05014e+07	2.7477e+07	29024893	2.35252e+07	2.66757e+07	2.83606e+06	0.106316	3		High	High	High	0	0.0007936	3.18	18.13
High	VLLDGVQNPR		0.00207806	0	1	1	8	P01024	0	1110.63	1	6.34147e+07	5.4091e+07	54957021	7.36431e+07	5.4091e+07	6.30626e+07	6.35989e+07	9.78708e+06	0.153888	3		High	High	High	0	8.838e-05	3.25	22.98
High	VKIDQTVEELRR		8.09873e-05	0	1	1	11	P06727	2	1485.84	0	8.84854e+07	9.06189e+07	9.16788e+07	1.02757e+08	9.06189e+07	1.052e+08	9.95256e+07	7.80958e+06	0.078468	3		High	High	High	0	8.299e-06	4.22	17.25
High	VNWEEEAASGLLTSLKDNVPK		2.11675e-06	0	1	1	4	P04114	1	2300.18	0	3.37701e+06	4786351	4357173	3.9217e+06	4786351	4.99981e+06	4.56929e+06	570893	0.124941	3		Peak Found	High	High	0	4.943e-07	4.81	23.66
High	VPFDAATLHTSTAMAAQHGMDDDGTGQK		1.46082e-09	0	1	1	3	P06396	0	2873.28	0	6.67951e+06	6696574	6.30542e+06	7.75686e+06	6696574	7.2354e+06	7.22961e+06	530168	0.0733328	3		High	High	High	0	3.283e-13	7.78	21.43
High	VRAATVGSLAGQPLQER		1.04295e-05	0	1	1	3	P02649	1	1752.97	0	3.31316e+06	3.8902e+06	3.32215e+06	3.84755e+06	3.8902e+06	3.81213e+06	3.84996e+06	39088	0.0101528	3		High	High	High	0	9.586e-08	6.4	19.98
High	VQWKVDNALQSGNSQESVTEQDSKDSTYSLSSTLTLSK		1.02645e-11	0	1	1	4	P01834	2	4161.01	0	14022723	16100534	15215005	1.62845e+07	16100534	1.74591e+07	1.66147e+07	737004	0.0443586	3		High	High	High	0	3.695e-16	9.6	23.73
High	VQWKVDNALQSGNSQESVTEQDSK		8.78548e-09	0	1	1	3	P01834	1	2677.27	0	7.96018e+06	7427092	7185984	9.2441e+06	7427092	8.24584e+06	8.30568e+06	909982	0.109561	3		High	High	High	0	3.137e-10	7.03	23.84
High	VQSWKGSLVQASEANLQAAQDFVR		2.65656e-09	0	1	1	6	P19827	1	2632.35	0	34028396	35589528	34181576	3.95169e+07	35589528	3.9223e+07	3.81098e+07	2.18757e+06	0.0574019	3		High	High	High	0	1.523e-12	8.41	22.45
High	VQPYLDDFQKKWQEEMELYR	1xOxidation [M16]	3.51104e-06	0	1	1	18	P02647	2	2661.27	0	1.3902e+07	3.14421e+07	26514817	1.61443e+07	3.14421e+07	3.04255e+07	2.6004e+07	8.55382e+06	0.328943	3		High	High	High	0	1.411e-08	5.9	20.58
High	VQPYLDDFQKKWQEEMELYR		3.52831e-08	0	1	1	117	P02647	2	2645.27	0	3.36636e+08	3.55856e+08	2.5121e+08	3.90933e+08	3.55856e+08	2.88261e+08	3.45017e+08	5.21871e+07	0.151259	3		High	High	High	0	1.445e-09	6.19	22.33
High	VQPYLDDFQKK		0.000858733	0	1	1	23	P02647	1	1380.72	0	1190716561	1.36094e+09	9.57695e+08	1.38277e+09	1.36094e+09	1.09894e+09	1.28088e+09	1.57941e+08	0.123306	3		High	High	High	0	0.0001341	3.83	19.58
High	VQPYLDDFQK		0.0102465	0	1	1	12	P02647	0	1252.62	0	3.82842e+08	4.20542e+08	3.74789e+08	4.44591e+08	4.20542e+08	4.30067e+08	4.31733e+08	1.21108e+07	0.0280517	3		High	High	High	0.0001982	0.00173	2.64	23.99
High	VQLSPDLLATLPEPASPGR		4.05128e-06	0	1	1	10	Q04756	0	1961.07	0	2608763	2.93397e+06	2.51275e+06	3.02954e+06	2.93397e+06	2.88335e+06	2.94895e+06	74235.1	0.0251734	3		High	High	High	0	4.901e-08	5.04	28.49
High	VQLSNDFDEYIMAIEQTIKSGSDEVQVGQQR		9.12599e-12	0	1	1	2	P01024	1	3527.7	0			1.25534e+06			1.44049e+06	1.44049e+06			1		Not Found	Not Found	High	0	3.145e-16	8.33	42.09
High	VPEARPNSMVVEHPEFLK		9.08321e-08	0	1	1	12	P06396	0	2079.07	0	2.74791e+07	29977718	1.9577e+07	3.19113e+07	29977718	2.24645e+07	2.81178e+07	4.9905e+06	0.177485	3		High	High	High	0	2.494e-09	7.8	18.29
High	VQLSNDFDEYIMAIEQTIK		4.16636e-07	0	1	1	1	P01024	0	2257.11	0		638508	725572		638508	832586	735547	137234	0.186574	2		Not Found	High	Peak Found	0	7.608e-10	4.97	42.07
High	VQGNDHSATR		0.00191502	0	1	1	3	Q14624	0	1084.51	0	2.71208e+06	3.12376e+06	2.23789e+06	3.14952e+06	3.12376e+06	2.56795e+06	2.94708e+06	328585	0.111495	3		High	High	High	0	9.292e-05	3.91	18.41
High	VQFELHYQEVKWR		8.87918e-05	0	1	1	3	P19823	1	1761.91	0	2985695	5.14375e+06	1.87186e+06	3.46727e+06	5.14375e+06	2.14794e+06	3.58632e+06	1.50145e+06	0.418661	3		High	High	High	0	1.318e-06	4.43	17.08
High	VQFELHYQEVK		0.000995884	0	1	1	4	P19823	0	1419.73	0	45716912	43650524	36823000	5.30907e+07	43650524	4.2254e+07	4.63317e+07	5.89493e+06	0.127233	3		High	High	High	0	3.221e-05	3.83	18.81
High	VQEAHLTEDQIFYFPK		4.46354e-08	0	1	1	9	P07360	0	1964.98	0	3.18565e+07	3.36645e+07	2.98123e+07	3.69947e+07	3.36645e+07	3.42094e+07	3.49562e+07	1.78629e+06	0.0511008	3		High	High	High	0	3.555e-11	6.35	21.43
High	VQAAVGTSAAPVPSDNH		7.46139e-07	0	1	1	15	P02649	0	1620.8	0	1.61828e+07	1.73434e+07	1.60379e+07	1.8793e+07	1.73434e+07	1.84033e+07	1.81799e+07	750148	0.0412625	3		High	High	High	0	4.877e-08	4.93	28.46
High	VPVAVQGEDTVQSLTQGDGVAK		1.56502e-10	0	1	1	20	P01024	0	2198.13	0	2.46908e+07	2.8647e+07	2.66261e+07	2.86732e+07	2.8647e+07	3.05532e+07	2.92911e+07	1.09307e+06	0.0373174	3		High	High	High	0	5.747e-13	7.4	28.92
High	VPTGGVEEGLLER		9.10903e-05	0	1	1	2	P01880	0	1355.72	0	1073022	919640	1.13751e+06	1.24609e+06	919640	1.30528e+06	1.157e+06	207682	0.1795	3		Peak Found	High	High	0	7.254e-06	3.88	24.59
High	VPSYTLILPSLELPVLHVPR		3.28464e-08	0	1	1	3	P04114	0	2243.32	0	3.06834e+06	3.67423e+06	2.84171e+06	3.56324e+06	3.67423e+06	3.26083e+06	3.49943e+06	213955	0.06114	3		High	High	High	0	1.042e-10	7.2	22.24
High	VPQVSTPTLVEVSR		2.01662e-05	0	1	1	9	P02768	0	1511.84	0	6.04667e+06	6.77695e+06	6.31009e+06	7.02195e+06	6.77695e+06	7.24076e+06	7.01322e+06	232031	0.0330848	3		High	High	High	0	1.549e-07	4.02	25.65
High	VPFDAATLHTSTAMAAQHGMDDDGTGQKQIWR		2.85304e-11	0	1	1	5	P06396	1	3456.61	0	1.02659e+07	9.70316e+06	5623813	1.19217e+07	9.70316e+06	6.45327e+06	9.35938e+06	2.75039e+06	0.293865	3		High	High	High	0	1.5e-15	10.48	19.73
High	VQHIQLLQK		0.00109181	0	1	1	10	P02671	0	1106.67	0	254345376	414966384	429318592	2.95369e+08	414966384	4.92639e+08	4.00991e+08	9.93743e+07	0.247822	3		High	High	High	0	3.664e-05	4.11	17.19
High	VKIDQTVEELR		0.00347993	0	1	1	3	P06727	1	1329.74	0	3569991	3096904	2.86279e+06	4.1458e+06	3096904	3.28502e+06	3.50924e+06	559244	0.159363	3		High	High	High	0	0.0002902	3.66	19.67
High	VKENFDKAR		0.00280853	0	1	1	3	P02753	2	1106.6	0		1.86313e+06	2.12175e+06		1.86313e+06	2.43469e+06	2.14891e+06	404150	0.188072	2		High	High	High	0	0.0002064	3.66	15.64
High	VKDISEVVTPR		0.000125054	0	1	2	6	B4E1Z4	1	1242.71	0	42819867	45035076	33928620	4.97264e+07	45035076	3.89327e+07	4.45647e+07	5.41218e+06	0.121445	3		High	High	High	0	9.103e-06	4.34	19.25
High	VEGTAFVIFGIQDGEQR		7.81409e-05	0	1	1	1	P01024	0	1865.94	0	248681	267093	231151	288792	267093	265244	273710	13094.2	0.0478397	3		High	Peak Found	Peak Found	0	9.903e-07	3.8	28.37
High	VDTVDPPYPR		0.00180118	0	1	1	6	P04004	0	1158.58	0	7228246	7046787	7223544	8.39411e+06	7046787	8.28894e+06	7.90995e+06	749364	0.0947369	3		High	High	High	0	7.255e-05	3.17	25.07
High	VDNALQSGNSQESVTEQDSKDSTYSLSSTLTLSK		3.14402e-11	0	1	1	11	P01834	1	3619.71	0	1.17556e+07	1.33019e+07	1.31747e+07	1.36517e+07	1.33019e+07	1.51179e+07	1.40238e+07	963480	0.0687032	3		High	High	High	0	4.13e-15	9.66	27.93
High	VDNALQSGNSQESVTEQDSK		5.79285e-08	0	1	1	12	P01834	0	2135.97	0	2.85234e+06	3.34851e+06	3.25308e+06	3.3124e+06	3.34851e+06	3.73288e+06	3.4646e+06	233040	0.0672632	3		High	High	High	0	9.327e-07	5.83	29.77
High	VDFTLSSERDFALLSLQVPLKDAK		1.49863e-09	0	2	2	5	P0C0L4; P0C0L5	2	2692.46	0	7975461	8625142	8.02562e+06	9.26184e+06	8625142	9.20931e+06	9.0321e+06	353412	0.0391285	3	Shared	High	High	High	0	3.419e-13	6.77	21.52
High	VDFTLSSER		0.00897792	0	2	2	3	P0C0L4; P0C0L5	0	1053.52	0	2.83733e+06	3.17948e+06	2.77637e+06	3.29497e+06	3.17948e+06	3.18585e+06	3.2201e+06	64915.8	0.0201596	3	Shared	High	High	High	0	0.0006833	2.56	23.99
High	VASYGVKPR		0.00192482	0	1	2	9	B4E1Z4	0	976.557	0	59361392	88261266	76811028	6.89359e+07	88261266	8.81398e+07	8.1779e+07	1.11226e+07	0.136008	3		High	High	High	0	7.964e-05	3.17	17.08
High	VAQELEEKLNILNNNYK		1.98553e-07	0	1	1	4	O14791	1	2032.07	0	2.15509e+07	2.43562e+07	1.85198e+07	2.50269e+07	2.43562e+07	2.12512e+07	2.35448e+07	2.01437e+06	0.085555	3		High	High	High	0	2.875e-10	6.91	20.98
High	VAPEEHPVLLTEAPLNPK		2.71921e-06	0	1	2	6	P60709	0	1954.06	0	27407846	29792644	24821436	3.18285e+07	29792644	2.84823e+07	3.00345e+07	1.68615e+06	0.0561406	3		High	High	High	0	7.184e-08	5.5	21.6
High	VANYVDWINDR		0.00018631	0	1	1	4	Q04756	0	1364.66	0	2.53647e+06	2.62683e+06	2.50916e+06	2.94558e+06	2.62683e+06	2.87923e+06	2.81721e+06	168183	0.0596984	3		Peak Found	High	High	0	1.354e-05	3.95	24.78
High	VEKFDLVPVPTNLYGDFFTGDAYVILK		6.73493e-09	0	1	1	5	P06396	1	3060.6	0	1.33009e+06	835471	883419	1.54463e+06	835471	1.01371e+06	1.13127e+06	368904	0.326097	3		High	High	High	0	2.668e-12	6.54	41.96
High	VAGLLEDTFPGLLGLR		0.000533911	0	1	1	1	P35858	0	1670.95	0	364719	448001	407986	423545	448001	468160	446569	22341.7	0.0500297	3		Peak Found	Peak Found	High	0	1.373e-05	3.37	28.13
High	TYLPAVDEKLRDLYSK		8.60946e-07	0	1	2	7	K7ER74	2	1911.02	0	5.43388e+07	6.19466e+07	4.35439e+07	6.31032e+07	6.19466e+07	4.99661e+07	5.83386e+07	7.27386e+06	0.124683	3		High	High	High	0	6.591e-08	5	18.64
High	TYLPAVDEKLR		0.00167689	0	1	2	4	K7ER74	1	1304.72	0	2.22946e+07	2.55384e+07	1.85228e+07	2.58905e+07	2.55384e+07	2.12548e+07	2.42279e+07	2.58083e+06	0.106523	3		High	High	High	0	0.0001497	3.23	19.28
High	TYLFKGSQYWR		0.00106428	0	1	1	5	P04004	1	1448.73	0	1.04098e+07	1.53609e+07	9.53101e+06	1.20888e+07	1.53609e+07	1.09367e+07	1.27955e+07	2.29516e+06	0.179373	3		High	High	High	0	0.0001404	3.72	17.98
High	TWRNDLISATK		0.000588351	0	1	1	6	P19823	1	1304.7	0	115135350	110925404	97012240	1.33706e+08	110925404	1.11321e+08	1.18651e+08	1.30397e+07	0.1099	3		High	High	High	0	9.802e-05	4.26	18.8
High	TVRVPMMSDPK		0.00112006	0	1	1	1	P36955	1	1260.64	0	3.43683e+06	4.01917e+06	2.91427e+06	3.99117e+06	4.01917e+06	3.34409e+06	3.78481e+06	381929	0.100911	3		Peak Found	High	Peak Found	0	3.794e-05	3.45	18.32
High	TVQAVLTVPK		0.00502407	0	1	1	6	P36955	0	1055.65	0	16382323	19845986	17311982	1.90247e+07	19845986	1.98653e+07	1.95787e+07	479866	0.0245097	3		High	High	High	0.0001982	0.001054	2.89	22.29
High	TVMVNIENPEGIPVK		1.29933e-05	0	1	1	2	P01024	0	1639.87	0	4.69684e+06	6.4928e+06	6.59906e+06	5.4544e+06	6.4928e+06	7.57235e+06	6.50652e+06	1.05904e+06	0.162766	3		Peak Found	High	High	0	8.465e-08	4.07	25.22
High	TVIGPDGHKEVTK		0.000103506	0	1	1	9	P02671	1	1380.75	0	4.09388e+07	45163142	40722297	4.75419e+07	45163142	4.67284e+07	4.64778e+07	1.209e+06	0.0260124	3		High	High	High	0	1.04e-05	4.21	16.88
High	TVIGPDGHK		0.00802735	0	1	1	6	P02671	0	923.495	0	9.34385e+06	8.12307e+06	7.79726e+06	1.08509e+07	8.12307e+06	8.94728e+06	9.3071e+06	1.39908e+06	0.150324	3		High	High	High	0	0.0009004	2.79	18.05
High	TVGSDTFYSFK		0.00126617	0	1	1	4	P01042	0	1251.59	0	12622936	12976355	13121119	1.46589e+07	12976355	1.50563e+07	1.42305e+07	1.10418e+06	0.0775926	3		High	High	High	0	0.0002575	2.96	23.67
High	VAEYMDWILEK		0.000594395	0	1	1	13	P03952	0	1396.68	0	1764699	2842098	2.727e+06	2.04933e+06	2842098	3.1292e+06	2.67354e+06	559319	0.209205	3		High	High	High	0	1.596e-05	3.51	28.01
High	VELEDWNGR		0.00823419	0	1	1	6	P02679	0	1117.53	0	14903328	13741966	14380652	1.73071e+07	13741966	1.65016e+07	1.58502e+07	1.86971e+06	0.117961	3		High	High	High	0	0.0008739	2.57	24.27
High	VELEDWNGRTSTADYAMFK		9.1557e-05	0	1	1	4	P02679	1	2233.02	0	2.87461e+06	3.49726e+06	3.35112e+06	3.33826e+06	3.49726e+06	3.84538e+06	3.5603e+06	259369	0.0728502	3		High	High	High	0	5.958e-06	4.34	22.75
High	VEPLRAELQEGAR		0.0028229	0	1	1	9	P02647	1	1467.79	0	302327416	306392044	230961952	3.51091e+08	306392044	2.65026e+08	3.07503e+08	4.30428e+07	0.139975	3		High	High	High	0.0001982	0.001651	3.39	19.87
High	VKDLATVYVDVLKDSGR		1.76062e-08	0	1	1	12	P02647	2	1878.03	0	139224885	1.57486e+08	124838381	1.61681e+08	1.57486e+08	1.43251e+08	1.54139e+08	9.66018e+06	0.0626718	3		High	High	High	0	8.878e-11	7.21	19.18
High	VKDLATVYVDVLK		2.61026e-06	0	1	1	12	P02647	1	1462.85	0	210766876	229297100	181110708	2.44762e+08	229297100	2.07823e+08	2.27294e+08	1.8551e+07	0.0816167	3		High	High	High	0	9.375e-09	5.15	20.13
High	VHVSEEGTEPEAMLQVLGPKPALPAGTEDTAKEDAANRK		2.0002e-10	0	1	1	3	P06396	2	4086.04	0	1.51223e+07	15500674	8.39583e+06	1.75614e+07	15500674	9.63413e+06	1.42321e+07	4.11309e+06	0.289001	3		High	High	Peak Found	0	8.076e-12	8.84	19.32
High	VHVSEEGTEPEAMLQVLGPKPALPAGTEDTAKEDAANR		4.55175e-15	0	1	1	5	P06396	1	3957.95	0	23287361	24226770	21725286	2.70434e+07	24226770	2.49295e+07	2.53999e+07	1.46606e+06	0.0577192	3		High	High	High	0	1.179e-17	12.13	21.23
High	VHQYFNVELIQPGAVK		0.000212789	0	1	1	1	P01024	0	1841.99	0	5759364	7347248	6210205	6.68831e+06	7347248	7.12614e+06	7.0539e+06	335359	0.0475424	3		High	Peak Found	Peak Found	0	3.9e-06	5	19.92
High	VGYVSGWGQSDNFKLTDHLK		4.25242e-07	0	1	1	6	P00739	1	2251.11	0	32831068	35319195	26291292	3.81265e+07	35319195	3.0169e+07	3.45382e+07	4.03582e+06	0.116851	3		High	High	High	0	3.741e-08	5.7	18.94
High	VGYVSGWGQSDNFK		1.46142e-05	0	1	1	6	P00739	0	1543.72	0	21609118	23768056	22648190	2.50945e+07	23768056	2.59886e+07	2.49504e+07	1.11725e+06	0.0447787	3		High	High	High	0	2.076e-06	4.03	24.36
High	VGSALFLSHNLK		0.00105346	0	1	1	1	P29622	0	1285.73	0	3.59524e+06	4.58902e+06	3.53283e+06	4.17513e+06	4.58902e+06	4.05388e+06	4.27268e+06	280590	0.0656708	3		Peak Found	High	Peak Found	0	3.491e-05	4.02	17.99
High	VGPEADKYR		0.00183835	0	1	1	12	P02679	1	1034.53	0	328023352	266590848	229555584	3.80931e+08	266590848	2.63413e+08	3.03645e+08	6.69507e+07	0.22049	3		High	High	High	0	0.0001178	3.53	18.12
High	VGLSGMAIADVTLLSGFHALR		1.86283e-06	0	2	2	2	P0C0L4; P0C0L5	0	2128.16	0	1.83758e+06	2.34952e+06	1.96627e+06	2.13396e+06	2.34952e+06	2.25627e+06	2.24659e+06	108105	0.0481197	3	Shared	High	High	Peak Found	0	5.932e-09	4.2	22.07
High	VGKYPKELR		0.00625495	0	1	1	3	P01024	2	1089.64	0	647166	1.13788e+06	1.16176e+06	751549	1.13788e+06	1.33311e+06	1.07418e+06	295967	0.275529	3		High	High	High	0	0.0003945	2.86	15.07
High	VGGNSKGTLKVLR		0.00146835	0	2	2	1	P0C0L4; P0C0L5	2	1328.8	0										0	No Quan Values	Not Found	Not Found	High	0	5.497e-05	4.2
High	VGFYESDVMGR		0.000682333	0	1	1	3	P01023	0	1259.57	0	1110175	1.15872e+06	1.01639e+06	1.28924e+06	1.15872e+06	1.1663e+06	1.20475e+06	73264.1	0.0608126	3		High	High	High	0	1.927e-05	3.14	24.77
High	VGEYSLYIGR		0.00523319	0	1	1	3	P02743	0	1156.6	0	8406276	9306008	9340922	9.76214e+06	9306008	1.07186e+07	9.92892e+06	720917	0.0726078	3		High	High	High	0	0.0003115	3.09	23.82
High	VGDTLNLNLR		0.00393321	0	2	2	4	P0C0L4; P0C0L5	0	1114.62	0	60293884	60911432	58279500	7.00188e+07	60911432	6.68751e+07	6.59351e+07	4.62589e+06	0.0701582	3	Shared	High	High	High	0	0.000211	3.83	23.25
High	VGAIPANALDDGQWSQGLISAAR		1.31563e-08	0	1	1	4	Q9Y490	0	2310.18	0	1.0601e+06	1.09283e+06	1.18669e+06	1.23109e+06	1.09283e+06	1.36171e+06	1.22854e+06	134456	0.109444	3		High	High	High	0	6.667e-12	5.16	29.04
High	VFVGEEDPEAESVTLR		0.00897792	0	1	1	1	Q86UX7	0	1776.87	0	537932	405806	296887	624696	405806	340674	457059	148786	0.325529	3		Peak Found	Peak Found	High	0	0.0006453	2.09	28.6
High	VFSLQWGEVK		0.00460694	0	1	1	3	P05156	0	1192.64	0	6.49513e+06	7126694	6.71862e+06	7.54275e+06	7126694	7.70955e+06	7.45966e+06	300178	0.0402402	3		High	High	High	0	0.0002618	2.97	22.43
High	VFREFHLHLR		0.0026015	0	2	2	5	P0C0L4; P0C0L5	1	1353.75	0	953122	1.72271e+06	941649	1.10685e+06	1.72271e+06	1.08053e+06	1.30336e+06	363400	0.278817	3	Shared	High	High	High	0	0.0001196	3.54	14.26
High	VFDEFKPLVEEPQNLIK		7.63422e-08	0	1	1	16	P02768	0	2045.1	0	221449500	249340826	232076494	2.57168e+08	249340826	2.66305e+08	2.57605e+08	8.49069e+06	0.0329602	3		High	High	High	0	6.242e-10	5.64	22.04
High	VFAIPPSFASIFLTK		6.14536e-05	0	1	1	16	P01871	0	1637.93	0	74868320	79041950	79364163	8.6944e+07	79041950	9.10695e+07	8.56852e+07	6.11181e+06	0.0713287	3		High	High	High	0	1.199e-06	4.71	25.14
High	VEPYGENFNKALVQQMEQLR		1.71655e-06	0	1	1	3	P06727	1	2393.19	0	4075643	4197884	3.45226e+06	4.73301e+06	4197884	3.96143e+06	4.29744e+06	395310	0.0919873	3		High	High	High	0	5.299e-09	5.39	22.01
High	VEPYGENFNK		0.005884	0	1	1	4	P06727	0	1196.56	0	11330602	10595418	10396732	1.31581e+07	10595418	1.19301e+07	1.18946e+07	1.28173e+06	0.107758	3		High	High	High	0	0.0003641	2.08	23.14
High	VRGGEGTGYFVDFSVR		5.24385e-07	0	1	1	7	P04196	1	1745.86	0	6.30577e+07	59833533	43745955	7.32285e+07	59833533	5.0198e+07	6.10867e+07	1.15663e+07	0.189342	3		High	High	High	0	5.764e-05	5.08	20.48
High	TVAAPSVFIFPPSDEQLK		1.24701e-07	0	1	1	26	P01834	0	1946.03	0	47711703	50121169	52789495	5.54072e+07	50121169	6.05754e+07	5.53679e+07	5.22722e+06	0.0944088	3		High	High	High	0	1.46e-10	4.71	27.15
High	VRPQQLVK		0.00930324	0	1	1	6	Q14624	0	967.605	0	34189976	60023190	42436765	3.97046e+07	60023190	4.86957e+07	4.94745e+07	1.01817e+07	0.205796	3		High	High	High	0	0.0006759	3.57	16.43
High	VSDPKFHPLHSK		0.000263739	0	1	1	5	P17936	1	1391.74	0	2.09712e+06	5.46184e+06	4.46864e+06	2.43537e+06	5.46184e+06	5.12771e+06	4.34164e+06	1.65931e+06	0.382184	3		High	High	High	0	3.171e-05	4.85	14.92
High	YLDKTEQWSTLPPETK		2.51852e-06	0	2	2	2	P0C0L4; P0C0L5	1	1935.97	0	1.45228e+07	1.47273e+07	1.18538e+07	1.68652e+07	1.47273e+07	1.36021e+07	1.50648e+07	1.65753e+06	0.110026	3	Shared	High	Peak Found	High	0	8.95e-09	5.42	21.98
High	YICENQDSISSK	1xCarbamidomethyl [C3]	0.000187265	0	1	1	4	P02768	0	1443.64	0	4.47816e+06	4195055	4406595	5.20046e+06	4195055	5.05652e+06	4.81734e+06	543702	0.112863	3		High	High	High	0	3.283e-06	3.6	25.03
High	YKKGGVASGFK		0.000173445	0	1	1	3	P06396	2	1141.64	0	1.81165e+06	3072474	3586363	2.10386e+06	3072474	4.11531e+06	3.09722e+06	1.00596e+06	0.324794	3		High	High	High	0	2.955e-06	4.74	14.95
High	YKHSVVKK		0.00387348	0	1	1	7	P01031	2	988.594	0	440525	555239	730165	511578	555239	837856	634891	177123	0.278982	3		High	High	High	0	0.0002063	3.47	13.2
High	YKEENDDFASFRVDR		0.000729199	0	1	1	4	P04196	2	1890.86	0	1.0692e+07	1.01485e+07	7.22156e+06	1.24165e+07	1.01485e+07	8.28666e+06	1.02839e+07	2.06825e+06	0.201115	3		High	High	High	0	0.0001232	4.32	19.14
High	YKEENDDFASFR		2.56423e-05	0	1	1	6	P04196	1	1520.67	0	1.81406e+07	16343820	1.39335e+07	2.10665e+07	16343820	1.59886e+07	1.77996e+07	2.83476e+06	0.15926	3		High	High	High	0	3.301e-06	4.44	20.52
High	YKAEKSHDELPR		0.000375254	0	1	1	3	P04114	2	1472.75	0	896858	1.31343e+06	1.59514e+06	1.04151e+06	1.31343e+06	1.8304e+06	1.39511e+06	400738	0.287243	3		Peak Found	High	High	0	8.504e-06	4.56	15.3
High	YHWEHTGLTLR		0.000394931	0	1	1	2	P04114	0	1412.71	0		6760411	6790485		6760411	7.79201e+06	7.27621e+06	729451	0.100251	2		High	Peak Found	High	0	9.082e-06	3.99	15.9
High	YHFEALADTGISSEFYDNANDLLSK		2.8246e-09	0	1	1	5	P07357	0	2820.3	0	1.23295e+06	2.21286e+06	2.25121e+06	1.43181e+06	2.21286e+06	2.58324e+06	2.07597e+06	587795	0.283142	3		High	High	High	0	8.137e-13	8.41	41.69
High	YGLVTYATYPKIWVK		2.62364e-06	0	1	2	3	B4E1Z4	1	1801.99	0	2.94932e+06	3.68434e+06	3024390	3.42502e+06	3.68434e+06	3.47046e+06	3.52661e+06	138476	0.0392661	3		High	High	High	0	9.446e-09	5.5	19.82
High	YLDKTEQWSTLPPETKDHAVDLIQK		1.44981e-08	0	2	2	6	P0C0L4; P0C0L5	2	2955.51	0	21249264	21082605	1.72636e+07	2.46766e+07	21082605	1.98098e+07	2.18563e+07	2.52399e+06	0.115481	3	Shared	High	High	High	0	7.654e-12	6.44	19.34
High	YGLVTYATYPK		0.000542159	0	1	2	12	B4E1Z4	0	1275.66	0	163326880	168367760	156169984	1.8967e+08	168367760	1.79203e+08	1.7908e+08	1.06518e+07	0.0594804	3		High	High	High	0	1.624e-05	3.64	23.17
High	YFKPGMPFDLMVFVTNPDGSPAYRVPVAVQGEDTVQSLTQGDGVAK		6.75147e-10	0	1	1	19	P01024	1	4928.43	0	14956765	1.31902e+07	1.39244e+07	1.73692e+07	1.31902e+07	1.59781e+07	1.55125e+07	2.12805e+06	0.137183	3		High	High	High	0	1.291e-12	9.78	41.29
High	YFKPGMPFDLMVFVTNPDGSPAYR	1xOxidation [M]	4.05128e-06	0	1	1	6	P01024	0	2765.31	0	4.42891e+06	7.08307e+06	5.84473e+06	5.14326e+06	7.08307e+06	6.70676e+06	6.31103e+06	1.02868e+06	0.162996	3		High	High	High	0	1.715e-08	5.46	23.94
High	YFKPGMPFDLMVFVTNPDGSPAYR		1.24065e-07	0	1	1	19	P01024	0	2749.32	0	5789584	8.48145e+06	1.18972e+07	6.7234e+06	8.48145e+06	1.36519e+07	9.61893e+06	3.60161e+06	0.374429	3		High	High	High	0	2.022e-10	5.91	24.35
High	YELKLAIPEGK		0.00124691	0	1	1	3	P04114	1	1260.72	0	4484459	4.6409e+06	3662691	5.20777e+06	4.6409e+06	4.2029e+06	4.68385e+06	503810	0.107563	3		High	High	High	0	0.0002804	4	19.14
High	YEGGREHVAHLLFLR		0.00218693	0	1	1	3	P19652	1	1796.96	0	2.26485e+06	2.82376e+06	3.27761e+06	2.63015e+06	2.82376e+06	3.76102e+06	3.07164e+06	604813	0.196902	3		High	High	High	0	9.439e-05	3.97	15.56
High	YEASILTHDSSIR		1.87736e-05	0	1	1	9	P02679	0	1491.74	0	35010970	36242175	28533400	4.0658e+07	36242175	3.27418e+07	3.65473e+07	3.96691e+06	0.108542	3		High	High	High	0	2.943e-05	4.31	20.24
High	YAASSYLSLTPEQWK		1.87238e-06	0	2	6	14	B9A064; P0DOY2	0	1743.86	0	74840913	81272347	72784621	8.69122e+07	81272347	8.35196e+07	8.39014e+07	2.83924e+06	0.0338402	3	Shared	High	High	High	0	1.495e-07	4.43	25.07
High	WYVDGVEVHNAK		8.74407e-05	0	1	1	11	P01860	0	1416.69	0	97738292	97377390	75832310	1.13503e+08	97377390	8.70168e+07	9.9299e+07	1.33471e+07	0.134414	3		High	High	High	0	3.041e-06	3.8	19.38
High	WYEIEKIPTTFENGR		1.58175e-06	0	1	1	4	P05090	1	1882.93	0	10882488	11357183	9741490	1.26378e+07	11357183	1.11783e+07	1.17244e+07	796031	0.0678952	3		High	High	High	0	4.73e-09	4.49	21.11
High	WVQTLSEQVQEELLSSQVTQELR		1.81545e-08	0	1	1	10	P02649	0	2730.39	0	3120754	1.75757e+06	1526325	3.62411e+06	1.75757e+06	1.75144e+06	2.37771e+06	1.07942e+06	0.453975	3		High	High	High	0	1.099e-10	7.67	41.27
High	YFKPGMPFDLMVFVTNPDGSPAYRVPVAVQGEDTVQSLTQGDGVAK	1xOxidation [M]	6.66643e-09	0	1	1	12	P01024	1	4944.42	0	1.24531e+06	1.36739e+06	943356	1.44617e+06	1.36739e+06	1.08249e+06	1.29868e+06	191326	0.147323	3		High	High	High	0	8.78e-10	7	40.93
High	WSSTSPHRPR		0.00472591	0	1	1	20	P00747	0	1210.61	0	3.18972e+07	6.82958e+07	43731208	3.70419e+07	6.82958e+07	5.01811e+07	5.18396e+07	1.56928e+07	0.302718	3		High	High	High	0.0001982	0.001976	3.31	15.12
High	YIEKIQPSGGTNINEALLR		2.67072e-07	0	1	1	6	P19823	1	2116.14	0	14672332	15366347	14171135	1.70389e+07	15366347	1.62612e+07	1.62221e+07	836945	0.0515927	3		High	High	High	0	1.727e-09	6.85	21.24
High	YIFHNFMER		0.00373759	0	1	1	6	Q14624	0	1256.59	0	30779605	47817415	31392973	3.57441e+07	47817415	3.60231e+07	3.98615e+07	6.8914e+06	0.172883	3		High	High	High	0	0.0001966	2.65	17.72
High	YYTYLIMNK		0.00732461	0	1	1	4	P01024	0	1208.6	0	48100828	57553284	50380648	5.58591e+07	57553284	5.78113e+07	5.70746e+07	1.06047e+06	0.0185804	3		High	High	High	0	0.0004903	2.66	22.63
High	YYGGGYGSTQATFMVFQALAQYQK		5.73511e-06	0	1	1	5	P01024	0	2679.25	0	329601	435881	505241	382763	435881	579759	466134	101923	0.218656	3		High	High	High	0	2.754e-08	5.09	28.73
High	YYCFQGNQFLR	1xCarbamidomethyl [C3]	0.00066173	0	1	1	3	P02790	0	1495.68	0	1.70951e+06	1.79831e+06	1.68278e+06	1.98524e+06	1.79831e+06	1.93097e+06	1.90484e+06	96164.4	0.0504841	3		High	High	High	0	1.841e-05	3.37	23.16
High	YWGVASFLQK		0.00360646	0	1	1	2	P02753	0	1198.63	0	3.06197e+06		3187802	3.55585e+06		3.65797e+06	3.60691e+06	72210.5	0.0200201	2		High	Not Found	High	0	0.0001878	2.82	22.51
High	YVTSAPMPEPQAPGR		0.000128949	0	1	1	11	P01871	0	1600.78	0	9.42897e+06	1.13657e+07	1.09647e+07	1.09498e+07	1.13657e+07	1.25819e+07	1.16325e+07	848136	0.072911	3		High	High	High	0	1.962e-06	3.85	25.93
High	YVSHFETEGPHVLLYFDSVPTSR		3.97981e-05	0	2	2	2	P0C0L4; P0C0L5	0	2680.3	0	3000484	2852225	2.37896e+06	3.48444e+06	2852225	2.72983e+06	3.02217e+06	404990	0.134007	3	Shared	Peak Found	High	High	0	1.085e-06	5.68	19.86
High	YTYNYEAESSSGVPGTADSR		1.00096e-07	0	1	1	9	P04114	0	2153.93	0	2.4203e+06	2.71141e+06	2.51062e+06	2.81067e+06	2.71141e+06	2.88091e+06	2.801e+06	85159.5	0.0304033	3		High	High	High	0	1.078e-10	4.81	28.48
High	YTTTMGVNTYK		0.00194458	0	1	1	4	P00736	0	1278.6	0	12110896	12215475	10842226	1.40643e+07	12215475	1.24413e+07	1.2907e+07	1.00856e+06	0.07814	3		High	High	High	0	8.865e-05	3.36	22.7
High	YTIAALLSPYSYSTTAVVTNPKE		8.6766e-06	0	1	1	4	P02766	1	2489.28	0	1.00601e+06	288176	233232	1.16827e+06	288176	267631	574694	514158	0.894664	3		High	High	High	0	9.385e-07	4.59	28.44
High	YTKKVPQVSTPTLVEVSR		7.12592e-07	0	1	1	6	P02768	2	2032.14	0	17806356	24107680	19152823	2.06784e+07	24107680	2.19777e+07	2.22546e+07	1.73134e+06	0.0777969	3		High	High	High	0	1.593e-08	6.4	18.03
High	YIETDPANRDR		0.00699656	0	1	1	4	P06396	1	1349.64	0	67726641	57417524	38998468	7.86504e+07	57417524	4.47503e+07	6.02728e+07	1.71295e+07	0.284199	3		High	High	High	0	0.000459	1.96	20.49
High	YSPGGTPTAIK		0.00542328	0	1	1	3	P03952	0	1091.57	0	7815714	8633774	7677446	9.07633e+06	8633774	8.80979e+06	8.83996e+06	222816	0.0252055	3		High	High	High	0	0.0005937	2.41	21.97
High	YSAWAESVTNLPQVIK		6.73632e-07	0	1	1	9	P10643	0	1805.94	0	5.54198e+06	6.23771e+06	5.70569e+06	6.43586e+06	6.23771e+06	6.54722e+06	6.40693e+06	156766	0.0244681	3		High	High	High	0	1.553e-08	4.63	25.56
High	YQISVNKYR		0.0026282	0	1	1	6	P02675	1	1170.63	0	2.32728e+07	31227746	3.73308e+07	2.70265e+07	31227746	4.28367e+07	3.3697e+07	8.18923e+06	0.243026	3		High	High	High	0	0.0001399	3.32	17.55
High	YQDYKITQR		0.00174682	0	1	1	3	P03952	1	1214.62	0	4512152	4.40574e+06	3.80116e+06	5.23993e+06	4.40574e+06	4.36179e+06	4.66915e+06	494794	0.105971	3		High	High	High	0	6.954e-05	3.43	18.68
High	YNSQNQSNNQFVLYR		3.81025e-06	0	1	1	18	P01042	0	1874.88	0	4.84907e+07	5.26647e+07	5.27898e+07	5.63119e+07	5.26647e+07	6.05758e+07	5.65175e+07	3.95951e+06	0.0700582	3		High	High	High	0	1.431e-07	5.21	24.96
High	YMDGMTVGVVR		0.00100611	0	1	1	1	P23142	0	1227.59	0										0	Not Reliable	High	Not Found	Not Found	0	3.266e-05	2.85
High	YIYGKPVQGVAYVR		2.71253e-05	0	2	2	8	P0C0L4; P0C0L5	0	1612.88	0	37009974	58839389	4.58342e+07	4.29794e+07	58839389	5.25943e+07	5.1471e+07	7.98944e+06	0.155222	3	Shared	High	High	High	0	2.666e-06	3.96	19.19
High	YISKYELDK		0.0080683	0	1	1	3	P01024	1	1158.6	0	4.94506e+06	4957346		5.74266e+06	4957346		5.35e+06	555301	0.103795	2		High	High	High	0	0.0008584	2.54	18.08
High	YLQEIYNSNNQKIVNLKEK		1.80177e-07	0	1	1	5	P02679	2	2338.24	0	5.18523e+06	7354289	5.77756e+06	6.02157e+06	7354289	6.62969e+06	6.66852e+06	667207	0.100053	3		High	High	High	0	2.408e-10	5.78	18.37
High	YLQEIYNSNNQKIVNLK		6.11288e-07	0	1	1	3	P02679	1	2081.1	0	6.10946e+06	5.78083e+06	4.72352e+06	7.09487e+06	5.78083e+06	5.42019e+06	6.09863e+06	881414	0.144527	3		High	High	High	0	1.288e-09	5.61	20.52
High	YLQEIYNSNNQK		0.000121277	0	1	1	15	P02679	0	1513.73	0	232495186	282678525	256271247	2.69995e+08	282678525	2.94069e+08	2.82247e+08	1.20426e+07	0.0426669	3		High	High	High	0	1.803e-06	3.82	23.92
High	YSHYNERDEIPHNDIALLK		0.000469876	0	1	1	1	Q14520	1	2327.14	0	5266409	5.78875e+06	4591443	6.11584e+06	5.78875e+06	5.26863e+06	5.72441e+06	427253	0.0746371	3		High	Peak Found	Peak Found	0	1.157e-05	5.17	17.12
High	WSRPQAPITGYR		0.000107277	0	1	1	3	P02751	0	1431.75	0	6568512	10208660	6210806	7.62796e+06	10208660	7.12683e+06	8.32115e+06	1.65372e+06	0.198737	3		High	High	High	0	1.578e-06	4.83	18.44
High	WQEEMELYRQK		0.000246785	0	1	1	4	P02647	1	1539.73	0	12689147	12123068	8.09285e+06	1.47358e+07	12123068	9.28646e+06	1.20484e+07	2.72544e+06	0.226207	3		High	High	High	0	5.496e-05	3.95	19.72
High	WQEEMELYR	1xOxidation [M5]	0.00440028	0	1	1	15	P02647	0	1299.57	0	68957803	92264682	96666852	8.00802e+07	92264682	1.10924e+08	9.4423e+07	1.55349e+07	0.164524	3		High	High	High	0	0.0004604	2.36	23.69
High	VTSGSTTTTR		0.00502407	0	1	1	5	P02671	0	1010.51	0	15400076	16073208	15140269	1.7884e+07	16073208	1.73733e+07	1.71102e+07	933629	0.0545658	3		High	High	High	0	0.0002931	2.83	22.16
High	VTIKPAPETEKRPQDAK		1.89162e-06	0	1	1	5	P01024	1	1908.05	0	12661706	2.12432e+07	1.84182e+07	1.47039e+07	2.12432e+07	2.11346e+07	1.90273e+07	3.74451e+06	0.196797	3		High	High	High	0	1.363e-06	5.19	16.33
High	VTIKPAPETEK		0.00311037	0	1	1	3	P01024	0	1212.68	0	7.50204e+06	7.00554e+06	5378890	8.71206e+06	7.00554e+06	6.17222e+06	7.29661e+06	1.29469e+06	0.177438	3		High	High	High	0	0.0001547	3.54	18.48
High	VTFHNKGAYPLSIEPIGVR		5.49071e-07	0	1	1	7	P00450	1	2098.14	0	1.09608e+07	1.86406e+07	15980562	1.27287e+07	1.86406e+07	1.83375e+07	1.65689e+07	3.32917e+06	0.200929	3		High	High	High	0	3.289e-09	6.23	17.5
High	VTEPISAESGEQVERVNEPSILEMSR		5.3928e-08	0	1	1	7	O14791	1	2886.41	0	15628793	15635783	13655346	1.81496e+07	15635783	1.56694e+07	1.64849e+07	1.44176e+06	0.0874591	3		High	High	High	0	3.522e-08	7.03	24.75
High	VTEPISAESGEQVER		4.22037e-06	0	1	1	9	O14791	0	1630.79	0	9.33264e+06	1.07284e+07	9.51989e+06	1.08379e+07	1.07284e+07	1.0924e+07	1.08301e+07	98039.1	0.00905247	3		High	High	High	0	1.861e-06	4.61	26.17
High	VTASDPLDTLGSEGALSPGGVASLLRLPR		1.85295e-08	0	2	2	13	P0C0L4; P0C0L5	1	2849.54	0	6.94325e+06	7.20903e+06	7887033	8.06314e+06	7.20903e+06	9.05029e+06	8.10749e+06	921431	0.113652	3	Shared	High	High	High	0	5.219e-10	6.51	26.07
High	VTASDPLDTLGSEGALSPGGVASLLR		2.9275e-09	0	2	2	85	P0C0L4; P0C0L5	0	2483.3	0	7.78262e+06	6.82551e+06	4.46501e+06	9.03789e+06	6.82551e+06	5.12355e+06	6.99565e+06	1.96271e+06	0.280562	3	Shared	High	High	High	0	9.717e-12	7.01	37.98
High	VSVFVPPRDGFFGNPRK		0.00762905	0	1	1	1	P01871	2	1919.03	0		2.36252e+06	1.52483e+06		2.36252e+06	1.74973e+06	2.05612e+06	433306	0.210739	2		Not Found	High	Peak Found	0	0.000517	3.06	17.8
High	VSVFVPPRDGFFGNPR		0.00222069	0	1	1	6	P01871	1	1790.93	0	25998540	27233072	21303404	3.01919e+07	27233072	2.44454e+07	2.72901e+07	2.87366e+06	0.1053	3		High	High	High	0	0.0002224	3.92	20.44
High	VTSGSTTTTRR		0.0068555	0	1	1	6	P02671	1	1166.61	0	2.05195e+07	2.29438e+07	2.12894e+07	2.38291e+07	2.29438e+07	2.44293e+07	2.37341e+07	747300	0.0314864	3		High	High	High	0.0003201	0.003232	3.04	18.04
High	VSTAFVYTK		0.00930324	0	1	1	3	P04114	0	1015.55	0	3.87457e+06	4709870	3884173	4.49951e+06	4709870	4.45705e+06	4.55548e+06	135384	0.029719	3		High	High	High	0	0.0006758	3.08	21.83
High	VSNKGLPSSIEK		0.000302764	0	1	1	2	P01861	1	1258.7	0	4.03085e+06	4640837	3981422	4.681e+06	4640837	4.56864e+06	4.63016e+06	56935.8	0.0122967	3		High	Peak Found	High	0	6.321e-06	4.3	18.05
High	VSNKGLPAPIEK		0.00247202	0	1	1	5	P01859	1	1252.73	0	3.57252e+07	49716302	34920218	4.14874e+07	49716302	4.00706e+07	4.37581e+07	5.20836e+06	0.119026	3		High	High	High	0	0.0001392	4.29	18.17
High	VSNKALPAPIEKTISK		0.000183475	0	2	2	1	P01857; P01860	2	1696	0	1.91802e+06	2.66185e+06	2.62664e+06	2.22738e+06	2.66185e+06	3.01404e+06	2.63443e+06	394047	0.149576	3	Shared	Peak Found	High	Peak Found	0	3.19e-06	4.93	17.21
High	VSNKALPAPIEK		0.00010673	0	2	2	8	P01857; P01860	1	1266.74	0	49118245	75731843	51600267	5.70406e+07	75731843	5.92108e+07	6.39944e+07	1.02227e+07	0.159743	3	Shared	High	High	High	0	5.573e-05	4.55	18.41
High	VSFLSALEEYTKKLNTQ		5.32488e-07	0	1	1	4	P02647	2	1971.04	0	12668858	15540286	14105693	1.47122e+07	15540286	1.61861e+07	1.54796e+07	738817	0.0477286	3		High	High	High	0	6.744e-08	5.55	20.77
High	VSFLSALEEYTKK		3.41403e-05	0	1	1	12	P02647	1	1514.81	0	108661266	128021018	84533994	1.26188e+08	128021018	9.70019e+07	1.1707e+08	1.74038e+07	0.148661	3		High	High	High	0	3.571e-07	4.83	19.43
High	VSFLSALEEYTK		0.00020742	0	1	1	18	P02647	0	1386.72	0	483384736	596918144	561900352	5.61351e+08	596918144	6.44775e+08	6.01015e+08	4.18624e+07	0.069653	3		High	High	High	0	6.519e-06	3.74	24.35
High	VSEADSSNADWVTKQLNEINYEDHKLK		7.59529e-08	0	1	2	3	B4E1Z4	2	3133.51	0	14346743	16544276	10378311	1.66608e+07	16544276	1.1909e+07	1.5038e+07	2.71043e+06	0.180239	3		High	High	High	0	7.389e-11	7.21	19.49
High	VSEADSSNADWVTKQLNEINYEDHK		4.98255e-07	0	1	2	2	B4E1Z4	1	2892.33	0	3121520	3983756	3890053	3.625e+06	3983756	4.46379e+06	4.02418e+06	420857	0.104582	3		Peak Found	High	High	0	9.749e-10	7.62	22.79
High	VSEADSSNADWVTK		7.07222e-06	0	1	2	10	B4E1Z4	0	1508.69	0	6.34747e+07	6.56171e+07	5.83558e+07	7.37127e+07	6.56171e+07	6.69627e+07	6.87642e+07	4.33806e+06	0.063086	3		High	High	High	0	2.273e-07	4.9	26.54
High	VSQMAQYFEPLTLAAVGAASK		1.90637e-05	0	1	1	3	Q9Y490	0	2182.12	0	538046	655790	559192	624828	655790	641667	640762	15500.8	0.0241911	3		High	High	High	0	1.427e-07	5.06	27.7
High	VTSIQDWVQK		0.00616008	0	1	1	4	P00738	0	1203.64	0	30191810	28269874	28989146	3.50615e+07	28269874	3.32647e+07	3.21987e+07	3.51908e+06	0.109293	3		High	High	High	0	0.0003865	2.77	23.37
High	VTSIQHWVQK		0.00066173	0	1	1	3	P00739	0	1225.67	0	9717399	11915897	11780796	1.12847e+07	11915897	1.35183e+07	1.22397e+07	1.15146e+06	0.094076	3		High	High	High	0	3.992e-05	4.19	17.73
High	VTTVASHTSDSDVPSGVTEVVVK		2.62256e-10	0	1	1	11	P10909	0	2314.18	0	6.31413e+07	6.39797e+07	6.11964e+07	7.33255e+07	6.39797e+07	7.02222e+07	6.91758e+07	4.75994e+06	0.0688093	3		High	High	High	0	8.858e-14	7.7	23.24
High	WQEEMELYR		0.00458351	0	1	1	16	P02647	0	1283.57	0	791832320	852565632	746258112	9.19549e+08	852565632	8.56323e+08	8.76146e+08	3.7635e+07	0.0429551	3		High	High	High	0	0.0008589	2.68	23.92
High	WLQGSQELPREK		0.0020887	0	1	2	5	P01876	1	1470.77	0	34184868	37337329	2.84355e+07	3.96986e+07	37337329	3.26295e+07	3.65551e+07	3.5989e+06	0.0984514	3		High	High	High	0	0.0001006	3.41	19.27
High	WLQGSQELPR		0.00418149	0	1	2	3	P01876	0	1213.63	0	19384048	16738464	18387140	2.25105e+07	16738464	2.1099e+07	2.0116e+07	3.00899e+06	0.149582	3		High	High	High	0	0.000458	2.67	22.92
High	WLPSSSPVTGYR		0.000692873	0	1	1	6	P02751	0	1349.68	0	22917262	20314222	20797532	2.66136e+07	20314222	2.38649e+07	2.35976e+07	3.15821e+06	0.133836	3		High	High	High	0	8.685e-05	2.82	23.35
High	WKTTFDPKK		0.00306311	0	1	1	6	P05155	2	1150.63	0	2.36228e+06	3.86681e+06	4.59218e+06	2.74329e+06	3.86681e+06	5.26948e+06	3.95986e+06	1.26566e+06	0.319623	3		High	High	High	0	0.0001498	3.75	15.6
High	WKNFPSPVDAAFR		2.09008e-05	0	1	1	8	P02790	1	1534.78	0	130194562	152753498	113800908	1.51194e+08	152753498	1.30585e+08	1.44844e+08	1.23732e+07	0.0854241	3		High	High	High	0	2.267e-06	4.6	19.24
High	WDPYKQGFGNVATNTDGK		3.37864e-07	0	1	1	3	P02675	1	1997.94	0	6322492	7.37866e+06	6.45512e+06	7.34226e+06	7.37866e+06	7.40718e+06	7.37603e+06	32538.6	0.0044114	3		High	High	High	0	5.725e-10	6.34	22.44
High	VYSLNDDLKPAKR		0.000228573	0	1	1	3	P01031	1	1518.83	0	2104409	2.91415e+06	2.59323e+06	2.44383e+06	2.91415e+06	2.97571e+06	2.7779e+06	290940	0.104734	3		High	High	High	0	5.681e-06	4.25	17.32
High	VYCDMNTENGGWTVIQNR	1xCarbamidomethyl [C3]	0.00108625	0	1	1	1	P02675	0	2156.95	0	233165	227812	188971	270773	227812	216842	238476	28502.8	0.119521	3		High	Peak Found	Peak Found	0	3.642e-05	3.01	27.87
High	VVSVLTVLHQDWLNGKEYK		8.47845e-07	0	3	3	7	P01857; P01861; P01860	1	2228.21	0	59760782	78120392	53501916	6.93997e+07	78120392	6.13929e+07	6.96377e+07	8.36629e+06	0.12014	3	Shared	High	High	High	0	2.097e-09	5.89	18.49
High	VVSVLTVLHQDWLNGK		2.61026e-06	0	3	3	4	P01857; P01861; P01860	0	1808.01	0	9757473	1.4355e+07	1.14542e+07	1.13313e+07	1.4355e+07	1.31435e+07	1.29433e+07	1.5218e+06	0.117574	3	Shared	High	High	High	0	9.393e-09	5.49	20.64
High	VVQGKEPAHLMSLFGGKPMIIYK	1xOxidation [M]	4.43077e-05	0	1	1	9	P06396	1	2559.38	0	6.07058e+06	13249350	12411081	7.04972e+06	13249350	1.42416e+07	1.15136e+07	3.89749e+06	0.338514	3		High	High	High	0	6.477e-07	6.85	16.58
High	VVQGKEPAHLMSLFGGKPMIIYK		6.71705e-10	0	1	1	9	P06396	1	2543.39	0	4.08512e+07	76736718	70435818	4.74401e+07	76736718	8.08244e+07	6.83337e+07	1.82095e+07	0.266478	3		High	High	High	0	5.401e-12	9.31	16.53
High	VVNRANTVQEATFQMELPK		4.18771e-07	0	1	1	6	Q14624	1	2175.12	0	6.94251e+06	6552673	5757045	8.06229e+06	6552673	6.60615e+06	7.0737e+06	856556	0.12109	3		High	High	High	0	8.431e-09	8.07	21.16
High	VVNNSPQPQNVVFDVQIPK		4.60255e-08	0	1	1	19	P19823	0	2122.13	0	36653108	43002154	43761733	4.2565e+07	43002154	5.02161e+07	4.52611e+07	4.29676e+06	0.0949327	3		High	High	High	0	3.959e-07	6.1	27.2
High	VVLVAVDKGVFVLNKK		1.39914e-06	0	1	1	6	P01024	2	1728.08	0	1.91009e+07	3.34977e+07	30991474	2.21817e+07	3.34977e+07	3.55624e+07	3.04139e+07	7.20366e+06	0.236854	3		High	High	High	0	1.077e-08	5.81	17.65
High	VVLVAVDKGVFVLNK		0.000345791	0	1	1	3	P01024	1	1599.98	0	3.84908e+06	5.02713e+06	3932588	4.46991e+06	5.02713e+06	4.5126e+06	4.66988e+06	310126	0.0664098	3		High	High	High	0	7.581e-06	2.98	20.41
High	VVLHPNYHQVDIGLIK		8.5866e-08	0	1	1	6	P00739	0	1845.04	0	1.43103e+07	24685370	24634199	1.66184e+07	24685370	2.82675e+07	2.31904e+07	5.96669e+06	0.257291	3		High	High	High	0	8.722e-11	6.34	17.15
High	VVLAGGVAPALFR		0.000102454	0	1	1	3	Q86UX7	0	1269.77	0	2133163	1.97478e+06	1.99749e+06	2.47723e+06	1.97478e+06	2.2921e+06	2.24803e+06	254107	0.113035	3		High	High	High	0	8.165e-06	3.48	23.61
High	VVEEPNAFGVNNPFLPQASR		0.00249739	0	1	1	1	Q9UJJ9	0	2185.1	0		278628			278628		278628			1		Not Found	High	Not Found	0	0.0001135	3.22	27.76
High	VVAQGVGIPEDSIFTMADR		0.00570683	0	1	1	1	P02760	0	2005.01	0	86596.4		90295.2	100564		103613	102088	2155.99	0.0211188	2		High	Not Found	Peak Found	0	0.0003497	3.28	29.3
High	VTYDVSRDK		0.00579474	0	1	1	3	P19827	1	1082.55	0	2688052	2858335	1.89914e+06	3.12161e+06	2858335	2.17925e+06	2.71973e+06	486233	0.17878	3		High	High	High	0	0.0008365	2.75	19.05
High	VTWAPPPSIDLTNFLVR		1.41728e-05	0	1	1	4	P02751	0	1926.05	0	248519	1.22224e+06	1.26863e+06	288604	1.22224e+06	1.45574e+06	988863	617579	0.624534	3		Peak Found	High	High	0	9.524e-08	4.89	27.64
High	VSALLTPAEQTGTWK		2.2682e-05	0	1	1	4	P04114	0	1601.85	0	3538604	2.96822e+06	3505391	4.10935e+06	2.96822e+06	4.0224e+06	3.69999e+06	635222	0.171682	3		High	High	High	0	1.088e-06	3.98	24.65
High	RVEPYGENFNKALVQQMEQLR		9.73112e-09	0	1	1	6	P06727	2	2549.29	0	31284914	29902025	2.21293e+07	3.63309e+07	29902025	2.53931e+07	3.0542e+07	5.49692e+06	0.179979	3		High	High	High	0	4.439e-12	7.4	18.73
High	TTPPVLDSDGSFFLYSR		7.25529e-06	0	1	1	14	P01861	0	1901.93	0	4.25771e+06	4.73601e+06	4.58729e+06	4.94444e+06	4.73601e+06	5.26386e+06	4.98144e+06	265863	0.0533708	3		High	High	High	0	9.989e-06	4.35	28.41
High	TTPPMLDSDGSFFLYSK		3.1299e-05	0	1	1	9	P01859	0	1905.89	0	9.17563e+06	9.77881e+06	8.76784e+06	1.06556e+07	9.77881e+06	1.0061e+07	1.01651e+07	447564	0.0440294	3		High	High	High	0	2.815e-07	4.09	27.99
High	SPPEISHGVVAHMSDSYQYGEEVTYK		3.04285e-06	0	1	1	1	P08603	0	2910.33	0	2.16798e+06	2.11466e+06	1317131	2.51765e+06	2.11466e+06	1.51139e+06	2.0479e+06	506440	0.247297	3		High	Peak Found	Peak Found	0	1.161e-08	6.2	20.25
High	SPFSVAVSPSLDLSK		4.31897e-05	0	1	1	3	P21333	0	1533.82	0	1.19396e+06	1.12786e+06	1.11204e+06	1.38654e+06	1.12786e+06	1.27606e+06	1.26348e+06	129798	0.10273	3		High	High	High	0	6.191e-07	5.07	25.82
High	SPEQQETVLDGNLIIRYDVDR		2.05282e-06	0	1	1	8	Q14624	1	2460.24	0	5855584	6679473	5.99254e+06	6.80005e+06	6679473	6.87637e+06	6.7853e+06	99274.3	0.0146308	3		High	High	High	0	3.811e-06	5.27	25.57
High	SPEQQETVLDGNLIIR		3.42245e-06	0	1	1	13	Q14624	0	1811.95	0	25637692	28456562	26576751	2.97729e+07	28456562	3.04965e+07	2.95753e+07	1.03424e+06	0.0349696	3		High	High	High	0	2.803e-08	5.31	26.56
High	SPELQAEAKSYFEK		7.87359e-06	0	1	1	4	P02652	1	1626.8	0	19524024	20432670	1.65493e+07	2.26731e+07	20432670	1.89902e+07	2.06987e+07	1.85581e+06	0.0896583	3		High	High	High	0	1.802e-07	5.39	19.94
High	SPELQAEAK		0.00682068	0	1	1	7	P02652	0	972.5	0	1.42156e+08	168519687	1.43402e+08	1.65084e+08	168519687	1.64553e+08	1.66052e+08	2.15332e+06	0.0129677	3		High	High	High	0.0001982	0.001323	2.96	22.12
High	SPDVINGSPISQK		8.39374e-05	0	1	1	5	P08603	0	1341.7	0	3.43082e+06	2.92224e+06	3.22019e+06	3.98418e+06	2.92224e+06	3.69513e+06	3.53385e+06	549035	0.155365	3		High	High	High	0	1.453e-05	4.05	24.65
High	SPAFTDLHLR		0.000638478	0	1	1	6	P04114	0	1156.61	0	20729642	26693712	21129939	2.40732e+07	26693712	2.42464e+07	2.50044e+07	1.46553e+06	0.0586107	3		High	High	High	0	1.753e-05	4.08	18.47
High	SNTSPEELGPLANQLTSDYGR		1.33269e-07	0	1	1	7	Q9Y490	0	2249.07	0	712604	785195	773425	827541	785195	887497	833411	51403	0.0616779	3		High	High	High	0	1.203e-09	5.11	29.33
High	SNLDEDIIAEENIVSR		5.57556e-07	0	1	1	100	P01024	0	1816.89	0	1.95802e+07	2.86558e+07	3.24267e+07	2.27383e+07	2.86558e+07	3.72093e+07	2.95345e+07	7.27541e+06	0.246336	3		High	High	High	0	1.447e-08	5.23	34.58
High	SPRPSSYK		0.00911594	0	1	1	3	P00747	0	921.479	0	3.36998e+06	5.70071e+06	3884898	3.91353e+06	5.70071e+06	4.45788e+06	4.69071e+06	916055	0.195292	3		High	High	High	0	0.0006555	3.46	16.15
High	SNEKAEEWGR		0.0016941	0	1	2	6	A0A096LPE2	1	1205.55	0	22554619	20980164	15369972	2.61925e+07	20980164	1.76369e+07	2.16032e+07	4.31171e+06	0.199587	3		High	High	High	0	0.000749	3.87	18.69
High	SNALDIIFQTDLTGQK		9.1074e-07	0	1	1	11	P09871	0	1763.92	0	4.48832e+06	4.32173e+06	3.96106e+06	5.21225e+06	4.32173e+06	4.54528e+06	4.69309e+06	463296	0.0987187	3		High	High	High	0	2.225e-09	5.43	27.91
High	SLYVSATVILHSGSDMVQAER		9.80703e-08	0	1	1	3	P01024	0	2263.14	0	10147684	10277641	9216805	1.17844e+07	10277641	1.05762e+07	1.08794e+07	797850	0.0733357	3		High	High	High	0	2.361e-09	6.14	22.44
High	SLPVSDSVLSGFEQR		1.13183e-05	0	1	1	13	P07360	0	1620.82	0	2.43455e+07	29743938	28191601	2.82722e+07	29743938	3.23496e+07	3.01219e+07	2.06478e+06	0.0685475	3		High	High	High	0	7.594e-08	4.31	26.02
High	SLPAPWLSMAPVSWITPGLK		6.85862e-06	0	1	1	2	P04217	0	2151.17	0		1.60664e+06	1.51256e+06		1.60664e+06	1.73564e+06	1.67114e+06	91221.3	0.0545863	2		Not Found	High	High	0	1.036e-07	4.06	26.58
High	SLMLHYEFLQR		0.000759625	0	1	1	6	P07358	0	1436.74	0	1.29475e+07	1.87068e+07	1.22731e+07	1.50358e+07	1.87068e+07	1.40833e+07	1.5942e+07	2.44132e+06	0.153138	3		High	High	High	0	5.357e-05	3.66	18.7
High	SILQMSLDHHIVTPLTSLVIENEAGDER		7.27011e-11	0	1	1	10	P19823	0	3117.59	0	34544088	3.67882e+07	33847882	4.01158e+07	3.67882e+07	3.88401e+07	3.85814e+07	1.67879e+06	0.043513	3		High	High	High	0	5.408e-15	8.91	21.74
High	SLKYNPVVIDFEMQPIHEVLR		9.15029e-11	0	1	1	8	P07357	1	2527.34	0	29962866	31069014	23186759	3.47956e+07	31069014	2.66066e+07	3.08237e+07	4.10005e+06	0.133016	3		High	High	High	0	7.401e-15	7.73	19.32
High	SLDLDSIIAEVK		0.000477136	0	1	1	4	P04264	0	1302.72	0	181866	223746	323058	211200	223746	370706	268551	88691	0.330258	3		High	High	High	0	1.178e-05	3.29	29
High	SLAPYAQDTQEKLNHQLEGLTFQMKK		3.08923e-08	0	1	1	7	P06727	2	3018.54	0	43385034	50527784	19443976	5.03827e+07	50527784	2.23118e+07	4.10741e+07	1.62488e+07	0.395598	3		High	High	High	0	5.629e-08	7.33	18.01
High	SLAPYAQDTQEKLNHQLEGLTFQMK	1xOxidation [M24]	0.00245943	0	1	1	1	P06727	1	2906.44	0	3.44978e+06	5.12109e+06	4.40979e+06	4.0062e+06	5.12109e+06	5.06019e+06	4.72916e+06	626842	0.132548	3		Peak Found	Peak Found	High	0	0.0001115	5.45	20.09
High	SNALDIIFQTDLTGQKK		4.23074e-07	0	1	1	2	P09871	1	1892.01	0	2.9343e+06	3176873	2.85669e+06	3.40758e+06	3176873	3.27803e+06	3.28749e+06	115643	0.0351765	3		High	High	Peak Found	0	7.786e-10	5.2	21.78
High	SLAPYAQDTQEKLNHQLEGLTFQMK		3.37795e-09	0	1	1	9	P06727	1	2890.44	0	109623830	103204286	89317710	1.27305e+08	103204286	1.02491e+08	1.11e+08	1.41251e+07	0.127253	3		High	High	High	0	7.409e-09	8.62	19.96
High	SPRPSSYKVILGAHQEVNLEPHVQEIEVSR		2.06841e-07	0	1	1	2	P00747	1	3398.78	0	20750861	29850951	2.67439e+07	2.40978e+07	29850951	3.06884e+07	2.82124e+07	3.58784e+06	0.127172	3		High	Peak Found	High	0	2.922e-10	6.75	16.83
High	SQLQKVPPEWK		0.000465098	0	1	1	8	P02671	1	1339.74	0	353319220	444569104	371502888	4.10307e+08	444569104	4.26296e+08	4.27057e+08	1.71438e+07	0.040144	3		High	High	High	0	1.225e-05	4.34	18.1
High	STAAMSTYTGIFTDQVLSVLKGEE		8.65179e-09	0	1	2	2	K7ER74	1	2548.25	0	1057288	1.44264e+06	1294221	1.22782e+06	1.44264e+06	1.4851e+06	1.38519e+06	137928	0.0995734	3		Peak Found	High	High	0	3.771e-12	6.37	41.85
High	SSTSPTTNVLLSPLSVATALSALSLGAEQRTESIIHR		1.42366e-11	0	1	1	3	P36955	1	3808.05	0	3.58778e+06	4.77943e+06	3929774	4.16646e+06	4.77943e+06	4.50937e+06	4.48509e+06	307206	0.0684949	3		High	High	High	0	4.112e-13	8.4	22.63
High	SSTSPTTNVLLSPLSVATALSALSLGAEQR		3.95875e-07	0	1	1	11	P36955	0	2971.59	0	766077	1.39212e+06	1.07481e+06	889639	1.39212e+06	1.23334e+06	1.1717e+06	256847	0.219209	3		High	High	High	0	8.905e-08	5.97	31.92
High	SSQESYAHGTK		0.00166834	0	1	1	4	P08603	0	1194.54	0	1.19232e+07	1.45984e+07	1.06969e+07	1.38463e+07	1.45984e+07	1.22746e+07	1.35731e+07	1.18575e+06	0.0873601	3		High	High	High	0	0.000313	3.42	18
High	SSPVVIDASTAIDAPSNLR		7.73461e-05	0	1	1	2	P02751	0	1913	0										0	Not Reliable	Not Found	High	High	0	9.676e-06	4.63
High	SSNNPHSPIVEEFQVPYNKLQVIFK		2.41761e-06	0	1	1	3	P09871	1	2914.51	0		5.29457e+06	4343529		5.29457e+06	4.98415e+06	5.13936e+06	219500	0.0427095	2		High	High	High	0	1.78e-07	6.51	19.31
High	SSNNPHSPIVEEFQVPYNK		9.93417e-07	0	1	1	3	P09871	0	2186.05	0	4406421	4381577	4.65209e+06	5.11714e+06	4381577	5.33823e+06	4.94565e+06	500852	0.101271	3		High	High	High	0	4.87e-08	6.48	21.12
High	SSNLIILEEHLKNKK		6.92909e-06	0	1	1	5	P08603	2	1766.02	0		1.92409e+06	671201		1.92409e+06	770196	1.34714e+06	815926	0.605671	2		High	High	High	0	5.283e-08	5.43	15.24
High	SSNLIILEEHLK		0.00017256	0	1	1	8	P08603	0	1395.78	0	110677128	110320264	96730780	1.28529e+08	110320264	1.10998e+08	1.16615e+08	1.03226e+07	0.0885181	3		High	High	High	0	0.0001118	4.15	18.81
High	SSLSVPYVIVPLKTGLQEVEVK		1.83899e-07	0	1	1	14	P01024	1	2385.36	0	1.04581e+08	119374848	1.07577e+08	1.21449e+08	119374848	1.23444e+08	1.21423e+08	2.03467e+06	0.0167569	3		High	High	High	0	2.575e-10	5.68	22.34
High	SPSQADINKIVQILPWEQNEQVK		2.13326e-05	0	1	1	1	P04114	1	2664.4	0	1.8856e+06	1.77068e+06	1.27995e+06	2.18973e+06	1.77068e+06	1.46873e+06	1.80971e+06	362083	0.200077	3		Peak Found	High	Peak Found	0	1.671e-07	4.56	23.12
High	SSLSVPYVIVPLK		0.000317015	0	1	1	7	P01024	0	1401.84	0	26553842	33110146	28658396	3.08368e+07	33110146	3.28852e+07	3.22774e+07	1.25266e+06	0.0388091	3		High	High	High	0	4.046e-05	3.16	24.06
High	SSGWHFVVK		0.00531383	0	1	1	3	P10643	0	1046.54	0	5488878	10203898	10472975	6.37419e+06	10203898	1.20176e+07	9.53191e+06	2.88111e+06	0.302259	3		High	High	High	0	0.0003172	3.46	16.58
High	SSEDPNEDIVER		0.000320272	0	1	1	9	P01591	0	1389.61	0	14473400	13781149	14941862	1.68078e+07	13781149	1.71456e+07	1.59115e+07	1.85269e+06	0.116437	3		High	High	High	0	6.802e-06	3.38	27.47
High	SSALDMENFRTEVNVLPGAK	1xOxidation [M6]	0.000351133	0	1	1	3	P19823	1	2194.08	0	2.93889e+06	3272305	3220158	3.41291e+06	3272305	3.6951e+06	3.4601e+06	215311	0.0622268	3		High	High	High	0	4.031e-05	4.53	22.48
High	SSALDMENFRTEVNVLPGAK		3.23466e-08	0	1	1	9	P19823	1	2178.09	0	40588138	4.52721e+07	41187198	4.71347e+07	4.52721e+07	4.72619e+07	4.65562e+07	1.11391e+06	0.0239262	3		High	High	High	0	2.299e-11	4.88	22.37
High	SSALDMENFR	1xOxidation [M6]	0.00428949	0	1	1	3	P19823	0	1185.52	0	1.20092e+06	1.27038e+06	1.48231e+06	1.39462e+06	1.27038e+06	1.70093e+06	1.45531e+06	221601	0.152271	3		High	High	High	0.0001982	0.001741	2.84	23.64
High	SSALDMENFR		0.00172907	0	1	1	6	P19823	0	1169.53	0	34503480	33001550	37059860	4.00686e+07	33001550	4.25258e+07	3.8532e+07	4.94457e+06	0.128324	3		High	High	High	0	0.0003833	3.12	23.44
High	SRIEVLKR		0.00252302	0	1	1	27	P02671	2	1000.63	0	6.59728e+07	1.23108e+08	1.15161e+08	7.66138e+07	1.23108e+08	1.32146e+08	1.10623e+08	2.97971e+07	0.269358	3		High	High	High	0	0.0001153	3.58	15.05
High	SRATLYALSHAVNNYHK		6.05185e-05	0	1	1	3	P04114	1	1945	0	946162	2.21416e+06	1.32114e+06	1.09877e+06	2.21416e+06	1.516e+06	1.60964e+06	563562	0.350116	3		High	High	High	0	1.313e-06	5	15.41
High	SQWGKEFLIEK		0.000597441	0	2	2	6	P06681; B4E1Z4	1	1364.72	0	7.38175e+06	10458787	6.44774e+06	8.57237e+06	10458787	7.39871e+06	8.80996e+06	1.54381e+06	0.175235	3	Shared	High	High	High	0	2.597e-05	4.31	18.42
High	SQLQKVPPEWKALTDMPQMR		2.76123e-06	0	1	1	1	P02671	2	2383.23	0	3.1497e+06	3.01817e+06	2.37836e+06	3.65773e+06	3.01817e+06	2.72914e+06	3.13501e+06	475190	0.151575	3		High	Peak Found	Peak Found	0	1.011e-08	4.71	18.72
High	SSKITHRIHWESASLLR		3.62039e-06	0	1	1	3	P01024	2	2021.1	0		396898			396898		396898			1		High	High	High	0	1.29e-07	5.54	14.24
High	SLAPYAQDTQEK		0.00146835	0	1	1	3	P06727	0	1350.65	0	9790415	9258389	8911547	1.13695e+07	9258389	1.02259e+07	1.02846e+07	1.0568e+06	0.102755	3		High	High	High	0	5.485e-05	3.04	24.32
High	SLAPTAAAKR		0.00664919	0	1	1	3	P19823	1	985.579	0	7.43769e+06	10571654	11011021	8.63733e+06	10571654	1.2635e+07	1.06147e+07	1.9992e+06	0.188343	3		High	High	High	0.000441	0.004398	3.29	17.45
High	SLALGTFAHTPALASLGLSNNR		2.90544e-08	0	1	1	6	P35858	0	2211.19	0	9471046	13636737	11499088	1.09987e+07	13636737	1.31951e+07	1.26102e+07	1.41297e+06	0.11205	3		High	High	High	0	1.976e-11	7.13	21.36
High	SFFKEALQGVGDMGR	1xOxidation [M13]	2.21096e-05	0	1	2	2	A0A096LPE2	1	1657.8	0	3.24135e+06	3.65545e+06	2.92356e+06	3.76415e+06	3.65545e+06	3.35475e+06	3.59145e+06	212071	0.0590489	3		Peak Found	High	High	0	5.533e-07	3.96	20.43
High	SFFKEALQGVGDMGR		5.82373e-06	0	1	2	9	A0A096LPE2	1	1641.81	0	66438506	71918460	57466061	7.71545e+07	71918460	6.59417e+07	7.16716e+07	5.61049e+06	0.0782806	3		High	High	High	0	1.141e-07	5.02	20.38
High	SFEGLGQLEVLTLDHNQLQEVK		2.94311e-07	0	1	1	2	P35858	0	2497.29	0	8.09209e+06	7.04131e+06	8727766	9.39729e+06	7.04131e+06	1.0015e+07	8.81787e+06	1.56924e+06	0.177962	3		Peak Found	High	High	0	9.034e-10	6.64	23.38
High	SEYQADYESLR		0.00335782	0	1	1	2	P04114	0	1360.6	0	1.33864e+06	1.33445e+06	1.36799e+06	1.55455e+06	1.33445e+06	1.56976e+06	1.48625e+06	131683	0.0886008	3		Peak Found	High	High	0	0.0001693	2.83	25.01
High	SEYGAALAWEK		0.00292559	0	1	1	3	P13671	0	1224.59	0	4687079	3.93822e+06	3.92825e+06	5.44307e+06	3.93822e+06	4.50762e+06	4.62964e+06	759809	0.164118	3		High	High	High	0	0.0002219	3.15	22.97
High	SELTQQLNALFQDKLGEVNTYAGDLQKK		3.52758e-10	0	1	1	8	P06727	2	3151.63	0	4.59458e+06	5.53427e+06	5261942	5.33565e+06	5.53427e+06	6.03802e+06	5.63598e+06	362063	0.0642414	3		High	High	High	0	1.962e-11	8.06	22.17
High	SELTQQLNALFQDKLGEVNTYAGDLQK		1.70709e-10	0	1	1	15	P06727	1	3023.53	0	1.99115e+07	1.88396e+07	1.83331e+07	2.31231e+07	1.88396e+07	2.1037e+07	2.09999e+07	2.142e+06	0.102001	3		High	High	High	0	1.346e-13	9.22	41.19
High	SELTQQLNALFQDK		8.81068e-06	0	1	1	2	P06727	0	1634.84	0	15704625	14986505	13060887	1.82377e+07	14986505	1.49872e+07	1.60705e+07	1.87685e+06	0.116789	3		High	Peak Found	High	0	4.978e-08	4.68	26.57
High	SELEEQLTPVAEETR		9.32025e-06	0	1	1	3	P02649	0	1730.84	0	775307	839977	719996	900358	839977	826188	855508	39448.7	0.0461115	3		High	High	High	0	7.077e-07	4.68	28
High	SEFPESWLWNVEDLKEPPKNGISTK		1.54594e-05	0	1	1	1	P01024	2	2930.46	0	2.83117e+06	3.78549e+06	2.82928e+06	3.28782e+06	3.78549e+06	3.24656e+06	3.43996e+06	299947	0.087195	3		High	Peak Found	Peak Found	0	1.074e-07	4.55	20.65
High	SFFPENWLWR		0.0099388	0	2	2	4	P0C0L4; P0C0L5	0	1381.67	0	7568070	9035245	8923402	8.78874e+06	9035245	1.02395e+07	9.3545e+06	776289	0.0829856	3	Shared	High	High	High	0	0.0007363	2.65	23.89
High	SEFPESWLWNVEDLKEPPK		1.67768e-05	0	1	1	11	P01024	1	2330.13	0	319576	681200	567871	371121	681200	651626	567982	171127	0.301289	3		High	High	High	0	2.177e-07	3.99	29.68
High	SEETKENEGFTVTAEGK		2.73258e-08	0	1	1	9	P01024	1	1855.86	0	3.68578e+07	3.33931e+07	3.17224e+07	4.28026e+07	3.33931e+07	3.64011e+07	3.75323e+07	4.80567e+06	0.128041	3		High	High	High	0	7.951e-08	6	21.99
High	SDVMYTDWKK		0.00254892	0	1	1	6	P19652	1	1272.59	0	9.50639e+06	1.04048e+07	7.40102e+06	1.10397e+07	1.04048e+07	8.4926e+06	9.97904e+06	1.32586e+06	0.132864	3		High	High	High	0	0.0001869	3.25	19.55
High	SDVMYTDWK		0.0111141	0	1	1	3	P19652	0	1144.5	0	2.61322e+06	2860459	2605267	3.03472e+06	2860459	2.98952e+06	2.96156e+06	90429.2	0.0305343	3		High	High	High	0	0.0008544	2.93	24.02
High	SDLEVAHYKLKPR		3.70497e-05	0	1	1	3	P07358	1	1555.86	0	1.62197e+06	2.7546e+06	3.18075e+06	1.88358e+06	2.7546e+06	3.64988e+06	2.76269e+06	883178	0.319681	3		High	High	High	0	3.556e-07	4.76	15.42
High	SDLEVAHYK		0.00150633	0	1	1	4	P07358	0	1061.53	0	3.00776e+07	3.27755e+07	2.36476e+07	3.49289e+07	3.27755e+07	2.71353e+07	3.16133e+07	4.0247e+06	0.12731	3		High	High	High	0	0.0003478	3.31	18.54
High	SDDKVTLEERLDK		3.65759e-06	0	1	1	10	P01024	2	1547.79	0	7.37783e+07	63815590	5.22294e+07	8.56782e+07	63815590	5.99327e+07	6.98088e+07	1.38797e+07	0.198825	3		High	High	High	0	1.492e-08	5.76	18.79
High	SDDKVTLEER		0.00223205	0	1	1	3	P01024	1	1191.59	0	43431556	43940828	39212520	5.04367e+07	43940828	4.4996e+07	4.64578e+07	3.48598e+06	0.0750353	3		High	High	High	0	0.0002128	3.89	20.39
High	SCDIPVFMNAR	1xCarbamidomethyl [C2]	0.00440028	0	1	1	2	P08603	0	1309.6	0	1.33968e+06	1.36097e+06	1.36291e+06	1.55576e+06	1.36097e+06	1.56393e+06	1.49355e+06	114892	0.0769251	3		High	Peak Found	High	0	0.0002448	2.18	24.12
High	SASDLTWDNLKGKK		0.0104569	0	1	1	1	P02787	2	1562.82	0	2.68299e+06	2.54337e+06	2.30255e+06	3.11573e+06	2.54337e+06	2.64215e+06	2.76708e+06	305952	0.110568	3		High	Peak Found	Peak Found	0	0.000787	3.2	17.21
High	SASDLTWDNLK		0.000547729	0	1	1	5	P02787	0	1249.61	0	4.5006e+06	4.59239e+06	4478620	5.22652e+06	4.59239e+06	5.13917e+06	4.98603e+06	343683	0.0689292	3		High	High	High	0	1.424e-05	3.45	24.3
High	SEETKENEGFTVTAEGKGQGTLSVVTMYHAK		5.64551e-10	0	1	1	6	P01024	2	3328.6	0	1.25714e+07	13829488	1.01706e+07	1.45991e+07	13829488	1.16706e+07	1.33664e+07	1.51818e+06	0.113582	3		High	High	High	0	1.764e-13	9.19	19.09
High	SFQTGLFTAAR		0.00840348	0	1	1	5	P07225	0	1198.62	0	15860653	16416627	15751707	1.84189e+07	16416627	1.80749e+07	1.76368e+07	1.0706e+06	0.0607028	3		High	High	High	0	0.0006231	2.85	22.75
High	SGAQATWTELPWPHEK		8.37164e-06	0	1	1	2	P02790	0	1837.89	0	7.80231e+06	9074453	7055908	9.06076e+06	9074453	8.09658e+06	8.74393e+06	560664	0.0641204	3		High	High	Peak Found	0	4.632e-08	4.88	20.39
High	SGFPQVSMFFTHTFPK		8.90121e-06	0	1	1	9	P04196	0	1857.9	0	5.50617e+07	75824502	5.75907e+07	6.39427e+07	75824502	6.60847e+07	6.86173e+07	6.33283e+06	0.0922919	3		High	High	High	0	5.035e-08	4.53	19.78
High	SLAELGGHLDQQVEEFRRR		1.39571e-05	0	1	1	2	P06727	2	2240.15	0	2.95653e+06	3757735		3.43339e+06	3757735		3.59556e+06	229344	0.0637854	2		High	High	Not Found	0	9.304e-08	4.98	17.09
High	SLAELGGHLDQQVEEFRR		1.47613e-07	0	1	1	12	P06727	1	2084.05	0	1.8464e+08	1.81206e+08	1.38349e+08	2.14421e+08	1.81206e+08	1.58754e+08	1.84794e+08	2.80066e+07	0.151556	3		High	High	High	0	5.857e-10	5.62	19
High	SLAELGGHLDQQVEEFR		6.78747e-08	0	1	1	9	P06727	0	1927.95	0	5.8993e+07	6.41123e+07	6.44156e+07	6.85081e+07	6.41123e+07	7.39162e+07	6.88455e+07	4.91065e+06	0.0713285	3		High	High	High	0	9.212e-11	6.64	21.76
High	SKVPPPRDFHINLFR		0.000286212	0	1	1	3	P06681	2	1823.01	0	2.88586e+06	4.40345e+06	5601515	3.35133e+06	4.40345e+06	6.42768e+06	4.72749e+06	1.56356e+06	0.330739	3		High	High	High	0	5.865e-06	4.51	15.51
High	SKSKDHEELSLVASEAVR		0.00131226	0	1	1	2	Q96IY4	2	1985.03	0	2696652	2.17492e+06	3.40955e+06	3.1316e+06	2.17492e+06	3.91242e+06	3.07298e+06	870232	0.283188	3		High	Peak Found	High	0	4.711e-05	5.04	16.69
High	SKMLTPEHVFIHPGWK		8.13875e-07	0	1	1	7	P09871	1	1907	0	1.65838e+06	4.60074e+06	4812451	1.92587e+06	4.60074e+06	5.52224e+06	4.01628e+06	1.86806e+06	0.465123	3		High	High	High	0	1.9e-09	6.42	15.33
High	SKEQLTPLIKK		0.000163962	0	1	1	36	P02652	2	1284.79	0	5.95767e+08	1.02493e+09	1.02669e+09	6.9186e+08	1.02493e+09	1.17811e+09	9.64968e+08	2.48611e+08	0.257637	3		High	High	High	0	2.731e-06	4.32	15.96
High	SKEQLTPLIK		0.00158527	0	1	1	13	P02652	1	1156.69	0	971271872	1256333952	853675040	1.12793e+09	1256333952	9.79583e+08	1.12128e+09	1.38495e+08	0.123515	3		High	High	High	0.0006747	0.006408	3.7	17.76
High	SHKWDRELISER		0.000707181	0	1	1	11	P02790	2	1555.8	0	81688716	1.35158e+08	154929043	9.48645e+07	1.35158e+08	1.77779e+08	1.35934e+08	4.14629e+07	0.305023	3		High	High	High	0	0.0002019	4.05	15.2
High	SHKPLNMGK		0.00332372	0	2	2	9	P0C0L4; P0C0L5	0	1011.54	0	5.53281e+06	9.88698e+06	9.88929e+06	6.42521e+06	9.88698e+06	1.13479e+07	9.22001e+06	2.52819e+06	0.274207	3	Shared	High	High	High	0	0.0002207	4.05	14.56
High	SHALQLNNR		0.00916241	0	2	2	6	P0C0L4; P0C0L5	0	1052.56	1	50491872	64629002	67290352	5.86358e+07	64629002	7.7215e+07	6.68266e+07	9.48252e+06	0.141897	3	Shared	High	High	High	0	0.0006617	3.03	17.27
High	SGYHPTKSHSFR		0.000365787	0	1	1	8	P36980	1	1403.68	0	1.18342e+06	1.32444e+06	833461	1.3743e+06	1.32444e+06	956387	1.21838e+06	228254	0.187343	3		High	High	High	0	8.391e-06	3.93	14.07
High	SGVQQLIQYYQDQK		3.62999e-05	0	1	1	6	Q13790	0	1697.85	0	2.81968e+06	3.54273e+06	3.48468e+06	3.27447e+06	3.54273e+06	3.99863e+06	3.60528e+06	366109	0.101548	3		High	High	High	0	9.968e-07	4.83	25.27
High	SGVQMNTNFFHESGLEAHVALKAGK		5.56075e-08	0	1	1	2	P04114	1	2672.32	0	4.02805e+06	5785900	6.65997e+06	4.67774e+06	5785900	7.64224e+06	6.0353e+06	1.49791e+06	0.248191	3		High	Peak Found	High	0	4.819e-11	7	17.18
High	SGVQMNTNFFHESGLEAHVALK		6.77084e-07	0	1	1	3	P04114	0	2416.17	0	8730556	10067427	7489324	1.01387e+07	10067427	8.59392e+06	9.60003e+06	872041	0.0908374	3		High	High	High	0	1.482e-09	7.45	18.61
High	SGTSASLAISGLR		0.000384967	0	1	1	3	P01700	0	1219.66	0										0	No Quan Values	High	High	High	0	8.786e-06	3.96
High	SGSDEVQVGQQR		5.57662e-05	0	1	1	9	P01024	0	1289.61	0	7.83033e+07	75473243	7.71072e+07	9.09331e+07	75473243	8.84797e+07	8.4962e+07	8.30855e+06	0.0977914	3		High	High	High	0	2.268e-06	4.5	24.97
High	SGQSEDRQPVPGQQMTLKIEGDHGAR		2.51131e-09	0	1	1	10	P01024	2	2821.36	0	65636503	7.3217e+07	5.29236e+07	7.62232e+07	7.3217e+07	6.07293e+07	7.00565e+07	8.21623e+06	0.11728	3		High	High	High	0	1.735e-10	8.35	18.54
High	SGQSEDRQPVPGQQMTLK	1xOxidation [M15]	4.27504e-05	0	1	1	3	P01024	1	2001.97	0	4007158	4.54886e+06	4.3754e+06	4.65348e+06	4.54886e+06	5.02073e+06	4.74102e+06	247816	0.0522706	3		High	High	High	0	3.147e-06	4.95	21.4
High	SGQSEDRQPVPGQQMTLK		3.04285e-06	0	1	1	8	P01024	1	1985.97	0	110566598	117079702	9.69324e+07	1.284e+08	117079702	1.11229e+08	1.18903e+08	8.72962e+06	0.0734181	3		High	High	High	0	2.443e-06	5.61	21.35
High	SGLSTGWTQLSK		0.0018859	0	1	1	3	P04217	0	1264.65	0	3122409	3.64236e+06	3177010	3.62603e+06	3.64236e+06	3.64559e+06	3.63799e+06	10485.1	0.0028821	3		High	High	High	0	0.0002613	3.57	23.11
High	SGIPIVTSPYQIHFTKTPK		1.14909e-07	0	1	1	12	P01024	1	2114.16	0	5.6357e+07	7.7373e+07	5.4372e+07	6.5447e+07	7.7373e+07	6.23913e+07	6.84038e+07	7.91645e+06	0.115731	3		High	High	High	0	3.873e-07	6.45	17.81
High	SGIPIVTSPYQIHFTK		8.63237e-06	0	1	1	17	P01024	0	1787.97	0	187756726	2.48387e+08	2.02126e+08	2.1804e+08	2.48387e+08	2.31937e+08	2.32788e+08	1.51909e+07	0.0652565	3		High	High	High	0	3.853e-07	5.04	20.19
High	STDYGIFQINSR		0.000277569	0	1	1	4	P61626	0	1400.68	0	4367833	4708279	5.16492e+06	5.07233e+06	4708279	5.92669e+06	5.23577e+06	625432	0.119454	3		High	High	High	0	3.32e-05	3.78	24.95
High	TTPPVLDSDGSFFLYSK		7.07222e-06	0	1	1	8	P01857	0	1873.92	0	1.23717e+07	1.29437e+07	1.28944e+07	1.43672e+07	1.29437e+07	1.47961e+07	1.40357e+07	969709	0.069089	3		High	High	High	0	1.616e-07	4.21	27.94
High	STGSWSTLKTQDQK		0.000184416	0	1	2	6	B4E1Z4	1	1566.78	0	39873892	49889372	31290790	4.63052e+07	49889372	3.59059e+07	4.40335e+07	7.26329e+06	0.164949	3		High	High	High	0	3.204e-06	4.77	19.49
High	STSPPKQAEAVLK		9.06259e-05	0	1	1	9	P04114	1	1355.75	0	2.75799e+07	34509940	2.4774e+07	3.20284e+07	34509940	2.84279e+07	3.16554e+07	3.05814e+06	0.0966074	3		High	High	High	0	8.323e-06	3.83	18.74
High	TNFDNDIALVR		0.000631985	0	1	1	5	P09871	0	1277.65	0	27219470	22974668	27320638	3.16098e+07	22974668	3.13501e+07	2.86449e+07	4.91224e+06	0.171488	3		High	High	High	0	5.959e-05	3.3	24.6
High	TMTIHNGMFFSTYDRDNDGWLTSDPRK		1.00363e-06	0	1	1	4	P02675	2	3205.45	0	1.435e+07	1.41744e+07	10732177	1.66645e+07	1.41744e+07	1.23151e+07	1.43846e+07	2.18233e+06	0.151712	3		High	High	Peak Found	0	2.53e-09	6.11	18.8
High	TMTIHNGMFFSTYDRDNDGWLTSDPR		4.8947e-06	0	1	1	3	P02675	1	3077.35	0	11308828	13821904	8365093	1.31329e+07	13821904	9.59886e+06	1.21845e+07	2.26562e+06	0.185942	3		High	High	High	0	3.073e-08	4.9	20.99
High	TMQENSTPRED		0.00418149	0	1	1	4	P09871	1	1307.55	0	4.02327e+06	4.45071e+06	4.18397e+06	4.67219e+06	4.45071e+06	4.80106e+06	4.64132e+06	177203	0.0381795	3		High	High	High	0	0.0002288	3.22	25.07
High	TMQALPYSTVGNSNNYLHLSVLR	1xOxidation [M2]	3.03414e-09	0	1	1	3	P01024	0	2594.3	0	4.9942e+06	6.93083e+06	6088437	5.79972e+06	6.93083e+06	6.98642e+06	6.57232e+06	669668	0.101892	3		High	High	High	0	3.927e-12	7.06	21.89
High	TMQALPYSTVGNSNNYLHLSVLR		2.08923e-09	0	1	1	6	P01024	0	2578.31	0	52551428	66714040	58744792	6.10276e+07	66714040	6.7409e+07	6.50502e+07	3.501e+06	0.0538199	3		High	High	High	0	1.518e-10	6.94	21.85
High	TIYTPGSTVLYR		0.00133253	0	1	1	7	P01024	0	1370.73	0	14428360	14337736	13864197	1.67555e+07	14337736	1.5909e+07	1.56674e+07	1.22688e+06	0.0783074	3		High	High	High	0	0.0001008	2.93	23.62
High	TLYLADTFPTNFR		7.97549e-05	0	1	1	1	P05154	0	1558.79	0	915272	1.04924e+06	960801	1.0629e+06	1.04924e+06	1.10251e+06	1.07155e+06	27669.3	0.0258218	3		High	Peak Found	Peak Found	0	1.016e-06	4.19	24.89
High	TLRVQGNDHSATR		0.000453364	0	1	1	4	Q14624	1	1454.75	0	5.67251e+06	1.26654e+07	1.43272e+07	6.58744e+06	1.26654e+07	1.64403e+07	1.18977e+07	4.97111e+06	0.41782	3		High	High	High	0	1.101e-05	5.14	16.56
High	TLQGIPQMIGEVIR		0.00015901	0	1	1	3	P04114	0	1554.87	0	1.37498e+06	1397595	1.20806e+06	1.59675e+06	1397595	1.38624e+06	1.4602e+06	118399	0.0810843	3		High	High	High	0	1.153e-05	3.71	24.8
High	TNQVNSGGVLLR		0.00066512	0	1	1	4	P02747	0	1257.69	0	18466238	17361332	17955612	2.14447e+07	17361332	2.06039e+07	1.98033e+07	2.15619e+06	0.10888	3		High	High	High	0	1.862e-05	3.67	23
High	TLLSNLEEAKK		0.000533911	0	1	1	6	P10909	1	1245.7	0	29112430	35381404	26603099	3.3808e+07	35381404	3.05268e+07	3.32387e+07	2.47688e+06	0.0745179	3		High	High	High	0	3.199e-05	4.07	18.63
High	TLLPVSKPEIR		0.00403482	0	1	1	3	P01031	0	1252.76	0	14613671	19584916	14307602	1.69707e+07	19584916	1.64178e+07	1.76578e+07	1.69165e+06	0.0958017	3		High	High	High	0	0.0002176	3.13	18.57
High	TILGTMPAFEVSLQALQK		7.91393e-06	0	1	1	1	P04114	0	1947.06	0	332069	309532	250643	385629	309532	287610	327591	51444.2	0.157038	3		High	Peak Found	Peak Found	0	4.285e-08	4.25	26.3
High	TLIEKTNEER		0.00201535	0	1	1	6	P10909	1	1232.65	0	29485487	33540578	2.52714e+07	3.42413e+07	33540578	2.89986e+07	3.22602e+07	2.84621e+06	0.0882268	3		High	High	High	0	0.0002768	2.95	18.66
High	TILDDLRAEDHFSVIDFNQNIR		3.25124e-08	0	1	1	31	P19823	1	2631.32	0	1.22541e+07	1.11729e+07	7.55947e+06	1.42306e+07	1.11729e+07	8.67442e+06	1.13593e+07	2.78277e+06	0.244977	3		High	High	High	0	2.174e-10	6.92	25.22
High	TLEIPGNSDPNMIPDGDFNSYVR		1.24065e-07	0	2	2	46	P0C0L4; P0C0L5	0	2551.18	0	5.30902e+06	3390074	2.50066e+06	6.16533e+06	3390074	2.86948e+06	4.14163e+06	1.7718e+06	0.427803	3	Shared	High	High	High	0	2.178e-07	4.76	41.11
High	TLDEFTIIQNLQPQYQFR		1.54563e-07	0	1	1	32	P00736	0	2254.15	0	3.01622e+06	4.1033e+06	4.29675e+06	3.50272e+06	4.1033e+06	4.93048e+06	4.17883e+06	716873	0.171549	3		High	High	High	0	1.498e-09	5.38	31.82
High	TLAESALQLLYTAK		2.02696e-05	0	1	1	1	Q9Y490	0	1521.85	0	1.68524e+06	1.71488e+06	1.51217e+06	1.95705e+06	1.71488e+06	1.73519e+06	1.80238e+06	134339	0.0745346	3		High	Peak Found	Peak Found	0	1.552e-07	3.93	24.55
High	TLADLTLLDSPIK		0.000113481	0	1	1	2	P04114	0	1399.8	0	443402	458501	420353	514919	458501	482351	485257	28321	0.0583628	3		Peak Found	High	High	0	1.644e-06	3.65	25.61
High	TKNSEEFAAAMSRYELK		5.71989e-07	0	1	1	2	P04114	2	1974.96	1	3386420	4044832	3.97761e+06	3.93262e+06	4044832	4.56426e+06	4.18057e+06	336988	0.080608	3		Peak Found	High	High	0	1.176e-09	5.98	17.52
High	TKNSEEFAAAMSR		0.000444191	0	1	1	3	P04114	1	1441.67	0	5.38395e+06	5.59382e+06	4.74706e+06	6.25234e+06	5.59382e+06	5.44721e+06	5.76446e+06	428834	0.0743928	3		High	High	High	0	2.728e-05	4.51	19.21
High	TLLSNLEEAK		0.002361	0	1	1	3	P10909	0	1117.61	0	24021946	27803678	24878470	2.78965e+07	27803678	2.85478e+07	2.80827e+07	405477	0.0144387	3		High	High	High	0	0.0002723	2.85	22.66
High	TKNDFTWFK		0.00442278	0	1	1	5	P08603	1	1186.59	0	1.49182e+07	1.82575e+07	1.25501e+07	1.73244e+07	1.82575e+07	1.44011e+07	1.6661e+07	2.01196e+06	0.120758	3		High	High	High	0.0001982	0.001252	3.18	17.88
High	TPGAAANLELIFVGPQHAGNYR		1.44951e-10	0	1	1	3	P04217	0	2296.18	0	3.74808e+06	3.51647e+06	3.72367e+06	4.35262e+06	3.51647e+06	4.27287e+06	4.04732e+06	461454	0.114015	3		High	High	High	0	2.684e-12	8.53	21.58
High	TPSAAYLWVGTGASEAEKTGAQELLR		3.26655e-12	0	1	1	8	P06396	1	2706.37	0	46862896	40340760	40540904	5.44215e+07	40340760	4.65203e+07	4.70942e+07	7.05791e+06	0.149868	3		High	High	High	0	7.694e-17	8.74	23.03
High	TTPKDFYVDENTTVR		0.000609778	0	1	1	1	P29622	1	1785.87	0	2.79248e+06	2.84971e+06	2.3564e+06	3.24289e+06	2.84971e+06	2.70395e+06	2.93218e+06	278775	0.0950741	3		High	Peak Found	Peak Found	0	1.654e-05	3.92	21.09
High	TTNIQGINLLFSSR		2.02696e-05	0	2	2	9	P0C0L4; P0C0L5	0	1563.85	0	3.4132e+07	2.90503e+07	33642602	3.96372e+07	2.90503e+07	3.86045e+07	3.5764e+07	5.83712e+06	0.163212	3	Shared	High	High	High	0	4.986e-06	4.93	24.64
High	TTMKIIPFNRLTIGEGQQHHLGGAK		4.37411e-06	0	1	1	3	P02679	2	2747.48	0	1.61759e+06	3029105	3.02998e+06	1.87849e+06	3029105	3.47687e+06	2.79482e+06	824541	0.295024	3		High	High	High	0	2.627e-08	7.11	15.49
High	TTIEKPVWLGFLGPIIK		4.62709e-06	0	1	1	7	P00450	0	1912.13	0	27648484	3.17649e+07	2.36273e+07	3.2108e+07	3.17649e+07	2.7112e+07	3.03283e+07	2.79065e+06	0.0920145	3		High	High	High	0	1.997e-07	5.48	20.46
High	TTGIVMDSGDGVTHTVPIYEGYALPHAILR		3.20962e-09	0	1	2	3	P60709	0	3183.61	0	6036503	5868043	6187254	7.01015e+06	5868043	7.09981e+06	6.65933e+06	686742	0.103125	3		High	High	High	0	5.271e-12	7.44	21.61
High	TSTADYAMFKVGPEADKYR		1.58564e-07	0	1	1	6	P02679	2	2150.02	0	9.2424e+06	9.36909e+06	6.28e+06	1.07331e+07	9.36909e+06	7.20624e+06	9.10282e+06	1.77846e+06	0.195375	3		High	High	High	0	1.719e-09	6.11	19.01
High	TSTADYAMFK	1xOxidation [M8]	0.00349773	0	1	1	6	P02679	0	1150.51	0	13623804	16333337	17951996	1.58212e+07	16333337	2.05997e+07	1.75848e+07	2.62356e+06	0.149195	3		High	High	High	0	0.0005083	2.96	22.88
High	TSTADYAMFK		0.00857623	0	1	1	6	P02679	0	1134.51	0	284465280	286087584	258298464	3.30347e+08	286087584	2.96395e+08	3.04277e+08	2.31587e+07	0.0761106	3		High	High	High	0	0.0006047	2.73	22.73
High	TSSFALNLPTLPEVKFPEVDVLTK		3.15304e-08	0	1	1	29	P04114	1	2645.44	0	12361160	1.067e+07	6.22457e+06	1.43549e+07	1.067e+07	7.14263e+06	1.07225e+07	3.60643e+06	0.336342	3		High	High	High	0	3.125e-11	7.66	26.58
High	TSSFALNLPTLPEVK		6.51686e-06	0	1	1	6	P04114	0	1616.89	0	5.67311e+06	7043378	5.77552e+06	6.58814e+06	7043378	6.62735e+06	6.75296e+06	252276	0.0373578	3		High	High	High	0	1.143e-05	4.15	25.1
High	TPSAAYLWVGTGASEAEK		8.99083e-08	0	1	1	7	P06396	0	1837.9	0	2.63227e+06	2.83154e+06	3.10062e+06	3.05684e+06	2.83154e+06	3.55793e+06	3.14877e+06	371820	0.118084	3		High	High	High	0	9.301e-11	5.66	25.88
High	TSNFNAAISLK		0.000648341	0	1	1	6	P02748	0	1165.62	0	19360304	22003160	20147342	2.2483e+07	22003160	2.31189e+07	2.2535e+07	559668	0.0248355	3		High	High	High	0	4.394e-05	3.93	22.32
High	TSAGTRQPQFISRDWHGVPGQVDAAMAGR		1.60586e-08	0	1	1	4	P04004	2	3096.52	0	1.57666e+07	1.63233e+07	1.3149e+07	1.83096e+07	1.63233e+07	1.50883e+07	1.65738e+07	1.62517e+06	0.0980568	3		High	High	High	0	9.262e-12	7.06	18.13
High	TSAGTRQPQFISR		0.00342706	0	1	1	9	P04004	1	1448.76	0	115095834	148489672	118407876	1.3366e+08	148489672	1.35872e+08	1.3934e+08	8.00026e+06	0.0574152	3		High	High	High	0	0.0003307	4.04	18.78
High	TRWYSMKK	1xOxidation [M6]	0.0062869	0	1	1	9	P02679	2	1115.57	0	5061697	1.01505e+07	1.18515e+07	5.87811e+06	1.01505e+07	1.35995e+07	9.87606e+06	3.86802e+06	0.391656	3		High	High	High	0	0.0008732	3.59	14.75
High	TRWYSMKK		0.0104039	0	1	1	16	P02679	2	1099.57	0	1.40185e+07	2.48042e+07	2.73789e+07	1.62796e+07	2.48042e+07	3.1417e+07	2.41669e+07	7.58881e+06	0.314016	3		High	High	High	0.0004997	0.004721	3.45	14.71
High	TRRVDTVDPPYPR		0.000169935	0	1	1	6	P04004	2	1571.83	0	2.53726e+07	2.88065e+07	27122191	2.9465e+07	2.88065e+07	3.11224e+07	2.9798e+07	1.19334e+06	0.0400477	3		High	High	High	0	2.864e-06	3.69	17.21
High	TRMEPFHFK		0.00312629	0	1	1	3	P05155	1	1192.59	0	3.26623e+06	5.35957e+06	4.98957e+06	3.79304e+06	5.35957e+06	5.72548e+06	4.95936e+06	1.0265e+06	0.206982	3		High	High	High	0	0.000154	4.11	15.24
High	TQVNTQAEQLR		0.000396954	0	1	1	6	P06727	0	1287.67	0	19358744	18348302	17161914	2.24812e+07	18348302	1.96931e+07	2.01742e+07	2.10801e+06	0.10449	3		High	High	High	0	1.049e-05	3.66	23.15
High	TQSSDGKAQMQSPA		0.000128291	0	1	1	3	P03952	1	1435.65	0	1.63997e+06	1.4701e+06	1.56254e+06	1.90448e+06	1.4701e+06	1.793e+06	1.72253e+06	225600	0.13097	3		High	High	High	0	1.148e-05	4.67	24.23
High	TPWHVTIKPK		0.000432984	0	2	2	2	P06681; B4E1Z4	0	1206.7	0	1.89355e+06	4140018	2360614	2.19897e+06	4140018	2.70878e+06	3.01592e+06	1.00632e+06	0.333667	3	Shared	High	Peak Found	High	0	1.03e-05	4.09	15.21
High	TPVSDRVTK		0.0087081	0	1	1	6	P02768	1	1002.56	0	42015216	54925300	40539754	4.8792e+07	54925300	4.65189e+07	5.00787e+07	4.3484e+06	0.0868312	3		High	High	High	0.0001982	0.001319	3.03	17.71
High	TSEVKQLIK		0.00172907	0	1	1	4	P02679	1	1045.63	0	1.94249e+07	28824642	31213876	2.2558e+07	28824642	3.58176e+07	2.90667e+07	6.63313e+06	0.228204	3		High	High	High	0	0.0005807	3.78	17.39
High	TKKQELSEAEQATR		1.56567e-06	0	1	1	15	P01024	2	1618.84	0	1.32748e+08	139249178	127832972	1.54159e+08	139249178	1.46687e+08	1.46698e+08	7.45496e+06	0.0508183	3		High	High	High	0	4.675e-09	6.19	16.95
High	TKGTFAHR		0.00579474	0	1	1	3	P04114	1	917.495	0	494857	1.04794e+06	835289	574673	1.04794e+06	958485	860367	251429	0.292234	3		High	High	High	0	0.0004243	3.17	14.61
High	THLAPYSDELRQR		6.84169e-05	0	1	1	23	P02647	1	1585.81	0	1188218828	1613900392	1444998895	1.37987e+09	1613900392	1.65812e+09	1.55063e+09	1.49527e+08	0.0964298	3		High	High	High	0	4.514e-06	4.43	16.91
High	TAAQNLYEKTYLPAVDEK		2.06841e-07	0	1	2	3	K7ER74	1	2054.04	0	5.34015e+06	6.18225e+06	5067816	6.20148e+06	6.18225e+06	5.81527e+06	6.06633e+06	217644	0.0358773	3		High	High	High	0	7.986e-09	6.07	21.42
High	TAAQNLYEK		0.00395333	0	1	2	6	K7ER74	0	1037.53	0	51209936	53699912	45073820	5.94697e+07	53699912	5.17217e+07	5.49638e+07	4.02565e+06	0.0732418	3		High	High	High	0	0.0002116	2.94	21.64
High	TAAISGYSFK		0.004537	0	1	1	2	P03951	0	1044.54	0	3.80893e+06	4001043	4.05693e+06	4.42328e+06	4001043	4.65529e+06	4.35987e+06	331699	0.0760801	3		High	High	Peak Found	0	0.0002553	2.8	21.82
High	SYTVAIAGYALAQMGR		4.48734e-06	0	1	1	12	P01024	0	1671.85	0	1.20079e+07	1.52117e+07	1.36531e+07	1.39447e+07	1.52117e+07	1.56668e+07	1.49411e+07	892368	0.0597258	3		High	High	High	0	2.428e-06	4.85	25.51
High	SYTSHTNEIHKGK		0.000299685	0	1	1	5	P10643	1	1501.74	0	1.80471e+06	4.23113e+06	3.11893e+06	2.09579e+06	4.23113e+06	3.57894e+06	3.30195e+06	1.09428e+06	0.331404	3		High	High	High	0	5.962e-05	4.25	14.89
High	SYRLHEAFSPVSYQHDLALLR		1.26602e-09	0	1	1	3	P00748	1	2502.29	0	5608160	9929653	9934382	6.51271e+06	9929653	1.13996e+07	9.28066e+06	2.50725e+06	0.270159	3		High	High	High	0	2.706e-13	7.96	16.67
High	SYKMADEAGSEADHEGTHSTKR		3.08102e-09	0	1	1	4	P02671	2	2407.06	0	5.79244e+06	9.54201e+06	9.2689e+06	6.72671e+06	9.54201e+06	1.0636e+07	8.96823e+06	2.0168e+06	0.224883	3		High	High	High	0	9.128e-13	8.6	16.15
High	SYKMADEAGSEADHEGTHSTK		9.98508e-07	0	1	1	3	P02671	1	2250.96	0	10019836	9391738	8876484	1.1636e+07	9391738	1.01857e+07	1.04045e+07	1.138e+06	0.109376	3		High	High	High	0	3.51e-09	6.75	17.46
High	SYFPESWLWEVHLVPR		6.55025e-06	0	1	1	2	P01031	0	2045.03	0	2.27269e+06	3.18056e+06	2.81385e+06	2.63926e+06	3.18056e+06	3.22886e+06	3.01622e+06	327356	0.108532	3		Peak Found	High	High	0	3.301e-08	4.9	20.86
High	SYFEKSKEQLTPLIK		8.09725e-07	0	1	1	15	P02652	2	1810.99	0	307513189	407929278	415139582	3.57113e+08	407929278	4.76368e+08	4.13803e+08	5.98444e+07	0.14462	3		High	High	High	0	2.772e-08	5.35	17.19
High	TAFISDFAVTADGNAFIGDIK		0.00489762	0	1	1	1	P19827	0	2173.08	0	30294.7	70959.9	67033.4	35181	70959.9	76920.1	61020.3	22575.1	0.36996	3		Peak Found	Peak Found	High	0	0.0002832	2.9	37.17
High	SYELPDGQVITIGNER		5.67678e-06	0	1	10	9	P60709	0	1790.89	0	1.60081e+07	1.75183e+07	1.64802e+07	1.859e+07	1.75183e+07	1.89108e+07	1.83397e+07	729251	0.0397635	3		High	High	High	0	2.235e-06	4.33	26.5
High	SVSLPSLDPASAKIEGNLIFDPNNYLPKESMLK		8.43675e-05	0	1	1	2	P04114	2	3587.87	0			569980			654047	654047			1		Not Found	Not Found	High	0	1.096e-06	4.57	25.24
High	SVSLPSLDPASAKIEGNLIFDPNNYLPK		4.63846e-07	0	1	1	25	P04114	1	2999.57	0	1.52822e+06	959588	1.11811e+06	1.77471e+06	959588	1.28302e+06	1.3391e+06	410443	0.306506	3		High	High	High	0	2.009e-06	4.65	29.36
High	SVSLPSLDPASAK		0.000725482	0	1	1	6	P04114	0	1271.68	0	31366990	33189234	32471396	3.64262e+07	33189234	3.72606e+07	3.56254e+07	2.15059e+06	0.0603669	3		High	High	High	0	2.096e-05	3.03	24.43
High	SVSDGIAALDLNAVANK		2.88355e-07	0	1	1	19	P04114	0	1657.88	0	3.48818e+07	3.3497e+07	3.59634e+07	4.0508e+07	3.3497e+07	4.12676e+07	3.84242e+07	4.28398e+06	0.111492	3		High	High	High	0	8.375e-09	5.65	27.46
High	SVPPSASHVAPTETFTYEWTVPK		5.28475e-06	0	1	1	6	P00450	0	2531.25	0	18702364	19968496	18697118	2.17189e+07	19968496	2.14547e+07	2.10474e+07	943635	0.0448339	3		High	High	High	0	2.467e-08	4.74	22.35
High	SVNDLYIQK		0.0103512	0	1	1	3	P05546	0	1079.57	0	2.65231e+06	2.37007e+06	2.54504e+06	3.08011e+06	2.37007e+06	2.92041e+06	2.79019e+06	372500	0.133503	3		High	High	High	0	0.0007802	2.34	22.81
High	SVMIDEDMTAR		0.00304752	0	1	1	3	Q13418	0	1267.57	0	531785	722397	705090	617558	722397	809083	716346	95905.9	0.133882	3		High	High	High	0	0.0005346	2.66	25.22
High	SVGFHLPSR		0.00739957	0	1	1	6	P04114	0	999.537	0	2.4978e+07	37865319	34914421	2.90068e+07	37865319	4.00639e+07	3.56454e+07	5.8533e+06	0.164209	3		High	High	High	0.0001982	0.0013	3	17.1
High	STVELFKFQEEEKSLLHLK		1.19095e-07	0	1	1	6	P27169	2	2305.24	0	1.64001e+07	25337530	16564331	1.90453e+07	25337530	1.90074e+07	2.11301e+07	3.64382e+06	0.172447	3		High	High	High	0	3.82e-10	7.18	16.51
High	STVELFKFQEEEK		0.000876464	0	1	1	3	P27169	1	1613.81	0	4765687	5069009	3729825	5.53436e+06	5069009	4.27993e+06	4.9611e+06	634134	0.127821	3		High	High	High	0	2.703e-05	4.09	19.89
High	SWFEPLVEDMQR		0.000759625	0	1	1	1	P02649	0	1536.72	0	2.84294e+06	115614		3.30148e+06	115614		1.70855e+06	2.25275e+06	1.31852	2		High	Peak Found	Not Found	0	2.227e-05	3.35	28.9
High	TAGWNIPMGLLYNK		5.63392e-05	0	1	1	6	P02787	0	1577.81	0	7.35211e+06	9143096	7935259	8.53795e+06	9143096	9.10563e+06	8.92889e+06	339080	0.0379756	3		High	High	High	0	1.11e-06	4.05	24.06
High	TAHLGANPWR		0.0090237	0	1	1	2	P13224	0	1122.58	0	1.15358e+06	2809481	2.00675e+06	1.33964e+06	2809481	2.30273e+06	2.15062e+06	746634	0.347172	3		Peak Found	High	High	0	0.0006498	3.89	17.04
High	TAKDALSSVQESQVAQQAR		6.08045e-09	0	1	1	11	P02656	1	2017.03	0	158328355	161226475	144561028	1.83866e+08	161226475	1.65882e+08	1.70325e+08	1.19555e+07	0.0701922	3		High	High	High	0	2.319e-12	7.62	21.84
High	THLAPYSDELR		0.00195454	0	1	1	14	P02647	0	1301.65	0	1026545312	1127952320	781379728	1.19212e+09	1127952320	8.96625e+08	1.07223e+09	1.55428e+08	0.144957	3		High	High	High	0	0.0003885	3.82	18.69
High	TGYYFDGISR		0.00342706	0	1	1	3	P23142	0	1178.55	0	8476569	8912519	8374087	9.84378e+06	8912519	9.60918e+06	9.45516e+06	484356	0.0512267	3		High	High	High	0	0.0004588	2.67	23.81
High	TGISPLALIK		0.00257508	0	1	1	6	P04114	0	1012.64	0	89759536	108261880	91662384	1.04237e+08	108261880	1.05182e+08	1.05894e+08	2.10473e+06	0.0198759	3		High	High	High	0	0.000143	3.4	21.64
High	TGKEKVTSGSTTTTR		1.45011e-06	0	1	1	2	P02671	2	1553.81	0	3.08379e+06	4.14522e+06	4.02636e+06	3.58119e+06	4.14522e+06	4.62021e+06	4.11554e+06	520146	0.126386	3		High	High	Peak Found	0	4.184e-09	5.44	16.68
High	TGFRFGHGDKVR		2.11156e-05	0	2	2	8	P06681; B4E1Z4	2	1376.72	0	3.34152e+06	5.62256e+06	3.5052e+06	3.88049e+06	5.62256e+06	4.02218e+06	4.50841e+06	967482	0.214595	3	Shared	High	High	High	0	1.642e-07	5.14	14.48
High	TGDEITYQCR	1xCarbamidomethyl [C9]	0.000775311	0	1	1	7	P08603	0	1242.54	0	2.13171e+06	2.69936e+06	2.80031e+06	2.47554e+06	2.69936e+06	3.21332e+06	2.79608e+06	378281	0.13529	3		High	High	Low	0	2.298e-05	3.53	28.08
High	TGAVSGHSLK		0.00591406	0	1	1	3	P03952	0	956.516	0	1793196	3.46325e+06	3.55378e+06	2.08242e+06	3.46325e+06	4.07793e+06	3.20787e+06	1.02197e+06	0.318582	3		Peak Found	High	High	0	0.0003659	3.14	16.83
High	TFVNITPAEVGVLVGKDR		0.000165647	0	1	1	1	P07737	1	1915.06	0										0	No Quan Values	Not Found	Not Found	High	0	2.769e-06	4.78
High	TFPGFFSPMLGEFVSETESRGSESGIFTNTK		5.37959e-07	0	1	1	16	P02671	1	3386.59	0	402673	932131	996826	467621	932131	1.14385e+06	847867	345899	0.407964	3		High	High	High	0	1.382e-08	4.76	31.43
High	TFPGFFSPMLGEFVSETESR	1xOxidation [M9]	2.88355e-07	0	1	1	65	P02671	0	2281.05	0	2.40658e+06	3.58501e+06	4.13209e+06	2.79474e+06	3.58501e+06	4.74153e+06	3.70709e+06	979119	0.26412	3		High	High	High	0	2.325e-07	4.69	29.99
High	TFPGFFSPMLGEFVSETESR		2.92033e-08	0	1	1	226	P02671	0	2265.05	0	1.39564e+07	1.39263e+07	17596009	1.62075e+07	1.39263e+07	2.01912e+07	1.6775e+07	3.1708e+06	0.189019	3		High	High	High	0	4.081e-08	5.49	35.77
High	TFKDLHFLEELQLGHNR		3.26722e-10	0	1	1	6	P35858	1	2097.09	0	7.82002e+06	1.7405e+07	1.87881e+07	9.08133e+06	1.7405e+07	2.15591e+07	1.60152e+07	6.35394e+06	0.396745	3		High	High	High	0	2.665e-12	7.23	16.48
High	TEVNVLPGAK		0.0026282	0	1	1	3	P19823	0	1027.58	0	35605840	32002840	33674860	4.13488e+07	32002840	3.86415e+07	3.73311e+07	4.80882e+06	0.128815	3		High	High	High	0	0.0001218	2.82	22.57
High	TEVIPPLIENR		0.0015218	0	1	1	6	P04114	0	1280.72	0	56182651	5.67537e+07	5.24885e+07	6.52445e+07	5.67537e+07	6.023e+07	6.07427e+07	4.26853e+06	0.0702723	3		High	High	High	0	0.000404	4.11	24.78
High	TELRPGETLNVNFLLR		4.28559e-06	0	1	1	13	P01024	0	1872.03	0	132389408	144869197	115469369	1.53743e+08	144869197	1.325e+08	1.43704e+08	1.06693e+07	0.074245	3		High	High	High	0	2.411e-08	6.6	20.68
High	TEHYEEQIEAFK		0.000763517	0	1	1	3	P02748	0	1523.7	0	9034898	9089011	8.06933e+06	1.04922e+07	9089011	9.25947e+06	9.61355e+06	765659	0.0796438	3		High	High	High	0	2.952e-05	4.64	19.97
High	TEGDGVYTLNDK		0.000184416	0	2	2	2	P00739; P00738	0	1311.61	0	548788	566817	596634	637303	566817	684632	629584	59285.3	0.0941659	3	Shared	High	Peak Found	High	0	3.198e-06	3.51	25.83
High	TDAPDLPEENQAR		0.000975738	0	1	1	2	P01031	0	1455.67	0	1.08086e+06	1.53878e+06	1.64543e+06	1.25519e+06	1.53878e+06	1.88811e+06	1.5607e+06	317030	0.203134	3		High	Peak Found	High	0	3.135e-05	3.41	27.17
High	TAVDHIREILNINQK		3.58356e-06	0	2	2	3	P06681; B4E1Z4	1	1763.98	0	2663874	4579956	2.38359e+06	3.09354e+06	4579956	2.73515e+06	3.46955e+06	978197	0.281938	3	Shared	High	High	High	0	1.445e-08	5.95	17.7
High	TATSEYQTFFNPR		1.22829e-05	0	1	1	5	P00734	0	1561.73	0	2862598	2.58655e+06	2.66764e+06	3.32431e+06	2.58655e+06	3.06109e+06	2.99065e+06	373894	0.125021	3		High	High	High	0	7.919e-08	4.47	24.19
High	TASGDYIDSSWELR		0.000118823	0	1	1	1	Q86UX7	0	1599.73	0		198735	245561		198735	281778	240257	58720.3	0.244406	2		Not Found	Peak Found	High	0	1.757e-06	3.4	28.38
High	TASDFITKMDYPKQTQVSVLPEGGETPLFK		3.01929e-07	0	1	1	3	P06396	2	3327.68	0	5.31732e+06	4.42666e+06	4.01576e+06	6.17497e+06	4.42666e+06	4.60805e+06	5.06989e+06	961312	0.189612	3		High	High	High	0	3.129e-09	5.37	21.89
High	TASDFITKMDYPK		6.08286e-05	0	1	1	5	P06396	1	1516.74	0	7.84928e+06	8.17503e+06	6.97064e+06	9.11531e+06	8.17503e+06	7.99874e+06	8.42969e+06	600271	0.0712092	3		High	High	High	0	4.615e-06	4.79	20.2
High	STQDTVIALDALSAYWIASHTTEER		2.07858e-09	0	2	2	24	P0C0L4; P0C0L5	0	2778.36	0	1.06567e+06	1.23784e+06	911961	1.23756e+06	1.23784e+06	1.04647e+06	1.17395e+06	110408	0.0940483	3	Shared	High	High	High	0	6.335e-11	6.45	32.09
High	LAKTYETTLEK		0.00320709	0	1	1	3	P02768	1	1296.7	0	40519608	38491764	30387794	4.70551e+07	38491764	3.48697e+07	4.01389e+07	6.25747e+06	0.155896	3		High	High	High	0	0.0009005	3.73	18.52
High	LLIYDASSLESGVPSR		1.36049e-05	0	1	1	3	A0A0B4J2D9	0	1706.9	0	1.23951e+06	1.42294e+06	1.51271e+06	1.43943e+06	1.42294e+06	1.73582e+06	1.53273e+06	176073	0.114875	3		High	High	High	0	9.01e-08	4.2	27.35
High	ESLSSYWESAK		0.00125972	0	1	2	6	K7ER74	0	1286.59	0	57408696	61820028	60575064	6.66683e+07	61820028	6.95092e+07	6.59992e+07	3.88803e+06	0.0589103	3		High	High	High	0	4.464e-05	3.19	23.71
High	EKVTSGSTTTTRR		0.00103215	0	1	1	3	P02671	2	1423.75	0	3.56526e+06	5939143	5738265	4.14031e+06	5939143	6.5846e+06	5.55468e+06	1.26669e+06	0.228039	3		High	High	High	0	0.0002242	3.2	16.52
High	EKLTALTKK		0.00306311	0	1	1	3	P04114	2	1031.65	0	2.29037e+06	4.28628e+06	4941414	2.65979e+06	4.28628e+06	5.67022e+06	4.20543e+06	1.50684e+06	0.358309	3		High	High	High	0	0.0002419	3.14	15.4
High	EKGEIQNILQK		0.00243445	0	1	1	4	P03952	1	1299.73	0	7.21154e+06	6.98429e+06	4489025	8.3747e+06	6.98429e+06	5.15111e+06	6.8367e+06	1.61686e+06	0.236497	3		High	High	High	0.0001982	0.002219	3.78	19.12
High	EKFSDASYQSINIPVTQNMVPSSR		3.24327e-07	0	1	1	4	P01031	1	2698.31	0	3.17115e+06	2.72876e+06	3.23339e+06	3.68263e+06	2.72876e+06	3.71028e+06	3.37389e+06	558871	0.165646	3		High	High	High	0	6.136e-09	6	24.58
High	EKESQDKTLSLPELEQQQEQQQEQQQEQVQMLAPLES		1.08626e-07	0	1	1	3	P06727	2	4382.09	0										0	No Quan Values	High	High	High	0	2.212e-10	7.45
High	EKDNERVFSLQWGEVK		5.38062e-05	0	1	1	2	P05156	2	1963.99	0	2.81495e+06	2.80893e+06		3.26898e+06	2.80893e+06		3.03896e+06	325303	0.107044	2		High	High	Not Found	0	5.946e-07	5.15	18.73
High	EKAEAQAQYSAAVAK		0.00127265	0	1	1	3	Q14624	1	1564.8	0	14047466	12587564	10139407	1.63132e+07	12587564	1.16349e+07	1.35119e+07	2.47235e+06	0.182976	3		High	High	High	0	0.0002552	4.2	20.36
High	EHVAHLLFLR		0.000523108	0	1	1	3	P19652	0	1234.71	0										0	No Quan Values	High	High	High	0	1.335e-05	3.98
High	EHSSLAFWK		0.00547884	0	1	1	6	P02749	0	1104.55	0	36650128	43722122	44398772	4.25615e+07	43722122	5.09471e+07	4.57436e+07	4.5436e+06	0.0993277	3		High	High	High	0	0.0004263	3.64	17.53
High	ELAAQTIKK		0.0111707	0	1	1	6	P19827	1	1001.6	0	30701268	34927281	24984295	3.56532e+07	34927281	2.86692e+07	3.30832e+07	3.83983e+06	0.116066	3		High	High	High	0.0001982	0.001862	3.02	18.02
High	EGVYTVFAPTNEAFR		0.000309017	0	1	1	3	Q15582	0	1700.83	0	528315	551437	507034	613528	551437	581816	582260	31047.8	0.0533229	3		High	High	High	0	1.95e-05	3.6	26.31
High	EGMLSIMSYR		0.00251018	0	1	1	3	P01031	0	1186.56	0	1.53753e+06	1.71987e+06	1.55263e+06	1.78552e+06	1.71987e+06	1.78163e+06	1.76234e+06	36833.2	0.0209002	3		High	High	High	0	0.0001145	3.37	23.41
High	EGKQVGSGVTTDQVQAEAKESGPTTYK		4.38485e-07	0	1	1	3	P01871	2	2795.37	0	7134951	7.59224e+06	7.1189e+06	8.28576e+06	7.59224e+06	8.16887e+06	8.01562e+06	371292	0.0463211	3		High	High	High	0	8.173e-10	8.21	20.73
High	EGKQVGSGVTTDQVQAEAK		3.0045e-05	0	1	1	5	P01871	1	1931.97	0	34051788	30134280	27267190	3.95441e+07	30134280	3.12888e+07	3.36557e+07	5.13204e+06	0.152486	3		High	High	High	0	2.662e-07	5.59	21.95
High	EGGQTAPASTR		0.00238524	0	1	1	5	P06396	0	1074.52	0	18301458	19151040	18009780	2.12533e+07	19151040	2.0666e+07	2.03568e+07	1.08473e+06	0.0532858	3		High	High	High	0	0.0001064	3.19	23.54
High	EGFGHLSPTGTTEFWLGNEKIHLISTQSAIPYALR		0.000266449	0	1	1	1	P02679	1	3870.98	0	2.91124e+06	3.47211e+06	3.01095e+06	3.3808e+06	3.47211e+06	3.45504e+06	3.43598e+06	48544.9	0.0141284	3		Peak Found	High	Peak Found	0	5.29e-06	5.4	19.14
High	EGFGHLSPTGTTEFWLGNEK		2.57001e-08	0	1	1	12	P02679	0	2207.04	0	150184366	147060125	143158297	1.74408e+08	147060125	1.64273e+08	1.61914e+08	1.38257e+07	0.0853894	3		High	High	High	0	2.623e-11	6.93	21.58
High	EGAIHREELVYELNPLDHR		3.30148e-08	0	2	2	8	P0C0L4; P0C0L5	1	2290.16	0	22023475	21767342	1.52572e+07	2.55757e+07	21767342	1.75075e+07	2.16168e+07	4.03622e+06	0.186717	3	Shared	High	High	High	0	2.353e-11	7	17.89
High	EFQVPTFTIPK		0.00778595	0	1	1	1	P04114	0	1306.7	0	2880994	3.50893e+06	3.04145e+06	3.34568e+06	3.50893e+06	3.49004e+06	3.44821e+06	89301.4	0.0258979	3		Peak Found	Peak Found	High	0	0.0005307	2.17	24.02
High	EFKSEKGR		0.0106715	0	1	1	3	P01024	2	980.516	0	1.89998e+06	3636171	3.96799e+06	2.20643e+06	3636171	4.55323e+06	3.46527e+06	1.1827e+06	0.341299	3		High	High	High	0	0.0008097	2.72	15.49
High	EGVQKEDIPPADLSDQVPDTESETR		1.42018e-10	0	1	1	111	P01024	1	2755.29	0	3.5284e+07	5.73455e+07	4.74016e+07	4.09751e+07	5.73455e+07	5.43928e+07	5.09045e+07	8.72492e+06	0.171398	3		High	High	High	0	1.348e-14	7.41	29.64
High	ELDESLQVAER		0.000269186	0	1	1	10	P10909	0	1288.64	0	73304008	79121896	79819112	8.51274e+07	79121896	9.15916e+07	8.52803e+07	6.23625e+06	0.0731265	3		High	High	High	0	3.584e-05	3.22	26.42
High	ELDESLQVAERLTR		0.00018254	0	1	1	8	P10909	1	1658.87	0	24994923	24261343	2.21511e+07	2.90264e+07	24261343	2.54181e+07	2.62353e+07	2.48542e+06	0.0947359	3		High	High	High	0	1.701e-05	3.67	21.92
High	ELEDATETADAMNR		0.000142827	0	1	1	1	P35579	0	1565.67	0	163055	188841	194177	189355	188841	222816	200337	19469	0.0971814	3		High	Peak Found	Peak Found	0	2.258e-06	3.73	29.41
High	EQLGPVTQEFWDNLEKETEGLRQEMSK		4.75656e-11	0	1	1	7	P02647	2	3221.54	0	4.01567e+06	5571441	5174253	4.66337e+06	5571441	5.9374e+06	5.39074e+06	655955	0.121682	3		High	High	High	0	4.956e-13	8.88	41.8
High	EQLGPVTQEFWDNLEKETEGLR		4.26286e-08	0	1	1	3	P02647	1	2618.27	0	736913	738601	903879	855772	738601	1.03719e+06	877188	150443	0.171506	3		High	High	High	0	6.284e-11	7.16	41.85
High	EQLGPVTQEFWDNLEK		3.49314e-06	0	1	1	67	P02647	0	1932.93	0	2.16716e+06	2.98293e+06	2.85808e+06	2.51671e+06	2.98293e+06	3.27962e+06	2.92642e+06	384582	0.131417	3		High	High	High	0	3.629e-07	4.74	38.59
High	EQHLFLPFSYK		0.000448754	0	1	1	6	P04114	0	1408.73	0	2.09495e+07	2.65988e+07	1.95614e+07	2.43284e+07	2.65988e+07	2.24466e+07	2.44579e+07	2.07917e+06	0.08501	3		High	High	High	0	1.086e-05	3.71	19.07
High	EPQVYTLPPSREEMTK		7.99525e-06	0	2	2	8	P01859; P01860	1	1904.94	0	3.11328e+07	29398554	2.28376e+07	3.61543e+07	29398554	2.62059e+07	3.05863e+07	5.07942e+06	0.166069	3	Shared	High	High	High	0	3.18e-05	4.36	21.51
High	EPQVYTLPPSRDELTK		6.33675e-05	0	1	1	2	P01857	1	1872.97	0	3.7649e+06	3.52078e+06	3.52058e+06	4.37216e+06	3.52078e+06	4.03983e+06	3.97759e+06	429086	0.107876	3		High	High	Peak Found	0	1.12e-05	4.27	22.01
High	EPQVYTLPPSR		0.00209939	0	3	3	6	P01857; P01859; P01860	0	1286.67	0	1.07015e+07	1.13605e+07	1.06819e+07	1.24276e+07	1.13605e+07	1.22574e+07	1.20151e+07	573312	0.0477159	3	Shared	High	High	High	0.000441	0.004541	2.87	24.34
High	EPGQDLVVLPLSITTDFIPSFR		7.30888e-09	0	1	1	4	P01024	0	2444.31	0	2.19185e+06	1.57743e+06	1.55805e+06	2.54538e+06	1.57743e+06	1.78785e+06	1.97022e+06	509095	0.258395	3		High	High	High	0	5.166e-12	5.21	41.9
High	EPAHLMSLFGGKPMIIYK		0.000137808	0	1	1	2	P06396	0	2032.08	0	5.96405e+06	9.00609e+06	5.62298e+06	6.926e+06	9.00609e+06	6.45231e+06	7.46147e+06	1.35849e+06	0.182067	3		Peak Found	High	High	0	2.147e-06	5.05	17.77
High	ENFAGEATLQR		0.00214271	0	1	1	2	P04114	0	1235.6	0	1.81713e+06	1.42204e+06	1.75473e+06	2.11022e+06	1.42204e+06	2.01354e+06	1.8486e+06	372561	0.201537	3		High	High	Peak Found	0	9.211e-05	3.02	24.25
High	ENADSLQASLRPHADELKAK		0.000655001	0	1	1	5	P06727	1	2193.13	0	13574764	1.16427e+07	1.20325e+07	1.57643e+07	1.16427e+07	1.38071e+07	1.3738e+07	2.06164e+06	0.150068	3		High	High	High	0	4.485e-05	4.1	17.59
High	EMSGSPASGIPVK		0.000658357	0	2	2	6	P0C0L4; P0C0L5	0	1259.63	0	10583505	10648374	11373510	1.22905e+07	10648374	1.3051e+07	1.19966e+07	1.22797e+06	0.10236	3	Shared	High	High	High	0	4.969e-05	3.3	23.89
High	EMEDTLNHLK		0.00186674	0	1	1	3	P17936	0	1229.58	0	6.33386e+06	6816358	4811577	7.35546e+06	6816358	5.52123e+06	6.56435e+06	942723	0.143612	3		High	High	High	0	9.458e-05	3.24	19.56
High	EITALAPSTMK		0.00416021	0	1	6	6	P60709	0	1161.62	0	12156026	13207975	13185124	1.41167e+07	13207975	1.51298e+07	1.41515e+07	961380	0.0679349	3		High	High	High	0	0.0004134	3.11	23.7
High	ELQQRLEPYADQLR		7.57808e-05	0	1	1	9	P06727	1	1758.91	0	7.05613e+07	75617622	6.10756e+07	8.19423e+07	75617622	7.00836e+07	7.58812e+07	5.93378e+06	0.0781983	3		High	High	High	0	1.156e-05	4.83	20.98
High	EIMENYNIALR	1xOxidation [M3]	0.00254892	0	2	2	3	P08603; Q03591	0	1381.68	0	3929565	4.11973e+06	4788643	4.56337e+06	4.11973e+06	5.49492e+06	4.72601e+06	701871	0.148512	3	Shared	High	High	High	0	0.000428	3.31	24.59
High	EIMENYNIALR		0.00129893	0	2	2	9	P08603; Q03591	0	1365.68	0	88448216	88239240	87356344	1.02714e+08	88239240	1.0024e+08	9.70647e+07	7.74247e+06	0.0797661	3	Shared	High	High	High	0	4.653e-05	3.39	24.47
High	EILSVDCSTNNPSQAK	1xCarbamidomethyl [C7]	4.23156e-05	0	1	1	1	P10909	0	1762.83	0		666807	603178		666807	692141	679474	17913.5	0.0263638	2		Not Found	High	Peak Found	0	4.266e-07	4.08	27.01
High	ELLDTVTAPQK		0.00191502	0	1	1	3	P36955	0	1214.66	0	2.56055e+06	2.49517e+06	2.83626e+06	2.97355e+06	2.49517e+06	3.25458e+06	2.90777e+06	383955	0.132045	3		High	High	High	0	7.913e-05	2.89	24.95
High	EIGELYLPK		0.0113999	0	1	1	3	P01011	0	1061.59	0	2960183	3.1315e+06	3001769	3.43764e+06	3.1315e+06	3.4445e+06	3.33788e+06	178761	0.0535554	3		High	High	High	0	0.0008877	2.46	23.16
High	EIEEVLTPEMLMR		8.74407e-05	0	1	1	17	P29622	0	1589.79	0	329735	637848	333657	382919	637848	382867	467878	147198	0.314608	3		High	High	High	0	8.773e-05	3.77	31.22
High	EFGNTLEDKAR		0.000407229	0	1	1	2	P02654	1	1279.63	0	2.02503e+06	2.00541e+06	1.66785e+06	2.35165e+06	2.00541e+06	1.91384e+06	2.0903e+06	230921	0.110473	3		High	High	Peak Found	0	3.108e-05	3.65	19.79
High	EFDHNSNIR		0.00463049	0	1	1	6	P08603	0	1131.52	0	20840977	1.99555e+07	1.6617e+07	2.42025e+07	1.99555e+07	1.90678e+07	2.10753e+07	2.74436e+06	0.130217	3		High	High	High	0.0003201	0.003082	3.09	18.81
High	EELLPAQDIK		0.0104039	0	1	2	6	B4E1Z4	0	1155.63	0	6379993	6.31874e+06	5784787	7.40904e+06	6.31874e+06	6.63798e+06	6.78859e+06	560534	0.08257	3		High	High	High	0.0006747	0.005913	2.62	24.35
High	EEAPSLRPAPPPISGGGYR		1.00116e-05	0	1	1	13	P02675	0	1951	0	81616039	8.27182e+07	73128337	9.47801e+07	8.27182e+07	8.3914e+07	8.71374e+07	6.6457e+06	0.0762669	3		High	High	High	0	1.053e-07	5.5	21.87
High	DTDTGALLFIGK		0.000616042	0	1	1	6	P36955	0	1250.66	0	12180722	12278395	12785125	1.41454e+07	12278395	1.46708e+07	1.36982e+07	1.25733e+06	0.0917881	3		High	High	High	0	1.67e-05	4.1	29.28
High	DSYYMTSSQLSTPLQQWR	1xOxidation [M5]	6.35241e-06	0	1	1	4	P01880	0	2207.01	0	567588	383370	373270	659136	383370	428324	490277	147954	0.301777	3		High	High	High	0	9.976e-07	4.77	30.56
High	DSYYMTSSQLSTPLQQWR		1.05345e-07	0	1	1	17	P01880	0	2191.01	0	6350994	7.18904e+06	6.80444e+06	7.37536e+06	7.18904e+06	7.80802e+06	7.45748e+06	317558	0.0425825	3		High	High	High	0	2.042e-09	5.36	30.61
High	DSYVGDEAQSKR		0.000192112	0	1	6	3	P60709	1	1354.62	0	2.70992e+06	2.44041e+06	2.69746e+06	3.14701e+06	2.44041e+06	3.09531e+06	2.89424e+06	393877	0.13609	3		High	High	High	0	3.38e-06	3.7	22.04
High	DSYVGDEAQSK		0.00492265	0	1	6	3	P60709	0	1198.52	0	1.1783e+06	1.34659e+06	1.32062e+06	1.36835e+06	1.34659e+06	1.5154e+06	1.41011e+06	91829.9	0.0651224	3		High	High	High	0	0.0004653	2.75	28.31
High	DSTYSLSSTLTLSK		7.34921e-05	0	1	1	12	P01834	0	1502.76	0	6.35712e+06	6.63225e+06	6.91962e+06	7.38247e+06	6.63225e+06	7.94019e+06	7.3183e+06	656324	0.0896825	3		High	High	High	0	1.517e-06	3.68	29.11
High	DSSTWLTAFVLK		0.000542159	0	1	1	8	P0C0L4	0	1367.72	0	4.26512e+06	4.48503e+06	3.89953e+06	4.95305e+06	4.48503e+06	4.47466e+06	4.63758e+06	273251	0.0589211	3		High	High	High	0	1.406e-05	3.49	28.59
High	DSPVLIDFFEDTERYRK		0.000411412	0	1	1	1	P04196	2	2130.05	0	2151422	1.47682e+06	1.69828e+06	2.49843e+06	1.47682e+06	1.94876e+06	1.97467e+06	511300	0.258929	3		Peak Found	Peak Found	High	0	9.608e-06	3.54	21.08
High	DSPVLIDFFEDTERYR		1.20343e-05	0	1	1	26	P04196	1	2001.96	0	673325	904521	763974	781927	904521	876652	854367	64263.5	0.0752177	3		High	High	High	0	1.747e-07	4.43	35.24
High	DSPVLIDFFEDTER		2.79701e-05	0	1	1	2	P04196	0	1682.79	0	1.85284e+06	1.71885e+06	1.91504e+06	2.15169e+06	1.71885e+06	2.19748e+06	2.02267e+06	264115	0.130577	3		High	High	Peak Found	0	2.413e-07	4.33	41.91
High	DSHSLTTNIMEILR	1xOxidation [M10]	0.00424596	0	1	1	1	P02671	0	1645.82	0	1719596	1.8516e+06	2.39042e+06	1.99695e+06	1.8516e+06	2.74298e+06	2.19718e+06	478232	0.217657	3		Peak Found	Peak Found	High	0	0.0002334	4.07	22.8
High	DSHSLTTNIMEILR		6.02099e-05	0	1	1	7	P02671	0	1629.83	0	39690844	40722952	37306276	4.60927e+07	40722952	4.28086e+07	4.32081e+07	2.70706e+06	0.0626518	3		High	High	High	0	8.283e-05	4.22	22.68
High	DSGRDYVSQFEGSALGKQLNLK		2.32596e-09	0	1	1	3	P02647	2	2412.22	0	3.30495e+06	4.26229e+06	5.08647e+06	3.83802e+06	4.26229e+06	5.83667e+06	4.64566e+06	1.05304e+06	0.226671	3		Peak Found	High	High	0	6.242e-13	8.06	20.88
High	DSGRDYVSQFEGSALGK		3.42245e-06	0	1	1	16	P02647	1	1815.85	0	3.89654e+08	4.10508e+08	4.16956e+08	4.52503e+08	4.10508e+08	4.78452e+08	4.47154e+08	3.42864e+07	0.0766769	3		High	High	High	0	1.39e-08	5.4	24.33
High	DSGFQMNQLR		0.00492265	0	1	1	6	P02787	0	1195.55	0	5270070	5.58888e+06	5.48365e+06	6.12009e+06	5.58888e+06	6.29243e+06	6.00047e+06	366711	0.0611138	3		High	High	High	0	0.0006589	3.35	26.35
High	DRVVEESELAR		0.00286646	0	1	1	3	P02748	1	1302.66	0	7.5944e+06	8789514	8566690	8.81932e+06	8789514	9.83019e+06	9.14634e+06	592416	0.0647709	3		High	High	High	0	0.0003781	4.1	21.66
High	DRQHLPLIK		0.0115162	0	1	1	10	P02671	1	1119.66	0	91875873	164011582	148204050	1.06695e+08	164011582	1.70063e+08	1.46923e+08	3.49698e+07	0.238014	3		High	High	High	0.0003812	0.004138	3.87	16.35
High	DRLDEVKEQVAEVR		5.42155e-06	0	1	1	5	P02649	2	1685.88	0	2.045e+07	1.9573e+07	1.71544e+07	2.37484e+07	1.9573e+07	1.96845e+07	2.1002e+07	2.3791e+06	0.11328	3		High	High	High	0	4.629e-07	4.91	20
High	DRDGNTLTYYR		0.000360221	0	1	1	6	P02748	1	1373.64	0	15241957	1.50484e+07	14385267	1.77004e+07	1.50484e+07	1.65069e+07	1.64186e+07	1.3282e+06	0.0808962	3		High	High	High	0	7.994e-06	3.64	21.76
High	DQYYNIDVPSR		0.00273775	0	1	1	2	Q92954	0	1369.64	0	262423	231265	262019	304749	231265	300664	278893	41297.8	0.148078	3		Peak Found	High	High	0	0.0003836	2.35	29.27
High	DQYKVGEVLK		0.00248468	0	1	1	6	P08603	1	1178.64	0	1.34342e+07	1.47767e+07	12495517	1.56011e+07	1.47767e+07	1.43385e+07	1.49054e+07	641064	0.0430088	3		High	High	High	0	0.000396	3.74	20.43
High	DTGTYGFLLPER		0.00266876	0	1	1	4	Q96IY4	0	1368.68	0		1.27129e+06	1.10625e+06		1.27129e+06	1.2694e+06	1.27035e+06	1336.34	0.00105195	2		Not Found	High	High	0	0.0003017	3.69	28.68
High	EQLKAVMDDFAAFVEK		5.13772e-07	0	1	1	17	P02768	1	1840.91	0	17297345	1.95006e+07	13667382	2.00873e+07	1.95006e+07	1.56832e+07	1.84237e+07	2.39141e+06	0.129801	3		High	High	High	0	4.682e-09	5.42	24.15
High	DTMVEDLVVLVR		0.000266449	0	1	1	6	P07358	0	1388.75	0	321880	384233	313598	373797	384233	359851	372627	12232.9	0.0328287	3		High	High	Peak Found	0	2.543e-05	3.62	34.04
High	DTSCVNPPTVQNAYIVSR	1xCarbamidomethyl [C4]	2.47411e-05	0	1	1	6	P08603	0	2020.98	0	345737	419657	454576	401502	419657	521622	447594	64749.7	0.144662	3		High	High	High	0	2.05e-07	4.49	31.63
High	EDVYVVGTVLR		0.000444191	0	1	1	6	P04003	0	1249.68	0	2.9811e+06	3.31526e+06	3.59485e+06	3.46193e+06	3.31526e+06	4.12505e+06	3.63408e+06	431472	0.118729	3		High	High	High	0	1.068e-05	3.29	25.71
High	EDTPNSVWEPAK		0.000787287	0	1	1	3	P09871	0	1372.64	0	664968	778277	690609	772223	778277	792466	780988	10390.7	0.0133046	3		High	High	High	0	2.331e-05	3.33	26.15
High	EDGGGWWYNR		0.00152959	0	1	1	9	P02675	0	1239.52	0	41238720	44873340	41386692	4.78902e+07	44873340	4.74908e+07	4.67514e+07	1.6387e+06	0.0350514	3		High	High	High	0	0.0002239	3.2	25.51
High	EATTEFSVDAR		0.00112006	0	1	1	4	P21333	0	1225.57	0	4241585	4381837	4.06106e+06	4.92572e+06	4381837	4.66002e+06	4.65586e+06	271966	0.0584136	3		High	High	High	0	3.793e-05	3.04	25.02
High	EAQLPVIENK		0.00222069	0	1	1	8	P00747	0	1140.63	0	61859112	70972640	65840980	7.18365e+07	70972640	7.55518e+07	7.2787e+07	2.43306e+06	0.0334272	3		High	High	High	0	0.0002875	2.81	23.91
High	EAPKVVEEQESR		0.000625559	0	2	2	5	P0C0L4; P0C0L5	1	1400.7	0	1.74978e+07	17683982	1.41392e+07	2.03201e+07	17683982	1.62246e+07	1.80762e+07	2.07569e+06	0.11483	3	Shared	High	High	High	0	0.0001691	3.66	20.37
High	EALVPLVADHK		0.00487271	0	1	1	2	Q04756	0	1191.67	0	2251686	1.82361e+06	1671323	2.61487e+06	1.82361e+06	1.91783e+06	2.11877e+06	432208	0.203991	3		High	High	Peak Found	0	0.0002817	3.48	20.22
High	EALQGVGDMGR	1xOxidation [M9]	0.00314228	0	1	2	3	A0A096LPE2	0	1148.54	0	1.83584e+06	2.23288e+06	2.35183e+06	2.13194e+06	2.23288e+06	2.6987e+06	2.35451e+06	302320	0.128401	3		High	High	High	0	0.0001549	2.95	24.92
High	EALQGVGDMGR		0.0020887	0	1	2	6	A0A096LPE2	0	1132.54	0	45043748	47886404	45836676	5.2309e+07	47886404	5.25971e+07	5.09308e+07	2.64048e+06	0.0518444	3		High	High	High	0	8.883e-05	3.13	24.84
High	EALKLEEKK		0.00227811	0	1	1	3	P01024	2	1087.64	0	5.18361e+06	7.95899e+06	6906542	6.01969e+06	7.95899e+06	7.92518e+06	7.30129e+06	1.11003e+06	0.152032	3		High	High	Peak Found	0	0.0007077	3.47	16.02
High	EAGIPEFYDYDVALIKLK		6.33675e-05	0	1	2	3	B4E1Z4	1	2084.1	0	1.65837e+06			1.92586e+06			1.92586e+06			1		High	Not Found	Not Found	0	9.168e-07	4.79	25.41
High	EAGIPEFYDYDVALIK		5.11251e-05	0	1	2	14	B4E1Z4	0	1842.92	0	1.44605e+07	1.87575e+07	1.89445e+07	1.67928e+07	1.87575e+07	2.17386e+07	1.90963e+07	2.49024e+06	0.130404	3		High	High	High	0	8.371e-07	4.27	41.71
High	DYVSQFEGSALGKQLNLK		3.62928e-07	0	1	1	3	P02647	1	1997.03	0	4.62304e+06	4.2675e+06	5.1879e+06	5.3687e+06	4.2675e+06	5.95306e+06	5.19642e+06	855887	0.164707	3		High	High	High	0	6.311e-10	6.17	22.9
High	DYVSQFEGSALGK		0.000261057	0	1	1	22	P02647	0	1400.67	0	4.73109e+08	4.98787e+08	4.89033e+08	5.49418e+08	4.98787e+08	5.6116e+08	5.36455e+08	3.31457e+07	0.0617866	3		High	High	High	0	5.561e-06	3.72	28.65
High	DYAGVFSDAGLTFTSSSGQQTAQR		2.25019e-08	0	1	1	9	P01024	0	2494.15	0	2.06438e+06	2.34281e+06	2.57104e+06	2.39735e+06	2.34281e+06	2.95024e+06	2.56347e+06	336066	0.131098	3		High	High	High	0	1.399e-11	6.42	33.95
High	DWHGVPGQVDAAMAGR	1xOxidation [M13]	5.7645e-06	0	1	1	9	P04004	0	1682.77	0	1.45316e+07	1.62453e+07	15860863	1.68754e+07	1.62453e+07	1.82002e+07	1.7107e+07	997809	0.0583277	3		High	High	High	0	7.206e-07	5.1	23.6
High	DWHGVPGQVDAAMAGR		5.73511e-06	0	1	1	13	P04004	0	1666.78	0	242498248	235211908	255278936	2.81611e+08	235211908	2.9293e+08	2.69918e+08	3.05843e+07	0.11331	3		High	High	High	0	5.311e-06	5.09	23.44
High	DVWGIEGPIDAAFTR		8.41455e-06	0	1	1	93	P04004	0	1646.82	0	2.01955e+07	3.48812e+07	3.39405e+07	2.34528e+07	3.48812e+07	3.89464e+07	3.24268e+07	8.0331e+06	0.24773	3		High	High	High	0	1.061e-06	4.37	40.9
High	DVVLTTTFVDDIK		0.00047958	0	1	1	2	P02748	0	1465.78	0	818740	898591	807349	950797	898591	926425	925271	26122	0.0282317	3		Peak Found	Peak Found	High	0	1.189e-05	3.65	30.43
High	DVNAAIATIK		0.00879713	0	1	5	3	P68363	0	1015.58	0	611321	760323	738931	709922	760323	847916	772721	69827.2	0.0903654	3		High	High	High	0.0001982	0.00138	2.89	25.94
High	DTSISTAYMELSR		0.000137105	0	1	1	3	P23083	0	1473.69	0	983889	1.15248e+06	1.22409e+06	1.14258e+06	1.15248e+06	1.40464e+06	1.23323e+06	148521	0.120432	3		High	Peak Found	High	0	2.129e-06	3.59	29.48
High	DTMVEDLVVLVR	1xOxidation [M3]	0.00145342	0	1	1	2	P07358	0	1404.74	0	103347	138758	131269	120017	138758	150630	136468	15434.7	0.113101	3		Peak Found	High	High	0	5.427e-05	2.92	30.28
High	EQLKAVMDDFAAFVEK	1xOxidation [M7]	0.000212789	0	1	1	3	P02768	1	1856.91	0	1.88159e+06	2.35045e+06	2343462	2.18508e+06	2.35045e+06	2.6891e+06	2.40821e+06	256926	0.106688	3		High	High	High	0	3.887e-06	3.97	22.26
High	EQLTPLIKK		0.00582434	0	1	1	9	P02652	1	1069.66	0	160409192	195555184	136193716	1.86282e+08	195555184	1.56281e+08	1.79373e+08	2.05286e+07	0.114446	3		High	High	High	0.001502	0.03307	2.74	18.14
High	ERGHMLENHVER		1.91614e-05	0	1	1	3	P19827	1	1506.72	0	3.65994e+06	5.10671e+06	5747573	4.25026e+06	5.10671e+06	6.59528e+06	5.31742e+06	1.18662e+06	0.223158	3		High	High	High	0	1.444e-07	6.24	15.2
High	GAGTGGLGLAVEGPSEAK		1.15521e-05	0	1	1	4	P21333	0	1570.81	0	1.64175e+06	2.05736e+06	1.84343e+06	1.90655e+06	2.05736e+06	2.11532e+06	2.02641e+06	107771	0.0531831	3		High	High	High	0	4.974e-07	4.77	25.42
High	FYNQVSTPLLR		0.000811798	0	1	1	10	P19823	0	1337.72	0	1.32774e+08	1.27474e+08	1.41708e+08	1.5419e+08	1.27474e+08	1.62609e+08	1.48091e+08	1.83444e+07	0.123873	3		High	High	High	0	8.7e-05	3	23.45
High	FYHPEKEDGKLNK		4.25325e-05	0	1	1	12	P01024	2	1604.81	0	3.87509e+07	54949525	5.69485e+07	4.50011e+07	54949525	6.53478e+07	5.50995e+07	1.01742e+07	0.184651	3		High	High	High	0	1.333e-05	4.55	15.56
High	FVTWIEGVMR		0.00248468	0	1	1	6	P00747	0	1237.64	0	52651372	51160920	47789616	6.11436e+07	51160920	5.48381e+07	5.57142e+07	5.0487e+06	0.0906178	3		High	High	High	0	0.0001123	2.84	23.05
High	FVFGTTPEDILR		0.000609778	0	1	1	6	P07996	0	1394.73	0	4.8278e+06	5.10938e+06	4.91677e+06	5.60649e+06	5.10938e+06	5.64194e+06	5.4526e+06	297766	0.0546099	3		High	High	High	0	1.653e-05	3.19	24.93
High	FSVPAGIVIPSFQALTAR		5.39391e-06	0	1	1	10	P04114	0	1874.05	0	16334943	18985214	17849221	1.89696e+07	18985214	2.04818e+07	1.94789e+07	868579	0.0445908	3		High	High	High	0	1.649e-05	4.69	26.37
High	FSIEGSYQLEK		0.000685828	0	1	1	3	P05154	0	1300.64	0	3.26702e+06	3.28934e+06	3.42827e+06	3.79397e+06	3.28934e+06	3.9339e+06	3.6724e+06	339043	0.0923219	3		High	High	High	0	4.277e-05	3.46	23.54
High	FSGTWYAMAK		0.0018763	0	1	1	3	P02753	0	1161.54	0	8997824	9163222	8555705	1.04491e+07	9163222	9.81758e+06	9.80997e+06	642975	0.065543	3		High	High	High	0	0.0001488	2.84	21.88
High	FSGSNSGNTATLTISR		6.66781e-07	0	1	2	3	P80748	0	1612.79	0	3789886	4.02421e+06	3.80787e+06	4.40117e+06	4.02421e+06	4.36949e+06	4.26496e+06	209092	0.0490255	3		High	High	High	0	1.449e-09	5.2	25.21
High	FSGSGSGTDFTLTISR		1.79736e-06	0	2	2	3	P01619; A0A0C4DH25	0	1632.79	0										0	Not Reliable	High	High	High	0	2.011e-08	4.72
High	FSDASYQSINIPVTQNMVPSSR		6.25575e-06	0	1	1	8	P01031	0	2441.18	0	1.26214e+06	1.75599e+06	1.55853e+06	1.46571e+06	1.75599e+06	1.78839e+06	1.67003e+06	177689	0.106398	3		High	High	High	0	3.274e-08	5.59	29.6
High	FSAICQGDGTWSPR	1xCarbamidomethyl [C5]	0.00026509	0	1	1	3	P04003	0	1581.71	0	817082	974802	859230	948871	974802	985957	969877	19027.5	0.0196184	3		High	High	High	0	5.252e-06	3.33	25.34
High	FRETLEDTRDR		0.00550684	0	1	1	6	P04114	2	1437.71	0	11683118	11672645	12105062	1.35675e+07	11672645	1.38904e+07	1.30435e+07	1.19815e+06	0.0918578	3		High	High	High	0	0.0003331	3.85	17.38
High	FQSVFTVTR		0.0111141	0	1	1	6	P02747	0	1084.58	0	75768928	90988368	82184384	8.79899e+07	90988368	9.43057e+07	9.10947e+07	3.15926e+06	0.034681	3		High	High	High	0.0001982	0.001188	2.64	22.42
High	FQPTLLTLPR		0.0105637	0	1	1	8	P05155	0	1185.7	0	36211024	43304780	37084024	4.20516e+07	43304780	4.25535e+07	4.26366e+07	630716	0.0147928	3		High	High	High	0.0001982	0.002063	2.64	22.74
High	FQEEEKSLLHLK		0.000121899	0	1	1	6	P27169	1	1500.81	0	20600933	20506260	21582811	2.39237e+07	20506260	2.4766e+07	2.30653e+07	2.25589e+06	0.0978044	3		High	High	High	0	1.812e-06	4.24	16.76
High	FPKAEFAEVSK		0.00212094	0	1	1	3	P02768	1	1252.66	0	6.36343e+06	6.83299e+06	4909041	7.38981e+06	6.83299e+06	5.63307e+06	6.61862e+06	897771	0.135643	3		High	High	High	0	9.078e-05	3.95	18.61
High	FNWYVDGVEVHNAK		3.74304e-05	0	1	1	12	P01857	0	1677.8	0	150413494	1.42812e+08	1.20923e+08	1.74674e+08	1.42812e+08	1.38758e+08	1.52081e+08	1.96706e+07	0.129343	3		High	High	High	0	1.518e-06	4.44	19.8
High	FNKNNEGTYYSPNYNPQSR		4.26374e-06	0	1	1	3	P00450	1	2293.03	0	22935152	25652890	20793934	2.66344e+07	25652890	2.38608e+07	2.53827e+07	1.4064e+06	0.0554078	3		High	High	High	0	1.845e-08	5.11	21.01
High	FNAVLTNPQGDYDTSTGK		1.01394e-06	0	1	1	5	P02747	0	1927.9	0	1955164	2106295	2.1799e+06	2.27052e+06	2106295	2.50141e+06	2.29274e+06	198491	0.0865738	3		High	High	High	0	1.51e-07	4.92	27.93
High	FLTTAKDKNR		0.00988841	0	1	1	1	P01024	2	1193.66	0	1.01914e+06	2033425		1.18352e+06	2033425		1.60847e+06	600973	0.373629	2		Peak Found	High	Not Found	0	0.0007301	2.36	15.92
High	GALQNIIPASTGAAK		0.000280421	0	1	1	1	P04406	0	1411.79	0	1040403	1.3876e+06	947226	1.20821e+06	1.3876e+06	1.08693e+06	1.22758e+06	151266	0.123223	3		High	Peak Found	Peak Found	0	5.687e-06	2.84	24.06
High	FLQEQGHRAEATTLHVAPQGTAMAVSTFR		6.78606e-10	0	1	1	2	P07360	1	3154.59	0	3.43961e+06	4.49114e+06	2.03827e+06	3.99439e+06	4.49114e+06	2.33889e+06	3.60814e+06	1.12692e+06	0.312326	3		High	High	Peak Found	0	4.476e-12	9.04	18.2
High	GASQAGAPQGRVPEARPNSMVVEHPEFLK		0.000142099	0	1	1	2	P06396	1	3059.55	0	5.69673e+06	6.71371e+06	4.77793e+06	6.61557e+06	6.71371e+06	5.48263e+06	6.27064e+06	684197	0.109111	3		High	High	Peak Found	0	2.242e-06	5.55	18.09
High	GDFSSANNRDNTYNR		0.00389329	0	1	1	11	P02671	1	1730.75	0	112110581	104955187	94549699	1.30193e+08	104955187	1.08495e+08	1.14548e+08	1.36645e+07	0.119291	3		High	High	High	0	0.0002379	3.94	21.2
High	GGYTLVSGYPK		0.00224348	0	1	1	6	P02790	0	1141.59	0	13100976	14395183	13683834	1.52141e+07	14395183	1.57021e+07	1.51038e+07	660381	0.0437229	3		High	High	High	0	9.779e-05	3.12	22.19
High	GGVASGFKHVVPNEVVVQR		4.39652e-06	0	1	1	6	P06396	1	1979.08	0	1.01286e+07	14950977	1.60882e+07	1.17623e+07	14950977	1.84611e+07	1.50581e+07	3.35066e+06	0.222515	3		High	High	High	0	2.048e-07	5.7	17.61
High	GGTRKYAFELK		0.00356985	0	1	1	1	P02748	2	1269.69	0										0	No Quan Values	Not Found	High	Not Found	0	0.0001846	4.25
High	GGSTSYGTGSETESPRNPSSAGSWNSGSSGPGSTGNR		2.12107e-11	0	1	1	3	P02671	1	3517.51	0	2.54618e+06	1.93896e+06	2645018	2.95686e+06	1.93896e+06	3.03513e+06	2.64365e+06	611535	0.231322	3		High	High	High	0	9.999e-16	8.01	24.64
High	GGSTSYGTGSETESPR		2.31505e-05	0	1	1	8	P02671	0	1572.68	0	18358038	18140794	18773692	2.13191e+07	18140794	2.15426e+07	2.03342e+07	1.90279e+06	0.0935761	3		High	High	High	0	1.863e-07	4.3	25.15
High	GGRSEYGAALAWEK		0.000582369	0	1	1	3	P13671	1	1494.73	0	6.39782e+06	7749901	5039652	7.42973e+06	7749901	5.78295e+06	6.98753e+06	1.05541e+06	0.151042	3		High	High	High	0	1.978e-05	5.29	18.68
High	GGETSEMYLIQPDSSVKPYR	1xOxidation [M7]	4.83206e-07	0	1	1	1	P02675	0	2273.08	0	2.98597e+06	3376913	3.84686e+06	3.46759e+06	3376913	4.41423e+06	3.75291e+06	574514	0.153085	3		Peak Found	Peak Found	High	0	9.34e-10	6.14	22.89
High	GGETSEMYLIQPDSSVKPYR		3.71334e-08	0	1	1	15	P02675	0	2257.08	0	77124814	83458271	7.60894e+07	8.95645e+07	83458271	8.73118e+07	8.67782e+07	3.08787e+06	0.0355835	3		High	High	High	0	1.597e-09	6.08	22.81
High	GGEGTGYFVDFSVR		1.72111e-05	0	1	1	9	P04196	0	1490.69	0	2.04225e+07	2.39194e+07	22949014	2.37165e+07	2.39194e+07	2.63338e+07	2.46565e+07	1.45605e+06	0.0590534	3		High	High	High	0	2.383e-06	4.62	25.67
High	GGASEHITTLAYQELPTADLMQEWGDAVQYNPAIIK		7.84945e-11	0	1	1	3	P07358	0	3930.92	0	1.3929e+06			1.61756e+06			1.61756e+06			1		High	High	High	0	9.686e-14	8.25	41.82
High	GFYPSDIAVEWESNGQPENNYK		9.783e-07	0	2	2	11	P01857; P01861	0	2544.13	0	1.05262e+06	1.25689e+06	1.06155e+06	1.2224e+06	1.25689e+06	1.21812e+06	1.23247e+06	21253.7	0.0172448	3	Shared	High	High	High	0	2.449e-09	3.99	31.4
High	GFSPKDVLVR		0.00609764	0	1	2	4	P01876	1	1117.64	0	23469965	32997811	2.05244e+07	2.72555e+07	32997811	2.35515e+07	2.79349e+07	4.75966e+06	0.170384	3		High	High	High	0	0.0003813	3.37	17.94
High	GFSLDEATNLNGGLLR		8.76576e-06	0	1	1	7	P19827	0	1676.86	0	7.95087e+06	8.97052e+06	8.76041e+06	9.23329e+06	8.97052e+06	1.00525e+07	9.41876e+06	564321	0.0599145	3		High	High	High	0	4.937e-08	4.93	26.07
High	GFQQLLQELNQPR		0.00157719	0	1	1	1	P05154	0	1570.83	0	998890	858739	1.06639e+06	1.16e+06	858739	1.22367e+06	1.0808e+06	194930	0.180357	3		High	Peak Found	Peak Found	0	6.05e-05	3.79	24.31
High	GFEPTLEALFGK		0.00226651	0	1	1	6	P04114	0	1308.68	0	5258222	4.78794e+06	5.03525e+06	6.10633e+06	4.78794e+06	5.7779e+06	5.55739e+06	686302	0.123494	3		High	High	High	0	0.0004359	2.98	24.55
High	GEVQAMLGQSTEELRVR		3.09807e-05	0	1	1	3	P02649	1	1902.97	0	3.24446e+06	3.76314e+06	3.74103e+06	3.76777e+06	3.76314e+06	4.29279e+06	3.94123e+06	304468	0.0772521	3		High	High	High	0	1.99e-06	4.7	21.3
High	GEVQAMLGQSTEELR		1.50693e-05	0	1	1	3	P02649	0	1647.8	0	907200			1.05352e+06			1.05352e+06			1		High	High	High	0	1.036e-07	4.62	25.93
High	GEKNFRTEHYEEQIEAFK		0.000154998	0	1	1	2	P02748	2	2255.07	0	1.7093e+06	2131989	2.3866e+06	1.985e+06	2131989	2.7386e+06	2.2852e+06	399478	0.174811	3		Peak Found	High	High	0	2.521e-06	4.4	16.49
High	GDSGGPLIVHKR		0.000658357	0	1	2	7	B4E1Z4	1	1235.69	0	10762721	21308009	20999619	1.24987e+07	21308009	2.40968e+07	1.93012e+07	6.05392e+06	0.313656	3		High	High	High	0	2.075e-05	4.48	16.36
High	GDKVWVYPPEKK		0.00116679	0	1	1	15	P02790	2	1445.78	0	2.41301e+07	2.94637e+07	2.8818e+07	2.80221e+07	2.94637e+07	3.30684e+07	3.01847e+07	2.59927e+06	0.0861123	3		High	High	High	0.0003201	0.003527	3.65	16.98
High	GDFSSANNRDNTYNRVSEDLR		0.00108071	0	1	1	10	P02671	2	2430.1	0	104333612	103425716	82040158	1.21162e+08	103425716	9.41402e+07	1.06243e+08	1.37293e+07	0.129226	3		High	High	High	0	0.0005319	3.45	20.19
High	GAYPLSIEPIGVR		0.000880954	0	1	1	6	P00450	0	1371.76	0	29161976	28809904	30402384	3.38656e+07	28809904	3.48864e+07	3.25206e+07	3.25387e+06	0.100056	3		High	High	High	0	0.0003725	3.18	23.84
High	DQTIRFDHVITNMNNNYEPR		1.09474e-06	0	1	1	7	P02746	1	2477.16	0	20595747	2.26935e+07	20229405	2.39177e+07	2.26935e+07	2.3213e+07	2.32747e+07	614422	0.0263987	3		High	High	High	0	9.925e-06	5.67	21.32
High	FLQEQGHR		0.0090697	0	1	1	3	P07360	0	1014.51	0	4.22377e+06	6015714	4.77262e+06	4.90503e+06	6015714	5.47654e+06	5.46576e+06	555419	0.101618	3		High	High	High	0	0.0006528	2.74	17.75
High	FLHVPDTFEGHFDGVPVISK		9.0369e-08	0	1	1	12	P19823	0	2241.13	0	1.87544e+08	1.97552e+08	1.43067e+08	2.17793e+08	1.97552e+08	1.64168e+08	1.93171e+08	2.70797e+07	0.140185	3		High	High	High	0	2.54e-06	6.64	19.31
High	EYHTEKLVTSK		0.000703577	0	1	1	7	P02671	1	1334.7	0	12983611	19855402	1.95803e+07	1.50778e+07	19855402	2.24682e+07	1.91338e+07	3.74767e+06	0.195867	3		High	High	High	0	2.005e-05	4.31	16.68
High	EWFSETFQK		0.00944623	0	1	1	3	P02654	0	1201.55	0	10210147	9757819	9796746	1.1857e+07	9757819	1.12417e+07	1.09521e+07	1.07911e+06	0.0985291	3		High	High	High	0.0001982	0.001863	2.26	23.48
High	EVYGFNPEGK		0.00836084	0	1	1	3	P04114	0	1139.54	0	7.17341e+06	7462758	7.36836e+06	8.33043e+06	7462758	8.45511e+06	8.08277e+06	540550	0.0668769	3		High	High	High	0	0.0006789	2.49	23.76
High	EVVADSVWVDVK		0.000296637	0	1	1	6	P01024	0	1345.7	0	5984394	8360330	6.97922e+06	6.94963e+06	8360330	8.00858e+06	7.77285e+06	734299	0.0944697	3		High	High	High	0	1.495e-05	3.52	26.2
High	EVQLVESGGGLVQPGGSLR		1.93582e-05	0	1	1	1	A0A0B4J2B5	0	1882	0	464682	405070	478283	539631	405070	548825	497842	80474.2	0.161646	3		Peak Found	Peak Found	High	0	1.456e-07	3.89	27.86
High	EVQGFESATFLGYFK		1.17907e-05	0	1	1	16	P06396	0	1722.84	0	2.98743e+06	4.19753e+06	5.32102e+06	3.46928e+06	4.19753e+06	6.10582e+06	4.59088e+06	1.36157e+06	0.296582	3		High	High	High	0	2.24e-06	4.1	26.81
High	EVGTPHGIILDSVDAAFICPGSSR	1xCarbamidomethyl [C19]	1.69909e-06	0	1	1	1	P02790	0	2498.23	0	1.17473e+06	975750	1.09474e+06	1.3642e+06	975750	1.25621e+06	1.19872e+06	200505	0.167266	3		Peak Found	High	Peak Found	0	5.212e-09	5.61	24.2
High	EVDLKDYEDQQKQLEQVIAK		6.31742e-10	0	1	1	17	P02671	2	2419.24	0	318458865	329493012	278492482	3.69824e+08	329493012	3.19567e+08	3.39628e+08	2.66171e+07	0.0783715	3		High	High	High	0	1.58e-13	8.51	21.58
High	EVDLKDYEDQQK		0.000216077	0	1	1	9	P02671	1	1509.71	0	98183396	124393732	109942436	1.1402e+08	124393732	1.26158e+08	1.21524e+08	6.55831e+06	0.0539673	3		High	High	High	0	3.986e-06	4.08	22.12
High	EVAFDLEIPK		0.00559168	0	1	1	6	P19827	0	1160.62	0	15612354	14177801	16425086	1.81305e+07	14177801	1.88476e+07	1.7052e+07	2.5148e+06	0.147478	3		High	High	High	0.0001982	0.001389	2.85	24.64
High	ETYDFDIAVLR		0.000970765	0	1	1	3	P00742	0	1341.67	0										0	No Quan Values	Not Found	High	High	0	0.0002555	3.02
High	ETSNFGFSLLR		0.0016941	0	1	1	3	Q9UK55	0	1270.64	0	2661465	2.79074e+06	2.98275e+06	3.09074e+06	2.79074e+06	3.42267e+06	3.10138e+06	316101	0.101922	3		High	High	High	0	0.000127	2.89	23.66
High	ETEGLRQEMSKDLEEVK		5.39391e-06	0	1	1	3	P02647	2	2020.99	0										0	No Quan Values	High	High	High	0	2.541e-08	5.94
High	ETAVDGELVVLYDVK		1.04295e-05	0	1	1	10	P19823	0	1649.86	0	766708	1.04719e+06	1.1225e+06	890373	1.04719e+06	1.28806e+06	1.07521e+06	200318	0.186306	3		High	High	High	0	8.893e-08	4.42	32.05
High	ESYSGVTLDPR		0.000721784	0	1	1	6	P01031	0	1223.59	0	15498375	16488232	16449514	1.79981e+07	16488232	1.88756e+07	1.77873e+07	1.20759e+06	0.0678902	3		High	High	High	0	4.384e-05	2.89	24.68
High	ESSSHHPGIAEFPSRGK		0.000122523	0	1	1	8	P02671	1	1822.88	0	1.76391e+07	2.49068e+07	3.12132e+07	2.04841e+07	2.49068e+07	3.58168e+07	2.70692e+07	7.89174e+06	0.291539	3		High	High	High	0	1.829e-06	4.43	15.79
High	ESSSHHPGIAEFPSR		8.90121e-06	0	1	1	11	P02671	0	1637.77	0	1.27333e+08	140244812	148579176	1.47871e+08	140244812	1.70493e+08	1.5287e+08	1.57314e+07	0.102907	3		High	High	High	0	1.442e-07	5.2	17.18
High	ESQDKTLSLPELEQQQEQQQEQQQEQVQMLAPLES		7.97549e-05	0	1	1	1	P06727	1	4124.96	0	1141925			1.32611e+06			1.32611e+06			1		High	Not Found	Not Found	0	1.015e-06	4	41.9
High	ESGPTTYKVTSTLTIK		7.77425e-05	0	1	1	3	P01871	1	1725.93	0	8557911	9239867	5933007	9.93824e+06	9239867	6.80806e+06	8.66206e+06	1.64314e+06	0.189694	3		High	High	High	0	1.027e-06	4.77	20.3
High	ESDEETQIKVNWEEEAASGLLTSLKDNVPK		2.83154e-10	0	1	1	3	P04114	2	3359.65	0	2.39549e+06	2.14719e+06	2.03879e+06	2.78186e+06	2.14719e+06	2.33949e+06	2.42284e+06	325445	0.134323	3		High	High	High	0	3.655e-14	9.69	41.14
High	ERGPEEEHLGILGPVIWAEVGDTIR		1.89626e-07	0	1	1	10	P00450	1	2772.43	0	1.79107e+06	1.53926e+06	1.76181e+06	2.07995e+06	1.53926e+06	2.02165e+06	1.88029e+06	296773	0.157834	3		High	High	High	0	1.818e-09	6.25	26.83
High	EYHTEKLVTSKGDK		7.14489e-06	0	1	1	2	P02671	2	1634.84	0	2.18648e+06	4.5084e+06	4.12273e+06	2.53914e+06	4.5084e+06	4.73079e+06	3.92611e+06	1.20629e+06	0.307248	3		High	Peak Found	High	0	3.735e-08	4.89	15.93
High	FLHVPDTFEGHFDGVPVISKGQQK		5.11153e-07	0	1	1	6	P19823	1	2682.37	0	22143323	23346022	1.32346e+07	2.57149e+07	23346022	1.51866e+07	2.14158e+07	5.52316e+06	0.257901	3		High	High	High	0	1.843e-06	5.98	17.8
High	EYSGTIASEANTYLNSK		9.93417e-07	0	1	1	6	P04114	0	1847.87	0	4.62436e+06	5.12368e+06	4.57192e+06	5.37023e+06	5.12368e+06	5.24623e+06	5.24671e+06	123277	0.0234961	3		High	High	High	0	2.503e-09	5	26.58
High	EYTDASFTNRK		0.00037911	0	1	1	3	P00450	1	1331.62	0	6.23005e+06	6251356	5.03316e+06	7.23491e+06	6251356	5.77549e+06	6.42059e+06	744280	0.115921	3		High	High	High	0	8.616e-06	3.85	19.77
High	FLATTPNSLLVSWQPPR		0.000286212	0	1	1	3	P02751	0	1927.04	0	403871	510714	459182	469012	510714	526907	502211	29869.4	0.0594759	3		High	High	High	0	5.853e-06	3.84	26.11
High	FKSGFPQVSMFFTHTFPK		2.38667e-07	0	1	1	2	P04196	1	2133.06	0	2.59534e+06	4.5e+06	3.84597e+06	3.01395e+06	4.5e+06	4.41321e+06	3.97572e+06	834047	0.209785	3		High	Peak Found	High	0	8.909e-10	6.5	17.29
High	FKPTLSQQQK		0.0017115	0	1	1	8	Q14624	0	1204.67	0	60623894	91515412	95348384	7.04021e+07	91515412	1.09411e+08	9.04429e+07	1.95267e+07	0.215901	3		High	High	High	0	0.0001676	3.81	17.43
High	FKNLASRPYSLHAHGLSYEK		0.000335348	0	1	1	2	P12259	1	2318.2	0	281199	544248	420285	326554	544248	482272	451025	112161	0.24868	3		High	High	Peak Found	0	2.101e-05	4.86	14.62
High	FKLDDDLEHQGGHVLDHGHKHK		2.69156e-06	0	1	1	12	P01042	2	2562.26	0	1.74599e+06	2.07219e+06	1295431	2.02761e+06	2.07219e+06	1.48649e+06	1.8621e+06	326045	0.175096	3		High	High	High	0	9.79e-09	6.7	14.07
High	FKLDDDLEHQGGHVLDHGHK		2.27378e-06	0	1	1	2	P01042	1	2297.11	0	857466	1.67635e+06	2.36538e+06	995769	1.67635e+06	2.71425e+06	1.79546e+06	865409	0.481999	3		High	Peak Found	High	0	7.799e-09	7	15.48
High	FKDLGEENFK		0.00344459	0	1	1	10	P02768	1	1226.61	0	433174160	412674256	285617424	5.03042e+08	412674256	3.27743e+08	4.14486e+08	8.76635e+07	0.211499	3		High	High	High	0	0.0002677	3.81	18.92
High	FGLLDEDGKKTFFR		1.47252e-06	0	2	2	9	P0C0L4; P0C0L5	2	1672.87	0	48814497	5.09121e+07	3.20945e+07	5.66879e+07	5.09121e+07	3.68281e+07	4.81427e+07	1.02155e+07	0.212191	3	Shared	High	High	High	0	5.324e-08	5.45	17.91
High	FGLLDEDGKK		0.00523319	0	2	2	3	P0C0L4; P0C0L5	1	1121.58	0	8591115	9018892	6518973	9.9768e+06	9018892	7.48045e+06	8.82538e+06	1.25937e+06	0.142699	3	Shared	High	High	High	0	0.0003115	2.53	19.42
High	FGLLDEDGK		0.00675156	0	2	2	3	P0C0L4; P0C0L5	0	993.489	0	868451	1.08504e+06	1.033e+06	1.00853e+06	1.08504e+06	1.18535e+06	1.09297e+06	88680.8	0.0811372	3	Shared	High	High	High	0	0.0004393	2.7	24.46
High	FFHKNEIWYRTEQAAVAR		2.13326e-05	0	1	1	3	P00748	2	2266.15	0	1.78545e+06	3.73702e+06	3625480	2.07343e+06	3.73702e+06	4.1602e+06	3.32355e+06	1.10312e+06	0.33191	3		High	High	High	0	2.732e-07	5.23	16.06
High	FFHKNEIWYR		0.000409315	0	1	1	4	P00748	1	1439.72	0	11724660	17414788	18232584	1.36158e+07	17414788	2.09217e+07	1.73174e+07	3.65394e+06	0.210998	3		High	High	High	0	7.466e-05	3.91	15.65
High	FFGHGAEDSLADQAANEWGR		2.28543e-06	0	1	1	4	P0DJI8	0	2177.96	0	5090618	5117571	4.34952e+06	5.9117e+06	5117571	4.99103e+06	5.3401e+06	499044	0.0934522	3		High	High	High	0	6.226e-08	6.92	23.05
High	FFESFGDLSTPDAVMGNPK		0.000828561	0	1	1	2	P68871	0	2058.95	0	103112	149730	155194	119743	149730	178083	149186	29174	0.195555	3		High	Peak Found	High	0	2.513e-05	3.46	30.12
High	FEDGVLDPDYPR		7.57808e-05	0	1	1	22	P04004	0	1422.65	0	7.68484e+06	8.5845e+06	8.17074e+06	8.92435e+06	8.5845e+06	9.37583e+06	8.96156e+06	396978	0.0442979	3		High	High	High	0	1.379e-06	3.64	29.04
High	FDMIVPILEK		0.00413905	0	1	1	1	Q13418	0	1204.66	0	558987	542273	673072	649148	542273	772343	654588	115131	0.175883	3		Peak Found	High	Peak Found	0	0.0002262	2.31	24.65
High	FDHVITNMNNNYEPR		0.00159339	0	1	1	3	P02746	0	1863.84	0	2143021	2.38278e+06	2.08336e+06	2.48867e+06	2.38278e+06	2.39064e+06	2.4207e+06	59001	0.0243736	3		High	High	High	0	9.854e-05	4.19	21.25
High	FDGGVEAIATR		0.000625559	0	1	1	1	P33908	0	1135.57	0	756846	670347	776109	878920	670347	890577	813281	123922	0.152373	3		Peak Found	High	Peak Found	0	1.705e-05	3.18	25.17
High	FAHTVVTSR		0.0078656	0	1	1	6	Q14624	0	1017.55	1	63848138	95471182	99937768	7.41464e+07	95471182	1.14678e+08	9.4765e+07	2.02748e+07	0.213948	3		High	High	High	0.0003201	0.003171	3.43	17.18
High	EYVLPSFEVIVEPTEKFYYIYNEK		0.000112902	0	1	1	1	P01024	1	2999.5	0	360774		227296	418964		260819	339892	111825	0.329002	2		High	Not Found	Peak Found	0	1.641e-06	3.89	41.45
High	EYVLPSFEVIVEPTEK		5.3259e-05	0	1	1	4	P01024	0	1878.97	0	1.03549e+06	1.14572e+06	45823.6	1.20251e+06	1.14572e+06	52582.1	800272	648141	0.8099	3		High	High	Peak Found	0	5.829e-07	3.68	30.17
High	EYTDASFTNR		0.0090237	0	1	1	3	P00450	0	1203.53	0	2.86926e+06	3.45381e+06	3.14038e+06	3.33205e+06	3.45381e+06	3.60355e+06	3.46314e+06	135988	0.0392674	3		High	High	High	0	0.0006501	2.7	25.09
High	GHGLGHGHEQQHGLGHGHK		2.95094e-06	0	1	1	14	P01042	0	1979.94	0	4.58206e+06	4.02568e+06	4.82165e+06	5.32111e+06	4.02568e+06	5.5328e+06	4.95986e+06	815921	0.164505	3		High	High	High	0	1.11e-08	8.89	12.78
High	DQFNLIVFSTEATQWRPSLVPASAENVNK		1.19729e-05	0	1	1	1	Q14624	0	3261.65	0	505946	648402	627081	587552	648402	719569	651841	66075.6	0.101368	3		High	Peak Found	Peak Found	0	7.591e-08	5.42	28.12
High	DNENVVNEYSSELEK		3.21883e-06	0	1	1	16	P02675	0	1768.79	0	2106495	1.85445e+06	1.81957e+06	2.44626e+06	1.85445e+06	2.08794e+06	2.12955e+06	298090	0.139978	3		High	High	High	0	1.522e-08	4.9	33.83
High	ALGQNPTNAEVLK		0.000539396	0	1	2	3	P60660	0	1354.73	0	2.22675e+06	2.58565e+06	2.46124e+06	2.5859e+06	2.58565e+06	2.82424e+06	2.66527e+06	137677	0.0516561	3		High	High	High	0	1.774e-05	3.19	23.68
High	AIGPSQTHTIR		0.010946	0	1	1	1	Q92954	0	1180.64	0		1.1224e+06	992065		1.1224e+06	1.13838e+06	1.13039e+06	11305.3	0.0100013	2		Not Found	Peak Found	High	0	0.0008397	2.98	17.69
High	ALGDLISATK		0.00641631	0	1	1	3	Q9Y490	0	988.567	0	1.98708e+06	2.08646e+06	2.06514e+06	2.30758e+06	2.08646e+06	2.36973e+06	2.25459e+06	148882	0.0660351	3		High	High	High	0	0.0004107	2.83	23.52
High	ALFVSEEEKK		0.00195454	0	1	2	10	B4E1Z4	1	1179.63	0	156763164	154185864	115523692	1.82048e+08	154185864	1.32562e+08	1.56265e+08	2.48083e+07	0.158757	3		High	High	High	0	0.000218	3.04	18.74
High	ALEILQEEDLIDEDDIPVR		1.61014e-07	0	2	2	2	P0C0L4; P0C0L5	0	2225.12	0	909932	896409	845071	1.0567e+06	896409	969710	974272	80241.3	0.0823603	3	Shared	High	Peak Found	High	0	2.07e-10	6.01	41.97
High	ALELDSNLYR		0.00728742	0	1	1	1	P35579	0	1193.62	0	1.15788e+06	1.37761e+06	1.23874e+06	1.34463e+06	1.37761e+06	1.42144e+06	1.38123e+06	38532.6	0.0278973	3		Peak Found	High	Peak Found	0	0.0004866	2.72	23.91
High	ALEKYKEENDDFASFR		3.07411e-06	0	1	1	5	P04196	2	1961.92	0	9.16304e+06	7.91825e+06	5.78907e+06	1.0641e+07	7.91825e+06	6.6429e+06	8.40071e+06	2.04223e+06	0.243103	3		High	High	High	0	1.178e-08	5.6	18.62
High	AIEDYINEFSVRK		0.000125054	0	1	1	5	P02748	1	1583.81	0	1.79414e+07	19568643	1.62266e+07	2.08352e+07	19568643	1.86198e+07	1.96745e+07	1.11145e+06	0.0564917	3		High	High	High	0	3.996e-06	4.02	20.42
High	AIEDYINEFSVR		0.000219415	0	1	1	12	P02748	0	1455.71	0	14698499	16109122	18862152	1.70693e+07	16109122	2.16441e+07	1.82742e+07	2.95769e+06	0.161851	3		High	High	High	0	4.055e-05	3.91	26.74
High	ALHQVFEHMLDVSK		3.87939e-05	0	2	2	1	P06681; B4E1Z4	0	1653.84	0										0	No Quan Values	Not Found	Not Found	High	0	3.796e-07	5.44
High	ALDLINKR		0.00728742	0	1	1	6	P04196	1	942.573	0	19739071	25689563	28137830	2.29228e+07	25689563	3.22879e+07	2.69668e+07	4.81138e+06	0.178419	3		High	High	High	0	0.000487	3.07	17.55
High	AKVQPYLDDFQKK		0.000255774	0	1	1	4	P02647	2	1579.85	0	1.31233e+07	15081694	1.76749e+07	1.524e+07	15081694	2.02817e+07	1.68678e+07	2.9576e+06	0.17534	3		High	High	High	0	2.472e-05	5.05	16.88
High	AKVQPYLDDFQK		0.000203222	0	1	1	6	P02647	1	1451.75	0	2.18885e+07	2.39863e+07	19921083	2.54189e+07	2.39863e+07	2.28592e+07	2.40881e+07	1.28287e+06	0.0532571	3		High	High	High	0	0.0001374	4.2	19.21
High	AKPALEDLRQGLLPVLESFKVSFLSALEEYTK		1.27929e-07	0	1	1	3	P02647	2	3591.97	0		969652	1.13406e+06		969652	1.30132e+06	1.13549e+06	234526	0.206542	2		Not Found	High	High	0	1.504e-10	4.97	41.77
High	AKPALEDLRQGLLPVLESFK		1.51435e-07	0	1	1	17	P02647	1	2224.27	0	479282057	573620332	394546692	5.56587e+08	573620332	4.52738e+08	5.27648e+08	6.54308e+07	0.124005	3		High	High	High	0	5.252e-10	5.98	18.93
High	AKPALEDLR		0.0112275	0	1	1	14	P02647	0	1012.58	0	1103817408	1075240192	1037939936	1.28185e+09	1075240192	1.19103e+09	1.18271e+09	1.03558e+08	0.0875603	3		High	High	High	0.0002611	0.00263	2.81	17.61
High	AKLEEQAQQIR		0.000544937	0	1	1	6	P02649	1	1313.72	0	53584766	51772766	39165819	6.22276e+07	51772766	4.49424e+07	5.29809e+07	8.70571e+06	0.164318	3		High	High	High	0	8.781e-05	4.49	18.61
High	AKIDQNVEELKGR		3.88896e-06	0	1	1	6	P06727	2	1499.82	0	3.45363e+07	39159484	40530475	4.01068e+07	39159484	4.65083e+07	4.19249e+07	3.99753e+06	0.09535	3		High	High	High	0	2.585e-07	5.35	17.15
High	AKGKTAGLVR		0.00205694	0	1	1	2	P19823	2	1000.63	1	1.51974e+06	2.77355e+06	2791553	1.76487e+06	2.77355e+06	3.20328e+06	2.58057e+06	738370	0.286127	3		Peak Found	High	High	0	8.722e-05	4.14	14.69
High	AKDLHLSDVFLK		6.11403e-05	0	1	1	6	P13671	1	1385.78	0	1.4846e+07	16852757	1.78831e+07	1.72406e+07	16852757	2.05207e+07	1.82047e+07	2.01507e+06	0.11069	3		High	High	High	0	7.082e-07	5.19	16.83
High	ALDFAVGEYNK		0.000696423	0	1	1	2	P01034	0	1226.61	0	3.90147e+06	4.09051e+06	3.84467e+06	4.53075e+06	4.09051e+06	4.41171e+06	4.34433e+06	227724	0.0524188	3		High	Peak Found	Peak Found	0	1.976e-05	3.44	24
High	ALMDETMKELK		0.000271952	0	1	1	3	P02649	1	1308.65	0	5673525	6.12969e+06	4436078	6.58862e+06	6.12969e+06	5.09035e+06	5.93622e+06	767642	0.129315	3		High	High	High	0	5.469e-06	3.47	19.59
High	AIMEKLEMSK		0.00189556	0	1	1	3	P05155	1	1179.61	0	9117167	9930853	7202508	1.05877e+07	9930853	8.2648e+06	9.59445e+06	1.19743e+06	0.124804	3		High	High	High	0	0.0001921	3.02	18.41
High	AINEKLGQYASPTAK		2.00634e-05	0	2	2	3	P0C0L4; P0C0L5	1	1590.85	0	14804671	16627637	12788996	1.71926e+07	16627637	1.46752e+07	1.61651e+07	1.32085e+06	0.0817097	3	Shared	High	High	High	0	1.538e-07	5.18	19.32
High	ANLPQSFQVDTSKAGVAPLQVK		4.15529e-08	0	1	1	2	P21333	1	2298.25	0	1336417	1.48624e+06	1.33186e+06	1.55197e+06	1.48624e+06	1.52829e+06	1.52217e+06	33292.3	0.0218716	3		Peak Found	High	High	0	3.229e-11	6.24	22.42
High	ANLPQSFQVDTSK		0.000588351	0	1	1	3	P21333	0	1434.72	0	1.73767e+06	1.87974e+06	1.84598e+06	2.01795e+06	1.87974e+06	2.11824e+06	2.00531e+06	119751	0.0597171	3		High	High	High	0	0.0001443	3.02	25.05
High	ANLFNKLVTELR		0.000417768	0	1	1	3	P04114	1	1417.82	0	1.12327e+07	1.49774e+07	11773805	1.30444e+07	1.49774e+07	1.35103e+07	1.38441e+07	1.0088e+06	0.0728691	3		Peak Found	High	High	0	9.81e-06	3.81	18.61
High	AMAVEDIISR	1xOxidation [M2]	0.00387348	0	1	1	3	P07357	0	1120.57	0	1.23027e+06	1.33579e+06	1.1495e+06	1.4287e+06	1.33579e+06	1.31904e+06	1.36118e+06	59072.6	0.0433982	3		High	High	High	0	0.0002059	2.78	24.09
High	AMAVEDIISR		0.0018763	0	1	1	6	P07357	0	1104.57	0	17284970	18572634	17275460	2.00729e+07	18572634	1.98234e+07	1.94896e+07	803897	0.0412474	3		High	High	High	0	0.0004674	3.1	23.99
High	ALYYDLISSPDIHGTYKELLDTVTAPQK		5.51771e-09	0	1	1	14	P36955	1	3151.62	0	666465	2.20537e+06	1.80042e+06	773960	2.20537e+06	2.06596e+06	1.68176e+06	789264	0.469308	3		High	High	High	0	2.03e-12	5.95	26.64
High	ALYWVNGQVPDGVSK		3.43153e-05	0	1	1	3	P04114	0	1632.84	0	1.45956e+06	1.60143e+06	1.70618e+06	1.69498e+06	1.60143e+06	1.95783e+06	1.75141e+06	184778	0.105502	3		High	High	High	0	2.981e-06	4.28	25.73
High	ALYLQYTDETFR		0.000326887	0	1	1	6	P00450	0	1519.74	0	6600989	7707155	7.40127e+06	7.66568e+06	7707155	8.49288e+06	7.95524e+06	466073	0.058587	3		High	High	High	0	7.007e-06	3.49	25.34
High	ALVQQMEQLRQK		0.00018536	0	1	1	3	P06727	1	1471.8	0	3.83368e+06	5537624	3710308	4.45202e+06	5537624	4.25754e+06	4.74906e+06	689804	0.145251	3		High	High	High	0	4.002e-06	4.09	19.04
High	ALVQQMEQLR		0.00211014	0	1	1	6	P06727	0	1215.65	0	187204224	191353728	196105696	2.17399e+08	191353728	2.25029e+08	2.11261e+08	1.7657e+07	0.0835791	3		High	High	High	0	9.021e-05	3.33	22.86
High	ALVDTLKFVTQAEGAK		3.55583e-07	0	1	1	5	P04114	1	1690.94	0	1.36845e+07	13066234	1.18094e+07	1.58918e+07	13066234	1.35512e+07	1.41697e+07	1.5109e+06	0.106629	3		High	High	High	0	6.133e-10	4.55	20.7
High	ALTDMPQMR	1xOxidation [M]	0.0106175	0	1	1	9	P02671	0	1078.5	0	51426616	53602812	54264012	5.97213e+07	53602812	6.22674e+07	5.85305e+07	4.45334e+06	0.0760858	3		High	High	High	0.0001982	0.001758	2.43	23.16
High	ALTDMPQMR		0.00755178	0	1	1	9	P02671	0	1062.51	0	533925280	468973600	521212224	6.20043e+08	468973600	5.98086e+08	5.62368e+08	8.16232e+07	0.145142	3		High	High	High	0	0.0005099	2.95	22.9
High	ALSNVEGFER		0.00579474	0	1	1	3	P08514	0	1121.56	0	3.3299e+06	3069974	3.26329e+06	3.86699e+06	3069974	3.74459e+06	3.56052e+06	429210	0.120547	3		High	High	High	0	0.000542	2.98	22.75
High	ALRDFALQNPSAVPR		0.000396954	0	1	1	4	P35858	1	1654.9	0	11889996	12094309	11184670	1.38078e+07	12094309	1.28343e+07	1.29121e+07	859374	0.0665556	3		High	High	High	0	1.355e-05	4.38	20.2
High	AIQLTYNPDESSKPNMIDAATLKSR		3.49242e-08	0	1	1	4	P02679	1	2763.4	0	14280943	16022863	1.2608e+07	1.65844e+07	16022863	1.44675e+07	1.56916e+07	1.09662e+06	0.0698861	3		High	High	High	0	1.505e-08	6.69	20.73
High	AIQLTYNPDESSKPNMIDAATLK	1xOxidation [M16]	7.00029e-06	0	1	1	5	P02679	0	2536.26	0	18518096	20479286	23717496	2.15049e+07	20479286	2.72156e+07	2.30666e+07	3.62953e+06	0.15735	3		High	High	High	0	4.179e-07	5.67	23.45
High	AIQLTYNPDESSKPNMIDAATLK		6.96173e-10	0	1	1	24	P02679	0	2520.27	0	3.89526e+08	3.39171e+08	3.55237e+08	4.52353e+08	3.39171e+08	4.07631e+08	3.99718e+08	5.70046e+07	0.142612	3		High	High	High	0	9.899e-12	6.03	23.34
High	ALPAPIEKTISK		0.00134621	0	2	2	4	P01857; P01860	1	1267.76	0	36555948	52100234	35729216	4.24521e+07	52100234	4.09989e+07	4.51838e+07	6.03375e+06	0.133538	3	Shared	High	High	High	0	6.348e-05	3.28	18.91
High	ALNHLPLEYNSALYSR		3.09807e-05	0	1	1	5	P13671	0	1860.96	0	19684066	25197138	19927762	2.2859e+07	25197138	2.28669e+07	2.3641e+07	1.34766e+06	0.0570053	3		High	High	High	0	3.936e-07	5.52	20.05
High	AINEKLGQYASPTAKR		1.72993e-05	0	2	2	3	P0C0L4; P0C0L5	2	1746.95	0	6.3739e+06	10311583	9669987	7.40196e+06	10311583	1.10962e+07	9.60325e+06	1.94632e+06	0.202673	3	Shared	Peak Found	High	High	0	1.256e-07	5.49	17.11
High	AHYGGFTVQNEANKYQISVNKYR		4.13325e-10	0	1	1	10	P02675	2	2687.33	0	8.00084e+07	153203143	142170331	9.29132e+07	153203143	1.63139e+08	1.36418e+08	3.80028e+07	0.278575	3		High	High	High	0	1.954e-12	8.51	16.54
High	AHYGGFTVQNEANKYQISVNK		3.75072e-10	0	1	1	8	P02675	1	2368.17	0	9.61894e+07	1.35701e+08	99021626	1.11704e+08	1.35701e+08	1.13626e+08	1.20344e+08	1.33341e+07	0.110801	3		High	High	High	0	5.131e-14	8.8	18.09
High	AHYGGFTVQNEANK		6.85862e-06	0	1	1	6	P02675	0	1535.72	0	2.20376e+07	2.73436e+07	18747102	2.55921e+07	2.73436e+07	2.15121e+07	2.48159e+07	2.99221e+06	0.120576	3		High	High	High	0	7.144e-08	5.04	18.87
High	AHVSFKPTVAQQR		4.38571e-05	0	1	1	10	P19823	0	1468.8	0	9.5443e+07	2.88692e+07	1.00418e+08	1.10837e+08	2.88692e+07	1.15228e+08	8.49782e+07	4.86414e+07	0.572398	3		High	High	High	0	4.468e-07	3.99	15.94
High	AETGDKVYVHLK		0.000767428	0	1	1	6	P00450	1	1359.73	0	21888487	30563574	30193541	2.54189e+07	30563574	3.46468e+07	3.02098e+07	4.62408e+06	0.153066	3		High	High	High	0	2.254e-05	3.99	16.65
High	AEKSHDELPR		0.00242205	0	1	1	1	P04114	1	1181.59	0	2274263	2494305	1.98312e+06	2.64108e+06	2494305	2.27561e+06	2.47033e+06	183914	0.0744491	3		High	Peak Found	Peak Found	0	0.0001085	3.96	16.34
High	AEFQDALEKLNMGITDLQGLR		8.6306e-08	0	2	2	35	P0C0L4; P0C0L5	1	2362.21	0	1571720	2.91478e+06	1.77053e+06	1.82523e+06	2.91478e+06	2.03166e+06	2.25722e+06	578740	0.256395	3	Shared	High	High	High	0	5.725e-09	5.74	29.67
High	AEFAEVSKLVTDLTK		5.43487e-07	0	1	1	11	P02768	1	1650.89	0	69952222	72020083	66638566	8.1235e+07	72020083	7.64671e+07	7.6574e+07	4.60838e+06	0.0601821	3		High	High	High	0	2.046e-08	5.42	21.33
High	AEATTLHVAPQGTAMAVSTFR		8.39048e-09	0	1	1	3	P07360	0	2159.09	0	5453691	6792600	6.90624e+06	6.33333e+06	6792600	7.92484e+06	7.01692e+06	819124	0.116735	3		High	High	High	0	3.623e-12	7.07	21.76
High	AEAQAQYSAAVAK		0.000428581	0	1	1	6	Q14624	0	1307.66	0	14607272	16122926	13518329	1.69633e+07	16122926	1.55121e+07	1.61995e+07	728608	0.0449773	3		High	High	High	0	2.457e-05	4.08	23.97
High	AEAGVPAEFSIWTR		0.000102454	0	1	1	3	P21333	0	1533.77	0	903713	768199	820248	1.04947e+06	768199	941226	919633	141875	0.154274	3		High	High	High	0	3.519e-06	3.84	25.55
High	ADSSPVKAGVETTTPSK		1.99082e-06	0	1	2	8	P0DOY2	1	1674.85	0	3.578e+07	34279345	2.84147e+07	4.1551e+07	34279345	3.26056e+07	3.61453e+07	4.75569e+06	0.131571	3		High	High	High	0	4.817e-07	5.36	21.53
High	ADLFYDVEALDLESPK		7.53806e-07	0	1	1	3	P04196	0	1824.89	0	5051438	4719912	4381147	5.8662e+06	4719912	5.02732e+06	5.20448e+06	593322	0.114002	3		High	High	High	0	7.693e-08	4.76	41.87
High	ADGSYAAWLSR		0.000567677	0	2	2	5	P0C0L4; P0C0L5	0	1196.57	0	3.60456e+06	3.97866e+06	3.83664e+06	4.18595e+06	3.97866e+06	4.40251e+06	4.18904e+06	211940	0.050594	3	Shared	High	High	High	0	1.825e-05	3.86	24.53
High	AAVYHHFISDGVRK		6.14536e-05	0	1	1	42	P01024	1	1599.84	0	8.19071e+07	1.64263e+08	1.61492e+08	9.51181e+07	1.64263e+08	1.8531e+08	1.48231e+08	4.71853e+07	0.318324	3		High	High	High	0	8.943e-07	4.96	15.11
High	AAVYHHFISDGVR		0.00182899	0	1	1	3	P01024	0	1471.74	0	16367354	26513172	23416756	1.90073e+07	26513172	2.68705e+07	2.41303e+07	4.44027e+06	0.184012	3		High	High	High	0	0.0001021	4.64	16.27
High	AATVGSLAGQPLQER		2.14419e-05	0	1	1	10	P02649	0	1497.8	0	4.11843e+07	3.59644e+07	4.10325e+07	4.7827e+07	3.59644e+07	4.70843e+07	4.36252e+07	6.64489e+06	0.152317	3		High	High	High	0	4.107e-06	4.55	24.64
High	AASGTTGTYQEWK		7.46277e-05	0	1	1	6	P04114	0	1399.65	0	10153108	8935107	9061369	1.17907e+07	8935107	1.03978e+07	1.03746e+07	1.42795e+06	0.13764	3		High	High	High	0	1.433e-05	4.44	23.36
High	AASGTQNNVLRGEPFIR		0.000455687	0	1	1	3	P10643	1	1829.96	0	4300973	5046390	3.73839e+06	4.99469e+06	5046390	4.28977e+06	4.77695e+06	422703	0.0884881	3		High	High	High	0	2.708e-05	4.19	19.84
High	AASGTQNNVLR		0.00204647	0	1	1	1	P10643	0	1130.59	0	1.40573e+06	1849711	1.59306e+06	1.63247e+06	1849711	1.82802e+06	1.77007e+06	119657	0.0676002	3		High	Peak Found	Peak Found	0	8.652e-05	2.97	22.03
High	AAPSVTLFPPSSEELQANK		2.64356e-07	0	1	4	24	P0DOY2	0	1986.02	0	2.26202e+07	2.26523e+07	2.14422e+07	2.62686e+07	2.26523e+07	2.46047e+07	2.45085e+07	1.81007e+06	0.0738548	3		High	High	High	0	1.218e-08	5	26.78
High	AAISGENAGLVR		0.000338793	0	1	1	8	P19827	0	1157.63	0	5.32164e+07	5.53202e+07	5.03234e+07	6.17998e+07	5.53202e+07	5.77456e+07	5.82885e+07	3.27375e+06	0.0561645	3		High	High	High	0	1.61e-05	3.61	22.8
High	AALKTASDFITK		0.000651663	0	1	1	3	P06396	1	1265.71	0	5363113	5.53581e+06	4.53877e+06	6.22814e+06	5.53581e+06	5.20819e+06	5.65738e+06	520730	0.0920442	3		High	High	High	0	4.45e-05	4.15	18.75
High	AALGKLPQQANDYLNSFNWER		1.46471e-08	0	1	1	3	P04114	1	2435.21	1	15008069	15703915	14788486	1.74288e+07	15703915	1.69696e+07	1.67008e+07	893301	0.0534886	3		High	High	High	0	7.733e-12	6.77	21.76
High	AADDTWEPFASGK		8.09873e-05	0	1	1	3	P02766	0	1394.62	0	1.24705e+06	1.13266e+06	1.16311e+06	1.44819e+06	1.13266e+06	1.33466e+06	1.30517e+06	159819	0.122451	3		High	High	High	0	1.04e-06	3.97	26.57
High	AEVDDVIQVR		0.00179201	0	1	1	3	P12259	0	1143.6	0	2.15205e+06	2.36941e+06	2.22934e+06	2.49916e+06	2.36941e+06	2.55815e+06	2.47557e+06	96555.1	0.0390031	3		High	High	High	0	7.187e-05	3.11	24.84
High	ANLQIDQINTDLNLER		2.10079e-05	0	1	1	2	P35579	0	1869.97	0										0	Not Reliable	Not Found	High	High	0	1.637e-07	4.71
High	AFGPGLQGGSAGSPAR		0.000139223	0	1	1	3	P21333	0	1429.72	0	2.72474e+06	3.01484e+06	2.61807e+06	3.16421e+06	3.01484e+06	3.0042e+06	3.06109e+06	89469.2	0.0292279	3		High	High	High	0	1.423e-05	4.29	23.96
High	AFIQLWAFDAVK		0.000262395	0	1	1	5	P02760	0	1408.76	0	13434657	12498440	13306740	1.56016e+07	12498440	1.52693e+07	1.44564e+07	1.7038e+06	0.117858	3		High	High	High	0	6.348e-06	3.97	23.81
High	AHVDALRTHLAPYSDELRQR		1.59376e-07	0	1	1	27	P02647	2	2348.22	0	3.46306e+08	5.83307e+08	7.79639e+08	4.02162e+08	5.83307e+08	8.94627e+08	6.26699e+08	2.49083e+08	0.397453	3		High	High	High	0	2.045e-10	5.92	15.81
High	AHVDALRTHLAPYSDELR		2.27936e-07	0	1	1	18	P02647	1	2064.06	0	2.25258e+08	344003452	349234281	2.6159e+08	344003452	4.00743e+08	3.35445e+08	6.99699e+07	0.208588	3		High	High	High	0	8.457e-09	5.65	16.6
High	AHLDIAGSLEGHLR		0.000257085	0	1	1	1	P04114	0	1488.79	0	2.09077e+06	1.87927e+06	2.08027e+06	2.428e+06	1.87927e+06	2.38709e+06	2.23145e+06	305685	0.13699	3		Peak Found	High	Peak Found	0	5.063e-06	4.25	16.85
High	AGVETTTPSKQSNNKYAASSYLSLTPEQWK		5.07301e-06	0	1	2	3	P0DOY2	2	3286.62	0	15464329	16988692	12255431	1.79586e+07	16988692	1.4063e+07	1.63368e+07	2.02799e+06	0.124137	3		High	High	High	0	2.337e-08	4.96	20.13
High	AGVETTTPSK		0.00451392	0	1	2	3	P0DOY2	0	990.51	0	32929900	30515298	30924506	3.82412e+07	30515298	3.54855e+07	3.47474e+07	3.91551e+06	0.112685	3		High	High	High	0	0.0005982	3.04	22.61
High	AGTLDLSLTVQGK		0.000824338	0	1	1	2	P07996	0	1302.73	0	949014	1.02468e+06	1.08291e+06	1.10208e+06	1.02468e+06	1.24263e+06	1.12313e+06	110486	0.0983728	3		Peak Found	High	High	0	2.494e-05	3.83	25.02
High	AGQSAAGAAPGGGVDTR		0.00507555	0	1	1	1	P21333	0	1442.7	0	269523	350172	295455	312995	350172	339031	334066	19079.4	0.0571125	3		Peak Found	High	Peak Found	0	0.0002972	3.87	25.43
High	AGLLRPDYALLGHR		1.00116e-05	0	1	1	3	Q96PD5	0	1551.88	0										0	Not Reliable	High	High	High	0	5.915e-08	5.02
High	AGKEPGLQIWR		0.000494513	0	1	1	6	P06396	1	1254.7	0	4.73264e+07	70952176	46658265	5.49598e+07	70952176	5.35399e+07	5.98173e+07	9.66921e+06	0.161646	3		High	High	High	0	1.336e-05	4.84	17.98
High	AGGPGLERAEAGVPAEFSIWTR		5.80938e-05	0	1	1	2	P21333	1	2271.15	0	1756252	1.81375e+06	1604141	2.03952e+06	1.81375e+06	1.84073e+06	1.898e+06	123299	0.0649625	3		Peak Found	High	High	0	6.581e-07	4.73	22.1
High	AGFEWNEDGAGTTPSPGLQPAHLTFPLDYHLNQPFIFVLR		1.41728e-05	0	1	1	1	P36955	0	4453.2	0	835453			970205			970205			1		High	Not Found	Not Found	0	9.542e-08	6.96	40.37
High	AGFAGDDAPR		0.00451392	0	1	10	6	P60709	0	976.448	0	25000074	22204022	22674780	2.90324e+07	22204022	2.60191e+07	2.57518e+07	3.42202e+06	0.132885	3		High	High	High	0	0.0006368	2.41	23.28
High	AGDFLEANYMNLQR	1xOxidation [M10]	7.27446e-05	0	1	1	9	P01024	0	1657.76	0	4.81885e+06	5.78841e+06	5.9148e+06	5.5961e+06	5.78841e+06	6.78717e+06	6.05723e+06	639423	0.105564	3		High	High	High	0	8.622e-05	4.13	26.09
High	AGDFLEANYMNLQR		2.8989e-05	0	1	1	16	P01024	0	1641.77	0	106621746	129701284	122066040	1.23819e+08	129701284	1.40069e+08	1.31197e+08	8.22778e+06	0.0627134	3		High	High	High	0	3.693e-06	4.33	26.02
High	AGALNSNDAFVLKTPSAAYLWVGTGASEAEKTGAQELLR		9.90165e-14	0	1	1	10	P06396	2	4007.05	0	5.61104e+06	6.53816e+06	9228650	6.51605e+06	6.53816e+06	1.05898e+07	7.88133e+06	2.34561e+06	0.297616	3		High	High	High	0	8.438e-16	10.27	23.11
High	AGALNSNDAFVLKTPSAAYLWVGTGASEAEK		2.67072e-07	0	1	1	1	P06396	1	3138.57	0	1.09851e+06	1.31447e+06	1.16088e+06	1.27569e+06	1.31447e+06	1.3321e+06	1.30742e+06	28857.5	0.022072	3		High	Peak Found	Peak Found	0	4.144e-10	6.16	24.33
High	AGALNSNDAFVLK		0.000363922	0	1	1	5	P06396	0	1319.7	0	60978820	64676204	64034312	7.08142e+07	64676204	7.34787e+07	6.96564e+07	4.51403e+06	0.0648042	3		High	High	High	0	8.129e-06	4	23.76
High	AFWLDVSHNRLEALPNSLLAPLGR		7.14489e-06	0	1	1	2	P35858	1	2689.46	0	4556752	5.20541e+06	3.70774e+06	5.29172e+06	5.20541e+06	4.25459e+06	4.91724e+06	575495	0.117036	3		High	High	Peak Found	0	3.736e-08	5.46	20.33
High	AFWLDVSHNR		0.00311037	0	1	1	2	P35858	0	1244.62	0		970599	996097		970599	1.14301e+06	1.0568e+06	121914	0.115361	2		High	Peak Found	High	0	0.000153	2.69	18.96
High	AFPALTSLDLSDNPGLGER		2.24468e-07	0	1	1	7	P08571	0	1973	0	696995	855851	972343	809415	855851	1.11575e+06	927006	165100	0.1781	3		High	High	High	0	5.89e-08	4.95	28.68
High	AFIQLWAFDAVKGK		0.000122523	0	1	1	1	P02760	1	1593.88	0	2.00249e+06	2.49321e+06	2.2732e+06	2.32548e+06	2.49321e+06	2.60847e+06	2.47572e+06	142303	0.0574797	3		Peak Found	High	Peak Found	0	1.825e-06	3.48	19.95
High	AFKAWAVAR		0.00668314	0	1	1	3	P02768	1	1019.58	0	51752584	83879704	91658664	6.00999e+07	83879704	1.05177e+08	8.30523e+07	2.25501e+07	0.271517	3		High	High	High	0.0001982	0.001086	2.97	16.85
High	ANLQSVPHASASRPR		0.000377177	0	1	1	6	O14791	0	1590.85	0	12783153	23156032	16260898	1.4845e+07	23156032	1.86592e+07	1.88867e+07	4.1602e+06	0.220271	3		High	High	High	0	1.234e-05	4.93	16.49
High	ANLSSQALQMSLDYGFVTPLTSMSIR		3.5377e-07	0	1	1	9	P19827	0	2830.41	0	278662	729896	524228	323608	729896	601546	551683	207683	0.376453	3		High	High	High	0	2.467e-08	5.73	31.66
High	ANPTVTLFPPSSEELQANK		1.04552e-06	0	1	2	15	B9A064	0	2043.04	0	6345434	6.21792e+06	5.95419e+06	7.3689e+06	6.21792e+06	6.83237e+06	6.8064e+06	575930	0.0846159	3		High	High	High	0	1.302e-08	5.14	27.01
High	DHHHPHKPHEHGPPPPPDER		2.02696e-05	0	1	1	9	P04196	0	2350.1	0	450580	467735	378798	523255	467735	434667	475219	44765.6	0.0941999	3		High	High	High	0	9.163e-06	3.77	13.34
High	DHAVDLIQKGYMR		5.19151e-05	0	2	2	2	P0C0L4; P0C0L5	1	1545.78	0	2.86134e+06	3.48664e+06	3.20061e+06	3.32286e+06	3.48664e+06	3.67267e+06	3.49405e+06	175024	0.0500921	3	Shared	High	Peak Found	High	0	1.185e-06	4.98	18.57
High	DHAVDLIQK		0.00831841	0	2	2	3	P0C0L4; P0C0L5	0	1038.56	0	14157634	12395072	9248825	1.64412e+07	12395072	1.06129e+07	1.31497e+07	2.9865e+06	0.227115	3	Shared	High	High	High	0	0.0005812	3.71	20.52
High	DGYLFQLLR		0.00401429	0	1	1	12	P04196	0	1124.61	0	5.58107e+07	6.01569e+07	5.80968e+07	6.48126e+07	6.01569e+07	6.66654e+07	6.38783e+07	3.35332e+06	0.0524954	3		High	High	High	0	0.0004374	2.66	26.54
High	DGFVQDEGTMFPVGK		0.000101412	0	1	1	6	P10643	0	1626.75	0	371145	526838	523391	431008	526838	600586	519478	85028.1	0.16368	3		High	High	High	0	3.181e-06	3.43	31.11
High	DFYVDENTTVR		0.00289587	0	1	1	3	P29622	0	1358.62	0	356093	438600	393933	413528	438600	452034	434721	19544	0.0449576	3		High	High	High	0	0.0003387	2.65	29
High	DFSALESQLQDTQELLQEENRQK		2.5247e-07	0	1	1	1	P35579	1	2749.33	0	143064	331312	185298	166139	331312	212627	236693	85175.4	0.359856	3		Peak Found	High	Peak Found	0	3.818e-10	5.29	33.54
High	DFHINLFQVLPWLKEK		0.000225095	0	1	2	6	B4E1Z4	1	2027.11	0	15017681	14998499	8520667	1.74399e+07	14998499	9.77738e+06	1.40719e+07	3.9144e+06	0.278171	3		High	High	High	0	4.333e-06	3.47	19.48
High	DFHINLFQVLPWLK		0.00515377	0	1	2	1	B4E1Z4	0	1769.97	0	1.28347e+06	792547	874451	1.49048e+06	792547	1.00342e+06	1.09548e+06	357960	0.326759	3		High	Peak Found	Peak Found	0	0.0003033	3.43	23.62
High	DFDFVPPVVR		0.00743733	0	1	1	9	P01024	0	1190.62	0	6.84496e+06	7.14705e+06	7692609	7.949e+06	7.14705e+06	8.82719e+06	7.97441e+06	840359	0.105382	3		High	High	High	0	0.0004981	2.53	27.86
High	DFALQNPSAVPR		0.000388922	0	1	1	6	P35858	0	1314.68	0	3.08352e+06	3.34341e+06	2950076	3.58087e+06	3.34341e+06	3.38518e+06	3.43649e+06	126773	0.0368904	3		High	High	High	0	5.644e-05	3.8	27.7
High	DFALLSLQVPLKDAK		4.6157e-05	0	2	2	4	P0C0L4; P0C0L5	1	1657.95	0	2.96119e+06	2.82655e+06	2.77397e+06	3.4388e+06	2.82655e+06	3.1831e+06	3.14948e+06	307508	0.0976376	3	Shared	High	High	High	0	2.187e-06	4.07	23.13
High	DAVEKPQEFTIVAFVK		0.000692873	0	1	1	2	P04114	0	1820.98	0	1.71789e+06	1.95036e+06	1.78786e+06	1.99497e+06	1.95036e+06	2.05155e+06	1.99896e+06	50711.7	0.025369	3		High	High	Peak Found	0	1.97e-05	2.31	23.23
High	DASGVTFTWTPSSGK		5.12513e-06	0	1	1	4	P01876	0	1540.73	0		9495677	10392361		9495677	1.19251e+07	1.07104e+07	1.71788e+06	0.160394	2		Not Found	High	High	0	2.895e-08	4.3	29.38
High	DAQYAPGYDKVKDISEVVTPR		1.92557e-07	0	1	2	10	B4E1Z4	2	2351.19	0	42581040	48139138	45668216	4.9449e+07	48139138	5.24038e+07	4.99973e+07	2.18456e+06	0.0436935	3		High	High	High	0	4.759e-09	6.31	21.69
High	DAQYAPGYDKVK		0.000523108	0	1	2	6	B4E1Z4	1	1354.66	0	1.28366e+07	12339512	11624292	1.4907e+07	12339512	1.33388e+07	1.35284e+07	1.29421e+06	0.0956662	3		High	High	High	0	2.352e-05	3.57	21.22
High	DAPDHQELNLDVSLQLPSR		9.1074e-07	0	1	1	8	P01024	0	2147.07	0	17863130	16398552	15010025	2.07443e+07	16398552	1.72238e+07	1.81222e+07	2.30798e+06	0.127356	3		High	High	High	0	6.835e-09	6.07	26.6
High	DALSSVQESQVAQQAR		2.53143e-06	0	1	1	26	P02656	0	1716.85	0	1.42434e+08	168386645	153685213	1.65408e+08	168386645	1.76352e+08	1.70049e+08	5.65826e+06	0.0332743	3		High	High	High	0	1.261e-07	4.88	29.94
High	DAHKSEVAHRFK		0.000117614	0	1	1	5	P02768	2	1424.74	0	766189	1.95607e+06	837225	889769	1.95607e+06	960707	1.26885e+06	596207	0.469881	3		High	High	High	0	5.708e-06	4.66	14.32
High	DAGTIAGLNVMR		0.000696423	0	1	1	3	P11021	0	1217.63	0	332709	349429	357770	386373	349429	410537	382113	30776.3	0.0805424	3		High	High	High	0	1.981e-05	3.13	27.53
High	DAGTIAGLNVLR		0.00344459	0	1	1	3	P11142	0	1199.67	0	311344	295598	362962	361562	295598	416495	357885	60532.4	0.169139	3		High	High	High	0	0.0005452	3.13	27.37
High	DKDQEVLLQTFLDDASPGDKR		1.59735e-10	0	1	1	5	P04114	2	2390.18	0	645924	955433	835656	750107	955433	958907	888149	119560	0.134617	3		High	High	High	0	2.585e-13	7.22	25.91
High	CFKEHSSLAFWK	1xCarbamidomethyl [C1]	0.000567677	0	1	1	1	P02749	1	1539.74	0	1.19912e+06	1.25292e+06	1.08489e+06	1.39252e+06	1.25292e+06	1.2449e+06	1.29678e+06	83013.8	0.0640154	3		High	Peak Found	Peak Found	0	1.491e-05	3.26	15.95
High	DKFSEFWDLDPEVRPTSAVAA		0.0104569	0	1	1	23	P02656	1	2380.15	0	1.06811e+06	949577	2.21894e+06	1.24038e+06	949577	2.54621e+06	1.57872e+06	850390	0.538657	3		High	High	High	0	0.0008257	4.29	36.22
High	DKIGVELTGR		0.0111141	0	1	1	1	P04114	1	1087.61	0	3728745	2.84264e+06	2.59837e+06	4.33016e+06	2.84264e+06	2.9816e+06	3.3848e+06	821650	0.242747	3		High	Peak Found	Peak Found	0	0.0008567	2.65	20.59
High	DNDGWLTSDPR		0.00266876	0	1	1	8	P02675	0	1275.56	0	958736	1.12409e+06	928894	1.11337e+06	1.12409e+06	1.0659e+06	1.10112e+06	30972	0.0281277	3		High	High	High	0	0.0001239	3.12	30.34
High	DMPASEDLQDLQKK		6.87675e-05	0	1	1	1	P49908	1	1617.78	0	1.55098e+06	1.50097e+06	1.30338e+06	1.80114e+06	1.50097e+06	1.49561e+06	1.59924e+06	174872	0.109347	3		Peak Found	High	Peak Found	0	8.289e-07	4.09	23.58
High	DMPASEDLQDLQK		0.000190158	0	1	1	14	P49908	0	1489.68	0	2.71605e+06	3.0721e+06	2.51102e+06	3.15413e+06	3.0721e+06	2.88137e+06	3.03587e+06	139942	0.0460963	3		High	High	High	0	3.351e-06	3.64	30.91
High	DLYANTVLSGGTTMYPGIADR		6.6501e-08	0	1	2	15	P60709	0	2215.07	0	1.58706e+06	1.89876e+06	1.93243e+06	1.84304e+06	1.89876e+06	2.21744e+06	1.98641e+06	202006	0.101694	3		High	High	High	0	7.506e-10	6.02	33.12
High	DLTSLGHNENQQGSFSSQGGSSFSVPIFYSSK		1.45367e-07	0	1	1	2	P13671	0	3392.57	0	479940	491037	578314	557351	491037	663609	570666	87053	0.152546	3		High	Peak Found	High	0	1.619e-09	5.33	27.57
High	DLRDKVNSFFSTFK		1.27955e-05	0	1	1	3	P06727	2	1703.88	0	8736762	10021501	6885334	1.01459e+07	10021501	7.90085e+06	9.35609e+06	1.26182e+06	0.134866	3		High	High	High	0	8.266e-08	5.43	19.11
High	DLQFVEVTDVK		0.00270995	0	1	1	3	P02751	0	1292.67	0	517866	558269	575260	601393	558269	660105	606589	51116.7	0.084269	3		High	High	High	0	0.0002223	3.25	28.5
High	DIPTNSPELEETLTHTITK		2.81769e-08	0	1	1	15	P01042	0	2139.08	0	82658651	70518037	79543226	9.59909e+07	70518037	9.1275e+07	8.5928e+07	1.35521e+07	0.157715	3		High	High	High	0	2.69e-09	6.31	24.6
High	DLMEKVKSPELQAEAK		8.13875e-07	0	1	1	6	P02652	2	1815.95	0	1.46198e+07	1.77299e+07	1.17456e+07	1.69778e+07	1.77299e+07	1.34779e+07	1.60619e+07	2.26916e+06	0.141276	3		High	High	High	0	1.905e-09	5.59	19.58
High	DLLPSRDRQHLPLIK		0.005884	0	1	1	6	P02671	2	1801.04	0	17258947	2.87259e+07	2.62431e+07	2.00427e+07	2.87259e+07	3.01136e+07	2.62941e+07	5.45814e+06	0.207581	3		High	High	High	0	0.0003653	3.62	16.62
High	DLKVEDIPLAR		0.00358811	0	1	1	13	P04114	1	1268.72	0	140995444	154365648	135623980	1.63737e+08	154365648	1.55627e+08	1.5791e+08	5.08564e+06	0.0322059	3		High	High	High	0	0.000387	3.18	22.23
High	DLHLSDVFLK		0.00418149	0	1	1	3	P13671	0	1186.65	0	6214799	6288229	6041558	7.2172e+06	6288229	6.93262e+06	6.81268e+06	475958	0.0698634	3		High	High	High	0	0.0002983	4.2	21.11
High	DIFTGLIGPMK		0.00239745	0	1	1	3	P00450	0	1191.64	0	599664	614562	663675	696386	614562	761560	690836	73655.9	0.106618	3		High	High	High	0	0.000155	2.65	26.99
High	DLDQASLAAVSQQLAPR		0.00153742	0	1	1	2	Q9Y490	0	1782.93	0	253657	295662	286118	294570	295662	328317	306183	19176.4	0.0626307	3		High	Peak Found	High	0	5.84e-05	3.4	31.81
High	DICEEQVNSLPGSITK	1xCarbamidomethyl [C3]	6.55025e-06	0	1	1	4	P01024	0	1789.86	0	209604		229478	243412		263324	253368	14079.9	0.0555709	2		High	Not Found	High	0	9.517e-08	3.72	30.47
High	DLATVYVDVLKDSGRDYVSQFEGSALGK		1.01104e-09	0	1	1	217	P02647	2	3032.52	0	52151212	4.1794e+07	3.76257e+07	6.05628e+07	4.1794e+07	4.31751e+07	4.85106e+07	1.04603e+07	0.215629	3		High	High	High	0	1.476e-11	8.26	37.58
High	DLATVYVDVLKDSGR		4.0929e-06	0	1	1	13	P02647	1	1650.87	0	111808996	103200716	117050432	1.29843e+08	103200716	1.34314e+08	1.22453e+08	1.68218e+07	0.137374	3		High	High	High	0	6.378e-07	4.56	24.65
High	DLATVYVDVLK		0.00178288	0	1	1	19	P02647	0	1235.69	0	9.70901e+07	1.04323e+08	1.10505e+08	1.1275e+08	1.04323e+08	1.26803e+08	1.14626e+08	1.13566e+07	0.0990755	3		High	High	High	0	0.0002641	3.32	28.32
High	DIAPTLTLYVGK		0.00142403	0	2	2	6	P00739; P00738	0	1290.73	0	1.9738e+06	2.04909e+06	1.84685e+06	2.29215e+06	2.04909e+06	2.11924e+06	2.15349e+06	125101	0.0580923	3	Shared	High	High	High	0	9.763e-05	2.85	28.37
High	DKVNSFFSTFKEK		2.44894e-05	0	1	1	3	P06727	2	1576.8	0	9790348	12234651	8704012	1.13695e+07	12234651	9.98776e+06	1.11973e+07	1.1333e+06	0.101212	3		High	High	High	0	2.898e-06	4.36	18
High	DKVNSFFSTFK		0.000775311	0	1	1	7	P06727	1	1319.66	0	32344667	38132251	26507636	3.75616e+07	38132251	3.04172e+07	3.53704e+07	4.29902e+06	0.121543	3		High	High	High	0	7.193e-05	3.36	20.32
High	DKHADPDFTR		0.00103743	0	1	1	3	P19823	1	1201.56	0	5632360	5018347	3.74576e+06	6.54082e+06	5018347	4.29822e+06	5.28579e+06	1.14497e+06	0.216613	3		High	High	High	0	3.416e-05	3.76	18.38
High	DNENVVNEYSSELEKHQLYIDETVNSNIPTNLR		5.80587e-11	0	1	1	21	P02675	1	3876.85	0	2.27578e+07	2.14175e+07	2.22543e+07	2.64285e+07	2.14175e+07	2.55366e+07	2.44608e+07	2.67309e+06	0.10928	3		High	High	High	0	4.996e-14	9	41.14
High	AYYENSPQQVFSTEFEVK		3.4043e-08	0	1	1	18	P01024	0	2166	0	1.52165e+07	17230365	18499316	1.76708e+07	17230365	2.12278e+07	1.87096e+07	2.19186e+06	0.117152	3		High	High	High	0	2.458e-11	5.62	27.24
High	AYKSELEEQLTPVAEETR		1.00609e-07	0	1	1	7	P02649	1	2093.04	0	2.31348e+07	2.4345e+07	2.12688e+07	2.68662e+07	2.4345e+07	2.44057e+07	2.52057e+07	1.43842e+06	0.0570674	3		High	High	High	0	5.303e-09	6.01	22.28
High	ASTPNGYDNGIIWATWK		1.72111e-05	0	1	1	3	P02679	0	1893.91	0	2.85277e+06	3.21406e+06	644029	3.3129e+06	3.21406e+06	739017	2.42199e+06	1.45834e+06	0.602123	3		High	Peak Found	High	0	6.222e-07	3.83	25.69
High	ASSIIDELFQDRFFTR		0.000154998	0	1	1	3	P10909	1	1944.98	0	1.05816e+06	1.50339e+06	1.95489e+06	1.22883e+06	1.50339e+06	2.24322e+06	1.65848e+06	524675	0.316359	3		Peak Found	High	High	0	8.336e-06	3.96	23.41
High	ASSIIDELFQDR		7.97549e-05	0	1	1	20	P10909	0	1393.7	0	2.26445e+06	1.98094e+06	1.96183e+06	2.62968e+06	1.98094e+06	2.25118e+06	2.28727e+06	325873	0.142472	3		High	High	High	0	1.017e-06	3.67	30.46
High	ASSLESGVPSR		0.00525993	0	1	1	1	P01602	0	1089.55	0	1.59657e+06	1.58969e+06	1.7283e+06	1.85408e+06	1.58969e+06	1.98321e+06	1.80899e+06	200595	0.110887	3		High	Peak Found	Peak Found	0	0.0003127	2.81	23.23
High	ASKPGWWLLNTEVGENQR		1.99611e-05	0	1	1	2	P12259	0	2085.05	0	3197175	3.53091e+06	2686451	3.71286e+06	3.53091e+06	3.08267e+06	3.44215e+06	324332	0.0942238	3		Peak Found	High	High	0	3.984e-07	5.75	20.33
High	ASGVPDRFSGSGSGTDFTLK		7.69518e-05	0	1	2	1	A0A087WW87	1	1985.96	0	3.99107e+06	5.0518e+06	4.48141e+06	4.6348e+06	5.0518e+06	5.14237e+06	4.94299e+06	270716	0.0547677	3		High	Peak Found	Peak Found	0	9.701e-07	3.92	21.74
High	ASEFLGYWEPR		0.000990809	0	1	1	3	P12259	0	1354.64	0	2.34812e+06	2.19085e+06	2567634	2.72685e+06	2.19085e+06	2.94633e+06	2.62135e+06	388636	0.148258	3		High	High	High	0	7.399e-05	3.92	23.89
High	ASAGLLGAHAAAITAYALTLTK		5.07196e-08	0	2	2	4	P0C0L4; P0C0L5	0	2085.17	0	13536927	14846233	16209875	1.57203e+07	14846233	1.86007e+07	1.63891e+07	1.96452e+06	0.119868	3	Shared	High	High	High	0	4.245e-11	8.54	21.07
High	ARVQVVAGKK		0.00675156	0	1	1	5	P01042	2	1055.67	0	1.42551e+06	2.68107e+06	1.71087e+06	1.65544e+06	2.68107e+06	1.96321e+06	2.0999e+06	526302	0.250632	3		High	High	High	0	0.0006836	3.32	15.02
High	ARVHVSEEGTEPEAMLQVLGPKPALPAGTEDTAKEDAANR		7.94957e-12	0	1	1	3	P06396	2	4185.09	0	8527817	9911782	7775137	9.90329e+06	9911782	8.92189e+06	9.57899e+06	569080	0.0594092	3		High	High	High	0	7.153e-15	10.18	19.21
High	ARPAKAAATQK		0.000417768	0	1	1	3	P02675	1	1112.65	0	1.50761e+06	2.82564e+06	1.50337e+06	1.75078e+06	2.82564e+06	1.7251e+06	2.10051e+06	628117	0.299031	3		High	High	High	0	9.833e-06	4.38	15.06
High	ARANLQSVPHASASRPR		0.00487271	0	1	1	4	O14791	1	1817.98	0	821357	1498107	1.47109e+06	953836	1498107	1.68806e+06	1.38e+06	381096	0.276156	3		High	High	High	0	0.0002816	4.67	15.23
High	ARAHVDALRTHLAPYSDELR		1.18803e-06	0	1	1	11	P02647	2	2291.2	0	2.59027e+07	3.97165e+07	54002744	3.00806e+07	3.97165e+07	6.19676e+07	4.39215e+07	1.63541e+07	0.372349	3		High	High	High	0	8.478e-08	5.48	15.54
High	ARAHVDALR		0.00103215	0	1	1	20	P02647	1	1008.57	0	1.23569e+08	2.05894e+08	2.14962e+08	1.435e+08	2.05894e+08	2.46666e+08	1.98687e+08	5.19594e+07	0.261514	3		High	High	High	0	3.395e-05	3.67	15.2
High	AQRQVVAGLNFR		0.00042206	0	1	1	3	P01042	1	1358.77	0	12907698	17318646	11227623	1.49896e+07	17318646	1.28836e+07	1.50639e+07	2.21847e+06	0.14727	3		High	High	High	0	2.062e-05	4.39	18.09
High	AQPVQVAEGSEPDGFWEALGGKAAYR		4.96829e-10	0	1	1	3	P06396	1	2733.33	0	3.5793e+06	2562875	2819846	4.15661e+06	2562875	3.23574e+06	3.31841e+06	800076	0.241102	3		High	High	High	0	1.008e-12	7.28	23.8
High	AQPVQVAEGSEPDGFWEALGGK		1.91535e-09	0	1	1	51	P06396	0	2272.09	0	1.45764e+07	16839239	1.67316e+07	1.69274e+07	16839239	1.91994e+07	1.76554e+07	1.33789e+06	0.0757783	3		High	High	High	0	1.644e-09	6.41	33.86
High	AQLGDLPWQVAIK		0.000156591	0	1	1	3	P05156	0	1438.81	0	2.48331e+06	2.60437e+06	2.34509e+06	2.88385e+06	2.60437e+06	2.69097e+06	2.7264e+06	143071	0.0524762	3		High	High	High	0	2.559e-06	3.55	24.09
High	AQGYSGLSVK		0.00451392	0	1	1	1	P07996	0	1009.53	0	2174156	2.19718e+06	1.89265e+06	2.52483e+06	2.19718e+06	2.1718e+06	2.29793e+06	196907	0.0856889	3		Peak Found	High	Peak Found	0	0.0002541	2.65	21.42
High	ANTVQEATFQMELPKK		5.02141e-06	0	1	1	5	Q14624	1	1834.94	0	4.52438e+06	5094676	3.54301e+06	5.25413e+06	5094676	4.06557e+06	4.80479e+06	645129	0.134268	3		High	High	High	0	2.297e-08	4.91	20.8
High	ANTVQEATFQMELPK		3.90888e-06	0	1	1	18	Q14624	0	1706.84	0	12657513	16168110	14384649	1.46991e+07	16168110	1.65062e+07	1.57911e+07	960748	0.0608409	3		High	High	High	0	1.638e-08	5.03	25.44
High	ASVQLLVQDSLNPAVK		9.41602e-06	0	1	1	2	P08514	0	1681.95	0	634404	642684	686954	736728	642684	788272	722562	73820.7	0.102165	3		Peak Found	High	High	0	5.427e-08	4.63	25.59
High	AYWDIMISNHQNSNR		1.02961e-06	0	1	2	6	A0A096LPE2	0	1848.84	0	49133846	4.90431e+07	38361259	5.70588e+07	4.90431e+07	4.40191e+07	5.00403e+07	6.57676e+06	0.131429	3		High	High	High	0	2.623e-09	4.78	20.52
High	ATEHLSTLSEK		0.00018536	0	1	1	22	P02647	0	1215.62	0	1666532640	1744361536	1177097120	1.93533e+09	1744361536	1.35071e+09	1.6768e+09	2.98111e+08	0.177786	3		High	High	High	0	0.0001213	4.3	18.21
High	ATEHLSTLSEKAKPALEDLRQGLLPVLESFK		2.88355e-07	0	1	1	4	P02647	2	3420.87	0	9932753	12772079	10443175	1.15348e+07	12772079	1.19834e+07	1.20968e+07	626364	0.0517794	3		High	High	High	0	4.588e-10	7.69	17.55
High	AWGPGLEGGVVGK		0.00270995	0	1	1	4	P21333	0	1226.65	0	5251887	4889685	4946271	6.09898e+06	4889685	5.67579e+06	5.55482e+06	613655	0.110473	3		High	High	High	0	0.0002067	3.3	23.58
High	AVVEVDESGTR		0.00223205	0	1	2	3	P05154	0	1161.57	0	2676410	2955341	2811225	3.10809e+06	2955341	3.22585e+06	3.09643e+06	135632	0.0438027	3		High	High	High	0	9.726e-05	2.65	24.85
High	AVSSAIAQLLGEVAQGNENYAGIAAR		1.77471e-05	0	1	1	2	Q9Y490	0	2573.33	0	154673	184916	158947	179621	184916	182391	182309	2648.35	0.0145267	3		Peak Found	High	High	0	1.302e-07	5.1	30.86
High	AVSMPSFSILGSDVR		3.06656e-05	0	1	1	6	P04114	0	1565.8	0	8757792	10412439	10204508	1.01704e+07	10412439	1.17096e+07	1.07641e+07	827678	0.0768923	3		High	High	High	0	1.04e-06	4.12	25.2
High	AVPPNNSNAAEDDLPTVELQGVVPR		0.00467796	0	1	1	1	P00488	0	2602.31	0	158345	162104		183884	162104		172994	15400.8	0.0890249	2		High	Peak Found	Not Found	0	0.0002667	2.79	30.67
High	AVMDDFAAFVEK	1xOxidation [M3]	0.000424223	0	1	1	7	P02768	0	1358.63	0	8680185	10773599	12419014	1.00802e+07	10773599	1.42507e+07	1.17015e+07	2.23471e+06	0.190976	3		High	High	High	0	1.006e-05	3.59	25.81
High	AVMDDFAAFVEK		0.000497047	0	1	1	64	P02768	0	1342.63	0	6.8956e+07	8.23395e+07	8.95123e+07	8.00781e+07	8.23395e+07	1.02714e+08	8.83773e+07	1.24676e+07	0.141073	3		High	High	High	0	6.066e-05	3.13	26.88
High	AVLYNYRQNQELK		4.20999e-05	0	1	1	6	P01024	1	1638.86	0	15751649	22390854	1.82513e+07	1.82923e+07	22390854	2.09432e+07	2.05421e+07	2.07852e+06	0.101183	3		High	High	High	0	7.193e-07	3.69	18.95
High	AVISPGFDVFAK		0.00191502	0	2	2	3	P06681; B4E1Z4	0	1250.68	0	15931305	18071166	16486741	1.85009e+07	18071166	1.89184e+07	1.84968e+07	423613	0.0229019	3	Shared	High	High	High	0	7.881e-05	2.92	23.74
High	AVFVDLEPTVIDEVR		0.00234898	0	1	3	2	P68363	0	1701.91	0	174022	164032	238559	202091	164032	273744	213289	55706.7	0.261179	3		Peak Found	High	High	0	0.0001041	2.65	28.89
High	AVFPSIVGRPR		0.00743733	0	1	9	5	P60709	0	1198.71	0	41437623	51553970	43797418	4.81212e+07	51553970	5.02571e+07	4.99774e+07	1.73339e+06	0.0346835	3		High	High	High	0	0.0005633	3.12	18.04
High	AVDAALKKYNSQNQSNNQFVLYR		3.33609e-06	0	1	1	3	P01042	2	2671.36	0	7.36693e+06	11237016	8656540	8.55516e+06	11237016	9.93329e+06	9.90849e+06	1.3411e+06	0.135348	3		High	High	High	0	1.314e-08	5.88	19.2
High	AVAEQIPLLVQGVR		0.000170805	0	1	1	3	Q9Y490	0	1492.88	0	1.51298e+06	1.77363e+06	1585826	1.75701e+06	1.77363e+06	1.81972e+06	1.78345e+06	32487.7	0.0182162	3		High	High	High	0	4.193e-06	4.3	24.89
High	ATWSGAVLAGR		0.00122795	0	1	1	3	P04217	0	1088.58	0	9016816	9926257	9813113	1.04712e+07	9926257	1.12604e+07	1.05526e+07	670813	0.0635684	3		High	High	High	0	4.297e-05	2.77	22.59
High	ATVVYQGERVK		0.00225496	0	1	1	1	P02749	1	1249.69	0	4.24018e+06	5.16088e+06	3.57749e+06	4.92409e+06	5.16088e+06	4.10513e+06	4.73003e+06	553980	0.11712	3		High	Peak Found	Peak Found	0	9.895e-05	3.19	18.14
High	ATVVYQGER		0.00658181	0	1	1	7	P02749	0	1022.53	0	203423184	208577200	174208608	2.36234e+08	208577200	1.99903e+08	2.14905e+08	1.89741e+07	0.0882908	3		High	High	High	0	0.0005121	2.93	22.01
High	ATNYNAGDRSTDYGIFQINSR		1.33269e-07	0	1	1	3	P61626	1	2363.1	0	4.87876e+06	3.9933e+06	4.98886e+06	5.66567e+06	3.9933e+06	5.72467e+06	5.12788e+06	983015	0.1917	3		High	High	High	0	3.171e-09	7.48	22.91
High	ATLDVDEAGTEAAAATSFAIK		7.46139e-07	0	1	1	7	P29622	0	2052.01	0	270944	714680	625871	314646	714680	718180	582502	231977	0.398242	3		High	High	High	0	3.287e-08	5.51	29.87
High	ATKEQLKAVMDDFAAFVEK		2.75333e-09	0	1	1	9	P02768	2	2141.09	0	2.09911e+07	23830318	17202420	2.43768e+07	23830318	1.97396e+07	2.26489e+07	2.5343e+06	0.111895	3		High	High	High	0	1.967e-10	6.94	19.09
High	ATGVLYDYVNKYHWEHTGLTLR		7.65296e-09	0	1	1	4	P04114	1	2636.33	0	13016814	2.17106e+07	24297184	1.51163e+07	2.17106e+07	2.78808e+07	2.15692e+07	6.38339e+06	0.295949	3		High	High	High	0	9.901e-11	8.04	16.86
High	ATGIPDRFSGSGSGTDFTLTISR		1.54184e-06	0	2	2	2	P01619; A0A0C4DH25	1	2343.16	0										0	No Quan Values	Peak Found	High	High	0	4.552e-09	4.89	23.35
High	ATEHLSTLSEKAKPALEDLR		5.50419e-08	0	1	1	10	P02647	1	2209.18	0	53270181	64025619	67028061	6.18623e+07	64025619	7.6914e+07	6.76006e+07	8.13782e+06	0.120381	3		High	High	High	0	1.531e-08	6.98	16.81
High	GHGLGHGHEQQHGLGHGHKFK		0.0078656	0	1	1	9	P01042	1	2255.11	0	708630	779745	818902	822927	779745	939682	847451	82740.9	0.097635	3		High	High	High	0	0.0005619	3.99	12.53
High	YYWGGQYTWDMAK	1xOxidation [M11]	3.62999e-05	0	1	1	9	P02675	0	1684.71	0	9.94468e+06	1.03744e+07	1.00926e+07	1.15487e+07	1.03744e+07	1.15812e+07	1.11681e+07	687530	0.061562	3		High	High	High	0	6.347e-07	3.8	24.76
High	GHMLENHVER		0.00130558	0	1	1	5	P19827	0	1221.58	0	1.66575e+07	2.56031e+07	2.80783e+07	1.93442e+07	2.56031e+07	3.22196e+07	2.57223e+07	6.4385e+06	0.250308	3		High	High	High	0	4.684e-05	3.73	15.54
High	KGGVASGFKHVVPNEVVVQR		6.51552e-08	0	1	1	8	P06396	2	2107.18	0	1.45357e+07	2.38291e+07	2.10821e+07	1.68802e+07	2.38291e+07	2.41915e+07	2.16336e+07	4.12059e+06	0.190471	3		High	High	High	0	1.158e-09	6.98	15.94
High	GQPLSPEKYVTSAPMPEPQAPGR		8.49927e-08	0	1	1	8	P01871	1	2437.22	0	60334168	63457736	63282212	7.00656e+07	63457736	7.26157e+07	6.8713e+07	4.72643e+06	0.068785	3		High	High	High	0	1.04e-08	6.45	22.86
High	KGGVASGFK		0.00181967	0	1	1	3	P06396	1	850.478	0	9743514	18370456	12230538	1.13151e+07	18370456	1.40344e+07	1.45733e+07	3.55843e+06	0.244174	3		High	High	High	0	7.342e-05	3.59	16.21
High	KGGETSEMYLIQPDSSVKPYR	1xOxidation [M8]	1.53806e-05	0	1	1	3	P02675	1	2401.17	0	5778445	7.46081e+06	6.16678e+06	6.71046e+06	7.46081e+06	7.07631e+06	7.08253e+06	375210	0.0529768	3		High	High	High	0	1.896e-07	4.46	19.41
High	GQPLSPEKYVTSAPMPEPQAPGR	1xOxidation [M15]	0.000141375	0	1	1	1	P01871	1	2453.21	0	2.52037e+06	2.81636e+06	3.0606e+06	2.92688e+06	2.81636e+06	3.51201e+06	3.08509e+06	373835	0.121175	3		High	Peak Found	Peak Found	0	2.228e-06	4.81	22.88
High	KGGETSEMYLIQPDSSVKPYR		2.09994e-09	0	1	1	15	P02675	1	2385.18	0	280739600	272197983	2.12566e+08	3.26021e+08	272197983	2.43918e+08	2.80712e+08	4.17085e+07	0.148581	3		High	High	High	0	3.545e-11	6.91	19.32
High	GQPREPQVYTLPPSREEMTK		3.37037e-06	0	2	2	7	P01859; P01860	2	2343.18	0	44339180	41814846	30876870	5.14908e+07	41814846	3.54309e+07	4.29122e+07	8.08597e+06	0.188431	3	Shared	High	High	High	0	4.666e-08	5.53	18.76
High	GWVTDGFSSLKDYWSTVKDK		1.15215e-06	0	1	1	5	P02656	2	2319.13	0	5.02317e+06	5.27374e+06	4.65796e+06	5.83337e+06	5.27374e+06	5.34496e+06	5.48402e+06	304626	0.0555479	3		High	High	High	0	1.218e-06	5.67	19.76
High	HINIDQFVR		0.00328997	0	1	1	2	P04114	0	1141.61	0	4904045	5655806	5.5953e+06	5.69503e+06	5655806	6.42055e+06	5.92379e+06	430647	0.0726979	3		Peak Found	High	High	0	0.0001651	3.05	17.61
High	GQQKAHVSFKPTVAQQR		1.61872e-05	0	1	1	4	P19823	1	1910.04	0	2.72991e+06	7181527	6.51468e+06	3.17023e+06	7181527	7.47553e+06	5.94243e+06	2.40529e+06	0.404766	3		High	High	High	0	1.145e-07	5.77	15.3
High	KGEWVALNPLRK		1.43918e-05	0	1	1	9	P08603	2	1410.82	0	6.11312e+07	1.21079e+08	7.98122e+07	7.09912e+07	1.21079e+08	9.15837e+07	9.45512e+07	2.51752e+07	0.266261	3		High	High	High	0	1.784e-06	5.14	16.28
High	GWVTDGFSSLKDYWSTVK		6.96317e-08	0	1	1	24	P02656	1	2076.01	0	2.04616e+07	2.30636e+07	2.20023e+07	2.37619e+07	2.30636e+07	2.52474e+07	2.40243e+07	1.11533e+06	0.0464252	3		High	High	High	0	4.517e-08	6	22.51
High	KGEWVALNPLR		0.000331938	0	1	1	6	P08603	1	1282.73	0	75126180	89296122	67967888	8.72435e+07	89296122	7.79924e+07	8.4844e+07	6.02174e+06	0.0709743	3		High	High	High	0	4.365e-05	4.46	18.5
High	KFYNQVSTPLLR		2.91375e-05	0	1	1	4	P19823	1	1465.82	0	20120550	30881148	2.52063e+07	2.33658e+07	30881148	2.8924e+07	2.77237e+07	3.89879e+06	0.14063	3		High	High	High	0	2.231e-05	4.31	18.59
High	KFICPLTGLWPINTLK	1xCarbamidomethyl [C4]	1.79295e-05	0	1	1	3	P02749	1	1901.07	0	3.17439e+06	4.18288e+06	3.73115e+06	3.6864e+06	4.18288e+06	4.28145e+06	4.05024e+06	318931	0.0787436	3		High	High	High	0	1.313e-07	4.53	19.67
High	KFGGGKTER		0.00664919	0	1	1	4	P07357	2	979.532	0	1.94075e+06	3.85969e+06	3.69795e+06	2.25378e+06	3.85969e+06	4.24336e+06	3.45228e+06	1.05551e+06	0.305743	3		Peak Found	High	High	0	0.000431	3.94	14.74
High	GQYCYELDEK	1xCarbamidomethyl [C4]	0.00879713	0	1	1	1	P04004	0	1304.55	0	991989	1096216	896701	1.15199e+06	1096216	1.02895e+06	1.09239e+06	61606.7	0.0563964	3		Peak Found	High	Peak Found	0	0.0006275	2.24	23.71
High	HITSLEVIK		0.00309454	0	1	2	3	P10720	0	1039.61	0	12236661	18414516	16396086	1.42103e+07	18414516	1.88143e+07	1.71464e+07	2.55055e+06	0.148751	3		High	High	High	0	0.0001522	3.48	17.15
High	KEAGIPEFYDYDVALIK		7.79191e-08	0	1	2	12	B4E1Z4	1	1971.01	0	1.54345e+07	1.92179e+07	1.74213e+07	1.7924e+07	1.92179e+07	1.99908e+07	1.90442e+07	1.04429e+06	0.0548349	3		High	High	High	0	5.634e-10	5.73	22.51
High	GRTLEIPGNSDPNMIPDGDFNSYVR		7.87197e-08	0	2	2	9	P0C0L4; P0C0L5	1	2764.3	0	5.56052e+06	8483842	8.13675e+06	6.4574e+06	8483842	9.33684e+06	8.09269e+06	1.47903e+06	0.182762	3	Shared	High	High	High	0	1.333e-10	5.56	25.12
High	KDQYKVGEVLK		0.000267814	0	1	1	3	P08603	2	1306.74	0	3.32607e+06	6313963	5.36161e+06	3.86254e+06	6313963	6.1524e+06	5.44297e+06	1.37107e+06	0.251897	3		High	High	High	0	2.706e-05	4.88	16.49
High	KGHIYQGSEADSVFSGFLIFPSA		4.73518e-05	0	1	1	7	P02745	1	2457.21	0	3472775	3.93983e+06	4451351	4.03291e+06	3.93983e+06	5.10788e+06	4.36021e+06	649174	0.148886	3		High	High	High	0	4.99e-07	5.78	23
High	GSEMVVAGK		0.0104569	0	1	1	5	Q14624	0	877.445	0	32000098	28847826	26421890	3.71615e+07	28847826	3.03188e+07	3.21094e+07	4.43663e+06	0.138172	3		High	High	High	0	0.0007884	2.83	21.88
High	KGNVATEISTER		0.000136406	0	1	1	3	P04114	1	1304.68	0	12494277	12266558	10197878	1.45095e+07	12266558	1.1702e+07	1.2826e+07	1.48503e+06	0.115783	3		High	High	High	0	2.114e-06	3.77	18.6
High	GPSVFPLAPSSK		0.00140955	0	1	1	8	P01857	0	1186.65	0	113175944	108295048	102033688	1.3143e+08	108295048	1.17083e+08	1.18936e+08	1.16785e+07	0.0981914	3		High	High	High	0	0.0001776	3.46	23.01
High	KLGSYEHRIYLQPGR		2.33884e-05	0	1	1	4	P19823	2	1816.98	0	221940	1.99804e+06	2.05929e+06	257737	1.99804e+06	2.36302e+06	1.5396e+06	1.12502e+06	0.730726	3		High	High	High	0	1.892e-07	5.32	15.36
High	GVELKDIKR		0.00594427	0	1	1	3	P02748	2	1057.64	0	4.18595e+06	5.72499e+06	6.85263e+06	4.86112e+06	5.72499e+06	7.86332e+06	6.14981e+06	1.54553e+06	0.251313	3		High	High	High	0	0.0003694	3.26	15.79
High	HLDSVLQQLQTEVYR		6.94741e-05	0	1	1	3	P24592	0	1828.96	0	2.52031e+06	2.7782e+06	2.21185e+06	2.92682e+06	2.7782e+06	2.53807e+06	2.7477e+06	196161	0.0713909	3		High	High	High	0	1.374e-06	5.88	21.17
High	HLEVDVWVIEPQGLR		8.78888e-05	0	1	1	3	P19823	0	1789.96	0	7.50824e+06	6.88516e+06	5878554	8.71926e+06	6.88516e+06	6.74558e+06	7.45e+06	1.10142e+06	0.147842	3		High	High	High	0	1.515e-06	5.2	21.15
High	KLGQSLDCNAEVYVVPWEK	1xCarbamidomethyl [C8]	0.000108934	0	1	1	2	P01042	1	2235.11	0	2.54255e+06	3055088	2.74328e+06	2.95265e+06	3055088	3.14789e+06	3.05187e+06	97660.4	0.0320001	3		High	Peak Found	High	0	1.562e-06	4.67	21.86
High	HIGWKDFTAYR		0.000104037	0	1	1	1	P07996	1	1393.7	0	1.37391e+06	2475683	3.15041e+06	1.59552e+06	2475683	3.61506e+06	2.56209e+06	1.01254e+06	0.395202	3		Peak Found	High	Peak Found	0	1.458e-06	4.1	16.09
High	KLELHLPK		0.0043779	0	1	1	3	P29622	1	977.614	0		1112758	1.07675e+06		1112758	1.23556e+06	1.17416e+06	86834.7	0.0739548	2		High	High	High	0	0.0006601	3.45	14.87
High	KIEEIAAK		0.00810946	0	1	1	3	P01031	1	901.535	0	9460968	8.34921e+06	8.30504e+06	1.0987e+07	8.34921e+06	9.52995e+06	9.62203e+06	1.32128e+06	0.137318	3		High	High	High	0	0.0005624	3.04	17.23
High	GNVATEISTER		0.00179201	0	1	1	3	P04114	0	1176.59	0	3.18351e+06	3.20609e+06	3129237	3.69699e+06	3.20609e+06	3.59077e+06	3.49795e+06	258280	0.0738375	3		High	High	High	0	7.187e-05	3.59	23.26
High	GNYDAAQRGPGGVWAAK		0.0110018	0	1	2	6	A0A096LPE2	1	1717.84	0	71739144	76384600	58534084	8.33101e+07	76384600	6.71672e+07	7.56207e+07	8.09851e+06	0.107094	3		High	High	High	0.0001982	0.00126	3.48	20.05
High	GNYDAAQRGPGGVWAAKLISR		1.01664e-05	0	1	2	2	A0A096LPE2	2	2187.14	0	1.83362e+06	3.43103e+06	1.96611e+06	2.12937e+06	3.43103e+06	2.25609e+06	2.6055e+06	717734	0.275469	3		Peak Found	High	High	0	6.061e-08	5.98	18.45
High	KKEVYMPSSIFQDDFVIPDISEPGTWK		1.84841e-07	0	2	2	106	P0C0L4; P0C0L5	2	3156.56	0	6.01521e+06	3.05649e+06	3.22437e+06	6.98542e+06	3.05649e+06	3.69993e+06	4.58061e+06	2.10732e+06	0.460053	3	Shared	High	High	High	0	6.049e-10	6.25	40.6
High	GPDVLTATVSGK		0.000824338	0	1	1	3	Q14624	0	1144.62	0	839826	706604	768941	975284	706604	882351	854746	136451	0.159639	3		High	High	High	0	7.699e-05	3.5	24.38
High	HLHEGAKSETAEELKK		4.99581e-06	0	1	1	6	O14791	2	1806.93	0	479973	1.54201e+06	1.57858e+06	557389	1.54201e+06	1.8114e+06	1.3036e+06	660126	0.506387	3		High	High	High	0	4.096e-07	6.95	14.66
High	KHNLGHGHKHER		0.00180118	0	1	1	3	P01042	2	1449.76	0	106859	104275	105494	124095	104275	121054	116475	10674	0.0916427	3		High	Medium	High	0	7.237e-05	2.86	11.91
High	GPEEEHLGILGPVIWAEVGDTIR		2.42355e-07	0	1	1	22	P00450	0	2487.29	0	1.02228e+06	558277	467043	1.18717e+06	558277	535927	760456	369710	0.486168	3		High	High	High	0	7.729e-09	5.27	41.19
High	GPEVQLVAHSPWLK		1.91614e-05	0	2	2	3	P0C0L4; P0C0L5	0	1560.85	0	5996668	7697221	5.44756e+06	6.96389e+06	7697221	6.25102e+06	6.97071e+06	723127	0.103738	3	Shared	High	High	High	0	1.446e-07	5.68	19.24
High	GPEVQLVAHSPWLKDSLSR		1.22477e-08	0	2	2	3	P0C0L4; P0C0L5	1	2119.13	0	11851151	11984290	8753399	1.37627e+07	11984290	1.00444e+07	1.19305e+07	1.85969e+06	0.155878	3	Shared	High	High	High	0	3.126e-11	7.38	18.61
High	KGYTQQLAFRQPSSAFAAFVK		9.6835e-07	0	1	1	3	P01024	2	2345.24	0	14427474	17096226	13175219	1.67545e+07	17096226	1.51184e+07	1.63231e+07	1.05714e+06	0.0647635	3		High	High	High	0	2.418e-09	6.49	17.79
High	KGYTQQLAFR		0.000307442	0	1	1	8	P01024	1	1211.65	0	60442242	106524004	95744052	7.01911e+07	106524004	1.09865e+08	9.55268e+07	2.20049e+07	0.230353	3		High	High	High	0	3.315e-05	4.05	17.5
High	KGTDYHKQPWQAK		2.11156e-05	0	1	2	11	B4E1Z4	2	1586.81	0	1.3264e+07	2.40426e+07	2.25747e+07	1.54033e+07	2.40426e+07	2.59043e+07	2.17834e+07	5.60317e+06	0.257222	3		High	High	High	0	1.65e-07	5.52	15.04
High	GQGTLSVVTMYHAK		0.00227811	0	1	1	3	P01024	0	1491.76	0	17291464	24683414	20723990	2.00804e+07	24683414	2.37806e+07	2.28481e+07	2.43903e+06	0.10675	3		High	High	High	0	0.0001001	3.46	19.2
High	HKPKATKEQLK		0.00242205	0	1	1	9	P02768	2	1307.78	0	1.41488e+06	1.88172e+06	1.56697e+06	1.64309e+06	1.88172e+06	1.79808e+06	1.7743e+06	121081	0.0682416	3		High	High	High	0	0.0001089	3.76	13.04
High	GSESGIFTNTK		0.00232512	0	1	1	6	P02671	0	1140.55	0	109636184	108724312	101492152	1.2732e+08	108724312	1.16461e+08	1.17502e+08	9.34125e+06	0.0794988	3		High	High	High	0	0.0001032	3.45	22.69
High	GSESGIFTNTKESSSHHPGIAEFPSR		1.02939e-08	0	1	1	9	P02671	1	2759.3	0	48191286	5.89343e+07	5.668e+07	5.59642e+07	5.89343e+07	6.50397e+07	5.99794e+07	4.62712e+06	0.0771453	3		High	High	High	0	1.38e-10	8.14	17.44
High	HTSLGPLEAKR		6.77211e-05	0	1	1	1	P07357	1	1208.67	0										0	No Quan Values	High	Not Found	Not Found	0	8.109e-07	4.72
High	HQGVMVGMGQKDSYVGDEAQSKR	1xOxidation [M5]	4.83106e-09	0	1	6	2	P60709	2	2523.17	0	3.08166e+06	2.35188e+06	2.94084e+06	3.57871e+06	2.35188e+06	3.37458e+06	3.10172e+06	657356	0.211932	3		High	Peak Found	High	0	1.692e-12	9.81	17.27
High	HQLYIDETVNSNIPTNLR		9.41215e-10	0	1	1	10	P02675	0	2127.08	0	3.92604e+07	37685049	33643498	4.55928e+07	37685049	3.86056e+07	4.06278e+07	4.32436e+06	0.106438	3		High	High	High	0	8.286e-09	7.38	21.51
High	GTDYHKQPWQAK		0.000312192	0	1	2	1	B4E1Z4	1	1458.71	0	27904124	44350936	44028332	3.24048e+07	44350936	5.0522e+07	4.24259e+07	9.21072e+06	0.217101	3		Peak Found	Peak Found	High	0	6.587e-06	4.28	16.37
High	HQQTVTIPPK		0.00831841	0	1	1	6	P01024	0	1148.64	0	6.82833e+06	8774744	11099623	7.92969e+06	8774744	1.27367e+07	9.81371e+06	2.56641e+06	0.261512	3		High	High	High	0	0.0005816	3.51	17.4
High	HTFMGVVSLGSPSGEVSHPR		6.56499e-09	0	1	1	6	P02765	0	2081.02	0	32754882	40461615	34591811	3.8038e+07	40461615	3.96937e+07	3.93978e+07	1.23862e+06	0.0314388	3		High	High	High	0	2.58e-12	7.47	18.04
High	HSIFTPETNPR		0.000876464	0	1	1	6	P00747	0	1298.65	0	85610108	87701360	74055204	9.94184e+07	87701360	8.49776e+07	9.06991e+07	7.67294e+06	0.0845978	3		High	High	High	0.0001982	0.002373	3.51	18.06
High	HSHESQDLR		0.00479875	0	1	1	5	P04196	0	1108.51	0	6989920	10679343	12793278	8.11734e+06	10679343	1.46802e+07	1.11589e+07	3.30759e+06	0.296407	3		High	High	High	0	0.0002766	4.16	15.45
High	GWHWVGAHTLGHNSR		6.20851e-05	0	1	1	6	Q96PD5	0	1714.83	0	423595	1.65325e+06	1.55149e+06	491918	1.65325e+06	1.78032e+06	1.3085e+06	710027	0.542628	3		High	High	High	0	4.486e-06	5.33	14.63
High	GVYSSDVFDIFPGTYQTLEMFPR		6.12789e-08	0	1	1	4	P00450	0	2669.26	0	303788	910099	1057776	352787	910099	1.21379e+06	825558	436681	0.528953	3		High	High	High	0	2.618e-10	6.78	42.04
High	HRQGPVNLLSDPEQGVEVTGQYEREK		5.94035e-12	0	1	1	5	Q14624	2	2965.48	0	16459969	1.78903e+07	1.25344e+07	1.91148e+07	1.78903e+07	1.4383e+07	1.71294e+07	2.45595e+06	0.143376	3		High	High	High	0	3.325e-14	9.08	17.97
High	HRQGPVNLLSDPEQGVEVTGQYER		6.03339e-10	0	1	1	6	Q14624	1	2708.34	0	1.47283e+07	17210477	1.18404e+07	1.71039e+07	17210477	1.35867e+07	1.5967e+07	2.0621e+06	0.129147	3		High	High	High	0	5.561e-13	7.77	19.61
High	GTSQNDPNWVVR		0.00090838	0	1	1	4	P07996	0	1372.66	0	3049304	3147972	3.0284e+06	3.54113e+06	3147972	3.47506e+06	3.38806e+06	210527	0.0621379	3		High	High	High	0	2.837e-05	3.62	24.17
High	HRLEDMEQALSPSVFK		8.26451e-07	0	1	1	6	P05155	1	1886.94	0	2.40839e+07	2.27132e+07	1.60316e+07	2.79684e+07	2.27132e+07	1.83961e+07	2.30259e+07	4.79382e+06	0.208193	3		High	High	High	0	3.801e-08	6.37	18.16
High	GVTSVSQIFHSPDLAIR		1.98067e-06	0	1	1	3	P05155	0	1826.98	0	7951799	9530580	7113815	9.23436e+06	9530580	8.16303e+06	8.97599e+06	719456	0.0801534	3		High	High	High	0	6.424e-09	5.61	20.67
High	GHLFLQTDQPIYNPGQR		1.55768e-06	0	2	2	6	P0C0L4; P0C0L5	0	1984	0	13244858	14296285	11577259	1.53812e+07	14296285	1.32848e+07	1.43207e+07	1.0484e+06	0.0732085	3	Shared	High	High	High	0	8.07e-08	5.47	20.78
High	HRHPDEAAFFDTASTGK		1.57723e-09	0	1	1	13	P02671	1	1886.88	0	216146225	264373594	255574199	2.51009e+08	264373594	2.93269e+08	2.6955e+08	2.16002e+07	0.0801344	3		High	High	High	0	2.013e-12	7.56	16.37
High	HQTVPQNTGGKNPDPWAK		6.06681e-06	0	1	1	2	P02787	1	1974.98	0			3371661			3.86895e+06	3.86895e+06			1		High	Not Found	High	0	5.878e-08	5.41	17.52
High	HQQTVTIPPKSSLSVPYVIVPLK		2.17688e-07	0	1	1	3	P01024	1	2531.46	0	2.34714e+06	4.79175e+06	2946044	2.72571e+06	4.79175e+06	3.38055e+06	3.63267e+06	1.05584e+06	0.290652	3		High	High	High	0	3.116e-10	6.18	18.9
High	HQQTVTIPPKSSLSVPYVIVPLKTGLQEVEVK		1.24982e-10	0	1	1	10	P01024	2	3514.99	0	50579764	78147928	49727422	5.87379e+07	78147928	5.70617e+07	6.46492e+07	1.17203e+07	0.18129	3		High	High	High	0	4.181e-14	10.24	18.64
High	GVALHRPDVYLLPPAR		2.83271e-06	0	1	1	14	P01871	0	1774.01	0	9.07325e+07	1.57782e+08	1.34757e+08	1.05367e+08	1.57782e+08	1.54632e+08	1.3926e+08	2.93946e+07	0.211077	3		High	High	High	0	4.295e-07	6.31	17.49
High	HQGVMVGMGQKDSYVGDEAQSKR		1.00835e-10	0	1	6	2	P60709	2	2507.18	0	5844435	4.03916e+06	4293429	6.7871e+06	4.03916e+06	4.92666e+06	5.25098e+06	1.40238e+06	0.26707	3		High	High	Peak Found	0	8.474e-15	10.27	17.2
High	HLVPGAPFLLQALVR		1.86779e-05	0	2	2	7	P0C0L4; P0C0L5	0	1630.98	0	49774597	77572660	57329288	5.78029e+07	77572660	6.57848e+07	6.70534e+07	9.94577e+06	0.148326	3	Shared	High	High	High	0	5.047e-07	5.81	19.26
High	HTSVQTTSSGSGPFTDVR		3.08166e-07	0	1	1	3	P02751	0	1863.88	0	9666562	10845210	7.94219e+06	1.12257e+07	10845210	9.11358e+06	1.03948e+07	1.12579e+06	0.108302	3		High	High	High	0	5.144e-09	6.48	20.44
High	HPYFYAPELLFFAKR		3.93856e-07	0	1	1	3	P02768	1	1899	0	6.8116e+06	10377734	9689255	7.91026e+06	10377734	1.11183e+07	9.80211e+06	1.67971e+06	0.171362	3		High	High	High	0	8.265e-10	6.33	17.18
High	KDNEQHVFKVK		6.30444e-05	0	1	2	5	B4E1Z4	2	1371.74	0	1.66939e+06	3.0916e+06	1.83278e+06	1.93866e+06	3.0916e+06	2.10309e+06	2.37778e+06	623629	0.262273	3		High	High	High	0	7.388e-07	5.19	15
High	KDNEQHVFK		0.00368082	0	1	2	3	B4E1Z4	1	1144.57	0	13261632	21471376	16153086	1.54006e+07	21471376	1.85355e+07	1.84692e+07	3.03592e+06	0.164377	3		High	High	High	0	0.0002404	4.51	16.04
High	HLYVLEFSDHPGIHEPLEPEVK		1.12009e-07	0	1	1	1	P15169	0	2585.3	0	3.49507e+06	3.10827e+06	3.63179e+06	4.0588e+06	3.10827e+06	4.16744e+06	3.77817e+06	582687	0.154225	3		Peak Found	Peak Found	High	0	1.254e-10	7.16	17.42
High	KDLYANTVLSGGTTMYPGIADR		3.4569e-08	0	1	2	2	P60709	1	2343.16	1	3.50281e+06	3.05964e+06	3172783	4.06779e+06	3.05964e+06	3.64074e+06	3.58939e+06	506031	0.14098	3		High	High	Peak Found	0	3.9e-10	5.63	23.35
High	HNLGHGHKHER		0.00144602	0	1	1	6	P01042	1	1321.66	0	467260	482733	500945	542625	482733	574829	533396	46736.4	0.0876205	3		High	High	High	0	0.0001041	4.31	12.32
High	GSESGIFTNTKESSSHHPGIAEFPSRGK		3.81961e-07	0	1	1	2	P02671	2	2944.42	0	1.13241e+07	22708966	1.92873e+07	1.31506e+07	22708966	2.21319e+07	1.93305e+07	5.35972e+06	0.277268	3		Peak Found	High	High	0	6.773e-10	7.01	16.2
High	KAMAVEDIISR		4.56876e-05	0	1	1	6	P07357	1	1232.67	0	22763457	21583750	16781712	2.6435e+07	21583750	1.92568e+07	2.24252e+07	3.66233e+06	0.163313	3		High	High	High	0	4.752e-07	4.31	18.93
High	HPDEAAFFDTASTGK		3.57405e-07	0	1	1	11	P02671	0	1593.72	0	16701896	16892534	1.48182e+07	1.93958e+07	16892534	1.70038e+07	1.7764e+07	1.41424e+06	0.0796125	3		High	High	High	0	8.388e-10	5.97	21.18
High	GSFEFPVGDAVSK		0.000276154	0	2	2	6	P0C0L4; P0C0L5	0	1339.65	0	42609888	51666880	46411228	4.94825e+07	51666880	5.32564e+07	5.14686e+07	1.89472e+06	0.0368132	3	Shared	High	High	High	0	5.553e-06	3.41	24.89
High	KALYLQYTDETFR		0.000960896	0	1	1	3	P00450	1	1647.84	0	5.09957e+06	4.74602e+06	3.61558e+06	5.92209e+06	4.74602e+06	4.14884e+06	4.93898e+06	902237	0.182677	3		High	High	High	0	9.54e-05	4.04	19.83
High	GSLVQASEANLQAAQDFVR		3.21817e-08	0	1	1	15	P19827	0	2004.01	0	2.09286e+07	2.14442e+07	2.34611e+07	2.43043e+07	2.14442e+07	2.69214e+07	2.42233e+07	2.7395e+06	0.113094	3		High	High	High	0	1.256e-07	5.83	26.68
High	HPDYSVVLLLR		0.000326887	0	1	1	3	P02768	0	1311.74	0	7.44988e+06	8824743	7489531	8.65149e+06	8824743	8.59416e+06	8.69013e+06	120051	0.0138146	3		High	High	High	0	9.871e-06	3.59	19.19
High	KAGTELVNFLSYFVELGTQPATQ		3.50241e-05	0	1	1	34	P02652	1	2513.29	0	1.4013e+06	577853	1.00652e+06	1.62732e+06	577853	1.15497e+06	1.12005e+06	525604	0.469269	3		High	High	High	0	8.199e-06	5.95	41.93
High	GWVTDGFSSLK		0.00564896	0	1	1	6	P02656	0	1196.59	0	18683538	16752418	17180710	2.16971e+07	16752418	1.97147e+07	1.93881e+07	2.48845e+06	0.128349	3		High	High	High	0.0001982	0.001238	2.67	23.29
High	GSQYWRFEDGVLDPDYPR		7.71424e-06	0	1	1	1	P04004	1	2200.01	0	2.5576e+06	2.3324e+06	2.49666e+06	2.97012e+06	2.3324e+06	2.86489e+06	2.72247e+06	341885	0.125579	3		High	Peak Found	Peak Found	0	4.132e-08	6.69	23.36
High	HPYFYAPELLFFAK		5.28475e-06	0	1	1	5	P02768	0	1742.89	0	9.29674e+06	1.41203e+07	1.01765e+07	1.07962e+07	1.41203e+07	1.16774e+07	1.2198e+07	1.72209e+06	0.141178	3		High	High	High	0	2.475e-08	5.19	19.57
High	KAEEEHLGILGPQLHADVGDKVK		9.48165e-13	0	1	1	9	P00450	2	2483.33	0	5.14235e+07	61712990	63483116	5.97177e+07	61712990	7.28462e+07	6.4759e+07	7.07446e+06	0.109243	3		High	High	High	0	2.482e-17	11.82	16.48
High	GSSTWLTAFVLK		0.00124691	0	1	1	4	P0C0L5	0	1309.72	0	4.07035e+06	4306143	4.05455e+06	4.72686e+06	4306143	4.65255e+06	4.56185e+06	224546	0.0492226	3		High	High	High	0	0.0001167	3.53	22.75
High	KADGSYAAWLSR		2.2915e-05	0	2	2	6	P0C0L4; P0C0L5	1	1324.66	0	30459297	31764610	26295131	3.53722e+07	31764610	3.01734e+07	3.24367e+07	2.66375e+06	0.0821216	3	Shared	High	High	High	0	0.0003394	4.45	19.22
High	KAAISGENAGLVR		5.38062e-05	0	1	1	9	P19827	1	1285.72	0	41435141	58017090	39677648	4.81183e+07	58017090	4.55297e+07	5.0555e+07	6.59068e+06	0.130366	3		High	High	High	0	9.398e-05	5.19	18.24
High	KAALKTASDFITK		1.65622e-06	0	1	1	5	P06396	2	1393.8	0	8.14612e+06	1.87695e+07	15483039	9.46003e+06	1.87695e+07	1.77666e+07	1.53321e+07	5.10999e+06	0.333288	3		High	High	High	0	1.827e-06	5.02	16.19
High	HVVPNEVVVQR		0.000751902	0	1	1	9	P06396	0	1275.72	0	42365604	59101512	39700864	4.91989e+07	59101512	4.55563e+07	5.12856e+07	7.00955e+06	0.136677	3		High	High	High	0	0.0001168	4.29	18.45
High	KLTIFKTELR		0.000467481	0	1	1	3	P04114	2	1248.77	0	7749872	12547842	11924039	8.99987e+06	12547842	1.36827e+07	1.17435e+07	2.44285e+06	0.208018	3		High	High	High	0	1.145e-05	4.22	15.56
High	KLGSYEHR		0.00622317	0	1	1	11	P19823	1	989.516	0	1.96552e+07	3.50413e+07	3.91955e+07	2.28254e+07	3.50413e+07	4.49764e+07	3.4281e+07	1.10951e+07	0.32365	3		High	High	High	0	0.0007807	3.62	14.97
High	GLIDEVNQDFTNRINKLK		3.34494e-05	0	1	1	6	P02671	2	2117.13	0	47471376	45441010	33058828	5.51281e+07	45441010	3.79347e+07	4.61679e+07	8.61977e+06	0.186705	3		High	High	High	0	3.215e-06	4.92	18.88
High	HAFILQDTK		0.00131899	0	2	2	3	P06681; B4E1Z4	0	1072.58	0	13200007	14600318	15979096	1.53291e+07	14600318	1.83358e+07	1.60884e+07	1.98015e+06	0.123079	3	Shared	High	High	High	0	7.33e-05	4.07	17.55
High	KYPVAHFIDQTLK		2.55744e-06	0	1	1	6	P05155	1	1559.86	0	25675022	55400589	5.187e+07	2.98162e+07	55400589	5.95203e+07	4.82457e+07	1.60928e+07	0.333559	3		High	High	High	0	1.016e-08	5.39	16.53
High	KYNSQNQSNNQFVLYR		1.91066e-08	0	1	1	9	P01042	1	2002.97	0	2.57592e+07	3.70361e+07	2.57926e+07	2.9914e+07	3.70361e+07	2.95968e+07	3.21823e+07	4.2065e+06	0.130709	3		High	High	High	0	1.119e-11	6.88	19.75
High	KYNELLKSYQWK		3.71411e-06	0	1	1	3	P10909	2	1599.85	0	6506843	13786103	12370241	7.55635e+06	13786103	1.41947e+07	1.18457e+07	3.72032e+06	0.314065	3		High	High	High	0	9.874e-07	5.54	16.14
High	KYLYEIAR		0.00728742	0	1	1	6	P02768	1	1055.59	0	35042768	42945111	45620472	4.06949e+07	42945111	5.2349e+07	4.53297e+07	6.18217e+06	0.136382	3		High	High	High	0	0.0004859	3.17	17.23
High	KYFIDFVAR		0.00494781	0	1	1	6	P01042	1	1158.63	0	102445552	127130140	91115780	1.18969e+08	127130140	1.04554e+08	1.16885e+08	1.14313e+07	0.0978002	3		High	High	High	0.000441	0.004507	3.3	18.01
High	KYAFELKEK		0.00136004	0	1	1	5	P02748	2	1155.64	0	1.09903e+07	2.10327e+07	2.27791e+07	1.27629e+07	2.10327e+07	2.61388e+07	1.99781e+07	6.75e+06	0.33787	3		High	High	High	0	0.0001652	4.12	15.45
High	KWQEEMELYRQK		5.40819e-05	0	1	1	1	P02647	2	1667.82	0	4.98127e+06	4.26743e+06	5.57646e+06	5.78471e+06	4.26743e+06	6.39893e+06	5.48369e+06	1.09717e+06	0.200079	3		High	Peak Found	Peak Found	0	5.966e-07	5.82	16.8
High	GLIDEVNQDFTNR		8.05744e-05	0	1	1	17	P02671	0	1520.73	0	6.72388e+07	7.59991e+07	7.79866e+07	7.8084e+07	7.59991e+07	8.94888e+07	8.11906e+07	7.26166e+06	0.0894397	3		High	High	High	0	4.956e-06	4.16	27.22
High	HGTDDGVVWMNWK	1xOxidation [M10]	8.97042e-05	0	1	1	3	P02675	0	1560.69	0	10801888	11811207	8.87335e+06	1.25442e+07	11811207	1.01821e+07	1.15125e+07	1.20904e+06	0.10502	3		Peak Found	High	High	0	1.196e-06	4.8	20.34
High	KWQEEMELYR		0.000523108	0	1	1	12	P02647	1	1411.67	0	4.94293e+08	4.5625e+08	4.06564e+08	5.74019e+08	4.5625e+08	4.66528e+08	4.98933e+08	6.52296e+07	0.130738	3		High	High	High	0	0.0001545	4.28	18.82
High	KWIYHLTEGSTDLR		8.58836e-06	0	1	1	3	O95445	1	1718.89	0	4265141	5.64585e+06	5935804	4.95308e+06	5.64585e+06	6.81127e+06	5.8034e+06	939063	0.161813	3		High	High	High	0	4.797e-08	4.94	16.9
High	GYTQQLAFRQPSSAFAAFVKR		1.36719e-07	0	1	1	3	P01024	2	2373.25	0	3.40667e+06	4.94794e+06	3.96792e+06	3.95614e+06	4.94794e+06	4.55315e+06	4.48574e+06	499324	0.111313	3		High	High	High	0	1.652e-10	6.53	18.4
High	KWDPYKQGFGNVATNTDGK		1.32887e-10	0	1	1	10	P02675	2	2126.03	0	146910119	132099778	1.05589e+08	1.70606e+08	132099778	1.21162e+08	1.41289e+08	2.59712e+07	0.183816	3		High	High	High	0	2.779e-10	7.25	18.78
High	GLIDEVNQDFTNRINK		5.43487e-07	0	1	1	11	P02671	1	1875.96	0	171316620	157577044	144543490	1.98949e+08	157577044	1.65862e+08	1.74129e+08	2.18898e+07	0.12571	3		High	High	High	0	1.323e-08	5.56	21.9
High	GYTQQLAFRQPSSAFAAFVK		1.77001e-06	0	1	1	7	P01024	1	2217.15	0	2.87444e+07	3.92674e+07	30634479	3.33806e+07	3.92674e+07	3.51527e+07	3.59336e+07	3.0201e+06	0.0840468	3		High	High	High	0	5.5e-09	6.46	20.65
High	KVPQVSTPTLVEVSR		9.41602e-06	0	1	1	13	P02768	1	1639.94	0	451764608	608700304	436563024	5.24631e+08	608700304	5.00951e+08	5.44761e+08	5.66248e+07	0.103944	3		High	High	High	0	5.377e-06	5.27	20.1
High	HHGPTITAK		0.00827619	0	1	1	6	P02760	0	961.521	0	3.66926e+06	6355402	4.65519e+06	4.26108e+06	6355402	5.34178e+06	5.31942e+06	1.04734e+06	0.19689	3		High	High	High	0.0001432	0.0009588	3.6	14.42
High	KVLLDGVQNPRAEDLVGK		1.82513e-06	0	1	1	6	P01024	2	1951.1	0	60114368	59183303	4.26145e+07	6.98104e+07	59183303	4.88997e+07	5.92978e+07	1.04558e+07	0.176327	3		High	High	High	0	5.744e-09	6.4	18.51
High	KLTISEQNIQR		0.00015264	0	1	1	9	P04114	1	1329.75	0	2.65372e+07	3.87402e+07	25700787	3.08175e+07	3.87402e+07	2.94914e+07	3.30163e+07	5.00112e+06	0.151474	3		High	High	High	0	0.0001147	4.5	18.25
High	KWIYHLTEGSTDLRTEGRPDMK		1.36747e-05	0	1	1	3	O95445	2	2633.31	0		2.40944e+06			2.40944e+06		2.40944e+06			1		High	High	High	0	6.716e-07	6.54	16.06
High	KYPVAHFIDQTLKAK		6.11403e-05	0	1	1	3	P05155	2	1758.99	0	2.30517e+06	3.66104e+06	4261750	2.67698e+06	3.66104e+06	4.89031e+06	3.74278e+06	1.10893e+06	0.296285	3		High	High	High	0	7.174e-07	5.7	15.54
High	HAIILLTDGK		0.000763517	0	2	2	2	P06681; B4E1Z4	0	1080.64	0	2.2833e+06	2.13194e+06	1.94895e+06	2.65158e+06	2.13194e+06	2.2364e+06	2.33997e+06	274868	0.117466	3	Shared	High	High	Peak Found	0	2.248e-05	4.09	18.04
High	GIETGSEDLEILPNGLAFISSGLKYPGIK		1.05066e-08	0	1	1	25	P27169	1	3018.6	0	811572	1.1186e+06	520945	942472	1.1186e+06	597778	886285	264920	0.298911	3		High	High	High	0	8.92e-10	6.39	33.62
High	LAEYHAKATEHLSTLSEK		1.72499e-08	0	1	1	12	P02647	1	2028.04	0	2.69468e+07	49245645	43274880	3.12932e+07	49245645	4.96575e+07	4.33988e+07	1.04858e+07	0.241615	3		High	High	High	0	1.289e-11	8.09	16.2
High	HGGLYHENMR	1xOxidation [M9]	0.0114579	0	1	1	3	P08603	0	1229.55	0	1.40446e+06	2.78073e+06	3724818	1.63098e+06	2.78073e+06	4.27419e+06	2.8953e+06	1.32532e+06	0.457749	3		High	High	High	0.0001982	0.001453	3.17	15.29
High	GHRPLDKKR		0.00066512	0	1	1	4	P02675	2	1106.65	0	1.26567e+06	1.03051e+06	1329974	1.46982e+06	1.03051e+06	1.52613e+06	1.34215e+06	271355	0.202179	3		High	High	High	0	1.86e-05	4.04	12.87
High	HGGLYHENMR		0.000302764	0	1	1	6	P08603	0	1213.55	0	29937708	48088153	5.38583e+07	3.47664e+07	48088153	6.18018e+07	4.82188e+07	1.35182e+07	0.28035	3		High	High	High	0	5.455e-05	3.83	15.21
High	HGGRQGQIIYNWQGAQSTQDEVAASAILTAQLDEELGGTPVQSR		1.84765e-11	0	1	1	24	P06396	1	4680.3	0	864762	553092	384178	1.00424e+06	553092	440840	666058	298205	0.447716	3		High	High	High	0	8.288e-16	9.15	40.39
High	GKEESLDSDLYAELR		4.88171e-07	0	1	1	11	P02775	1	1724.83	0	1.39165e+07	1.3514e+07	1.3468e+07	1.61611e+07	1.3514e+07	1.54544e+07	1.50432e+07	1.37064e+06	0.0911141	3		High	High	High	0	1.483e-08	5.29	23.33
High	GKIIHFGTR		0.00220938	0	1	1	3	P01031	1	1028.6	0	931821	1.67121e+06	1874681	1.08212e+06	1.67121e+06	2.15118e+06	1.63483e+06	535457	0.32753	3		High	High	High	0	0.000138	3.56	14.74
High	IAELSATAQEIIK		0.000286212	0	1	1	2	P04114	0	1386.78	0	1.6655e+07	1.48751e+06	1.16863e+06	1.93414e+07	1.48751e+06	1.34099e+06	7.38996e+06	1.03505e+07	1.40061	3		High	High	Peak Found	0	4.315e-05	4.01	24.3
High	LAELPADALGPLQR		3.37931e-05	0	1	1	9	P35858	0	1463.82	0	1.22332e+07	12935114	1.37571e+07	1.42064e+07	12935114	1.57861e+07	1.43092e+07	1.42826e+06	0.0998144	3		High	High	High	0	3.126e-07	4.78	25.77
High	IADFELPTIIVPEQTIEIPSIK		5.24385e-07	0	1	1	5	P04114	0	2466.37	0	2.01071e+06	4.83465e+06	4.48342e+06	2.33502e+06	4.83465e+06	5.14468e+06	4.10478e+06	1.54048e+06	0.375288	3		High	High	High	0	8.711e-08	6.08	41.5
High	GKLLIGTVFHK		0.00202567	0	1	1	4	P27169	1	1212.75	0	4740136	9788786	6483679	5.50468e+06	9788786	7.43995e+06	7.57781e+06	2.14538e+06	0.283113	3		High	High	High	0	0.0001571	4.06	15.68
High	LAARLEALKENGGAR		4.39652e-06	0	1	1	9	P02647	2	1568.89	0	5.99234e+07	78850922	8.50239e+07	6.95886e+07	78850922	9.7564e+07	8.20012e+07	1.42513e+07	0.173794	3		High	High	High	0	1.924e-08	5.21	16.76
High	LAARLEALK		0.00362491	0	1	1	6	P02647	1	984.62	0	29334342	45355725	48332535	3.40657e+07	45355725	5.54611e+07	4.49608e+07	1.07031e+07	0.238054	3		High	High	High	0	0.000218	3.37	17.17
High	HATKTAKDALSSVQESQVAQQAR		1.72958e-07	0	1	1	4	P02656	2	2454.27	0	9791016	12220956	14275403	1.13702e+07	12220956	1.63809e+07	1.3324e+07	2.68127e+06	0.201236	3		High	High	High	0	4.607e-10	6.94	16.97
High	HGTDDGVVWMNWK		1.04018e-06	0	1	1	12	P02675	0	1544.7	0	195238284	206427984	156975140	2.26729e+08	206427984	1.80127e+08	2.04428e+08	2.3365e+07	0.114294	3		High	High	High	0	1.647e-08	5.8	20.27
High	LAAAVSNFGYDLYRVR		0.0045602	0	1	1	1	P36955	1	1814.95	0	707708	1.44247e+06	896969	821856	1.44247e+06	1.02926e+06	1.09786e+06	315944	0.287781	3		Peak Found	High	Peak Found	0	0.0002584	2.54	20.68
High	LAAAVSNFGYDLYR		2.12238e-05	0	1	1	5	P36955	0	1559.79	0	19689382	22912540	20106544	2.28651e+07	22912540	2.3072e+07	2.29499e+07	108401	0.00472339	3		High	High	High	0	1.89e-07	4.08	25.07
High	GLEEELQFSLGSK		0.000131612	0	2	2	8	P0C0L4; P0C0L5	0	1436.73	0	17636598	20014648	19754628	2.04812e+07	20014648	2.26682e+07	2.10547e+07	1.41669e+06	0.0672862	3	Shared	High	High	High	0	5.523e-06	3.81	25.95
High	GLEEELQFSLGSKINVK		4.84492e-06	0	2	2	1	P0C0L4; P0C0L5	1	1891.02	0	999062	1.64098e+06	1.21841e+06	1.1602e+06	1.64098e+06	1.39812e+06	1.39977e+06	240393	0.171738	3	Shared	Peak Found	High	Peak Found	0	2.191e-08	5.79	20.92
High	KYVLPNFEVK		0.00114319	0	2	2	8	P0C0L4; P0C0L5	1	1236.7	0	1.55362e+07	26206658	22726436	1.80421e+07	26206658	2.60783e+07	2.34424e+07	4.67722e+06	0.19952	3	Shared	High	High	High	0	3.901e-05	4.46	17.68
High	KYTYNYEAESSSGVPGTADSR		1.15474e-09	0	1	1	9	P04114	1	2282.02	0	3.06978e+07	3.3461e+07	2.80734e+07	3.56492e+07	3.3461e+07	3.22139e+07	3.37747e+07	1.739e+06	0.0514883	3		High	High	High	0	4.506e-12	6.62	22.28
High	KVLLDGVQNPR		8.47998e-05	0	1	1	12	P01024	1	1238.72	0	92637974	119818674	84049170	1.0758e+08	119818674	9.64455e+07	1.07948e+08	1.16909e+07	0.108301	3		High	High	High	0	0.0003955	4.48	18.38
High	KVIEKVQHIQLLQK		5.47613e-08	0	1	1	12	P02671	2	1704.05	0	4.09161e+07	9.02794e+07	8.56403e+07	4.75155e+07	9.02794e+07	9.82714e+07	7.86888e+07	2.72909e+07	0.346821	3		High	High	High	0	2.516e-09	7.76	15.17
High	GVALHRPDVYLLPPAREQLNLR		7.05345e-07	0	1	1	6	P01871	1	2527.43	0	9.58619e+06	1.70298e+07	1.44152e+07	1.11324e+07	1.70298e+07	1.65413e+07	1.49012e+07	3.273e+06	0.219647	3		High	High	High	0	5.162e-09	7.13	17.07
High	KQTALVELVK		0.00018631	0	1	1	9	P02768	1	1128.7	0	183628564	265054328	270212208	2.13246e+08	265054328	3.10066e+08	2.62789e+08	4.84493e+07	0.184366	3		High	High	High	0	3.245e-06	4.52	17.6
High	KRHEMPPHIYAITDTAYR		7.01749e-07	0	1	1	2	P35579	2	2199.11	0	367361	739023	827706	426614	739023	949784	705140	263226	0.373296	3		High	Peak Found	High	0	1.55e-09	6.11	15.06
High	KREEAPSLRPAPPPISGGGYR		3.43998e-06	0	1	1	16	P02675	2	2235.2	0	79934415	129828569	129998603	9.28272e+07	129828569	1.49172e+08	1.23943e+08	2.86298e+07	0.230993	3		High	High	High	0	1.148e-07	4.92	16.72
High	GISTSAASPAVGTVGMDMDEDDDFSKWNFYYSPQSSPDKK		1.43889e-07	0	1	1	2	P04114	2	4330.91	0	256532	880624	988468	297909	880624	1.13426e+06	770930	428828	0.556248	3		Peak Found	High	High	0	2.321e-09	7.9	41.7
High	KMLEEIMK		0.00766797	0	1	1	3	P02679	1	1021.54	0	16628276	17694982	16274969	1.93103e+07	17694982	1.86754e+07	1.85602e+07	813787	0.0438458	3		High	High	High	0	0.0005205	3.24	17.29
High	KMLEEIMKYEASILTHDSSIR		1.61343e-12	0	1	1	7	P02679	2	2494.27	0	49927043	63761883	69029298	5.79799e+07	63761883	7.92104e+07	6.69841e+07	1.09759e+07	0.163858	3		High	High	High	0	5.627e-16	9.04	17.34
High	HKFLDSNIKFSHVEK		6.78886e-06	0	1	1	5	P04114	2	1828.97	0		783401	307780		783401	353174	568287	304217	0.535322	2		High	High	High	0	7.471e-08	5.31	14.38
High	KQTALVELVKHKPK		1.30252e-06	0	1	1	7	P02768	2	1619	0	752026	1.08557e+06	1.11584e+06	873322	1.08557e+06	1.28041e+06	1.07977e+06	203607	0.188565	3		High	High	High	0	3.829e-09	5.68	13.92
High	KVGSQYRLEDSVTYHCSR	1xCarbamidomethyl [C16]	2.31505e-05	0	1	2	1	B4E1Z4	2	2185.05	0	482482	1.18054e+06		560303	1.18054e+06		870421	438574	0.503864	2		Peak Found	High	Not Found	0	1.869e-07	5.47	16.28
High	GLVEPVDVVDNADGTQTVNYVPSR		0.000100895	0	1	1	3	P21333	0	2544.26	0	241468	295215	319281	280415	295215	366371	314000	45954.3	0.146351	3		High	High	High	0	1.399e-06	3.62	32.08
High	KQELSEAEQATR		1.01664e-05	0	1	1	6	P01024	1	1389.7	0	93721688	97874538	73169234	1.08838e+08	97874538	8.39609e+07	9.68913e+07	1.24678e+07	0.128678	3		High	High	High	0	6.061e-08	4.44	19.31
High	GMADQDGLKPTIDKPSEDSPPLEMLGPRR		6.00387e-08	0	1	1	5	P19827	1	3150.56	0	8.7491e+06	9.07066e+06	6.60503e+06	1.01603e+07	9.07066e+06	7.5792e+06	8.93671e+06	1.29574e+06	0.144991	3		High	High	High	0	5.356e-11	7.26	20.24
High	KPDVSHGEMVSGFGPIYNYKDTIVFK		3.30079e-10	0	1	1	10	P04003	1	2928.46	0	35239443	3.54289e+07	2.34804e+07	4.09233e+07	3.54289e+07	2.69435e+07	3.44319e+07	7.04303e+06	0.20455	3		High	High	High	0	2.423e-13	9.61	18.14
High	KNQGILEFYGDDIALLK		3.06656e-05	0	2	2	3	P06681; B4E1Z4	1	1937.04	0	6.69051e+06	6318830	5196620	7.76963e+06	6318830	5.96307e+06	6.68384e+06	956999	0.143181	3	Shared	High	High	High	0	2.752e-07	5.11	21.37
High	KNPREDYLDVYVFGVGPLVNQVNINALASK		5.92702e-09	0	1	2	2	B4E1Z4	2	3332.76	0	3.08492e+06	2.61328e+06	2.6103e+06	3.5825e+06	2.61328e+06	2.9953e+06	3.06369e+06	488217	0.159356	3		High	Peak Found	High	0	2.237e-12	7.71	22.61
High	KMLEEIMKYEASILTHDSSIR	1xOxidation [M2]	1.76026e-10	0	1	1	3	P02679	2	2510.26	0	5619736	7.28876e+06	8939787	6.52616e+06	7.28876e+06	1.02583e+07	8.02441e+06	1.97183e+06	0.245729	3		High	High	High	0	1.81e-14	7.91	17.39
High	KNAEELKAR		0.000990809	0	1	1	3	P06727	2	1058.6	0	4.59125e+06	6.41675e+06	8.11305e+06	5.33179e+06	6.41675e+06	9.30964e+06	7.01939e+06	2.05626e+06	0.29294	3		High	High	High	0	3.195e-05	4.24	15.42
High	KSISAALEHK		0.00237309	0	1	1	3	P04114	1	1083.62	0		772689	1.05082e+06		772689	1.20581e+06	989248	306261	0.309589	2		High	High	High	0	0.0002134	4.17	15.41
High	HKFLDSNIK		0.00269615	0	1	1	2	P04114	1	1101.61	0		944856			944856		944856			1		Not Found	High	High	0	0.0002939	4.11	15.15
High	KMEILHPGK		0.00120311	0	1	1	6	P13671	1	1052.59	0	7.40154e+06	1.66037e+07	15030575	8.59536e+06	1.66037e+07	1.72474e+07	1.41488e+07	4.8202e+06	0.340679	3		High	High	High	0	0.0001605	4.01	15.26
High	GIISALLVPPETEEAK		8.37164e-06	0	1	1	9	P04114	0	1666.93	0	2.80255e+06	3024881	2.75908e+06	3.25458e+06	3024881	3.16602e+06	3.14849e+06	115846	0.0367941	3		High	High	High	0	4.631e-08	4.49	26.33
High	KVFSGDGKDFYR		5.86907e-05	0	1	1	3	P10643	2	1418.71	0	7.01474e+06	9863089	8976561	8.14616e+06	9863089	1.03005e+07	9.43659e+06	1.13874e+06	0.120673	3		High	High	High	0	6.694e-07	4.77	16.57
High	KVESELIKPINPR		2.27982e-05	0	1	1	5	P07225	1	1522.9	0	10295664	1.44066e+07	16607277	1.19563e+07	1.44066e+07	1.90567e+07	1.51399e+07	3.60654e+06	0.238215	3		High	High	High	0	3.158e-05	4.92	16.68
High	KLVLSSEK		0.00831841	0	1	1	4	P01024	1	903.551	0	5.1154e+07	8.02705e+07	8.64906e+07	5.94048e+07	8.02705e+07	9.92471e+07	7.96408e+07	1.99286e+07	0.250231	3		High	High	High	0	0.0006333	3.22	16.6
High	KVEGTAFVIFGIQDGEQR		7.14342e-08	0	1	1	5	P01024	1	1994.03	0	1.45125e+07	1.50508e+07	1.52105e+07	1.68532e+07	1.50508e+07	1.74539e+07	1.64526e+07	1.25062e+06	0.0760135	3		High	High	High	0	6.771e-11	6.05	21.68
High	KMEILHPGK	1xOxidation [M2]	0.00857623	0	1	1	2	P13671	1	1068.59	0		708608	888743		708608	1.01982e+06	864215	220063	0.254639	2		Not Found	High	High	0	0.0006041	3.64	15.32
High	KTLLSNLEEAKK		6.25575e-06	0	1	1	6	P10909	2	1373.8	0	3.11277e+07	56528931	5.13288e+07	3.61483e+07	56528931	5.88992e+07	5.05255e+07	1.25073e+07	0.247544	3		High	High	High	0	3.859e-06	5.45	16.14
High	KTSLEDFYLDEER		9.1074e-07	0	1	1	6	P36955	1	1644.78	0	11168476	1.25639e+07	1.07682e+07	1.29699e+07	1.25639e+07	1.23564e+07	1.26301e+07	312037	0.0247059	3		High	High	High	0	9.753e-09	5.52	21.23
High	KTLLSNLEEAK		7.57808e-05	0	1	1	6	P10909	1	1245.7	0	54805819	59238174	45448405	6.36456e+07	59238174	5.21516e+07	5.83451e+07	5.79882e+06	0.0993882	3		High	High	High	0	3.863e-06	4.1	18.1
High	HHRYDDLVR		0.00420287	0	1	1	4	P15169	1	1210.61	1	1.34655e+06	2.55016e+06	2.38923e+06	1.56373e+06	2.55016e+06	2.74162e+06	2.28517e+06	632073	0.276598	3		High	High	High	0	0.0002303	3.6	14.52
High	KLVPFATELHER		1.02708e-05	0	1	1	12	P06727	1	1439.8	0	1.13583e+08	2.24208e+08	177794915	1.31903e+08	2.24208e+08	2.04018e+08	1.8671e+08	4.85259e+07	0.2599	3		High	High	High	0	6.123e-08	5.6	16.26
High	KLWAYLTINQLLAER		4.08284e-05	0	1	1	5	P19823	1	1832.04	0	9196785	11419075	7519476	1.06802e+07	11419075	8.62852e+06	1.02426e+07	1.44582e+06	0.141158	3		High	High	High	0	1.748e-06	5.63	19.47
High	GLQDEDGYRMK		0.00428949	0	2	2	3	P0C0L4; P0C0L5	1	1311.6	0	8883786	9474590	7444990	1.03167e+07	9474590	8.54305e+06	9.44477e+06	887189	0.0939344	3	Shared	High	High	High	0	0.0002375	3.05	19.87
High	KMDAHPPR		0.00559168	0	1	1	3	P06396	1	951.483	0	1.78293e+06	4.24524e+06	3.78966e+06	2.0705e+06	4.24524e+06	4.3486e+06	3.55478e+06	1.28646e+06	0.361895	3		High	High	High	0	0.0005372	3.3	15.1
High	GMADQDGLKPTIDKPSEDSPPLEMLGPR		2.72476e-11	0	1	1	14	P19827	0	2994.45	0	4.63767e+07	5.10394e+07	4.24805e+07	5.38569e+07	5.10394e+07	4.8746e+07	5.12141e+07	2.55992e+06	0.0499847	3		High	High	High	0	1.412e-15	8.56	22.72
High	SIVSALKR		0.0164222	0.000436381	1	1	6	P01031	1	873.552	0	1.01952e+07	1.48468e+07	1.69596e+07	1.18396e+07	1.48468e+07	1.94609e+07	1.53824e+07	3.83879e+06	0.249556	3		High	High	High	0.0001982	0.001433	2.81	16.75
High	ISASAEELR		0.0120546	0.000436381	1	1	6	P06727	0	975.511	0	62158944	64862988	54893400	7.21847e+07	64862988	6.29896e+07	6.66791e+07	4.85914e+06	0.0728735	3		High	High	High	0.0002611	0.002863	2.84	22.01
High	LSYEGEVTK		0.019307	0.000436381	1	1	3	P36955	0	1025.51	0	14411710	15439960	15007115	1.67362e+07	15439960	1.72205e+07	1.64656e+07	920611	0.0559113	3		High	High	High	0.0001982	0.001769	2.65	22.63
High	SSFVAPLEK		0.0194048	0.000436381	1	1	4	P36955	0	977.53	0	13530400	14654316	13525448	1.57128e+07	14654316	1.55203e+07	1.52958e+07	563806	0.0368602	3		High	High	High	0.0009364	0.007615	2.21	21.82
High	STGSWSTLK		0.0169285	0.000436381	1	2	6	B4E1Z4	0	966.489	0	131708856	169399248	127975920	1.52952e+08	169399248	1.46851e+08	1.56401e+08	1.16629e+07	0.0745708	3		High	High	High	0.0001982	0.001485	2.58	20.8
High	EALKLEEK		0.0200019	0.000436381	1	1	6	P01024	1	959.541	0	84450104	92263400	57953300	9.80713e+07	92263400	6.65008e+07	8.56118e+07	1.68035e+07	0.196275	3		High	High	High	0.0001982	0.001958	3.16	17.96
High	EAVEHLQK		0.0211441	0.000436381	1	1	6	P06727	0	953.505	0	38539857	34838346	28131410	4.4756e+07	34838346	3.22805e+07	3.72916e+07	6.58967e+06	0.176706	3		High	High	High	0.0001982	0.002278	3.21	17.73
High	DWAESTLMTQK		0.0232706	0.000436381	1	1	2	P00742	0	1309.61	0	223429	209296	210626	259466	209296	241691	236818	25438	0.107416	3		Peak Found	High	High	0.0001982	0.002242	2.1	27.68
High	IRWKNEVR		0.0162568	0.000436381	1	1	3	P04114	2	1100.63	0		2.491e+06	2.16127e+06		2.491e+06	2.48003e+06	2.48552e+06	7751.59	0.0031187	2		High	High	High	0.0001982	0.001414	3.46	14.81
High	ISLPESLKR		0.0225773	0.000436381	1	1	11	P01024	1	1042.63	0	101743446	155490192	105630978	1.18154e+08	155490192	1.2121e+08	1.31618e+08	2.07302e+07	0.157502	3		High	High	High	0.0008523	0.007101	2.54	17.76
High	DSVTGTLPK		0.0142508	0.000436381	1	1	3	P03952	0	917.494	0	1825830	1.76579e+06	1.76619e+06	2.12032e+06	1.76579e+06	2.02668e+06	1.97093e+06	183726	0.0932178	3		High	High	High	0.0001982	0.001513	2.87	25.15
High	LRRELDESLQVAER		0.0128114	0.000436381	1	1	3	P10909	2	1713.92	0	4.77977e+06	3989890	2.5814e+06	5.55071e+06	3989890	2.96213e+06	4.16757e+06	1.3034e+06	0.312749	3		High	High	High	0.0001982	0.001359	4.39	17.91
High	LSLTDPLVAERAGTDES		0.014396	0.000436381	1	1	2	P13224	1	1773.89	0	168229	234025	206373	195363	234025	236810	222066	23167.4	0.104326	3		High	Peak Found	High	0.000441	0.004458	3.07	28.79
High	HHFPRHPNVFGFCR	1xCarbamidomethyl [C13]	0.016093	0.000436381	1	1	3	P04196	1	1807.87	0	94436	130640	87717.3	109668	130640	100655	113654	15384.9	0.135366	3		High	High	High	0.0003812	0.003765	2.92	13.44
High	LSPLGEEMR	1xOxidation [M8]	0.0210377	0.000436381	1	1	4	P02647	0	1047.51	0	9958466	11688050	11353445	1.15647e+07	11688050	1.3028e+07	1.20936e+07	811554	0.0671063	3		High	High	High	0.0001982	0.001973	1.92	22.71
High	LSPLGEEMR		0.0122395	0.000436381	1	1	6	P02647	0	1031.52	0	231875072	240619040	215718704	2.69275e+08	240619040	2.47535e+08	2.52476e+08	1.49533e+07	0.0592264	3		High	High	High	0.0001432	0.000969	2.54	22.49
High	SVQLTEKR		0.0200019	0.000436381	1	1	6	P01024	1	960.547	0	47343804	60786150	64005514	5.498e+07	60786150	7.34457e+07	6.30706e+07	9.44241e+06	0.149712	3		High	High	High	0.0002611	0.002581	2.43	17.23
High	SQDEAPGDPIQQLNLK		0.0206172	0.000436381	1	1	1	Q86UX7	0	1752.88	0	290088	336676	290941	336877	336676	333852	335802	1691.62	0.00503756	3		Peak Found	Peak Found	High	0.0001982	0.001926	2.28	27.37
High	LSMDGSPTR		0.0187303	0.000436381	1	1	6	P03952	0	963.456	0	15128497	13096228	13368078	1.75686e+07	13096228	1.53397e+07	1.53349e+07	2.23619e+06	0.145824	3		High	High	High	0.0001982	0.002028	2.38	22.98
High	HHPEHFSGRPR		0.0164222	0.000436381	1	1	2	P02751	0	1356.67	0	86942	117467	72850.2	100965	117467	83594.8	100676	16937.8	0.168242	3		Peak Found	High	High	0.0001982	0.00143	3.28	13.1
High	DNEQHVFK		0.0118724	0.000436381	1	2	4	B4E1Z4	0	1016.48	0	1.73617e+07	1.6856e+07	1.1872e+07	2.0162e+07	1.6856e+07	1.3623e+07	1.68804e+07	3.26956e+06	0.19369	3		High	High	High	0.0001432	0.0009356	3.3	19.74
High	SSGVPDRFSGSILGNK		0.0127465	0.000436381	1	1	1	A0A075B6I0	1	1620.83	0	2.74362e+06	3385988	2.97988e+06	3.18615e+06	3385988	3.41938e+06	3.3305e+06	126125	0.0378697	3		Peak Found	High	Peak Found	0.0001982	0.001026	3.43	20.13
High	AVPHPDSQPDTIDHDLLLLQLSEK		0.0126179	0.000436381	1	1	1	P00746	0	2681.38	0	2.02346e+06	1510692	6.20766e+06	2.34982e+06	1510692	7.12323e+06	3.66125e+06	3.02738e+06	0.82687	3		Peak Found	Peak Found	High	0.0001432	0.001014	3.57	21.5
High	HQTHGSLLR		0.0150677	0.000436381	1	1	1	P98160	0	1048.56	0	127253	189434	200463	147778	189434	230029	189080	41126.6	0.217509	3		High	Peak Found	Peak Found	0.0001982	0.001277	2.48	14.6
High	VNSFFSTFK		0.0148404	0.000436381	1	1	3	P06727	0	1076.54	0	3976902	4366927	3.73504e+06	4.61835e+06	4366927	4.28592e+06	4.42373e+06	173342	0.0391846	3		High	High	High	0.0001982	0.001989	2.51	21.42
High	ALVQQMEQLR	1xOxidation [M6]	0.0202049	0.000436381	1	1	1	P06727	0	1231.65	0										0	Not Reliable	High	Not Found	Not Found	0.0001982	0.001875	2.44
High	KNKLTQSK		0.019307	0.000436381	1	1	4	P01024	2	946.568	0	650763	1.16657e+06	588693	755726	1.16657e+06	675519	865940	263428	0.304211	3		High	High	High	0.0001982	0.001786	3.24	14.42
High	LGFTDLFSK		0.0150677	0.000436381	1	1	3	P29622	0	1027.55	0	6801066	6.40094e+06	6.12768e+06	7.89803e+06	6.40094e+06	7.03145e+06	7.11014e+06	751637	0.105713	3		High	High	High	0.0001982	0.001278	2.84	23.13
High	ALLAFQESK		0.0140358	0.000436381	1	1	1	P20851	0	1006.56	0	7.46317e+06	8.1273e+06	7162816	8.66692e+06	8.1273e+06	8.21926e+06	8.33782e+06	288691	0.0346242	3		High	Peak Found	Peak Found	0.0001982	0.001162	2.51	22.2
High	ALFVSEEEK		0.0124273	0.000436381	1	2	3	B4E1Z4	0	1051.53	0	21707750	24726032	22412312	2.5209e+07	24726032	2.57179e+07	2.52177e+07	495986	0.0196682	3		High	High	High	0.0001982	0.001866	2.38	22.64
High	LFLEPTRKDIALLK		0.0249712	0.000436381	1	1	6	P00747	2	1657	0	1.87699e+07	22756251	23783984	2.17973e+07	22756251	2.72919e+07	2.39485e+07	2.93488e+06	0.12255	3		High	High	High	0.001191	0.02046	2.89	17.43
High	LFLEPTRK		0.0230372	0.000436381	1	1	9	P00747	1	1003.59	0	87391232	137864152	132875716	1.01487e+08	137864152	1.52473e+08	1.30608e+08	2.62564e+07	0.201032	3		High	High	High	0.0003201	0.003553	2.2	17.44
High	VVEESELAR		0.0164222	0.000436381	1	1	3	P02748	0	1031.54	0	28234710	27788716	25847576	3.27888e+07	27788716	2.96598e+07	3.00791e+07	2.52625e+06	0.0839869	3		High	High	High	0.0001982	0.001428	2.47	23.07
High	VVLVAVDK		0.0221264	0.000436381	1	1	6	P01024	0	842.535	0	48912544	48507564	42768464	5.68018e+07	48507564	4.90764e+07	5.14619e+07	4.6332e+06	0.0900316	3		High	High	High	0.0001982	0.002104	2.65	21.91
High	WADLSGITK		0.0235064	0.000436381	1	1	3	P29622	0	990.525	0	7175305	6754761	5510136	8.33263e+06	6754761	6.32282e+06	7.13674e+06	1.05795e+06	0.14824	3		High	High	High	0.0001982	0.002279	2.51	23.09
High	LELSVDGAK		0.0208264	0.000436381	2	2	3	P0C0L4; P0C0L5	0	931.509	0	3.63405e+06	3.61171e+06	3.80412e+06	4.2202e+06	3.61171e+06	4.36519e+06	4.0657e+06	399790	0.0983324	3	Shared	High	High	High	0.0002611	0.002541	2.43	22.93
High	AGVETTKPSK		0.0223507	0.000436381	1	2	1	B9A064	0	1017.56	0	2.5083e+06	2.93726e+06	2.2243e+06	2.91287e+06	2.93726e+06	2.55236e+06	2.80083e+06	215526	0.0769508	3		Peak Found	High	Peak Found	0.0001982	0.00213	2.78	17.84
High	WRKLGSYEHR		0.0196018	0.000436381	1	1	1	P19823	2	1331.7	0	187152	241586		217338	241586		229462	17146.1	0.0747229	2		Peak Found	High	Not Found	0.0001982	0.0018	2.32	14.19
High	IEDGTLASK		0.0169285	0.000436381	1	1	4	P04114	0	933.489	0	2.83014e+06	2.76844e+06	2.64808e+06	3.28662e+06	2.76844e+06	3.03864e+06	3.03123e+06	259170	0.0854999	3		High	High	High	0.0001982	0.001752	2.61	23.65
High	LDVTTSIGR		0.0138942	0.000436381	1	1	3	P04114	0	961.531	0	6978584	6.75302e+06	7.12835e+06	8.10418e+06	6.75302e+06	8.1797e+06	7.67897e+06	802785	0.104543	3		High	High	High	0.0001982	0.001149	2.87	24.17
High	YAYWYQQK		0.0226914	0.000436381	1	1	1	A0A075B6K4	0	1149.54	0	1.65188e+06	1.8993e+06	1.6831e+06	1.91831e+06	1.8993e+06	1.93134e+06	1.91632e+06	16114.3	0.00840897	3		High	Peak Found	Peak Found	0.0001982	0.00218	1.97	21.66
High	KWQEEMELYR	1xOxidation [M6]	0.0118724	0.000436381	1	1	3	P02647	1	1427.66	0	13866467	14422674	11450020	1.6103e+07	14422674	1.31388e+07	1.45548e+07	1.48653e+06	0.102133	3		High	High	High	0.0001432	0.0009355	3.84	18.92
High	LDFREIQIYK		0.0141788	0.000436381	1	1	3	P04114	1	1324.73	0	9972091	9539210	7.40225e+06	1.15805e+07	9539210	8.494e+06	9.87124e+06	1.56982e+06	0.159029	3		High	High	High	0.0001982	0.001179	3.36	19.72
High	AEFQDALEK		0.0181707	0.000436381	2	2	3	P0C0L4; P0C0L5	0	1050.51	0	3.73761e+06	3.66964e+06	3892887	4.34046e+06	3.66964e+06	4.46705e+06	4.15905e+06	428541	0.103038	3	Shared	High	High	High	0.0002611	0.002799	2.5	23.42
High	YIETDPANR		0.0146908	0.000436381	1	1	6	P06396	0	1078.52	0	8879325	10663613	8863681	1.03115e+07	10663613	1.0171e+07	1.0382e+07	253778	0.0244439	3		High	High	High	0.0001982	0.001828	2.19	24.09
High	YLYEIARR		0.0144692	0.000436381	1	1	6	P02768	1	1083.59	0	9.10819e+06	1.35234e+07	9.11085e+06	1.05773e+07	1.35234e+07	1.04546e+07	1.15184e+07	1.73743e+06	0.150839	3		High	High	High	0.0001982	0.001211	2.46	17.91
High	ADLSGITGAR		0.0243502	0.000436381	1	1	3	P01011	0	960.511	0	4.02748e+06	4.11038e+06	3968546	4.67709e+06	4.11038e+06	4.55386e+06	4.44711e+06	298053	0.0670217	3		High	High	High	0.0008523	0.006844	2.86	23.57
High	LAVYQAGAR		0.0211441	0.000436381	1	1	3	P02649	0	948.526	0	30430642	31462032	27666438	3.53389e+07	31462032	3.17469e+07	3.28493e+07	2.16075e+06	0.0657777	3		High	High	High	0.0003201	0.003046	2.74	21.52
High	LAPLAEDVR		0.0225773	0.000436381	1	1	5	P06727	0	983.552	0	94782592	93367032	88152936	1.1007e+08	93367032	1.01155e+08	1.01531e+08	8.35799e+06	0.0823198	3		High	High	High	0.0001982	0.002163	2.2	22.71
High	AARLPVAPLRK		0.0156907	0.000436381	1	1	1	P09871	2	1191.77	0	1.53101e+06	2.68362e+06	1.80451e+06	1.77795e+06	2.68362e+06	2.07066e+06	2.17741e+06	462177	0.21226	3		Peak Found	High	Peak Found	0.0001982	0.001347	3.97	15.53
High	AAMEPIVISAK		0.0121159	0.000436381	1	1	1	Q9Y490	0	1129.63	0	1.49004e+06	1.30534e+06	1.05688e+06	1.73037e+06	1.30534e+06	1.21276e+06	1.41616e+06	276027	0.194913	3		Peak Found	High	Peak Found	0.0001432	0.0009579	2.58	23.14
High	YVLPNFEVK		0.0163393	0.000436381	2	2	6	P0C0L4; P0C0L5	0	1108.6	0	34172624	39082368	36193940	3.96844e+07	39082368	4.15322e+07	4.00996e+07	1.27659e+06	0.0318356	3	Shared	High	High	High	0.0001982	0.00207	2.08	22.06
High	YYTYLIMNK	1xOxidation [M7]	0.013074	0.000436381	1	1	3	P01024	0	1224.6	0	3.4773e+06	3.7617e+06	3.40864e+06	4.03816e+06	3.7617e+06	3.91137e+06	3.90374e+06	138389	0.0354503	3		High	High	High	0.0001982	0.001603	2.43	22.68
High	VLNYVDWIK		0.0119328	0.000436381	1	1	1	P00736	0	1149.63	0	1.1087e+06	1216465	1.41455e+06	1.28752e+06	1216465	1.62318e+06	1.37572e+06	217227	0.1579	3		Peak Found	Peak Found	High	0.0001432	0.0009378	2.83	22.46
High	LKFIIPSPK		0.0131404	0.000436381	1	1	4	P04114	1	1042.67	0	7.77484e+06	12863259	1.14056e+07	9.02887e+06	12863259	1.30878e+07	1.166e+07	2.28139e+06	0.195659	3		High	High	High	0.001969	0.04891	2.88	17.11
High	LKGPLLNK		0.0157704	0.000436381	1	1	6	P01024	1	882.577	0	52453050	95130644	72985848	6.09133e+07	95130644	8.37505e+07	7.99315e+07	1.74254e+07	0.218004	3		High	High	High	0.0009364	0.01287	3.31	16.5
High	LKHSLVLHK		0.013074	0.000436381	1	1	4	P12259	1	1074.68	0	160149	256594	163429	185980	256594	187533	210035	40328.2	0.192007	3		High	High	High	0.0001982	0.001057	2.64	13.46
High	TEQAAVAR		0.023985	0.000436381	1	1	3	P00748	0	845.448	0	4830075	4.7303e+06	3.96843e+06	5.60913e+06	4.7303e+06	4.55373e+06	4.96439e+06	565300	0.113871	3		High	High	High	0.000441	0.004273	2.78	21.7
High	DISEVVTPR		0.0235064	0.000436381	1	2	9	B4E1Z4	0	1015.54	0	45931548	44628280	51005116	5.334e+07	44628280	5.85278e+07	5.21654e+07	7.02383e+06	0.134645	3		High	High	High	0.0006747	0.005815	2.63	26.83
High	DINYVNPVIK		0.0131404	0.000436381	1	1	4	P01031	0	1174.65	0	1.65269e+06	1.80221e+06	1.8017e+06	1.91925e+06	1.80221e+06	2.06743e+06	1.92963e+06	132916	0.0688816	3		High	High	High	0.0001982	0.001071	2.44	26.36
High	TFTLLDPK		0.0220151	0.000436381	1	1	3	Q96PD5	0	934.524	0	4975653	5726734	5399553	5.77819e+06	5726734	6.19593e+06	5.90028e+06	257326	0.0436125	3		High	High	High	0.0003201	0.00345	2.55	21.76
High	TGIVSGFGR		0.0165055	0.000436381	1	1	3	P00742	0	893.484	0	13345126	14394840	11959134	1.54976e+07	14394840	1.3723e+07	1.45385e+07	895983	0.0616284	3		High	High	High	0.0001982	0.001442	2.88	21.78
High	THHDGAITER		0.0191128	0.000436381	1	1	1	P00746	0	1136.54	0		1.2115e+06	1.45289e+06		1.2115e+06	1.66718e+06	1.43934e+06	322212	0.223862	2		Not Found	Peak Found	High	0.0001982	0.001739	2.85	15.95
High	TLEIPGNSDPNMIPDGDFNSYVR	1xOxidation [M12]	0.0134779	0.000436381	2	2	8	P0C0L4; P0C0L5	0	2567.17	0	78877.5	167342	252476	91599.8	167342	289714	182885	99967.3	0.546612	3	Shared	High	High	High	0.0001982	0.001107	2.81	36.23
High	HTSLGPLEAK		0.0208264	0.000436381	1	1	3	P07357	0	1052.57	0										0	No Quan Values	High	High	High	0.0001982	0.00195	3.57	17.27
High	TLIEKTNEERK		0.0124905	0.000436381	1	1	2	P10909	2	1360.74	0										0	No Quan Values	High	High	Not Found	0.0001432	0.0009957	2.33
High	IIYKENER		0.0175388	0.000436381	1	1	6	P08603	1	1064.57	0	3.95564e+07	43788537	47232831	4.59366e+07	43788537	5.41992e+07	4.79748e+07	5.49645e+06	0.11457	3		High	High	High	0.0003812	0.004029	2.59	17.56
High	TINVPLRR		0.0231536	0.000436381	1	1	9	P02746	1	968.6	0	72362946	127087308	122562880	8.40345e+07	127087308	1.4064e+08	1.17254e+08	2.9556e+07	0.252068	3		High	High	High	0.0001982	0.002239	2.28	17.13
High	KAADDTWEPFASGK		0.0119935	0.000436381	1	1	1	P02766	1	1522.72	0	1.7253e+06	1.64101e+06	1.30779e+06	2.00358e+06	1.64101e+06	1.50068e+06	1.71509e+06	259505	0.151307	3		High	Peak Found	Peak Found	0.0001432	0.0009471	3.86	20.87
High	DGNDHSLWR		0.0242279	0.000436381	2	2	3	P06681; B4E1Z4	0	1099.49	0	3.32253e+06	3.26093e+06	2.43637e+06	3.85843e+06	3.26093e+06	2.79571e+06	3.30503e+06	532728	0.161187	3	Shared	High	High	High	0.0003201	0.003298	3.32	20.9
High	DGKIFVWK		0.019503	0.000436381	1	1	3	P06396	1	992.556	0	3.41598e+06	4291058	2.72863e+06	3.96695e+06	4291058	3.13107e+06	3.79636e+06	598511	0.157654	3		High	High	High	0.0001982	0.001941	3.27	19.11
High	TDASDVKPC	1xCarbamidomethyl [C9]	0.0138942	0.000436381	1	1	1	P02749	0	992.435	0	382476	400395	370712	444167	400395	425388	423317	21959.2	0.0518741	3		High	Peak Found	Peak Found	0.0001982	0.001151	2.45	26.33
High	DGFFGNPRK		0.0174503	0.000436381	1	1	3	P01871	1	1037.52	0	4.14379e+06	4531087	3570963	4.81215e+06	4531087	4.09764e+06	4.48029e+06	359950	0.0803408	3		High	High	High	0.0001982	0.001549	2.01	19.39
High	LLIYGASTR		0.023985	0.000436381	1	4	6	A0A075B6H7	0	993.573	0	15533720	18878386	17242432	1.80392e+07	18878386	1.97855e+07	1.8901e+07	873379	0.046208	3		High	High	High	0.0009364	0.0134	2.83	22.04
High	LLIYDASSR		0.0162568	0.000436381	1	1	3	A0A0C4DH25	0	1037.56	0	3716694	2.96292e+06	3.27632e+06	4.31617e+06	2.96292e+06	3.75954e+06	3.67954e+06	680159	0.184849	3		High	High	High	0.0001982	0.002201	2.62	23.36
High	DAQYAPGYDK		0.0161747	0.000436381	1	2	4	B4E1Z4	0	1127.5	0	5.24545e+06	5.26485e+06	5172515	6.0915e+06	5.26485e+06	5.93541e+06	5.76392e+06	439198	0.0761979	3		High	High	High	0.0001982	0.001431	2.53	26.78
High	TTPPMLDSDGSFFLYSK	1xOxidation [M5]	0.0122395	0.000436381	1	1	2	P01859	0	1921.89	0	311219	294077	334452	361416	294077	383780	346425	46693.3	0.134786	3		Peak Found	High	High	0.0001432	0.0009752	1.99	27.83
High	AVSMPSFSILGSDVR	1xOxidation [M4]	0.0152211	0.000436381	1	1	1	P04114	0	1581.79	0	470391	643695	607414	546261	643695	697002	628986	76439	0.121527	3		Peak Found	High	Peak Found	0.0001982	0.001297	2.3	25.25
High	TYLPAVDEK		0.0171007	0.000436381	1	2	5	K7ER74	0	1035.54	0	23455818	23154852	21918874	2.72391e+07	23154852	2.51517e+07	2.51819e+07	2.04227e+06	0.081101	3		High	High	High	0.0001982	0.001504	2.32	22.68
High	AVRPGYPK		0.0225773	0.000436381	1	1	9	P04004	0	887.51	0	55844612	93391748	59943117	6.48519e+07	93391748	6.87841e+07	7.56759e+07	1.54678e+07	0.204395	3		High	High	High	0.0001982	0.002162	2.78	16.19
High	EFGNTLEDK		0.0186359	0.000436381	1	1	1	P02654	0	1052.49	0	1.02064e+06	1.16185e+06	1.04023e+06	1.18526e+06	1.16185e+06	1.19365e+06	1.18026e+06	16479.5	0.0139627	3		High	Peak Found	Peak Found	0.0001982	0.001687	2.36	23.8
High	AVDAALKK		0.0225773	0.000436381	1	1	6	P01042	1	815.499	0	3.64239e+07	48283915	47373498	4.22988e+07	48283915	5.43606e+07	4.83144e+07	6.03098e+06	0.124828	3		High	High	High	0.0009364	0.009149	2.58	17.14
High	AVASFLRR		0.0200019	0.000436381	1	1	3	Q96IY4	1	919.547	0	3.38614e+06	5.40099e+06	6.06914e+06	3.9323e+06	5.40099e+06	6.96427e+06	5.43252e+06	1.51623e+06	0.279103	3		Peak Found	High	High	0.0001982	0.001851	2.31	16.73
High	LLAHKVGR		0.0198008	0.000436381	1	1	3	P12259	1	893.568	0		471268	494488		471268	567419	519344	67989.6	0.130915	2		High	High	High	0.0003201	0.003319	2.54	14.7
High	LKTPITFR		0.0199011	0.000436381	1	1	3	P00742	1	975.599	0	3.6658e+06	5.93671e+06	6611264	4.25707e+06	5.93671e+06	7.58636e+06	5.92671e+06	1.66467e+06	0.280875	3		High	High	High	0.0001982	0.001837	3.02	16.73
High	VHRTGAVSGHSLK		0.0172746	0.000436381	1	1	2	P03952	1	1348.74	0	150037	180902	134550	174236	180902	154395	169844	13788.5	0.0811834	3		High	High	Peak Found	0.0005585	0.005359	2.95	14.09
High	IKQSELSAK		0.0133419	0.000436381	1	1	3	P02654	1	1003.58	0	23569856	29761082	32177032	2.73715e+07	29761082	3.69228e+07	3.13518e+07	4.97038e+06	0.158536	3		High	High	High	0.0001982	0.001578	3.21	17.16
High	TQVNTQAEQLRR		0.0208264	0.000436381	1	1	3	P06727	1	1443.77	0										0	Not Reliable	High	High	High	0.0009364	0.01303	3.04
High	SILENLRSK		0.0155326	0.000436381	1	1	3	P02675	1	1059.62	0	2670248	4.60392e+06	4.28236e+06	3.10094e+06	4.60392e+06	4.91397e+06	4.20627e+06	969721	0.230541	3		High	High	High	0.0001982	0.001328	2.49	17.66
High	LQAEAFQAR		0.0205133	0.000436381	1	1	3	P02649	0	1033.54	0	42426652	47566352	41471932	4.92697e+07	47566352	4.75886e+07	4.81416e+07	977097	0.0202963	3		High	High	High	0.0001982	0.002323	1.99	22.31
High	GPGGVWAAK		0.0128765	0.000436381	1	2	3	A0A096LPE2	0	842.452	1	50150564	52087884	41602128	5.82395e+07	52087884	4.7738e+07	5.26885e+07	5.27643e+06	0.100144	3		High	High	High	0.0001982	0.001042	2.98	20.48
High	ELLESYIDGR		0.0132744	0.000436381	1	1	2	P00734	0	1194.6	0	758869	729295	745495	881269	729295	855448	822004	81319.6	0.0989284	3		High	High	Peak Found	0.0001982	0.001083	2.46	25.6
High	QDGSVDFGRK		0.0136153	0.000436381	1	1	6	P02675	1	1108.54	0	1.6165e+07	1.7057e+07	1.17169e+07	1.87723e+07	1.7057e+07	1.3445e+07	1.64247e+07	2.71933e+06	0.165563	3		High	High	High	0.000441	0.00418	3.12	19.55
High	GNLRGNTEGLQK		0.0128114	0.000436381	1	1	4	P06727	1	1286.68	0	17819514	1.93761e+07	1.69003e+07	2.06937e+07	1.93761e+07	1.9393e+07	1.98209e+07	755876	0.0381353	3		High	High	High	0.0003201	0.002959	4.45	18.06
High	SFNPNSPGK		0.0235064	0.000436381	1	1	6	P27169	0	947.458	0	40259400	46983672	39518900	4.67529e+07	46983672	4.53475e+07	4.63614e+07	885571	0.0191015	3		High	High	High	0.0001982	0.002442	2.09	21.21
High	SFRPFVPR		0.0168431	0.000436381	1	1	2	P18428	0	1005.56	0	3.00546e+06	4.14146e+06	4937712	3.49022e+06	4.14146e+06	5.66597e+06	4.43255e+06	1.1167e+06	0.251932	3		High	Peak Found	High	0.0002611	0.002726	3.61	16.56
High	SGKDPDRFRPDGLPK		0.0201032	0.000436381	1	2	12	A0A096LPE2	2	1684.88	0	7.43813e+07	1.10405e+08	9.29309e+07	8.63784e+07	1.10405e+08	1.06637e+08	1.0114e+08	1.2922e+07	0.127763	3		High	High	High	0.0001982	0.002155	3.78	16.29
High	NAEELKAR		0.0211441	0.000436381	1	1	6	P06727	1	930.5	0	36905636	32601623	36451540	4.28582e+07	32601623	4.18278e+07	3.90959e+07	5.64774e+06	0.144459	3		High	High	High	0.0001982	0.002113	2.9	17.43
High	NVVFVIDK		0.0245968	0.000436381	1	1	6	Q14624	0	933.54	0	40888268	43602668	39258740	4.74832e+07	43602668	4.5049e+07	4.53783e+07	1.96113e+06	0.0432174	3		High	High	High	0.0001982	0.002422	2.35	22.01
High	LVGGPMDASVEEEGVR		0.023985	0.000436381	1	1	2	P01034	0	1644.79	0	14172242	16799792	18452510	1.64581e+07	16799792	2.11741e+07	1.8144e+07	2.62967e+06	0.144934	3		Peak Found	High	High	0.0003201	0.003423	2.14	26.57
High	IVFEKKLR		0.012942	0.000436381	1	1	3	P36955	2	1032.66	0		2.02133e+06	2110532		2.02133e+06	2.42181e+06	2.22157e+06	283181	0.127469	2		High	High	High	0.0003201	0.002933	2.81	15.18
High	QMSKYPSGERVR		0.0149158	0.000436381	2	2	2	P08603; Q03591	2	1437.73	0	1.80551e+06	2.57306e+06		2.09672e+06	2.57306e+06		2.33489e+06	336823	0.144256	2	Shared	High	High	Not Found	0.0001982	0.00139	3.59	15.88
High	REYHTEK		0.0189206	0.000436381	1	1	3	P02671	1	962.469	0	1.34336e+06	2.83497e+06	2497394	1.56004e+06	2.83497e+06	2.86573e+06	2.42025e+06	745123	0.30787	3		High	High	High	0.0009364	0.01073	3.42	14.9
High	GDKLFGPDLK		0.0166735	0.000436381	1	1	1	P08697	1	1089.59	0	2.60743e+06	2.69427e+06	1.67529e+06	3.02799e+06	2.69427e+06	1.92237e+06	2.54821e+06	567094	0.222546	3		High	Peak Found	Peak Found	0.0001982	0.001461	3.22	18.73
High	LTVAAPPSGGPGFLSIERPDSRPPRVGDTLNLNLR		0.0225773	0.000436381	2	2	5	P0C0L4; P0C0L5	1	3669.98	0	2.01972e+07	2.01023e+07	1.49754e+07	2.34548e+07	2.01023e+07	1.71841e+07	2.02471e+07	3.13786e+06	0.154979	3	Shared	High	High	High	0.0001982	0.002155	3.37	20.04
High	QLTPYAQR		0.0207215	0.000436381	1	1	12	P06727	0	976.521	0	9.56019e+07	9.59906e+07	7.99585e+07	1.11022e+08	9.59906e+07	9.17515e+07	9.95879e+07	1.01263e+07	0.101682	3		High	High	High	0.0001982	0.002045	2.54	21.49
High	NSLFEYQK		0.0214667	0.000436381	1	1	7	P02671	0	1028.5	0	350453248	332330624	296581952	4.06979e+08	332330624	3.40325e+08	3.59878e+08	4.09858e+07	0.113888	3		High	High	High	0.0001982	0.002308	2.74	21.56
High	FTISRDNAK		0.0244732	0.000436381	2	9	3	A0A0B4J1X5; A0A0B4J2B5	1	1051.55	0	3652720	4816856	3.18605e+06	4.24188e+06	4816856	3.65596e+06	4.23823e+06	580458	0.136958	3	Shared	High	High	High	0.0001982	0.002397	2.21	17.71
High	RLGVYELLLK		0.0152984	0.000436381	1	1	1	Q14624	1	1203.75	0	14039810	19191072	13937375	1.63043e+07	19191072	1.5993e+07	1.71628e+07	1.76342e+06	0.102747	3		Peak Found	Peak Found	High	0.0001982	0.001305	3.17	17.86
High	RRLGVYELLLK		0.0243502	0.000436381	1	1	3	Q14624	2	1359.85	0		1.52055e+06			1.52055e+06		1.52055e+06			1		High	High	High	0.0001982	0.002377	3.44	15.67
High	FPEVDVLTK		0.0130078	0.000436381	1	1	3	P04114	0	1047.57	0	2.59407e+06	2.59709e+06	2689431	3.01247e+06	2.59709e+06	3.08609e+06	2.89855e+06	263654	0.0909604	3		High	High	High	0.0001982	0.002084	2.67	23.48
High	ERVYFFKGK		0.0138942	0.000436381	1	1	3	P04004	2	1173.64	0		2.79791e+06	3600474		2.79791e+06	4.13151e+06	3.46471e+06	942992	0.27217	2		High	High	High	0.0001982	0.002218	3.47	15.61
High	QIDDIDVR		0.0233882	0.000436381	1	1	10	P04114	0	973.495	0	5.10508e+07	5.73458e+07	5.1496e+07	5.92849e+07	5.73458e+07	5.90911e+07	5.85739e+07	1.06798e+06	0.0182331	3		High	High	High	0.0001982	0.002267	2.79	23.99
High	FQNALLVR		0.0200019	0.000436381	1	1	6	P02768	0	960.563	0	81852064	82327064	83385624	9.50542e+07	82327064	9.56841e+07	9.10218e+07	7.53644e+06	0.0827982	3		High	High	High	0.000441	0.004153	2.65	21.09
High	MRDVVLFEK		0.0237445	0.000436381	1	2	3	P00747	1	1136.61	0	27329126	28083990	19814724	3.17371e+07	28083990	2.27372e+07	2.75194e+07	4.52644e+06	0.164482	3		High	High	High	0.0001982	0.002432	3.17	18.08
High	GILNEIKDR		0.0160118	0.000436381	1	1	9	P07358	1	1057.6	0	44874312	46197896	28728484	5.21122e+07	46197896	3.29656e+07	4.37586e+07	9.80359e+06	0.224038	3		High	High	High	0.0003201	0.003196	2.94	18.15
High	GTYSTTVTGR		0.0119328	0.000436381	1	1	3	P08519	0	1042.52	0	3.43375e+06	3.16316e+06	2.97675e+06	3.98759e+06	3.16316e+06	3.41579e+06	3.52218e+06	422385	0.119921	3		High	High	High	0.0002611	0.002838	2.61	22.57
High	QIGSVYRLPPLR		0.0184484	0.000436381	1	1	6	P04196	1	1398.82	0	2.3277e+07	3.92038e+07	2.76776e+07	2.70314e+07	3.92038e+07	3.17598e+07	3.2665e+07	6.13653e+06	0.187862	3		High	High	High	0.0002611	0.002541	3.15	18.61
High	FRPDGLPK		0.0144692	0.000436381	1	2	5	A0A096LPE2	0	929.52	0	7.04055e+06	9.04985e+06	9.60396e+06	8.17614e+06	9.04985e+06	1.10204e+07	9.41548e+06	1.45698e+06	0.154743	3		High	High	High	0.0001982	0.001218	3.19	17.21
High	SAVQGPPER		0.0141788	0.000436381	1	2	3	P01876	0	940.485	0	2.53871e+06	3.24911e+06	3.10866e+06	2.94818e+06	3.24911e+06	3.56715e+06	3.25482e+06	309524	0.0950972	3		High	High	High	0.0001982	0.00118	2.9	21.71
High	FSGSLLGGK		0.0220151	0.000436381	1	2	3	A0A075B6I9	0	865.478	0	11632134	14793522	13345002	1.35083e+07	14793522	1.53132e+07	1.45384e+07	929130	0.0639089	3		High	High	High	0.0001982	0.002098	2.02	21.06
High	FIIPSPKRPVK		0.0230372	0.000436381	1	1	3	P04114	1	1281.8	0	1.02782e+06	1991191	1.4421e+06	1.1936e+06	1991191	1.6548e+06	1.6132e+06	400420	0.248216	3		High	High	High	0.0001982	0.002218	3.16	15.66
High	ELVLAGNR		0.0225773	0.000436381	1	1	2	P35858	0	871.5	0	1.41607e+06	1.36289e+06	1.29564e+06	1.64448e+06	1.36289e+06	1.48673e+06	1.49803e+06	141132	0.0942112	3		High	High	Peak Found	0.0001982	0.002166	2.37	22.15
High	IYISGMAPRPSLAKK	1xOxidation [M6]	0.0185419	0.000436381	1	2	5	P04004	1	1647.93	0	8.53839e+06	10936793	14953846	9.91557e+06	10936793	1.71594e+07	1.26706e+07	3.92081e+06	0.309442	3		High	High	High	0.0003201	0.003107	3.19	16.81
High	GQVVKGSVFLR		0.0120546	0.000436381	2	2	1	P0C0L4; P0C0L5	1	1189.71	0	1.01328e+06	1.347e+06	1.87354e+06	1.17672e+06	1.347e+06	2.14987e+06	1.55786e+06	519714	0.333607	3	Shared	Peak Found	Peak Found	High	0.0001432	0.0009525	2.52	17.61
High	QIQVSWLR		0.0184484	0.000436381	1	1	15	P01871	0	1029.58	0	1.528e+08	1.79631e+08	1.61536e+08	1.77446e+08	1.79631e+08	1.85361e+08	1.80812e+08	4.08769e+06	0.0226074	3		High	High	High	0.0001982	0.001662	2.67	21.28
High	SLHMYANR		0.0202049	0.000436381	1	1	3	P04114	0	991.478	0	9692754	15766481	15892381	1.12561e+07	15766481	1.82363e+07	1.50863e+07	3.53947e+06	0.234614	3		High	High	High	0.0005585	0.005357	3.44	16.65
High	GHRPLDKK		0.0165893	0.000436381	1	1	10	P02675	1	950.553	0	3.34381e+06	3.63234e+06	2765000	3.88314e+06	3.63234e+06	3.17281e+06	3.56276e+06	360241	0.101113	3		High	High	Medium	0.0001982	0.001446	3.32	13.35
High	GYSFTTTAER		0.0166735	0.000436381	1	2	3	P60709	0	1132.53	0	4.35991e+06	4582722	3859568	5.06314e+06	4582722	4.42881e+06	4.69156e+06	330870	0.0705246	3		High	High	High	0.0001982	0.002363	2.7	22.56
High	SLHTLFGDK		0.0228061	0.000436381	1	1	3	P02768	0	1017.54	0	3451263	4.7642e+06	5581429	4.00793e+06	4.7642e+06	6.40463e+06	5.05892e+06	1.22523e+06	0.242192	3		High	High	High	0.0003201	0.003019	2.62	17.18
High	GHRPLDK		0.013754	0.000436381	1	1	16	P02675	0	822.458	0	2.06044e+07	3.73363e+07	2.38196e+07	2.39277e+07	3.73363e+07	2.73327e+07	2.95322e+07	6.96963e+06	0.236001	3		High	High	High	0.0001982	0.001131	3.63	14.28
High	MFEELKSR		0.0207215	0.000436381	1	1	1	P05452	1	1039.52	0	2.99466e+06	2201264	1.89336e+06	3.47768e+06	2201264	2.17261e+06	2.61719e+06	745349	0.28479	3		High	Peak Found	Peak Found	0.0001982	0.001937	2.49	18.04
High	SLKVVPEGIR		0.0211441	0.000436381	1	1	3	P01024	1	1097.67	0	12056706	17045922	17474352	1.40014e+07	17045922	2.00516e+07	1.7033e+07	3.02516e+06	0.177606	3		High	High	High	0.0001982	0.002297	3.59	17.61
High	LTPLYELVK		0.0133419	0.000436381	1	1	1	P10643	0	1075.64	0	10746727	11269081	9490751	1.24801e+07	11269081	1.08905e+07	1.15466e+07	830315	0.0719101	3		High	Peak Found	Peak Found	0.0001982	0.001092	2.56	21.88
High	GKSAGLVK		0.0245968	0.000436381	1	1	5	Q14624	1	759.472	0	3.52539e+06	5.82052e+06	3.54502e+06	4.094e+06	5.82052e+06	4.06787e+06	4.6608e+06	1.00443e+06	0.215507	3		High	High	High	0.0009364	0.0117	2.86	15.79
High	NNALDFVTK		0.0178972	0.000436381	1	1	6	P04114	0	1021.53	0	3.1876e+07	3.29857e+07	3.09992e+07	3.70174e+07	3.29857e+07	3.55712e+07	3.51914e+07	2.04248e+06	0.058039	3		High	High	High	0.0001982	0.001746	3.02	22.54
High	FGHGDKVR		0.0186359	0.000436381	2	2	3	P06681; B4E1Z4	1	915.48	0		2.96916e+06			2.96916e+06		2.96916e+06			1	Shared	High	High	High	0.0001982	0.00168	2.78	14.93
High	GYTQQLAFR		0.0208264	0.000436381	1	1	6	P01024	0	1083.56	0	68199280	77899560	72174568	7.91993e+07	77899560	8.28196e+07	7.99728e+07	2.54957e+06	0.0318805	3		High	High	High	0.0003812	0.003864	2.67	21.68
High	LTPYADEFK		0.0184484	0.000436381	1	1	5	P06727	0	1083.54	0	100759992	111796352	103531168	1.17012e+08	111796352	1.18801e+08	1.1587e+08	3.63928e+06	0.0314084	3		High	High	High	0.0001982	0.001667	2.36	22.63
High	HADPDFTR		0.0235064	0.000436381	1	1	3	P19823	0	958.438	0	5340085	4574380	3.64049e+06	6.2014e+06	4574380	4.17742e+06	4.9844e+06	1.07248e+06	0.215167	3		High	High	High	0.000441	0.004299	2.62	18.36
High	QYTDSTFR		0.0247209	0.000436381	1	1	2	P00450	0	1017.46	0	996835		1.25162e+06	1.15762e+06		1.43622e+06	1.29692e+06	197001	0.151899	2		High	Not Found	High	0.0001982	0.002438	2.63	22.65
High	GYVIIKPLVWV		0.0121159	0.000436381	1	1	3	P02743	0	1286.79	0	3063435	3.50616e+06	3030712	3.55754e+06	3.50616e+06	3.47771e+06	3.5138e+06	40462.4	0.0115153	3		High	High	High	0.0001432	0.0009584	3.38	22.3
High	TDAGFTLR		0.0297759	0.000837424	1	1	1	P18206	0	880.452	1	183581280	184702688	164110576	2.13192e+08	184702688	1.88315e+08	1.95403e+08	1.55108e+07	0.0793782	3		Peak Found	High	Peak Found	0.0003201	0.003104	2.71	22.25
High	AQAWGERLR		0.0280341	0.000837424	1	1	3	P02649	1	1086.58	0	7.12274e+06	9153147	10411485	8.27158e+06	9153147	1.19471e+07	9.7906e+06	1.91887e+06	0.195991	3		High	High	High	0.0002611	0.002872	2.8	17.41
High	DNDGWLTSDPRK		0.0290376	0.000837424	1	1	1	P02675	1	1403.65	0	1.16279e+06	1.2113e+06	1.21357e+06	1.35034e+06	1.2113e+06	1.39256e+06	1.31807e+06	94840	0.0719538	3		Peak Found	Peak Found	High	0.0003201	0.002999	2.63	22.85
High	QGALELIK		0.0277537	0.000837424	1	1	7	P01024	0	871.525	0	81862928	84333128	73329056	9.50668e+07	84333128	8.41443e+07	8.78481e+07	6.2523e+06	0.0711718	3		High	High	High	0.0002611	0.00282	2.63	21.04
High	TASDFITK		0.0369336	0.000837424	1	1	5	P06396	0	882.457	0	63966932	75562960	68945888	7.42843e+07	75562960	7.91147e+07	7.63207e+07	2.50273e+06	0.0327924	3		High	High	High	0.000441	0.004312	2.22	22.08
High	DGFFGNPR		0.026929	0.000837424	1	1	12	P01871	0	909.421	0	3.32801e+07	3.81003e+07	3.49745e+07	3.8648e+07	3.81003e+07	4.01328e+07	3.89604e+07	1.05167e+06	0.0269932	3		High	High	High	0.0009364	0.01307	2.49	24.89
High	LEPYADQLR		0.0252239	0.000837424	1	1	9	P06727	0	1104.57	0	112259032	102856880	100314152	1.30366e+08	102856880	1.15109e+08	1.16111e+08	1.37816e+07	0.118694	3		High	High	High	0.0009364	0.008588	1.94	23.29
High	DNTYNRVSEDLR		0.035308	0.000837424	1	1	8	P02671	1	1481.7	0	32011406	3.52465e+07	33901145	3.71746e+07	3.52465e+07	3.89012e+07	3.71074e+07	1.82828e+06	0.04927	3		High	High	High	0.0006747	0.006558	3.29	22.39
High	ILDDLSPR		0.0252239	0.000837424	1	1	9	Q14624	0	928.51	0	44470876	42171500	42844624	5.16437e+07	42171500	4.91638e+07	4.76596e+07	4.91196e+06	0.103063	3		High	High	High	0.0005585	0.005695	2.56	23.34
High	VYFAGFPR		0.0261284	0.000837424	1	1	6	P07225	0	956.499	0	11551136	13717398	12372436	1.34142e+07	13717398	1.41972e+07	1.37763e+07	394805	0.0286583	3		High	High	High	0.0006747	0.005743	2.47	21.08
High	EIQIYKK		0.0363837	0.000837424	1	1	6	P04114	1	921.54	0	1.2288e+07	17002810	17231928	1.427e+07	17002810	1.97735e+07	1.70154e+07	2.75177e+06	0.161722	3		High	High	High	0.0009364	0.01186	2.46	17.29
High	NLPATDPLQR		0.0254791	0.000837424	1	1	3	Q16610	0	1124.61	0	4721351	4.94895e+06	4661448	5.48287e+06	4.94895e+06	5.34896e+06	5.26026e+06	277793	0.0528098	3		High	High	High	0.0002611	0.002522	2.02	23.74
High	FSRHHGPTITAK		0.0314656	0.000837424	1	1	6	P02760	1	1351.72	0	292926	374507	161111	340172	374507	184873	299851	101042	0.336976	3		High	High	High	0.0008523	0.006743	2.98	13.95
High	GYHLNEEGTR		0.0340924	0.000837424	1	1	2	P23142	0	1175.54	0	2.94704e+06	2.5242e+06	1.82931e+06	3.42237e+06	2.5242e+06	2.09911e+06	2.6819e+06	675576	0.251902	3		High	High	Peak Found	0.0003201	0.00369	2.98	18.01
High	FLMKGPNK		0.0263926	0.000837424	1	1	6	P08603	1	934.518	0	16683323	25009410	29260010	1.93742e+07	25009410	3.35756e+07	2.59864e+07	7.1509e+06	0.275179	3		High	High	High	0.0002611	0.002649	2.1	16.6
High	FSEFWDLDPEVRPTSAVAA		0.0327532	0.000837424	1	1	6	P02656	0	2137.02	0	64694.3	83307	82342.5	75129	83307	94487.2	84307.7	9717.79	0.115266	3		High	High	High	0.0003201	0.003494	2.61	36.51
High	EQWILTAR		0.0351318	0.000837424	1	2	3	Q2TV78	0	1016.55	0	2092371	2063214	1802989	2.42985e+06	2063214	2.06891e+06	2.18733e+06	210055	0.0960327	3		High	High	High	0.0003812	0.003851	2.46	22.51
High	VSEDLRSR		0.0309957	0.000837424	1	1	6	P02671	1	961.506	0	2.19934e+07	21409915	16026039	2.55408e+07	21409915	1.83897e+07	2.17801e+07	3.5899e+06	0.164825	3		High	High	High	0.0009364	0.01088	1.85	18.39
High	FMETVAEK		0.0342635	0.000837424	1	1	6	P10909	0	954.46	0	93633488	99665512	84691072	1.08736e+08	99665512	9.71821e+07	1.01861e+08	6.08177e+06	0.0597065	3		High	High	High	0.0005585	0.005645	2.46	22.02
High	QKVLVNER		0.0302277	0.000837424	1	1	3	P00739	1	985.579	0	3508187	5.92405e+06	6.20011e+06	4.07403e+06	5.92405e+06	7.11456e+06	5.70421e+06	1.53214e+06	0.268598	3		High	High	High	0.0003201	0.003167	2.68	16.82
High	RQDGSVDFFR		0.0287474	0.000837424	1	1	1	O75636	1	1226.59	0			1277924			1.4664e+06	1.4664e+06			1		Not Found	Not Found	High	0.0003201	0.002962	3.18	19.5
High	DKNRWEDPGK		0.0286033	0.000837424	1	1	3	P01024	2	1244.6	0	7640651	6420368	5.06719e+06	8.87303e+06	6420368	5.81454e+06	7.03598e+06	1.61951e+06	0.230176	3		High	High	High	0.0003201	0.003103	3.56	17.82
High	DLKMLETVR		0.0283173	0.000837424	1	1	6	P04114	1	1104.61	0	9.13644e+06	8.79808e+06	7087369	1.06101e+07	8.79808e+06	8.13268e+06	9.18028e+06	1.28216e+06	0.139664	3		High	High	High	0.0009364	0.01086	3.37	20.34
High	VDKRVELK		0.0263926	0.000837424	1	1	6	P01860	2	986.599	0	3.96812e+06	6.08457e+06	9.20578e+06	4.60814e+06	6.08457e+06	1.05635e+07	7.08542e+06	3.10128e+06	0.437699	3		High	High	High	0.00684	0.1444	2.33	15.76
High	EFHLHLR		0.0373046	0.000837424	2	2	1	P0C0L4; P0C0L5	0	951.516	0	711726	1431051	1510331	826522	1431051	1.73309e+06	1.33022e+06	461618	0.347024	3	Shared	Peak Found	High	Peak Found	0.000441	0.004159	1.64	14.94
High	VSSRFAHTVVTSR		0.0262602	0.000837424	1	1	3	Q14624	1	1446.78	0	1.7974e+06	2.93207e+06	2.09879e+06	2.08731e+06	2.93207e+06	2.40834e+06	2.47591e+06	426411	0.172224	3		High	High	High	0.0002611	0.00263	2.16	15.95
High	TFTPQPPGLER		0.0330831	0.000837424	1	1	2	P35858	0	1242.65	0	18785120	18018636	18325086	2.1815e+07	18018636	2.10278e+07	2.02872e+07	2.00364e+06	0.098764	3		High	Peak Found	High	0.0006747	0.006419	2.77	23.26
High	LLEVPEGR		0.0322644	0.000837424	1	1	6	P09871	0	912.515	0	39420504	41194320	37833560	4.57787e+07	41194320	4.34136e+07	4.34622e+07	2.29259e+06	0.0527491	3		High	High	High	0.0003201	0.003447	2.49	22.56
High	DGNTLTYYR		0.0261284	0.000837424	1	1	6	P02748	0	1102.52	0	3.96229e+06	3.87108e+06	3.79972e+06	4.60138e+06	3.87108e+06	4.36014e+06	4.27753e+06	372087	0.0869864	3		High	High	High	0.0002611	0.002611	3.14	26.29
High	ETLLQDFR		0.0270648	0.000837424	1	1	6	P02760	0	1021.53	0	21929534	21441694	21385808	2.54666e+07	21441694	2.454e+07	2.38161e+07	2.10784e+06	0.0885048	3		High	High	High	0.0005585	0.005249	2.44	23.25
High	SLSPSFRDR		0.0309957	0.000837424	1	1	1	O43866	1	1064.55	0	2.03259e+06	2.82061e+06	1.9478e+06	2.36043e+06	2.82061e+06	2.23508e+06	2.47204e+06	308309	0.124719	3		Peak Found	High	Peak Found	0.0003201	0.003272	2.15	17.77
High	QIKTLIEK		0.0358419	0.000837424	1	1	2	P10909	1	972.609	0		2719412	2.84911e+06		2719412	3.26932e+06	2.99437e+06	388845	0.129859	2		Not Found	High	High	0.001098	0.01661	2.65	16.88
High	GLQDEDGYR		0.0306862	0.000837424	2	2	9	P0C0L4; P0C0L5	0	1052.46	0	3.03438e+07	2.96262e+07	3.03631e+07	3.5238e+07	2.96262e+07	3.48414e+07	3.32352e+07	3.13179e+06	0.0942312	3	Shared	High	High	High	0.0006747	0.006084	2.5	24.2
High	AVAEPGIQLK		0.0283173	0.000837424	1	2	3	P35443	0	1025.6	0	2.25285e+06	2573392	2349902	2.61621e+06	2573392	2.69649e+06	2.6287e+06	62490.3	0.0237723	3		High	High	High	0.0005585	0.005631	2.29	22.16
High	AQLVDMKR		0.0277537	0.000837424	1	1	6	P02671	1	960.53	0	9.35132e+06	1.30181e+07	11368676	1.08596e+07	1.30181e+07	1.30454e+07	1.23077e+07	1.25418e+06	0.101902	3		High	High	High	0.0003201	0.003495	2.93	17.63
High	TLDPERLGR		0.026929	0.000837424	1	1	12	P01024	1	1056.58	0	267740512	246541072	181017976	3.10925e+08	246541072	2.07716e+08	2.55061e+08	5.21292e+07	0.20438	3		High	High	High	0.0002611	0.002724	2.11	19.01
High	GDFSSANNR		0.0351318	0.000837424	1	1	4	P02671	0	967.423	0	23612940	24595368	24214992	2.74215e+07	24595368	2.77864e+07	2.66011e+07	1.74658e+06	0.0656583	3		High	High	High	0.0009364	0.008473	2.68	22.64
High	HKPKATK		0.0349564	0.000837424	1	1	6	P02768	1	809.499	0	1.14232e+06	1.16451e+06	992113	1.32657e+06	1.16451e+06	1.13844e+06	1.20984e+06	101931	0.0842514	3		High	High	High	0.0005585	0.005606	3.11	12.72
High	VKIQEKFK		0.0306862	0.000837424	1	1	1	P02749	2	1019.62	0	2.07082e+06	3.70629e+06	3.15256e+06	2.40483e+06	3.70629e+06	3.61753e+06	3.24288e+06	727132	0.224224	3		Peak Found	High	Peak Found	0.0003201	0.003227	2.99	14.87
High	EAFAAVSK		0.0303798	0.000837424	1	1	3	Q96IY4	0	822.436	0	2.78794e+06	2470427	1873886	3.23761e+06	2470427	2.15026e+06	2.61943e+06	558777	0.21332	3		High	High	High	0.0003201	0.003174	2.34	21.9
High	ELAAQTIK		0.035308	0.000837424	1	1	3	P19827	0	873.504	0	19007376	19120562	17494362	2.20731e+07	19120562	2.00746e+07	2.04228e+07	1.50676e+06	0.0737783	3		High	High	High	0.0005585	0.005232	2.53	21.63
High	QSFDLSVK		0.0373046	0.000837424	1	1	2	P04114	0	923.483	0	2.54394e+06	2.05781e+06		2.95425e+06	2.05781e+06		2.50603e+06	633881	0.252942	2		High	High	Not Found	0.000441	0.004156	2.44	21.95
High	AEFAEVSK		0.0325894	0.000837424	1	1	7	P02768	0	880.441	0										0	No Quan Values	High	High	High	0.000441	0.004529	2.63	22.25
High	LDGSVDFK		0.0346083	0.000837424	1	1	6	P02679	0	880.441	0	18200204	18299134	18206304	2.11358e+07	18299134	2.08915e+07	2.01088e+07	1.57198e+06	0.0781735	3		High	High	High	0.0006747	0.006118	2.55	23.46
High	FVTQAEGAK		0.0286033	0.000837424	1	1	3	P04114	0	950.494	0	19762204	21889650	19678752	2.29497e+07	21889650	2.25812e+07	2.24735e+07	538162	0.0239465	3		High	High	High	0.0003201	0.002934	1.92	21.67
High	MDKVGKYPK		0.0311515	0.000837424	1	1	6	P01024	2	1065.58	0	20533743	34474934	3.14275e+07	2.38457e+07	34474934	3.60627e+07	3.14611e+07	6.64275e+06	0.211142	3		High	High	High	0.0003201	0.003275	3.05	15.54
High	YFIDFVAR		0.0346083	0.000837424	1	1	6	P01042	0	1030.54	0	121411416	119784840	114424160	1.40994e+08	119784840	1.31301e+08	1.30693e+08	1.06177e+07	0.0812414	3		High	High	High	0.000441	0.004656	2.06	22.69
High	QWAGLVEK		0.0340924	0.000837424	1	1	9	P02649	0	930.504	0	2.19937e+07	23506456	20635174	2.55411e+07	23506456	2.36786e+07	2.42421e+07	1.1283e+06	0.046543	3		High	High	High	0.0003201	0.003691	2.71	21.28
High	STTPDITGYR		0.0302277	0.000837424	1	1	2	P02751	0	1110.54	0	8893356	8786620	8.10124e+06	1.03278e+07	8786620	9.29609e+06	9.47017e+06	785191	0.0829121	3		High	High	Peak Found	0.0003201	0.003303	2.43	23.21
High	GASQAGAPQGR		0.0347819	0.000837424	1	1	3	P06396	0	999.497	0	8889170	11543519	10793454	1.03229e+07	11543519	1.23854e+07	1.14173e+07	1.037e+06	0.0908276	3		High	High	High	0.0003812	0.00379	3.33	22.07
High	TYETTLEK		0.0305326	0.000837424	1	1	3	P02768	0	984.488	0	129087384	149621968	133618136	1.49908e+08	149621968	1.53325e+08	1.50952e+08	2.06053e+06	0.0136502	3		High	High	High	0.0003201	0.003614	2.36	22.1
High	SVLGQLGITK		0.0286033	0.000837424	1	1	3	P01009	0	1015.61	0	2.78394e+06	3.24807e+06	2.75799e+06	3.23297e+06	3.24807e+06	3.16476e+06	3.21527e+06	44386.5	0.0138049	3		High	High	High	0.0003201	0.002942	2.54	22
High	FKTGTTLK		0.0330831	0.000837424	1	1	6	P04003	1	895.525	0	25237253	42517026	30117129	2.93078e+07	42517026	3.45591e+07	3.54613e+07	6.65066e+06	0.187547	3		High	High	High	0.0009364	0.01174	2.67	16.4
High	LMIYEVSK		0.0362023	0.000837424	1	1	1	P01709	0	982.528	0	1.84451e+06	2.00039e+06	1.78218e+06	2.14202e+06	2.00039e+06	2.04503e+06	2.06248e+06	72406.5	0.0351065	3		Peak Found	Peak Found	High	0.0003812	0.003991	1.94	22.23
High	FDPVRGEVPPR		0.0278936	0.000837424	1	1	4	P02790	1	1268.67	0	3.07436e+06	3.50813e+06	2.66214e+06	3.57023e+06	3.50813e+06	3.05478e+06	3.37771e+06	281388	0.0833073	3		High	High	High	0.0002611	0.002838	2.51	19.59
High	LRDLYSK		0.0371186	0.000837424	1	2	6	K7ER74	1	894.504	0	16073963	19492198	2.02204e+07	1.86666e+07	19492198	2.32027e+07	2.04538e+07	2.4161e+06	0.118125	3		High	High	High	0.0009364	0.01018	2.72	17.2
High	SYDLDPGAGSLEI		0.0354851	0.000837424	1	1	3	Q13790	0	1336.63	0		865551			865551		865551			1		High	High	High	0.0003812	0.003893	3.39	41.87
High	QSTLDKEL		0.0369336	0.000837424	1	1	3	P04003	1	933.489	0	39588312	42755676	37609160	4.59736e+07	42755676	4.31561e+07	4.39618e+07	1.75374e+06	0.0398924	3		High	High	High	0.0006747	0.005742	2.84	21.62
High	IEGDHGAR		0.0367494	0.000837424	1	1	3	P01024	0	854.412	0	14521486	12745497	8.35224e+06	1.68637e+07	12745497	9.5841e+06	1.30644e+07	3.65026e+06	0.279404	3		High	High	High	0.0003812	0.004076	2.68	17.94
High	QAPGQELGWMGR		0.0302277	0.000837424	1	1	12	A0A075B7D0	0	1329.64	0	8.14577e+06	8.83747e+06	8.4692e+06	9.45962e+06	8.83747e+06	9.71832e+06	9.33847e+06	452750	0.0484822	3		High	High	High	0.0003201	0.003153	2.82	23.71
High	NYVDWIMK		0.0290376	0.000837424	1	1	3	P09871	0	1068.52	0	3008578	3.16887e+06	2791001	3.49384e+06	3.16887e+06	3.20264e+06	3.28845e+06	178671	0.054333	3		High	High	High	0.0003201	0.003296	2.26	22.35
High	ISLPESLK		0.0342635	0.000837424	1	1	6	P01024	0	886.524	0	114284680	127941176	118158496	1.32718e+08	127941176	1.35586e+08	1.32082e+08	3.86175e+06	0.0292376	3		High	High	High	0.0009364	0.008086	2.72	21.27
High	FYYIYNEK		0.0297759	0.000837424	1	1	1	P01024	0	1139.54	0	9651441	9980431	8298332	1.12081e+07	9980431	9.52225e+06	1.02369e+07	871728	0.0851552	3		High	Peak Found	Peak Found	0.0003201	0.003105	1.91	21.93
High	NDLISATK		0.0322644	0.000837424	1	1	5	P19823	0	861.468	0	13331898	14316314	13086022	1.54822e+07	14316314	1.50161e+07	1.49382e+07	586846	0.0392849	3		High	High	High	0.0009364	0.007476	2.83	22.43
High	KKPGIYTR		0.0305326	0.000837424	1	1	2	P00746	1	962.578	0	3.38664e+06	5994192	5.97155e+06	3.93288e+06	5994192	6.85229e+06	5.59312e+06	1.50046e+06	0.268269	3		High	High	Peak Found	0.0003201	0.003202	2.01	14.57
High	YAFELKEK		0.0358419	0.000837424	1	1	5	P02748	1	1027.55	0	15251074	16130922	1.70036e+07	1.7711e+07	16130922	1.95115e+07	1.77845e+07	1.69149e+06	0.0951104	3		High	High	High	0.0003812	0.003954	2.43	17.58
High	GQVVKGSVFLRNPSR		0.0376793	0.00120939	2	2	2	P0C0L4; P0C0L5	2	1643.93	0		3.30911e+06			3.30911e+06		3.30911e+06			1	Shared	High	High	Not Found	0.001404	0.02668	3.43	16.47
High	ALTDMPQMR	2xOxidation [M5; M8]	0.0414271	0.00120939	1	1	5	P02671	0	1094.5	0	4223523	4703316	4.77882e+06	4.90475e+06	4703316	5.48364e+06	5.03057e+06	405094	0.0805265	3		High	High	High	0.0004997	0.004749	2.22	23.36
High	TWYPEVPK		0.0531085	0.00120939	1	1	3	P04003	0	1019.52	0	4828603	5.35266e+06	4895196	5.60742e+06	5.35266e+06	5.61719e+06	5.52576e+06	149984	0.0271427	3		High	High	High	0.0009364	0.007366	1.67	21.7
High	ASHLGLAR		0.0416341	0.00120939	1	1	8	P01024	0	824.474	0	180982188	294298856	194418476	2.10173e+08	294298856	2.23093e+08	2.42522e+08	4.53032e+07	0.186801	3		High	High	High	0.001147	0.01801	2.96	16.19
High	IGVELTGR		0.0384397	0.00120939	1	1	3	P04114	0	844.489	0	8985062	11000545	9225804	1.04343e+07	11000545	1.05865e+07	1.06738e+07	293044	0.0274545	3		High	High	High	0.0009364	0.009593	2.64	22.05
High	VQSTITSR		0.0386322	0.00120939	1	1	3	P19823	0	891.489	0	19327808	22693928	18505818	2.24452e+07	22693928	2.12352e+07	2.21248e+07	780359	0.0352708	3		High	High	High	0.0006747	0.006267	2.53	21.48
High	LKSGTNTKK		0.0380576	0.00120939	1	2	1	B4E1Z4	2	976.579	0		185206			185206		185206			1		Not Found	High	Not Found	0.000441	0.004269	1.42	14.66
High	TTSGIHPK		0.0525852	0.00120939	1	1	2	P02775	0	840.457	0	1.31337e+06	2.95165e+06	1.977e+06	1.5252e+06	2.95165e+06	2.26859e+06	2.24848e+06	713435	0.317297	3		High	Peak Found	High	0.0006747	0.006529	2.34	16.26
High	FDPVRGEVPPRYPR		0.0469158	0.00120939	1	1	17	P02790	2	1684.89	0	1.25305e+08	156482871	1.10495e+08	1.45515e+08	156482871	1.26791e+08	1.4293e+08	1.50137e+07	0.105042	3		High	High	High	0.0009364	0.009949	2.62	17.73
High	DKGQAGLQR		0.0505417	0.00120939	2	2	4	P0C0L4; P0C0L5	1	972.522	0	6586806	8449106	5173852	7.64921e+06	8449106	5.93694e+06	7.34508e+06	1.2834e+06	0.174729	3	Shared	High	High	High	0.0006747	0.006173	2.6	19.46
High	LKYTHLK		0.0388255	0.00120939	1	1	5	P49908	1	902.546	0	4.11789e+06	7527190	2.45049e+06	4.78207e+06	7527190	2.81191e+06	5.04039e+06	2.36823e+06	0.46985	3		High	High	High	0.0006747	0.006181	2.65	14.27
High	VAQELEEK		0.0402059	0.00120939	1	1	1	O14791	0	945.489	0	2.00778e+06	2.07972e+06	2.15058e+06	2.33162e+06	2.07972e+06	2.46777e+06	2.29304e+06	196880	0.08586	3		Peak Found	Peak Found	High	0.000441	0.004588	2.31	22.2
High	KDIALLK		0.0376793	0.00120939	1	1	3	P00747	1	800.524	0	3.11169e+06	5067761	4659383	3.61358e+06	5067761	5.34659e+06	4.67598e+06	930568	0.19901	3		High	High	High	0.0006747	0.005797	3.34	17.04
High	FFKLHER		0.0471495	0.00120939	1	1	2	Q9ULV4	1	976.536	0		186165	187973		186165	215697	200931	20882.8	0.10393	2		High	High	Peak Found	0.0009364	0.01176	1.71	14.68
High	ANSFLGEK		0.0439788	0.00120939	1	1	3	P0C0L4	0	865.441	0	14501683	16243411	15500453	1.68407e+07	16243411	1.77866e+07	1.69569e+07	778133	0.0458889	3		High	High	High	0.0004997	0.005151	2.64	20.64
High	RLDGSVDFK		0.0439788	0.00120939	1	1	5	P02679	1	1036.54	0	61741180	64265200	47518460	7.16996e+07	64265200	5.45269e+07	6.34972e+07	8.61204e+06	0.135629	3		High	High	High	0.0004997	0.005145	2.93	18.63
High	LLELTGPK		0.0505417	0.00120939	1	1	2	P04217	0	870.529	0	5.49569e+06	6311301	4.98633e+06	6.38211e+06	6311301	5.72176e+06	6.13839e+06	362545	0.0590619	3		Peak Found	High	High	0.0006747	0.006175	2.59	21.42
High	LKFIIPSPKRPVK		0.0485754	0.00120939	1	1	2	P04114	2	1522.98	0	275860	493863	483487	320354	493863	554796	456338	121642	0.266562	3		High	High	Peak Found	0.0006747	0.005887	2.79	14.66
High	ARVQVVAGK		0.0428975	0.00120939	1	1	3	P01042	1	927.573	0	3203801	5.35729e+06	6.31563e+06	3.72055e+06	5.35729e+06	7.24712e+06	5.44165e+06	1.7648e+06	0.324313	3		High	High	High	0.0004997	0.004971	2.78	16.82
High	FLNVLSPR		0.0420512	0.00120939	1	1	3	P17936	0	945.552	0	20498698	24547436	21229318	2.3805e+07	24547436	2.43604e+07	2.42376e+07	386161	0.0159323	3		High	High	High	0.0006747	0.006255	2.63	21.45
High	GRKFDGHR		0.0424723	0.00120939	1	1	3	P27918	2	972.512	0	88382.4	138655	70476.4	102638	138655	80870.9	107388	29183.4	0.271757	3		High	High	High	0.0004997	0.004928	2.78	13.45
High	LHELQEK		0.040609	0.00120939	1	1	8	P02647	0	896.484	0	234198528	254919344	273614312	2.71973e+08	254919344	3.1397e+08	2.80287e+08	3.03904e+07	0.108426	3		High	High	High	0.002234	0.05508	2.59	16.84
High	FLTTAKDK		0.0431117	0.00120939	1	1	1	P01024	1	923.52	0										0	No Quan Values	High	Peak Found	Peak Found	0.0004997	0.005011	2.78	17.48
High	TLYSSSPR		0.0392151	0.00120939	1	1	6	P05155	0	910.463	0	71740488	77001240	67753848	8.33117e+07	77001240	7.77468e+07	7.93533e+07	3.44832e+06	0.0434553	3		High	High	High	0.0009364	0.007628	2.1	21.11
High	MDRAHEAK		0.0457643	0.00120939	1	1	1	P01024	1	957.457	0	1448628	2367794	2.43298e+06	1.68228e+06	2367794	2.79181e+06	2.28063e+06	559879	0.245493	3		Peak Found	High	Peak Found	0.0005585	0.005412	2.84	15.53
High	TRWYSMK		0.0490599	0.00120939	1	1	6	P02679	1	971.477	0	2.18796e+07	38225499	2.14626e+07	2.54087e+07	38225499	2.46282e+07	2.94208e+07	7.6351e+06	0.259514	3		High	High	High	0.001762	0.04106	2.99	16.29
High	RVWELSK		0.0495491	0.00120939	1	1	3	P01008	1	917.52	0	1.89041e+06	3.00825e+06	3.36038e+06	2.19532e+06	3.00825e+06	3.856e+06	3.01986e+06	830402	0.274981	3		High	High	High	0.0008523	0.007128	2.67	16.59
High	VEDIPLAR		0.0439788	0.00120939	1	1	2	P04114	0	912.515	0	1.75829e+06	1.58358e+06	1.58271e+06	2.04189e+06	1.58358e+06	1.81615e+06	1.81387e+06	229163	0.126339	3		High	Peak Found	High	0.0004997	0.005146	2.16	22.98
High	QHLPLIK		0.0515537	0.00120939	1	1	21	P02671	0	848.535	0	2.00008e+08	3.49479e+08	2.30723e+08	2.32267e+08	3.49479e+08	2.64752e+08	2.82166e+08	6.05152e+07	0.214467	3		High	High	High	0.0006747	0.006357	2.42	15.94
High	FFGEGTKK		0.0431117	0.00120939	1	1	5	P04114	1	913.478	0	2.25328e+07	3.74552e+07	3.11558e+07	2.61672e+07	3.74552e+07	3.57509e+07	3.31244e+07	6.08514e+06	0.183706	3		High	High	High	0.0006747	0.006187	2.07	16.91
High	LSGALHVYSLGSD		0.0412211	0.00120939	1	1	1	P80108	0	1318.66	0	1.47893e+06	1.47291e+06	463066	1.71747e+06	1.47291e+06	531363	1.24058e+06	626253	0.504807	3		Peak Found	High	Peak Found	0.0004997	0.004722	3.51	24.7
High	MREWFSETFQK	1xOxidation [M1]	0.0525852	0.00120939	1	1	1	P02654	1	1504.69	0	3556548	4105995	3.42902e+06	4.13019e+06	4105995	3.93477e+06	4.05699e+06	106532	0.026259	3		High	Peak Found	Peak Found	0.0006747	0.006534	1.56	18.79
High	YPKELRK		0.0480955	0.00120939	1	1	2	P01024	2	933.552	0		231448	302762		231448	347416	289432	82001.6	0.283319	2		High	Peak Found	High	0.0006747	0.005782	1.57	14.73
High	NKPGVYTK		0.0376793	0.00120939	1	2	6	Q9BYE2	0	906.504	0	21462185	34769943	24292441	2.49239e+07	34769943	2.78753e+07	2.91897e+07	5.05292e+06	0.173106	3		High	High	High	0.000441	0.004196	2.75	16.36
High	VVPEGVKR		0.0507929	0.00120939	1	1	3	P01031	1	883.536	0	3383645	5029058	5151625	3.9294e+06	5029058	5.91144e+06	4.95663e+06	993000	0.200338	3		High	High	High	0.0006747	0.006226	1.96	17.11
High	GYHLVGKK		0.0480955	0.00120939	1	1	5	P20851	1	901.525	0	978935	2.00587e+06	1.14989e+06	1.13683e+06	2.00587e+06	1.31949e+06	1.4874e+06	458208	0.30806	3		High	High	High	0.0006747	0.006081	2.94	14.38
High	TFPEIQRR		0.0455373	0.00120939	1	1	6	P01880	1	1046.57	0	1.89687e+07	28031408	31513561	2.20282e+07	28031408	3.61615e+07	2.87404e+07	7.09324e+06	0.246804	3		High	High	High	0.0005585	0.0054	2.05	17.58
High	AHEAKIR		0.048817	0.00120939	1	1	3	P01024	1	824.474	0										0	Not Reliable	High	Not Found	High	0.0006747	0.005914	3
High	EKLTALTK		0.052067	0.00120939	1	1	4	P04114	1	903.551	0	2.62656e+06	2.72464e+06	3.19677e+06	3.05021e+06	2.72464e+06	3.66826e+06	3.1477e+06	479305	0.152272	3		High	High	High	0.0009364	0.01076	2.87	17.21
High	GDSTFESK		0.0507929	0.00120939	1	1	3	P02671	0	870.384	0	4.11634e+06	4.20827e+06	3.94204e+06	4.78028e+06	4.20827e+06	4.52344e+06	4.504e+06	286496	0.0636093	3		High	High	High	0.0006747	0.006228	2.07	22.8
High	GYFTHHHQR		0.0441983	0.00120939	1	1	3	O15204	0	1182.56	0	49950.5	44931.5	37193.9	58007.2	44931.5	42679.6	48539.4	8276.26	0.170506	3		High	High	High	0.0006747	0.005761	2.25	13.36
High	NGFYPATR		0.0380576	0.00120939	1	1	3	P08603	0	925.453	0	14235059	17411286	14662887	1.65311e+07	17411286	1.68255e+07	1.69226e+07	448073	0.0264778	3		High	High	High	0.0004997	0.004887	2.26	21.29
High	HLHEGAK		0.0525852	0.00120939	1	2	1	O14791	0	791.416	0										0	No Quan Values	High	Not Found	Not Found	0.0006747	0.006514	2.63
High	KYLYEIARR		0.0453114	0.00120939	1	1	1	P02768	2	1211.69	0		1.25681e+06	1234740		1.25681e+06	1.41685e+06	1.33683e+06	113165	0.0846517	2		Not Found	Peak Found	High	0.0005585	0.005365	2.93	15.54
High	GLEVTITAR		0.0420512	0.00120939	1	1	6	P01024	0	959.552	0	12898365	13289186	13258280	1.49788e+07	13289186	1.52137e+07	1.44939e+07	1.04991e+06	0.0724378	3		High	High	High	0.0006747	0.00602	2.66	22.39
High	AELQEGAR		0.0390199	0.00120939	1	1	3	P02647	0	873.442	0	36125060	32874640	31697336	4.19518e+07	32874640	3.63724e+07	3.70663e+07	4.57817e+06	0.123513	3		High	High	High	0.000441	0.004413	2.28	21.84
High	NANFKFTDHLK		0.0525852	0.00120939	1	1	1	P00738	1	1334.69	0	1.37953e+06	1.85409e+06	2.38672e+06	1.60204e+06	1.85409e+06	2.73873e+06	2.06496e+06	596962	0.289092	3		Peak Found	High	Peak Found	0.0006747	0.006507	1.77	15.9
High	NLGKVGSK		0.040812	0.00120939	1	1	5	P02768	1	802.478	0	6219053	1.11087e+07	7339692	7.22214e+06	1.11087e+07	8.42222e+06	8.9177e+06	1.99011e+06	0.223164	3		High	High	High	0.001502	0.03076	2.33	16.33
High	KTKVEHR		0.0382482	0.00120939	1	1	3	P13671	2	897.526	0	165260	257991	226222	191915	257991	259588	236498	38618.3	0.163292	3		High	High	High	0.000441	0.00429	2.4	13.21
High	LSPLGEEMRDR	1xOxidation [M8]	0.0462216	0.00120939	1	1	7	P02647	1	1318.64	0	121535792	146680260	110191868	1.41139e+08	146680260	1.26444e+08	1.38088e+08	1.04574e+07	0.0757304	3		High	High	High	0.00318	0.07583	2.6	19.62
High	LSYTCEGGFR	1xCarbamidomethyl [C5]	0.0396085	0.00120939	1	1	1	P08603	0	1189.53	0										0	Not Reliable	High	Not Found	Not Found	0.000441	0.004483	2.5
High	DLEEVKAK		0.0402059	0.00120939	1	1	6	P02647	1	931.509	0	50117254	57787765	48848197	5.82008e+07	57787765	5.60528e+07	5.73471e+07	1.13978e+06	0.0198751	3		High	High	High	0.0005585	0.005367	2.47	19.93
High	IGGSYKK		0.0450867	0.00120939	1	1	2	P00450	1	752.43	0	1.31116e+06	1.81374e+06		1.52264e+06	1.81374e+06		1.66819e+06	205839	0.12339	2		High	High	Not Found	0.0009364	0.008808	2.44	15.99
High	HDWGHEK		0.0416341	0.00120939	1	1	2	P01042	0	908.401	0										0	No Quan Values	High	Not Found	High	0.0009364	0.009394	3.02
High	EQLTPLIK		0.0416341	0.00120939	1	1	8	P02652	0	941.567	0	187256192	185325856	165211040	2.17459e+08	185325856	1.89578e+08	1.97454e+08	1.74547e+07	0.0883986	3		High	High	High	0.0009364	0.01113	2.16	21.89
High	EDRALVDTLK		0.050043	0.00120939	1	1	1	P04114	1	1159.63	0	1.8819e+06	1.88674e+06	1.98942e+06	2.18544e+06	1.88674e+06	2.28284e+06	2.11834e+06	206399	0.0974341	3		Peak Found	High	Peak Found	0.0006747	0.006103	2.91	20.14
High	TGLELSRDPAGR		0.0483348	0.00120939	1	1	1	P55058	1	1271.67	0	1.21173e+06	1.55762e+06	1091639	1.40717e+06	1.55762e+06	1.25264e+06	1.40581e+06	152493	0.108473	3		Peak Found	High	Peak Found	0.0006747	0.005852	2.51	19.78
High	LTVDKSR		0.0428975	0.00120939	4	4	6	P01857; P01861; P01859; P01860	1	818.473	0	35548089	50822564	49183226	4.12817e+07	50822564	5.64372e+07	4.95138e+07	7.66204e+06	0.154745	3	Shared	High	High	High	0.0004997	0.004988	2.51	17.32
High	TGAQELLR		0.0518097	0.00120939	1	1	3	P06396	0	887.495	0	17804186	17554838	14201738	2.06759e+07	17554838	1.62963e+07	1.81757e+07	2.2548e+06	0.124056	3		High	High	High	0.0006747	0.006382	2.74	21.38
High	IGDNLRELQQR		0.0446403	0.00120939	1	1	9	P06727	1	1341.72	0	4.96199e+07	54973653	36036332	5.76232e+07	54973653	4.13513e+07	5.13161e+07	8.73083e+06	0.170138	3		High	High	High	0.0005585	0.005265	3.18	19.45
High	LTLDIQNK		0.0457643	0.00120939	1	1	3	P04114	0	944.541	0	4635663	5048128	4571833	5.38336e+06	5048128	5.24613e+06	5.22587e+06	168532	0.0322495	3		High	High	High	0.0008523	0.006879	2.38	22.32
High	SLAPTAAAK		0.053372	0.00120939	1	1	6	P19823	0	829.478	0	38879268	46728640	32811584	4.51502e+07	46728640	3.76509e+07	4.31766e+07	4.85e+06	0.112329	3		High	High	High	0.0009364	0.01041	2.25	20.93
High	VSVFVPPR		0.040609	0.00120939	1	1	2	P01871	0	900.53	0	5.19241e+06	6.13304e+06	5.2463e+06	6.02991e+06	6.13304e+06	6.02008e+06	6.06101e+06	62576.3	0.0103244	3		Peak Found	High	High	0.000441	0.00464	2.29	21.3
High	YKHSVVK		0.0555261	0.00152259	1	1	3	P01031	1	860.499	0	666302	774410	600932	773771	774410	689563	745915	48803.3	0.0654275	3		High	Peak Found	Low	0.0008523	0.007013	2.94	14.04
High	IAIDLFK		0.0875595	0.00152259	1	1	3	P05546	0	819.497	0	3.79158e+06	4.11824e+06	3561029	4.40314e+06	4.11824e+06	4.08624e+06	4.20254e+06	174459	0.0415127	3		High	High	High	0.0009364	0.01336	2.3	21.24
High	ILDPRGP		0.076414	0.00152259	1	1	15	P36955	1	767.441	0	3.58327e+06	4164627	3.66561e+06	4.16122e+06	4164627	4.20625e+06	4.17737e+06	25072.5	0.00600198	3		High	High	High	0.001191	0.01939	2.06	21.89
High	ATLGPAVRPLPWQR		0.0745714	0.00152259	1	1	1	P00746	0	1561.9	0	1920747	2.67094e+06	2.17899e+06	2.23055e+06	2.67094e+06	2.50036e+06	2.46728e+06	222051	0.0899983	3		Peak Found	Peak Found	High	0.0009364	0.01058	2.55	19.13
High	GGVASGFK		0.0586255	0.00152259	1	1	3	P06396	0	722.383	0	6889590	9906769	6961658	8.00083e+06	9906769	7.98843e+06	8.63201e+06	1.10399e+06	0.127895	3		High	High	High	0.0009364	0.007563	2.48	19.54
High	YRVFALDQK		0.0696348	0.00152259	2	2	2	P0C0L4; P0C0L5	1	1139.62	0	338389	23654176	14826762	392968	23654176	1.70136e+07	1.36869e+07	1.19821e+07	0.875444	3	Shared	Peak Found	High	High	0.0009364	0.009575	2.49	17.81
High	YLTWASR		0.0692944	0.00152259	1	2	6	P01876	0	896.462	0	37696968	45613420	37069096	4.37772e+07	45613420	4.25364e+07	4.39757e+07	1.54808e+06	0.0352032	3		High	High	High	0.0009364	0.01177	2.05	21.18
High	ASSFLGEK		0.0563553	0.00152259	1	1	1	P0C0L5	0	838.431	0	6.46844e+06	6.13001e+06	5402393	7.51175e+06	6.13001e+06	6.19919e+06	6.61365e+06	778545	0.117718	3		Peak Found	High	Peak Found	0.0008523	0.00716	2.06	20.57
High	YLYEIAR		0.0936925	0.00152259	1	1	9	P02768	0	927.493	0	3.81186e+08	4.07742e+08	3.98524e+08	4.42669e+08	4.07742e+08	4.57302e+08	4.35904e+08	2.54627e+07	0.0584136	3		High	High	High	0.001043	0.0148	2.02	21.67
High	NIILPVYDK		0.0555261	0.00152259	1	1	3	P04114	0	1074.62	0	2.79998e+06	3011980	3.00863e+06	3.25159e+06	3011980	3.45237e+06	3.23865e+06	220481	0.068078	3		High	High	High	0.0009364	0.009734	2.26	22.65
High	YQISVNK		0.0679487	0.00152259	1	1	3	P02675	0	851.462	0	13301262	15350834	12686420	1.54467e+07	15350834	1.45575e+07	1.51183e+07	488031	0.0322807	3		High	High	High	0.0009364	0.01001	2.2	20.74
High	MKNAHLK		0.0932414	0.00152259	1	1	2	P02748	1	841.471	0	94192.3	118110	90628.2	109385	118110	103995	110497	7123.18	0.0644651	3		High	Peak Found	High	0.0009896	0.01474	1.69	13.94
High	FHPLHSK		0.0910162	0.00152259	1	1	7	P17936	0	865.468	0	1.42442e+06	1.74737e+06	1.80995e+06	1.65417e+06	1.74737e+06	2.0769e+06	1.82615e+06	222102	0.121623	3		High	High	High	0.001502	0.02956	2.28	14.15
High	NLPEQVFR		0.0643759	0.00152259	1	1	3	P35858	0	1002.54	0	23633696	23189746	22537328	2.74456e+07	23189746	2.58613e+07	2.54989e+07	2.15097e+06	0.0843553	3		High	High	High	0.001098	0.01696	1.94	21.8
High	IAWHVIR		0.0826062	0.00152259	1	1	3	Q96IY4	0	894.531	0	3283728	5.67154e+06	3.47814e+06	3.81337e+06	5.67154e+06	3.99112e+06	4.49201e+06	1.02536e+06	0.228263	3		High	High	High	0.001456	0.02814	2.19	16.26
High	LAEYHAK		0.0932414	0.00152259	1	1	14	P02647	0	831.436	0	672033696	925388480	1008942912	7.80428e+08	925388480	1.15775e+09	9.54522e+08	1.90342e+08	0.19941	3		High	High	High	0.004638	0.09636	1.83	16.59
High	NKLTQSK		0.074208	0.00152259	1	2	3	P01024	1	818.473	0	9506135	16357089	13168479	1.10394e+07	16357089	1.51107e+07	1.41691e+07	2.78109e+06	0.196279	3		High	High	High	0.0009364	0.01051	2.4	16.09
High	MKVDREER		0.085878	0.00152259	1	1	3	P19827	2	1062.54	0	2.98296e+06	4859396	4973996	3.46409e+06	4859396	5.70761e+06	4.67703e+06	1.13282e+06	0.242209	3		High	High	High	0.001191	0.01932	2.07	15.7
High	QLVEIEK		0.083819	0.00152259	2	2	3	P00739; P00738	0	858.493	1	9692022	10407729	8.36082e+06	1.12553e+07	10407729	9.59395e+06	1.0419e+07	830716	0.079731	3	Shared	High	High	High	0.0009364	0.01284	2.31	21.37
High	VQVVAGK		0.0914572	0.00152259	1	1	6	P01042	0	700.435	0	42826068	56153732	43887288	4.97336e+07	56153732	5.03602e+07	5.20825e+07	3.53968e+06	0.0679629	3		High	High	High	0.001354	0.02472	2.43	20.37
High	ALQEYRK		0.0936925	0.00152259	1	1	2	P10909	1	907.5	0	2654174	4417770	3.79153e+06	3.08227e+06	4417770	4.35074e+06	3.95026e+06	752446	0.19048	3		Peak Found	High	High	0.001043	0.01484	2.52	16.75
High	ALQEYAAK		0.0552523	0.00152259	1	1	2	P13671	0	893.473	0	2.49171e+06	2.29426e+06	2.118e+06	2.8936e+06	2.29426e+06	2.43038e+06	2.53942e+06	314195	0.123727	3		Peak Found	High	High	0.0009364	0.008392	1.96	21.35
High	VSEDLRSRIEVLK		0.0637459	0.00152259	1	1	4	P02671	2	1543.88	0	6.6015e+06	6.8895e+06	7.1976e+06	7.66627e+06	6.8895e+06	8.25917e+06	7.60498e+06	686888	0.0903208	3		High	High	High	0.001043	0.01595	3.03	17.48
High	QLAVLDK		0.0879847	0.00152259	1	1	3	P07225	0	786.472	1	6640632	7.45924e+06	6.93531e+06	7.71172e+06	7.45924e+06	7.9582e+06	7.70972e+06	249485	0.0323598	3		High	High	High	0.001043	0.01592	2.28	21.28
High	ALMDETMK		0.0536368	0.00152259	1	1	3	P02649	0	938.432	0	2.54916e+06	2.24762e+06	2382448	2.96032e+06	2.24762e+06	2.73383e+06	2.64726e+06	364150	0.137557	3		High	High	High	0.0008523	0.006729	2.22	22.57
High	ALVDTLK		0.0932414	0.00152259	1	1	5	P04114	0	759.461	0	83897808	83707280	65527448	9.74299e+07	83707280	7.51921e+07	8.54431e+07	1.12201e+07	0.131316	3		High	High	High	0.003129	0.0743	2.05	21
High	IGEKWDR		0.0603858	0.00152259	1	1	3	P02751	1	903.468	0	7670077	7.4519e+06	9354366	8.9072e+06	7.4519e+06	1.0734e+07	9.03105e+06	1.64457e+06	0.182102	3		High	High	High	0.0009364	0.01251	2.41	17.53
High	QLEQVIAK		0.0592067	0.00152259	1	1	11	P02671	0	928.546	0	77333478	7.77836e+07	7.59477e+07	8.98068e+07	7.77836e+07	8.71491e+07	8.49132e+07	6.31574e+06	0.0743788	3		High	High	High	0.001404	0.02674	2.09	21.72
High	ALEWLAR		0.0927923	0.00152259	1	1	3	A0A0C4DH43	0	858.483	0	3784687		3425851	4.39513e+06		3.93113e+06	4.16313e+06	328098	0.0788104	2		High	High	High	0.001762	0.04009	2.22	21.37
High	QLEWGLER		0.0802302	0.00152259	1	1	4	P13671	0	1030.53	0	185442	208598	220759	215352	208598	253318	225756	24107	0.106783	3		High	High	High	0.001098	0.01661	1.71	35.3
High	GLSAIRER		0.0910162	0.00152259	1	1	3	P02649	1	901.521	0	9906410	12341634	15139417	1.15042e+07	12341634	1.73723e+07	1.37394e+07	3.17394e+06	0.23101	3		High	High	High	0.001147	0.01764	2.03	16.79
High	KMGLAFESTK		0.0786825	0.00152259	1	1	3	P04114	1	1111.58	0	4.41167e+06	6.26651e+06	5.96547e+06	5.12324e+06	6.26651e+06	6.84532e+06	6.07835e+06	876322	0.144171	3		High	High	High	0.0009364	0.01145	3.24	17.54
High	KSSIIIR		0.0606841	0.00152259	1	3	3	P00747	1	816.53	0	10436655	19862784	15431159	1.212e+07	19862784	1.77071e+07	1.65633e+07	3.9961e+06	0.241263	3		High	High	High	0.001191	0.02315	2.56	16.01
High	ASCKVPVKK	1xCarbamidomethyl [C3]	0.0686184	0.00152259	1	1	3	P02749	2	1016.59	0	236845	397495		275046	397495		336271	86584.8	0.257485	2		High	High	High	0.0009364	0.01116	2.63	14.81
High	VTSTLTIK		0.0615875	0.00152259	1	1	3	P01871	0	862.524	0	11864179	14485006	11855488	1.37778e+07	14485006	1.3604e+07	1.39556e+07	466626	0.0334364	3		High	High	High	0.001191	0.02117	2.3	20.67
High	VNVGDPK		0.0910162	0.00152259	2	2	3	P06681; B4E1Z4	0	728.394	0	3.8521e+06	3.86346e+06	2.81718e+06	4.47342e+06	3.86346e+06	3.23269e+06	3.85652e+06	620392	0.160868	3	Shared	High	High	High	0.0009896	0.01421	2.36	20.79
High	IEVLKR		0.0586255	0.00152259	1	2	16	P02671	1	757.493	0	61934573	104049164	100982018	7.19242e+07	104049164	1.15876e+08	9.7283e+07	2.27436e+07	0.233788	3		High	High	High	0.0009364	0.007549	2.08	16.63
High	KVGSQYR		0.0892721	0.00152259	1	2	5	B4E1Z4	1	837.458	0	5680822	11063845	5.1913e+06	6.5971e+06	11063845	5.95696e+06	7.87264e+06	2.78214e+06	0.353394	3		High	High	High	0.001191	0.01976	2.58	15.96
High	FIIPSPK		0.0760421	0.00152259	1	1	3	P04114	0	801.487	1	32829130	36997056	29806502	3.81242e+07	36997056	3.42026e+07	3.64413e+07	2.01899e+06	0.0554039	3		High	High	High	0.0009364	0.01083	2.11	20.56
High	AHVDALR		0.0760421	0.00152259	1	1	12	P02647	0	781.432	0	640195408	896573744	862468608	7.43454e+08	896573744	9.89674e+08	8.76567e+08	1.24323e+08	0.141829	3		High	High	High	0.002764	0.06637	3.01	16.69
High	VLNQELR		0.0731278	0.00152259	1	1	3	P05090	0	871.5	0	53577040	49450056	43239060	6.22186e+07	49450056	4.96164e+07	5.37617e+07	7.32439e+06	0.136238	3		High	High	High	0.0009364	0.0103	2.2	20.98
High	WKTTFDPK		0.0560776	0.00152259	1	1	2	P05155	1	1022.53	0	3475230	4.88148e+06	5.24728e+06	4.03576e+06	4.88148e+06	6.0212e+06	4.97948e+06	996342	0.20009	3		High	Peak Found	High	0.0009364	0.009746	2.32	17.13
High	WLSEEQR		0.0592067	0.00152259	1	1	3	P01031	0	947.458	0	9814404	8501575	7.32166e+06	1.13974e+07	8501575	8.40152e+06	9.4335e+06	1.70152e+06	0.18037	3		High	High	High	0.0009364	0.01011	2.24	21.91
High	LKATQVSK		0.0696348	0.00152259	1	1	6	P06396	1	874.536	0	21254377	29856431	33843315	2.46825e+07	29856431	3.88348e+07	3.11246e+07	7.16087e+06	0.230071	3		High	High	High	0.0009364	0.00969	2.39	16.56
High	GAKKPLER		0.0656537	0.00152259	1	1	3	P01031	1	898.547	0	435835	852957	744460	506132	852957	854260	737783	200617	0.271919	3		High	High	High	0.0009364	0.008852	2.88	14.44
High	KYAFELK		0.0577641	0.00152259	1	2	4	P02748	1	898.503	0	7570045	12975735	13194939	8.79104e+06	12975735	1.51411e+07	1.23026e+07	3.22808e+06	0.26239	3		High	High	High	0.0009364	0.00739	2.8	16.47
High	QKVEPLR		0.0689556	0.00152259	1	1	6	P02647	1	869.52	0	1.31808e+07	25215878	23316765	1.53068e+07	25215878	2.67557e+07	2.24261e+07	6.21344e+06	0.277062	3		High	High	High	0.001607	0.03416	2.37	16.52
High	NEQVEIR		0.0720627	0.00152259	1	1	3	P01024	0	887.458	0	24120886	21996170	21024234	2.80114e+07	21996170	2.41251e+07	2.47109e+07	3.0501e+06	0.123432	3		High	High	High	0.0009364	0.01009	2.36	21.56
High	KYNELLK		0.0594994	0.00152259	1	1	3	P10909	1	907.525	0	72337096	127784280	124379544	8.40045e+07	127784280	1.42724e+08	1.18171e+08	3.05174e+07	0.258248	3		High	High	High	0.0009364	0.007706	2.63	16.51
High	IEVLKRK		0.071711	0.00152259	1	1	6	P02671	2	885.588	0	1.27918e+06	3.47673e+06	1.936e+06	1.4855e+06	3.47673e+06	2.22154e+06	2.39459e+06	1.00683e+06	0.42046	3		High	High	High	0.0009364	0.01176	2.17	14.86
High	KPYNFLK		0.0600889	0.00152259	1	1	4	P07357	0	909.519	0	4.94619e+06	10426309	7.03492e+06	5.74398e+06	10426309	8.0725e+06	8.08093e+06	2.34118e+06	0.289716	3		High	High	High	0.0009364	0.01079	2.71	16.05
High	IAHGHYK		0.0621969	0.00152259	1	1	5	P04003	0	825.437	0	1.8066e+06	2.19513e+06	2.68842e+06	2.098e+06	2.19513e+06	3.08494e+06	2.45936e+06	543943	0.221173	3		High	High	High	0.0009364	0.009491	2.35	13.9
High	SHDELPR		0.0706656	0.00152259	1	1	6	P04114	0	853.416	0	20290513	20513572	2.10489e+07	2.35632e+07	20513572	2.41534e+07	2.27434e+07	1.95351e+06	0.0858933	3		High	High	High	0.0009364	0.009774	2.64	17.38
High	DTLMISR		0.0625038	0.00152259	4	4	18	P01857; P01861; P01859; P01860	0	835.434	0	8.4841e+08	8.44955e+08	8.68074e+08	9.85252e+08	8.44955e+08	9.96106e+08	9.42105e+08	8.43087e+07	0.0894897	3	Shared	High	High	High	0.0009364	0.0126	2.42	25.15
High	DYAEVGR		0.0822056	0.00152259	1	1	3	P00738	0	809.379	0	160161	185453	150358	185994	185453	172534	181327	7619.61	0.0420214	3		High	High	High	0.0009364	0.01218	1.95	31.48
High	GSVFLRNPSR		0.0786825	0.00152259	2	2	1	P0C0L4; P0C0L5	1	1132.62	0	17189854	28737142	27351756	1.99624e+07	28737142	3.13859e+07	2.66951e+07	5.9792e+06	0.223981	3	Shared	Peak Found	Peak Found	High	0.0009364	0.01139	2.23	17.45
High	DTLMISR	1xOxidation [M4]	0.0706656	0.00152259	4	4	9	P01857; P01861; P01859; P01860	0	851.429	0	58900200	74940400	76148248	6.84004e+07	74940400	8.73793e+07	7.69067e+07	9.64105e+06	0.12536	3	Shared	High	High	High	0.0009364	0.01271	2.03	25.29
High	SSAYKWK		0.08141	0.00152259	1	1	2	Q14624	1	869.452	0	1.27805e+06	2.3734e+06	1.69388e+06	1.48419e+06	2.3734e+06	1.94371e+06	1.93377e+06	444689	0.22996	3		High	High	Peak Found	0.0009896	0.01429	2.52	16.06
High	HTHHAPLSPR		0.0786825	0.00152259	1	1	1	P12259	0	1152.6	0	39116.1	40800.7	34295.9	45425.2	40800.7	39354.2	41860.1	3171.12	0.0757553	3		High	Peak Found	Peak Found	0.0009364	0.01142	2.23	13.41
High	EKLQDEDLGFL		0.0854624	0.00152259	1	2	90	B4E1Z4	1	1306.65	0	1.38973e+07	2.02205e+07	2.00961e+07	1.61389e+07	2.02205e+07	2.30601e+07	1.98065e+07	3.47915e+06	0.175657	3		High	High	High	0.0009364	0.01295	3.06	34.17
High	SVFLHAR		0.0923452	0.00152259	1	1	3	P07358	0	829.468	0	22090599	42922296	29398715	2.56536e+07	42922296	3.37347e+07	3.41036e+07	8.64023e+06	0.253353	3		High	High	High	0.0009896	0.01457	2.27	16.23
High	SGSGLVGR		0.0552523	0.00152259	1	1	2	P10909	0	732.4	0	44680780	48207448	41659724	5.18875e+07	48207448	4.78041e+07	4.92997e+07	2.25015e+06	0.0456422	3		High	Peak Found	High	0.0008523	0.006973	2.74	20.55
High	ELQAAQAR		0.071711	0.00152259	1	1	3	P02649	0	886.474	0	9436099	9943392	9430745	1.09581e+07	9943392	1.08217e+07	1.05744e+07	550691	0.0520779	3		High	High	High	0.0009364	0.01096	2.25	22.04
High	MEPFHFK		0.0682827	0.00152259	1	1	6	P05155	0	935.444	0	35745973	43881302	42006992	4.15115e+07	43881302	4.82026e+07	4.45318e+07	3.39263e+06	0.0761843	3		High	High	High	0.0009364	0.00934	2.18	16.74
High	MEEMGSR		0.0871362	0.00152259	1	1	3	P02649	0	839.339	0	7.62181e+06	6.51204e+06	5894674	8.85115e+06	6.51204e+06	6.76408e+06	7.37576e+06	1.28393e+06	0.174074	3		High	High	High	0.0009364	0.01326	2.21	21.76
High	DADDLQKR		0.0830086	0.00152259	1	1	1	P02649	1	960.475	0	2.45338e+06			2.8491e+06			2.8491e+06			1		High	Not Found	Not Found	0.0009364	0.01233	1.73	20.99
High	IRHHPEHFSGRPR		0.0826062	0.00152259	1	1	3	P02751	1	1625.85	0	45377.5	48751.5	46583.4	52696.5	48751.5	53454	51634	2524.87	0.0488993	3		High	High	High	0.0009364	0.01315	2.66	12.83
High	ERVYFFK		0.0710124	0.00152259	1	1	6	P04004	1	988.525	0	1.96885e+07	30578844	2.68417e+07	2.28641e+07	30578844	3.08006e+07	2.80812e+07	4.51948e+06	0.160943	3		High	High	High	0.003281	0.07872	2.71	17.07
High	TLIYSTNTR		0.0555261	0.00152259	1	1	1	A0A075B6I0	0	1068.57	0	2.12255e+06	2.82355e+06	2.24534e+06	2.46491e+06	2.82355e+06	2.57651e+06	2.62165e+06	183533	0.0700064	3		Peak Found	High	Peak Found	0.0008523	0.007026	2.66	22.15
High	KDSGFQMNQLR		0.0676162	0.00152259	1	1	1	P02787	1	1323.65	0	2.19416e+06	2.56004e+06	1.71907e+06	2.54807e+06	2.56004e+06	1.97262e+06	2.36024e+06	335745	0.14225	3		Peak Found	High	Peak Found	0.0009364	0.009227	4.01	19.13
High	DVVLFEKK		0.0901401	0.00152259	1	1	3	P00747	1	977.567	0	3.38302e+06	3.57445e+06	2.77926e+06	3.92867e+06	3.57445e+06	3.18917e+06	3.5641e+06	369861	0.103774	3		High	High	High	0.001502	0.02899	2.24	19.71
High	LVLSSEK		0.0875595	0.00152259	1	2	3	P01024	0	775.456	0	92632696	85800976	71221792	1.07574e+08	85800976	8.17263e+07	9.17003e+07	1.38969e+07	0.151547	3		High	High	High	0.0009364	0.01336	2.07	20.51
High	RLAVYQAGAR		0.0771632	0.00152259	1	1	1	P02649	1	1104.63	0	2.06713e+06	2.15017e+06	2.40124e+06	2.40055e+06	2.15017e+06	2.7554e+06	2.43537e+06	304116	0.124874	3		Peak Found	Peak Found	High	0.0009364	0.01112	2.97	17.26
High	SSKITHR		0.0586255	0.00152259	1	1	4	P01024	1	828.469	0	1.78036e+06	2.67833e+06	1.73877e+06	2.06752e+06	2.67833e+06	1.99522e+06	2.24702e+06	375265	0.167005	3		High	High	High	0.0009364	0.007568	2.44	14.23
High	IYLQPGR		0.0734862	0.00152259	1	1	3	P19823	0	846.483	0	94730672	117210112	96388680	1.1001e+08	117210112	1.10605e+08	1.12608e+08	3.99631e+06	0.0354886	3		High	High	High	0.001191	0.02326	2.03	21.02
High	KATVVYQGER		0.0634332	0.00152259	1	1	3	P02749	1	1150.62	0	9299539	13566625	15060209	1.07995e+07	13566625	1.72814e+07	1.38825e+07	3.2525e+06	0.234287	3		High	High	High	0.0009364	0.008443	3.06	17.63
High	MDAHPPR		0.0603858	0.00152259	1	1	1	P06396	0	823.388	0	3.93511e+06	4460177	4.28816e+06	4.56982e+06	4460177	4.92062e+06	4.6502e+06	240517	0.0517217	3		High	Peak Found	Peak Found	0.0009364	0.007843	2.24	17.16
High	DDNPNLPR		0.0552523	0.00152259	1	1	6	P02768	0	940.448	0	4866046	4881362	4.07015e+06	5.6509e+06	4881362	4.67046e+06	5.06757e+06	516067	0.101837	3		High	High	High	0.0009364	0.009857	2.59	26.72
High	SDTVPSPR		0.0555261	0.00152259	1	1	3	P02751	0	858.432	0	3.21243e+06	3234588	2.99479e+06	3.73057e+06	3234588	3.43649e+06	3.46721e+06	249412	0.0719345	3		High	High	High	0.0008523	0.007043	1.93	22.35
High	DLTDYLMK		0.0783	0.00152259	1	7	6	P60709	0	998.486	0	1.74305e+06	1.76878e+06	1.72966e+06	2.02419e+06	1.76878e+06	1.98477e+06	1.92591e+06	137501	0.0713953	3		High	High	High	0.001191	0.02122	1.93	27.77
High	STVEIFK		0.0822056	0.00152259	1	2	6	P27169	0	823.456	0	26921282	30141662	25229470	3.12635e+07	30141662	2.89506e+07	3.01186e+07	1.15664e+06	0.0384028	3		High	High	High	0.0009364	0.01299	2.38	20.67
High	TPALHFK		0.0574796	0.00152259	1	1	6	P04114	0	813.462	0	26045696	49798554	32843807	3.02467e+07	49798554	3.76879e+07	3.92444e+07	9.86843e+06	0.251461	3		High	High	High	0.001147	0.01817	2.44	16.02
High	VDKKVEPK		0.0798406	0.00152259	1	1	3	P01857	2	942.562	0	1.68497e+06	2.51408e+06	2.61562e+06	1.95674e+06	2.51408e+06	3.0014e+06	2.49074e+06	522720	0.209865	3		High	High	High	0.001043	0.01607	2.98	15.54
High	AVLTQKR		0.0798406	0.00152259	1	1	2	O43866	1	815.51	0	2.32182e+06	2815407		2.69631e+06	2815407		2.75586e+06	84212.7	0.0305577	2		High	High	Not Found	0.0009364	0.0117	2.72	16.38
High	DFVQPPTK		0.0544387	0.00152259	1	1	5	P01042	0	931.488	0	1.83195e+06	1.83132e+06	2.03049e+06	2.12742e+06	1.83132e+06	2.32997e+06	2.09624e+06	250783	0.119635	3		High	High	High	0.0008523	0.006836	1.95	25.28
High	DLLYIGKDR		0.0637459	0.00152259	1	2	2	B4E1Z4	1	1092.6	0	1.34638e+06	1.43404e+06	976457	1.56354e+06	1.43404e+06	1.12047e+06	1.37269e+06	227817	0.165965	3		High	Peak Found	High	0.0009364	0.008491	1.92	20.76
High	RTPITVVK		0.0720627	0.00152259	1	1	3	P06396	1	913.583	0	55129072	89354208	71604480	6.4021e+07	89354208	8.21654e+07	7.85135e+07	1.30555e+07	0.166283	3		High	High	High	0.007277	0.1618	2.24	16.38
High	AVLYNYR		0.085878	0.00152259	1	1	3	P01024	0	898.478	0	42391404	43766868	38240948	4.92288e+07	43766868	4.38811e+07	4.56256e+07	3.12101e+06	0.0684048	3		High	High	High	0.001147	0.01799	2.11	20.55
High	DNELLVYK		0.0600889	0.00152259	1	1	3	P02743	0	993.525	0	420010	665622	526777	487755	665622	604471	585949	90368.6	0.154226	3		High	High	High	0.0009364	0.00917	2.61	25.98
High	SIPQVSPVR		0.085878	0.00152259	1	1	3	P15169	0	982.568	0	4.86196e+06	5126415	4.98551e+06	5.64615e+06	5126415	5.72082e+06	5.4978e+06	323785	0.0588936	3		High	High	Medium	0.0009364	0.01296	1.8	21.57
High	TESIIHR		0.058337	0.00152259	1	1	3	P36955	0	855.468	0	3074107	4.22342e+06	3.95778e+06	3.56994e+06	4.22342e+06	4.54151e+06	4.11162e+06	495341	0.120473	3		High	High	High	0.0009364	0.007934	2.58	17.23
[truncated: 209 more rows]
