# Supplementary material for: Corona Isolation Method Matters: Capillary Electrophoresis Mass Spectrometry Based Comparison of Protein Corona Compositions Following On-Particle versus In-Solution or In-Gel Digestion
Source: Nanomaterials (Basel). 2019 Jun 20;9(6):898. doi: 10.3390/nano9060898 (PMC6631359; doi:10.3390/nano9060898)
Supplement: Supplementary file 1 [file nanomaterials-09-00898-s001.zip › Supplementary Materials/Supplementary Materials SI-5.xlsx]

## Sheet: Contents 
	Corona isolation method matters: capillary electrophoresis mass spectrometry based comparison of corona compositions following on-particle versus in-solution or in-gel digestion
	Klaus Faserl1#, Andrew J. Chetwynd2#, Iseult Lynch3, James A. Thorn2, Herbert H. Lindner1*
	1 Department of Medical Chemistry and Biochemistry, University of Innsbruck, Fritz-Pregl-Strasse 3, A-6020, Innsbruck, Austria
	2 AB Sciex UK Ltd., Phoenix House, Lakeside Drive, Warrington, Cheshire, WA1 1RX, UK
	3 School of Geography Earth and Environmental Sciences, University of Birmingham, Edgbaston, Birmingham, B15 2TT, UK
	Supplementary Materials SI-5
	Comparison of CESI-MS to nanoLC-MS
	Sheet 1) Proteins identified in CESI and nanoLC-MS
	Sheet 2) CESI-MS Reproducibility (migration time, peak area)
	Sheet 3) nanoLC-MS Reproducibility (migration time, peak area)
	Sheet 4) Carry over in CESI-MS
	Sheet 5) Carry over in nanoLC-MS
	yyyy… these results originate from the same datasets

## Sheet: Proteins
Checked	Protein FDR Confidence: Combined	Master	Accession	Description	Exp. q-value: Combined	Sum PEP Score	Coverage [%]	# Peptides	# PSMs	# Unique Peptides	# Protein Groups	# AAs	MW [kDa]	calc. pI	Score Sequest HT: Sequest HT	# Peptides (by Search Engine): Sequest HT	# Razor Peptides	Abundance Ratio: (CE) / (LC)	Abundance Ratio Variability [%]: (CE) / (LC)	Abundances (Grouped): LC	Abundances (Grouped): CE	Abundances (Grouped) CV [%]: LC	Abundances (Grouped) CV [%]: CE	Found in Sample: [S4] F4: Sample, LC	Found in Sample: [S5] F5: Sample, LC	Found in Sample: [S6] F6: Sample, LC	Found in Sample: [S1] F1: Sample, CE	Found in Sample: [S2] F2: Sample, CE	Found in Sample: [S3] F3: Sample, CE	LC	CE	log Ratio	Ratio	Häufigkeit									Protein abundance Ratios LC / CE
FALSE	High	Master Protein	P01024	Complement C3 OS=Homo sapiens OX=9606 GN=C3 PE=1 SV=2	0	2984.95	76	202	6584	202	1	1663	187	6.4	27367	202	0	0.272	4.68	2.12628e+10	6.09705e+09	9.65	14.21	High	High	High	High	High	High	LC	CE	3.27053	0.25	0	2	<0.5
FALSE	High	Master Protein	P04114	Apolipoprotein B-100 OS=Homo sapiens OX=9606 GN=APOB PE=1 SV=2	0	2930.68	46	288	3600	288	1	4563	515.3	7.05	13716.8	288	0	0.239	3.61	7.11799e+09	1.81731e+09	9.58	14.94	High	High	High	High	High	High	LC	CE	3.26003	0.5	2	0	0.5-1
FALSE	High	Master Protein	P02671	Fibrinogen alpha chain OS=Homo sapiens OX=9606 GN=FGA PE=1 SV=2	0	2099.62	50	115	5017	115	1	866	94.9	6.01	19036.7	115	0	0.284	4.98	2.07181e+10	6.81183e+09	8.58	13.66	High	High	High	High	High	High	LC	CE	3.10098	1	2	4	1-2
FALSE	High	Master Protein	P02647	Apolipoprotein A-I OS=Homo sapiens OX=9606 GN=APOA1 PE=1 SV=1	0	1864.43	93	85	8766	85	1	267	30.8	5.76	32785.5	85	0	0.363	7.35	3.85554e+10	2.04814e+10	5.96	12.72	High	High	High	High	High	High	LC	CE	2.57531	2	6	6	2-4
FALSE	High	Master Protein	P06727	Apolipoprotein A-IV OS=Homo sapiens OX=9606 GN=APOA4 PE=1 SV=3	0	1729.43	89	102	2609	102	1	396	45.4	5.38	11660.4	102	0	0.264	3.35	1.06555e+10	2.77729e+09	7.54	11.12	High	High	High	High	High	High	LC	CE	2.91456	4	12	55	4-8
FALSE	High	Master Protein	P0C0L5	Complement C4-B OS=Homo sapiens OX=9606 GN=C4B PE=1 SV=2	0	1505.07	57	111	2307	5	1	1744	192.6	7.27	9806.35	111	106	0.255	3.88	4169019436	1.03825e+09	14	12.99	High	High	High	High	High	High	LC	CE	3.80735	8	67	131	8-16
FALSE	High	Master Protein	P0C0L4	Complement C4-A OS=Homo sapiens OX=9606 GN=C4A PE=1 SV=2	0	1443.33	55	109	2282	3	1	1744	192.7	7.08	9541.79	109	0	0.259	0.8	6.56766e+07	2.17959e+07	8.18	12.64	High	High	High	High	High	High	LC	CE	3.0321	16	198	85	16-32
FALSE	High	Master Protein	P06396	Gelsolin OS=Homo sapiens OX=9606 GN=GSN PE=1 SV=1	0	1361.02	69	80	1765	80	1	782	85.6	6.28	8763.24	80	0	0.216	3.33	4.33622e+09	9.44385e+08	8.97	13.58	High	High	High	High	High	High	LC	CE	3.16511	32	283	19	32-64
FALSE	High	Master Protein	P02675	Fibrinogen beta chain OS=Homo sapiens OX=9606 GN=FGB PE=1 SV=2	0	1117.04	74	66	2365	66	1	491	55.9	8.27	9867.54	66	0	0.318	7.28	8.84301e+09	3.75291e+09	5.41	12.16	High	High	High	High	High	High	LC	CE	2.43563	64	302	2	64-128
FALSE	High	Master Protein	Q14624	Inter-alpha-trypsin inhibitor heavy chain H4 OS=Homo sapiens OX=9606 GN=ITIH4 PE=1 SV=4	0	967.459	54	75	1600	75	1	930	103.3	6.98	6558.54	75	0	0.222	2.62	4.39672e+09	7.99571e+08	10.07	16.17	High	High	High	High	High	High	LC	CE	3.33199	128	304	0	>128
FALSE	High	Master Protein	P02679	Fibrinogen gamma chain OS=Homo sapiens OX=9606 GN=FGG PE=1 SV=3	0	961.948	50	50	1754	50	1	453	51.5	5.62	7446.51	50	0	0.297	5.2	7.78183e+09	2.7012e+09	6.99	14.81	High	High	High	High	High	High	LC	CE	2.80529	256	304	0
FALSE	High	Master Protein	B4E1Z4	cDNA FLJ55673, highly similar to Complement factor B (EC 3.4.21.47) OS=Homo sapiens OX=9606 PE=1 SV=1	0	949.02	47	89	1731	62	1	1266	140.9	7.18	6313.51	89	25	0.243	3.44	5.00015e+09	1.17639e+09	10.15	11.58	High	High	High	High	High	High	LC	CE	3.34341	512	304	0
FALSE	High	Master Protein	P02768	Serum albumin OS=Homo sapiens OX=9606 GN=ALB PE=1 SV=2	0	870.688	64	69	2635	69	1	609	69.3	6.28	9839.03	69	0	0.236	3.74	1.42927e+10	4.21191e+09	4.99	17.05	High	High	High	High	High	High	LC	CE	2.31904	1024	304
FALSE	High	Master Protein	P19823	Inter-alpha-trypsin inhibitor heavy chain H2 OS=Homo sapiens OX=9606 GN=ITIH2 PE=1 SV=2	0	822.737	42	61	1417	61	1	946	106.4	6.86	5754.46	61	0	0.221	3.02	5.49497e+09	1.33231e+09	9.57	16.48	High	High	High	High	High	High	LC	CE	3.25852
FALSE	High	Master Protein	P00450	Ceruloplasmin OS=Homo sapiens OX=9606 GN=CP PE=1 SV=1	0	678.588	41	53	704	53	1	1065	122.1	5.72	3310.51	53	0	0.258	3.78	1.14543e+09	3.06481e+08	13.49	13.99	High	High	High	High	High	High	LC	CE	3.75382
FALSE	High	Master Protein	Q9Y490	Talin-1 OS=Homo sapiens OX=9606 GN=TLN1 PE=1 SV=3	0	625.333	38	74	392	74	1	2541	269.6	6.07	1462.07	74	0	0.211	3.06	2.48897e+08	5.23943e+07	13.42	14.54	High	High	High	High	High	High	LC	CE	3.74631		10% of total sample was analyzed per LC analysius
FALSE	High	Master Protein	P35579	Myosin-9 OS=Homo sapiens OX=9606 GN=MYH9 PE=1 SV=4	0	591.4	38	70	286	67	1	1960	226.4	5.6	1144	70	3	0.098	1	2.13625e+08	3.86958e+06	14.47	27.9	High	High	High	High	High	High	LC	CE	3.85499		0.46% of total sample was analyzed per LC analysius
FALSE	High	Master Protein	P08603	Complement factor H OS=Homo sapiens OX=9606 GN=CFH PE=1 SV=4	0	573.851	34	57	1309	55	1	1231	139	6.61	3638.24	57	2	0.253	3.26	4.47224e+09	1.52846e+09	5.45	13.93	High	High	High	High	High	High	LC	CE	2.44626
FALSE	High	Master Protein	P02649	Apolipoprotein E OS=Homo sapiens OX=9606 GN=APOE PE=1 SV=1	0	532.252	85	53	825	53	1	317	36.1	5.73	2969.46	53	0	0.196	2.69	2.4165e+09	5.03326e+08	5.11	14.08	High	High	High	High	High	High	LC	CE	2.35332	21.7391	times more sample was injected in LC-MS compared to CE-MS
FALSE	High	Master Protein	P10909	Clusterin OS=Homo sapiens OX=9606 GN=CLU PE=1 SV=1	0	506.453	49	47	759	47	1	449	52.5	6.27	2723.01	47	0	0.206	2.19	3.1028e+09	6.88057e+08	1.79	12.27	High	High	High	High	High	High	LC	CE	0.83996
FALSE	High	Master Protein	P01042	Kininogen-1 OS=Homo sapiens OX=9606 GN=KNG1 PE=1 SV=2	0	495.183	45	46	826	46	1	644	71.9	6.81	2952.73	46	0	0.378	11.58	2.80312e+09	9.1835e+08	11.36	19.44	High	High	High	High	High	High	LC	CE	3.50589
FALSE	High	Master Protein	P01031	Complement C5 OS=Homo sapiens OX=9606 GN=C5 PE=1 SV=4	0	491.433	36	74	584	74	1	1676	188.2	6.52	1764.19	74	0	0.271	3.89	7.0629e+08	1.69957e+08	0.44	10.99	High	High	High	High	High	High	LC	CE	-1.18442
FALSE	High	Master Protein	P36955	Pigment epithelium-derived factor OS=Homo sapiens OX=9606 GN=SERPINF1 PE=1 SV=4	0	491.106	73	46	517	46	1	418	46.3	6.38	1964.74	46	0	0.2	2.8	9.01194e+08	1.60485e+08	10.04	12.5	High	High	High	High	High	High	LC	CE	3.32769
FALSE	High	Master Protein	P19827	Inter-alpha-trypsin inhibitor heavy chain H1 OS=Homo sapiens OX=9606 GN=ITIH1 PE=1 SV=3	0	469.774	40	42	814	42	1	911	101.3	6.79	3394.4	42	0	0.28	3.36	1.78451e+09	4.51667e+08	18.15	11.6	High	High	High	High	High	High	LC	CE	4.1819			Proteins identified by LC-MS and CE-MS								Peptides identified by LC-MS and CE-MS
FALSE	High	Master Protein	P01871	Immunoglobulin heavy constant mu OS=Homo sapiens OX=9606 GN=IGHM PE=1 SV=4	0	429.613	40	33	1025	33	1	453	49.4	6.77	4316.12	33	0	0.302	5.8	2.21577e+09	7.01507e+08	17.45	14.74	High	High	High	High	High	High	LC	CE	4.12516
FALSE	High	Master Protein	P60709	Actin, cytoplasmic 1 OS=Homo sapiens OX=9606 GN=ACTB PE=1 SV=1	0	413.449	63	29	520	10	1	375	41.7	5.48	2115.58	29	24	0.26	4.79	9.78734e+08	1.73463e+08	18.1	14.82	High	High	High	High	High	High	LC	CE	4.17792		including proteins that were identified by a single unique peptide
FALSE	High	Master Protein	P04196	Histidine-rich glycoprotein OS=Homo sapiens OX=9606 GN=HRG PE=1 SV=1	0	380.591	42	30	783	30	1	525	59.5	7.5	2800.27	30	0	0.421	9.77	1053768946	3.79389e+08	19.78	14.86	High	High	High	High	High	High	LC	CE	4.30597
FALSE	High	Master Protein	P02748	Complement component C9 OS=Homo sapiens OX=9606 GN=C9 PE=1 SV=2	0	374.626	39	39	521	39	1	559	63.1	5.59	1832.26	39	0	0.239	2.97	1.05033e+09	2.52585e+08	13.59	17.47	High	High	High	High	High	High	LC	CE	3.76447
FALSE	High	Master Protein	P21333	Filamin-A OS=Homo sapiens OX=9606 GN=FLNA PE=1 SV=4	0	352.674	17	42	256	42	1	2647	280.6	6.06	965.28	42	0	0.262	3.82	3.68319e+08	1.59541e+08	5.82	21.46	High	High	High	High	High	High	LC	CE	2.54102
FALSE	High	Master Protein	P00739	Haptoglobin-related protein OS=Homo sapiens OX=9606 GN=HPR PE=2 SV=2	0	350.61	37	27	400	12	1	348	39	7.09	1526.78	27	15	0.197	2.62	1.24946e+09	2.26021e+08	10.58	11.13	High	High	High	High	High	High	LC	CE	3.40327																LC = total 3606 peptides
FALSE	High	Master Protein	P04004	Vitronectin OS=Homo sapiens OX=9606 GN=VTN PE=1 SV=1	0	329.626	32	26	1166	26	1	478	54.3	5.8	4213.09	26	0	0.251	3.98	4.06307e+09	1.07565e+09	4.44	12.89	High	High	High	High	High	High	LC	CE	2.15056																CE = total 2031 peptides
FALSE	High	Master Protein	P68032	Actin, alpha cardiac muscle 1 OS=Homo sapiens OX=9606 GN=ACTC1 PE=1 SV=1	0	317.663	36	21	384	2	1	377	42	5.39	1424.24	21	0	0.01		3.6498e+06		12.32		High	High	High	Not Found	Not Found	Not Found	LC		3.62293
FALSE	High	Master Protein	P02751	Fibronectin OS=Homo sapiens OX=9606 GN=FN1 PE=1 SV=4	0	291.509	17	37	400	37	1	2386	262.5	5.71	1316.82	37	0	0.235	2.51	5.18042e+08	9.08955e+07	4.31	7.76	High	High	High	High	High	High	LC	CE	2.10769
FALSE	High	Master Protein	P02652	Apolipoprotein A-II OS=Homo sapiens OX=9606 GN=APOA2 PE=1 SV=1	0	290.739	74	19	1295	19	1	100	11.2	6.62	4378.14	19	0	0.314	6.6	9.6854e+09	3.98894e+09	6.53	13.58	High	High	High	High	High	High	LC	CE	2.70708
FALSE	High	Master Protein	P10643	Complement component C7 OS=Homo sapiens OX=9606 GN=C7 PE=1 SV=2	0	282.219	22	26	300	26	1	843	93.5	6.48	1070.43	26	0	0.227	4.08	4.75302e+08	6.19165e+07	13.39	6.09	High	High	High	High	High	High	LC	CE	3.74308
FALSE	High	Master Protein	P00747	Plasminogen OS=Homo sapiens OX=9606 GN=PLG PE=1 SV=2	0	278.006	26	29	587	29	1	810	90.5	7.24	1846.2	29	0	0.269	3.35	2.66581e+09	6.26594e+08	5.79	16.43	High	High	High	High	High	High	LC	CE	2.53356
FALSE	High	Master Protein	P01834	Immunoglobulin kappa constant OS=Homo sapiens OX=9606 GN=IGKC PE=1 SV=2	0	275.5	93	16	470	16	1	107	11.8	6.52	2378.91	16	0	0.384	12.3	2.78569e+08	1.10867e+08	11.64	4.08	High	High	High	High	High	High	LC	CE	3.54102
FALSE	High	Master Protein	P01860	Immunoglobulin heavy constant gamma 3 OS=Homo sapiens OX=9606 GN=IGHG3 PE=1 SV=2	0	273.377	53	22	1213	6	1	377	41.3	7.9	3999.46	22	18	0.405	8.91	5.83802e+09	2.46648e+09	1.03	16.64	High	High	High	High	High	High	LC	CE	0.0426443
FALSE	High	Master Protein	P07358	Complement component C8 beta chain OS=Homo sapiens OX=9606 GN=C8B PE=1 SV=3	0	269.668	38	25	303	25	1	591	67	8.13	1117.61	25	0	0.37	6.95	4.25154e+08	1.38682e+08	14.29	15.16	High	High	High	High	High	High	LC	CE	3.83693			LC = total 325 proteins
FALSE	High	Master Protein	P12259	Coagulation factor V OS=Homo sapiens OX=9606 GN=F5 PE=1 SV=4	0	266.939	20	44	195	44	1	2224	251.5	6.05	632.49	44	0	0.342	9.79	1.05562e+08	8.66501e+06	9.88	18.18	High	High	High	High	High	High	LC	CE	3.30451			CE = total 184 proteins
FALSE	High	Master Protein	P06681	Complement C2 OS=Homo sapiens OX=9606 GN=C2 PE=1 SV=2	0	261.415	33	32	352	5	1	752	83.2	7.42	1254.33	32	0	0.173	1.25	6.82405e+07	9534521	15.18	27.71	High	High	High	High	High	High	LC	CE	3.9241
FALSE	High	Master Protein	P02790	Hemopexin OS=Homo sapiens OX=9606 GN=HPX PE=1 SV=2	0	256.475	38	32	1174	32	1	462	51.6	7.02	3145.82	32	0	0.385	8.48	1.72229e+09	7.48149e+08	5.5	19.21	High	High	High	High	High	High	LC	CE	2.45943
FALSE	High	Master Protein	P35858	Insulin-like growth factor-binding protein complex acid labile subunit OS=Homo sapiens OX=9606 GN=IGFALS PE=1 SV=1	0	254.175	39	24	358	24	1	605	66	6.79	1465.08	24	0	0.318	5.47	3.38375e+08	1.28785e+08	0.42	11.95	High	High	High	High	High	High	LC	CE	-1.25154
FALSE	High	Master Protein	P05155	Plasma protease C1 inhibitor OS=Homo sapiens OX=9606 GN=SERPING1 PE=1 SV=2	0	252.732	33	25	518	25	1	500	55.1	6.55	1797.63	25	0	0.298	6.05	9.6158e+08	2.52491e+08	11.43	13.37	High	High	High	High	High	High	LC	CE	3.51475
FALSE	High	Master Protein	P13671	Complement component C6 OS=Homo sapiens OX=9606 GN=C6 PE=1 SV=3	0	246.304	22	29	348	29	1	934	104.7	6.76	1237.51	29	0	0.238	3.96	4.82501e+08	1.00403e+08	10.02	30.04	High	High	High	High	High	High	LC	CE	3.32481
FALSE	High	Master Protein	P00736	Complement C1r subcomponent OS=Homo sapiens OX=9606 GN=C1R PE=1 SV=2	0	243.255	30	26	370	26	1	705	80.1	6.21	1399.1	26	0	0.286	6.25	2.68534e+08	7.24399e+07	9.92	14.11	High	High	High	High	High	High	LC	CE	3.31034
FALSE	High	Master Protein	P09871	Complement C1s subcomponent OS=Homo sapiens OX=9606 GN=C1S PE=1 SV=1	0	234.558	24	23	351	22	1	688	76.6	4.96	1355.01	23	1	0.303	4.12	4.23764e+08	1.26965e+08	8.18	19.3	High	High	High	High	High	High	LC	CE	3.0321
FALSE	High	Master Protein	P00738	Haptoglobin OS=Homo sapiens OX=9606 GN=HP PE=1 SV=1	0	230.993	39	27	320	12	1	406	45.2	6.58	1012.09	27	0	0.24	5.71	1.63291e+08	3.3524e+07	13.02	9.26	High	High	High	High	High	High	LC	CE	3.70266
FALSE	High	Master Protein	P0DOY3	Immunoglobulin lambda constant 3 OS=Homo sapiens OX=9606 GN=IGLC3 PE=1 SV=1	0	230.578	70	12	546	8	1	106	11.3	7.24	2403.72	12	4	0.297	5.3	8.99044e+08	2.43632e+08	14.02	8.56	High	High	High	High	High	High	LC	CE	3.80941
FALSE	High	Master Protein	O14791	Apolipoprotein L1 OS=Homo sapiens OX=9606 GN=APOL1 PE=1 SV=5	0	230.544	45	22	297	22	1	398	43.9	5.81	1180.96	22	0	0.177	2.14	9.89247e+08	1.2256e+08	10.21	16.33	High	High	High	High	High	High	LC	CE	3.35191
FALSE	High	Master Protein	P01857	Immunoglobulin heavy constant gamma 1 OS=Homo sapiens OX=9606 GN=IGHG1 PE=1 SV=1	0	227.196	62	22	858	9	1	330	36.1	8.19	2244.48	22	1	0.297	4.4	7.37238e+08	2.43049e+08	16.81	15.13	High	High	High	High	High	High	LC	CE	4.07125
FALSE	High	Master Protein	P29622	Kallistatin OS=Homo sapiens OX=9606 GN=SERPINA4 PE=1 SV=3	0	224.122	53	23	199	23	1	427	48.5	7.75	697.96	23	0	0.332	5.8	1.59225e+08	3.68093e+07	11.29	14.21	High	High	High	High	High	High	LC	CE	3.49697
FALSE	High	Master Protein	P07357	Complement component C8 alpha chain OS=Homo sapiens OX=9606 GN=C8A PE=1 SV=2	0	209.622	22	17	311	17	1	584	65.1	6.47	1152.08	17	0	0.209	2.28	6.65661e+08	1.55333e+08	8.14	15.23	High	High	High	High	High	High	LC	CE	3.02503
FALSE	High	Master Protein	A0A096LPE2	SAA2-SAA4 readthrough OS=Homo sapiens OX=9606 GN=SAA2-SAA4 PE=4 SV=1	0	194.277	47	13	355	12	1	208	23.3	8.98	1297.24	13	1	0.237	3.26	1.42533e+09	3.72041e+08	4.82	8.61	High	High	High	High	High	High	LC	CE	2.26903
FALSE	High	Master Protein	K7ER74	APOC4-APOC2 readthrough (NMD candidate) OS=Homo sapiens OX=9606 GN=APOC4-APOC2 PE=1 SV=1	0	184.183	34	11	243	11	1	178	20	6.64	1075.08	11	0	0.315	3.69	826836870	2.2862e+08	10.97	11.66	High	High	High	High	High	High	LC	CE	3.45549
FALSE	High	Master Protein	P02656	Apolipoprotein C-III OS=Homo sapiens OX=9606 GN=APOC3 PE=1 SV=1	0	179.888	63	10	400	10	1	99	10.8	5.41	1749.11	10	0	0.25	4.44	1.21639e+09	3.60492e+08	4.37	9.66	High	High	High	High	High	High	LC	CE	2.12763
FALSE	High	Master Protein	P04003	C4b-binding protein alpha chain OS=Homo sapiens OX=9606 GN=C4BPA PE=1 SV=2	0	177.588	24	17	229	17	1	597	67	7.3	1023.73	17	0	0.278	4.51	3.69867e+08	1.17139e+08	9.18	10.69	High	High	High	High	High	High	LC	CE	3.19849
FALSE	High	Master Protein	P01859	Immunoglobulin heavy constant gamma 2 OS=Homo sapiens OX=9606 GN=IGHG2 PE=1 SV=2	0	175.187	38	16	755	7	1	326	35.9	7.59	2841.12	16	0	0.215	1.53	5.42448e+08	1.01599e+08	14.9	11.72	High	High	High	High	High	High	LC	CE	3.89724
FALSE	High	Master Protein	P02787	Serotransferrin OS=Homo sapiens OX=9606 GN=TF PE=1 SV=3	0	173.044	23	22	186	22	1	698	77	7.12	723.41	22	0	0.251	4.18	1.29205e+08	3.02027e+07	7.14	14.4	High	High	High	High	High	High	LC	CE	2.83592
FALSE	High	Master Protein	P27169	Serum paraoxonase/arylesterase 1 OS=Homo sapiens OX=9606 GN=PON1 PE=1 SV=3	0	170.898	43	14	322	12	1	355	39.7	5.22	1141.4	14	2	0.204	2.05	1.0919e+09	2.01119e+08	8.06	15.88	High	High	High	High	High	High	LC	CE	3.01078
FALSE	High	Master Protein	B9A064	Immunoglobulin lambda-like polypeptide 5 OS=Homo sapiens OX=9606 GN=IGLL5 PE=2 SV=2	0	163.437	37	11	254	7	1	214	23	8.84	1015.38	11	1	1.294	18.45	1.10638e+08	1.02283e+07	6.78	7.9	High	High	High	High	High	High	LC	CE	2.76129
FALSE	High	Master Protein	P07996	Thrombospondin-1 OS=Homo sapiens OX=9606 GN=THBS1 PE=1 SV=2	0	147.117	19	24	133	24	1	1170	129.3	4.94	421.38	24	0	0.359	4.44	1.23474e+08	1.38837e+07	12.54	15.96	High	High	High	High	High	High	LC	CE	3.64847
FALSE	High	Master Protein	P07360	Complement component C8 gamma chain OS=Homo sapiens OX=9606 GN=C8G PE=1 SV=3	0	142.806	50	11	234	11	1	202	22.3	8.31	983.4	11	0	0.268	4.08	4.86793e+08	1.11866e+08	15.76	10.59	High	High	High	High	High	High	LC	CE	3.9782
FALSE	High	Master Protein	P02654	Apolipoprotein C-I OS=Homo sapiens OX=9606 GN=APOC1 PE=1 SV=1	0	141.411	51	14	136	14	1	83	9.3	8.47	504.08	14	0	0.272	3.36	2.69783e+08	8.79065e+07	3.95	13.87	High	High	High	High	High	High	LC	CE	1.98185
FALSE	High	Master Protein	P07225	Vitamin K-dependent protein S OS=Homo sapiens OX=9606 GN=PROS1 PE=1 SV=1	0	136.602	20	16	178	16	1	676	75.1	5.67	630.48	16	0	0.215	2.32	2.67214e+08	6.07928e+07	15.55	14.85	High	High	High	High	High	High	LC	CE	3.95884
FALSE	High	Master Protein	P15169	Carboxypeptidase N catalytic chain OS=Homo sapiens OX=9606 GN=CPN1 PE=1 SV=1	0	132.762	33	13	100	13	1	458	52.3	7.34	383.18	13	0	0.236	4.23	1.33753e+08	1.99147e+07	8.39	17.79	High	High	High	High	High	High	LC	CE	3.06867
FALSE	High	Master Protein	P01861	Immunoglobulin heavy constant gamma 4 OS=Homo sapiens OX=9606 GN=IGHG4 PE=1 SV=1	0	126.255	37	11	337	4	1	327	35.9	7.36	1020.92	11	0	0.324	4.31	7.54234e+07	2.1997e+07	12.63	10.48	High	High	High	High	High	High	LC	CE	3.65878
FALSE	High	Master Protein	P01011	Alpha-1-antichymotrypsin OS=Homo sapiens OX=9606 GN=SERPINA3 PE=1 SV=2	0	125.145	29	15	110	15	1	423	47.6	5.52	391.25	15	0	0.252	1.55	134095974	1.78895e+07	7.31	11.45	High	High	High	High	High	High	LC	CE	2.86987
FALSE	High	Master Protein	P00748	Coagulation factor XII OS=Homo sapiens OX=9606 GN=F12 PE=1 SV=3	0	118.569	10	8	132	8	1	615	67.7	7.74	559.97	8	0	0.226	2.24	3.69599e+08	6.70919e+07	7.5	15.91	High	High	High	High	High	High	LC	CE	2.90689
FALSE	High	Master Protein	P03952	Plasma kallikrein OS=Homo sapiens OX=9606 GN=KLKB1 PE=1 SV=1	0	117.561	22	18	198	18	1	638	71.3	8.22	600.58	18	0	0.161	1.42	3.6521e+08	6.53533e+07	9.8	6.24	High	High	High	High	High	High	LC	CE	3.29278
FALSE	High	Master Protein	P05090	Apolipoprotein D OS=Homo sapiens OX=9606 GN=APOD PE=1 SV=1	0	116.192	42	14	216	14	1	189	21.3	5.15	729.79	14	0	0.308	5.77	5.99584e+08	73972348	9.46	15.14	High	High	High	High	High	High	LC	CE	3.24184
FALSE	High	Master Protein	P02749	Beta-2-glycoprotein 1 OS=Homo sapiens OX=9606 GN=APOH PE=1 SV=3	0	114.532	35	14	281	14	1	345	38.3	7.97	848.45	14	0	0.347	13.78	8.8764e+08	2.45584e+08	5.7	8.43	High	High	High	High	High	High	LC	CE	2.51096
FALSE	High	Master Protein	P67936	Tropomyosin alpha-4 chain OS=Homo sapiens OX=9606 GN=TPM4 PE=1 SV=3	0	109.546	39	9	44	4	1	248	28.5	4.69	189.68	9	4	0.266	1.11	3.59927e+07	2.87001e+06	23.56	14.34	High	High	High	Not Found	Not Found	Not Found	LC		4.55827
FALSE	High	Master Protein	Q96PD5	N-acetylmuramoyl-L-alanine amidase OS=Homo sapiens OX=9606 GN=PGLYRP2 PE=1 SV=1	0	104.667	15	7	80	7	1	576	62.2	7.55	346.62	7	0	0.311	6.86	4.61003e+07	5.39925e+06	14.64	38.4	High	High	High	High	High	High	LC	CE	3.87184
FALSE	High	Master Protein	P01880	Immunoglobulin heavy constant delta OS=Homo sapiens OX=9606 GN=IGHD PE=1 SV=3	0	98.469	22	11	124	11	1	384	42.3	8.12	370.65	11	0	0.225	3.21	141789003	2.91218e+07	6.52	31.65	High	High	High	High	High	High	LC	CE	2.70487
FALSE	High	Master Protein	Q9UK55	Protein Z-dependent protease inhibitor OS=Homo sapiens OX=9606 GN=SERPINA10 PE=1 SV=1	0	98.32	29	12	101	12	1	444	50.7	8.27	356	12	0	0.298	1.95	6.02091e+07	5.96569e+06	14.9	10.3	High	High	High	High	High	High	LC	CE	3.89724
FALSE	High	Master Protein	Q96IY4	Carboxypeptidase B2 OS=Homo sapiens OX=9606 GN=CPB2 PE=1 SV=2	0	96.123	28	11	101	11	1	423	48.4	7.71	338.15	11	0	0.233	3.57	1.13242e+08	1.30307e+07	13.14	33.94	High	High	High	High	High	High	LC	CE	3.71589
FALSE	High	Master Protein	Q14520	Hyaluronan-binding protein 2 OS=Homo sapiens OX=9606 GN=HABP2 PE=1 SV=1	0	95.972	13	8	80	8	1	560	62.6	6.54	314.05	8	0	0.234	3.17	7.99943e+07	1.33603e+07	27.89	12.34	High	High	High	High	High	High	LC	CE	4.80168
FALSE	High	Master Protein	P02760	Protein AMBP OS=Homo sapiens OX=9606 GN=AMBP PE=1 SV=1	0	95.289	35	14	124	14	1	352	39	6.25	370.14	14	0	0.248	6.43	1.45435e+08	4.89202e+07	15.73	16.02	High	High	High	High	High	High	LC	CE	3.97545
FALSE	High	Master Protein	P02765	Alpha-2-HS-glycoprotein OS=Homo sapiens OX=9606 GN=AHSG PE=1 SV=1	0	91.48	13	6	141	6	1	367	39.3	5.72	543.27	6	0	0.289	3	337553335	91105569	3.62	12.02	High	High	High	High	High	High	LC	CE	1.85599
FALSE	High	Master Protein	P01876	Immunoglobulin heavy constant alpha 1 OS=Homo sapiens OX=9606 GN=IGHA1 PE=1 SV=2	0	90.516	25	13	249	5	1	353	37.6	6.51	795.8	13	8	0.238	2.39	7.99996e+08	1.44101e+08	5.83	8.88	High	High	High	High	High	High	LC	CE	2.5435
FALSE	High	Master Protein	P02766	Transthyretin OS=Homo sapiens OX=9606 GN=TTR PE=1 SV=1	0	90.143	69	8	49	8	1	147	15.9	5.76	234.22	8	0	0.293	1.09	26521829	2.80528e+06	17.04	21.4	High	High	High	High	High	High	LC	CE	4.09085
FALSE	High	Master Protein	P02743	Serum amyloid P-component OS=Homo sapiens OX=9606 GN=APCS PE=1 SV=2	0	86.052	39	14	125	14	1	223	25.4	6.54	395.08	14	0	0.258	4.79	2.23863e+08	3.08488e+07	6.63	12.27	High	High	High	High	High	High	LC	CE	2.72901
FALSE	High	Master Protein	P05154	Plasma serine protease inhibitor OS=Homo sapiens OX=9606 GN=SERPINA5 PE=1 SV=3	0	85.425	28	12	81	12	1	406	45.6	9.26	267.48	12	0	0.246	1.95	5.13918e+07	1.63867e+07	9.16	0.92	High	High	High	High	High	High	LC	CE	3.19535
FALSE	High	Master Protein	Q562R1	Beta-actin-like protein 2 OS=Homo sapiens OX=9606 GN=ACTBL2 PE=1 SV=2	0	83.857	17	9	172	1	1	376	42	5.59	530.63	9	0	0.01		1.04828e+06		77.42		High	High	High	Not Found	Not Found	Not Found	LC		6.27463
FALSE	High	Master Protein	O95445	Apolipoprotein M OS=Homo sapiens OX=9606 GN=APOM PE=1 SV=2	0	82.762	22	7	131	7	1	188	21.2	6.01	375.9	7	0	0.313	2.23	6.73881e+08	198536940	7.02	14.91	High	High	High	High	High	High	LC	CE	2.81147
FALSE	High	Master Protein	Q9NQ79	Cartilage acidic protein 1 OS=Homo sapiens OX=9606 GN=CRTAC1 PE=1 SV=2	0	81.155	23	16	47	16	1	661	71.4	5.12	124.4	16	0	0.013	0.01	5.30016e+07	80852.8	10.63		High	High	High	Not Found	Peak Found	Not Found	LC		3.41007
FALSE	High	Master Protein	P08514	Integrin alpha-IIb OS=Homo sapiens OX=9606 GN=ITGA2B PE=1 SV=3	0	80.113	17	12	65	12	1	1039	113.3	5.38	272.3	12	0	0.311	2.77	3.97606e+07	6.27997e+06	5.09	16.69	High	High	High	High	High	High	LC	CE	2.34767
FALSE	High	Master Protein	P0DJI8	Serum amyloid A-1 protein OS=Homo sapiens OX=9606 GN=SAA1 PE=1 SV=1	0	79.472	59	5	56	4	1	122	13.5	6.79	291.99	5	0	0.372	3.5	3.46049e+07	4.34952e+06	20.86	17.51	High	High	High	High	High	High	LC	CE	4.38267
FALSE	High	Master Protein	P19652	Alpha-1-acid glycoprotein 2 OS=Homo sapiens OX=9606 GN=ORM2 PE=1 SV=2	0	78.978	33	9	85	9	1	201	23.6	5.11	278.76	9	0	0.231	1.95	6.86069e+07	1.40442e+07	15.92	16.07	High	High	High	High	High	High	LC	CE	3.99277
FALSE	High	Master Protein	A0M8Q6	Immunoglobulin lambda constant 7 OS=Homo sapiens OX=9606 GN=IGLC7 PE=1 SV=3	0	78.038	53	6	341	2	1	106	11.2	8.29	1437.78	6	0	0.01		3.58701e+06		11.8		High	High	High	Not Found	Not Found	Not Found	LC		3.56071
FALSE	High	Master Protein	Q92954	Proteoglycan 4 OS=Homo sapiens OX=9606 GN=PRG4 PE=1 SV=2	0	75.986	8	11	55	11	1	1404	151	9.5	163.94	11	0	0.142	0.78	2.76784e+07	2.72694e+06	17.42	33.93	High	High	High	High	High	High	LC	CE	4.12267
FALSE	High	Master Protein	P11021	Endoplasmic reticulum chaperone BiP OS=Homo sapiens OX=9606 GN=HSPA5 PE=1 SV=2	0	70.769	22	11	27	11	1	654	72.3	5.16	99.07	11	0			9.01926e+06	336682	1.77	3.93	High	High	High	High	High	High	LC	CE	0.823749
FALSE	High	Master Protein	P09493	Tropomyosin alpha-1 chain OS=Homo sapiens OX=9606 GN=TPM1 PE=1 SV=2	0	70.359	22	6	22	1	1	284	32.7	4.74	105.15	6	0							Not Found	Not Found	High	Not Found	Not Found	Not Found	LC
FALSE	High	Master Protein	Q15582	Transforming growth factor-beta-induced protein ig-h3 OS=Homo sapiens OX=9606 GN=TGFBI PE=1 SV=1	0	69.971	19	10	35	10	1	683	74.6	7.71	121.55	10	0			12453677	507034	6.25	4.23	High	High	High	High	High	High	LC	CE	2.64386
FALSE	High	Master Protein	Q16610	Extracellular matrix protein 1 OS=Homo sapiens OX=9606 GN=ECM1 PE=1 SV=2	0	69.547	17	6	42	6	1	540	60.6	6.71	162.54	6	0	0.223	2.31	2.81987e+07	9.00557e+06	21.32	12.73	High	High	High	High	High	High	LC	CE	4.41414
FALSE	High	Master Protein	P04217	Alpha-1B-glycoprotein OS=Homo sapiens OX=9606 GN=A1BG PE=1 SV=4	0	66.578	23	10	92	10	1	495	54.2	5.86	348.09	10	0	0.274	3.87	1.09641e+08	2.44939e+07	8.68	15.82	High	High	High	High	High	High	LC	CE	3.1177
FALSE	High	Master Protein	P02746	Complement C1q subcomponent subunit B OS=Homo sapiens OX=9606 GN=C1QB PE=1 SV=3	0	65.691	19	6	100	6	1	253	26.7	8.63	308.44	6	0	0.183	1.7	1233980036	175494714	5.43	24.19	High	High	High	High	High	High	LC	CE	2.44095
FALSE	High	Master Protein	Q86UX7	Fermitin family homolog 3 OS=Homo sapiens OX=9606 GN=FERMT3 PE=1 SV=1	0	65.352	22	10	46	10	1	667	75.9	6.98	149.67	10	0	0.291	2.11	30581012	5.39913e+06	11.43	13.45	High	High	High	High	High	High	LC	CE	3.51475
FALSE	High	Master Protein	P01008	Antithrombin-III OS=Homo sapiens OX=9606 GN=SERPINC1 PE=1 SV=1	0	65.285	30	10	48	10	1	464	52.6	6.71	168.79	10	0	0.212	1.2	3.11717e+07	4.28979e+06	10.4	16.26	High	High	High	High	High	High	LC	CE	3.37851
FALSE	High	Master Protein	P14618	Pyruvate kinase PKM OS=Homo sapiens OX=9606 GN=PKM PE=1 SV=4	0	63.356	21	7	21	7	1	531	57.9	7.84	75.45	7	0	0.073	0.33	6.91583e+06	120838	14.97	58.13	High	High	High	Not Found	Peak Found	Low	LC		3.904
FALSE	High	Master Protein	P49908	Selenoprotein P OS=Homo sapiens OX=9606 GN=SELENOP PE=1 SV=3	0	61.74	13	8	87	8	1	381	43.2	7.87	255.94	8	0	0.169	0.76	6.75821e+07	7.11639e+06	2.79	15.32	High	High	High	High	High	High	LC	CE	1.48027
FALSE	High	Master Protein	P00742	Coagulation factor X OS=Homo sapiens OX=9606 GN=F10 PE=1 SV=2	0	61.713	20	10	61	10	1	488	54.7	5.94	184.07	10	0	0.18	1.62	1.135e+08	1.72344e+07	2.51	22.48	High	High	High	High	High	High	LC	CE	1.32769
FALSE	High	Master Protein	A0A0B4J1V0	Immunoglobulin heavy variable 3-15 OS=Homo sapiens OX=9606 GN=IGHV3-15 PE=3 SV=1	0	61.625	34	7	83	4	1	119	12.9	8.62	201.56	7	3	0.329	3.03	1.20553e+08	20577052	5.45	17.37	High	High	High	Peak Found	Not Found	Not Found	LC		2.44626
FALSE	High	Master Protein	P00734	Prothrombin OS=Homo sapiens OX=9606 GN=F2 PE=1 SV=2	0	61.121	12	8	48	8	1	622	70	5.9	187.31	8	0	0.257	1.76	2.57123e+07	3.41314e+06	15.27	10.59	High	High	High	High	High	High	LC	CE	3.93263
FALSE	High	Master Protein	P05546	Heparin cofactor 2 OS=Homo sapiens OX=9606 GN=SERPIND1 PE=1 SV=3	0	60.524	24	15	86	15	1	499	57	6.9	218.06	15	0	0.318	3.29	1.03229e+08	11710326	10.78	25.17	High	High	High	High	High	High	LC	CE	3.43029
FALSE	High	Master Protein	P23142	Fibulin-1 OS=Homo sapiens OX=9606 GN=FBLN1 PE=1 SV=4	0	59.088	15	8	102	8	1	703	77.2	5.22	321.94	8	0	0.283	2.7	7.29101e+07	1.43463e+07	10.35	12.15	High	High	High	High	High	High	LC	CE	3.37156
FALSE	High	Master Protein	P03951	Coagulation factor XI OS=Homo sapiens OX=9606 GN=F11 PE=1 SV=1	0	58.956	14	13	87	13	1	625	70.1	8.1	253.34	13	0	0.155	0.49	8.1319e+07	3.80893e+06	15.12	10	High	High	High	High	High	Peak Found	LC	CE	3.91839
FALSE	High	Master Protein	P17936	Insulin-like growth factor-binding protein 3 OS=Homo sapiens OX=9606 GN=IGFBP3 PE=1 SV=2	0	58.215	21	7	89	7	1	291	31.7	8.69	253.96	7	0	0.225	3.99	1.32882e+08	3.03541e+07	19.22	18.76	High	High	High	High	High	High	LC	CE	4.26454
FALSE	High	Master Protein	P08697	Alpha-2-antiplasmin OS=Homo sapiens OX=9606 GN=SERPINF2 PE=1 SV=3	0	54.997	20	8	39	8	1	491	54.5	6.29	122.16	8	0	0.18	0.95	3.17103e+07	2.62444e+06	13.23	19.99	High	High	High	High	High	Peak Found	LC	CE	3.72574
FALSE	High	Master Protein	Q9H4B7	Tubulin beta-1 chain OS=Homo sapiens OX=9606 GN=TUBB1 PE=1 SV=1	0	54.331	25	8	32	6	1	451	50.3	5.17	113.82	8	2	0.01		1.55336e+07		11.16		High	High	High	Not Found	Not Found	Not Found	LC		3.48027
FALSE	High	Master Protein	P02747	Complement C1q subcomponent subunit C OS=Homo sapiens OX=9606 GN=C1QC PE=1 SV=3	0	53.483	34	7	169	7	1	245	25.8	8.41	551.42	7	0	0.233	1.01	5.51094e+08	1.18736e+08	20.03	14.59	High	High	High	High	High	High	LC	CE	4.32409
FALSE	High	Master Protein	P01023	Alpha-2-macroglobulin OS=Homo sapiens OX=9606 GN=A2M PE=1 SV=3	0	51.793	8	10	39	10	1	1474	163.2	6.46	121.84	10	0	0.279	4.16	2.57374e+07	2.03939e+06	12.41	18.25	High	High	High	High	High	High	LC	CE	3.63343
FALSE	High	Master Protein	P06310	Immunoglobulin kappa variable 2-30 OS=Homo sapiens OX=9606 GN=IGKV2-30 PE=3 SV=2	0	51.051	43	6	34	5	1	120	13.2	8.51	127.1	6	1	0.01		1.86976e+07		16.19		High	High	High	Not Found	Not Found	Not Found	LC		4.01703
FALSE	High	Master Protein	P01877	Immunoglobulin heavy constant alpha 2 OS=Homo sapiens OX=9606 GN=IGHA2 PE=1 SV=4	0	50.702	18	9	167	1	1	340	36.6	6.27	456.78	9	0	0.01		2.10009e+06		8.41		Peak Found	High	High	Not Found	Not Found	Not Found	LC		3.07211
FALSE	High	Master Protein	P12814	Alpha-actinin-1 OS=Homo sapiens OX=9606 GN=ACTN1 PE=1 SV=2	0	50.378	10	8	24	8	1	892	103	5.41	74.01	8	0	0.01		1.16879e+07		4.21		High	High	High	Not Found	Not Found	Not Found	LC		2.07382
FALSE	High	Master Protein	P02753	Retinol-binding protein 4 OS=Homo sapiens OX=9606 GN=RBP4 PE=1 SV=3	0	50.174	30	5	42	5	1	201	23	6.07	145.81	5	0	0.357	7.08	4.99853e+07	1.20598e+07	17.56	25.53	High	High	High	High	High	High	LC	CE	4.13422
FALSE	High	Master Protein	P63104	14-3-3 protein zeta/delta OS=Homo sapiens OX=9606 GN=YWHAZ PE=1 SV=1	0	50.111	31	8	26	7	1	245	27.7	4.79	86.98	8	1	0.01		10031740		5.18		High	High	High	Not Found	Not Found	Not Found	LC		2.37295
FALSE	High	Master Protein	P18206	Vinculin OS=Homo sapiens OX=9606 GN=VCL PE=1 SV=4	0	49.019	9	8	19	8	1	1134	123.7	5.66	62.5	8	0	0.01		1.63584e+07		14.95		High	High	High	Not Found	Not Found	Not Found	LC		3.90207
FALSE	High	Master Protein	P08567	Pleckstrin OS=Homo sapiens OX=9606 GN=PLEK PE=1 SV=3	0	48.597	21	6	13	6	1	350	40.1	8.28	47.38	6	0			1.21598e+07	293554	16.58		High	High	High	High	High	Not Found	LC	CE	4.05137
FALSE	High	Master Protein	P05156	Complement factor I OS=Homo sapiens OX=9606 GN=CFI PE=1 SV=2	0	47.486	11	7	78	7	1	583	65.7	7.5	271.78	7	0	0.297	4.07	63710336	1.56007e+07	16.01	26.94	High	High	High	High	High	High	LC	CE	4.0009
FALSE	High	Master Protein	A0A0B4J2B5	Immunoglobulin heavy variable 3/OR16-9 (non-functional) (Fragment) OS=Homo sapiens OX=9606 GN=IGHV3OR16-9 PE=1 SV=1	0	46.597	42	5	77	1	1	98	10.7	8.46	271.37	5	0	0.01	0	8.10875e+07	464682	27.47	6.95	High	High	High	Peak Found	Peak Found	High	LC	CE	4.77979
FALSE	High	Master Protein	P68871	Hemoglobin subunit beta OS=Homo sapiens OX=9606 GN=HBB PE=1 SV=2	0	43.699	44	6	22	6	1	147	16	7.28	80.53	6	0			1.70665e+07	103112	17.49	40.6	High	High	High	High	Peak Found	High	LC	CE	4.12846
FALSE	High	Master Protein	P00746	Complement factor D OS=Homo sapiens OX=9606 GN=CFD PE=1 SV=5	0	40.863	30	7	46	7	1	253	27	7.71	94.13	7	0	1.258	543.38	3.85761e+07	7.33085e+06	12.23	52.87	High	High	High	High	High	High	LC	CE	3.61235
FALSE	High	Master Protein	P80108	Phosphatidylinositol-glycan-specific phospholipase D OS=Homo sapiens OX=9606 GN=GPLD1 PE=1 SV=3	0	40.704	14	9	35	9	1	840	92.3	6.37	104.57	9	0			3.11379e+07	300250	4.33	45.84	High	High	High	High	High	High	LC	CE	2.11437
FALSE	High	Master Protein	P68371	Tubulin beta-4B chain OS=Homo sapiens OX=9606 GN=TUBB4B PE=1 SV=1	0	38.226	19	6	21	4	1	445	49.8	4.89	75.91	6	0	0.01		3.22073e+06		18.9		High	High	High	Not Found	Not Found	Not Found	LC		4.24031
FALSE	High	Master Protein	O75636	Ficolin-3 OS=Homo sapiens OX=9606 GN=FCN3 PE=1 SV=2	0	38.062	19	4	20	4	1	299	32.9	6.67	84.51	4	0	0.279	3.13	18706067	1.0736e+06	10.17	41.77	High	High	High	High	Peak Found	High	LC	CE	3.34625
FALSE	High	Master Protein	P36980	Complement factor H-related protein 2 OS=Homo sapiens OX=9606 GN=CFHR2 PE=1 SV=1	0	37.929	19	6	100	5	1	270	30.6	6.38	262.46	6	0	0.173	1.25	126106647	2.25781e+07	13.62	11.78	High	High	High	High	High	High	LC	CE	3.76765
FALSE	High	Master Protein	P61626	Lysozyme C OS=Homo sapiens OX=9606 GN=LYZ PE=1 SV=1	0	37.552	36	8	106	8	1	148	16.5	9.16	310.35	8	0	0.276	4.06	1.4297e+08	2.81882e+07	11.97	18.4	High	High	High	High	High	High	LC	CE	3.58135
FALSE	High	Master Protein	P01619	Immunoglobulin kappa variable 3-20 OS=Homo sapiens OX=9606 GN=IGKV3-20 PE=1 SV=2	0	36.499	47	5	50	2	1	116	12.5	4.96	195.2	5	3	0.149	0.28	1.48632e+08	1.92844e+07	8.1	11.86	High	High	High	High	High	High	LC	CE	3.01792
FALSE	High	Master Protein	Q04756	Hepatocyte growth factor activator OS=Homo sapiens OX=9606 GN=HGFAC PE=1 SV=1	0	36.333	8	4	58	4	1	655	70.6	7.24	216.4	4	0	0.21	2.78	3.5798e+07	8.04412e+06	18.44	12.61	High	High	High	High	High	High	LC	CE	4.20477
FALSE	High	Master Protein	P05106	Integrin beta-3 OS=Homo sapiens OX=9606 GN=ITGB3 PE=1 SV=2	0	36.044	7	4	17	4	1	788	87	5.24	73.9	4	0	0.01		1.18102e+07		7.3		High	High	High	Not Found	Not Found	Not Found	LC		2.8679
FALSE	High	Master Protein	P01019	Angiotensinogen OS=Homo sapiens OX=9606 GN=AGT PE=1 SV=1	0	35.714	13	5	20	5	1	485	53.1	6.32	67.58	5	0	0.01		2.34744e+07		37.19		High	High	High	Not Found	Not Found	Not Found	LC		5.21684
FALSE	High	Master Protein	O00391	Sulfhydryl oxidase 1 OS=Homo sapiens OX=9606 GN=QSOX1 PE=1 SV=3	0	35.445	10	5	21	5	1	747	82.5	8.92	82.21	5	0	0.156	0.3	1.31823e+07	698007	8.88	3.07	High	High	High	Peak Found	High	Peak Found	LC	CE	3.15056
FALSE	High	Master Protein	Q9BXR6	Complement factor H-related protein 5 OS=Homo sapiens OX=9606 GN=CFHR5 PE=1 SV=1	0	32.942	11	6	26	6	1	569	64.4	7.06	59.57	6	0	0.01		1.48929e+07		4.83		High	High	High	Not Found	Not Found	Not Found	LC		2.27202
FALSE	High	Master Protein	P04264	Keratin, type II cytoskeletal 1 OS=Homo sapiens OX=9606 GN=KRT1 PE=1 SV=6	0	32.182	15	8	24	8	1	644	66	8.12	64.84	8	0	0.2	1.66	1.04791e+07	181866	30.82	37.58	High	High	High	High	High	High	LC	CE	4.94579
FALSE	High	Master Protein	P51884	Lumican OS=Homo sapiens OX=9606 GN=LUM PE=1 SV=2	0	32.029	20	7	32	7	1	338	38.4	6.61	84.78	7	0	0.01		2.5041e+07		13.9		High	High	High	Not Found	Not Found	Not Found	LC		3.79701
FALSE	High	Master Protein	P05452	Tetranectin OS=Homo sapiens OX=9606 GN=CLEC3B PE=1 SV=3	0	32.01	22	5	26	5	1	202	22.5	5.67	96.78	5	0	0.301	5.16	1.82501e+07	4.81805e+06	14.18	24.5	High	High	High	High	High	Peak Found	LC	CE	3.82579
FALSE	High	Master Protein	P68363	Tubulin alpha-1B chain OS=Homo sapiens OX=9606 GN=TUBA1B PE=1 SV=1	0	31.996	18	6	16	6	1	451	50.1	5.06	54.86	6	0	0.126	0.31	5800121	785343	12.72	15.32	High	High	High	High	High	High	LC	CE	3.66903
FALSE	High	Master Protein	A0A0B4J1X5	Immunoglobulin heavy variable 3-74 OS=Homo sapiens OX=9606 GN=IGHV3-74 PE=3 SV=1	0	31.785	29	5	57	2	1	117	12.8	8.66	116.94	5	1	0.207	2.38	3.82999e+07	6.65362e+06	13.94	11.85	High	High	High	High	Peak Found	High	LC	CE	3.80116
FALSE	High	Master Protein	Q15166	Serum paraoxonase/lactonase 3 OS=Homo sapiens OX=9606 GN=PON3 PE=1 SV=3	0	30.255	14	5	83	3	1	354	39.6	5.41	205.84	5	0	0.01		7.6196e+06		10.82		High	High	High	High	High	High	LC	CE	3.43563
FALSE	High	Master Protein	P24593	Insulin-like growth factor-binding protein 5 OS=Homo sapiens OX=9606 GN=IGFBP5 PE=1 SV=1	0	30.075	17	5	12	5	1	272	30.6	8.21	43.15	5	0	0.01		9.93677e+06		34.54		High	High	High	Not Found	Not Found	Not Found	LC		5.1102
FALSE	High	Master Protein	P08571	Monocyte differentiation antigen CD14 OS=Homo sapiens OX=9606 GN=CD14 PE=1 SV=2	0	29.802	12	3	21	3	1	375	40.1	6.23	93.45	3	0	0.257	1.6	8.83992e+06	833392	9.33	35.47	High	High	High	High	High	High	LC	CE	3.22188
FALSE	High	Master Protein	P26927	Hepatocyte growth factor-like protein OS=Homo sapiens OX=9606 GN=MST1 PE=1 SV=2	0	29.691	7	5	43	5	1	711	80.3	7.68	135.73	5	0	0.295	2.89	3.93655e+07	1802989	5.65	26.77	High	High	High	High	High	High	LC	CE	2.49825
FALSE	High	Master Protein	P49747	Cartilage oligomeric matrix protein OS=Homo sapiens OX=9606 GN=COMP PE=1 SV=2	0	28.806	11	6	27	4	1	757	82.8	4.6	65.25	6	2	0.169	0.8	24939610	2.25285e+06	15.18	15.43	High	High	High	Not Found	Not Found	Not Found	LC		3.9241
FALSE	High	Master Protein	P69905	Hemoglobin subunit alpha OS=Homo sapiens OX=9606 GN=HBA1 PE=1 SV=2	0	27.92	28	3	21	3	1	142	15.2	8.68	79.48	3	0	0.01		1.49848e+07		15.36		High	High	High	Not Found	Not Found	Not Found	LC		3.94111
FALSE	High	Master Protein	P01034	Cystatin-C OS=Homo sapiens OX=9606 GN=CST3 PE=1 SV=1	0	27.908	29	5	28	5	1	146	15.8	8.75	77.33	5	0	0.243	1.59	27902908	2.38724e+07	14.16	9.08	High	High	High	High	High	High	LC	CE	3.82375
FALSE	High	Master Protein	O95810	Caveolae-associated protein 2 OS=Homo sapiens OX=9606 GN=CAVIN2 PE=1 SV=3	0	27.887	12	5	21	5	1	425	47.1	5.21	57.62	5	0	0.01	0	9.6824e+06	30052.8	15.18	10.98	High	High	High	Peak Found	Peak Found	Peak Found	LC		3.9241
FALSE	High	Master Protein	P00488	Coagulation factor XIII A chain OS=Homo sapiens OX=9606 GN=F13A1 PE=1 SV=4	0	27.232	7	3	13	3	1	732	83.2	6.09	39.9	3	0			1.70263e+06	158345	36.95	14.04	High	High	High	High	High	Peak Found	LC	CE	5.2075
FALSE	High	Master Protein	P01780	Immunoglobulin heavy variable 3-7 OS=Homo sapiens OX=9606 GN=IGHV3-7 PE=1 SV=2	0	27.127	32	6	50	2	1	117	12.9	6.57	102.43	6	4	0.147	1.11	7.34366e+07	6.46342e+06	24.08	3.23	High	High	High	Not Found	Not Found	Not Found	LC		4.58976
FALSE	High	Master Protein	P60660	Myosin light polypeptide 6 OS=Homo sapiens OX=9606 GN=MYL6 PE=1 SV=2	0	26.912	44	5	23	5	1	151	16.9	4.65	74.61	5	0	0.185	1.79	2.27072e+07	4.7583e+06	13.03	4.87	High	High	High	High	High	High	LC	CE	3.70377
FALSE	High	Master Protein	P55058	Phospholipid transfer protein OS=Homo sapiens OX=9606 GN=PLTP PE=1 SV=1	0	26.733	8	3	16	3	1	493	54.7	7.01	56.18	3	0	0.023	0.02	2.04699e+07	84448	14.26	19.47	High	High	High	Peak Found	High	Peak Found	LC	CE	3.8339
FALSE	High	Master Protein	P98160	Basement membrane-specific heparan sulfate proteoglycan core protein OS=Homo sapiens OX=9606 GN=HSPG2 PE=1 SV=4	0	26.533	2	6	8	6	1	4391	468.5	6.51	21.15	6	0			2.70011e+06	127253	28.05		High	High	High	High	Not Found	Not Found	LC	CE	4.80993
FALSE	High	Master Protein	P01701	Immunoglobulin lambda variable 1-51 OS=Homo sapiens OX=9606 GN=IGLV1-51 PE=1 SV=2	0	26.052	18	2	11	2	1	117	12.2	7.03	44.02	2	0	0.01		1.83659e+07		21.62		High	High	High	Not Found	Not Found	Not Found	LC		4.43429
FALSE	High	Master Protein	P13224	Platelet glycoprotein Ib beta chain OS=Homo sapiens OX=9606 GN=GP1BB PE=1 SV=1	0	25.406	25	6	37	6	1	206	21.7	9.31	91.89	6	0	0.188	2.13	3.8095e+07	2.5699e+06	11.11	22.18	High	High	High	High	High	High	LC	CE	3.47379
FALSE	High	Master Protein	P55056	Apolipoprotein C-IV OS=Homo sapiens OX=9606 GN=APOC4 PE=1 SV=1	0	25.172	20	4	26	4	1	127	14.5	8.92	65.5	4	0	0.339	1.62	1.5877e+07	3493587	20.11	12.25	High	High	High	High	High	High	LC	CE	4.32984
FALSE	High	Master Protein	P01009	Alpha-1-antitrypsin OS=Homo sapiens OX=9606 GN=SERPINA1 PE=1 SV=3	0	24.495	12	5	45	5	1	418	46.7	5.59	117.96	5	0	0.348	2.22	3.2007e+07	2.75799e+06	11.33	11.16	High	High	High	High	High	High	LC	CE	3.50208
FALSE	High	Master Protein	A0A0C4DH25	Immunoglobulin kappa variable 3D-20 OS=Homo sapiens OX=9606 GN=IGKV3D-20 PE=3 SV=1	0	24.288	28	4	38	1	1	116	12.5	4.59	126.44	4	0	0.209	0.9	13773746	3.27632e+06	16.82	14.6	High	High	High	High	High	High	LC	CE	4.07211
FALSE	High	Master Protein	P30101	Protein disulfide-isomerase A3 OS=Homo sapiens OX=9606 GN=PDIA3 PE=1 SV=4	0	24.244	13	5	9	5	1	505	56.7	6.35	25.82	5	0	0.01		7.03805e+06		55.08		High	High	High	Not Found	Not Found	Not Found	LC		5.78346
FALSE	High	Master Protein	P26038	Moesin OS=Homo sapiens OX=9606 GN=MSN PE=1 SV=3	0	23.905	10	6	21	6	1	577	67.8	6.4	46.58	6	0	0.01		8.32785e+06		36.29		High	High	High	Not Found	Not Found	Not Found	LC		5.1815
FALSE	High	Master Protein	P11142	Heat shock cognate 71 kDa protein OS=Homo sapiens OX=9606 GN=HSPA8 PE=1 SV=1	0	23.883	8	4	8	4	1	646	70.9	5.52	24.94	4	0	0.227	2.62	4.91729e+06	311344	23.75	14.01	High	High	High	High	Peak Found	High	LC	CE	4.56986
FALSE	High	Master Protein	P02775	Platelet basic protein OS=Homo sapiens OX=9606 GN=PPBP PE=1 SV=3	0	23.63	26	3	50	3	1	128	13.9	8.79	186.28	3	0	0.202	0.86	66542010	5.01026e+07	22.86	11.96	High	High	High	High	High	High	LC	CE	4.51475
FALSE	High	Master Protein	A0A087WW87	Immunoglobulin kappa variable 2-40 OS=Homo sapiens OX=9606 GN=IGKV2-40 PE=3 SV=2	0	23.485	17	2	19	1	1	121	13.3	4.61	73.99	2	0	0.275	0.56	1.46176e+07	3.99107e+06	6.98	8.45	High	High	High	High	High	Peak Found	LC	CE	2.80323
FALSE	High	Master Protein	P80748	Immunoglobulin lambda variable 3-21 OS=Homo sapiens OX=9606 GN=IGLV3-21 PE=1 SV=2	0	23.073	39	2	20	1	1	117	12.4	5.29	103.65	2	0	0.01		3.3147e+06		30.61		High	High	High	Not Found	Not Found	Not Found	LC		4.93593
FALSE	High	Master Protein	H7BY64	ZNF511-PRAP1 readthrough (Fragment) OS=Homo sapiens OX=9606 GN=ZNF511-PRAP1 PE=4 SV=2	0	22.844	15	4	13	4	1	318	36.1	5.81	49.83	4	0	0.01		7.61699e+06		35.51		High	High	High	Not Found	Not Found	Not Found	LC		5.15015
FALSE	High	Master Protein	P07737	Profilin-1 OS=Homo sapiens OX=9606 GN=PFN1 PE=1 SV=2	0	22.788	32	3	17	3	1	140	15	8.27	61.96	3	0	0.01		6.68288e+06		17.12		High	High	High	Not Found	Not Found	High	LC	CE	4.09761
FALSE	High	Master Protein	A0A087WSX0	Immunoglobulin lambda variable 5-45 OS=Homo sapiens OX=9606 GN=IGLV5-45 PE=3 SV=1	0	22.526	27	3	23	1	1	123	13.2	7.2	61.38	3	0	0.01		3.80093e+06		23.26		High	High	High	Not Found	Not Found	Not Found	LC		4.53978
FALSE	High	Master Protein	P08519	Apolipoprotein(a) OS=Homo sapiens OX=9606 GN=LPA PE=1 SV=1	0	22.25	8	5	23	5	1	4548	501	5.88	61.46	5	0	0.193	0.53	22568587	2.97675e+06	9.4	12.31	High	High	High	High	High	High	LC	CE	3.23266
FALSE	High	Master Protein	Q7Z406	Myosin-14 OS=Homo sapiens OX=9606 GN=MYH14 PE=1 SV=2	0	22.181	2	4	24	1	1	1995	227.7	5.6	90.18	4	0	0.01		1.57742e+06		25.57		Medium	High	High	Not Found	Not Found	Not Found	LC		4.67638
FALSE	High	Master Protein	P03950	Angiogenin OS=Homo sapiens OX=9606 GN=ANG PE=1 SV=1	0	22.161	18	2	16	2	1	147	16.5	9.64	50.56	2	0	0.01		1.60512e+07		17.88		High	High	High	Not Found	Not Found	Not Found	LC		4.16027
FALSE	High	Master Protein	P35443	Thrombospondin-4 OS=Homo sapiens OX=9606 GN=THBS4 PE=1 SV=2	0	22.069	5	4	12	2	1	961	105.8	4.68	34.35	4	0	0.01		3.06607e+06		11.55		High	Peak Found	High	Not Found	Not Found	Not Found	LC		3.52982
FALSE	High	Master Protein	P23528	Cofilin-1 OS=Homo sapiens OX=9606 GN=CFL1 PE=1 SV=3	0	21.504	22	3	19	3	1	166	18.5	8.09	67.5	3	0	0.01		1.34816e+07		16.3		High	High	High	Not Found	Not Found	Not Found	LC		4.0268
FALSE	High	Master Protein	P61224	Ras-related protein Rap-1b OS=Homo sapiens OX=9606 GN=RAP1B PE=1 SV=1	0	21.337	20	3	19	3	1	184	20.8	5.78	62.58	3	0	0.147	0.4	1.96135e+07	2.17381e+06	7.29	13.76	High	High	High	High	Peak Found	Peak Found	LC	CE	2.86592
FALSE	High	Master Protein	Q13790	Apolipoprotein F OS=Homo sapiens OX=9606 GN=APOF PE=1 SV=2	0	21.019	12	3	48	3	1	326	35.4	5.64	155.96	3	0	0.227	1.21	2.74333e+07	2.81968e+06	13.14	19.96	High	High	High	High	High	High	LC	CE	3.71589
FALSE	High	Master Protein	P04406	Glyceraldehyde-3-phosphate dehydrogenase OS=Homo sapiens OX=9606 GN=GAPDH PE=1 SV=3	0	21.011	14	4	17	4	1	335	36	8.46	54.33	4	0	0.231	0.53	5.98907e+06	1.00671e+06	7.51	4.73	High	High	High	High	Peak Found	Peak Found	LC	CE	2.90881
FALSE	High	Master Protein	A0A0A0MS15	Immunoglobulin heavy variable 3-49 OS=Homo sapiens OX=9606 GN=IGHV3-49 PE=3 SV=1	0	20.949	34	5	41	3	1	119	13	8.62	93.05	5	0	0.01		8.0819e+06		17.7		High	High	High	Not Found	Not Found	Not Found	LC		4.14568
FALSE	High	Master Protein	P04278	Sex hormone-binding globulin OS=Homo sapiens OX=9606 GN=SHBG PE=1 SV=2	0	20.825	12	3	7	3	1	402	43.8	6.71	29.42	3	0	0.01		6169241		21.13		High	High	High	Not Found	Not Found	Not Found	LC		4.40122
FALSE	High	Master Protein	P04075	Fructose-bisphosphate aldolase A OS=Homo sapiens OX=9606 GN=ALDOA PE=1 SV=2	0	20.81	17	4	5	4	1	364	39.4	8.09	20.02	4	0	0.01		1.60288e+06		4.47		High	High	High	Not Found	Not Found	Not Found	LC		2.16027
FALSE	High	Master Protein	Q13418	Integrin-linked protein kinase OS=Homo sapiens OX=9606 GN=ILK PE=1 SV=2	0	20.344	12	5	9	5	1	452	51.4	8.07	23.66	5	0			5.08459e+06	531785	37.05	17.29	High	High	High	High	High	High	LC	CE	5.2114
FALSE	High	Master Protein	P43652	Afamin OS=Homo sapiens OX=9606 GN=AFM PE=1 SV=1	0	20.033	7	4	13	4	1	599	69	5.9	42.39	4	0	0.265	1.6	1.78278e+06	473213	30.28	5.04	High	High	High	High	High	High	LC	CE	4.92029
FALSE	High	Master Protein	A0A0J9YXX1	Immunoglobulin heavy variable 5-10-1 OS=Homo sapiens OX=9606 GN=IGHV5-10-1 PE=3 SV=1	0	19.676	31	2	10	2	1	117	12.8	8.28	45.89	2	0	0.689	1.5	3886728	1.28639e+06	39.74	4.14	High	High	High	High	High	Peak Found	LC	CE	5.31252
FALSE	High	Master Protein	Q15942	Zyxin OS=Homo sapiens OX=9606 GN=ZYX PE=1 SV=1	0	19.421	10	5	21	5	1	572	61.2	6.67	59.44	5	0	0.204	0.09	6.00217e+06	247494	13.87	0.15	High	High	High	Peak Found	Peak Found	Not Found	LC		3.7939
FALSE	High	Master Protein	A0A0C4DH72	Immunoglobulin kappa variable 1-6 OS=Homo sapiens OX=9606 GN=IGKV1-6 PE=3 SV=1	0	19.339	26	2	11	2	1	117	12.7	8.29	46.34	2	0	0.233	0.56	9.38215e+06	773530	27.37	13.03	High	High	High	High	High	High	LC	CE	4.77452
FALSE	High	Master Protein	P24592	Insulin-like growth factor-binding protein 6 OS=Homo sapiens OX=9606 GN=IGFBP6 PE=1 SV=1	0	18.997	6	1	10	1	1	240	25.3	7.81	53.03	1	0	0.525	6.59	4136573	2.21185e+06	9.5	19.38	High	High	High	High	Peak Found	High	LC	CE	3.24793
FALSE	High	Master Protein	P02745	Complement C1q subcomponent subunit A OS=Homo sapiens OX=9606 GN=C1QA PE=1 SV=2	0	17.972	14	3	30	3	1	245	26	9.11	83.66	3	0			1.69107e+07	3472775	7.48	20.63	High	High	High	High	High	High	LC	CE	2.90304
FALSE	High	Master Protein	P22105	Tenascin-X OS=Homo sapiens OX=9606 GN=TNXB PE=1 SV=4	0	17.714	1	4	9	4	1	4242	457.9	5.17	22.59	4	0	0.01		3.14514e+06		16.65		High	High	High	Not Found	Not Found	Not Found	LC		4.05745
FALSE	High	Master Protein	P01700	Immunoglobulin lambda variable 1-47 OS=Homo sapiens OX=9606 GN=IGLV1-47 PE=1 SV=2	0	17.685	29	3	22	3	1	117	12.3	5.91	74.3	3	0	0.01		5.06636e+07		9.58		High	High	High	High	Not Found	High	LC	CE	3.26003
FALSE	High	Master Protein	P01709	Immunoglobulin lambda variable 2-8 OS=Homo sapiens OX=9606 GN=IGLV2-8 PE=1 SV=2	0	17.543	18	3	28	2	1	118	12.4	5.91	71.38	3	1	0.264	1.42	19989847	1.78218e+06	11.67	27.71	High	High	High	Peak Found	Peak Found	High	LC	CE	3.54473
FALSE	High	Master Protein	A0A0J9YY99	Uncharacterized protein (Fragment) OS=Homo sapiens OX=9606 PE=1 SV=1	0	17.318	25	4	17	3	1	117	13	8.92	51.17	4	0	0.01		5.80486e+06		6.9		High	High	High	Not Found	Not Found	Not Found	LC		2.7866
FALSE	High	Master Protein	P20851	C4b-binding protein beta chain OS=Homo sapiens OX=9606 GN=C4BPB PE=1 SV=1	0	17.305	13	3	23	3	1	252	28.3	5.14	69.46	3	0	0.296	2.04	2.26528e+07	8.3304e+06	12.1	18.32	High	High	High	High	High	High	LC	CE	3.59694
FALSE	High	Master Protein	P05160	Coagulation factor XIII B chain OS=Homo sapiens OX=9606 GN=F13B PE=1 SV=3	0	17.058	7	4	18	4	1	661	75.5	6.39	43.63	4	0			10875140	388173	6.58	9.56	High	High	High	Peak Found	High	Peak Found	LC	CE	2.71809
FALSE	High	Master Protein	A0A0G2JS06	Immunoglobulin lambda variable 5-39 OS=Homo sapiens OX=9606 GN=IGLV5-39 PE=3 SV=1	0	16.948	20	3	20	1	1	123	13.4	8.63	41.7	3	2	0.01		8.49201e+06		10.96		High	High	High	Not Found	Not Found	Not Found	LC		3.45418
FALSE	High	Master Protein	Q13201	Multimerin-1 OS=Homo sapiens OX=9606 GN=MMRN1 PE=1 SV=3	0	16.762	3	2	4	2	1	1228	138	7.93	17.88	2	0	0.01		1.47772e+06		29.71		High	High	High	Not Found	Not Found	Not Found	LC		4.89288
FALSE	High	Master Protein	P08253	72 kDa type IV collagenase OS=Homo sapiens OX=9606 GN=MMP2 PE=1 SV=2	0	16.682	6	3	5	3	1	660	73.8	5.47	17.58	3	0	0.01		3.30656e+06		26.99		High	High	High	Not Found	Not Found	Not Found	LC		4.75435
FALSE	High	Master Protein	A0A075B6I0	Immunoglobulin lambda variable 8-61 OS=Homo sapiens OX=9606 GN=IGLV8-61 PE=3 SV=7	0	16.577	20	2	17	2	1	122	12.8	4.55	50.25	2	0	0.01		1.74983e+07		8.1		High	High	High	Not Found	Not Found	Not Found	LC		3.01792
FALSE	High	Master Protein	A0A087WSY6	Immunoglobulin kappa variable 3D-15 OS=Homo sapiens OX=9606 GN=IGKV3D-15 PE=3 SV=6	0	16.563	32	3	35	2	1	115	12.5	5.19	106.7	3	0	0.01		1.99107e+07		21.32		High	High	High	Not Found	Not Found	Not Found	LC		4.41414
FALSE	High	Master Protein	P01591	Immunoglobulin J chain OS=Homo sapiens OX=9606 GN=JCHAIN PE=1 SV=4	0	16.447	19	4	33	4	1	159	18.1	5.24	98.38	4	0	0.153	0.11	9.75673e+07	1.80877e+07	4.13	4.75	High	High	High	High	High	High	LC	CE	2.04614
FALSE	High	Master Protein	P62937	Peptidyl-prolyl cis-trans isomerase A OS=Homo sapiens OX=9606 GN=PPIA PE=1 SV=2	0	16.32	24	3	12	3	1	165	18	7.81	36.31	3	0	0.01		6710642		15.54		High	High	High	Not Found	Not Found	Not Found	LC		3.95791
FALSE	High	Master Protein	P48740	Mannan-binding lectin serine protease 1 OS=Homo sapiens OX=9606 GN=MASP1 PE=1 SV=3	0	16.14	5	3	9	2	1	699	79.2	5.49	25.09	3	0							Not Found	High	High	Not Found	Not Found	Not Found	LC
FALSE	High	Master Protein	Q99969	Retinoic acid receptor responder protein 2 OS=Homo sapiens OX=9606 GN=RARRES2 PE=1 SV=1	0	15.755	17	2	11	2	1	163	18.6	9.09	38.87	2	0	0.01		9.11946e+06		13.3		High	High	High	Not Found	Not Found	Not Found	LC		3.73335
FALSE	High	Master Protein	P02774	Vitamin D-binding protein OS=Homo sapiens OX=9606 GN=GC PE=1 SV=1	0	15.216	8	5	20	5	1	474	52.9	5.54	56.56	5	0	0.01		1.50531e+07		34.26		High	High	High	High	Not Found	Not Found	LC	CE	5.09845
FALSE	High	Master Protein	P11226	Mannose-binding protein C OS=Homo sapiens OX=9606 GN=MBL2 PE=1 SV=2	0	15.194	14	5	23	5	1	248	26.1	5.49	55.98	5	0	0.01		1.40223e+07		10.2		High	High	High	Not Found	Not Found	Not Found	LC		3.3505
FALSE	High	Master Protein	A0A0A0MRZ8	Immunoglobulin kappa variable 3D-11 OS=Homo sapiens OX=9606 GN=IGKV3D-11 PE=3 SV=6	0	15.094	32	4	30	3	1	115	12.6	5.29	70.69	4	1	0.321	2.99	8.55312e+07	2.84594e+07	3.75	10.38	High	High	High	High	High	High	LC	CE	1.90689
FALSE	High	Master Protein	A0A0B4J2D9	Immunoglobulin kappa variable 1D-13 OS=Homo sapiens OX=9606 GN=IGKV1D-13 PE=3 SV=1	0	14.932	14	1	8	1	1	117	12.6	7.84	30.85	1	0	0.172	0.45	8.05035e+06	1.41297e+06	15.31	9.96	High	High	High	High	High	High	LC	CE	3.9364
FALSE	High	Master Protein	A0A075B6K5	Immunoglobulin lambda variable 3-9 OS=Homo sapiens OX=9606 GN=IGLV3-9 PE=3 SV=1	0	14.48	30	2	14	1	1	115	12.3	7.39	68.95	2	1	0.204	0.74	1.76342e+07	3789886	8.53	8.18	Peak Found	High	Peak Found	Not Found	Not Found	Not Found	LC		3.09255
FALSE	High	Master Protein	P06331	Immunoglobulin heavy variable 4-34 OS=Homo sapiens OX=9606 GN=IGHV4-34 PE=1 SV=2	0	14.12	29	3	10	3	1	123	13.8	9.33	28.53	3	0			4040684	4931759	22.25	67.48	High	High	High	Peak Found	Peak Found	High	LC	CE	4.47573
FALSE	High	Master Protein	P18428	Lipopolysaccharide-binding protein OS=Homo sapiens OX=9606 GN=LBP PE=1 SV=3	0	14.025	5	3	18	3	1	481	53.4	6.7	57.01	3	0	0.135	1.18	2.32591e+07	4.13908e+06	23.3	40.29	High	High	High	High	Peak Found	High	LC	CE	4.54226
FALSE	High	Master Protein	O00151	PDZ and LIM domain protein 1 OS=Homo sapiens OX=9606 GN=PDLIM1 PE=1 SV=4	0	13.758	5	1	4	1	1	329	36	7.02	17.18	1	0	0.01		3.35112e+06		11.83		High	High	High	Not Found	Not Found	Not Found	LC		3.56438
FALSE	High	Master Protein	A0A0B4J1V6	Immunoglobulin heavy variable 3-73 OS=Homo sapiens OX=9606 GN=IGHV3-73 PE=3 SV=1	0	12.873	19	4	46	1	1	119	12.8	9.17	78.46	4	0	0.01		1.66963e+06		30.72		Peak Found	Peak Found	High	Not Found	Not Found	Not Found	LC		4.94111
FALSE	High	Master Protein	P13645	Keratin, type I cytoskeletal 10 OS=Homo sapiens OX=9606 GN=KRT10 PE=1 SV=6	0	12.131	7	3	4	3	1	584	58.8	5.21	11.37	3	0	0.01		3064662		7.89		Peak Found	High	High	Not Found	Not Found	Not Found	LC		2.98003
FALSE	High	Master Protein	Q9H4G4	Golgi-associated plant pathogenesis-related protein 1 OS=Homo sapiens OX=9606 GN=GLIPR2 PE=1 SV=3	0	11.977	17	2	5	2	1	154	17.2	9.41	18.17	2	0	0.01		4168292		29.76		High	High	High	Not Found	Not Found	Not Found	LC		4.8953
FALSE	High	Master Protein	O43866	CD5 antigen-like OS=Homo sapiens OX=9606 GN=CD5L PE=1 SV=1	0	11.914	9	5	47	5	1	347	38.1	5.47	89.73	5	0	0.139	1.65	372728163	7.87608e+07	15.82	10.84	High	High	High	High	High	High	LC	CE	3.98368
FALSE	High	Master Protein	P31146	Coronin-1A OS=Homo sapiens OX=9606 GN=CORO1A PE=1 SV=4	0	11.855	4	1	5	1	1	461	51	6.68	18.84	1	0	5.138	30.33	302966	1.55678e+06	16	27.44	High	High	High	Peak Found	Peak Found	Peak Found	LC		4
FALSE	High	Master Protein	P37802	Transgelin-2 OS=Homo sapiens OX=9606 GN=TAGLN2 PE=1 SV=3	0	11.645	14	2	4	2	1	199	22.4	8.25	13.71	2	0	0.01		2626968		21.85		High	High	High	Not Found	Not Found	Not Found	LC		4.44956
FALSE	High	Master Protein	A0A075B6I9	Immunoglobulin lambda variable 7-46 OS=Homo sapiens OX=9606 GN=IGLV7-46 PE=3 SV=4	0	11.582	21	2	9	2	1	117	12.5	7.2	20.06	2	0	0.257	1.12	5.22134e+07	11632134	11.13	8.95	High	High	High	High	High	High	LC	CE	3.47638
FALSE	High	Master Protein	A0A075B6R9	Immunoglobulin kappa variable 2D-24 (non-functional) (Fragment) OS=Homo sapiens OX=9606 GN=IGKV2D-24 PE=4 SV=1	0	11.571	17	2	7	2	1	120	13.1	8.87	23.32	2	0	0.01		4.63883e+06		39.45		High	High	High	Not Found	Not Found	Not Found	LC		5.30195
FALSE	High	Master Protein	Q02985	Complement factor H-related protein 3 OS=Homo sapiens OX=9606 GN=CFHR3 PE=1 SV=2	0	11.378	5	2	50	1	1	330	37.3	7.55	152.09	2	0	0.01		2.05192e+06		5.3		High	High	High	Not Found	Not Found	Not Found	LC		2.40599
FALSE	High	Master Protein	Q15485	Ficolin-2 OS=Homo sapiens OX=9606 GN=FCN2 PE=1 SV=2	0	11.311	8	2	7	2	1	313	34	6.77	29.42	2	0	0.01		2125972		27.3		High	High	High	Not Found	Not Found	Not Found	LC		4.77083
FALSE	High	Master Protein	P08709	Coagulation factor VII OS=Homo sapiens OX=9606 GN=F7 PE=1 SV=1	0	10.802	5	1	4	1	1	466	51.6	7.23	15.48	1	0	0.01		1.35425e+06		30.63		High	High	Peak Found	Not Found	Not Found	Not Found	LC		4.93687
FALSE	High	Master Protein	O75083	WD repeat-containing protein 1 OS=Homo sapiens OX=9606 GN=WDR1 PE=1 SV=4	0	10.588	6	2	3	2	1	606	66.2	6.65	7.98	2	0	0.01		1.24165e+06		14.93		High	High	High	Not Found	Not Found	Not Found	LC		3.90014
FALSE	High	Master Protein	P01706	Immunoglobulin lambda variable 2-11 OS=Homo sapiens OX=9606 GN=IGLV2-11 PE=1 SV=2	0	10.25	18	2	14	1	1	119	12.6	7.24	42.28	2	0	0.01		2477706		23.49		High	High	High	Not Found	Not Found	Not Found	LC		4.55397
FALSE	High	Master Protein	A0A0C4DH31	Immunoglobulin heavy variable 1-18 OS=Homo sapiens OX=9606 GN=IGHV1-18 PE=3 SV=1	0	9.858	15	1	4	1	1	117	12.8	8.84	20.13	1	0	0.01		2.03339e+06		13.73		High	High	High	Not Found	Not Found	Not Found	LC		3.77926
FALSE	High	Master Protein	A0A0C4DH55	Immunoglobulin kappa variable 3D-7 OS=Homo sapiens OX=9606 GN=IGKV3D-7 PE=3 SV=5	0	9.766	32	3	49	1	1	119	13.1	5.94	119.68	3	1	0.206	0.69	7.62325e+07	15533720	6.23	16.41	High	Not Found	High	Not Found	Not Found	Not Found	LC		2.63923
FALSE	High	Master Protein	Q9UHG3	Prenylcysteine oxidase 1 OS=Homo sapiens OX=9606 GN=PCYOX1 PE=1 SV=3	0	9.597	8	2	3	2	1	505	56.6	6.18	13.49	2	0							High	Peak Found	High	Not Found	Not Found	Not Found	LC
FALSE	High	Master Protein	Q06033	Inter-alpha-trypsin inhibitor heavy chain H3 OS=Homo sapiens OX=9606 GN=ITIH3 PE=1 SV=2	0	9.581	2	2	3	2	1	890	99.8	5.74	7.63	2	0	0.01		121604		32.08		High	Peak Found	High	Not Found	Not Found	Not Found	LC		5.0036
FALSE	High	Master Protein	A0A075B6K4	Immunoglobulin lambda variable 3-10 OS=Homo sapiens OX=9606 GN=IGLV3-10 PE=3 SV=2	0	9.415	8	2	17	2	1	115	12.4	4.83	42.49	2	0	0.61	3.08	8.25476e+06	1.6831e+06	4.82	16.49	High	High	High	High	High	Peak Found	LC	CE	2.26903
FALSE	High	Master Protein	P21926	CD9 antigen OS=Homo sapiens OX=9606 GN=CD9 PE=1 SV=4	0	9.412	9	2	12	2	1	228	25.4	7.15	15.04	2	0	0.01		3.03609e+06		23.65		High	High	High	Not Found	Not Found	Not Found	LC		4.56377
FALSE	High	Master Protein	P01705	Immunoglobulin lambda variable 2-23 OS=Homo sapiens OX=9606 GN=IGLV2-23 PE=1 SV=2	0	9.282	14	2	11	2	1	113	11.9	5.91	24.26	2	0	0.01		5.30861e+06		8.8		High	High	High	Not Found	Not Found	Not Found	LC		3.1375
FALSE	High	Master Protein	P01891	HLA class I histocompatibility antigen, A-68 alpha chain OS=Homo sapiens OX=9606 GN=HLA-A PE=1 SV=4	0	9.22	4	1	5	1	1	365	40.9	6.7	12.28	1	0	0.01		2.66967e+06		31.59		High	High	High	Not Found	Not Found	Not Found	LC		4.9814
FALSE	High	Master Protein	P14770	Platelet glycoprotein IX OS=Homo sapiens OX=9606 GN=GP9 PE=1 SV=3	0	9.158	16	2	5	2	1	177	19	6.34	19.04	2	0	0.01		3.28433e+06		31.73		High	High	High	Not Found	Not Found	Not Found	LC		4.98778
FALSE	High	Master Protein	Q6EMK4	Vasorin OS=Homo sapiens OX=9606 GN=VASN PE=1 SV=1	0	8.69	2	1	1	1	1	673	71.7	7.39	4.35	1	0	0.01		688212		31.99		High	Peak Found	Peak Found	Not Found	Not Found	Not Found	LC		4.99955
FALSE	High	Master Protein	O00299	Chloride intracellular channel protein 1 OS=Homo sapiens OX=9606 GN=CLIC1 PE=1 SV=4	0	8.635	7	1	3	1	1	241	26.9	5.17	12.23	1	0	0.01		1332372		18.63		High	High	High	Not Found	Not Found	Not Found	LC		4.21956
FALSE	High	Master Protein	P01344	Insulin-like growth factor II OS=Homo sapiens OX=9606 GN=IGF2 PE=1 SV=1	0	8.509	10	2	17	2	1	180	20.1	9.32	18.12	2	0	0.01		1.43304e+07		20.04		High	High	High	Not Found	Not Found	Not Found	LC		4.32481
FALSE	High	Master Protein	Q01518	Adenylyl cyclase-associated protein 1 OS=Homo sapiens OX=9606 GN=CAP1 PE=1 SV=5	0	8.449	3	1	1	1	1	475	51.9	8.06	4.98	1	0							Not Found	High	Not Found	Not Found	Not Found	Not Found	LC
FALSE	High	Master Protein	P01742	Immunoglobulin heavy variable 1-69 OS=Homo sapiens OX=9606 GN=IGHV1-69 PE=1 SV=2	0	8.304	19	2	7	2	1	117	12.7	9.17	17.25	2	0	0.01		2220021		13.03		High	High	High	Not Found	Not Found	Not Found	LC		3.70377
FALSE	High	Master Protein	P35527	Keratin, type I cytoskeletal 9 OS=Homo sapiens OX=9606 GN=KRT9 PE=1 SV=3	0	8.255	4	2	4	2	1	623	62	5.24	11.06	2	0	0.034	0.04	2.56772e+06	39114.2	18.75		High	High	Peak Found	Peak Found	Not Found	Not Found	LC		4.22882
FALSE	High	Master Protein	P00740	Coagulation factor IX OS=Homo sapiens OX=9606 GN=F9 PE=1 SV=2	0	8.148	3	2	20	2	1	461	51.7	5.47	19.14	2	0	0.01		21055369		34.33		High	High	High	Not Found	Not Found	Not Found	LC		5.1014
FALSE	High	Master Protein	P01602	Immunoglobulin kappa variable 1-5 OS=Homo sapiens OX=9606 GN=IGKV1-5 PE=1 SV=2	0	8.143	27	2	9	2	1	117	12.8	8.28	27.32	2	0	0.098	0.21	1.72539e+07	1.59657e+06	18.58	6.51	High	High	High	High	High	Peak Found	LC	CE	4.21568
FALSE	High	Master Protein	A0A075B6J9	Immunoglobulin lambda variable 2-18 OS=Homo sapiens OX=9606 GN=IGLV2-18 PE=3 SV=2	0	8.106	18	1	8	1	1	118	12.4	4.82	26.02	1	0	0.01		2.29231e+06		15.61		High	High	High	Not Found	Not Found	Not Found	LC		3.9644
FALSE	High	Master Protein	P01854	Immunoglobulin heavy constant epsilon OS=Homo sapiens OX=9606 GN=IGHE PE=1 SV=1	0	8.038	8	3	6	3	1	428	47	8.06	15.69	3	0	0.01		750298		9.08		High	High	High	Not Found	Not Found	Not Found	LC		3.18269
FALSE	High	Master Protein	Q06830	Peroxiredoxin-1 OS=Homo sapiens OX=9606 GN=PRDX1 PE=1 SV=1	0	7.861	11	2	4	2	1	199	22.1	8.13	10.32	2	0	0.01		689237		28.24		High	High	High	Not Found	Not Found	Not Found	LC		4.81967
FALSE	High	Master Protein	P34096	Ribonuclease 4 OS=Homo sapiens OX=9606 GN=RNASE4 PE=1 SV=3	0	7.847	14	2	3	2	1	147	16.8	9.03	10.16	2	0	0.01		941644		24.81		Peak Found	High	High	Not Found	Not Found	Not Found	LC		4.63285
FALSE	High	Master Protein	Q9UBW5	Bridging integrator 2 OS=Homo sapiens OX=9606 GN=BIN2 PE=1 SV=3	0.003	7.248	4	2	3	2	1	565	61.8	5.15	8.19	2	0	0.01		955408		11.12		High	High	Peak Found	Not Found	Not Found	Not Found	LC		3.47508
FALSE	High	Master Protein	Q86UD1	Out at first protein homolog OS=Homo sapiens OX=9606 GN=OAF PE=2 SV=1	0.003	7.217	7	2	3	2	1	273	30.7	6.84	7.28	2	0	0.01		3.13117e+06		13.21		High	High	High	Not Found	Not Found	Not Found	LC		3.72356
FALSE	High	Master Protein	A0A0B4J1Y8	Immunoglobulin lambda variable 9-49 OS=Homo sapiens OX=9606 GN=IGLV9-49 PE=1 SV=1	0.003	7.108	22	1	1	1	1	123	13	7.28	5	1	0	0.01		743239		34.51		Peak Found	High	Not Found	Not Found	Not Found	Not Found	LC		5.10894
FALSE	High	Master Protein	A0A075B6H9	Immunoglobulin lambda variable 4-69 OS=Homo sapiens OX=9606 GN=IGLV4-69 PE=1 SV=1	0.003	6.902	22	1	2	1	1	119	12.8	6.51	8.46	1	0							High	High	Not Found	Not Found	Not Found	Not Found	LC
FALSE	High	Master Protein	P14625	Endoplasmin OS=Homo sapiens OX=9606 GN=HSP90B1 PE=1 SV=1	0.003	6.834	2	2	5	2	1	803	92.4	4.84	10.18	2	0	0.01		3.6078e+06		17.44		High	High	High	Not Found	Not Found	Not Found	LC		4.12433
FALSE	High	Master Protein	A0A075B6S5	Immunoglobulin kappa variable 1-27 OS=Homo sapiens OX=9606 GN=IGKV1-27 PE=3 SV=1	0.003	6.726	14	1	2	1	1	117	12.7	8.29	6.98	1	0	0.41	7.29	1.07336e+06	440114	44.71	10.46	High	Peak Found	Peak Found	High	Peak Found	Peak Found	LC	CE	5.48253
FALSE	High	Master Protein	Q12805	EGF-containing fibulin-like extracellular matrix protein 1 OS=Homo sapiens OX=9606 GN=EFEMP1 PE=1 SV=2	0.003	6.56	3	1	8	1	1	493	54.6	5.07	32.19	1	0	0.01		1.30645e+06		23.66		High	High	High	Not Found	Not Found	Not Found	LC		4.56438
FALSE	High	Master Protein	P50552	Vasodilator-stimulated phosphoprotein OS=Homo sapiens OX=9606 GN=VASP PE=1 SV=3	0.003	6.383	3	1	6	1	1	380	39.8	8.94	17.34	1	0	0.01		1.26752e+06		45.39		High	High	High	Not Found	Not Found	Not Found	LC		5.5043
FALSE	High	Master Protein	Q08380	Galectin-3-binding protein OS=Homo sapiens OX=9606 GN=LGALS3BP PE=1 SV=1	0.003	6.336	4	2	8	2	1	585	65.3	5.27	3.43	2	0	0.01		2.04009e+06		13.39		High	High	High	Not Found	Not Found	Not Found	LC		3.74308
FALSE	High	Master Protein	P23083	Immunoglobulin heavy variable 1-2 OS=Homo sapiens OX=9606 GN=IGHV1-2 PE=1 SV=2	0.003	6.328	11	1	7	1	1	117	13.1	9.13	25.02	1	0	0.154	0.59	7702557	1.02669e+06	23.21	11.88	High	Peak Found	Peak Found	High	High	High	LC	CE	4.53667
FALSE	High	Master Protein	Q92686	Neurogranin OS=Homo sapiens OX=9606 GN=NRGN PE=1 SV=1	0.003	6.225	19	1	4	1	1	78	7.6	7.87	16.91	1	0	0.01		658461		28.24		High	High	High	Not Found	Not Found	Not Found	LC		4.81967
FALSE	High	Master Protein	A0A0C4DH43	Immunoglobulin heavy variable 2-70D OS=Homo sapiens OX=9606 GN=IGHV2-70D PE=3 SV=1	0.003	6.157	13	2	17	2	1	119	13.3	8.29	38.38	2	0	1.028	42.59	1.20474e+07	1.17867e+07	21.8	38.55	High	High	High	High	High	High	LC	CE	4.44626
FALSE	High	Master Protein	P12111	Collagen alpha-3(VI) chain OS=Homo sapiens OX=9606 GN=COL6A3 PE=1 SV=5	0.003	6.152	0	1	1	1	1	3177	343.5	6.68	3.43	1	0							Not Found	High	Not Found	Not Found	Not Found	Not Found	LC
FALSE	High	Master Protein	O14950	Myosin regulatory light chain 12B OS=Homo sapiens OX=9606 GN=MYL12B PE=1 SV=2	0.003	6.144	12	1	2	1	1	172	19.8	4.84	6.29	1	0	0.01		1.24713e+06		10.41		High	Peak Found	High	Not Found	Not Found	Not Found	LC		3.3799
FALSE	High	Master Protein	P10720	Platelet factor 4 variant OS=Homo sapiens OX=9606 GN=PF4V1 PE=1 SV=1	0.003	6.111	9	1	20	1	1	104	11.5	9.1	62.16	1	0	0.336	3.47	37423502	12236661	12.6	24.91	High	High	High	High	High	High	LC	CE	3.65535
FALSE	High	Master Protein	P41222	Prostaglandin-H2 D-isomerase OS=Homo sapiens OX=9606 GN=PTGDS PE=1 SV=1	0.003	6.098	8	1	1	1	1	190	21	7.8	3.62	1	0	0.01		1.71529e+06		13.59		High	Peak Found	Peak Found	Not Found	Not Found	Not Found	LC		3.76447
FALSE	High	Master Protein	Q13103	Secreted phosphoprotein 24 OS=Homo sapiens OX=9606 GN=SPP2 PE=1 SV=1	0.003	6.071	6	1	1	1	1	211	24.3	8.32	3.88	1	0	0.01		1.1328e+06		7.3		High	Peak Found	Peak Found	Not Found	Not Found	Not Found	LC		2.8679
FALSE	High	Master Protein	A0A075B6H7	Immunoglobulin kappa variable 3-7 (non-functional) (Fragment) OS=Homo sapiens OX=9606 GN=IGKV3-7 PE=1 SV=1	0.003	5.99	23	2	31	1	1	116	12.8	5.25	81.27	2	0	100			459772		20.66	Not Found	High	Not Found	Peak Found	Peak Found	High	LC	CE
FALSE	High	Master Protein	P04070	Vitamin K-dependent protein C OS=Homo sapiens OX=9606 GN=PROC PE=1 SV=1	0.006	5.89	3	1	2	1	1	461	52	6.28	6.74	1	0	0.01		1.06378e+06		9.19		Peak Found	High	High	Not Found	Not Found	Not Found	LC		3.20006
FALSE	High	Master Protein	A0A0C4DH24	Immunoglobulin kappa variable 6-21 OS=Homo sapiens OX=9606 GN=IGKV6-21 PE=3 SV=1	0.006	5.503	11	1	1	1	1	114	12.4	7.28	3.24	1	0	0.01		1.583e+06		14.98		High	Peak Found	Peak Found	Not Found	Not Found	Not Found	LC		3.90497
FALSE	High	Master Protein	P49913	Cathelicidin antimicrobial peptide OS=Homo sapiens OX=9606 GN=CAMP PE=1 SV=1	0.005	5.499	9	2	6	2	1	170	19.3	9.41	14.52	2	0	0.01		5.97684e+06		11.6		High	High	High	Not Found	Not Found	Not Found	LC		3.53605
FALSE	High	Master Protein	P08493	Matrix Gla protein OS=Homo sapiens OX=9606 GN=MGP PE=1 SV=2	0.005	5.327	11	1	9	1	1	103	12.3	9.67	31.91	1	0	0.01		3.71491e+06		24.94		High	High	High	Not Found	Not Found	Not Found	LC		4.64039
FALSE	High	Master Protein	P35030	Trypsin-3 OS=Homo sapiens OX=9606 GN=PRSS3 PE=1 SV=2	0.005	5.317	4	1	3	1	1	304	32.5	7.49	3.04	1	0	0.01		3290212		5.76		High	Low	Low	Not Found	Not Found	Not Found	LC		2.52607
FALSE	High	Master Protein	Q8NBP7	Proprotein convertase subtilisin/kexin type 9 OS=Homo sapiens OX=9606 GN=PCSK9 PE=1 SV=3	0.005	5.252	2	1	1	1	1	692	74.2	6.61	4.47	1	0							High	Not Found	Not Found	Not Found	Not Found	Not Found	LC
FALSE	High	Master Protein	P27105	Erythrocyte band 7 integral membrane protein OS=Homo sapiens OX=9606 GN=STOM PE=1 SV=3	0.005	5.194	5	1	3	1	1	288	31.7	7.88	10.2	1	0	0.01		1.374e+06		24.31		High	High	High	Not Found	Not Found	Not Found	LC		4.60348
FALSE	High	Master Protein	P14209	CD99 antigen OS=Homo sapiens OX=9606 GN=CD99 PE=1 SV=1	0.005	4.929	5	1	5	1	1	185	18.8	4.75	15.28	1	0	0.01		1.11433e+06		10.54		High	High	High	Not Found	Not Found	Not Found	LC		3.3978
FALSE	High	Master Protein	P31947	14-3-3 protein sigma OS=Homo sapiens OX=9606 GN=SFN PE=1 SV=1	0.005	4.622	6	2	5	1	1	248	27.8	4.74	11.38	2	0							Not Found	Not Found	High	Not Found	Not Found	Not Found	LC
FALSE	High	Master Protein	Q9BYE2	Transmembrane protease serine 13 OS=Homo sapiens OX=9606 GN=TMPRSS13 PE=2 SV=4	0.005	4.515	1	1	6	1	1	586	63.1	8.63	14.28	1	0	100	23.64	74786.7	2.19351e+07	23.16	6.72	Peak Found	Peak Found	Not Found	High	High	High		CE	4.53356
FALSE	High	Master Protein	O15511	Actin-related protein 2/3 complex subunit 5 OS=Homo sapiens OX=9606 GN=ARPC5 PE=1 SV=3	0.005	4.416	8	1	2	1	1	151	16.3	5.67	5.89	1	0	0.01		2.54752e+06		8.16		Peak Found	High	High	Not Found	Not Found	Not Found	LC		3.02857
FALSE	High	Master Protein	P21291	Cysteine and glycine-rich protein 1 OS=Homo sapiens OX=9606 GN=CSRP1 PE=1 SV=3	0.005	4.411	8	1	1	1	1	193	20.6	8.57	2.92	1	0	0.01		1.17622e+06		8.65		Not Found	Peak Found	High	Not Found	Not Found	Not Found	LC		3.1127
FALSE	High	Master Protein	A0A075B6I4	Immunoglobulin lambda variable 10-54 OS=Homo sapiens OX=9606 GN=IGLV10-54 PE=3 SV=1	0.005	4.334	9	1	5	1	1	117	12.4	8.03	9.8	1	0	0.01		1503395		4.95		High	High	High	Not Found	Not Found	Not Found	LC		2.30743
FALSE	High	Master Protein	P33908	Mannosyl-oligosaccharide 1,2-alpha-mannosidase IA OS=Homo sapiens OX=9606 GN=MAN1A1 PE=1 SV=3	0.005	4.32	2	1	1	1	1	653	72.9	6.47	3.55	1	0							High	Not Found	Not Found	Not Found	Not Found	Not Found	LC
FALSE	High	Master Protein	Q9HDC9	Adipocyte plasma membrane-associated protein OS=Homo sapiens OX=9606 GN=APMAP PE=1 SV=2	0.005	4.272	2	1	2	1	1	416	46.5	6.16	5.87	1	0	0.01		2.55075e+06		42.27		High	High	Peak Found	Not Found	Not Found	Not Found	LC		5.40156
FALSE	High	Master Protein	Q14766	Latent-transforming growth factor beta-binding protein 1 OS=Homo sapiens OX=9606 GN=LTBP1 PE=1 SV=4	0.005	4.163	1	1	1	1	1	1721	186.7	5.96	2.44	1	0	0.01		658791		16.42		Not Found	Peak Found	High	Not Found	Not Found	Not Found	LC		4.03738
FALSE	High	Master Protein	Q13822	Ectonucleotide pyrophosphatase/phosphodiesterase family member 2 OS=Homo sapiens OX=9606 GN=ENPP2 PE=1 SV=3	0.005	4.162	1	1	1	1	1	863	98.9	7.37	3.6	1	0							High	Not Found	Not Found	Not Found	Not Found	Not Found	LC
FALSE	High	Master Protein	Q9ULV4	Coronin-1C OS=Homo sapiens OX=9606 GN=CORO1C PE=1 SV=1	0.005	4.123	3	2	5	2	1	474	53.2	7.08	5.12	2	0	0.01		1.27944e+06		78.83		High	High	High	High	Not Found	Not Found	LC	CE	6.30067
FALSE	High	Master Protein	P24844	Myosin regulatory light polypeptide 9 OS=Homo sapiens OX=9606 GN=MYL9 PE=1 SV=4	0.005	4.085	6	1	1	1	1	172	19.8	4.92	2.89	1	0	0.01		1.85137e+06		39.67		Peak Found	Peak Found	High	Not Found	Not Found	Not Found	LC		5.30998
FALSE	High	Master Protein	P06312	Immunoglobulin kappa variable 4-1 OS=Homo sapiens OX=9606 GN=IGKV4-1 PE=1 SV=1	0.005	3.905	7	1	7	1	1	121	13.4	5.25	17.6	1	0	0.01		1.99468e+06		15.44		High	High	High	Not Found	Not Found	Not Found	LC		3.9486
FALSE	Medium	Master Protein	O00187	Mannan-binding lectin serine protease 2 OS=Homo sapiens OX=9606 GN=MASP2 PE=1 SV=4	0.012	3.747	1	1	1	1	1	686	75.7	5.63	2.67	1	0	0.01		2.37307e+06		12.99		Not Found	High	Peak Found	Not Found	Not Found	Not Found	LC		3.69933
FALSE	Medium	Master Protein	P27918	Properdin OS=Homo sapiens OX=9606 GN=CFP PE=1 SV=2	0.012	3.642	2	2	5	2	1	469	51.2	7.9	11.01	2	0	100			88382.4		109.83	Not Found	Not Found	Not Found	High	High	High		CE
FALSE	Medium	Master Protein	P01817	Immunoglobulin heavy variable 2-5 OS=Homo sapiens OX=9606 GN=IGHV2-5 PE=1 SV=2	0.012	3.57	8	1	3	1	1	119	13.2	8.29	6.92	1	0	0.01		873821		18.57		High	High	High	Not Found	Not Found	Not Found	LC		4.2149
FALSE	Medium	Master Protein	Q8IXL6	Extracellular serine/threonine protein kinase FAM20C OS=Homo sapiens OX=9606 GN=FAM20C PE=1 SV=2	0.012	3.44	1	1	1	1	1	584	66.2	7.74	2.14	1	0							High	Not Found	Not Found	Not Found	Not Found	Not Found	LC
FALSE	Medium	Master Protein	Q05513	Protein kinase C zeta type OS=Homo sapiens OX=9606 GN=PRKCZ PE=1 SV=4	0.012	3.398	1	1	6	1	1	592	67.6	5.77	2.07	1	0	100			312105		44.71	Not Found	Not Found	Not Found	High	High	High		CE
FALSE	Medium	Master Protein	Q93084	Sarcoplasmic/endoplasmic reticulum calcium ATPase 3 OS=Homo sapiens OX=9606 GN=ATP2A3 PE=1 SV=2	0.012	3.366	1	1	1	1	1	1043	113.9	5.57	2.48	1	0	0.01		1.20155e+06		15.79		Peak Found	Peak Found	High	Not Found	Not Found	Not Found	LC		3.98094
FALSE	Medium	Master Protein	A0A0C4DH34	Immunoglobulin heavy variable 4-28 OS=Homo sapiens OX=9606 GN=IGHV4-28 PE=3 SV=1	0.012	3.347	8	1	2	1	1	117	13.1	9.29	2.28	1	0	0.01		3.1751e+06		9.14		Low	High	Peak Found	Not Found	Not Found	Not Found	LC		3.19219
FALSE	Medium	Master Protein	P05556	Integrin beta-1 OS=Homo sapiens OX=9606 GN=ITGB1 PE=1 SV=2	0.015	3.218	1	1	1	1	1	798	88.4	5.39	2.13	1	0	0.01		897603		19.48		Peak Found	Peak Found	High	Not Found	Not Found	Not Found	LC		4.28392
FALSE	Medium	Master Protein	A0A075B7D0	Immunoglobulin heavy variable 1/OR15-1 (non-functional) (Fragment) OS=Homo sapiens OX=9606 GN=IGHV1OR15-1 PE=1 SV=1	0.014	3.173	10	1	28	1	1	117	13	9.13	62.27	1	0	0.31	4.81	26248586	8.14577e+06	40.64	7.82	High	High	High	High	High	High	LC	CE	5.34483
FALSE	Medium	Master Protein	P04275	von Willebrand factor OS=Homo sapiens OX=9606 GN=VWF PE=1 SV=4	0.014	3.16	0	1	2	1	1	2813	309.1	5.48	4.48	1	0	0.01		1.41833e+06		4.18		Peak Found	High	High	Not Found	Not Found	Not Found	LC		2.0635
FALSE	Medium	Master Protein	P55103	Inhibin beta C chain OS=Homo sapiens OX=9606 GN=INHBC PE=2 SV=1	0.017	3.047	3	1	1	1	1	352	38.2	7.11	2.72	1	0	0.01		942436		43.2		High	Peak Found	Peak Found	Not Found	Not Found	Not Found	LC		5.43296
FALSE	Medium	Master Protein	P14151	L-selectin OS=Homo sapiens OX=9606 GN=SELL PE=1 SV=2	0.017	2.967	2	1	6	1	1	372	42.2	6.6	12.16	1	0	0.01		4.40649e+06				High	High	High	Not Found	Not Found	Not Found	LC
FALSE	Medium	Master Protein	Q9UGM5	Fetuin-B OS=Homo sapiens OX=9606 GN=FETUB PE=1 SV=2	0.017	2.966	2	1	2	1	1	382	42	6.83	4.56	1	0	0.01		1.73644e+06		25.08		High	Peak Found	High	Not Found	Not Found	Not Found	LC		4.64847
FALSE	Medium	Master Protein	P58335	Anthrax toxin receptor 2 OS=Homo sapiens OX=9606 GN=ANTXR2 PE=1 SV=5	0.017	2.934	2	1	3	1	1	489	53.6	7.46	7.04	1	0	0.01		997170				High	High	High	Not Found	Not Found	Not Found	LC
FALSE	Medium	Master Protein	Q7Z7G0	Target of Nesh-SH3 OS=Homo sapiens OX=9606 GN=ABI3BP PE=1 SV=1	0.019	2.901	1	1	2	1	1	1075	118.6	9.44	4.74	1	0	0.01		1.51676e+06		22.77		High	High	Peak Found	Not Found	Not Found	Not Found	LC		4.50906
FALSE	Medium	Master Protein	O15204	ADAM DEC1 OS=Homo sapiens OX=9606 GN=ADAMDEC1 PE=1 SV=2	0.019	2.787	2	1	3	1	1	470	52.7	7.34	4.25	1	0	100			42309.3		14.88	Not Found	Not Found	Not Found	High	High	High		CE
FALSE	Medium	Master Protein	Q76LX8	A disintegrin and metalloproteinase with thrombospondin motifs 13 OS=Homo sapiens OX=9606 GN=ADAMTS13 PE=1 SV=1	0.019	2.748	1	1	1	1	1	1427	153.5	7.17	1.83	1	0	0.01		1106260		24.14		High	Peak Found	Peak Found	Not Found	Not Found	Not Found	LC		4.59335
FALSE	Medium	Master Protein	P06703	Protein S100-A6 OS=Homo sapiens OX=9606 GN=S100A6 PE=1 SV=1	0.019	2.674	9	1	3	1	1	90	10.2	5.48	6.01	1	0	0.01		1.2215e+06		24.67		Peak Found	High	High	Not Found	Not Found	Not Found	LC		4.62469
FALSE	Medium	Master Protein	Q92575	UBX domain-containing protein 4 OS=Homo sapiens OX=9606 GN=UBXN4 PE=1 SV=2	0.019	2.663	1	1	6	1	1	508	56.7	6.38	14.82	1	0	100			2.11638e+06		47.26	Not Found	Not Found	Not Found	High	High	High		CE
FALSE	Medium	Master Protein	Q8TAQ9	SUN domain-containing protein 3 OS=Homo sapiens OX=9606 GN=SUN3 PE=1 SV=4	0.019	2.639	2	1	7	1	1	357	40.5	7.83	12.49	1	0	0.312	2.42	1.1307e+06	353135	26.76	4.74	High	Peak Found	Peak Found	High	High	High	LC	CE	4.74201
FALSE	Medium	Master Protein	P05062	Fructose-bisphosphate aldolase B OS=Homo sapiens OX=9606 GN=ALDOB PE=1 SV=2	0.019	2.61	3	1	2	1	1	364	39.4	7.87	2.51	1	0	0.01		197533		1.2		High	High	Peak Found	Not Found	Not Found	Not Found	LC		0.263034
FALSE	Medium	Master Protein	A0A0G2JRQ6	Uncharacterized protein (Fragment) OS=Homo sapiens OX=9606 PE=1 SV=4	0.023	2.48	7	1	1	1	1	117	12.7	8.29	2.33	1	0							Not Found	High	Not Found	Not Found	Not Found	Not Found	LC
FALSE	Medium	Master Protein	P59998	Actin-related protein 2/3 complex subunit 4 OS=Homo sapiens OX=9606 GN=ARPC4 PE=1 SV=3	0.023	2.451	5	1	1	1	1	168	19.7	8.43	1.88	1	0							High	Not Found	Not Found	Not Found	Not Found	Not Found	LC
FALSE	Medium	Master Protein	P06858	Lipoprotein lipase OS=Homo sapiens OX=9606 GN=LPL PE=1 SV=1	0.025	2.412	2	1	1	1	1	475	53.1	8.15	1.93	1	0	0.01		1.20861e+06		18.06		High	Peak Found	Peak Found	Not Found	Not Found	Not Found	LC		4.17473
FALSE	Medium	Master Protein	P22792	Carboxypeptidase N subunit 2 OS=Homo sapiens OX=9606 GN=CPN2 PE=1 SV=3	0.025	2.368	2	1	2	1	1	545	60.5	5.99	5.24	1	0							Not Found	Not Found	High	Not Found	Not Found	High	LC	CE
FALSE	Medium	Master Protein	Q9BUN1	Protein MENT OS=Homo sapiens OX=9606 GN=MENT PE=2 SV=1	0.025	2.362	2	1	4	1	1	341	36.7	8.59	9.99	1	0	0.01		2847541		11.06		High	High	High	Not Found	Not Found	Not Found	LC		3.46728
FALSE	Medium	Master Protein	P63241	Eukaryotic translation initiation factor 5A-1 OS=Homo sapiens OX=9606 GN=EIF5A PE=1 SV=2	0.03	2.234	5	1	1	1	1	154	16.8	5.24	2.05	1	0							Not Found	High	Not Found	Not Found	Not Found	Not Found	LC
FALSE	Medium	Master Protein	Q9NVD7	Alpha-parvin OS=Homo sapiens OX=9606 GN=PARVA PE=1 SV=1	0.032	2.189	2	1	1	1	1	372	42.2	5.95	2.12	1	0	0.01		1.39737e+06		12.71		Peak Found	High	Not Found	Not Found	Not Found	Not Found	LC		3.66789
FALSE	Medium	Master Protein	Q9NP78	ATP-binding cassette sub-family B member 9 OS=Homo sapiens OX=9606 GN=ABCB9 PE=1 SV=1	0.032	2.164	1	1	43	1	1	766	84.4	7.93	55.46	1	0	0.496	5.07	40390155	21449141	17.52	9.22	High	High	High	High	High	High	LC	CE	4.13093
FALSE	Medium	Master Protein	A6NMB1	Sialic acid-binding Ig-like lectin 16 OS=Homo sapiens OX=9606 GN=SIGLEC16 PE=2 SV=3	0.034	2.138	1	1	219	1	1	481	53	9.03	248.94	1	0	0.01		1.44952e+06		15.22		High	High	High	Not Found	Not Found	Not Found	LC		3.9279
FALSE	Medium	Master Protein	P26447	Protein S100-A4 OS=Homo sapiens OX=9606 GN=S100A4 PE=1 SV=1	0.04	2.047	9	1	1	1	1	101	11.7	6.11	2.34	1	0							High	Not Found	Not Found	Not Found	Not Found	Not Found	LC
FALSE	Medium	Master Protein	P02585	Troponin C, skeletal muscle OS=Homo sapiens OX=9606 GN=TNNC2 PE=1 SV=2	0.042	1.979	4	1	2	1	1	160	18.1	4.2	0	1	0	0.01	0	1816087	8470.53	7.24	6.06	Peak Found	High	High	Peak Found	Peak Found	Not Found	LC		2.85599
FALSE	Medium	Master Protein	Q9Y3A2	Probable U3 small nucleolar RNA-associated protein 11 OS=Homo sapiens OX=9606 GN=UTP11 PE=1 SV=2	0.042	1.979	2	1	3	1	1	253	30.4	10.15	4.19	1	0	100			1.5028e+06		3.44	Not Found	Not Found	Not Found	High	High	High		CE
FALSE	Medium	Master Protein	Q9UNW1	Multiple inositol polyphosphate phosphatase 1 OS=Homo sapiens OX=9606 GN=MINPP1 PE=1 SV=1	0.046	1.918	2	1	1	1	1	487	55	7.81	1.77	1	0							High	Not Found	Not Found	Not Found	Not Found	Not Found	LC
FALSE	Low	Master Protein	Q5SYB0	FERM and PDZ domain-containing protein 1 OS=Homo sapiens OX=9606 GN=FRMPD1 PE=1 SV=1	0.053	1.858	0	1	9	1	1	1578	173.3	5.25	13.1	1	0	0.01		2.52069e+06		4.9		High	High	High	Not Found	Not Found	Not Found	LC		2.29278
FALSE	Low	Master Protein	P01714	Immunoglobulin lambda variable 3-19 OS=Homo sapiens OX=9606 GN=IGLV3-19 PE=1 SV=2	0.055	1.854	9	1	3	1	1	112	12	4.96	8.23	1	0	0.01		1.40934e+06		24.43		Peak Found	High	High	Not Found	Not Found	Not Found	LC		4.61058
FALSE	Low	Master Protein	Q86SQ0	Pleckstrin homology-like domain family B member 2 OS=Homo sapiens OX=9606 GN=PHLDB2 PE=1 SV=2	0.054	1.811	1	1	209	1	1	1253	142.1	7.43	2.01	1	0	0.461	6.21	1.90845e+09	1001101494	26.18	19.26	High	High	High	Medium	Medium	Medium	LC		4.71039
FALSE	Low	Master Protein	Q02818	Nucleobindin-1 OS=Homo sapiens OX=9606 GN=NUCB1 PE=1 SV=4	0.056	1.764	2	1	6	1	1	461	53.8	5.25	9.03	1	0	0.01		10965865		9.17		High	Medium	High	Not Found	Not Found	Not Found	LC		3.19692
FALSE	Low	Master Protein	P20929	Nebulin OS=Homo sapiens OX=9606 GN=NEB PE=1 SV=5	0.054	1.762	0	1	1	1	1	6669	772.4	9.07	0	1	0							Not Found	Not Found	Not Found	High	Not Found	Not Found		CE
FALSE	Low	Master Protein	Q5JSZ5	Protein PRRC2B OS=Homo sapiens OX=9606 GN=PRRC2B PE=1 SV=2	0.056	1.653	1	1	44	1	1	2229	242.8	8.34	105.47	1	0	0.399	5.56	4.38662e+07	17052708	17.09	41.15	Medium	Medium	Medium	High	High	High		CE	4.09508
FALSE	Low	Master Protein	Q2KHM9	Protein moonraker OS=Homo sapiens OX=9606 GN=KIAA0753 PE=1 SV=3	0.056	1.592	1	1	21	1	1	967	109.3	7.68	6.96	1	0							Medium	High	High	High	High	High	LC	CE
FALSE	Low	Master Protein	P02549	Spectrin alpha chain, erythrocytic 1 OS=Homo sapiens OX=9606 GN=SPTA1 PE=1 SV=5	0.06	1.582	0	1	20	1	1	2419	279.8	5.05	38.52	1	0	0.29	1.35	9356487	2.92423e+06	6.93	15.06	High	High	High	Peak Found	Medium	Peak Found	LC		2.79286
FALSE	Low	Master Protein	Q14247	Src substrate cortactin OS=Homo sapiens OX=9606 GN=CTTN PE=1 SV=2	0.06	1.568	4	1	3	1	1	550	61.5	5.4	6.62	1	0	0.01		4.00844e+06		6.28		High	High	Medium	Not Found	Not Found	Not Found	LC		2.65076
FALSE	Low	Master Protein	P11047	Laminin subunit gamma-1 OS=Homo sapiens OX=9606 GN=LAMC1 PE=1 SV=3	0.072	1.42	0	1	1	1	1	1609	177.5	5.12	0	1	0	0.125	0.67	835583	104099	15.53	49.94	Peak Found	Peak Found	Peak Found	Peak Found	Peak Found	High		CE	3.95699
FALSE	Low	Master Protein	P26572	Alpha-1,3-mannosyl-glycoprotein 2-beta-N-acetylglucosaminyltransferase OS=Homo sapiens OX=9606 GN=MGAT1 PE=1 SV=2	0.082	1.407	2	1	1	1	1	445	50.8	9.16	0	1	0							Not Found	Not Found	High	Not Found	Not Found	Not Found	LC
FALSE	Low	Master Protein	P62820	Ras-related protein Rab-1A OS=Homo sapiens OX=9606 GN=RAB1A PE=1 SV=3	0.082	1.391	4	1	1	1	1	205	22.7	6.21	1.63	1	0	0.01		1.52307e+06				Not Found	High	Not Found	Not Found	Not Found	Not Found	LC
FALSE	Low	Master Protein	Q9UKJ3	G patch domain-containing protein 8 OS=Homo sapiens OX=9606 GN=GPATCH8 PE=1 SV=2	0.09	1.358	0	1	21	1	1	1502	164.1	8.66	3.26	1	0	0.2	0.47	365879808	75291928	4.03	14.19	High	High	High	High	Medium	Medium	LC	CE	2.01078
FALSE	Low	Master Protein	P17540	Creatine kinase S-type, mitochondrial OS=Homo sapiens OX=9606 GN=CKMT2 PE=1 SV=2	0.089	1.34	1	1	10	1	1	419	47.5	8.19	17.24	1	0	0.194	0.97	28483136	5.5182e+06	3.03	22.9	High	High	High	High	High	High	LC	CE	1.59932
FALSE	Low	Master Protein	Q13315	Serine-protein kinase ATM OS=Homo sapiens OX=9606 GN=ATM PE=1 SV=4	0.09	1.333	0	1	4	1	1	3056	350.5	6.81	0	1	0	0.01		2.23252e+06		29.08		Medium	Medium	High	Not Found	Not Found	Not Found	LC		4.86196
FALSE	Low	Master Protein	A0A0U1RQE8	Glycine-N-acyltransferase-like 1B OS=Homo sapiens OX=9606 GN=GLYATL1B PE=4 SV=1	0.099	1.269	2	1	16	1	1	302	34.5	8.31	17.62	1	0	0.01		5.48525e+06		22.38		High	High	High	Not Found	Not Found	Not Found	LC		4.48414
FALSE	Low	Master Protein	A0A0B4J1U7	Immunoglobulin heavy variable 6-1 OS=Homo sapiens OX=9606 GN=IGHV6-1 PE=3 SV=1	0.104	1.255	6	1	19	1	1	121	13.5	9.2	38.78	1	0	0.263	1.34	32243790	9175714	16.37	14.89	High	High	High	Medium	High	High	LC	CE	4.03298
FALSE	Low	Master Protein	Q86Y13	E3 ubiquitin-protein ligase DZIP3 OS=Homo sapiens OX=9606 GN=DZIP3 PE=1 SV=2	0.113	1.218	0	1	1	1	1	1208	138.5	6.87	0	1	0							Not Found	High	Not Found	Not Found	Not Found	Not Found	LC
FALSE	Low	Master Protein	P23280	Carbonic anhydrase 6 OS=Homo sapiens OX=9606 GN=CA6 PE=1 SV=3	0.112	1.216	2	1	5	1	1	308	35.3	7.02	1.68	1	0	0.01		2669778		13.77		High	High	High	Not Found	Not Found	Not Found	LC		3.78346
FALSE	Low	Master Protein	P51606	N-acylglucosamine 2-epimerase OS=Homo sapiens OX=9606 GN=RENBP PE=1 SV=2	0.112	1.212	1	1	2	1	1	427	48.8	6.37	3.76	1	0	0.01		2433383		12.64		Peak Found	Medium	High	Not Found	Not Found	Not Found	LC		3.65992
																						13.265

## Sheet: CESI-MS Reproducibility 
												Peptide Abundance [counts]						Peptide Abundance normalized [counts] (Peak area)														Top Apex RT aligned [min]						Top Apex RT [min]
Confidence	Peptide Sequence	Modifications	Qvality PEP	Qvality q-value	# Protein Groups	# Proteins	# PSMs	Master Protein Accessions	# Missed Cleavages	Theo. MH+ [Da]	# Razor Quan Results	Replicate CE 1	Replicate CE 2	Replicate CE 3	Average Abundance	Stdev	Stdev [%]	Replicate CE 1	Replicate CE 2	Replicate CE 3	Average Abundance	Stdev	Stdev [%]	Quan Info	Found in Sample: [S1] F1: Sample	Found in Sample: [S2] F2: Sample	Found in Sample: [S3] F3: Sample	Confidence (by Search Engine): Sequest HT	Percolator q-Value (by Search Engine): Sequest HT	Percolator PEP (by Search Engine): Sequest HT	XCorr by Search Engine: Sequest HT	Replicate CE 1	Replicate CE 2	Replicate CE 3	Average RT [min]	Stdev RT [min]	Stdev [%]	Replicate CE 1	Replicate CE 2	Replicate CE 3	Average RT [min]	Stdev RT [min]	Stdev [%]
High	VHVSEEGTEPEAMLQVLGPKPALPAGTEDTAKEDAANR		1.63582e-14	0	1	1	5	P06396	1	3957.95	0	23287361	1.81592e+07	21725286	2.10573e+07	2.62853e+06	0.124828	23287361	2.29663e+07	2.13468e+07	2.25335e+07	1.04018e+06	0.0461617		High	High	High	High	0	9.987e-19	11.52	21.22	21.22	21.22	21.22	0	0	21.245	20.955	21.22	21.14	0.160702	0.00760178
High	KAEEEHLGILGPQLHADVGDKVK		1.9409e-13	0	1	1	8	P00450	2	2483.33	0	5.14235e+07	33709626	63483116	4.95387e+07	1.4976e+07	0.302308	5.14235e+07	4.26333e+07	6.23771e+07	5.21446e+07	9.89163e+06	0.189696		High	High	High	High	0	3.25e-17	11.82	16.47	16.47	16.4667	16.4689	0.0019245	0.000116857	16.4367	16.365	16.4667	16.4228	0.052237	0.00318076
High	AGALNSNDAFVLKTPSAAYLWVGTGASEAEKTGAQELLR		3.70557e-13	0	1	1	9	P06396	2	4007.05	0	5.61104e+06	5259614	9228650	6.69977e+06	2.19711e+06	0.327939	5.61104e+06	6.65195e+06	9.06786e+06	7.11028e+06	1.77341e+06	0.249414		High	High	High	High	0	9.606e-14	10.25	23.38	23.23	22.89	23.1667	0.251064	0.0108373	23.44	22.88	22.89	23.07	0.320468	0.0138911
High	KMLEEIMKYEASILTHDSSIR		5.85982e-13	0	1	1	8	P02679	2	2494.27	0	49927043	38447314	69029298	52467885	1.54485e+07	0.294437	49927043	4.86252e+07	6.78266e+07	5.54596e+07	1.07299e+07	0.193473		High	High	High	High	0	8.316e-17	8.83	17.35	17.3433	17.3	17.3311	0.0271484	0.00156646	17.33	17.2033	17.3	17.2778	0.0661928	0.00383109
High	NWRDPDQTDGLGLSYLSSHIANVER		6.35722e-13	0	1	1	6	P06396	1	2843.37	0	2.17344e+07	1.56068e+07	20385704	1.92423e+07	3.21985e+06	0.167331	2.17344e+07	1.97383e+07	2.00305e+07	2.05011e+07	1.07806e+06	0.0525855		High	High	High	High	0	4.62e-16	9.91	21.35	21.34	21.305	21.3317	0.0236291	0.0011077	21.38	21.07	21.305	21.2517	0.161735	0.00761048
High	ARVHVSEEGTEPEAMLQVLGPKPALPAGTEDTAKEDAANR		1.90958e-12	0	1	1	3	P06396	2	4185.09	0	8527817	7.39611e+06	7775137	7.89969e+06	576041	0.0729194	8527817	9.35403e+06	7.63968e+06	8.50717e+06	857362	0.100781		High	High	High	High	0	3.897e-14	10.35	19.2	19.2	19.2	19.2	0	0	19.16	18.96	19.2	19.1067	0.128582	0.00672969
High	VPFDAATLHTSTAMAAQHGMDDDGTGQKQIWR		2.57877e-12	0	1	1	5	P06396	1	3456.61	0	1.02659e+07	5.98694e+06	5623813	7.29222e+06	2.58168e+06	0.354033	1.02659e+07	7.57182e+06	5.52583e+06	7.78785e+06	2.37741e+06	0.305272		High	High	High	High	0	4.263e-14	10.71	19.715	19.725	19.72	19.72	0.005	0.00025355	19.7	19.485	19.72	19.635	0.130288	0.00663551
High	SLKYNPVVIDFEMQPIHEVLR		5.53514e-12	0	1	1	8	P07357	1	2527.34	0	29962866	20959541	23186759	2.47031e+07	4.68928e+06	0.189826	29962866	2.6508e+07	2.27828e+07	2.64179e+07	3.59089e+06	0.135926		High	High	High	High	0	2.298e-14	7.73	19.31	19.31	19.305	19.3083	0.00288675	0.000149508	19.27	19.07	19.305	19.215	0.126787	0.00659835
High	VDNALQSGNSQESVTEQDSKDSTYSLSSTLTLSK		6.82021e-12	0	1	1	10	P01834	1	3619.71	0	1.17556e+07	1.15138e+07	1.31747e+07	1.21481e+07	897300	0.0738636	1.17556e+07	1.45618e+07	1.29452e+07	1.30875e+07	1.40851e+06	0.107622		High	High	High	High	0	1.416e-13	9.61	27.91	27.8933	27.92	27.9078	0.0134715	0.000482715	28.075	27.2833	27.92	27.7594	0.419545	0.0151136
High	HQGVMVGMGQKDSYVGDEAQSKR		8.88777e-12	0	1	6	2	P60709	2	2507.18	0	5844435	4760791	4293429	4.96622e+06	795648	0.160212	5844435	6.02108e+06	4.21863e+06	5.36138e+06	993586	0.185323		High	High	Peak Found	High	0	2.681e-15	9.15	17.27		17.24				17.25		17.24
High	VTTVASHTSDSDVPSGVTEVVVK		1.24379e-11	0	1	1	10	P10909	0	2314.18	0	6.31413e+07	5.43141e+07	6.11964e+07	5.95506e+07	4.63803e+06	0.0778839	6.31413e+07	6.86922e+07	6.01302e+07	6.39879e+07	4.34335e+06	0.0678776		High	High	High	High	0	4.117e-15	7.53	23.2433	23.24	23.25	23.2444	0.00509175	0.000219052	23.3133	22.9	23.25	23.1544	0.222619	0.00961453
High	VRESDEETQIKVNWEEEAASGLLTSLKDNVPK		1.34937e-11	0	1	1	1	P04114	3	3614.82	0													No Quan Values	Not Found	Not Found	High	High	0	4.577e-15	8.29									21.61
High	LESEETMVLEAHDAQGDVPVTVTVHDFPGK		1.99715e-11	0	1	1	12	P01024	0	3250.56	0	2.70567e+07	2.40085e+07	33644616	2.82366e+07	4.92523e+06	0.174427	2.70567e+07	3.03641e+07	3.30584e+07	3.01597e+07	3.00609e+06	0.0996722		High	High	High	High	0	8.111e-13	7.44			23.24						23.24
High	TPSAAYLWVGTGASEAEKTGAQELLR		2.00735e-11	0	1	1	7	P06396	1	2706.37	0	46862896	30766358	40540904	3.93901e+07	8.10975e+06	0.205883	46862896	3.89109e+07	3.98346e+07	4.18695e+07	4.34904e+06	0.103871		High	High	High	High	0	9.287e-15	8.74	23.04	23.05	23.03	23.04	0.01	0.000434028	23.11	22.71	23.03	22.95	0.21166	0.00922266
High	SILQMSLDHHIVTPLTSLVIENEAGDER		2.48601e-11	0	1	1	9	P19823	0	3117.59	0	34544088	2.44515e+07	33847882	3.09478e+07	5.63675e+06	0.182137	34544088	3.09243e+07	3.32582e+07	3.29089e+07	1.83499e+06	0.0557598		High	High	High	High	0	1.001e-14	8.91	21.8	21.74	21.6933	21.7444	0.053472	0.00245911	21.8325	21.46	21.6933	21.6619	0.188223	0.00868912
High	SSTSPTTNVLLSPLSVATALSALSLGAEQRTESIIHR		2.83792e-11	0	1	1	2	P36955	1	3808.05	0	3.58778e+06	3.43148e+06	3929774	3.64968e+06	254848	0.0698276	3.58778e+06	4.33987e+06	3.86131e+06	3.92965e+06	380675	0.0968724		High	Peak Found	High	High	0	1.184e-14	7.84	22.65		22.6				22.71		22.6
High	VQSWKGSLVQASEANLQAAQDFVR		2.88161e-11	0	1	1	6	P19827	1	2632.35	0	34028396	24824926	34181576	3.10116e+07	5.35839e+06	0.172787	34028396	3.13966e+07	3.35861e+07	3.30037e+07	1.40922e+06	0.0426989		High	High	High	High	0	1.211e-14	8.65	22.44	22.43	22.43	22.4333	0.0057735	0.000257363	22.49	22.12	22.43	22.3467	0.198578	0.00888626
High	SEETKENEGFTVTAEGKGQGTLSVVTMYHAK		3.30631e-11	0	1	1	6	P01024	2	3328.6	0	1.25714e+07	1.11717e+07	1.01706e+07	1.13046e+07	1.20594e+06	0.106677	1.25714e+07	1.41291e+07	9.99336e+06	1.22313e+07	2.08875e+06	0.170771		High	High	High	High	0	1.439e-14	8.95	19.085	19.075	19.08	19.08	0.005	0.000262055	19.045	18.835	19.08	18.9867	0.132508	0.006979
High	HRQGPVNLLSDPEQGVEVTGQYEREK		3.47903e-11	0	1	1	6	Q14624	2	2965.48	0	16459969	1.16673e+07	1.25344e+07	1.35539e+07	2.55381e+06	0.188419	16459969	1.47559e+07	1.2316e+07	1.45106e+07	2.08285e+06	0.14354		High	High	High	High	0	4.534e-14	9.08	17.945	17.94	17.985	17.9567	0.0246644	0.00137355	17.905	17.75	17.985	17.88	0.119478	0.00668222
High	ESDEETQIKVNWEEEAASGLLTSLKDNVPK		3.51464e-11	0	1	1	3	P04114	2	3359.65	0	2.39549e+06	2.6336e+06	2.03879e+06	2.35596e+06	299371	0.12707	2.39549e+06	3.33078e+06	2.00327e+06	2.57651e+06	682017	0.264706		High	High	High	High	0	1.558e-14	9.69	41.04	41.09	41.17	41.1	0.0655744	0.00159548	41.7	40.57	41.17	41.1467	0.565361	0.0137401
High	TPGAAANLELIFVGPQHAGNYR		3.58696e-11	0	1	1	3	P04217	0	2296.18	0	3.74808e+06	3.28679e+06	3.72367e+06	3.58618e+06	259565	0.0723793	3.74808e+06	4.15688e+06	3.65879e+06	3.85458e+06	265573	0.0688981		High	High	High	High	0	1.597e-14	7.82	21.57	21.58	21.57	21.5733	0.0057735	0.000267622	21.59	21.31	21.57	21.49	0.156205	0.00726873
High	VQLSNDFDEYIMAIEQTIKSGSDEVQVGQQR		4.67435e-11	0	1	1	2	P01024	1	3527.7	0			1.25534e+06						1.23347e+06					Not Found	Not Found	High	High	0	2.245e-14	8.33			42.08						42.08
High	VQWKVDNALQSGNSQESVTEQDSKDSTYSLSSTLTLSK		5.33604e-11	0	1	1	3	P01834	2	4161.01	0	14022723	12720227	15215005	13985985	1.24779e+06	0.0892175	14022723	1.60876e+07	1.49499e+07	1.50201e+07	1.0342e+06	0.0688545		High	Peak Found	High	High	0	4.489e-14	9.53	23.73		23.7				23.8		23.7
High	VPVAVQGEDTVQSLTQGDGVAK		5.70122e-11	0	1	1	20	P01024	0	2198.13	0	2.46908e+07	2.50995e+07	2.66261e+07	2.54721e+07	1.02007e+06	0.0400466	2.46908e+07	3.17439e+07	2.61623e+07	2.75323e+07	3.7208e+06	0.135143		High	High	High	High	0	2.897e-14	7.4	28.88	29.1943	29.2571	29.1105	0.202057	0.00694106	29.08	28.5129	29.2571	28.95	0.3888	0.01343
High	QGPVNLLSDPEQGVEVTGQYEREK		6.47521e-11	0	1	1	9	Q14624	1	2672.32	0	1.68374e+07	13635950	1.67377e+07	1.5737e+07	1.82028e+06	0.115668	1.68374e+07	1.72457e+07	1.64461e+07	1.68431e+07	399806	0.0237371		High	High	High	High	0	3.396e-14	7.53	26.9267	24.02	28.24	26.3956	2.15955	0.0818149	27.13	23.63	28.24	26.3333	2.40604	0.0913686
High	DNENVVNEYSSELEKHQLYIDETVNSNIPTNLR		6.54149e-11	0	1	1	21	P02675	1	3876.85	0	2.27578e+07	2.66211e+07	2.22543e+07	2.38777e+07	2.38914e+06	0.100057	2.27578e+07	3.36683e+07	2.18666e+07	2.60976e+07	6.57159e+06	0.251809		High	High	High	High	0	7.682e-14	9	41.0271	41.0871	41.2029	41.1057	0.0893171	0.00217286	41.7014	40.5671	41.2029	41.1571	0.568523	0.0138135
High	VHVSEEGTEPEAMLQVLGPKPALPAGTEDTAKEDAANRK		7.02484e-11	0	1	1	3	P06396	2	4086.04	0	1.51223e+07	1.24105e+07	8.39583e+06	1.19762e+07	3.3842e+06	0.282577	1.51223e+07	1.56958e+07	8.24956e+06	1.30226e+07	4.14347e+06	0.318177		High	High	Peak Found	High	0	2.237e-12	8.84	19.29	19.31					19.255	19.07
High	GGASEHITTLAYQELPTADLMQEWGDAVQYNPAIIK		7.09675e-11	0	1	1	3	P07358	0	3930.92	0	1.3929e+06	769985					1.3929e+06	973816						High	High	High	High	0	3.823e-14	8.25	41.8	41.81					42.22	41.17
High	DKDQEVLLQTFLDDASPGDKR		7.58243e-11	0	1	1	5	P04114	2	2390.18	0	645924	689639	835656	723740	99356.3	0.137282	645924	872202	821097	779741	118672	0.152194		High	High	High	High	0	7.55e-14	7.12	26.26	26.01	25.68	25.9833	0.290918	0.0111963	26.36	25.52	25.68	25.8533	0.446019	0.0172519
High	AHYGGFTVQNEANKYQISVNKYR		8.52455e-11	0	1	1	9	P02675	2	2687.33	0	8.00084e+07	7.832e+07	142170331	1.00166e+08	3.63864e+07	0.36326	8.00084e+07	9.9053e+07	1.39693e+08	1.06252e+08	3.04867e+07	0.286929		High	High	High	High	0	7.725e-13	8.51	16.53	16.53	16.53	16.53	0	0	16.5	16.43	16.53	16.4867	0.051316	0.00311258
High	LQETSNWLLSQQQADGSFQDLSPVIHR		8.69996e-11	0	1	1	8	P0C0L5	0	3097.53	0	5.89753e+06	4.51154e+06	5.68033e+06	5.36313e+06	745455	0.138996	5.89753e+06	5.70584e+06	5.58137e+06	5.72824e+06	159264	0.0278034		High	High	High	High	0	1.156e-13	8	25.6533	25.6333	25.62	25.6356	0.0167774	0.000654459	25.7433	25.1667	25.62	25.51	0.303663	0.0119037
High	GMADQDGLKPTIDKPSEDSPPLEMLGPR		8.83388e-11	0	1	1	12	P19827	0	2994.45	0	4.63767e+07	26311394	4.24805e+07	38389536	1.06398e+07	0.277155	4.63767e+07	3.32766e+07	4.17404e+07	4.04646e+07	6.64258e+06	0.164158		High	High	High	High	0	5.066e-14	8.56	22.71	22.72	22.72	22.7167	0.0057735	0.000254153	22.76	22.4	22.72	22.6267	0.197315	0.00872048
High	HRQGPVNLLSDPEQGVEVTGQYER		8.87898e-11	0	1	1	8	Q14624	1	2708.34	0	1.47283e+07	1.05739e+07	1.18404e+07	1.23809e+07	2.12927e+06	0.171981	1.47283e+07	1.33731e+07	1.16341e+07	1.32452e+07	1.55107e+06	0.117104		High	High	High	High	0	5.101e-14	7.77	19.6	19.6	19.6	19.6	0	0	19.585	19.36	19.6	19.515	0.134443	0.00688923
High	NWIQYKEGFGHLSPTGTTEFWLGNEK		9.43844e-11	0	1	1	4	P02679	1	3039.46	0	1.59631e+07	1.36036e+07	1.56277e+07	1.50648e+07	1.27648e+06	0.0847324	1.59631e+07	1.72048e+07	1.53554e+07	1.61744e+07	942629	0.058279		High	High	High	High	0	5.492e-14	8.88	19.145	19.15	19.13	19.1417	0.0104083	0.000543753	19.105	18.91	19.13	19.0483	0.120451	0.00632342
High	VKDLATVYVDVLKDSGRDYVSQFEGSALGK		1.02919e-10	0	1	1	44	P02647	3	3259.68	0	103818152	95850102	1.13506e+08	1.04391e+08	8.84183e+06	0.0846988	103818152	1.21224e+08	1.11528e+08	1.1219e+08	8.72164e+06	0.0777398		High	High	High	High	0	7.985e-12	9.69	20.7422	20.5723	20.3485	20.5543	0.197495	0.00960843	20.7578	20.3285	20.3485	20.4782	0.242299	0.011832
High	EGVQKEDIPPADLSDQVPDTESETR		1.13374e-10	0	1	1	110	P01024	1	2755.29	0	3.53063e+07	3.3161e+07	4.7817e+07	3.87614e+07	7.9154e+06	0.204208	3.53063e+07	4.19394e+07	4.6984e+07	4.14099e+07	5.85682e+06	0.141435		High	High	High	High	0	6.811e-13	7.38	31.1187	30.8233	30.3571	30.7664	0.384011	0.0124815	31.4462	30.1961	30.3571	30.6664	0.680029	0.022175
High	QPYSYDFPEDVAPALGTSFSHMLGATNPTQK		1.30083e-10	0	2	2	8	P06681; B4E1Z4	0	3369.57	0	1.1274e+06	1.03585e+06	1.3844e+06	1.18255e+06	180699	0.152804	1.1274e+06	1.31007e+06	1.36028e+06	1.26591e+06	122558	0.0968137	Shared	High	High	High	High	0	8.288e-14	6.64	26.13	25.96	25.69	25.9267	0.221886	0.00855821	26.23	25.48	25.69	25.8	0.386911	0.0149965
High	AHYGGFTVQNEANKYQISVNK		1.36878e-10	0	1	1	6	P02675	1	2368.17	0	93784134	91902628	99021626	94902796	3.68898e+06	0.0388712	93784134	1.16231e+08	9.72964e+07	1.02437e+08	1.20743e+07	0.117871		High	High	High	High	0	1.517e-13	8.22	18.065	18.07	18.1	18.0783	0.0189297	0.00104709	18.02	17.87	18.1	17.9967	0.116762	0.00648797
High	KWDPYKQGFGNVATNTDGK		1.41845e-10	0	1	1	11	P02675	2	2126.03	0	1.49156e+08	1.06706e+08	1.07102e+08	1.20988e+08	2.4395e+07	0.201632	1.49156e+08	1.34953e+08	1.05236e+08	1.29782e+08	2.24121e+07	0.172691		High	High	High	High	0	3.251e-10	7.25	18.765	18.995	18.7633	18.8411	0.133274	0.00707359	18.7125	18.76	18.7633	18.7453	0.0284353	0.00151693
High	KPDVSHGEMVSGFGPIYNYKDTIVFK		1.46246e-10	0	1	1	9	P04003	1	2928.46	0	35239443	24630845	2.34804e+07	2.77836e+07	6.48256e+06	0.233324	35239443	3.11512e+07	2.30713e+07	2.98206e+07	6.19223e+06	0.207649		High	High	High	High	0	2.205e-13	9.52	18.12	18.13	18.15	18.1333	0.0152753	0.000842385	18.08	17.9267	18.15	18.0522	0.114228	0.00632767
High	SELTQQLNALFQDKLGEVNTYAGDLQK		1.57052e-10	0	1	1	15	P06727	1	3023.53	0	1.99115e+07	2.48697e+07	1.83331e+07	2.10381e+07	3.41083e+06	0.162126	1.99115e+07	3.14533e+07	1.80137e+07	2.31262e+07	7.27366e+06	0.314521		High	High	High	High	0	1.056e-13	9.22	41.144	41.136	41.2	41.16	0.0348712	0.000847211	41.764	40.596	41.2	41.1867	0.584114	0.0141821
High	DSGRDYVSQFEGSALGKQLNLK		1.80199e-10	0	1	1	3	P02647	2	2412.22	0	3.30495e+06	3175356	5.08647e+06	3.85559e+06	1.06794e+06	0.276984	3.30495e+06	4.01594e+06	4.99785e+06	4.10625e+06	850054	0.207015		Peak Found	High	High	High	0	1.26e-13	8.06		20.87	20.885					20.61	20.885
High	ARVHVSEEGTEPEAMLQVLGPKPALPAGTEDTAKEDAANRK		2.0994e-10	0	1	1	1	P06396	3	4313.18	0	5294461	4655847	1.59031e+06	3.84687e+06	1.98015e+06	0.514744	5294461	5.88835e+06	1.5626e+06	4.24847e+06	2.34491e+06	0.551941		High	Peak Found	Peak Found	High	0	1.523e-13	9.46	17.86						17.83
High	SYKMADEAGSEADHEGTHSTKR		2.20907e-10	0	1	1	4	P02671	2	2407.06	0	5.79244e+06	7.46583e+06	9.2689e+06	7.50906e+06	1.73863e+06	0.231538	5.79244e+06	9.4422e+06	9.10741e+06	8.11402e+06	2.0175e+06	0.248644		High	High	High	High	0	1.627e-13	8.6	16.14	16.14	16.15	16.1433	0.0057735	0.00035764	16.09	16.04	16.15	16.0933	0.0550757	0.00342227
High	EQLGPVTQEFWDNLEKETEGLRQEMSK		2.4459e-10	0	1	1	7	P02647	2	3221.54	0	4.01567e+06	5.34222e+06	5174253	4.84405e+06	722292	0.149109	4.01567e+06	6.75642e+06	5.08411e+06	5.2854e+06	1.38142e+06	0.261365		High	High	High	High	0	7.67e-12	8.88	41.775	41.79	41.7633	41.7761	0.013368	0.000319992	42.19	41.145	41.7633	41.6994	0.525421	0.0126002
High	HGGRQGQIIYNWQGAQSTQDEVAASAILTAQLDEELGGTPVQSR		2.93799e-10	0	1	1	28	P06396	1	4680.3	0	864762	314708	284973	488148	326496	0.668847	864762	398018	280008	514263	309223	0.601294		High	High	High	High	0	5.711e-13	9.15	39.114		34.11				40.492		34.11
High	KGYTQQLAFRQPSSAFAAFVKR		2.93799e-10	0	1	1	3	P01024	3	2501.34	0	3.53094e+06	3398587	4.85816e+06	3.92923e+06	807192	0.205433	3.53094e+06	4.29827e+06	4.77351e+06	4.20091e+06	626982	0.149249		High	High	High	High	0	8.849e-13	8.25	16.44	16.43	16.44	16.4367	0.0057735	0.000351258	16.41	16.33	16.44	16.3933	0.0568624	0.00346863
High	HQQTVTIPPKSSLSVPYVIVPLKTGLQEVEVK		3.25297e-10	0	1	1	9	P01024	2	3514.99	0	50579764	43672282	49727422	47993156	3.76618e+06	0.0784732	50579764	5.52333e+07	4.88611e+07	5.1558e+07	3.29684e+06	0.0639442		High	High	High	High	0	1.103e-12	10.24	18.6233	18.6233	18.61	18.6189	0.007698	0.000413451	18.5733	18.3933	18.61	18.5256	0.115966	0.00625979
High	HKPKATKEQLKAVMDDFAAFVEK		3.30304e-10	0	1	1	6	P02768	3	2631.4	0	1.839e+06	1.08042e+06	2.42665e+06	1.78202e+06	674918	0.378737	1.839e+06	1.36644e+06	2.38437e+06	1.86327e+06	509401	0.273391		High	High	High	High	0	2.734e-13	8.23	14.8	14.81	14.8	14.8033	0.0057735	0.000390014	14.66	14.635	14.8	14.6983	0.0889288	0.00605026
High	VILGAHQEVNLEPHVQEIEVSR		3.40551e-10	0	1	1	8	P00747	0	2496.32	0	61381165	3.42505e+07	42078792	4.59035e+07	1.39639e+07	0.304201	61381165	4.33173e+07	4.13457e+07	4.86814e+07	1.10424e+07	0.22683		High	High	High	High	0	4.837e-12	6.82	19.82	19.82	19.81	19.8167	0.0057735	0.000291346	19.81	19.58	19.81	19.7333	0.132791	0.00672925
High	MRPSTDTITVMVENSHGLR		3.44037e-10	0	2	2	6	P0C0L4; P0C0L5	0	2144.06	0	17535517	11391719	12684918	13870718	3.23901e+06	0.233514	17535517	1.44074e+07	1.24639e+07	1.48023e+07	2.55876e+06	0.172863	Shared	High	High	High	High	0	2.873e-13	8.34	18.48	18.48	18.48	18.48	0	0	18.43	18.26	18.48	18.39	0.115326	0.00627111
High	TAAQNLYEKTYLPAVDEKLRDLYSK		3.56521e-10	0	1	2	5	K7ER74	3	2929.53	0	17561339	4774853	1.2403e+07	1.15797e+07	6.43288e+06	0.555528	17561339	6.03886e+06	1.2187e+07	1.19291e+07	5.76557e+06	0.483321		High	High	High	High	0	1.573e-12	7.91	18.485	18.49	18.48	18.485	0.005	0.00027049	18.435	18.26	18.48	18.3917	0.116225	0.00631946
High	LSQRFPKAEFAEVSKLVTDLTK		5.5524e-10	0	1	1	3	P02768	3	2507.39	0	17990398	18123866	24486204	20200156	3.71243e+06	0.183782	17990398	2.29217e+07	2.40596e+07	2.16572e+07	3.22613e+06	0.148963		High	High	High	High	0	3.403e-12	9.59	17.12	17.13	17.1	17.1167	0.0152753	0.00089242	17.1	17	17.1	17.0667	0.057735	0.00338291
High	AQPVQVAEGSEPDGFWEALGGKAAYR		5.63787e-10	0	1	1	3	P06396	1	2733.33	0	3.5793e+06	2.51229e+06	2819846	2970477	549220	0.184893	3.5793e+06	3.17735e+06	2.77072e+06	3.17579e+06	404291	0.127304		High	High	High	High	0	2.682e-12	7.05	23.85	23.83	23.73	23.8033	0.064291	0.00270092	23.92	23.45	23.73	23.7	0.236432	0.00997603
High	SGQSEDRQPVPGQQMTLKIEGDHGAR		5.96267e-10	0	1	1	10	P01024	2	2821.36	0	65636503	47093787	5.29236e+07	5.5218e+07	9.48188e+06	0.171717	65636503	5.95605e+07	5.20016e+07	5.90662e+07	6.83089e+06	0.115648		High	High	High	High	0	2.265e-09	8.35	18.53	18.54	18.53	18.5333	0.0057735	0.00031152	18.48	18.31	18.53	18.44	0.115326	0.0062541
High	LAIPEGKQVFLYPEKDEPTYILNIKR		6.24229e-10	0	1	1	2	P04114	3	3074.69	0	1.74766e+06	1.69123e+06	1.90287e+06	1.78059e+06	109593	0.0615489	1.74766e+06	2.13894e+06	1.86972e+06	1.91877e+06	200197	0.104336		Peak Found	High	High	High	0	6.132e-13	7.74		18.41	18.41					18.19	18.41
High	LGPHAGDVEGHLSFLEKDLR		6.33838e-10	0	1	1	9	P06727	1	2190.13	0	38874690	2.50493e+07	44566048	3.61633e+07	1.00369e+07	0.277544	38874690	3.16804e+07	4.37896e+07	3.81149e+07	6.09026e+06	0.159787		High	High	High	High	0	1.106e-12	8.78	17.03	17.0367	17.03	17.0322	0.003849	0.000225984	17.0133	16.9233	17.03	16.9889	0.0573811	0.00337757
High	KYTYNYEAESSSGVPGTADSR		6.73776e-10	0	1	1	9	P04114	1	2282.02	0	3.06978e+07	2.59106e+07	2.80734e+07	2.82273e+07	2.39735e+06	0.0849301	3.06978e+07	3.27697e+07	2.75842e+07	3.03506e+07	2.6101e+06	0.0859983		High	High	High	High	0	1.131e-12	6.54	22.26	22.25	22.27	22.26	0.01	0.000449236	22.3	21.95	22.27	22.1733	0.193993	0.00874894
High	TAKDALSSVQESQVAQQAR		7.19887e-10	0	1	1	11	P02656	1	2017.03	0	158328355	130328759	144561028	1.44406e+08	1.40004e+07	0.0969519	158328355	1.6483e+08	1.42042e+08	1.55067e+08	1.17385e+07	0.0756997		High	High	High	High	0	9.056e-13	6.91	21.84	21.83	21.83	21.8333	0.0057735	0.000264435	21.87	21.5433	21.83	21.7478	0.17818	0.00819303
High	STQDTVIALDALSAYWIASHTTEER		7.93015e-10	0	2	2	23	P0C0L4; P0C0L5	0	2778.36	0	1.06567e+06	979040	794236	946316	138646	0.146511	1.06567e+06	1.23821e+06	780398	1.02809e+06	231209	0.224891	Shared	High	High	High	High	0	8.647e-12	6.45	32.6112	31.865	29.91	31.4621	1.39497	0.0443382	33.07	31.305	29.91	31.4283	1.58361	0.0503878
High	MLEEIMKYEASILTHDSSIR		8.01133e-10	0	1	1	4	P02679	1	2366.17	0	7.02102e+06	5119502	5.54916e+06	5.89656e+06	997224	0.16912	7.02102e+06	6.47475e+06	5.45248e+06	6.31608e+06	796216	0.126062		High	High	High	High	0	8.474e-13	7	19.74	19.73	19.69	19.72	0.0264575	0.00134166	19.73	19.49	19.69	19.6367	0.128582	0.00654806
High	GGSTSYGTGSETESPRNPSSAGSWNSGSSGPGSTGNR		8.13465e-10	0	1	1	3	P02671	1	3517.51	0	2.54618e+06	2338497	2645018	2.5099e+06	156448	0.0623325	2.54618e+06	2.95755e+06	2.59894e+06	2.70089e+06	223835	0.0828745		High	High	High	High	0	7.823e-12	7.95	24.62	24.61	24.62	24.6167	0.0057735	0.000234536	24.69	24.19	24.62	24.5	0.27074	0.0110506
High	LESEETMVLEAHDAQGDVPVTVTVHDFPGKK		8.64721e-10	0	1	1	9	P01024	1	3378.65	0	41297699	29512056	33763810	34857855	5.9685e+06	0.171224	41297699	3.73245e+07	3.31756e+07	3.72659e+07	4.06139e+06	0.108984		High	High	High	High	0	9.327e-13	7.11	20.35	20.3433	20.3533	20.3489	0.00509175	0.000250223	20.36	20.1033	20.3533	20.2722	0.1463	0.00721677
High	YFKPGMPFDLMVFVTNPDGSPAYRVPVAVQGEDTVQSLTQGDGVAK		8.87019e-10	0	1	1	18	P01024	1	4928.43	0	14956765	1.48622e+07	1.39244e+07	14581130	570709	0.0391402	14956765	1.87966e+07	1.36818e+07	1.58117e+07	2.66242e+06	0.168383		High	High	High	High	0	1.757e-10	9.78	40.74	40.81	41.07	40.8733	0.173877	0.00425405	41.5667	40.41	41.07	41.0156	0.580252	0.0141471
High	NTEILTGSWSDQTYPEGTQAIYK		9.05272e-10	0	1	1	21	P08603	0	2602.23	0	1.72155e+07	1.92266e+07	2.21477e+07	1.95299e+07	2.48005e+06	0.126987	1.72155e+07	2.43163e+07	2.17618e+07	2.10979e+07	3.59667e+06	0.170476		High	High	High	High	0	9.911e-13	5.52	29.63	29.56	29.49	29.56	0.07	0.00236806	29.85	28.8433	29.49	29.3944	0.510091	0.0173533
High	SELTQQLNALFQDKLGEVNTYAGDLQKK		1.03869e-09	0	1	1	9	P06727	2	3151.63	0	4.59458e+06	4.17074e+06	5261942	4.67575e+06	550111	0.117652	4.59458e+06	5.27483e+06	5.17027e+06	5.01322e+06	366305	0.0730678		High	High	High	High	0	5.663e-12	8.06	22.44	22.02	21.98	22.1467	0.25482	0.011506	22.49	21.73	21.98	22.0667	0.387341	0.0175532
High	HQGVMVGMGQKDSYVGDEAQSKR	1xOxidation [M5]	1.06548e-09	0	1	6	2	P60709	2	2523.17	0	3.08166e+06	2699691	2.94084e+06	2.9074e+06	193170	0.0664408	3.08166e+06	3.41436e+06	2.8896e+06	3.12854e+06	265502	0.0848644		High	Peak Found	High	High	0	1.219e-12	9.81	17.2	17.2					17.18	17.08
High	QKDVDKEFYLFPTVFDENESLLLEDNIR		1.08188e-09	0	1	1	3	P00450	2	3416.69	0	843555						843555							High	High	High	High	0	1.24e-12	7.33	42.01						42.39
High	VVQGKEPAHLMSLFGGKPMIIYK		1.12114e-09	0	1	1	8	P06396	1	2543.39	0	4.08512e+07	30490696	70435818	4.72592e+07	2.07292e+07	0.438628	4.08512e+07	3.85623e+07	6.92087e+07	4.95407e+07	1.70714e+07	0.344593		High	High	High	High	0	9.148e-12	9.31	16.5767	16.5767	16.57	16.5744	0.003849	0.000232225	16.5467	16.4767	16.57	16.5311	0.0485722	0.00293823
High	TFKDLHFLEELQLGHNR		1.18573e-09	0	1	1	6	P35858	1	2097.09	0	7.82002e+06	1.05074e+07	1.87881e+07	1.23718e+07	5.71678e+06	0.462081	7.82002e+06	1.32889e+07	1.84607e+07	1.31899e+07	5.32104e+06	0.403419		High	High	High	High	0	1.411e-11	6.97	16.47	16.47	16.47	16.47	0	0	16.44	16.37	16.47	16.4267	0.051316	0.00312395
High	FLQEQGHRAEATTLHVAPQGTAMAVSTFR		1.25404e-09	0	1	1	2	P07360	1	3154.59	0	3.43961e+06	3.86384e+06	2.03827e+06	3.11391e+06	955374	0.306809	3.43961e+06	4.88668e+06	2.00276e+06	3.44302e+06	1.44196e+06	0.418809		High	High	Peak Found	High	0	4.056e-11	9	18.19	18.19					18.14	17.98
High	EVDLKDYEDQQKQLEQVIAK		1.26688e-09	0	1	1	16	P02671	2	2419.24	0	318458865	254286552	278492482	2.83746e+08	3.24071e+07	0.114212	318458865	3.21602e+08	2.7364e+08	3.04567e+08	2.68293e+07	0.0880898		High	High	High	High	0	1.662e-12	8.34	21.6157	21.595	21.528	21.5796	0.0458474	0.00212457	21.6457	21.32	21.528	21.4979	0.16493	0.00767189
High	QVREPGQDLVVLPLSITTDFIPSFR		1.29294e-09	0	1	1	36	P01024	1	2827.54	0	8.83874e+06	6.32035e+06	23876930	1.3012e+07	9.49318e+06	0.729571	8.83874e+06	7.99349e+06	2.34609e+07	1.34311e+07	8.69641e+06	0.647485		High	High	High	High	0	3.267e-12	7.8	29.064	28.07	26.71	27.948	1.18173	0.0422833	29.2675	27.45	26.71	27.8092	1.31604	0.0473238
High	LREQLGPVTQEFWDNLEKETEGLRQEMSK		1.30618e-09	0	1	1	141	P02647	3	3490.73	0	6.12784e+06	3.91962e+06	7.63903e+06	5.8955e+06	1.87056e+06	0.317286	6.12784e+06	4.95723e+06	7.50594e+06	6.197e+06	1.27576e+06	0.205867		High	High	High	High	0	4.695e-11	8.46	34.7979	33.1933	29.1559	32.3824	2.90712	0.0897748	35.8226	32.8689	29.1559	32.6158	3.34056	0.102422
High	VTASDPLDTLGSEGALSPGGVASLLR		1.32628e-09	0	2	2	91	P0C0L4; P0C0L5	0	2483.3	0	6.12794e+06	3.68996e+06	4.46501e+06	4.76097e+06	1.24565e+06	0.261637	6.12794e+06	4.66677e+06	4.38721e+06	5.06064e+06	934819	0.184723	Shared	High	High	High	High	0	9.124e-10	7.06	38.5008	37.8347	37.8428	38.0594	0.382248	0.0100435	40.4088	38.7829	37.8428	39.0115	1.29821	0.0332776
High	YHFEALADTGISSEFYDNANDLLSK		1.40269e-09	0	1	1	5	P07357	0	2820.3	0	1.23295e+06	2.00571e+06	2.25121e+06	1.82996e+06	531398	0.290389	1.23295e+06	2.53667e+06	2.21199e+06	1.99387e+06	678679	0.340383		High	High	High	High	0	6.074e-12	8.41	41.73	41.69	41.65	41.69	0.04	0.000959463	42.16	41.05	41.65	41.62	0.555608	0.0133495
High	SLAPYAQDTQEKLNHQLEGLTFQMK		1.57698e-09	0	1	1	9	P06727	1	2890.44	0	109623830	67936462	89317710	88959334	2.0846e+07	0.234332	109623830	8.59207e+07	8.77616e+07	9.44354e+07	1.31857e+07	0.139627		High	High	High	High	0	7.709e-09	8.62		19.95	20.07					19.71	20.07
High	RVEPYGENFNKALVQQMEQLRQK		1.75495e-09	0	1	1	3	P06727	3	2805.45	0		1.38798e+06	1.53963e+06					1.75541e+06	1.51281e+06					High	High	High	High	0	1.122e-11	7.94		17.04	17.04					16.92	17.04
High	GSESGIFTNTKESSSHHPGIAEFPSR		1.8094e-09	0	1	1	7	P02671	1	2759.3	0	48191286	4.15787e+07	5.668e+07	4.88167e+07	7.57003e+06	0.155071	48191286	5.25855e+07	5.56925e+07	5.21564e+07	3.76895e+06	0.0722625		High	High	High	High	0	1.149e-10	8.14	17.45	17.44	17.4	17.43	0.0264575	0.00151793	17.4233	17.29	17.4	17.3711	0.0712065	0.00409914
High	SYRLHEAFSPVSYQHDLALLR		1.86553e-09	0	1	1	3	P00748	1	2502.29	0	5608160	7446549	9934382	7.66303e+06	2.17122e+06	0.283337	5608160	9.41781e+06	9.7613e+06	8.26243e+06	2.30507e+06	0.278982		High	High	High	High	0	2.5e-12	7.96	16.66	16.66	16.66	16.66	0	0	16.63	16.56	16.66	16.6167	0.051316	0.00308823
High	AIQLTYNPDESSKPNMIDAATLK		1.95302e-09	0	1	1	23	P02679	0	2520.27	0	3.89526e+08	2.90879e+08	3.55237e+08	3.45214e+08	5.00814e+07	0.145073	3.89526e+08	3.67881e+08	3.49048e+08	3.68818e+08	2.0255e+07	0.0549188		High	High	High	High	0	2.637e-12	6.03	23.44	23.39	23.44	23.4233	0.0288675	0.00123243	23.51	23.04	23.44	23.33	0.253574	0.010869
High	MKGLIDEVNQDFTNRINK	1xOxidation [M1]	2.09733e-09	0	1	1	6	P02671	2	2151.09	0	2.28781e+07	19817322	20515757	2.10704e+07	1.60401e+06	0.0761261	2.28781e+07	2.50634e+07	2.01583e+07	2.26999e+07	2.45739e+06	0.108255		High	High	High	High	0	6.329e-12	8.77	18.79	18.79	18.79	18.79	0	0	18.74	18.56	18.79	18.6967	0.120968	0.00647005
High	QSNNKYAASSYLSLTPEQWK		2.2638e-09	0	2	6	9	B9A064; P0DOY2	1	2315.13	0	70960600	6.04055e+07	6.36826e+07	6.50162e+07	5.40245e+06	0.0830939	70960600	7.63961e+07	6.25731e+07	6.99766e+07	6.96385e+06	0.0995168	Shared	High	High	High	High	0	2.977e-11	6.61	20.93	20.93	20.92	20.9267	0.0057735	0.000275892	20.95	20.67	20.92	20.8467	0.153731	0.00737439
High	DLATVYVDVLKDSGRDYVSQFEGSALGK		2.28697e-09	0	1	1	209	P02647	2	3032.52	0	5.78592e+07	4.00075e+07	3.76257e+07	4.51641e+07	1.10586e+07	0.244853	5.78592e+07	5.05983e+07	3.69701e+07	4.84759e+07	1.0605e+07	0.218769		High	High	High	High	0	3.132e-11	8.15	38.268	37.3328	36.29	37.2969	0.989506	0.0265305	39.9695	37.9186	36.29	38.0593	1.84377	0.0484447
High	KYNSQNQSNNQFVLYR		2.40644e-09	0	1	1	9	P01042	1	2002.97	0	2.57592e+07	23328044	2.57926e+07	2.496e+07	1.41337e+06	0.0566257	2.57592e+07	2.95035e+07	2.53432e+07	2.68686e+07	2.2913e+06	0.0852779		High	High	High	High	0	6.33e-12	6.79	19.7433	19.75	19.74	19.7444	0.00509175	0.000257883	19.73	19.51	19.74	19.66	0.13	0.00661241
High	NKYGMVAQVTQTLKLEDTPK		2.4811e-09	0	1	1	5	P04114	2	2264.2	0	9107014	6321264	7.8907e+06	7.77299e+06	1.3966e+06	0.179673	9107014	7.99464e+06	7.75323e+06	8.28496e+06	722079	0.0871553		High	High	High	High	0	3.581e-12	7.89	18.625	18.62	18.615	18.62	0.005	0.000268528	18.57	18.39	18.615	18.525	0.119059	0.00642693
High	VPFDAATLHTSTAMAAQHGMDDDGTGQK		2.49376e-09	0	1	1	3	P06396	0	2873.28	0	6.67951e+06	4.40741e+06	6.30542e+06	5.79744e+06	1.21825e+06	0.210136	6.67951e+06	5.57414e+06	6.19556e+06	6.14974e+06	554106	0.0901024		High	High	High	High	0	1.243e-11	7.86	21.41	21.43	21.43	21.4233	0.011547	0.000538992	21.44	21.16	21.43	21.3433	0.15885	0.00744261
High	TQFNNNEYSQDLDAYNTKDKIGVELTGR		2.67803e-09	0	1	1	1	P04114	2	3233.53	0	2243072	1.88554e+06	1.57823e+06	1.90228e+06	332735	0.174914	2243072	2.38469e+06	1.55074e+06	2.0595e+06	446255	0.216681		Peak Found	High	Peak Found	High	0	3.957e-12	5.98		21.89						21.6
High	TTGIVMDSGDGVTHTVPIYEGYALPHAILR		2.6917e-09	0	1	2	3	P60709	0	3183.61	0	6036503	4958823	6187254	5.72753e+06	669970	0.116974	6036503	6.27153e+06	6.07946e+06	6.12916e+06	125151	0.020419		High	High	High	High	0	6.483e-11	7.44	21.59	21.61	21.61	21.6033	0.011547	0.000534501	21.62	21.33	21.61	21.52	0.164621	0.00764966
High	IHSGSFQSQVELSNDQEKAHLDIAGSLEGHLR		2.83231e-09	0	1	1	4	P04114	1	3502.73	0	12423822	9567812	1.3501e+07	1.18309e+07	2.03255e+06	0.1718	12423822	1.21006e+07	1.32658e+07	1.25968e+07	601544	0.0477539		High	High	High	High	0	1.94e-11	10.03	17.61	17.6	17.645	17.6183	0.0236291	0.00134116	17.58	17.44	17.645	17.555	0.104762	0.00596762
High	AIQLTYNPDESSKPNMIDAATLKSR		3.05712e-09	0	1	1	5	P02679	1	2763.4	0	14280943	1.09277e+07	1.2608e+07	1.26055e+07	1.67662e+06	0.133007	14280943	1.38205e+07	1.23883e+07	1.34966e+07	987027	0.0731316		High	High	High	High	0	4.071e-09	6.69	20.72	20.72	20.73	20.7233	0.0057735	0.000278599	20.74	20.47	20.73	20.6467	0.15308	0.00741425
High	LREQLGPVTQEFWDNLEKETEGLR		3.07273e-09	0	1	1	43	P02647	2	2887.46	0	2.51845e+06	2.00082e+06	2.57526e+06	2.36484e+06	316531	0.133848	2.51845e+06	2.53048e+06	2.5304e+06	2.52644e+06	6925.06	0.00274103		High	High	High	High	0	4.708e-12	7.71	31.7562	30.7436	28.6643	30.388	1.57632	0.0518731	32.1152	30.0943	28.6643	30.2913	1.73389	0.0572405
High	LAEYHAKATEHLSTLSEK		3.5256e-09	0	1	1	10	P02647	1	2028.04	0	2.69468e+07	2.69929e+07	43274880	3.24049e+07	9.41374e+06	0.290504	2.69468e+07	3.41385e+07	4.25209e+07	3.45354e+07	7.79463e+06	0.2257		High	High	High	High	0	8.805e-12	8.23	16.19	16.1967	16.2	16.1956	0.00509175	0.000314392	16.145	16.09	16.2	16.145	0.055	0.00340663
High	VDFTLSSERDFALLSLQVPLKDAK		3.5256e-09	0	2	2	4	P0C0L4; P0C0L5	2	2692.46	0	7975461	5.6367e+06	8.02562e+06	7.21259e+06	1.36499e+06	0.189251	7975461	7.12886e+06	7.88579e+06	7.66337e+06	465066	0.0606869	Shared	High	High	High	High	0	5.636e-12	7.45	21.6	21.55	21.435	21.5283	0.0846069	0.00393003	21.63	21.28	21.435	21.4483	0.175381	0.00817688
High	QVGSGVTTDQVQAEAKESGPTTYK		3.57987e-09	0	1	1	3	P01871	1	2481.21	0	2.93907e+06	2.95427e+06	2.92077e+06	2.93804e+06	16770.5	0.00570807	2.93907e+06	3.73633e+06	2.86989e+06	3.18176e+06	481512	0.151335		High	High	High	High	0	1.278e-11	7.62	23.22	23.23	23.23	23.2267	0.0057735	0.000248572	23.29	22.88	23.23	23.1333	0.221435	0.00957211
High	KMLEEIMKYEASILTHDSSIR	1xOxidation [M]	3.63498e-09	0	1	1	4	P02679	2	2510.26	0	5619736	6.22502e+06	8939787	6.92818e+06	1.76819e+06	0.255218	5619736	7.87292e+06	8.78403e+06	7.42556e+06	1.62889e+06	0.219363		High	High	High	High	0	5.838e-12	7.76	17.4	17.37	17.34	17.37	0.03	0.00172712	17.38	17.23	17.34	17.3167	0.0776745	0.00448554
High	ITPGKPYILTVPGHLDEMQLDIQAR		3.74775e-09	0	2	2	8	P0C0L4; P0C0L5	0	2805.5	0	38689658	2.52829e+07	30932425	3.1635e+07	6.73093e+06	0.212768	38689658	3.19759e+07	3.03935e+07	3.36863e+07	4.40464e+06	0.130754	Shared	High	High	High	High	0	5.372e-10	5.93	20.19	20.19	20.19	20.19	0	0	20.2	19.95	20.19	20.1133	0.141539	0.00703708
High	YLDKTEQWSTLPPETKDHAVDLIQK		3.80544e-09	0	2	2	5	P0C0L4; P0C0L5	2	2955.51	0	16917458	16017309	13600405	15511724	1.71535e+06	0.110584	16917458	2.02574e+07	1.33635e+07	1.68461e+07	3.44755e+06	0.204649	Shared	High	High	High	High	0	3.716e-10	6.25	19.32	19.34	19.35	19.3367	0.0152753	0.000789963	19.28	19.1	19.35	19.2433	0.12897	0.00670208
High	HQLYIDETVNSNIPTNLR		4.10749e-09	0	1	1	10	P02675	0	2127.08	0	41453504	3.28074e+07	3.5605e+07	3.6622e+07	4.41187e+06	0.120471	41453504	4.14922e+07	3.49847e+07	3.93101e+07	3.74597e+06	0.0952927		High	High	High	High	0	1.825e-09	7.38	21.4933	21.88	21.5	21.6244	0.221343	0.0102358	21.5233	21.5875	21.5	21.5369	0.0453101	0.00210383
High	RIPIEDGSGEVVLSRK		4.32206e-09	0	1	1	3	P01024	2	1754.98	0	16464317	11547944	11785934	13266065	2.77232e+06	0.208979	16464317	1.46049e+07	1.15806e+07	1.42166e+07	2.46491e+06	0.173382		High	High	High	High	0	2.928e-11	6.63	17.93	17.92	17.97	17.94	0.0264575	0.00147478	17.89	17.74	17.97	17.8667	0.116762	0.00653518
High	HTFMGVVSLGSPSGEVSHPR		4.50176e-09	0	1	1	6	P02765	0	2081.02	0	32754882	27513862	34591811	31620185	3.67287e+06	0.116156	32754882	3.47974e+07	3.39891e+07	3.38471e+07	1.02863e+06	0.0303905		High	High	High	High	0	3.991e-11	7.3	18.01	18.01	18.05	18.0233	0.023094	0.00128134	17.97	17.82	18.05	17.9467	0.116762	0.00650605
High	LGREGVQKEDIPPADLSDQVPDTESETR		4.59439e-09	0	1	1	6	P01024	2	3081.5	0	13842352	11797258	15222268	13620626	1.72324e+06	0.126517	13842352	1.49203e+07	1.49571e+07	1.45732e+07	633219	0.0434508		High	High	High	High	0	7.906e-12	6.16	22.76	22.78	22.76	22.7667	0.011547	0.000507189	22.82	22.45	22.76	22.6767	0.198578	0.00875694
High	KVEGTAFVIFGIQDGEQR		4.78541e-09	0	1	1	5	P01024	1	1994.03	0	1.45125e+07	11679603	13975986	1.33893e+07	1.50478e+06	0.112387	1.45125e+07	1.47715e+07	1.37325e+07	1.43388e+07	540812	0.0377167		High	High	High	High	0	8.286e-12	6.05	21.6633	21.68	21.67	21.6711	0.0083887	0.000387092	21.6933	21.4	21.67	21.5878	0.163038	0.00755234
High	IHILPSMNPDGYEVAAAQGPNKPGYLVGR		4.95906e-09	0	1	1	2	P15169	0	3064.57	0	3560726	2.5945e+06	3.22473e+06	3.12665e+06	490525	0.156885	3560726	3.28132e+06	3.16855e+06	3.33687e+06	201902	0.0605064		High	Peak Found	High	High	0	8.704e-12	8.62	20.34		20.34				20.35		20.34
High	TMQALPYSTVGNSNNYLHLSVLR	1xOxidation [M2]	4.95906e-09	0	1	1	3	P01024	0	2594.3	0	4.9942e+06	7642753	6088437	6.2418e+06	1.33092e+06	0.213227	4.9942e+06	9.66596e+06	5.98236e+06	6.88084e+06	2.46207e+06	0.357815		High	High	High	High	0	8.676e-12	7.06	21.89	21.85	21.87	21.87	0.02	0.000914495	21.92	21.57	21.87	21.7867	0.189297	0.00868866
High	ILLQGTPVAQMTEDAVDAERLK		5.24476e-09	0	1	1	15	P01024	1	2398.26	0	200522870	1.72245e+08	1.96112e+08	1.89627e+08	1.52135e+07	0.0802288	200522870	2.17842e+08	1.92695e+08	2.03687e+08	1.28686e+07	0.0631783		High	High	High	High	0	3.199e-11	8.29	24.05	23.87	24.07	23.9967	0.110151	0.00459028	24.12	23.49	24.07	23.8933	0.35019	0.0146564
High	NNLELSTPLKIETISHEDLQR		5.27153e-09	0	1	1	2	P07225	1	2450.29	0	4.08175e+06	3.09546e+06	3.50447e+06	3.56056e+06	495535	0.139173	4.08175e+06	3.91489e+06	3.44341e+06	3.81335e+06	331063	0.0868167		High	Peak Found	High	High	0	9.416e-12	7.38	19.94		19.95				19.94		19.95
High	KGGETSEMYLIQPDSSVKPYR		5.71899e-09	0	1	1	15	P02675	1	2385.18	0	280739600	2.02001e+08	2.12566e+08	2.31769e+08	4.27376e+07	0.184397	280739600	2.55475e+08	2.08863e+08	2.48359e+08	3.64629e+07	0.146815		High	High	High	High	0	3.032e-11	6.7	19.4	19.34	19.4	19.38	0.034641	0.00178746	19.37	19.1	19.4	19.29	0.165227	0.00856543
High	QKPDGVFQEDAPVIHQEMIGGLR		6.11038e-09	0	1	1	9	P01024	0	2564.29	0	30714787	20527550	21985078	2.44091e+07	5.50926e+06	0.225705	30714787	2.59616e+07	2.1602e+07	2.60928e+07	4.55779e+06	0.174676		High	High	High	High	0	1.138e-11	7.33	20.31	20.3	20.31	20.3067	0.0057735	0.000284316	20.32	20.06	20.31	20.23	0.147309	0.00728172
High	MKGLIDEVNQDFTNRINK		6.26795e-09	0	1	1	9	P02671	2	2135.09	0	1.9077e+08	115631008	136628696	1.47677e+08	3.87686e+07	0.262524	1.9077e+08	1.46241e+08	1.34248e+08	1.57086e+08	2.97806e+07	0.189581		High	High	High	High	0	1.445e-10	7.63	18.825	18.82	18.815	18.82	0.005	0.000265675	18.775	18.58	18.815	18.7233	0.125731	0.00671521
High	QLNLKLLDNWDSVTSTFSK		6.26795e-09	0	1	1	53	P02647	1	2209.15	0	1.3058e+08	9.37805e+07	1.19414e+08	1.14591e+08	1.88678e+07	0.164653	1.3058e+08	1.18606e+08	1.17334e+08	1.22173e+08	7.30819e+06	0.0598182		High	High	High	High	0	1.171e-11	6.4	34.1522	35.3083	33.9675	34.476	0.726699	0.0210784	35.5194	36.0517	34.2024	35.2578	0.952011	0.0270014
High	HLYVLEFSDHPGIHEPLEPEVK		6.33211e-09	0	1	1	1	P15169	0	2585.3	0	3.49507e+06	1.28646e+06	3.63179e+06	2.80444e+06	1.31638e+06	0.469393	3.49507e+06	1.62702e+06	3.56852e+06	2.89687e+06	1.10034e+06	0.379836		Peak Found	Peak Found	High	High	0	1.192e-11	7.16			17.38						17.38
High	EVDLKDYEDQQKQLEQVIAKDLLPSR		6.59538e-09	0	1	1	37	P02671	3	3100.62	0	5.02312e+06	5.96855e+06	5.60805e+06	5.53324e+06	477130	0.0862298	5.02312e+06	7.54855e+06	5.51034e+06	6.02734e+06	1.33974e+06	0.222278		High	High	High	High	0	3.242e-11	8.83	27.9126	26.6937	25.24	26.6155	1.33803	0.0502728	28.0779	26.1638	25.24	26.4939	1.44746	0.0546339
High	ATKEQLKAVMDDFAAFVEK		6.7311e-09	0	1	1	9	P02768	2	2141.09	0	2.09911e+07	1.57621e+07	17202420	17985185	2.70097e+06	0.150177	2.09911e+07	1.99346e+07	1.69027e+07	1.92761e+07	2.12224e+06	0.110097		High	High	High	High	0	4.195e-10	6.94	19.1533	19.1067	19.03	19.0967	0.0622718	0.00326087	19.1133	18.8667	19.03	19.0033	0.125477	0.00660289
High	QRPPDLDTSSNAVDLLFFTDESGDSRGWK		7.33973e-09	0	1	1	10	P00736	1	3253.54	0	491386	538565	276787	435579	139527	0.320325	491386	681135	271965	481495	204764	0.425268		High	High	High	High	0	5.169e-11	8.27	41.4	41.25	40.5871	41.079	0.432554	0.0105298	41.92	40.68	40.5871	41.0624	0.74417	0.0181229
High	ASAGLLGAHAAAITAYALTLTK		7.529e-09	0	2	2	3	P0C0L4; P0C0L5	0	2085.17	0	13536927	12702891	16209875	1.41499e+07	1.83208e+06	0.129477	13536927	1.60656e+07	1.59275e+07	1.51767e+07	1.42174e+06	0.0936793	Shared	High	High	High	High	0	1.484e-11	8.54	21.08	21.07	21.06	21.07	0.01	0.000474608	21.1	20.81	21.06	20.99	0.157162	0.00748749
High	VKDLATVYVDVLKDSGR		7.88207e-09	0	1	1	12	P02647	2	1878.03	0	139224885	107167408	124838381	123743558	1.60568e+07	0.129758	139224885	1.35537e+08	1.22663e+08	1.32475e+08	8.69495e+06	0.0656346		High	High	High	High	0	1.241e-10	7.21	19.17	19.16	19.1675	19.1658	0.00520416	0.000271533	19.13	18.92	19.1675	19.0725	0.133393	0.00699401
High	VQWKVDNALQSGNSQESVTEQDSK		7.92231e-09	0	1	1	3	P01834	1	2677.27	0	7.96018e+06	6.06717e+06	7185984	7.07111e+06	951723	0.134593	7.96018e+06	7.67328e+06	7.06079e+06	7.56475e+06	459416	0.0607311		High	High	High	High	0	3.464e-10	7.3	23.83	23.83	23.83	23.83	0	0	23.9	23.45	23.83	23.7267	0.242143	0.0102055
High	AQPVQVAEGSEPDGFWEALGGK		8.08533e-09	0	1	1	57	P06396	0	2272.09	0	1.45764e+07	9.85486e+06	1.67316e+07	1.3721e+07	3.51729e+06	0.256344	1.45764e+07	1.24637e+07	1.64401e+07	1.44934e+07	1.98954e+06	0.137272		High	High	High	High	0	3.179e-10	6.41	33.8878	33.9582	33.6406	33.8289	0.166817	0.00493119	34.6178	33.8171	33.6406	34.0251	0.520767	0.0153054
High	YFKPGMPFDLMVFVTNPDGSPAYRVPVAVQGEDTVQSLTQGDGVAK	1xOxidation [M]	8.55113e-09	0	1	1	10	P01024	1	4944.42	0	1.24531e+06	1.16926e+06	943356	1.11931e+06	157052	0.140312	1.24531e+06	1.47879e+06	926920	1.21701e+06	277023	0.227626		High	High	High	High	0	1.284e-09	7.13	41.26	41.232	41.2957	41.2626	0.0319349	0.000773943	41.83	40.666	41.2957	41.2639	0.582652	0.0141201
High	VPSYTLILPSLELPVLHVPR		9.61361e-09	0	1	1	3	P04114	0	2243.32	0	3.06834e+06	2.10171e+06	2.84171e+06	2.67058e+06	505526	0.189294	3.06834e+06	2.65808e+06	2.7922e+06	2.83954e+06	209188	0.0736696		High	High	High	High	0	6.488e-11	7.2	22.23	22.22	22.22	22.2233	0.0057735	0.000259795	22.28	21.92	22.22	22.14	0.192873	0.00871152
High	WVQTLSEQVQEELLSSQVTQELR		1.03767e-08	0	1	1	9	P02649	0	2730.39	0	3120754	2.6001e+06	1526325	2.41573e+06	813048	0.336564	3120754	3.2884e+06	1.49973e+06	2.6363e+06	987856	0.374714		High	High	High	High	0	6.407e-11	7.67	41.3	41.28	41.19	41.2567	0.0585947	0.00142025	41.85	40.7	41.19	41.2467	0.57709	0.0139912
High	KNPREDYLDVYVFGVGPLVNQVNINALASK		1.09745e-08	0	1	2	2	B4E1Z4	2	3332.76	0	3.08492e+06	1.47815e+06	2417975	2.32702e+06	807238	0.346898	3.08492e+06	1.86945e+06	2.37585e+06	2.44341e+06	610545	0.249874		High	Peak Found	High	High	0	3.83e-11	7.71	23		22.46				23.06		22.46
High	RHPYFYAPELLFFAKR		1.10868e-08	0	1	1	9	P02768	2	2055.1	0	5.98079e+07	3.61964e+07	113986091	6.99968e+07	3.98832e+07	0.569786	5.98079e+07	4.57784e+07	1.12e+08	7.25288e+07	3.48955e+07	0.481127		High	High	High	High	0	3.123e-11	7.4	15.59	15.59	15.59	15.59	0	0	15.51	15.46	15.59	15.52	0.0655744	0.00422515
High	AGALNSNDAFVLKTPSAAYLWVGTGASEAEK		1.11434e-08	0	1	1	1	P06396	1	3138.57	0	1.09851e+06	1.19635e+06	1.16088e+06	1.15191e+06	49531.4	0.0429992	1.09851e+06	1.51305e+06	1.14066e+06	1.25074e+06	228142	0.182406		High	Peak Found	Peak Found	High	0	2.443e-11	6.16	24.32						24.39
High	TSSFALNLPTLPEVKFPEVDVLTK		1.17854e-08	0	1	1	27	P04114	1	2645.44	0	12361160	12518980	6.22457e+06	1.03682e+07	3.58939e+06	0.346191	12361160	1.5833e+07	6.11612e+06	1.14368e+07	4.92396e+06	0.430538		High	High	High	High	0	6.737e-11	7.57	26.71	26.66	25.858	26.4093	0.478123	0.0181043	26.83	26.13	25.858	26.2727	0.501459	0.0190867
High	LLLFSPSVVHLGVPLSVGVQLQDVPR		1.20279e-08	0	2	2	4	P0C0L4; P0C0L5	0	2769.6	0	4677662	3260056	3.2563e+06	3.73134e+06	819542	0.219637	4677662	4.12306e+06	3.19957e+06	4.0001e+06	746681	0.186666	Shared	High	High	High	High	0	2.691e-11	6.58	23.52	23.51	23.47	23.5	0.0264575	0.00112585	23.59	23.15	23.47	23.4033	0.22745	0.00971869
High	NPSSAGSWNSGSSGPGSTGNR		1.20279e-08	0	1	1	1	P02671	0	1963.85	0	322922	373870	323805	340199	29163.3	0.0857243	322922	472842	318164	371309	87962	0.236897		High	Peak Found	Peak Found	High	0	2.694e-11	5.62	25.84						25.93
High	QGPVNLLSDPEQGVEVTGQYER		1.26562e-08	0	1	1	15	Q14624	0	2415.18	0	4.22475e+06	4.97718e+06	5.42378e+06	4.87524e+06	605985	0.124299	4.22475e+06	6.29475e+06	5.32929e+06	5.28293e+06	1.03578e+06	0.196062		High	High	High	High	0	2.873e-11	6.52	29.49	29.5125	29.496	29.4995	0.0116512	0.000394962	29.704	28.8025	29.496	29.3342	0.472036	0.0160917
High	NNKDSHSLTTNIMEILR		1.2851e-08	0	1	1	15	P02671	1	1986.01	0	169089934	1.29577e+08	139836024	1.46168e+08	2.05031e+07	0.140271	169089934	1.63879e+08	1.374e+08	1.5679e+08	1.69931e+07	0.108381		High	High	High	High	0	2.943e-11	6.59	18.38	18.385	18.39	18.385	0.005	0.000271961	18.33	18.165	18.39	18.295	0.116512	0.00636851
High	NVQFNYPHTSVTDVTQNNFHNYFGGSEIVVAGK		1.33854e-08	0	1	1	2	P19823	0	3683.75	0	3799800		3465251				3799800		3.40488e+06					High	Not Found	High	High	0	3.228e-07	6.64	21.42		21.42				21.44		21.42
High	DSEKLKEEIGKELEELR		1.34537e-08	0	1	1	6	P06727	3	2045.08	0	18063065	1.28027e+07	1.43007e+07	15055472	2.71021e+06	0.180015	18063065	1.61918e+07	1.40515e+07	1.61021e+07	2.00726e+06	0.124658		High	High	High	High	0	9.864e-11	7.48	18.03	18.035	18.07	18.045	0.0217945	0.00120779	17.99	17.84	18.07	17.9667	0.116762	0.00649881
High	NSVDELNNNVEAVSQTSSSSFQYMYLLK		1.41565e-08	0	1	1	18	P02675	0	3167.48	0	2.37688e+06	2.06688e+06	704908	1.71622e+06	889434	0.518251	2.37688e+06	2.61403e+06	692627	1.89451e+06	1.0476e+06	0.552963		High	High	High	High	0	3.319e-11	8.08	40.89	40.85	40.0014	40.5805	0.501869	0.0123672	41.63	40.43	40.0014	40.6871	0.844188	0.0207483
High	EQLGPVTQEFWDNLEKETEGLR		1.47451e-08	0	1	1	3	P02647	1	2618.27	0	736913	1.05764e+06	903879	899478	160410	0.178337	736913	1.33762e+06	888131	987556	312454	0.316391		High	High	High	High	0	8.114e-11	7.16	41.83	41.86	41.85	41.8467	0.0152753	0.000365029	42.24	41.21	41.85	41.7667	0.520032	0.0124509
High	RVEPYGENFNKALVQQMEQLR		1.51253e-08	0	1	1	6	P06727	2	2549.29	0	31284914	2.01035e+07	2.21293e+07	2.45059e+07	5.95752e+06	0.243106	31284914	2.54254e+07	2.17437e+07	2.61513e+07	4.81184e+06	0.184		High	High	High	High	0	1.066e-09	7.29	18.725	18.72	18.72	18.7217	0.00288675	0.000154193	18.67	18.49	18.72	18.6267	0.120968	0.00649436
High	ATGVLYDYVNKYHWEHTGLTLR		1.56742e-08	0	1	1	4	P04114	1	2636.33	0	13016814	15257973	24297184	1.7524e+07	5.97183e+06	0.340781	13016814	1.92971e+07	2.38739e+07	1.87293e+07	5.45076e+06	0.291029		High	High	High	High	0	3.795e-11	7.53	16.85	16.85	16.84	16.8467	0.0057735	0.000342709	16.83	16.74	16.84	16.8033	0.0550757	0.00327767
High	AEATTLHVAPQGTAMAVSTFR		1.57542e-08	0	1	1	3	P07360	0	2159.09	0	5453691	5.48949e+06	6.90624e+06	5.94981e+06	828487	0.139246	5453691	6.94268e+06	6.78592e+06	6.3941e+06	818179	0.127958		High	High	High	High	0	3.807e-11	6.82	21.76	21.74	21.74	21.7467	0.011547	0.000530978	21.79	21.46	21.74	21.6633	0.177858	0.00821008
High	HRHPDEAAFFDTASTGK		1.59154e-08	0	1	1	14	P02671	1	1886.88	0	216146225	2.17556e+08	255574199	2.29759e+08	2.2368e+07	0.0973542	216146225	2.75148e+08	2.51121e+08	2.47472e+08	2.96695e+07	0.11989		High	High	High	High	0	4.173e-11	7.56	16.36	16.35	16.3625	16.3575	0.00661438	0.000404364	16.32	16.25	16.3625	16.3108	0.0568074	0.0034828
High	VLSLAQEQVGGSPEKLQETSNWLLSQQQADGSFQDLSPVIHR		1.68323e-08	0	1	1	1	P0C0L5	1	4620.33	0	3.23471e+06	231154	1.05389e+06	1.50659e+06	1.55211e+06	1.03022	3.23471e+06	292345	1.03553e+06	1.52086e+06	1.53005e+06	1.00604		Peak Found	Peak Found	High	High	0	4.136e-11	7.84			25.52						25.52
High	ILLQGTPVAQMTEDAVDAER		1.77117e-08	0	1	1	38	P01024	0	2157.09	0	5.06506e+07	5.91219e+07	5.97695e+07	5.6514e+07	5.08818e+06	0.0900339	5.06506e+07	7.47728e+07	5.87282e+07	6.13839e+07	1.22784e+07	0.200027		High	High	High	High	0	4.434e-11	5.69	29.395	29.462	29.47	29.4423	0.0411866	0.00139889	29.61	28.752	29.47	29.2773	0.460306	0.0157223
High	TMQALPYSTVGNSNNYLHLSVLR		1.79843e-08	0	1	1	6	P01024	0	2578.31	0	52551428	47357784	58744792	52884668	5.70081e+06	0.107797	52551428	5.98944e+07	5.77213e+07	5.67224e+07	3.77204e+06	0.0665001		High	High	High	High	0	5.543e-11	6.94	21.85	21.83	21.83	21.8367	0.011547	0.00052879	21.88	21.55	21.83	21.7533	0.177858	0.00817611
High	DYAGVFSDAGLTFTSSSGQQTAQR		1.82611e-08	0	1	1	9	P01024	0	2494.15	0	2.06438e+06	863005	2.57104e+06	1.83281e+06	877249	0.478636	2.06438e+06	1.09146e+06	2.52625e+06	1.89403e+06	732405	0.386691		High	High	High	High	0	8.967e-11	6.42	33.68	33.445	34.12	33.7483	0.342649	0.0101531	34.36	33.1825	34.12	33.8875	0.622229	0.0183616
High	TILDDLRAEDHFSVIDFNQNIR		1.90204e-08	0	1	1	32	P19823	1	2631.32	0	1.22541e+07	10438276	7.71176e+06	1.01347e+07	2.28633e+06	0.225594	1.22541e+07	1.32015e+07	7.5774e+06	1.1011e+07	3.01108e+06	0.273461		High	High	High	High	0	4.249e-10	6.5	26.635	26.0217	24.974	25.8769	0.839911	0.032458	26.765	25.5383	24.974	25.7591	0.915684	0.035548
High	RNTEILTGSWSDQTYPEGTQAIYK		1.93132e-08	0	1	1	5	P08603	1	2758.33	0	9150663	5.97786e+06	7.33006e+06	7486194	1.59215e+06	0.212679	9150663	7.56033e+06	7.20235e+06	7.97112e+06	1.03708e+06	0.130105		High	High	High	High	0	1.002e-09	6.72	23.04	23.06	23.05	23.05	0.01	0.000433839	23.1	22.72	23.05	22.9567	0.206478	0.00899427
High	VSEADSSNADWVTKQLNEINYEDHKLK		1.94118e-08	0	1	2	3	B4E1Z4	2	3133.51	0	14346743	9821080	10378311	11515378	2.46781e+06	0.214306	14346743	1.24209e+07	1.01975e+07	1.23217e+07	2.0764e+06	0.168516		High	High	High	High	0	4.978e-11	7.74	19.5	19.49	19.48	19.49	0.01	0.000513084	19.47	19.25	19.48	19.4	0.13	0.00670103
High	KEAGIPEFYDYDVALIK		2.09525e-08	0	1	2	11	B4E1Z4	1	1971.01	0	1.54345e+07	1.07486e+07	1.74213e+07	1.45348e+07	3.42612e+06	0.235718	1.54345e+07	1.3594e+07	1.71178e+07	1.53821e+07	1.76247e+06	0.114579		High	High	High	High	0	5.466e-11	5.73	22.5475	22.51	22.435	22.4975	0.0572822	0.00254616	22.5975	22.2	22.435	22.4108	0.199849	0.00891751
High	VEKFDLVPVPTNLYGDFFTGDAYVILK		2.14928e-08	0	1	1	6	P06396	1	3060.6	0	1.33009e+06	952064	883419	1.05519e+06	240533	0.227951	1.33009e+06	1.2041e+06	868028	1.13407e+06	238859	0.210621		High	High	High	High	0	5.646e-11	6.54	42.04	41.96	41.89	41.9633	0.0750555	0.0017886	42.42	41.32	41.89	41.8767	0.550121	0.0131367
High	ILLQGTPVAQMTEDAVDAERLK	1xOxidation [M11]	2.17128e-08	0	1	1	7	P01024	1	2414.26	0	6063411	7667723	7.63841e+06	7.12318e+06	917906	0.128862	6063411	9.69754e+06	7.50533e+06	7.75543e+06	1.82993e+06	0.235954		High	High	High	High	0	2.51e-10	6.37	23.876	23.868	23.866	23.87	0.0052915	0.00022168	23.94	23.488	23.866	23.7647	0.24244	0.0102017
High	AALGKLPQQANDYLNSFNWER		2.29637e-08	0	1	1	3	P04114	1	2435.21	1	15008069	13607185	14788486	1.44679e+07	753455	0.0520776	15008069	1.72093e+07	1.45308e+07	1.55827e+07	1.42872e+06	0.0916859		High	High	High	High	0	2.516e-10	6.77	21.77	21.74	21.74	21.75	0.0173205	0.000796345	21.8	21.46	21.74	21.6667	0.181475	0.00837579
High	NMATRPYSIHAHGVQTESSTVTPTLPGETLTYVWK		2.35559e-08	0	1	1	1	P00450	0	3872.93	0	4678582	3414371	4755973	4.28298e+06	753228	0.175866	4678582	4.31823e+06	4.67311e+06	4.55664e+06	206488	0.0453159		Peak Found	High	Peak Found	High	0	6.383e-11	6.47		18.58						18.35
High	NVPLPVIAELPPKVSVFVPPR		2.35559e-08	0	1	1	7	P01871	1	2268.35	0	1.18412e+07	7.37723e+06	1.28812e+07	1.06999e+07	2.92412e+06	0.273285	1.18412e+07	9.33014e+06	1.26568e+07	1.1276e+07	1.73385e+06	0.153764		High	High	High	High	0	7.696e-10	5.85	22.49	22.47	22.47	22.4767	0.011547	0.000513733	22.54	22.16	22.47	22.39	0.202237	0.00903249
High	QLGLPGPPDVPDHAAYHPFRR		2.35559e-08	0	1	1	12	Q14624	1	2340.2	0	2.46876e+07	2.15117e+07	44250744	3.015e+07	1.23144e+07	0.408438	2.46876e+07	2.72063e+07	4.34798e+07	3.17912e+07	1.02006e+07	0.320863		High	High	High	High	0	6.349e-11	6.09	17.4	17.3867	17.338	17.3749	0.0326349	0.00187828	17.38	17.2467	17.338	17.3216	0.0681708	0.00393561
High	EPGQDLVVLPLSITTDFIPSFR		2.3797e-08	0	1	1	4	P01024	0	2444.31	0	2.19185e+06	1908043	1.55805e+06	1.88598e+06	317474	0.168334	2.19185e+06	2.41314e+06	1.53091e+06	2.0453e+06	459013	0.224423		High	High	High	High	0	6.429e-11	5.52	41.93	41.9	41.86	41.8967	0.0351188	0.000838225	42.32	41.25	41.86	41.81	0.536749	0.0128378
High	KNWIQYKEGFGHLSPTGTTEFWLGNEK		2.44107e-08	0	1	1	1	P02679	2	3167.56	0	3051299	3.31431e+06	4.36854e+06	3.57805e+06	697100	0.194827	3051299	4.19168e+06	4.29243e+06	3.84513e+06	689324	0.179272		Peak Found	High	Peak Found	High	0	6.655e-11	7.3		17						16.89
High	IEGSNKVPVDPATYGQFYGGDSYIILYNYR		2.5168e-08	0	1	1	18	P06396	1	3399.65	0	873405	799150	940766	871107	70835.7	0.0813168	873405	1.0107e+06	924375	936161	69403.8	0.0741366		High	High	High	High	0	4.062e-09	5.96	32.23	31.39	30.1286	31.2495	1.05773	0.033848	32.63	30.77	30.1286	31.1762	1.29924	0.0416742
High	GISTSAASPAVGTVGMDMDEDDDFSKWNFYYSPQSSPDKK		2.52965e-08	0	1	1	1	P04114	2	4330.91	0	256532	975624	988468	740208	418925	0.565955	256532	1.23389e+06	971246	820557	505805	0.616417		Peak Found	Peak Found	High	High	0	6.957e-11	6.47			41.67						41.67
High	TSAGTRQPQFISRDWHGVPGQVDAAMAGR		2.62144e-08	0	1	1	4	P04004	2	3096.52	0	1.57666e+07	1.08966e+07	1.3149e+07	1.32707e+07	2.43729e+06	0.183659	1.57666e+07	1.37811e+07	1.29199e+07	1.41559e+07	1.45986e+06	0.103128		High	High	High	High	0	1.699e-10	7.06	18.11	18.11	18.13	18.1167	0.011547	0.000637369	18.065	17.91	18.13	18.035	0.113027	0.00626707
High	LTPYADEFKVKIDQTVEELRR		2.74437e-08	0	1	1	6	P06727	3	2550.36	0	39976138	30325780	28266950	3.28563e+07	6.25131e+06	0.190262	39976138	3.83537e+07	2.77745e+07	3.53681e+07	6.62612e+06	0.187347		High	High	High	High	0	7.724e-11	6.22	18.125	18.13	18.15	18.135	0.0132288	0.00072946	18.075	17.925	18.15	18.05	0.114564	0.00634706
High	SEETKENEGFTVTAEGK		2.84396e-08	0	1	1	9	P01024	1	1855.86	0	3.68578e+07	2.62317e+07	3.17224e+07	3.16039e+07	5.31403e+06	0.168145	3.68578e+07	3.31758e+07	3.11697e+07	3.37344e+07	2.8849e+06	0.0855179		High	High	High	High	0	5.963e-10	5.8	21.9633	21.97	21.98	21.9711	0.0083887	0.000381806	22.0033	21.68	21.98	21.8878	0.180319	0.00823833
High	DLYANTVLSGGTTMYPGIADR		2.91729e-08	0	1	2	14	P60709	0	2215.07	0	1.58706e+06	1.47829e+06	1.93243e+06	1.66593e+06	237118	0.142334	1.58706e+06	1.86963e+06	1.89876e+06	1.78515e+06	172170	0.0964457		High	High	High	High	0	2.162e-10	5.94	33.09	32.71	33.14	32.98	0.23516	0.00713037	33.63	32.29	33.14	33.02	0.678012	0.0205334
High	HATKTAKDALSSVQESQVAQQAR		2.97732e-08	0	1	1	3	P02656	2	2454.27	0	9791016	10549751	14275403	1.15387e+07	2.4002e+06	0.208013	9791016	1.33425e+07	1.40267e+07	1.23867e+07	2.27384e+06	0.183571		High	High	High	High	0	8.566e-11	6.77	16.95	16.95	16.96	16.9533	0.0057735	0.000340553	16.93	16.84	16.96	16.91	0.06245	0.00369308
High	AKPALEDLRQGLLPVLESFK		3.03859e-08	0	1	1	15	P02647	1	2224.27	0	479282057	337031760	394546692	4.0362e+08	7.15579e+07	0.17729	479282057	4.26251e+08	3.87673e+08	4.31069e+08	4.59943e+07	0.106698		High	High	High	High	0	8.792e-11	5.95	18.93	18.925	18.91	18.9217	0.0104083	0.000550075	18.886	18.69	18.91	18.8287	0.120687	0.00640974
High	MDYPKQTQVSVLPEGGETPLFKQFFK		3.23005e-08	0	1	1	1	P06396	2	3014.53	0	1.35614e+06	1.36348e+06	618469	1.1127e+06	428028	0.384677	1.35614e+06	1.72442e+06	607694	1.22942e+06	569045	0.462857		High	Peak Found	Peak Found	High	0	9.544e-11	7.58	20.87						20.88
High	RPVKLLSGGNTLHLVSTTK		3.27977e-08	0	1	1	3	P04114	1	2021.19	0	1.63806e+06	879341	1.66892e+06	1.39544e+06	447221	0.320488	1.63806e+06	1.11212e+06	1.63984e+06	1.46334e+06	304166	0.207857		High	High	High	High	0	9.735e-11	7.23	15.55	15.55	15.55	15.55	2.17558e-15	1.39909e-16	15.46	15.42	15.55	15.4767	0.0665833	0.00430217
High	EGFGHLSPTGTTEFWLGNEK		3.29651e-08	0	1	1	11	P02679	0	2207.04	0	150184366	114772877	143158297	1.36039e+08	1.87487e+07	0.137819	150184366	1.45156e+08	1.40664e+08	1.45335e+08	4.76264e+06	0.0327701		High	High	High	High	0	1.127e-09	6.85	21.555	21.58	21.575	21.57	0.0132288	0.000613294	21.58	21.3	21.575	21.485	0.160234	0.00745796
High	ILDDLSPRDQFNLIVFSTEATQWRPSLVPASAENVNK		3.50422e-08	0	1	1	5	Q14624	1	4171.15	0	182996		292838				182996		287736					High	Not Found	High	High	0	1.06e-10	5.55	35.145		30.02				36.3		30.02
High	ATEHLSTLSEKAKPALEDLR		3.54009e-08	0	1	1	10	P02647	1	2209.18	0	53270181	4.00085e+07	67028061	5.34356e+07	1.35106e+07	0.252838	53270181	5.05996e+07	6.58603e+07	5.65767e+07	8.14996e+06	0.144052		High	High	High	High	0	4.193e-09	6.98	16.8	16.8	16.8	16.8	0	0	16.78	16.6933	16.8	16.7578	0.0566993	0.00338346
High	MYYSAVDPTKDIFTGLIGPMK		3.66855e-08	0	1	1	7	P00450	1	2347.17	0	24899937	1.78585e+07	2.28262e+07	2.18615e+07	3.6185e+06	0.165519	24899937	2.2586e+07	2.24285e+07	2.33048e+07	1.38366e+06	0.0593724		High	High	High	High	0	6.119e-10	6.63	23.67	23.67	23.58	23.64	0.0519615	0.00219803	23.74	23.3	23.58	23.54	0.222711	0.00946094
High	TKNSEEFAAAMSRYELK		3.78236e-08	0	1	1	2	P04114	2	1974.96	2	3386420	2868383	7.34927e+06	4.53469e+06	2.45122e+06	0.540548	3386420	3.62771e+06	7.22123e+06	4.74512e+06	2.14776e+06	0.452626		Peak Found	High	High	High	0	1.169e-10	6.97		17.37	17.5					17.23	17.5
High	DLTSLGHNENQQGSFSSQGGSSFSVPIFYSSK		3.82108e-08	0	1	1	2	P13671	0	3392.57	0	479940	424088	578314	494114	78084.1	0.158029	479940	536353	568238	528177	44713.3	0.0846559		High	Peak Found	High	High	0	1.181e-10	5.33	27.53		27.58				27.68		27.58
High	QKLHELQEKLSPLGEEMR		3.95974e-08	0	1	1	6	P02647	2	2165.14	0	14933194	1.87081e+07	21703966	1.84484e+07	3.39285e+06	0.18391	14933194	2.36605e+07	2.13258e+07	1.99732e+07	4.51817e+06	0.226212		High	High	High	High	0	1.756e-10	6.7	16.3	16.305	16.31	16.305	0.005	0.000306654	16.26	16.2	16.31	16.2567	0.0550757	0.00338788
High	TLDPERLGREGVQKEDIPPADLSDQVPDTESETR		4.06185e-08	0	1	1	6	P01024	3	3792.85	0	6.27312e+06	5496993	8895896	6.88867e+06	1.7811e+06	0.258555	6.27312e+06	6.95217e+06	8.74091e+06	7.32207e+06	1.2748e+06	0.174104		High	High	High	High	0	1.28e-10	6.37	22.9233	22.85	22.655	22.8094	0.138688	0.00608027	22.9833	22.52	22.655	22.7194	0.238294	0.0104886
High	ALEILQEEDLIDEDDIPVR		4.16659e-08	0	2	2	2	P0C0L4; P0C0L5	0	2225.12	0	909932	1.0087e+06	845071	921235	82398	0.0894431	909932	1.27573e+06	830348	1.00534e+06	237522	0.236261	Shared	High	Peak Found	High	High	0	1.316e-10	6.01	41.96		41.95				42.35		41.95
High	AEFQDALEKLNMGITDLQGLR		4.18786e-08	0	2	2	31	P0C0L4; P0C0L5	1	2362.21	0	1571720	2.22348e+06	1.85977e+06	1.88499e+06	326610	0.173269	1571720	2.81208e+06	1.82737e+06	2.07039e+06	654919	0.316326	Shared	High	High	High	High	0	3.395e-09	5.53	32.73	31.65	29.36	31.2467	1.72082	0.0550722	33.2	31.06	29.36	31.2067	1.9242	0.0616598
High	DIPTNSPELEETLTHTITK		4.23073e-08	0	1	1	14	P01042	0	2139.08	0	82658651	5.94062e+07	79543226	7.38694e+07	1.2622e+07	0.170869	82658651	7.51323e+07	7.81574e+07	7.86495e+07	3.78722e+06	0.0481531		High	High	High	High	0	1.342e-10	6.69	24.586	24.5825	24.594	24.5875	0.00589491	0.000239752	24.65	24.17	24.594	24.4713	0.26246	0.0107252
High	VIGNMGQTMEQLTPELKSSILK		4.33983e-08	0	1	1	2	P04114	1	2417.28	0	3033217		3.08458e+06				3033217		3.03084e+06					High	Not Found	High	High	0	1.389e-10	7.27	22.29		22.27				22.33		22.27
High	SLAELGGHLDQQVEEFR		4.42913e-08	0	1	1	9	P06727	0	1927.95	0	5.8993e+07	4.34564e+07	6.44156e+07	5.56216e+07	1.08787e+07	0.195584	5.8993e+07	5.49602e+07	6.32933e+07	5.90822e+07	4.16727e+06	0.0705334		High	High	High	High	0	2.218e-10	6.31	21.7567	21.74	21.7433	21.7467	0.00881917	0.000405541	21.7867	21.4567	21.7433	21.6622	0.17933	0.00827847
High	GPEVQLVAHSPWLKDSLSR		4.45174e-08	0	2	2	3	P0C0L4; P0C0L5	1	2119.13	0	11851151	8.19036e+06	8753399	9.5983e+06	1.97123e+06	0.205373	11851151	1.03585e+07	8.60089e+06	1.02702e+07	1.62693e+06	0.158413	Shared	High	High	High	High	0	1.525e-10	7.25	18.6	18.6	18.59	18.5967	0.0057735	0.000310459	18.54	18.37	18.59	18.5	0.115326	0.00623382
High	QFTSSTSYNRGDSTFESK		4.47446e-08	0	1	1	10	P02671	1	2041.91	0	127057855	105171053	1.0173e+08	1.1132e+08	1.37379e+07	0.12341	127057855	1.33012e+08	9.99575e+07	1.20009e+08	1.76186e+07	0.14681		High	High	High	High	0	1.446e-10	6.32	21.4	21.42	21.42	21.4133	0.011547	0.000539244	21.43	21.15	21.42	21.3333	0.15885	0.0074461
High	LIDQYGTHYLQSGSLGGEYR		4.49731e-08	0	1	1	3	P10643	0	2257.09	0	9552970	6.87978e+06	7734643	8.0558e+06	1.36523e+06	0.169471	9552970	8.70101e+06	7.59989e+06	8.61795e+06	979187	0.113622		High	High	High	High	0	1.45e-10	6.59	21.9	21.89	21.9	21.8967	0.0057735	0.00026367	21.93	21.6	21.9	21.81	0.182483	0.00836694
High	IDPSDSYTNYSPSFQGHVTISADK		4.68429e-08	0	1	1	2	A0A0J9YXX1	0	2629.21	0	1.28639e+06	1.21224e+06	1.31383e+06	1.27082e+06	52556.5	0.0413564	1.28639e+06	1.53314e+06	1.29094e+06	1.37016e+06	141168	0.10303		High	High	Peak Found	High	0	4.687e-10	5.75	25.04	25.04					25.11	24.6
High	GRTLEIPGNSDPNMIPDGDFNSYVR		4.7082e-08	0	2	2	9	P0C0L4; P0C0L5	1	2764.3	0	5.56052e+06	7223665	8.13675e+06	6.97365e+06	1.30618e+06	0.187303	5.56052e+06	9.13593e+06	7.99499e+06	7.56381e+06	1.82628e+06	0.24145	Shared	High	High	High	High	0	1.056e-09	5.68	25.34	25.18	24.94	25.1533	0.201329	0.00800407	25.42	24.73	24.94	25.03	0.353695	0.0141308
High	VQEAHLTEDQIFYFPK		4.92899e-08	0	1	1	8	P07360	0	1964.98	0	3.18565e+07	23120672	2.98123e+07	2.82632e+07	4.5693e+06	0.16167	3.18565e+07	2.92412e+07	2.92929e+07	3.01302e+07	1.4952e+06	0.0496247		High	High	High	High	0	1.631e-10	6.35	21.42	21.44	21.43	21.43	0.01	0.000466636	21.44	21.16	21.43	21.3433	0.15885	0.00744261
High	SLAPYAQDTQEKLNHQLEGLTFQMKK		4.97945e-08	0	1	1	6	P06727	2	3018.54	0	43385034	31856306	19443976	31561772	1.19732e+07	0.379359	43385034	4.02894e+07	1.91052e+07	3.42599e+07	1.32153e+07	0.385736		High	High	High	High	0	1.941e-07	7.33		18.07						17.87
High	GVYSSDVFDIFPGTYQTLEMFPR		5.03042e-08	0	1	1	4	P00450	0	2669.26	0	303788	655111	1057776	672225	377285	0.561248	303788	828533	1.03935e+06	723889	378780	0.523257		High	High	High	High	0	1.674e-10	5.98	42.12	42.01	41.97	42.0333	0.0776745	0.00184793	42.49	41.37	41.97	41.9433	0.560476	0.0133627
High	VFDEFKPLVEEPQNLIK		5.23957e-08	0	1	1	14	P02768	0	2045.1	0	221449500	1.59655e+08	232076494	2.04394e+08	3.91075e+07	0.191334	221449500	2.01919e+08	2.28033e+08	2.17134e+08	1.35814e+07	0.0625483		High	High	High	High	0	1.767e-10	5.41	22.04	22.02	22.02	22.0267	0.011547	0.000524228	22.08	21.73	22.02	21.9433	0.187172	0.00852979
High	GGETSEMYLIQPDSSVKPYR		5.40212e-08	0	1	1	14	P02675	0	2257.08	0	77124814	5.68176e+07	7.60894e+07	7.00106e+07	1.14372e+07	0.163364	77124814	7.18585e+07	7.47637e+07	7.45824e+07	2.63784e+06	0.0353681		High	High	High	High	0	9.617e-09	6.48			22.9						22.9
High	QLGLPGPPDVPDHAAYHPFR		5.56971e-08	0	1	1	7	Q14624	0	2184.1	0	3.02424e+07	1.79226e+07	2.03987e+07	2.28546e+07	6.51672e+06	0.285139	3.02424e+07	2.26671e+07	2.00433e+07	2.43176e+07	5.29605e+06	0.217787		High	High	High	High	0	1.907e-10	7.19	19.28	19.28	19.29	19.2833	0.0057735	0.000299404	19.2467	19.04	19.29	19.1922	0.133597	0.00696099
High	EYHTEKLVTSKGDKELR		5.62672e-08	0	1	1	13	P02671	3	2033.07	0	7.25378e+07	68699893	149079321	9.67723e+07	4.53398e+07	0.46852	7.25378e+07	8.68863e+07	1.46482e+08	1.01969e+08	3.92115e+07	0.384545		High	High	High	High	0	1.693e-09	6.62	15.498	15.505	15.4925	15.4985	0.00626498	0.000404232	15.4	15.37	15.4925	15.4208	0.063852	0.00414064
High	GPEEEHLGILGPVIWAEVGDTIR		5.62672e-08	0	1	1	16	P00450	0	2487.29	0	1.02228e+06	841334	629553	831055	196565	0.236524	1.02228e+06	1.06405e+06	618585	901639	246021	0.272859		High	High	High	High	0	1.144e-08	5.27	41.07	41.05	39.68	40.6	0.796806	0.0196258	41.72	40.54	39.7133	40.6578	1.0085	0.0248047
High	MGPTELLIEMEDWKGDKVK		5.77182e-08	0	1	1	10	P02675	2	2219.11	0	263227170	171057924	1.98637e+08	2.10974e+08	4.73069e+07	0.224231	263227170	2.16341e+08	1.95176e+08	2.24915e+08	3.48263e+07	0.154842		High	High	High	High	0	2.004e-10	7.65	19.2	19.18	19.2	19.1933	0.011547	0.000601615	19.16	18.94	19.2	19.1	0.14	0.00732984
High	YIEKIQPSGGTNINEALLR		5.8309e-08	0	1	1	6	P19823	1	2116.14	0	14672332	11187402	14171135	13343623	1.88408e+06	0.141197	14672332	1.4149e+07	1.39242e+07	1.42485e+07	383854	0.0269399		High	High	High	High	0	3.13e-09	6.85	21.23	21.22	21.23	21.2267	0.0057735	0.000271993	21.25	20.96	21.23	21.1467	0.161967	0.00765922
High	QTQVSVLPEGGETPLFKQFFK		6.04249e-08	0	1	1	4	P06396	1	2380.25	0	4.56108e+06	3.32486e+06	4.33361e+06	4.07318e+06	657972	0.161538	4.56108e+06	4.20502e+06	4.2581e+06	4.3414e+06	192090	0.0442461		High	High	High	High	0	1.217e-09	5.87	25.415	21.98	21.98	23.125	1.9832	0.0857599	25.53	21.69	21.98	23.0667	2.13823	0.0926979
High	IASFSQNCDIYPGKDFVQPPTK	1xCarbamidomethyl [C8]	6.07333e-08	0	1	1	3	P01042	1	2512.22	0	3013047	1.92496e+06	2.51887e+06	2.48563e+06	544807	0.219183	3013047	2.43453e+06	2.47499e+06	2.64086e+06	322961	0.122294		High	High	High	High	0	2.129e-10	5.54	22.89	22.9	22.9	22.8967	0.0057735	0.000252155	22.95	22.57	22.9	22.8067	0.206478	0.00905342
High	VLRENADSLQASLRPHADELK		6.1355e-08	0	1	1	8	P06727	1	2362.25	0	3.74537e+07	2.41986e+07	4.35296e+07	3.50606e+07	9.88517e+06	0.281945	3.74537e+07	3.06045e+07	4.27712e+07	3.69431e+07	6.09938e+06	0.165102		High	High	High	High	0	2.553e-08	6.11	17.3567	17.35	17.32	17.3422	0.0195316	0.00112624	17.3367	17.215	17.32	17.2906	0.0659615	0.00381489
High	GQPLSPEKYVTSAPMPEPQAPGR		6.22995e-08	0	1	1	8	P01871	1	2437.22	0	60334168	46384744	63282212	5.6667e+07	9.02591e+06	0.15928	60334168	5.86638e+07	6.21797e+07	6.03926e+07	1.75867e+06	0.0291206		High	High	High	High	0	5.167e-09	6.45	22.86	22.86	22.86	22.86	0	0	22.92	22.53	22.86	22.77	0.21	0.00922266
High	SFEGLGQLEVLTLDHNQLQEVK		6.32585e-08	0	1	1	1	P35858	0	2497.29	0	8.09209e+06	6635141	8727766	7.81833e+06	1.07284e+06	0.137221	8.09209e+06	8.39161e+06	8.57571e+06	8.35314e+06	244092	0.0292216		Peak Found	Peak Found	High	High	0	2.25e-10	6.64			23.32						23.32
High	SGVQMNTNFFHESGLEAHVALKAGK		6.6225e-08	0	1	1	2	P04114	1	2672.32	0	4.02805e+06	5.75578e+06	6.65997e+06	5.48127e+06	1.33726e+06	0.24397	4.02805e+06	7.27947e+06	6.54394e+06	5.95048e+06	1.70501e+06	0.286534		High	Peak Found	High	High	0	2.391e-10	7	17.17		17.15				17.16		17.15
High	VGAIPANALDDGQWSQGLISAAR		6.6563e-08	0	1	1	4	Q9Y490	0	2310.18	0	1.0601e+06	1.02193e+06	1.18669e+06	1.08957e+06	86241.3	0.0791515	1.0601e+06	1.29245e+06	1.16601e+06	1.17286e+06	116326	0.0991819		High	High	High	High	0	1.496e-08	5.07	29.12	29.07	28.955	29.0483	0.0846069	0.00291263	29.32	28.37	28.955	28.8817	0.479227	0.0165928
High	KGGVASGFKHVVPNEVVVQR		6.69028e-08	0	1	1	7	P06396	2	2107.18	0	1.45357e+07	8.90495e+06	2.10821e+07	1.48409e+07	6.09433e+06	0.410644	1.45357e+07	1.12623e+07	2.07148e+07	1.55043e+07	4.80014e+06	0.309601		High	High	High	High	0	2.414e-10	6.97	15.93	15.93	15.945	15.935	0.00866025	0.000543474	15.87	15.815	15.945	15.8767	0.0652559	0.00411018
High	VQPYLDDFQKKWQEEMELYR		6.82795e-08	0	1	1	115	P02647	2	2645.27	0	3.52608e+08	2.15824e+08	2.51397e+08	2.73276e+08	7.09683e+07	0.259694	3.52608e+08	2.72957e+08	2.47017e+08	2.90861e+08	5.50251e+07	0.18918		High	High	High	High	0	2.08e-08	6.15	23.6305	22.792	22.2836	22.902	0.680123	0.0296971	23.6984	22.468	22.2836	22.8167	0.769121	0.0337087
High	STAAMSTYTGIFTDQVLSVLKGEE		6.89784e-08	0	1	2	2	K7ER74	1	2548.25	0		1.31187e+06	1294221					1.65915e+06	1.27167e+06					Not Found	High	High	High	0	4.766e-10	6.17		41.85	41.82					41.2	41.82
High	IPIEDGSGEVVLSRK		6.93305e-08	0	1	1	6	P01024	1	1598.87	0	2.72461e+07	1.90689e+07	2.08998e+07	2.24049e+07	4.29136e+06	0.191536	2.72461e+07	2.41168e+07	2.05357e+07	2.39662e+07	3.35774e+06	0.140103		High	High	High	High	0	5.495e-09	5.75	21	21.01	21.01	21.0067	0.0057735	0.000274841	21.02	20.76	21.01	20.93	0.147309	0.00703818
High	VDNALQSGNSQESVTEQDSK		6.96845e-08	0	1	1	11	P01834	0	2135.97	0	2.85234e+06	3.0106e+06	3.25308e+06	3.03868e+06	201841	0.066424	2.85234e+06	3.80757e+06	3.19641e+06	3.28544e+06	483798	0.147255		High	High	High	High	0	1.948e-07	5.64	29.725	29.6967	29.79	29.7372	0.047852	0.00160916	29.945	28.98	29.79	29.5717	0.518226	0.0175244
High	ETEGLRQEMSKDLEEVKAK		7.18463e-08	0	1	1	6	P02647	3	2220.12	0	26694663	1.63992e+07	2.75026e+07	2.35322e+07	6.1905e+06	0.263065	26694663	2.07405e+07	2.70235e+07	2.48195e+07	3.53639e+06	0.142484		High	High	High	High	0	3.771e-09	6.95	17.52	17.52	17.525	17.5217	0.00288675	0.000164753	17.495	17.37	17.525	17.4633	0.0822091	0.00470753
High	EKESQDKTLSLPELEQQQEQQQEQQQEQVQMLAPLES		7.44534e-08	0	1	1	3	P06727	2	4382.09	0													No Quan Values	High	High	High	High	0	2.917e-09	6.8							42.2
High	DAHKSEVAHRFKDLGEENFK		7.48335e-08	0	1	1	5	P02768	3	2357.16	0	1.35295e+06	1.84426e+06	3.08993e+06	2.09571e+06	895372	0.42724	1.35295e+06	2.33248e+06	3.03609e+06	2.24051e+06	845331	0.377294		High	High	High	High	0	2.128e-07	8.13	15.34	15.345	15.34	15.3417	0.00288675	0.000188164	15.24	15.2	15.34	15.26	0.072111	0.00472549
High	LPYTIITTPPLKDFSLWEK		7.67633e-08	0	1	1	3	P04114	1	2262.24	0	5.32294e+06	3.0497e+06	5532214	4.63495e+06	1.37685e+06	0.297059	5.32294e+06	3.85702e+06	5.43583e+06	4.87193e+06	880749	0.18078		High	High	High	High	0	8.241e-10	6.38	22.23	22.2	22.19	22.2067	0.0208167	0.000937406	22.27	21.91	22.19	22.1233	0.189033	0.00854449
High	SPRPSSYKVILGAHQEVNLEPHVQEIEVSR		7.67633e-08	0	1	1	3	P00747	1	3398.78	0	20750861	19329016	2.67439e+07	2.22746e+07	3.9353e+06	0.176672	20750861	2.44458e+07	2.6278e+07	2.38249e+07	2.8154e+06	0.118171		High	High	High	High	0	5.188e-10	6.75	16.82	16.82	16.82	16.82	0	0	16.8	16.71	16.82	16.7767	0.0585947	0.00349263
High	VTEPISAESGEQVERVNEPSILEMSR		7.67633e-08	0	1	1	7	O14791	1	2886.41	0	15628793	11139982	13655346	13474707	2.24985e+06	0.166968	15628793	1.4089e+07	1.34174e+07	1.43784e+07	1.13373e+06	0.0788496		High	High	High	High	0	8.121e-09	7.03	24.76	24.74	24.73	24.7433	0.0152753	0.000617348	24.82	24.31	24.73	24.62	0.272213	0.0110566
High	MGPTELLIEMEDWKGDK		7.71551e-08	0	1	1	8	P02675	1	1991.95	0	1.80658e+06	1.95175e+06	3.54012e+06	2.43282e+06	961694	0.395301	1.80658e+06	2.46842e+06	3.47844e+06	2.58448e+06	841949	0.325771		High	High	High	High	0	1.073e-09	5.8	24.7	24.43	24.27	24.4667	0.217332	0.00888279	24.77	24.02	24.27	24.3533	0.381881	0.0156809
High	MGPTELLIEMEDWKGDKVK	1xOxidation [M]	8.24354e-08	0	1	1	7	P02675	2	2235.1	0	27085004	24625861	28075771	2.65955e+07	1.77627e+06	0.0667884	27085004	3.11449e+07	2.75866e+07	2.86055e+07	2.21341e+06	0.0773772		High	High	High	High	0	3.15e-10	6.82	19.1425	19.14	19.13	19.1375	0.00661438	0.000345624	19.1025	18.9	19.13	19.0442	0.125607	0.00659556
High	KKEVYMPSSIFQDDFVIPDISEPGTWK		8.28562e-08	0	2	2	96	P0C0L4; P0C0L5	2	3156.56	0	6.01521e+06	5154370	3.22437e+06	4.79798e+06	1.42914e+06	0.297864	6.01521e+06	6.51885e+06	3.16819e+06	5.23408e+06	1.80675e+06	0.345189	Shared	High	High	High	High	0	3.178e-10	6.25	39.9612	38.6533	37.5472	38.7206	1.2084	0.0312083	41.1629	39.1142	37.5472	39.2748	1.81322	0.0461676
High	SLALGTFAHTPALASLGLSNNR		8.28562e-08	0	1	1	6	P35858	0	2211.19	0	9471046	10055471	11499088	1.03419e+07	1.04391e+06	0.100941	9471046	1.27174e+07	1.12987e+07	1.11624e+07	1.62745e+06	0.145798		High	High	High	High	0	3.176e-10	7.13	21.35	21.36	21.35	21.3533	0.0057735	0.000270379	21.37	21.09	21.35	21.27	0.156205	0.00734391
High	MADEAGSEADHEGTHSTKRGHAK		8.32792e-08	0	1	1	4	P02671	2	2422.08	0	3.12059e+06	3.09374e+06	5.47866e+06	3.89766e+06	1.36925e+06	0.3513	3.12059e+06	3.91272e+06	5.38321e+06	4.13884e+06	1.14813e+06	0.277405		High	High	High	High	0	1.171e-08	6.69	14.95	14.96	14.925	14.945	0.0180278	0.00120627	14.83	14.8	14.925	14.8517	0.0652559	0.00439384
High	IEGNLIFDPNNYLPKESMLK		8.63011e-08	0	1	1	6	P04114	1	2335.2	0	6.59875e+06	5305647	6.87506e+06	6.25982e+06	837808	0.133839	6.59875e+06	6.71017e+06	6.75528e+06	6.68807e+06	80573.9	0.0120474		High	High	High	High	0	1.519e-09	5.7	23.27	23.23	23.13	23.21	0.072111	0.00310689	23.33	22.89	23.13	23.1167	0.220303	0.00953004
High	VTASDPLDTLGSEGALSPGGVASLLRLPR		8.63011e-08	0	2	2	13	P0C0L4; P0C0L5	1	2849.54	0	7.69495e+06	6.24185e+06	8.42494e+06	7.45391e+06	1.11133e+06	0.149093	7.69495e+06	7.8942e+06	8.27816e+06	7.95577e+06	296441	0.0372611	Shared	High	High	High	High	0	6.491e-10	6.51	26.46	26.064	25.74	26.088	0.3606	0.0138224	26.58	25.574	25.74	25.9647	0.539319	0.0207713
High	STVELFKFQEEEKSLLHLK		8.71845e-08	0	1	1	6	P27169	2	2305.24	0	1.64001e+07	12604303	16564331	1.51896e+07	2.24041e+06	0.147497	1.64001e+07	1.59409e+07	1.62757e+07	1.62056e+07	237469	0.0146536		High	High	High	High	0	3.399e-10	7.15	16.5	16.5	16.5	16.5	0	0	16.47	16.4	16.5	16.4567	0.051316	0.00311825
High	TFPGFFSPMLGEFVSETESR		8.76296e-08	0	1	1	226	P02671	0	2265.05	0	1.39564e+07	1.71714e+07	17596009	1.62413e+07	1.99008e+06	0.122532	1.39564e+07	2.1717e+07	1.72894e+07	1.76543e+07	3.89312e+06	0.22052		High	High	High	High	0	3.257e-09	5.49	31.9408	30.8968	30.9625	31.2667	0.584717	0.0187009	32.435	30.3395	30.9625	31.2457	1.07608	0.0344392
High	AKVQPYLDDFQKKWQEEMELYR		8.98893e-08	0	1	1	7	P02647	3	2844.4	0	12928746	8686787	9923332	10512955	2.18158e+06	0.207514	12928746	1.09864e+07	9.75044e+06	1.12219e+07	1.60218e+06	0.142773		High	High	High	High	0	1.044e-09	8.09	18.07	17.96	17.91	17.98	0.0818535	0.00455248	18.03	17.77	17.91	17.9033	0.130128	0.00726838
High	AYYENSPQQVFSTEFEVK		9.03482e-08	0	1	1	18	P01024	0	2166	0	1.52165e+07	1.49675e+07	18499316	1.62278e+07	1.97116e+06	0.121468	1.52165e+07	1.89297e+07	1.8177e+07	1.74411e+07	1.96299e+06	0.11255		High	High	High	High	0	3.672e-10	5.62	27.26	27.245	27.23	27.245	0.015	0.00055056	27.4	26.68	27.23	27.1033	0.376342	0.0138855
High	SLAELGGHLDQQVEEFRR		9.55532e-08	0	1	1	11	P06727	1	2084.05	0	1.8464e+08	1.32101e+08	1.38349e+08	1.51697e+08	2.87004e+07	0.189196	1.8464e+08	1.67071e+08	1.35939e+08	1.6255e+08	2.46636e+07	0.151729		High	High	High	High	0	3.822e-10	5.57	18.99	18.9933	18.9925	18.9919	0.00173472	9.13399e-05	18.95	18.7533	18.9925	18.8986	0.127596	0.00675162
High	VQPYLDDFQKKWQEEMELYRQK		1.00034e-07	0	1	1	6	P02647	3	2901.42	0	20970638	14300532	1.54131e+07	1.68948e+07	3.57339e+06	0.211509	20970638	1.80862e+07	1.51446e+07	1.80671e+07	2.91309e+06	0.161237		High	High	High	High	0	4.051e-10	6.41	18.055	18.05	18.055	18.0533	0.00288675	0.000159901	18.01	17.85	18.055	17.9717	0.107742	0.0059951
High	VSEADSSNADWVTKQLNEINYEDHK		1.00034e-07	0	1	2	1	B4E1Z4	1	2892.33	0	3121520	2.16231e+06	3890053	3.05796e+06	865622	0.283071	3121520	2.73473e+06	3.82228e+06	3.22617e+06	551278	0.170877		Peak Found	Peak Found	High	High	0	4.047e-10	7.62			22.68						22.68
High	YTYNYEAESSSGVPGTADSR		1.01058e-07	0	1	1	8	P04114	0	2153.93	0	2.4203e+06	2.33522e+06	2.51062e+06	2.42204e+06	87709.8	0.0362131	2.4203e+06	2.95341e+06	2.46688e+06	2.61353e+06	295266	0.112976		High	High	High	High	0	4.1e-10	4.93	28.4267	28.45	28.4933	28.4567	0.0338296	0.00118881	28.6067	27.795	28.4933	28.2983	0.439567	0.0155333
High	HPYFYAPELLFFAKR		1.03138e-07	0	1	1	3	P02768	1	1899	0	6.8116e+06	6.08539e+06	9689255	7528750	1.90596e+06	0.253158	6.8116e+06	7.69633e+06	9.52044e+06	8.00946e+06	1.3813e+06	0.172459		High	High	High	High	0	1.068e-09	6.33	17.18	17.18	17.15	17.17	0.0173205	0.00100877	17.16	17.06	17.15	17.1233	0.0550757	0.00321641
High	DAQYAPGYDKVKDISEVVTPR		1.06337e-07	0	1	2	10	B4E1Z4	2	2351.19	0	42581040	34483438	45668216	40910898	5.7764e+06	0.141195	42581040	4.3612e+07	4.48726e+07	4.36885e+07	1.14768e+06	0.0262696		High	High	High	High	0	1.247e-08	6.14	21.665	21.6833	21.6867	21.6783	0.0116667	0.000538172	21.695	21.4033	21.6867	21.595	0.16604	0.00768884
High	VVNNSPQPQNVVFDVQIPK		1.14195e-07	0	1	1	18	P19823	0	2122.13	0	36653108	37692861	43761733	39369234	3.83938e+06	0.0975222	36653108	4.7671e+07	4.29993e+07	4.24411e+07	5.53011e+06	0.130301		High	High	High	High	0	6.901e-07	5.99	27.18	27.19	27.21	27.1933	0.0152753	0.000561728	27.32	26.63	27.21	27.0533	0.37072	0.0137033
High	TLDEFTIIQNLQPQYQFR		1.17139e-07	0	1	1	31	P00736	0	2254.15	0	3.01622e+06	2.7308e+06	4.24024e+06	3.32909e+06	801880	0.240871	3.01622e+06	3.4537e+06	4.16636e+06	3.54543e+06	580530	0.16374		High	High	High	High	0	1.172e-09	5.7	32.2467	31.79	31.415	31.8172	0.416501	0.0130904	32.6467	31.2144	31.415	31.7587	0.775509	0.0244188
High	SSLSVPYVIVPLKTGLQEVEVK		1.2016e-07	0	1	1	12	P01024	1	2385.36	0	1.04581e+08	7.08681e+07	1.07577e+08	9.43421e+07	2.03842e+07	0.216067	1.04581e+08	8.96284e+07	1.05703e+08	9.99708e+07	8.97432e+06	0.0897695		High	High	High	High	0	5.188e-10	5.68	22.33	22.32	22.324	22.3247	0.00503322	0.000225456	22.3775	22.02	22.324	22.2405	0.192823	0.00866991
High	QVGSGVTTDQVQAEAKESGPTTYKVTSTLTIK		1.27731e-07	0	1	1	1	P01871	2	3324.72	0	2.54496e+06	1948581	1.70165e+06	2.06506e+06	433556	0.209948	2.54496e+06	2.46441e+06	1.672e+06	2.22712e+06	482436	0.216618		Peak Found	High	Peak Found	High	0	5.51e-10	7.74		21.36						21.09
High	LSQRFPKAEFAEVSK		1.29039e-07	0	1	1	9	P02768	2	1736.93	0	30793195	30830006	45279254	3.56342e+07	8.35292e+06	0.234408	30793195	3.89914e+07	4.44904e+07	3.80917e+07	6.89278e+06	0.180952		High	High	High	High	0	3.21e-09	7.24	16.9833	16.99	16.97	16.9811	0.0101835	0.000599696	16.9633	16.8733	16.97	16.9356	0.053989	0.00318791
High	VVLHPNYHQVDIGLIK		1.29039e-07	0	1	1	6	P00739	0	1845.04	0	1.43103e+07	1.24221e+07	24634199	1.71222e+07	6.57374e+06	0.383931	1.43103e+07	1.57105e+07	2.4205e+07	1.80753e+07	5.35449e+06	0.296233		High	High	High	High	0	5.612e-10	6.34	17.14	17.145	17.12	17.135	0.0132288	0.000772031	17.125	17.02	17.12	17.0883	0.0592312	0.00346618
High	GMADQDGLKPTIDKPSEDSPPLEMLGPRR		1.29697e-07	0	1	1	4	P19827	1	3150.56	0	8.7491e+06	6.17966e+06	6.60503e+06	7.17793e+06	1.3772e+06	0.191865	8.7491e+06	7.81556e+06	6.48995e+06	7.68487e+06	1.13523e+06	0.147723		High	High	High	High	0	5.634e-10	7.26	20.23	20.24	20.23	20.2333	0.0057735	0.000285346	20.235	20	20.23	20.155	0.134257	0.00666124
High	FKSGFPQVSMFFTHTFPK		1.31025e-07	0	1	1	2	P04196	1	2133.06	0	2.59534e+06	1.97923e+06	3.84597e+06	2.80684e+06	951176	0.338877	2.59534e+06	2.50317e+06	3.77896e+06	2.95916e+06	711467	0.240429		High	Peak Found	High	High	0	5.711e-10	6.5	17.31		17.25				17.29		17.25
High	VPEARPNSMVVEHPEFLK		1.31694e-07	0	1	1	11	P06396	0	2079.07	0	2.74791e+07	17356723	1.9577e+07	2.1471e+07	5.32033e+06	0.247792	2.74791e+07	2.19514e+07	1.9236e+07	2.28888e+07	4.20077e+06	0.183529		High	High	High	High	0	1.663e-09	7.8	18.295	18.2875	18.3067	18.2964	0.00965852	0.000527892	18.245	18.0775	18.3067	18.2097	0.118586	0.00651226
High	DQFNLIVFSTEATQWRPSLVPASAENVNK		1.34404e-07	0	1	1	2	Q14624	0	3261.65	0	505946	738415	627081	623814	116269	0.186384	505946	933890	616155	685330	222200	0.324223		High	High	Peak Found	High	0	1.644e-08	5.42	28.38	28.2					28.56	27.56
High	KVIEKVQHIQLLQK		1.3578e-07	0	1	1	10	P02671	2	1704.05	0	4.09161e+07	24196198	8.56403e+07	5.02509e+07	3.17679e+07	0.632186	4.09161e+07	3.06015e+07	8.41483e+07	5.18886e+07	2.84097e+07	0.547514		High	High	High	High	0	3.143e-09	7.76	15.16	15.16	14.9375	15.0858	0.12846	0.0085153	15.05	15.01	14.9375	14.9992	0.057027	0.00380201
High	AHVDALRTHLAPYSDELRQR		1.37169e-07	0	1	1	25	P02647	2	2348.22	0	3.44891e+08	3.31634e+08	7.72487e+08	4.83004e+08	2.50787e+08	0.519223	3.44891e+08	4.19425e+08	7.59028e+08	5.07781e+08	2.20754e+08	0.434743		High	High	High	High	0	7.571e-10	5.85	15.7257	15.6889	15.6625	15.6924	0.0317504	0.0020233	15.65	15.5622	15.6625	15.6249	0.0546456	0.00349734
High	DQTIRFDHVITNMNNNYEPR		1.39992e-07	0	1	1	8	P02746	1	2477.16	0	20595747	1.57055e+07	20229405	1.88435e+07	2.72382e+06	0.144549	20595747	1.9863e+07	1.9877e+07	2.01119e+07	419067	0.0208368		High	High	High	High	0	3.814e-06	5.67	21.3	21.3	21.32	21.3067	0.011547	0.000541943	21.3267	21.04	21.32	21.2289	0.163617	0.00770726
High	DSYYMTSSQLSTPLQQWR		1.40707e-07	0	1	1	16	P01880	0	2191.01	0	6350994	4322507	6.80444e+06	5.82598e+06	1.32164e+06	0.226853	6350994	5.46677e+06	6.68589e+06	6.16789e+06	629850	0.102118		High	High	High	High	0	6.239e-10	5.2	30.52	30.4833	30.59	30.5311	0.0541944	0.00177506	30.78	29.78	30.59	30.3833	0.531068	0.0174789
High	TAAQNLYEKTYLPAVDEK		1.48813e-07	0	1	2	3	K7ER74	1	2054.04	0	5.34015e+06	3.95977e+06	5067816	4.78925e+06	731142	0.152663	5.34015e+06	5.008e+06	4.97952e+06	5.10923e+06	200495	0.0392418		High	High	High	High	0	4.619e-09	6.07	21.4	21.41	21.41	21.4067	0.0057735	0.000269706	21.43	21.14	21.41	21.3267	0.161967	0.00759458
High	AHVDALRTHLAPYSDELR		1.49573e-07	0	1	1	17	P02647	1	2064.06	0	2.25258e+08	220996092	349234281	2.65163e+08	7.28393e+07	0.274697	2.25258e+08	2.79499e+08	3.4315e+08	2.82635e+08	5.90086e+07	0.20878		High	High	High	High	0	5.632e-09	5.65	16.58	16.59	16.5867	16.5856	0.00509175	0.000306999	16.5583	16.49	16.5867	16.545	0.0496935	0.00300354
High	EGAIHREELVYELNPLDHR		1.51104e-07	0	2	2	7	P0C0L4; P0C0L5	1	2290.16	0	22023475	1.14618e+07	1.52572e+07	1.62475e+07	5.35001e+06	0.329282	22023475	1.4496e+07	1.49914e+07	1.71703e+07	4.21027e+06	0.245207	Shared	High	High	High	High	0	6.867e-10	6.92	17.85	17.855	17.91	17.8717	0.0332916	0.00186282	17.815	17.675	17.91	17.8	0.118216	0.00664134
High	MYYSAVDPTKDIFTGLIGPMK	1xOxidation [M1]	1.54213e-07	0	1	1	3	P00450	1	2363.17	0	2811054	3387814	3568233	3.2557e+06	395500	0.121479	2811054	4.28464e+06	3.50607e+06	3.53392e+06	737189	0.208604		High	High	High	High	0	5.096e-08	6.07	23.8233	23.73	23.6533	23.7356	0.0851361	0.00358686	23.8933	23.35	23.6533	23.6322	0.272281	0.0115216
High	TASDFITKMDYPKQTQVSVLPEGGETPLFK		1.55e-07	0	1	1	2	P06396	2	3327.68	0	5.31732e+06	3368242	4.01576e+06	4.23378e+06	992661	0.234462	5.31732e+06	4.25989e+06	3.9458e+06	4.50767e+06	718551	0.159406		High	Peak Found	High	High	0	6.979e-09	5.37	21.89		21.86				21.92		21.86
High	EQLKAVMDDFAAFVEK		1.55791e-07	0	1	1	16	P02768	1	1840.91	0	17297345	9.23547e+06	13667382	1.34001e+07	4.03758e+06	0.301311	17297345	1.16803e+07	1.34293e+07	1.41356e+07	2.87437e+06	0.203342		High	High	High	High	0	5.137e-08	5.25	22.25	22.24	22.24	22.2433	0.0057735	0.000259561	22.3	21.94	22.24	22.16	0.192873	0.00870366
High	QVFLYPEKDEPTYILNIKR		1.56587e-07	0	1	1	5	P04114	2	2366.28	0	39349487	3.00848e+07	34410770	3.4615e+07	4.63573e+06	0.133923	39349487	3.80489e+07	3.38113e+07	3.70699e+07	2.896e+06	0.0781229		High	High	High	High	0	7.144e-10	6	19.17	19.16	19.165	19.165	0.005	0.000260892	19.13	18.92	19.165	19.0717	0.132508	0.00694789
High	AFPALTSLDLSDNPGLGER		1.61445e-07	0	1	1	8	P08571	0	1973	0	696995	833392	1.34131e+06	957231	339538	0.354709	696995	1.05401e+06	1.31794e+06	1.02298e+06	311632	0.304631		High	High	High	High	0	1.227e-08	4.95	28.81	28.74	28.65	28.7333	0.0802081	0.00279146	29.01	28.07	28.65	28.5767	0.474271	0.0165965
High	VAQELEEKLNILNNNYK		1.6393e-07	0	1	1	4	O14791	1	2032.07	0	19547016	16749707	1.85198e+07	1.82722e+07	1.415e+06	0.07744	19547016	2.11837e+07	1.81971e+07	1.96426e+07	1.4956e+06	0.0761407		High	High	High	High	0	6.013e-09	6.79	20.97	20.97	20.97	20.97	0	0	20.99	20.72	20.97	20.8933	0.150444	0.00720056
High	GSLVQASEANLQAAQDFVR		1.64767e-07	0	1	1	15	P19827	0	2004.01	0	2.09286e+07	22054130	2.34611e+07	2.2148e+07	1.26885e+06	0.0572898	2.09286e+07	2.78923e+07	2.30524e+07	2.39578e+07	3.56905e+06	0.148972		High	High	High	High	0	7.662e-10	5.78	26.672	26.67	26.67	26.6707	0.0011547	4.32948e-05	26.792	26.146	26.67	26.536	0.343214	0.0129339
High	LIRDVWGIEGPIDAAFTR		1.65608e-07	0	1	1	12	P04004	1	2029.09	0	1.25803e+08	7.35266e+07	124800809	1.08044e+08	2.98967e+07	0.27671	1.25803e+08	9.29907e+07	1.22626e+08	1.13807e+08	1.80971e+07	0.159016		High	High	High	High	0	9.272e-09	6.41	22.476	22.45	22.4	22.442	0.0386264	0.00172117	22.526	22.14	22.4	22.3553	0.196838	0.00880498
High	NKYGMVAQVTQTLKLEDTPKINSR		1.68157e-07	0	1	1	1	P04114	3	2734.46	0			1.30748e+06						1.2847e+06					Not Found	Not Found	High	High	0	7.838e-10	6.22			17.63						17.63
High	GIETGSEDLEILPNGLAFISSGLKYPGIK		1.73374e-07	0	1	1	21	P27169	1	3018.6	0	738861	674062	520945	644623	111901	0.173592	738861	852501	511868	701077	173431	0.247378		High	High	High	High	0	8.163e-10	6.39	33.62	31.91	29.89	31.8067	1.86715	0.058703	34.28	31.36	29.89	31.8433	2.23455	0.0701734
High	VRGGEGTGYFVDFSVR		1.76043e-07	0	1	1	7	P04196	1	1745.86	0	6.30577e+07	40520502	43745955	4.91081e+07	1.21879e+07	0.248186	6.30577e+07	5.12472e+07	4.29838e+07	5.24296e+07	1.00891e+07	0.192431		High	High	High	High	0	2.737e-05	5.08	20.47	20.46	20.465	20.465	0.005	0.00024432	20.48	20.22	20.465	20.3883	0.145974	0.00715967
High	ERGPEEEHLGILGPVIWAEVGDTIR		1.76941e-07	0	1	1	7	P00450	1	2772.43	0	1.79107e+06	1.48687e+06	1.85175e+06	1.70989e+06	195514	0.114343	1.79107e+06	1.88048e+06	1.81948e+06	1.83034e+06	45682.5	0.0249584		High	High	High	High	0	4.822e-09	5.77	27.26	26.7	26.205	26.7217	0.527834	0.019753	27.4025	26.17	26.205	26.5925	0.701699	0.0263871
High	HPDEAAFFDTASTGK		1.76941e-07	0	1	1	10	P02671	0	1593.72	0	16701896	12368194	1.48182e+07	1.46294e+07	2.17301e+06	0.148537	16701896	1.56423e+07	1.45601e+07	1.56348e+07	1.07094e+06	0.0684974		High	High	High	High	0	8.402e-10	6.04	21.1667	21.1733	21.18	21.1733	0.00666667	0.000314861	21.19	20.9133	21.18	21.0944	0.156926	0.00743923
High	LLPAQLPAEKEVGPPLPQEAVPLQK		1.84298e-07	0	1	1	3	Q16610	1	2662.52	0	1.99121e+06	1.58001e+06	2110646	1.89395e+06	278364	0.146975	1.99121e+06	1.99827e+06	2.07387e+06	2.02112e+06	45823.8	0.0226725		High	High	High	High	0	8.846e-10	5.18	23.76	23.75	23.75	23.7533	0.0057735	0.000243061	23.83	23.37	23.75	23.65	0.245764	0.0103917
High	SSNLIILEEHLKNKKEFDHNSNIR		1.84298e-07	0	1	1	4	P08603	3	2878.52	0	1.85159e+06	998341	3.66812e+06	2.17268e+06	1.36354e+06	0.627585	1.85159e+06	1.26262e+06	3.60421e+06	2.23948e+06	1.21803e+06	0.543891		High	High	High	High	0	8.808e-10	6.57	15.04	15.05	15.015	15.035	0.0180278	0.00119905	14.92	14.89	15.015	14.9417	0.0652559	0.00436738
High	HQQTVTIPPKSSLSVPYVIVPLK		1.87135e-07	0	1	1	2	P01024	1	2531.46	0	2.34714e+06	2.3211e+06	2946044	2.53809e+06	353534	0.139291	2.34714e+06	2.93555e+06	2.89472e+06	2.7258e+06	328568	0.12054		High	Peak Found	High	High	0	2.128e-08	5.77	18.89		18.89				18.84		18.89
High	VKVEPLYELVTATDFAYSSTVR		1.90016e-07	0	1	1	3	P07358	1	2488.3	0	3284163	2.70871e+06	3.36822e+06	3.12036e+06	358971	0.115041	3284163	3.42577e+06	3.30953e+06	3.33982e+06	75503.5	0.0226071		High	High	High	High	0	4.074e-09	6.23	23.1	23.07	22.98	23.05	0.06245	0.00270933	23.16	22.74	22.98	22.96	0.210713	0.0091774
High	LGPHAGDVEGHLSFLEK		1.92941e-07	0	1	1	7	P06727	0	1805.92	0	46817054	28277368	30696155	3.52635e+07	1.00785e+07	0.285805	46817054	3.5763e+07	3.01614e+07	3.75805e+07	8.47529e+06	0.225524		High	High	High	High	0	1.056e-08	6.66	17.86	17.855	17.905	17.8733	0.0275379	0.00154072	17.82	17.675	17.905	17.8	0.116297	0.00653354
High	SSTSPTTNVLLSPLSVATALSALSLGAEQR		1.93926e-07	0	1	1	11	P36955	0	2971.59	0	766077	1.00413e+06	1.07481e+06	948340	161753	0.170564	766077	1.26995e+06	1.05609e+06	1.0307e+06	252892	0.245359		High	High	High	High	0	1.09e-08	5.81	32.29	31.88	31.62	31.93	0.337787	0.010579	32.7	31.32	31.62	31.88	0.72581	0.0227669
High	SLYVSATVILHSGSDMVQAER		1.94916e-07	0	1	1	3	P01024	0	2263.14	0	10147684	7.03457e+06	9216805	8.79969e+06	1.59792e+06	0.181588	10147684	8.89678e+06	9.05623e+06	9.3669e+06	680865	0.0726884		High	High	High	High	0	9.449e-10	6.14	22.42	22.42	22.41	22.4167	0.0057735	0.000257554	22.47	22.11	22.41	22.33	0.192873	0.00863739
High	GYTQQLAFRQPSSAFAAFVKR		1.96911e-07	0	1	1	3	P01024	2	2373.25	0	3.40667e+06	2.89574e+06	3.96792e+06	3.42344e+06	536289	0.156652	3.40667e+06	3.6623e+06	3.89879e+06	3.65592e+06	246122	0.0673215		High	High	High	High	0	9.619e-10	6.86	18.39	18.39	18.37	18.3833	0.011547	0.000628124	18.34	18.17	18.37	18.2933	0.107858	0.00589602
High	EGKQVGSGVTTDQVQAEAKESGPTTYK		2.00963e-07	0	1	1	3	P01871	2	2795.37	0	7134951	5.87539e+06	7.1189e+06	6.70975e+06	722622	0.107697	7134951	7.43073e+06	6.99488e+06	7.18685e+06	222515	0.0309614		High	High	High	High	0	6.71e-09	8.55	20.72	20.72	20.73	20.7233	0.0057735	0.000278599	20.73	20.47	20.73	20.6433	0.150111	0.00727165
High	TVMVNIENPEGIPVKQDSLSSQNQLGVLPLSWDIPELVNMGQWK	1xOxidation [M40]	2.01989e-07	0	1	1	1	P01024	1	4919.5	0		675056						853759						Not Found	High	Not Found	High	0	9.94e-10	6.53		41.85						41.2
High	ALAREVDLKDYEDQQKQLEQVIAK		2.0302e-07	0	1	1	1	P02671	3	2830.49	0	2.19717e+06	1.36643e+06	1.37067e+06	1.64476e+06	478409	0.290869	2.19717e+06	1.72816e+06	1.34679e+06	1.75737e+06	425944	0.242375		High	Peak Found	Peak Found	High	0	9.98e-10	6.72	19.03						18.99
High	NTFAEVTGLSPGVTYYFK		2.11461e-07	0	1	1	1	P02751	0	1993.99	0	2.12374e+06	1739350	2233615	2.03223e+06	259526	0.127705	2.12374e+06	2.19979e+06	2.1947e+06	2.17274e+06	42517.9	0.0195688		Peak Found	Peak Found	High	High	0	1.055e-09	5.98			26.31						26.31
High	TLEIPGNSDPNMIPDGDFNSYVR		2.19134e-07	0	2	2	39	P0C0L4; P0C0L5	0	2551.18	0	5.30902e+06	4.51984e+06	2.50066e+06	4.10984e+06	1.44838e+06	0.352417	5.30902e+06	5.71634e+06	2.45709e+06	4.49415e+06	1.77586e+06	0.395149	Shared	High	High	High	High	0	2.525e-08	4.74	41.138	41.0057	40.4822	40.8753	0.346792	0.00848414	41.762	40.5129	40.4822	40.919	0.730197	0.0178449
High	SYFEKSKEQLTPLIKK		2.22507e-07	0	1	1	17	P02652	3	1939.09	0	1.64555e+08	1.31918e+08	3.08692e+08	2.01722e+08	9.40654e+07	0.466312	1.64555e+08	1.6684e+08	3.03314e+08	2.1157e+08	7.94613e+07	0.375579		High	High	High	High	0	2.676e-09	5.95	15.776	15.74	15.835	15.7837	0.0479618	0.0030387	15.702	15.6125	15.835	15.7165	0.111956	0.0071235
High	KGYTQQLAFRQPSSAFAAFVK		2.23643e-07	0	1	1	3	P01024	2	2345.24	0	14427474	11505237	13175219	1.3036e+07	1.46609e+06	0.112465	14427474	1.45509e+07	1.29457e+07	1.39747e+07	893290	0.063922		High	High	High	High	0	1.132e-09	6.43	17.76	17.75	17.82	17.7767	0.0378594	0.00212972	17.73	17.58	17.82	17.71	0.121244	0.00684605
High	NYCGLPGEYWLGNDKISQLTR	1xCarbamidomethyl [C3]	2.27086e-07	0	1	1	1	P02675	1	2484.2	0	1728570	1.04671e+06	1996713	1.59067e+06	489784	0.307912	1728570	1.3238e+06	1.96193e+06	1.67143e+06	322877	0.193174		Peak Found	Peak Found	High	High	0	1.152e-09	5.53			22.2						22.2
High	GWVTDGFSSLKDYWSTVK		2.30581e-07	0	1	1	22	P02656	1	2076.01	0	2.04616e+07	1.25604e+07	2.20023e+07	1.83414e+07	5.06548e+06	0.276177	2.04616e+07	1.58854e+07	2.1619e+07	1.9322e+07	3.03195e+06	0.156917		High	High	High	High	0	2.094e-08	6	22.6933	22.66	22.3429	22.5654	0.193444	0.00857261	22.7533	22.34	22.3429	22.4787	0.237818	0.0105797
High	LFDSDPITVTVPVEVSR		2.40168e-07	0	1	1	24	P10909	0	1873.99	0	25161915	34262770	3.40347e+07	3.11531e+07	5.18979e+06	0.16659	25161915	4.33329e+07	3.34417e+07	3.39788e+07	9.09738e+06	0.267737		High	High	High	High	0	2.058e-06	5.14	29.5212	29.5229	29.5167	29.5203	0.00321226	0.000108816	29.7375	28.8129	29.5167	29.3557	0.482887	0.0164495
High	NVPLPVIAELPPKVSVFVPPRDGFFGNPR		2.43865e-07	0	1	1	21	P01871	2	3158.75	0	3.836e+07	2.86396e+07	3.67018e+07	3.45671e+07	5.19991e+06	0.150429	3.836e+07	3.62211e+07	3.60623e+07	3.68811e+07	1.28317e+06	0.034792		High	High	High	High	0	1.345e-09	5.68	21.34	21.212	21.21	21.254	0.0744849	0.00350451	21.3625	20.952	21.21	21.1748	0.207497	0.00979924
High	YFKPGMPFDLMVFVTNPDGSPAYR		2.43865e-07	0	1	1	20	P01024	0	2749.32	0	5789584	5.21518e+06	11827989	7.61092e+06	3.66337e+06	0.481331	5789584	6.59575e+06	1.16219e+07	8.00242e+06	3.16039e+06	0.394929		High	High	High	High	0	1.655e-09	5.91	23.95	23.93	23.9	23.9267	0.0251661	0.0010518	24.02	23.54	23.9	23.82	0.2498	0.010487
High	GVALHRPDVYLLPPAREQLNLR		2.46362e-07	0	1	1	6	P01871	1	2527.43	0	9.58619e+06	9.69248e+06	1.44152e+07	1.12313e+07	2.75788e+06	0.245553	9.58619e+06	1.22583e+07	1.41641e+07	1.20029e+07	2.29961e+06	0.191589		High	High	High	High	0	1.058e-08	6.9	17.06	17.06	17.055	17.0583	0.00288675	0.000169228	17.04	16.94	17.055	17.0117	0.0625167	0.00367493
High	LREQLGPVTQEFWDNLEK		2.64565e-07	0	1	1	11	P02647	1	2202.12	0	30188538	21799228	32722568	28236778	5.71724e+06	0.202475	30188538	2.757e+07	3.21525e+07	2.99703e+07	2.29903e+06	0.0767102		High	High	High	High	0	2.169e-09	7.27	22.4	22.35	22.28	22.3433	0.0602771	0.00269777	22.45	22.05	22.28	22.26	0.200749	0.00901836
High	KDLYANTVLSGGTTMYPGIADR		2.65916e-07	0	1	2	2	P60709	1	2343.16	1	3.50281e+06	2662759	3172783	3.11278e+06	423228	0.135964	3.50281e+06	3.36765e+06	3.11751e+06	3.32932e+06	195491	0.058718		High	High	Peak Found	High	0	1.412e-09	5.14	23.34	23.34					23.41	22.99
High	TPSAAYLWVGTGASEAEK		2.68638e-07	0	1	1	7	P06396	0	1837.9	0	2.63227e+06	2.12703e+06	3.10062e+06	2.61997e+06	486914	0.185847	2.63227e+06	2.6901e+06	3.0466e+06	2.78966e+06	224392	0.0804369		High	High	High	High	0	2.302e-09	5.66	25.86	25.87	25.8733	25.8678	0.00693889	0.000268244	25.95	25.39	25.8733	25.7378	0.303614	0.0117964
High	EGKQVGSGVTTDQVQAEAK		2.70009e-07	0	1	1	6	P01871	1	1931.97	0	3.57758e+07	2.70838e+07	2.89306e+07	3.05967e+07	4.57929e+06	0.149666	3.57758e+07	3.42535e+07	2.84266e+07	3.28186e+07	3.87903e+06	0.118196		High	High	High	High	0	2.994e-07	5.59	21.94	21.93	21.95	21.94	0.01	0.000455789	21.97	21.64	21.95	21.8533	0.185023	0.00846656
High	QGLLPVLESFKVSFLSALEEYTK		2.71388e-07	0	1	1	3	P02647	1	2598.41	0	161728	837330	536595	511884	338478	0.661239	161728	1.05899e+06	527246	582655	451190	0.774369		Peak Found	High	High	High	0	1.887e-09	5.91		41.83	41.83					41.18	41.83
High	RGHLFLQTDQPIYNPGQR		2.76972e-07	0	2	2	12	P0C0L4; P0C0L5	1	2140.1	0	36270021	31781064	33952691	3.40013e+07	2.24487e+06	0.0660232	36270021	4.01942e+07	3.33612e+07	3.66085e+07	3.42908e+06	0.093669	Shared	High	High	High	High	0	1.566e-08	7.01	17.87	17.87	17.92	17.8867	0.0288675	0.00161391	17.83	17.69	17.92	17.8133	0.115902	0.00650649
High	QLNLKLLDNWDSVTSTFSKLR		2.89961e-07	0	1	1	3	P02647	2	2478.34	0	3920508	3.93733e+06	3591652	3.8165e+06	194904	0.0510688	3920508	4.97963e+06	3.52908e+06	4.14307e+06	750453	0.181134		High	High	High	High	0	3.838e-08	5.67	19.09	19.08	19.06	19.0767	0.0152753	0.00080073	19.05	18.84	19.06	18.9833	0.124231	0.00654421
High	SSALDMENFRTEVNVLPGAK		2.92929e-07	0	1	1	8	P19823	1	2178.09	0	40588138	2.61926e+07	41187198	3.59893e+07	8.48946e+06	0.235888	40588138	3.31264e+07	4.04696e+07	3.80614e+07	4.27423e+06	0.112298		High	High	High	High	0	2.175e-05	4.56	22.46	22.43	22.46	22.45	0.0173205	0.000771515	22.52	22.12	22.46	22.3667	0.215716	0.00964452
High	NNKDSHSLTTNIMEILR	1xOxidation [M13]	2.94424e-07	0	1	1	6	P02671	1	2002	0	9.52691e+06	7.55981e+06	10816999	9.30124e+06	1.64028e+06	0.17635	9.52691e+06	9.56106e+06	1.06285e+07	9.9055e+06	626401	0.0632377		High	High	High	High	0	1.605e-09	6.89	18.216	18.22	18.24	18.2253	0.0128582	0.000705513	18.166	18.01	18.24	18.1387	0.117411	0.00647297
High	FKLDDDLEHQGGHVLDHGHK		2.95927e-07	0	1	1	3	P01042	1	2297.11	0	857466		2.36538e+06				857466		2.32417e+06					High	High	High	High	0	1.614e-09	7.37	15.47		15.47				15.37		15.47
High	VVNRANTVQEATFQMELPK		2.95927e-07	0	1	1	5	Q14624	1	2175.12	0	6.94251e+06	5793343	5757045	6.1643e+06	674195	0.109371	6.94251e+06	7.32697e+06	5.65674e+06	6.64207e+06	874705	0.131692		High	High	High	High	0	9.231e-09	8.07	21.15	21.16	21.15	21.1533	0.0057735	0.000272936	21.17	20.89	21.15	21.07	0.156205	0.00741362
High	NPNLPPETVDSLKNILTSNNIDVK		3.02016e-07	0	1	1	6	P05090	1	2635.39	0	5468040	5088829	5.71219e+06	5.42302e+06	314109	0.0579214	5468040	6.43595e+06	5.61267e+06	5.83889e+06	522107	0.0894189		High	High	High	High	0	2.019e-09	5.48	23.78	23.73	23.68	23.73	0.05	0.00210704	23.84	23.35	23.68	23.6233	0.249867	0.0105771
High	ATNYNAGDRSTDYGIFQINSR		3.03558e-07	0	1	1	3	P61626	1	2363.1	0	4.87876e+06	3.78975e+06	4.98886e+06	4.55246e+06	662815	0.145595	4.87876e+06	4.79298e+06	4.90194e+06	4.85789e+06	57401.3	0.0118161		High	High	High	High	0	2.509e-09	7.48	22.91	22.91	22.92	22.9133	0.0057735	0.000251971	22.98	22.58	22.92	22.8267	0.215716	0.00945017
High	VIGNMGQTMEQLTPELK		3.03558e-07	0	1	1	9	P04114	0	1888.95	0	1.41726e+07	13421041	1.48035e+07	1.41324e+07	692110	0.0489734	1.41726e+07	1.69739e+07	1.45456e+07	1.52307e+07	1.52114e+06	0.0998732		High	High	High	High	0	2.459e-08	5.12	26.31	26.27	26.31	26.2967	0.023094	0.000878211	26.42	25.77	26.31	26.1667	0.347898	0.0132955
High	ADSSPVKAGVETTTPSK		3.06665e-07	0	1	2	8	P0DOY2	1	1674.85	0	3.578e+07	3.20195e+07	2.84147e+07	3.20714e+07	3.68291e+06	0.114835	3.578e+07	4.04958e+07	2.79197e+07	3.47318e+07	6.35326e+06	0.182923		High	High	High	High	0	3.538e-07	5.16	21.51	21.52	21.525	21.5183	0.00763763	0.000354936	21.5333	21.25	21.525	21.4361	0.161231	0.00752146
High	IWVKVSEADSSNADWVTK		3.16179e-07	0	1	2	3	B4E1Z4	1	2035.01	0	4849414	3.39333e+06	4.5643e+06	4.26901e+06	771648	0.180756	4849414	4.29162e+06	4.48478e+06	4.54194e+06	283257	0.0623649		High	High	High	High	0	1.118e-08	6.48	22	22	22.01	22.0033	0.0057735	0.000262392	22.04	21.71	22.01	21.92	0.182483	0.00832495
High	QWAGLVEKVQAAVGTSAAPVPSDNH		3.16179e-07	0	1	1	3	P02649	1	2532.28	0	2428623	1.98388e+06	2.35695e+06	2.25648e+06	238787	0.105823	2428623	2.50905e+06	2.31588e+06	2.41785e+06	97034.7	0.0401326		High	High	High	High	0	6.236e-08	6.39	24.64	24.63	24.62	24.63	0.01	0.000406009	24.7	24.21	24.62	24.51	0.262869	0.010725
High	LHELQEKLSPLGEEMR		3.36102e-07	0	1	1	6	P02647	1	1908.98	0	11095252	6.70693e+06	9.58079e+06	9127660	2.22898e+06	0.2442	11095252	8.48241e+06	9.41387e+06	9.66384e+06	1.32424e+06	0.13703		High	High	High	High	0	2.769e-09	6.37	18	18.005	18.05	18.0183	0.0275379	0.00152832	17.96	17.81	18.05	17.94	0.121244	0.00675828
High	YLDKTEQWSTLPPETK		3.39542e-07	0	2	2	2	P0C0L4; P0C0L5	1	1935.97	0	1.45228e+07	9.14182e+06	1.18538e+07	1.18395e+07	2.6905e+06	0.227249	1.45228e+07	1.15619e+07	1.16473e+07	1.25773e+07	1.68537e+06	0.134001	Shared	High	Peak Found	High	High	0	1.922e-09	5.42	21.99		21.97				22.03		21.97
High	ANLPQSFQVDTSKAGVAPLQVK		3.41275e-07	0	1	1	1	P21333	1	2298.25	0	1336417	915670	1.33186e+06	1.19465e+06	241613	0.202246	1336417	1.15807e+06	1.30865e+06	1.26771e+06	95964.5	0.0756989		Peak Found	Peak Found	High	High	0	1.933e-09	5.28			22.39						22.39
High	LKNSLFEYQKNNKDSHSLTTNIMEILR		3.44769e-07	0	1	1	2	P02671	3	3236.67	0		1.75773e+06						2.22304e+06						Not Found	High	High	High	0	1.965e-09	7.19		16.44						16.34
High	SGIPIVTSPYQIHFTKTPK		3.51863e-07	0	1	1	11	P01024	1	2114.16	0	55019002	39975251	52988572	4.93276e+07	8.16276e+06	0.16548	55019002	5.05576e+07	5.20654e+07	5.25473e+07	2.26942e+06	0.0431881		High	High	High	High	0	1.818e-07	6.45	17.79	17.78	17.84	17.8033	0.0321455	0.00180559	17.75	17.61	17.84	17.7333	0.115902	0.00653584
High	TSTADYAMFKVGPEADKYR		3.53659e-07	0	1	1	6	P02679	2	2150.02	0	9.2424e+06	7.84579e+06	6.28e+06	7.7894e+06	1.482e+06	0.190259	9.2424e+06	9.92274e+06	6.17059e+06	8.44525e+06	1.99906e+06	0.236709		High	High	High	High	0	3.749e-09	6.11	19	19	19	19	0	0	18.955	18.76	19	18.905	0.127574	0.00674814
High	NSLFEYQKNNKDSHSLTTNIMEILR		3.55465e-07	0	1	1	3	P02671	2	2995.49	0	1.52661e+07	1.23137e+07	8.74843e+06	1.21094e+07	3.26361e+06	0.269511	1.52661e+07	1.55733e+07	8.59601e+06	1.31451e+07	3.94265e+06	0.299933		High	High	Peak Found	High	0	1.874e-08	5.62	17.88	17.88					17.84	17.7
High	SNTSPEELGPLANQLTSDYGR		3.59103e-07	0	1	1	7	Q9Y490	0	2249.07	0	712604	751724	773425	745918	30823.5	0.0413229	712604	950722	759950	807758	126053	0.156052		High	High	High	High	0	2.084e-07	4.93	29.3733	29.355	29.29	29.3394	0.0437903	0.00149254	29.5833	28.65	29.29	29.1744	0.477276	0.0163594
High	VTFHNKGAYPLSIEPIGVR		3.70244e-07	0	1	1	6	P00450	1	2098.14	0	1.09608e+07	1.01316e+07	15980562	1.23577e+07	3.1648e+06	0.2561	1.09608e+07	1.28137e+07	1.57021e+07	1.31589e+07	2.38943e+06	0.181583		High	High	High	High	0	2.154e-09	5.91	17.505	17.5	17.4833	17.4961	0.0113448	0.000648416	17.48	17.35	17.4833	17.4378	0.0760361	0.00436042
High	AYKSELEEQLTPVAEETR		4.12029e-07	0	1	1	7	P02649	1	2093.04	0	2.31348e+07	1.50009e+07	2.12688e+07	1.98015e+07	4.26083e+06	0.215177	2.31348e+07	1.8972e+07	2.08983e+07	2.10017e+07	2.08332e+06	0.0991977		High	High	High	High	0	7.526e-08	6.01	22.2567	22.25	22.26	22.2556	0.00509175	0.000228786	22.3033	21.95	22.26	22.1711	0.19271	0.00869193
High	FLHVPDTFEGHFDGVPVISKGQQK		4.12029e-07	0	1	1	6	P19823	1	2682.37	0	22143323	1.51361e+07	1.32346e+07	16838016	4.69186e+06	0.278647	22143323	1.91429e+07	1.30041e+07	1.80968e+07	4.65858e+06	0.257426		High	High	High	High	0	1.733e-06	5.98	17.775	17.765	17.82	17.7867	0.0292973	0.00164715	17.74	17.59	17.82	17.7167	0.116762	0.00659051
High	TVAAPSVFIFPPSDEQLK		4.12029e-07	0	1	1	26	P01834	0	1946.03	0	47711703	50601757	52789495	5.03677e+07	2.54698e+06	0.0505677	47711703	6.39972e+07	5.18698e+07	5.45262e+07	8.46147e+06	0.155182		High	High	High	High	0	2.469e-09	4.71	27.13	27.13	27.15	27.1367	0.011547	0.000425513	27.27	26.57	27.15	26.9967	0.374344	0.0138663
High	VTIKPAPETEKRPQDAK		4.22654e-07	0	1	1	4	P01024	1	1908.05	0	12661706	1.87207e+07	1.84182e+07	1.66002e+07	3.41417e+06	0.205671	12661706	2.36764e+07	1.80973e+07	1.81451e+07	5.50752e+06	0.303526		High	High	High	High	0	1.543e-06	5.19	16.32	16.32	16.32	16.32	0	0	16.28	16.22	16.32	16.2733	0.0503322	0.00309293
High	SYKMADEAGSEADHEGTHSTKRGHAK		4.33553e-07	0	1	1	3	P02671	3	2800.27	0	1.02384e+06	909218	1.31629e+06	1.08312e+06	209908	0.1938	1.02384e+06	1.14991e+06	1.29335e+06	1.1557e+06	134850	0.116682		High	High	Peak Found	High	0	2.626e-09	6.88
High	ANLSSQALQMSLDYGFVTPLTSMSIR		4.35767e-07	0	1	1	8	P19827	0	2830.41	0	278662	460408	524228	421099	127415	0.302577	278662	582288	515094	458681	159480	0.347693		High	High	High	High	0	2.641e-09	5.73	32.74	31.95	31.48	32.0567	0.636736	0.0198628	33.21	31.41	31.48	32.0333	1.01962	0.0318301
High	GSESGIFTNTKESSSHHPGIAEFPSRGK		4.42475e-07	0	1	1	2	P02671	2	2944.42	0	2.58341e+06	2.94462e+06	6.19686e+06	3.9083e+06	1.99016e+06	0.509215	2.58341e+06	3.72412e+06	6.08889e+06	4.13214e+06	1.788e+06	0.432706		Peak Found	High	High	High	0	3.676e-08	7.16		16.19	16.19					16.09	16.19
High	LQVELDNVTGLLSQSDSK		4.53885e-07	0	1	1	4	P35579	0	1946.01	0	290988	376545	711082	459538	222004	0.483102	290988	476225	698694	488635	204136	0.417768		High	High	High	High	0	2.791e-09	4.72	28.85	28.81	28.73	28.7967	0.061101	0.00212181	29.04	28.13	28.73	28.6333	0.462637	0.0161573
High	MKGLIDEVNQDFTNR		4.56202e-07	0	1	1	10	P02671	1	1779.87	0	119089710	78919384	95075511	9.76949e+07	2.02129e+07	0.206898	119089710	9.98111e+07	9.34191e+07	1.04107e+08	1.33635e+07	0.128364		High	High	High	High	0	8.421e-09	5.09	21.22	21.22	21.23	21.2233	0.0057735	0.000272036	21.24	20.95	21.23	21.14	0.164621	0.00778717
High	SVSDGIAALDLNAVANK		4.89911e-07	0	1	1	19	P04114	0	1657.88	0	3.48818e+07	3.20189e+07	3.59634e+07	3.4288e+07	2.03818e+06	0.059443	3.48818e+07	4.0495e+07	3.53368e+07	3.69046e+07	3.11775e+06	0.0844813		High	High	High	High	0	8.861e-09	5.65	27.7483	27.77	27.7429	27.7537	0.0143537	0.00051718	27.9083	27.165	27.7429	27.6054	0.390266	0.0141373
High	ATEHLSTLSEKAKPALEDLRQGLLPVLESFK		4.92412e-07	0	1	1	4	P02647	2	3420.87	0	9932753	8519662	10443175	9.63186e+06	996432	0.103452	9932753	1.0775e+07	1.02612e+07	1.0323e+07	424509	0.0411227		High	High	High	High	0	8.232e-09	7.86	17.56	17.55	17.52	17.5433	0.0208167	0.00118659	17.53	17.39	17.52	17.48	0.0781025	0.00446811
High	GLIDEVNQDFTNRINK		4.94926e-07	0	1	1	10	P02671	1	1875.96	0	171316620	118186685	144543490	144682265	2.65652e+07	0.183611	171316620	1.49473e+08	1.42025e+08	1.54272e+08	1.52238e+07	0.098682		High	High	High	High	0	3.121e-09	5.55	21.89	21.88	21.89	21.8867	0.0057735	0.000263791	21.93	21.59	21.89	21.8033	0.185831	0.00852308
High	VVSVLTVLHQDWLNGKEYK		4.97452e-07	0	3	3	7	P01857; P01861; P01860	1	2228.21	0	59760782	41076275	53501916	5.14463e+07	9.51035e+06	0.18486	59760782	5.19501e+07	5.25698e+07	5.47602e+07	4.34169e+06	0.0792855	Shared	High	High	High	High	0	3.142e-09	5.89	18.48	18.48	18.48	18.48	0	0	18.43	18.26	18.48	18.39	0.115326	0.00627111
High	DAPDHQELNLDVSLQLPSR		4.99992e-07	0	1	1	8	P01024	0	2147.07	0	17863130	14477047	15010025	1.57834e+07	1.82071e+06	0.115356	17863130	1.83094e+07	1.47485e+07	1.69737e+07	1.93994e+06	0.114291		High	High	High	High	0	3.158e-09	5.99	26.61	26.59	26.57	26.59	0.02	0.000752162	26.73	26.07	26.57	26.4567	0.344287	0.0130132
High	TKGQPREPQVYTLPPSREEMTK		5.23439e-07	0	2	2	7	P01859; P01860	3	2572.32	0	2.02096e+07	2.56659e+07	2.59577e+07	2.39444e+07	3.23772e+06	0.135218	2.02096e+07	3.24603e+07	2.55055e+07	2.60584e+07	6.14402e+06	0.235778	Shared	High	High	High	High	0	4.936e-07	6.56		16.97						16.86
High	MDYPKQTQVSVLPEGGETPLFK		5.42433e-07	0	1	1	6	P06396	1	2464.24	0	18075154	14058094	15988424	1.60406e+07	2.00904e+06	0.125247	18075154	1.77796e+07	1.57099e+07	1.71882e+07	1.28878e+06	0.0749803		High	High	High	High	0	7.407e-09	5.75	23.77	23.76	23.76	23.7633	0.0057735	0.000242958	23.84	23.39	23.76	23.6633	0.240069	0.0101452
High	YLQEIYNSNNQKIVNLKEK		5.42433e-07	0	1	1	5	P02679	2	2338.24	0	5.18523e+06	5.4762e+06	5.77756e+06	5.47967e+06	296182	0.054051	5.18523e+06	6.92587e+06	5.67691e+06	5.92934e+06	897356	0.151342		High	High	High	High	0	3.5e-09	5.78	18.36	18.32	18.36	18.3467	0.023094	0.00125876	18.31	18.11	18.36	18.26	0.132288	0.00724466
High	QKLGPHAGDVEGHLSFLEK		5.76611e-07	0	1	1	2	P06727	1	2062.07	0	6590768	6305181	1.16598e+07	8.18525e+06	3.01244e+06	0.368033	6590768	7.9743e+06	1.14567e+07	8.67391e+06	2.50726e+06	0.289057		Peak Found	High	High	High	0	3.778e-09	6.6		16.2	16.2					16.09	16.2
High	TMTIHNGMFFSTYDRDNDGWLTSDPRK		5.76611e-07	0	1	1	4	P02675	2	3205.45	0	1.435e+07	9956631	10732177	1.16796e+07	2.34489e+06	0.200768	1.435e+07	1.25924e+07	1.05452e+07	1.24958e+07	1.90421e+06	0.152388		High	High	Peak Found	High	0	1.477e-08	6.11	18.79	18.79					18.74	18.555
High	SYKMADEAGSEADHEGTHSTK		5.82513e-07	0	1	1	3	P02671	1	2250.96	0	10019836	8563995	8876484	9.15344e+06	766418	0.08373	10019836	1.08311e+07	8.72183e+06	9.85758e+06	1.06394e+06	0.107931		High	High	High	High	0	2.252e-08	6.75	17.46	17.46	17.43	17.45	0.0173205	0.000992579	17.44	17.31	17.43	17.3933	0.0723418	0.00415917
High	ARAHVDALRTHLAPYSDELR		5.9148e-07	0	1	1	10	P02647	2	2291.2	0	2.59027e+07	18601911	54002744	3.28358e+07	1.86911e+07	0.569229	2.59027e+07	2.35262e+07	5.30619e+07	3.41636e+07	1.64095e+07	0.48032		High	High	High	High	0	1.255e-07	5.32	15.53	15.54	15.53	15.5333	0.0057735	0.000371685	15.44	15.4	15.53	15.4567	0.0665833	0.00430774
High	MKPVPDLVPGNFKSQLQKVPPEWK		6.00585e-07	0	1	1	4	P02671	2	2762.51	0	6.66852e+06	6258833	10467097	7.79815e+06	2.32044e+06	0.297562	6.66852e+06	7.91568e+06	1.02847e+07	8.28965e+06	1.83688e+06	0.221588		High	High	High	High	0	3.994e-09	4.34	17.1	17.11	17.085	17.0983	0.0125831	0.000735923	17.08	16.99	17.085	17.0517	0.0534634	0.00313538
High	SNLDEDIIAEENIVSR		6.06733e-07	0	1	1	104	P01024	0	1816.89	0	1.96846e+07	2.20838e+07	2.38846e+07	2.18844e+07	2.10711e+06	0.096284	1.96846e+07	2.79299e+07	2.34685e+07	2.36943e+07	4.12727e+06	0.174188		High	High	High	High	0	2.605e-08	5.23	35.0423	35.2195	35.4731	35.245	0.216548	0.0061441	36.1609	35.4535	35.4731	35.6958	0.402843	0.0112854
High	AKPALEDLRQGLLPVLESFKVSFLSALEEYTK		6.0983e-07	0	1	1	2	P02647	2	3591.97	0		518924	1.13406e+06					656295	1.1143e+06					Not Found	High	High	High	0	1.152e-08	4.97		41.75	41.76					41.11	41.76
High	ATLDVDEAGTEAAAATSFAIK		6.12943e-07	0	1	1	6	P29622	0	2052.01	0	270944	609165	625871	501993	200269	0.398947	270944	770424	614967	552112	255603	0.462956		High	High	High	High	0	1.001e-08	5.36	30	29.86	29.745	29.8683	0.127704	0.00427557	30.23	29.145	29.745	29.7067	0.543515	0.0182961
High	WDPYKQGFGNVATNTDGK		6.28749e-07	0	1	1	2	P02675	1	1997.94	0	6322492	4638392	6.45512e+06	5.80533e+06	1.01277e+06	0.174456	6322492	5.86628e+06	6.34265e+06	6.17714e+06	269405	0.0436133		High	Peak Found	High	High	0	1.228e-08	6.34	22.42		22.42				22.47		22.42
High	VQAAVGTSAAPVPSDNH		6.38428e-07	0	1	1	15	P02649	0	1620.8	0	1.61828e+07	1.69502e+07	1.60379e+07	1.63903e+07	490262	0.0299117	1.61828e+07	2.14373e+07	1.57585e+07	1.77929e+07	3.16328e+06	0.177784		High	High	High	High	0	6.161e-09	4.95	28.414	28.43	28.464	28.436	0.0255343	0.000897956	28.594	27.776	28.464	28.278	0.439577	0.0155448
High	ILGEELGFASLHDLQLLGK		6.48255e-07	0	1	1	2	P04114	0	2053.13	0	1.23388e+06	1.10992e+06	1.5663e+06	1.30337e+06	235995	0.181066	1.23388e+06	1.40374e+06	1.53902e+06	1.39221e+06	152895	0.109822		High	High	Peak Found	High	0	4.405e-09	5.8	22.96	22.93					23.02	22.6
High	KREEAPSLRPAPPPISGGGYR		6.58234e-07	0	1	1	16	P02675	2	2235.2	0	79934415	8.15563e+07	129998603	9.71631e+07	2.84479e+07	0.292786	79934415	1.03146e+08	1.27734e+08	1.03605e+08	2.3903e+07	0.230713		High	High	High	High	0	4.964e-09	5.17	16.71	16.7167	16.714	16.7136	0.00335548	0.000200764	16.69	16.615	16.714	16.673	0.051643	0.0030974
High	RRVEPYGENFNKALVQQMEQLR		6.75208e-07	0	1	1	2	P06727	3	2705.39	0	2318181	2.15604e+06	3.18585e+06	2.55336e+06	553724	0.216861	2318181	2.72679e+06	3.13035e+06	2.72511e+06	406086	0.149017		High	Peak Found	High	High	0	4.632e-09	6.92	16.73		16.73				16.71		16.73
High	AAPSVTLFPPSSEELQANK		6.78655e-07	0	1	4	24	P0DOY2	0	1986.02	0	2.26202e+07	22841345	2.14422e+07	2.23012e+07	752121	0.0337255	2.26202e+07	2.8888e+07	2.10686e+07	2.41922e+07	4.13994e+06	0.171127		High	High	High	High	0	6.639e-09	5	26.775	26.76	26.775	26.77	0.00866025	0.000323506	26.895	26.225	26.775	26.6317	0.357258	0.0134148
High	ANPTVTLFPPSSEELQANK		6.78655e-07	0	1	2	15	B9A064	0	2043.04	0	6345434	6.18283e+06	5.95419e+06	6160818	196551	0.0319034	6345434	7.81957e+06	5.85045e+06	6.67182e+06	1.02433e+06	0.153531		High	High	High	High	0	1.351e-08	5.14	26.994	26.98	27.016	26.9967	0.0181475	0.000672214	27.124	26.44	27.016	26.86	0.367717	0.0136901
High	NRNVHSGSTFFKYYLQGAK		6.78655e-07	0	1	1	3	Q14624	2	2217.12	0			939863						923489					High	High	High	High	0	4.674e-09	5.69			15.38						15.38
High	IRAYYENSPQQVFSTEFEVK		7.03281e-07	0	1	1	3	P01024	1	2435.19	0													No Quan Values	High	High	High	High	0	4.9e-09	5.92	21.77	21.74	21.74	21.75	0.0173205	0.000796345	21.8	21.46	21.74	21.6667	0.181475	0.00837579
High	SYFEKSKEQLTPLIK		7.1048e-07	0	1	1	15	P02652	2	1810.99	0	307513189	281477900	415139582	3.3471e+08	7.08599e+07	0.211705	307513189	3.55991e+08	4.07907e+08	3.57137e+08	5.02066e+07	0.140581		High	High	High	High	0	2.467e-08	5.35	17.188	17.1875	17.16	17.1785	0.0160234	0.00093276	17.17	17.06	17.16	17.13	0.0608276	0.00355094
High	TFPGFFSPMLGEFVSETESRGSESGIFTNTK		7.17753e-07	0	1	1	16	P02671	1	3386.59	0	402673	657605	996826	685701	298072	0.434696	402673	831687	979459	737940	299603	0.406		High	High	High	High	0	5.955e-08	4.25	31.85	29.85	28.76	30.1533	1.56717	0.0519735	32.21	30.03	28.76	30.3333	1.74489	0.0575238
High	ILLQGTPVAQMTEDAVDAER	1xOxidation [M11]	7.251e-07	0	1	1	12	P01024	0	2173.08	0	2.52585e+06	3.98191e+06	4.43121e+06	3.64632e+06	996027	0.273159	2.52585e+06	5.03601e+06	4.35401e+06	3.97195e+06	1.29796e+06	0.326781		High	High	High	High	0	7.71e-08	5.25	29.7307	29.59	29.6	29.6402	0.0784866	0.00264798	29.956	28.88	29.6	29.4787	0.548165	0.0185953
High	VAPEEHPVLLTEAPLNPK		7.32522e-07	0	1	2	6	P60709	0	1954.06	0	27407846	21936900	24821436	2.47221e+07	2.73683e+06	0.110704	27407846	2.77441e+07	2.4389e+07	2.65136e+07	1.84767e+06	0.0696874		High	High	High	High	0	2.625e-08	5.5	21.58	21.59	21.59	21.5867	0.0057735	0.000267457	21.61	21.32	21.59	21.5067	0.161967	0.00753102
High	SGVQMNTNFFHESGLEAHVALK		7.55248e-07	0	1	1	3	P04114	0	2416.17	0	8730556	6.02897e+06	7489324	7.41628e+06	1.35228e+06	0.182339	8730556	7.62497e+06	7.35884e+06	7.90479e+06	727410	0.0920214		High	High	High	High	0	5.367e-09	7.45	18.6	18.6	18.59	18.5967	0.0057735	0.000310459	18.55	18.37	18.59	18.5033	0.117189	0.00633342
High	QTQVSVLPEGGETPLFK		7.62978e-07	0	1	1	21	P06396	0	1829.96	0	2.97523e+07	2.83019e+07	3.24112e+07	3.01551e+07	2.08404e+06	0.0691106	2.97523e+07	3.5794e+07	3.18465e+07	3.24643e+07	3.06789e+06	0.0945006		High	High	High	High	0	5.429e-09	4.9	28.7329	28.77	28.9957	28.8329	0.142256	0.00493381	29.1329	28.4871	28.9957	28.8719	0.340196	0.0117829
High	GGETSEMYLIQPDSSVKPYR	1xOxidation [M7]	7.74723e-07	0	1	1	1	P02675	0	2273.08	0	2.98597e+06	6.95851e+06	3.84686e+06	4.59712e+06	2.08984e+06	0.454598	2.98597e+06	8.80058e+06	3.77984e+06	5.1888e+06	3.15298e+06	0.607652		Peak Found	Peak Found	High	High	0	5.523e-09	6.14	22.804	22.8125	22.83	22.8155	0.0132571	0.000581056	22.86	22.49	22.83	22.7267	0.205508	0.00904257
High	EKFSDASYQSINIPVTQNMVPSSR		7.98758e-07	0	1	1	4	P01031	1	2698.31	0	3.17115e+06	2.54418e+06	3.23339e+06	2.9829e+06	381222	0.127802	3.17115e+06	3.21767e+06	3.17705e+06	3.18863e+06	25329.5	0.00794371		High	High	High	High	0	6.232e-09	6	24.56	24.57	24.58	24.57	0.01	0.000407	24.63	24.15	24.58	24.4533	0.263881	0.0107912
High	LSINTHPSQKPLSITVR		8.06934e-07	0	1	1	11	P01024	0	1891.08	0	181801465	132534820	318745426	211027237	9.64842e+07	0.457212	181801465	1.6762e+08	3.13192e+08	2.20871e+08	8.02662e+07	0.363407		High	High	High	High	0	5.818e-09	6	17.11	17.12	17.1	17.11	0.01	0.000584454	17.095	17	17.1	17.065	0.0563471	0.00330191
High	RIPIEDGSGEVVLSR		8.06934e-07	0	1	1	9	P01024	1	1626.88	0	204399072	146190163	168518788	1.73036e+08	2.93662e+07	0.169711	204399072	1.8489e+08	1.65583e+08	1.84957e+08	1.94082e+07	0.104934		High	High	High	High	0	1.146e-08	6.28	20.98	20.99	20.985	20.985	0.005	0.000238265	21	20.73	20.985	20.905	0.15174	0.00725855
High	LYGSEAFATDFQDSAAAK		8.75429e-07	0	1	1	5	P01011	0	1891.87	0	2.38306e+06	2.15237e+06	2.0753e+06	2.20358e+06	160142	0.0726736	2.38306e+06	2.72215e+06	2.03915e+06	2.38145e+06	341505	0.143402		High	High	High	High	0	6.469e-09	5.22	28.02	28.04	28.02	28.0267	0.011547	0.000412001	28.19	27.41	28.02	27.8733	0.410163	0.0147152
High	TTMKIIPFNRLTIGEGQQHHLGGAK		9.02588e-07	0	1	1	3	P02679	2	2747.48	0	1.61759e+06	1.20217e+06	3.02998e+06	1.94992e+06	958149	0.49138	1.61759e+06	1.52042e+06	2.97719e+06	2.0384e+06	814469	0.399563		High	High	High	High	0	6.005e-08	6.89	15.48	15.48	15.48	15.48	2.17558e-15	1.40542e-16	15.38	15.34	15.48	15.4	0.072111	0.00468253
High	QVFLYPEKDEPTYILNIK		9.21161e-07	0	1	1	3	P04114	1	2210.17	0	7.27866e+06	6.93598e+06	8950563	7.72173e+06	1.0779e+06	0.139594	7.27866e+06	8.77208e+06	8.79462e+06	8.28179e+06	868808	0.104906		High	High	High	High	0	6.897e-09	5.94	21.72	21.71	21.71	21.7133	0.0057735	0.000265897	21.75	21.43	21.71	21.63	0.174356	0.00806084
High	VGYVSGWGQSDNFKLTDHLK		9.3059e-07	0	1	1	6	P00739	1	2251.11	0	32831068	25702388	26291292	28274916	3.95671e+06	0.139937	32831068	3.25064e+07	2.58332e+07	3.03902e+07	3.94981e+06	0.12997		High	High	High	High	0	7.006e-09	5.87	18.935	18.93	18.93	18.9317	0.00288675	0.000152483	18.885	18.695	18.93	18.8367	0.124733	0.00662182
High	IFFYDSENPPASEVLR		9.54587e-07	0	1	1	20	P27169	0	1883.92	0	3.01367e+07	29914039	3.627e+07	3.21069e+07	3.60704e+06	0.112345	3.01367e+07	3.78329e+07	3.56381e+07	3.45359e+07	3.96474e+06	0.114801		High	High	High	High	0	5.655e-07	4.78	27.5486	27.545	27.5357	27.5431	0.00663684	0.000240962	27.7043	26.955	27.5357	27.3983	0.393081	0.0143469
High	GYTQQLAFRQPSSAFAAFVK		9.64358e-07	0	1	1	7	P01024	1	2217.15	0	2.87444e+07	26607760	30634479	2.86622e+07	2.01462e+06	0.0702883	2.87444e+07	3.36514e+07	3.01008e+07	3.08322e+07	2.53398e+06	0.0821863		High	High	High	High	0	7.297e-09	6.46	20.65	20.64	20.6333	20.6411	0.0083887	0.000406408	20.66	20.39	20.6333	20.5611	0.148785	0.00723624
High	FLHVPDTFEGHFDGVPVISK		9.74229e-07	0	1	1	11	P19823	0	2241.13	0	1.87544e+08	114538620	1.43067e+08	148383105	3.67917e+07	0.247951	1.87544e+08	1.4486e+08	1.40574e+08	1.57659e+08	2.59693e+07	0.164718		High	High	High	High	0	1.24e-06	6.64	19.29	19.2933	19.3	19.2944	0.00509175	0.000263897	19.26	19.0533	19.3	19.2044	0.132386	0.00689348
High	YTKKVPQVSTPTLVEVSR		9.89226e-07	0	1	1	6	P02768	2	2032.14	0	17806356	1.37629e+07	19152823	1.69074e+07	2.80517e+06	0.165914	17806356	1.74062e+07	1.88191e+07	1.80106e+07	728247	0.0404344		High	High	High	High	0	1.157e-08	6.4	18	18	18.04	18.0133	0.023094	0.00128205	17.96	17.81	18.04	17.9367	0.116762	0.00650967
High	FNAVLTNPQGDYDTSTGK		9.94276e-07	0	1	1	6	P02747	0	1927.9	0	1955164	2.02728e+06	2.1799e+06	2.05411e+06	114744	0.0558605	1955164	2.56394e+06	2.14192e+06	2.22034e+06	311874	0.140462		High	High	High	High	0	7.587e-09	4.98	27.88	27.9	27.94	27.9067	0.0305505	0.00109474	28.05	27.28	27.94	27.7567	0.416453	0.0150037
High	MFTTAPDQVDKEDEDFQESNK		9.99352e-07	0	1	1	5	P00450	1	2474.07	0	1.86496e+06	1.48378e+06	1.76942e+06	1.70605e+06	198334	0.116253	1.86496e+06	1.87656e+06	1.73859e+06	1.8267e+06	76528.3	0.0418942		High	High	High	High	0	7.651e-09	5.48	25.63	25.62	25.59	25.6133	0.0208167	0.000812727	25.72	25.16	25.59	25.49	0.293087	0.0114981
High	LQSLFDSPDFSKITGKPIKLTQVEHR		1.00445e-06	0	1	1	1	P36955	2	2984.62	0	4.13997e+06	3466733	6381576	4.66276e+06	1.52613e+06	0.327301	4.13997e+06	4.38445e+06	6.27039e+06	4.93161e+06	1.16585e+06	0.236404		High	Peak Found	Peak Found	High	0	7.719e-09	6.95	16.79						16.77
High	TAVDHIREILNINQK		1.00445e-06	0	2	2	3	P06681; B4E1Z4	1	1763.98	0	2663874	2.4501e+06	2.38359e+06	2.49919e+06	146448	0.0585984	2663874	3.09869e+06	2.34206e+06	2.70154e+06	379717	0.140556	Shared	High	High	High	High	0	7.71e-09	5.95	17.68	17.67	17.72	17.69	0.0264575	0.00149562	17.64	17.51	17.72	17.6233	0.105987	0.00601404
High	DYVSQFEGSALGKQLNLK		1.00958e-06	0	1	1	2	P02647	1	1997.03	0	4.62304e+06	3.94778e+06	5.1879e+06	4.58624e+06	620878	0.135378	4.62304e+06	4.99285e+06	5.09752e+06	4.90447e+06	249282	0.0508275		High	Peak Found	High	High	0	7.737e-09	6.17	22.89		22.9				22.96		22.9
High	QKLHELQEKLSPLGEEMRDR		1.01992e-06	0	1	1	14	P02647	3	2436.27	0	120772446	111565056	253532172	161956558	7.94403e+07	0.490504	120772446	1.41099e+08	2.49115e+08	1.70329e+08	6.89837e+07	0.405003		High	High	High	High	0	1.222e-08	5.69	15.78	15.775	15.79	15.7817	0.00763763	0.000483956	15.71	15.655	15.79	15.7183	0.0678847	0.00431882
High	MGNFPWQVFTNIHGR		1.02512e-06	0	1	1	5	P00736	0	1803.87	0	18826284	14071697	16754368	16550783	2.38382e+06	0.144031	18826284	1.77968e+07	1.64625e+07	1.76952e+07	1.18518e+06	0.0669776		High	High	High	High	0	2.24e-07	4.72	19.75	19.75	19.74	19.7467	0.0057735	0.000292379	19.74	19.51	19.74	19.6633	0.132791	0.00675321
High	LHELQEKLSPLGEEMRDR		1.03036e-06	0	1	1	13	P02647	2	2180.11	0	1.74177e+08	1.14529e+08	1.73598e+08	1.54101e+08	3.4272e+07	0.222399	1.74177e+08	1.44847e+08	1.70574e+08	1.63199e+08	1.59952e+07	0.09801		High	High	High	High	0	5.167e-08	5.94	17.01	17	17.01	17.0067	0.0057735	0.000339485	17	16.89	17.01	16.9667	0.0665833	0.00392436
High	KVLLDGVQNPRAEDLVGK		1.04622e-06	0	1	1	5	P01024	2	1951.1	0	60114368	3.81e+07	4.26145e+07	4.6943e+07	1.1628e+07	0.247704	60114368	4.81859e+07	4.18721e+07	5.00574e+07	9.26404e+06	0.185068		High	High	High	High	0	8.109e-09	6.4	18.5	18.5	18.49	18.4967	0.0057735	0.000312137	18.45	18.27	18.49	18.4033	0.117189	0.00636783
High	MDYPKQTQVSVLPEGGETPLFK	1xOxidation [M1]	1.05156e-06	0	1	1	3	P06396	1	2480.24	0	1.58301e+06	1.33424e+06	1685737	1.53433e+06	180733	0.117793	1.58301e+06	1.68745e+06	1.65637e+06	1.64227e+06	53626.7	0.0326539		High	High	High	High	0	6.292e-08	5.43	23.61	23.61	23.61	23.61	0	0	23.68	23.25	23.61	23.5133	0.230723	0.00981245
High	RHQQTVTIPPKSSLSVPYVIVPLKTGLQEVEVK		1.05156e-06	0	1	1	3	P01024	3	3671.09	0	2.48551e+06	2.75998e+06	4298660	3.18139e+06	977272	0.307184	2.48551e+06	3.49061e+06	4.22377e+06	3.39996e+06	872664	0.256669		High	High	High	High	0	8.881e-09	5.37	16.98	16.98	16.96	16.9733	0.011547	0.000680303	16.96	16.87	16.96	16.93	0.0519615	0.0030692
High	KRHEMPPHIYAITDTAYR		1.05693e-06	0	1	1	3	P35579	2	2199.11	0	367361	389058	827706	528042	259744	0.4919	367361	492050	813286	557566	230068	0.41263		High	High	High	High	0	8.2e-09	6.11	15.05	15.06	15.04	15.05	0.01	0.000664452	14.93	14.9	15.04	14.9567	0.0737111	0.00492831
High	SPEQQETVLDGNLIIR		1.05693e-06	0	1	1	12	Q14624	0	1811.95	0	25637692	25634231	26576751	25949558	543168	0.0209317	25637692	3.24202e+07	2.61137e+07	2.80572e+07	3.78594e+06	0.134937		High	High	High	High	0	1.713e-08	5.44	26.55	26.55	26.545	26.5483	0.00288675	0.000108736	26.67	26.03	26.545	26.415	0.339227	0.0128422
High	RLDGSVDFKKNWIQYK		1.06232e-06	0	1	1	6	P02679	3	1997.06	0	3.23853e+07	4.54122e+07	55261549	4.4353e+07	1.14749e+07	0.258716	3.23853e+07	5.74338e+07	5.42988e+07	4.80393e+07	1.36471e+07	0.284082		High	High	High	High	0	8.267e-09	6.33	16.33	16.325	16.33	16.3283	0.00288675	0.000176794	16.29	16.225	16.33	16.2817	0.0529937	0.00325481
High	EGKQVGSGVTTDQVQAEAKESGPTTYKVTSTLTIK		1.08418e-06	0	1	1	1	P01871	3	3638.88	0	5151890	3701551	3.73328e+06	4.19557e+06	828347	0.197433	5151890	4.68143e+06	3.66824e+06	4.50052e+06	758192	0.168468		Peak Found	High	Peak Found	High	0	8.514e-09	9.11		19.74						19.5
High	AEFAEVSKLVTDLTK		1.08971e-06	0	1	1	10	P02768	1	1650.89	0	69952222	51755974	66638566	62782254	9.69171e+06	0.15437	69952222	6.54569e+07	6.54776e+07	6.69622e+07	2.58943e+06	0.0386699		High	High	High	High	0	2.181e-08	5.42	21.36	21.34	21.3	21.3333	0.0305505	0.00143205	21.38	21.07	21.3	21.25	0.160935	0.0075734
High	MADEAGSEADHEGTHSTKR		1.08971e-06	0	1	1	3	P02671	1	2028.87	0	13423744	12923548	11393016	1.25801e+07	1.05803e+06	0.0841035	13423744	1.63447e+07	1.11945e+07	1.36543e+07	2.58282e+06	0.189158		High	High	High	High	0	8.523e-09	6.5	17.14	17.14	17.13	17.1367	0.0057735	0.000336909	17.12	17.02	17.13	17.09	0.0608276	0.00355925
High	FKLDDDLEHQGGHVLDHGHKHK		1.10087e-06	0	1	1	8	P01042	2	2562.26	0	1.74599e+06	969838	1295431	1.33709e+06	389750	0.291492	1.74599e+06	1.22658e+06	1.27286e+06	1.41514e+06	287457	0.203129		High	High	High	High	0	8.655e-09	6.7	14.055	14.06	14.075	14.0633	0.0104083	0.000740104	13.86	13.86	14.075	13.9317	0.12413	0.00890994
High	SVSLPSLDPASAKIEGNLIFDPNNYLPK		1.13502e-06	0	1	1	30	P04114	1	2999.57	0	1.52822e+06	949962	1.11811e+06	1.19876e+06	297445	0.248127	1.52822e+06	1.20144e+06	1.09863e+06	1.27609e+06	224314	0.175782		High	High	High	High	0	1.977e-06	4.61	31.9767	29.77	27.8	29.8489	2.08945	0.0700009	32.34	29.06	27.8	29.7333	2.3437	0.078824
High	NIQEYLSILTDPDGKGKEK		1.14664e-06	0	1	1	5	P04114	2	2148.12	0	9.1e+06	6.69301e+06	7.65126e+06	7.81476e+06	1.2118e+06	0.155065	9.1e+06	8.46479e+06	7.51796e+06	8.36092e+06	796121	0.0952193		High	High	High	High	0	9.143e-09	5.52	19.555	19.56	19.565	19.56	0.005	0.000255624	19.535	19.32	19.565	19.4733	0.133635	0.00686247
High	TRDRLDEVKEQVAEVR		1.15838e-06	0	1	1	5	P02649	3	1943.03	0	2.19123e+07	13498021	2.13825e+07	1.89309e+07	4.7125e+06	0.248931	2.19123e+07	1.70712e+07	2.101e+07	1.99978e+07	2.57435e+06	0.128732		High	High	High	High	0	8.603e-07	5.57	17.07	17.07	17.06	17.0667	0.0057735	0.000338291	17.05	16.95	17.06	17.02	0.0608276	0.00357389
High	HLHEGAKSETAEELKK		1.20041e-06	0	1	1	6	O14791	2	1806.93	0	479973	694712	1.57858e+06	917755	582276	0.634457	479973	878618	1.55108e+06	969890	541354	0.55816		High	High	High	High	0	1.283e-06	7.06	14.64	14.64	14.65	14.6433	0.0057735	0.000394275	14.49	14.46	14.65	14.5333	0.102144	0.00702824
High	ALEKYKEENDDFASFR		1.2127e-06	0	1	1	5	P04196	2	1961.92	0	9.16304e+06	5.97926e+06	5.78907e+06	6.97713e+06	1.89545e+06	0.271666	9.16304e+06	7.5621e+06	5.68821e+06	7.47112e+06	1.7392e+06	0.23279		High	High	High	High	0	1.164e-08	5.26	18.6	18.605	18.61	18.605	0.005	0.000268745	18.55	18.375	18.61	18.5117	0.1221	0.00659582
High	HTSVQTTSSGSGPFTDVR		1.2127e-06	0	1	1	3	P02751	0	1863.88	0	9666562	8676480	7.94219e+06	8.76175e+06	865341	0.0987635	9666562	1.09733e+07	7.80382e+06	9.48124e+06	1.59286e+06	0.168002		High	High	High	High	0	1.036e-08	6.48	20.44	20.42	20.43	20.43	0.01	0.000489476	20.45	20.17	20.43	20.35	0.156205	0.00767592
High	HGTDDGVVWMNWK		1.21889e-06	0	1	1	12	P02675	0	1544.7	0	195238284	134751212	156975140	1.62322e+08	3.05959e+07	0.188489	195238284	1.70423e+08	1.5424e+08	1.733e+08	2.06499e+07	0.119157		High	High	High	High	0	2.235e-08	5.8	20.25	20.245	20.26	20.2517	0.00763763	0.000377136	20.26	20	20.26	20.1733	0.150111	0.00744106
High	SPPEISHGVVAHMSDSYQYGEEVTYK		1.22511e-06	0	1	1	1	P08603	0	2910.33	0	2.16798e+06	1.68131e+06	1317131	1.72214e+06	426889	0.247883	2.16798e+06	2.12639e+06	1.29418e+06	1.86285e+06	492918	0.264604		High	Peak Found	Peak Found	High	0	9.909e-09	6.2	20.24						20.24
High	GQPREPQVYTLPPSREEMTK		1.25032e-06	0	2	2	7	P01859; P01860	2	2343.18	0	44339180	3.10448e+07	30876870	3.54203e+07	7.72445e+06	0.21808	44339180	3.9263e+07	3.03389e+07	3.79804e+07	7.08771e+06	0.186615	Shared	High	High	High	High	0	1.019e-08	6.24	18.76	18.76	18.75	18.7567	0.0057735	0.000307811	18.71	18.52	18.75	18.66	0.122882	0.00658532
High	TKKQELSEAEQATR		1.26312e-06	0	1	1	15	P01024	2	1618.84	0	1.32748e+08	1.13777e+08	127832972	1.24786e+08	9.8457e+06	0.0789007	1.32748e+08	1.43896e+08	1.25606e+08	1.34083e+08	9.21801e+06	0.0687484		High	High	High	High	0	1.032e-08	6.19	16.938	16.94	16.944	16.9407	0.00305505	0.000180338	16.918	16.83	16.944	16.8973	0.0597439	0.0035357
High	NPLVWVHASPEHVVVTR		1.26957e-06	0	1	1	3	Q14624	0	1940.05	0	2.28663e+06	2.60388e+06	3.34236e+06	2.74429e+06	541693	0.197389	2.28663e+06	3.29319e+06	3.28413e+06	2.95465e+06	578542	0.195807		High	High	High	High	0	1.042e-08	6.06	17.68	17.67	17.71	17.6867	0.0208167	0.00117697	17.64	17.51	17.71	17.62	0.101489	0.00575987
High	VEPYGENFNKALVQQMEQLR		1.27605e-06	0	1	1	4	P06727	1	2393.19	0	4075643	3.13052e+06	3.45226e+06	3.55281e+06	480519	0.135251	4075643	3.95923e+06	3.39211e+06	3.809e+06	365695	0.0960083		High	High	High	High	0	1.043e-08	5.39	22	21.99	21.96	21.9833	0.0208167	0.000946929	22.04	21.7	21.96	21.9	0.177764	0.00811707
High	SQLQKVPPEWKALTDMPQMR		1.28911e-06	0	1	1	1	P02671	2	2383.23	0	3.1497e+06	1.76545e+06	2.37836e+06	2.43117e+06	693633	0.285308	3.1497e+06	2.23281e+06	2.33692e+06	2.57315e+06	502020	0.1951		High	Peak Found	Peak Found	High	0	1.06e-08	4.71	18.72						18.67
High	VQLSPDLLATLPEPASPGR		1.3291e-06	0	1	1	10	Q04756	0	1961.07	0	2608763	2.35051e+06	2.51275e+06	2.49067e+06	130535	0.0524096	2608763	2.97274e+06	2.46897e+06	2.68349e+06	260065	0.0969129		High	High	High	High	0	9.139e-08	5.04	28.45	28.4633	28.4933	28.4689	0.0221944	0.000779603	28.635	27.8133	28.4933	28.3139	0.439243	0.0155133
High	LLPHANEVSQKIGDNLR		1.33589e-06	0	1	1	4	P06727	1	1904.03	0	11617268	8537804	8893661	9682911	1.68462e+06	0.173979	11617268	1.07979e+07	8.73871e+06	1.03846e+07	1.48312e+06	0.142818		High	High	High	High	0	1.107e-08	5.42	17.83	17.82	17.87	17.84	0.0264575	0.00148304	17.79	17.64	17.87	17.7667	0.116762	0.00657196
High	ILGDMQPGDYFDLVLFGTR		1.36338e-06	0	1	1	1	P19827	0	2157.07	0	226671	139924	433507	266701	150830	0.56554	226671	176964	425955	276530	131771	0.476514		Peak Found	Peak Found	High	High	0	1.138e-08	4.13
High	TFPGFFSPMLGEFVSETESR	1xOxidation [M9]	1.39143e-06	0	1	1	64	P02671	0	2281.05	0	2.22374e+06	3.30255e+06	4.10848e+06	3.21159e+06	945655	0.294451	2.22374e+06	4.17681e+06	4.0369e+06	3.47915e+06	1.08946e+06	0.313141		High	High	High	High	0	2.47e-07	4.69	37.2141	36.9702	37.1247	37.103	0.123417	0.00332633	38.6702	37.4247	37.1247	37.7399	0.819525	0.0217151
High	GWVTDGFSSLKDYWSTVKDK		1.45668e-06	0	1	1	3	P02656	2	2319.13	0	5.02317e+06	3.24138e+06	4.65796e+06	4.3075e+06	941176	0.218497	5.02317e+06	4.09944e+06	4.57681e+06	4.56647e+06	461951	0.101161		High	Peak Found	High	High	0	1.235e-08	5.02	19.82		19.7				19.81		19.7
High	SKMLTPEHVFIHPGWK		1.49425e-06	0	1	1	7	P09871	1	1907	0	1.65838e+06	1.78928e+06	4812451	2.75337e+06	1.78442e+06	0.648084	1.65838e+06	2.26294e+06	4.72861e+06	2.88331e+06	1.62641e+06	0.564077		High	High	High	High	0	1.042e-07	6.3	15.32	15.325	15.315	15.32	0.005	0.000326371	15.22	15.175	15.315	15.2367	0.0714726	0.00469083
High	HPYFYAPELLFFAK		1.55637e-06	0	1	1	4	P02768	0	1742.89	0	9.29674e+06	7.18797e+06	1.01765e+07	8.88706e+06	1.53579e+06	0.172812	9.29674e+06	9.09079e+06	9.99917e+06	9.46223e+06	476267	0.0503335		High	High	High	High	0	1.345e-08	4.98	19.565	19.57	19.55	19.5617	0.0104083	0.000532078	19.545	19.33	19.55	19.475	0.125599	0.00644922
High	RHPYFYAPELLFFAK		1.5884e-06	0	1	1	11	P02768	1	1899	0	2.01772e+08	1.82439e+08	348816346	2.44343e+08	9.09919e+07	0.372395	2.01772e+08	2.30735e+08	3.42739e+08	2.58415e+08	7.44485e+07	0.288096		High	High	High	High	0	1.962e-08	6.21	16.81	16.81	16.8067	16.8089	0.0019245	0.000114493	16.79	16.7	16.8067	16.7656	0.0573811	0.00342256
High	ADLFYDVEALDLESPK		1.65444e-06	0	1	1	3	P04196	0	1824.89	0	5051438	4.50856e+06	4381147	4.64705e+06	355960	0.0765991	5051438	5.70207e+06	4.30482e+06	5.01944e+06	699176	0.139293		High	High	High	High	0	1.101e-07	4.93	41.85	41.88	41.88	41.87	0.0173205	0.000413673	42.26	41.24	41.88	41.7933	0.515493	0.0123343
High	FSGSNSGNTATLTISR		1.67137e-06	0	1	2	3	P80748	0	1612.79	0	3789886	3285103	3.80787e+06	3.62762e+06	296765	0.0818071	3789886	4.15474e+06	3.74153e+06	3.89539e+06	225906	0.0579933		High	High	High	High	0	1.475e-08	5.2	25.18	25.2	25.2	25.1933	0.011547	0.000458336	25.25	24.76	25.2	25.07	0.269629	0.0107551
High	HRLEDMEQALSPSVFK		1.67137e-06	0	1	1	6	P05155	1	1886.94	0	2.40839e+07	14916004	1.60316e+07	1.83438e+07	5.00222e+06	0.272692	2.40839e+07	1.88646e+07	1.57523e+07	1.95669e+07	4.20996e+06	0.215157		High	High	High	High	0	3.146e-08	6.61	18.1433	18.14	18.17	18.1511	0.0164429	0.000905892	18.0933	17.94	18.17	18.0678	0.11711	0.00648172
High	AFWLDVSHNRLEALPNSLLAPLGR		1.67991e-06	0	1	1	2	P35858	1	2689.46	0	4556752	3.91693e+06	3.70774e+06	4060472	442336	0.108937	4556752	4.95383e+06	3.64314e+06	4.38457e+06	672094	0.153286		High	High	Peak Found	High	0	3.699e-08	5.71	20.34	20.31					20.35	20.07
High	SLPAPWLSMAPVSWITPGLK		1.68848e-06	0	1	1	2	P04217	0	2151.17	0		1.46145e+06	1.51256e+06					1.84833e+06	1.48621e+06					Not Found	High	High	High	0	1.492e-08	4.06		26.58	26.57					26.06	26.57
High	IGDQWDKQHDMGHMMR		1.6971e-06	0	1	1	4	P02751	1	1984.86	0	6.95984e+06	4907485	3.62948e+06	5.1656e+06	1.68011e+06	0.32525	6.95984e+06	6.2066e+06	3.56625e+06	5.57756e+06	1.7821e+06	0.319512		High	High	High	High	0	2.889e-08	6.76	16.76	16.76	16.76	16.76	0	0	16.74	16.66	16.76	16.72	0.052915	0.00316477
High	ADSSPVKAGVETTTPSKQSNNKYAASSYLSLTPEQWK		1.70577e-06	0	1	2	3	P0DOY2	3	3970.97	0	10457138	6135772	7.79473e+06	8.12921e+06	2.18001e+06	0.26817	10457138	7.76005e+06	7.65893e+06	8.62537e+06	1.58716e+06	0.184011		High	High	High	High	0	1.831e-08	8.44	19.7	19.71	19.7	19.7033	0.0057735	0.000293022	19.68	19.47	19.7	19.6167	0.12741	0.00649499
High	LHDRNTYEKYLGEEYVK		1.70577e-06	0	1	1	3	P02787	2	2157.06	0	4290088	3.47288e+06	5583436	4.4488e+06	1.06419e+06	0.239209	4290088	4.39222e+06	5.48616e+06	4.72282e+06	663038	0.14039		High	High	High	High	0	1.516e-08	6.27	16.47	16.47	16.46	16.4667	0.0057735	0.000350618	16.43	16.37	16.46	16.42	0.0458258	0.00279085
High	TMTIHNGMFFSTYDRDNDGWLTSDPR		1.70577e-06	0	1	1	3	P02675	1	3077.35	0	11308828	8661598	8365093	9445173	1.62077e+06	0.171597	11308828	1.09545e+07	8.21935e+06	1.01609e+07	1.69073e+06	0.166396		High	High	High	High	0	9.19e-07	4.76	21	20.99	20.96	20.9833	0.0208167	0.000992057	21.02	20.73	20.96	20.9033	0.15308	0.00732321
High	YSAWAESVTNLPQVIK		1.70577e-06	0	1	1	9	P10643	0	1805.94	0	5.54198e+06	3.94021e+06	5.70569e+06	5.06263e+06	975483	0.192683	5.54198e+06	4.98327e+06	5.60628e+06	5.37718e+06	342647	0.0637225		High	High	High	High	0	2.751e-08	4.63	25.5633	25.5467	25.5433	25.5511	0.0107152	0.000419362	25.6433	25.0867	25.5433	25.4244	0.296767	0.0116725
High	GSQYWRFEDGVLDPDYPR		1.73202e-06	0	1	1	2	P04004	1	2200.01	0	2.5576e+06	1.80335e+06	2.49666e+06	2.28587e+06	418982	0.183292	2.5576e+06	2.28074e+06	2.45316e+06	2.4305e+06	139814	0.0575248		High	High	Peak Found	High	0	1.541e-08	6.69	23.47	23.42					23.54	23.06
High	LESEETMVLEAHDAQGDVPVTVTVHDFPGK	1xOxidation [M7]	1.74975e-06	0	1	1	1	P01024	0	3266.55	0	1.50791e+06	1.59109e+06	2.19979e+06	1.76626e+06	377742	0.213865	1.50791e+06	2.01229e+06	2.16146e+06	1.89389e+06	342488	0.180839		Peak Found	Peak Found	High	High	0	1.563e-08	5.16	23.46	23.405	23.3133	23.3928	0.0740933	0.00316736	23.53	23.045	23.3133	23.2961	0.242958	0.0104291
High	QKLGPHAGDVEGHLSFLEKDLR		1.76766e-06	0	1	1	4	P06727	2	2446.28	0	5.39281e+06	5.36451e+07	1.64028e+07	2.51469e+07	2.52866e+07	1.00556	5.39281e+06	6.78461e+07	1.61171e+07	2.97853e+07	3.33949e+07	1.12119		High	High	High	High	0	1.589e-08	7.31	15.81	15.82	15.82	15.8167	0.0057735	0.000365027	15.74	15.7	15.82	15.7533	0.061101	0.00387861
High	VSFLSALEEYTKKLNTQ		1.77669e-06	0	1	1	3	P02647	2	1971.04	0	12668858	10569066	14105693	1.24479e+07	1.77864e+06	0.142887	12668858	1.33669e+07	1.38599e+07	1.32986e+07	598475	0.0450029		High	High	High	High	0	3.94e-08	5.51	20.78	20.76	20.74	20.76	0.02	0.000963391	20.8	20.51	20.74	20.6833	0.15308	0.0074011
High	YLQEIYNSNNQKIVNLK		1.78576e-06	0	1	1	3	P02679	1	2081.1	0	6.10946e+06	4302579	4.72352e+06	5.04519e+06	945415	0.18739	6.10946e+06	5.44157e+06	4.64122e+06	5.39742e+06	735115	0.136198		High	High	High	High	0	1.607e-08	5.61	20.51	20.51	20.51	20.51	0	0	20.53	20.27	20.51	20.4367	0.144684	0.00707961
High	ILGGHLDAKGSFPWQAK		1.80404e-06	0	2	2	3	P00739; P00738	1	1824.98	0	4824077	4.21529e+06	7434589	5.49132e+06	1.71023e+06	0.311442	4824077	5.33117e+06	7.30506e+06	5.8201e+06	1.31077e+06	0.225214	Shared	High	High	High	High	0	1.624e-08	5.99	17.42	17.42	17.37	17.4033	0.0288675	0.00165873	17.39	17.28	17.37	17.3467	0.0585947	0.00337786
High	FFGHGAEDSLADQAANEWGR		1.81325e-06	0	1	1	4	P0DJI8	0	2177.96	0	5090618	3.57181e+06	4.34952e+06	4.33732e+06	759476	0.175103	5090618	4.51735e+06	4.27374e+06	4.62724e+06	419377	0.0906323		High	High	High	High	0	1.638e-08	6.92	23.07	23.07	23.03	23.0567	0.023094	0.00100162	23.13	22.73	23.03	22.9633	0.208167	0.00906517
High	HQTVPQNTGGKNPDPWAK		1.8225e-06	0	1	1	3	P02787	1	1974.98	0													No Quan Values	High	High	High	High	0	3.869e-08	5.71	17.51	17.37	17.33	17.4033	0.0945163	0.00543093	17.49	17.23	17.33	17.35	0.131149	0.00755901
High	SSNNPHSPIVEEFQVPYNK		1.89828e-06	0	1	1	3	P09871	0	2186.05	0	4406421	3.90778e+06	4.65209e+06	4.3221e+06	379253	0.0877475	4406421	4.94226e+06	4.57104e+06	4.63991e+06	274475	0.0591553		High	High	High	High	0	1.742e-08	6.48	21.11	21.1	21.09	21.1	0.01	0.000473934	21.13	20.84	21.09	21.02	0.157162	0.0074768
High	SGQSEDRQPVPGQQMTLK		1.9275e-06	0	1	1	8	P01024	1	1985.97	0	110566598	85473307	9.69324e+07	9.76574e+07	1.25623e+07	0.128637	110566598	1.081e+08	9.52436e+07	1.04637e+08	8.22766e+06	0.0786307		High	High	High	High	0	1.768e-08	5.93	21.38	21.39	21.39	21.3867	0.0057735	0.000269958	21.41	21.12	21.39	21.3067	0.161967	0.00760171
High	DSYYMTSSQLSTPLQQWR	1xOxidation [M5]	1.99744e-06	0	1	1	6	P01880	0	2207.01	0	567588	740655	373270	560505	183795	0.327909	567588	936723	366767	623693	289090	0.463514		High	High	High	High	0	3.419e-08	4.44	30.59	30.51	30.62	30.5733	0.0568624	0.00185987	30.844	29.804	30.62	30.4227	0.547362	0.0179919
High	TYLPAVDEKLRDLYSK		2.00764e-06	0	1	2	7	K7ER74	2	1911.02	0	5.43388e+07	34390829	4.35439e+07	4.40912e+07	9.98524e+06	0.226468	5.43388e+07	4.34948e+07	4.27852e+07	4.6873e+07	6.47535e+06	0.138147		High	High	High	High	0	1.628e-07	4.81	18.6267	18.63	18.63	18.6289	0.0019245	0.000103307	18.57	18.4	18.63	18.5333	0.119304	0.00643724
High	ISLPESLKRIPIEDGSGEVVLSR		2.01789e-06	0	1	1	2	P01024	2	2494.39	0	4622430	3433066	3.66053e+06	3.90534e+06	631345	0.161662	4622430	4.34187e+06	3.59675e+06	4.18702e+06	530083	0.126602		Peak Found	High	High	High	0	1.661e-07	5.29		20.11	20.11					19.87	20.11
High	GAGTGGLGLAVEGPSEAK		2.03854e-06	0	1	1	5	P21333	0	1570.81	0	1.64175e+06	1.42951e+06	1.84343e+06	1.63823e+06	206986	0.126347	1.64175e+06	1.80793e+06	1.81131e+06	1.75366e+06	96936	0.0552763		High	High	High	High	0	1.9e-08	4.92	25.41	25.41	25.41	25.41	0	0	25.49	24.95	25.41	25.2833	0.291433	0.0115267
High	QEPSQGTTTFAVTSILR		2.04895e-06	0	1	1	16	P01876	0	1835.95	0	8.12567e+06	7.35339e+06	8.44804e+06	7.9757e+06	562524	0.0705298	8.12567e+06	9.29999e+06	8.30086e+06	8.57551e+06	633510	0.0738744		High	High	High	High	0	1.914e-08	5.41	29.2167	30.735	29.5133	29.8217	0.804758	0.0269857	29.6633	30.595	29.5133	29.9239	0.586018	0.0195836
High	GFYPSDIAVEWESNGQPENNYK		2.06992e-06	0	2	2	9	P01857; P01861	0	2544.13	0	1.05262e+06	668460	1.06155e+06	927545	224418	0.241949	1.05262e+06	845416	1.04306e+06	980365	116967	0.11931	Shared	High	High	High	High	0	1.945e-08	3.99	31.81	31.38	31.1	31.43	0.357631	0.0113787	32.1625	30.76	31.1	31.3408	0.731609	0.0233436
High	GKEESLDSDLYAELR		2.06992e-06	0	1	1	11	P02775	1	1724.83	0	1.39165e+07	1.09086e+07	1.3468e+07	1.27644e+07	1.62269e+06	0.127127	1.39165e+07	1.37964e+07	1.32334e+07	1.36487e+07	364712	0.0267213		High	High	High	High	0	2.651e-08	5.23	23.45	23.4	23.25	23.3667	0.104083	0.00445435	23.5175	23.04	23.25	23.2692	0.239326	0.0102851
High	SPEQQETVLDGNLIIRYDVDR		2.06992e-06	0	1	1	8	Q14624	1	2460.24	0	5855584	4.76413e+06	5.99254e+06	5.53742e+06	673178	0.121569	5855584	6.0253e+06	5.88813e+06	5.923e+06	90072	0.0152071		High	High	High	High	0	5.493e-06	5.27	25.74	25.64	25.43	25.6033	0.158219	0.00617964	25.83	25.18	25.43	25.48	0.327872	0.0128678
High	SNALDIIFQTDLTGQKK		2.10179e-06	0	1	1	2	P09871	1	1892.01	0	2.9343e+06	2.06643e+06	2.85669e+06	2.61914e+06	480232	0.183355	2.9343e+06	2.61346e+06	2.80692e+06	2.78489e+06	161550	0.0580093		High	High	Peak Found	High	0	3.812e-08	5.17	21.77	21.76					21.81	21.48
High	FSDASYQSINIPVTQNMVPSSR		2.14503e-06	0	1	1	7	P01031	0	2441.18	0	1.26214e+06	1.41724e+06	1.55853e+06	1.41264e+06	148249	0.104945	1.26214e+06	1.79242e+06	1.53137e+06	1.52864e+06	265150	0.173455		High	High	High	High	0	6.244e-08	5.59	29.5667	29.55	29.62	29.5789	0.0365655	0.0012362	29.78	28.84	29.62	29.4133	0.502925	0.0170985
High	ARAHVDALRTHLAPYSDELRQR		2.16699e-06	0	1	1	13	P02647	3	2575.36	0	5.04811e+07	3.03144e+07	1.09082e+08	6.32926e+07	4.09169e+07	0.646472	5.04811e+07	3.83393e+07	1.07182e+08	6.53341e+07	3.67461e+07	0.562434		High	High	High	High	0	6.185e-07	6.31	14.882	14.96	14.77	14.8707	0.0955057	0.00642242	14.754	14.7933	14.77	14.7724	0.0197803	0.001339
High	LLDNWDSVTSTFSKLR		2.17805e-06	0	1	1	9	P02647	1	1881.97	0	6.30075e+07	4.52949e+07	56787093	5.50298e+07	8.98607e+06	0.163295	6.30075e+07	5.72855e+07	5.57977e+07	5.86969e+07	3.80646e+06	0.0648494		High	High	High	High	0	9.028e-08	4.96	21.4233	21.4333	21.42	21.4256	0.00693889	0.00032386	21.45	21.16	21.42	21.3433	0.159478	0.00747204
High	LQQELDDLLVDLDHQR		2.32711e-06	0	1	1	4	P35579	0	1949.99	0	810902	465448					810902	588662						High	High	Not Found	High	0	2.258e-08	3.98	27.98	27.49					28.15	26.91
High	LLSDSLPPSTGTFQEAQSR		2.33899e-06	0	1	1	4	Q9Y490	0	2034.01	0	538600	567796	1.02779e+06	711394	274393	0.385711	538600	718104	1.00988e+06	755528	237859	0.314824		High	High	High	High	0	1.938e-06	4.05	28.23	28.23	28.245	28.235	0.00866025	0.000306721	28.41	27.59	28.245	28.0817	0.433715	0.0154448
High	VGLSGMAIADVTLLSGFHALR		2.35093e-06	0	2	2	2	P0C0L4; P0C0L5	0	2128.16	0	1.83758e+06	1.23264e+06	1.96627e+06	1.67883e+06	391728	0.233334	1.83758e+06	1.55895e+06	1.93201e+06	1.77618e+06	193959	0.1092	Shared	High	High	Peak Found	High	0	2.288e-08	3.84	22.06	22.05					22.1	21.76
High	VQPYLDDFQKKWQEEMELYR	1xOxidation [M16]	2.35093e-06	0	1	1	27	P02647	2	2661.27	0	1.4383e+07	3.48335e+07	26514817	2.52438e+07	1.02843e+07	0.407401	1.4383e+07	4.40546e+07	2.60529e+07	2.81635e+07	1.4948e+07	0.530758		High	High	High	High	0	7.869e-08	6.41	20.5583	21.8185	20.4983	20.9584	0.74546	0.0355686	20.57	21.5277	20.4983	20.8653	0.57473	0.0275447
High	SYFPESWLWEVHLVPR		2.42387e-06	0	1	1	2	P01031	0	2045.03	0	2.27269e+06	2.04486e+06	2.81385e+06	2.37713e+06	394989	0.166162	2.27269e+06	2.58618e+06	2.76482e+06	2.54123e+06	249128	0.0980343		Peak Found	High	High	High	0	5.457e-08	4.79		20.91	20.76					20.66	20.76
High	YNSQNQSNNQFVLYR		2.44868e-06	0	1	1	18	P01042	0	1874.88	0	4.84907e+07	38492239	5.27898e+07	4.65909e+07	7.33567e+06	0.157449	4.84907e+07	4.8682e+07	5.18701e+07	4.96809e+07	1.89829e+06	0.0382096		High	High	High	High	0	5.307e-08	5.21	26.54	24.94	26.6633	26.0478	0.961344	0.0369069	26.7583	24.506	26.6633	25.9759	1.27385	0.0490396
High	FSGSGSGTDFTLTISR		2.49906e-06	0	2	2	3	P01619; A0A0C4DH25	0	1632.79	0													Not Reliable	High	High	High	High	0	2.465e-08	4.81
High	IGDNLRELQQRLEPYADQLR		2.51182e-06	0	1	1	8	P06727	2	2427.27	0	40543807	25104633	28752954	3.14671e+07	8.06952e+06	0.256443	40543807	3.17504e+07	2.8252e+07	3.35154e+07	6.33313e+06	0.188962		High	High	High	High	0	8.821e-07	4.94	19.86	19.8467	19.82	19.8422	0.020367	0.00102645	19.8533	19.61	19.82	19.7611	0.131923	0.00667589
High	NIQEYLSILTDPDGKGK		2.53753e-06	0	1	1	2	P04114	1	1890.98	0	1.4821e+06	906587	1.26849e+06	1.21906e+06	290925	0.238647	1.4821e+06	1.14658e+06	1.24639e+06	1.29169e+06	172287	0.133381		High	High	Peak Found	High	0	7.086e-08	4.8	22.51	22.5					22.56	22.19
High	EYSGTIASEANTYLNSK		2.58975e-06	0	1	1	6	P04114	0	1847.87	0	4.49795e+06	4.5665e+06	4.57192e+06	4.54546e+06	41233.3	0.00907133	4.49795e+06	5.77535e+06	4.49227e+06	4.92185e+06	739152	0.150177		High	High	High	High	0	2.591e-08	5.07	26.565	26.56	26.57	26.565	0.005	0.000188218	26.685	26.04	26.57	26.4317	0.344032	0.0130159
High	LLQEGQALEYVCPSGFYPYPVQTR	1xCarbamidomethyl [C12]	2.58975e-06	0	1	2	3	B4E1Z4	0	2815.38	0	759627	465175	681570	635457	152546	0.240057	759627	588317	669696	672546	85690.7	0.127412		High	Peak Found	High	High	0	2.576e-08	4.12	29.78		29.69				30.01		29.69
High	GGVASGFKHVVPNEVVVQR		2.60297e-06	0	1	1	6	P06396	1	1979.08	0	1.01286e+07	9.53533e+06	1.60882e+07	1.19174e+07	3.6242e+06	0.30411	1.01286e+07	1.20595e+07	1.58079e+07	1.26654e+07	2.8877e+06	0.228		High	High	High	High	0	1.124e-07	5.7	17.6	17.595	17.605	17.6	0.005	0.000284091	17.57	17.44	17.605	17.5383	0.0869387	0.00495707
High	KYPVAHFIDQTLK		2.62961e-06	0	1	1	6	P05155	1	1559.86	0	25675022	26910076	5.187e+07	3.48184e+07	1.47801e+07	0.424491	25675022	3.40338e+07	5.09663e+07	3.68917e+07	1.28856e+07	0.349282		High	High	High	High	0	4.009e-08	5.39	16.52	16.52	16.52	16.52	0	0	16.49	16.42	16.52	16.4767	0.051316	0.00311447
High	KWIYHLTEGSTDLRTEGRPDMK		2.65653e-06	0	1	1	3	O95445	2	2633.31	0		1764223						2.23125e+06						High	High	High	High	0	2.665e-08	5.43		16.05						15.94
High	LKEEIGKELEELR		2.67009e-06	0	1	1	8	P06727	2	1585.88	0	2.6141e+07	17865740	33910753	2.59725e+07	8.02383e+06	0.308936	2.6141e+07	2.25952e+07	3.33199e+07	2.7352e+07	5.46398e+06	0.199765		High	High	High	High	0	3.088e-08	5.81	17.3867	17.385	17.34	17.3706	0.026475	0.00152413	17.3633	17.24	17.34	17.3144	0.0655179	0.003784
High	GVTSVSQIFHSPDLAIR		2.73894e-06	0	1	1	3	P05155	0	1826.98	0	7951799	6.47607e+06	7113815	7.18056e+06	740123	0.103073	7951799	8.19043e+06	6.98988e+06	7.7107e+06	635556	0.0824251		High	High	High	High	0	5.778e-08	5.59	20.66	20.66	20.67	20.6633	0.0057735	0.000279408	20.68	20.41	20.67	20.5867	0.15308	0.00743586
High	SLAELGGHLDQQVEEFRRR		2.73894e-06	0	1	1	2	P06727	2	2240.15	0	2.95653e+06	2.17913e+06					2.95653e+06	2.75599e+06						High	High	Not Found	High	0	2.78e-08	5.44	17.07	17.08					17.05	16.96
High	NNEGTYYSPNYNPQSR		2.76698e-06	0	1	1	4	P00450	0	1903.82	0	2204775	2.17353e+06	2.2891e+06	2.22247e+06	59782.9	0.0268993	2204775	2.74891e+06	2.24922e+06	2.40097e+06	302144	0.125843		High	High	High	High	0	2.82e-08	5.03	26.12	26.12	26.13	26.1233	0.0057735	0.000221009	26.22	25.62	26.13	25.99	0.323574	0.0124499
High	RKVIEKVQHIQLLQK		2.7953e-06	0	1	1	6	P02671	3	1860.15	0	1.02928e+06	717355	1.36693e+06	1.03786e+06	324874	0.313024	1.02928e+06	907255	1.34312e+06	1.09322e+06	224856	0.205683		High	High	High	High	0	8.831e-07	6.43	14.21	14.21	14.21	14.21	0	0	14.03	14.02	14.21	14.0867	0.106927	0.00759064
High	IHLISTQSAIPYALR		2.83833e-06	0	1	1	7	P02679	0	1682.96	0	29763649	20043080	2.99025e+07	2.65697e+07	5.65268e+06	0.212749	29763649	2.53489e+07	2.93815e+07	2.81647e+07	2.446e+06	0.0868464		High	High	High	High	0.0001886	0.001303	4.45	19.46	19.45	19.4533	19.4544	0.00509175	0.000261727	19.43	19.21	19.4533	19.3644	0.134261	0.00693336
High	RNLQNNAEWVYQGAIR		2.83833e-06	0	1	1	3	P04114	1	1931.98	0	13786503	10079383	10975190	11613692	1.93428e+06	0.166552	13786503	1.27476e+07	1.0784e+07	1.24394e+07	1.52481e+06	0.12258		High	High	High	High	0	2.901e-08	6.21	19.74	19.74	19.73	19.7367	0.0057735	0.000292527	19.73	19.5	19.73	19.6533	0.132791	0.00675664
High	GHGLGHGHEQQHGLGHGHK		2.95634e-06	0	1	1	12	P01042	0	1979.94	0	4.58206e+06	3.35422e+06	4.82165e+06	4.25264e+06	787226	0.185114	4.58206e+06	4.24216e+06	4.73765e+06	4.52062e+06	253394	0.056053		High	High	High	High	0	1.77e-07	8.77	12.77	12.78	12.7675	12.7725	0.00661438	0.000517861	12.5	12.57	12.7675	12.6125	0.138722	0.0109988
High	KQTALVELVKHKPK		3.04806e-06	0	1	1	6	P02768	2	1619	0	752026	502561	1.11584e+06	790141	308410	0.390322	752026	635600	1.0964e+06	828008	239611	0.289382		High	High	High	High	0	4.682e-08	5.68	13.91	13.9	13.915	13.9083	0.00763763	0.00054914	13.7	13.69	13.915	13.7683	0.127115	0.00923245
High	SFFKEALQGVGDMGR		3.04806e-06	0	1	2	9	A0A096LPE2	1	1641.81	0	66438506	45053450	57466061	56319339	1.07385e+07	0.190672	66438506	5.69801e+07	5.64649e+07	5.99612e+07	5.61546e+06	0.0936517		High	High	High	High	0	3.193e-08	5.02		20.4	20.41					20.16	20.41
High	GHLFLQTDQPIYNPGQR		3.07926e-06	0	2	2	6	P0C0L4; P0C0L5	0	1984	0	13244858	10353189	11577259	11725102	1.45149e+06	0.123794	13244858	1.30939e+07	1.13756e+07	1.25714e+07	1.03841e+06	0.082601	Shared	High	High	High	High	0	4.063e-08	5.47	20.76	20.76	20.77	20.7633	0.0057735	0.000278062	20.78	20.51	20.77	20.6867	0.15308	0.00739991
High	NVPLPVIAELPPKVSVFVPPRDGFFGNPRK		3.11078e-06	0	1	1	3	P01871	3	3286.85	0	5.57411e+06	5.25925e+06	5.84822e+06	5.56053e+06	294720	0.0530022	5.57411e+06	6.65149e+06	5.74633e+06	5.99064e+06	578753	0.0966094		Peak Found	High	High	High	0	8.322e-08	5.33		19.09	19.1					18.85	19.1
High	GQQKAHVSFKPTVAQQR		3.20729e-06	0	1	1	4	P19823	1	1910.04	0	2.72991e+06	2.13597e+06	6.51468e+06	3.79352e+06	2.37523e+06	0.626128	2.72991e+06	2.70141e+06	6.40118e+06	3.94417e+06	2.12788e+06	0.539501		High	High	High	High	0	3.399e-08	5.77	15.29	15.29	15.28	15.2867	0.0057735	0.000377682	15.19	15.14	15.28	15.2033	0.070946	0.00466648
High	ALYYDLISSPDIHGTYKELLDTVTAPQK		3.37483e-06	0	1	1	16	P36955	1	3151.62	0	666465	2.06189e+06	1.80042e+06	1.50959e+06	741782	0.491379	666465	2.60772e+06	1.76905e+06	1.68108e+06	973614	0.57916		High	High	High	High	0	7.556e-08	5.57	29.4025	26.9	26.01	27.4375	1.75896	0.0641079	29.6113	26.3567	26.01	27.326	1.98668	0.0727032
High	NMEQFQVSVSVAPNAK		3.42678e-06	0	1	1	9	Q14624	0	1748.86	0	7.46267e+06	5.16207e+06	7.58459e+06	6.73645e+06	1.36481e+06	0.2026	7.46267e+06	6.52859e+06	7.45244e+06	7.1479e+06	536365	0.0750381		High	High	High	High	0	3.691e-08	4.6		25.8						25.33
High	YGLVTYATYPKIWVK		3.42678e-06	0	1	2	3	B4E1Z4	1	1801.99	0	2.94932e+06	2.19339e+06	3024390	2.72237e+06	459645	0.16884	2.94932e+06	2.77402e+06	2.9717e+06	2.89835e+06	108248	0.037348		High	High	High	High	0	3.696e-08	5.5	19.82	19.82	19.81	19.8167	0.0057735	0.000291346	19.81	19.58	19.81	19.7333	0.132791	0.00672925
High	WYEIEKIPTTFENGR		3.47953e-06	0	1	1	5	P05090	1	1882.93	0	10882488	7458894	9741490	9.36096e+06	1.74323e+06	0.186224	10882488	9.43343e+06	9.57177e+06	9.96256e+06	799677	0.0802682		High	High	High	High	0	3.765e-08	4.49	21.09	21.1	21.09	21.0933	0.0057735	0.000273712	21.11	20.84	21.09	21.0133	0.150444	0.00715944
High	KTSLEDFYLDEER		3.49729e-06	0	1	1	5	P36955	1	1644.78	0	11168476	9.0918e+06	1.07682e+07	1.03428e+07	1.10175e+06	0.106523	11168476	1.14986e+07	1.05806e+07	1.10826e+07	464992	0.0419571		High	High	High	High	0	3.789e-08	5.26	21.26	21.26	21.185	21.235	0.0433013	0.00203915	21.28	21	21.185	21.155	0.14239	0.00673081
High	SEFPESWLWNVEDLKEPPKNGISTK		3.53309e-06	0	1	1	1	P01024	2	2930.46	0	2.83117e+06	2.6988e+06	2.82928e+06	2.78642e+06	75883.2	0.0272332	2.83117e+06	3.41323e+06	2.77998e+06	3.00813e+06	351762	0.116937		High	Peak Found	Peak Found	High	0	3.856e-08	4.55	20.71						20.72
High	VVLVAVDKGVFVLNKK		3.58748e-06	0	1	1	5	P01024	2	1728.08	0	1.91009e+07	1.69995e+07	30991474	2.23639e+07	7.54518e+06	0.337382	1.91009e+07	2.14996e+07	3.04515e+07	2.3684e+07	5.98231e+06	0.252589		High	High	High	High	0	6.694e-08	5.65	17.63	17.63	17.6667	17.6422	0.0211695	0.00119993	17.6	17.47	17.6667	17.5789	0.100019	0.0056897
High	AIQLTYNPDESSKPNMIDAATLK	1xOxidation [M16]	3.60579e-06	0	1	1	6	P02679	0	2536.26	0	18518096	23749014	23717496	2.19949e+07	3.01101e+06	0.136896	18518096	3.00359e+07	2.33043e+07	2.39528e+07	5.78622e+06	0.241568		High	High	High	High	0	3.036e-07	5.72	23.4787	23.5143	23.4813	23.4914	0.0198343	0.00084432	23.5412	23.1543	23.4813	23.3923	0.208265	0.00890318
High	YAASSYLSLTPEQWK		3.60579e-06	0	2	6	13	B9A064; P0DOY2	0	1743.86	0	74840913	58470946	72784621	6.86988e+07	8.91708e+06	0.1298	74840913	7.39495e+07	7.15165e+07	7.34356e+07	1.72073e+06	0.0234317	Shared	High	High	High	High	0	4.233e-08	4.43	25.06	25.0675	25.06	25.0625	0.00433013	0.000172773	25.13	24.6275	25.06	24.9392	0.272171	0.0109134
High	LLSGGNTLHLVSTTK		3.6613e-06	0	1	1	6	P04114	0	1540.87	0	28730365	2.33968e+07	2.94478e+07	2.71916e+07	3.30596e+06	0.12158	28730365	2.95904e+07	2.89347e+07	2.90852e+07	449335	0.0154489		High	High	High	High	0	4.027e-08	5	19.27	19.27	19.275	19.2717	0.00288675	0.000149793	19.24	19.03	19.275	19.1817	0.132508	0.00690805
High	QLLQANPILEAFGNAK		3.75571e-06	0	1	3	4	P35579	0	1726.95	0	884130	675245	867011	808795	115974	0.143391	884130	853997	851905	863344	18031.3	0.0208854		High	High	High	High	0	1.449e-07	4.3	25.33	25.34	25.32	25.33	0.01	0.000394789	25.4	24.88	25.32	25.2	0.28	0.0111111
High	VKSPELQAEAKSYFEK		3.77488e-06	0	1	1	7	P02652	2	1853.96	0	76332548	54480544	83037960	71283684	1.49332e+07	0.209489	76332548	6.89027e+07	8.15912e+07	7.56088e+07	6.37513e+06	0.0843173		High	High	High	High	0	1.349e-07	6.31	17.48	17.48	17.46	17.4733	0.011547	0.000660836	17.46	17.33	17.46	17.4167	0.0750555	0.00430941
High	VLRENADSLQASLRPHADELKAK		3.95191e-06	0	1	1	12	P06727	2	2561.38	0	6.31145e+07	73547204	83511842	7.33912e+07	1.01996e+07	0.138975	6.31145e+07	9.30168e+07	8.20569e+07	7.93961e+07	1.51277e+07	0.190534		High	High	High	High	0	5.985e-07	6.42	16.3075	16.31	16.3167	16.3114	0.00473853	0.000290505	16.27	16.2067	16.3167	16.2644	0.05521	0.00339452
High	LAARLEALKENGGAR		3.97208e-06	0	1	1	8	P02647	2	1568.89	0	5.99234e+07	53922188	8.50239e+07	6.62898e+07	1.64993e+07	0.248896	5.99234e+07	6.81966e+07	8.35425e+07	7.05542e+07	1.19848e+07	0.169866		High	High	High	High	0	8.852e-07	4.83	16.75	16.75	16.75	16.75	0	0	16.73	16.65	16.75	16.71	0.052915	0.00316667
High	GVALHRPDVYLLPPAR		3.99236e-06	0	1	1	14	P01871	0	1774.01	0	9.07325e+07	80494388	1.34757e+08	1.01995e+08	2.8831e+07	0.282672	9.07325e+07	1.01803e+08	1.32409e+08	1.08315e+08	2.15878e+07	0.199306		High	High	High	High	0	5.492e-07	6.31	17.49	17.485	17.475	17.4833	0.00763763	0.000436852	17.465	17.335	17.475	17.425	0.0781025	0.00448221
High	IADFELPTIIVPEQTIEIPSIK		4.07451e-06	0	1	1	5	P04114	0	2466.37	0	2.01071e+06	5107887	4.48342e+06	3867339	1.63792e+06	0.423527	2.01071e+06	6.46006e+06	4.40531e+06	4.29203e+06	2.22683e+06	0.518831		High	High	High	High	0	5.66e-08	6.08	41.5	41.48	41.48	41.4867	0.011547	0.000278331	41.99	40.86	41.48	41.4433	0.565892	0.0136546
High	DALSSVQESQVAQQAR		4.11622e-06	0	1	1	27	P02656	0	1716.85	0	1.42434e+08	128621080	153685213	1.4158e+08	1.25539e+07	0.0886697	1.42434e+08	1.6267e+08	1.51008e+08	1.52037e+08	1.0157e+07	0.0668057		High	High	High	High	0	1.212e-07	4.89	29.0022	28.9667	28.9512	28.9734	0.0261408	0.000902234	29.2056	28.2989	28.9512	28.8186	0.46767	0.0162281
High	FFHKNEIWYRTEQAAVAR		4.13723e-06	0	1	1	3	P00748	2	2266.15	0	1.78545e+06	1977742	3625480	2.46289e+06	1.01141e+06	0.410661	1.78545e+06	2.50129e+06	3.56232e+06	2.61635e+06	894004	0.341699		High	High	High	High	0	1.276e-07	5.06	16.04	16.05	16.06	16.05	0.01	0.000623053	15.99	15.94	16.06	15.9967	0.0602771	0.00376811
High	NLQNNAEWVYQGAIR		4.24392e-06	0	1	1	12	P04114	0	1775.88	0	48547962	40988415	51438980	4.69918e+07	5.39628e+06	0.114835	48547962	5.18389e+07	5.05428e+07	5.03099e+07	1.65781e+06	0.0329519		High	High	High	High	0	9.238e-08	4.78	24.85	24.84	24.84	24.8433	0.0057735	0.000232396	24.92	24.41	24.84	24.7233	0.274287	0.0110943
High	AGVETTTPSKQSNNKYAASSYLSLTPEQWK		4.33124e-06	0	1	2	3	P0DOY2	2	3286.62	0	15464329	13732751	12255431	1.38175e+07	1.60613e+06	0.116239	15464329	1.73681e+07	1.20419e+07	1.49581e+07	2.69894e+06	0.180433		High	High	High	High	0	4.987e-08	6.27	20.12	20.11	20.11	20.1133	0.0057735	0.000287049	20.13	19.87	20.11	20.0367	0.144684	0.00722094
High	DSGRDYVSQFEGSALGK		4.39791e-06	0	1	1	15	P02647	1	1815.85	0	388897480	293018364	416101800	3.66006e+08	6.4656e+07	0.176653	388897480	3.70587e+08	4.08852e+08	3.89446e+08	1.91387e+07	0.0491433		High	High	High	High	0	5.774e-08	5.46	24.31	24.32	24.33	24.32	0.01	0.000411184	24.38	23.92	24.33	24.21	0.252389	0.010425
High	EQLGPVTQEFWDNLEK		4.42037e-06	0	1	1	66	P02647	0	1932.93	0	2.16716e+06	2.40485e+06	2.85808e+06	2.4767e+06	351020	0.141729	2.16716e+06	3.04147e+06	2.80829e+06	2.67231e+06	452737	0.169418		High	High	High	High	0	4.759e-07	4.74	38.5348	38.08	38.6214	38.4121	0.290826	0.00757122	40.4987	39.04	38.6214	39.3867	0.985489	0.0250208
High	VKDLATVYVDVLK		4.42037e-06	0	1	1	12	P02647	1	1462.85	0	210766876	147752696	181110708	179876760	3.15252e+07	0.17526	210766876	1.86866e+08	1.77955e+08	1.91863e+08	1.69669e+07	0.0884323		High	High	High	High	0	6.146e-08	5.15	20.12	20.12	20.125	20.1217	0.00288675	0.000143465	20.13	19.88	20.125	20.045	0.142916	0.00712976
High	FSVPAGIVIPSFQALTAR		4.48841e-06	0	1	1	9	P04114	0	1874.05	0	16334943	1.43756e+07	17849221	1.61866e+07	1.74154e+06	0.107592	16334943	1.81812e+07	1.75382e+07	1.73515e+07	937181	0.0540117		High	High	High	High	0	2.169e-05	4.7	26.37	26.3567	26.3467	26.3578	0.0117063	0.00044413	26.48	25.85	26.3467	26.2256	0.332003	0.0126595
High	AYWDIMISNHQNSNR		4.5575e-06	0	1	2	6	A0A096LPE2	0	1848.84	0	49133846	3.14306e+07	38361259	3.96419e+07	8.92083e+06	0.225035	49133846	3.9751e+07	3.76929e+07	4.21926e+07	6.09875e+06	0.144546		High	High	High	High	0	1.028e-07	4.65
High	QVKDNENVVNEYSSELEKHQLYIDETVNSNIPTNLR		4.62766e-06	0	1	1	14	P02675	2	4232.07	0	9588123	7.90337e+06	4.2907e+06	7260733	2.70655e+06	0.372765	9588123	9.99557e+06	4.21595e+06	7.93321e+06	3.22569e+06	0.406605		High	High	High	High	0	4.384e-07	7.5	23.74	22.45	21.94	22.71	0.927739	0.0408516	23.8025	22.15	21.94	22.6308	1.02011	0.0450762
High	AKIDQNVEELKGR		4.65128e-06	0	1	1	5	P06727	2	1499.82	0	3.45363e+07	2.75023e+07	40530475	3.41897e+07	6.52102e+06	0.190731	3.45363e+07	3.47827e+07	3.98243e+07	3.63811e+07	2.98445e+06	0.0820329		High	High	High	High	0	4.401e-07	5.34	17.14	17.15	17.125	17.1383	0.0125831	0.000734205	17.125	17.02	17.125	17.09	0.0606218	0.00354721
High	SYTVAIAGYALAQMGR		4.65128e-06	0	1	1	12	P01024	0	1671.85	0	1.20079e+07	9.66652e+06	1.36531e+07	1.17759e+07	2.00341e+06	0.170128	1.20079e+07	1.22255e+07	1.34153e+07	1.25496e+07	757566	0.060366		High	High	High	High	0	6.35e-07	4.85		25.48						25.02
High	TELRPGETLNVNFLLR		4.65128e-06	0	1	1	11	P01024	0	1872.03	0	132389408	9.82826e+07	115469369	1.1538e+08	1.70536e+07	0.147803	132389408	1.243e+08	1.13458e+08	1.23382e+08	9.49921e+06	0.07699		High	High	High	High	0	1.069e-07	6.6	20.66	20.6633	20.67	20.6644	0.00509175	0.000246402	20.68	20.42	20.67	20.59	0.147309	0.0071544
High	KAAISGENAGLVR		4.67503e-06	0	1	1	9	P19827	1	1285.72	0	41435141	3.90925e+07	39677648	4.00684e+07	1.21924e+06	0.0304289	41435141	4.94411e+07	3.89864e+07	4.32875e+07	5.468e+06	0.126318		High	High	High	High	0	9.075e-05	5.19	18.2233	18.22	18.2333	18.2256	0.00693889	0.000380723	18.1733	18.01	18.2333	18.1389	0.115582	0.00637207
High	EKAEAQAQYSAAVAK		4.82006e-06	0	1	1	4	Q14624	1	1564.8	0	17317676	12911870	1.27653e+07	1.43316e+07	2.58704e+06	0.180513	17317676	1.63299e+07	1.25429e+07	1.53968e+07	2.52044e+06	0.163699		High	High	High	High	0	5.708e-08	5.4	20.34	20.34	20.35	20.3433	0.0057735	0.000283803	20.35	20.1	20.35	20.2667	0.144338	0.00712192
High	IHSGSFQSQVELSNDQEK		5.0461e-06	0	1	1	2	P04114	0	2032.96	0	3.51013e+06	540982	3288062	2.44639e+06	1.65386e+06	0.676042	3.51013e+06	684192	3.23078e+06	2.47503e+06	1.55719e+06	0.62916		High	Peak Found	High	High	0	1.52e-06	5.66	21.02		21.03				21.04		21.03
High	SNALDIIFQTDLTGQK		5.0461e-06	0	1	1	11	P09871	0	1763.92	0	4.48832e+06	4.08966e+06	3.96106e+06	4.17968e+06	274916	0.0657745	4.48832e+06	5.17228e+06	3.89205e+06	4.51755e+06	640615	0.141806		High	High	High	High	0	7.205e-08	5.06	27.9567	27.915	27.825	27.8989	0.0672956	0.00241213	28.1167	27.3	27.825	27.7472	0.413852	0.0149151
High	SSNNPHSPIVEEFQVPYNKLQVIFK		5.3097e-06	0	1	1	2	P09871	1	2914.51	0			4343529						4.26785e+06					High	Not Found	High	High	0	9.088e-08	6.51			19.3						19.3
High	LKEEIGKELEELRAR		5.41896e-06	0	1	1	7	P06727	3	1813.02	0	2.55826e+07	1.80486e+07	3.38457e+07	2.58256e+07	7.90136e+06	0.30595	2.55826e+07	2.28265e+07	3.3256e+07	2.72217e+07	5.40454e+06	0.198538		High	High	High	High	0	4.901e-07	5.24	16.12	16.11	16.12	16.1167	0.0057735	0.000358232	16.07	16	16.12	16.0633	0.0602771	0.00375247
High	VKSPELQAEAKSYFEKSK		5.50237e-06	0	1	1	1	P02652	3	2069.09	0	874665	1.39648e+06	1.45621e+06	1.24245e+06	319911	0.257483	874665	1.76616e+06	1.43084e+06	1.35722e+06	450284	0.331769		Peak Found	High	Peak Found	High	0	6.777e-08	5.96		16.21						16.11
High	HKFLDSNIKFSHVEK		5.53046e-06	0	1	1	6	P04114	2	1828.97	0		228076	307780					288453	302417					High	High	High	High	0	2.363e-07	5.31		14.36	14.37					14.16	14.37
High	SSNLIILEEHLKNKK		5.55869e-06	0	1	1	5	P08603	2	1766.02	0													No Quan Values	High	High	High	High	0	1.028e-07	5.43									15.21
High	DLMEKVKSPELQAEAK		5.58707e-06	0	1	1	4	P02652	2	1815.95	0	13196572	9793924	10684840	11225112	1.76449e+06	0.157191	13196572	1.23866e+07	1.04987e+07	1.20273e+07	1.38437e+06	0.115102		High	High	High	High	0	1.223e-07	5.96	19.56	19.56	19.57	19.5633	0.0057735	0.000295119	19.53	19.32	19.57	19.4733	0.134288	0.00689601
High	SPELQAEAKSYFEK		5.64426e-06	0	1	1	4	P02652	1	1626.8	0	19524024	12314079	1.65493e+07	1.61291e+07	3.62329e+06	0.224643	19524024	1.55739e+07	1.6261e+07	1.71196e+07	2.11041e+06	0.123274		High	High	High	High	0	7.001e-08	5.23	19.93	19.93	19.92	19.9267	0.0057735	0.000289738	19.93	19.69	19.92	19.8467	0.135769	0.00684092
High	VLQIEKEGAIHREELVYELNPLDHR		5.70204e-06	0	2	2	3	P0C0L4; P0C0L5	2	3000.59	0	9550644	8334414	10058794	9.31462e+06	886089	0.0951288	9550644	1.05407e+07	9.88355e+06	9.99164e+06	503809	0.0504231	Shared	High	High	High	High	0	6.906e-07	5.66	17.16	17.16	17.14	17.1533	0.011547	0.000673164	17.14	17.04	17.14	17.1067	0.057735	0.003375
High	KKDQYKVGEVLK		5.7604e-06	0	1	1	7	P08603	3	1434.83	0	17478585	1.14355e+07	34860398	2.12582e+07	1.21612e+07	0.572072	17478585	1.44628e+07	3.4253e+07	2.20648e+07	1.06625e+07	0.483236		High	High	High	High	0	7.201e-08	6.29	14.95	14.95	14.92	14.94	0.0173205	0.00115934	14.82	14.79	14.92	14.8433	0.0680686	0.0045858
High	DASGVTFTWTPSSGK		5.81937e-06	0	1	1	2	P01876	0	1540.73	0			10392361						1.02113e+07					Not Found	Not Found	High	High	0	7.278e-08	4.29			29.39						29.39
High	DNENVVNEYSSELEK		5.81937e-06	0	1	1	19	P02675	0	1768.79	0	2106495	1.38237e+06	1.81957e+06	1.76948e+06	364654	0.20608	2106495	1.74831e+06	1.78787e+06	1.88089e+06	196377	0.104406		High	High	High	High	0	9.34e-08	4.9	33.67	33.4	33.92	33.6633	0.260064	0.00772544	34.35	33.13	33.92	33.8	0.618789	0.0183074
High	AATVGSLAGQPLQER		5.84907e-06	0	1	1	9	P02649	0	1497.8	0	4.11843e+07	3.23728e+07	4.10325e+07	3.81965e+07	5.04404e+06	0.132055	4.11843e+07	4.09426e+07	4.03176e+07	4.08148e+07	447287	0.0109589		High	High	High	High	0	3.381e-06	4.55	24.6267	24.6233	24.62	24.6233	0.00333333	0.000135373	24.6933	24.2033	24.62	24.5056	0.264288	0.0107848
High	SRATLYALSHAVNNYHK		5.93911e-06	0	1	1	3	P04114	1	1945	0	946162	717706	1.32114e+06	995003	304668	0.306198	946162	907699	1.29812e+06	1.05066e+06	215170	0.204795		High	High	High	High	0	7.463e-08	5.32	15.41	15.4	15.39	15.4	0.01	0.000649351	15.31	15.26	15.39	15.32	0.0655744	0.00428031
High	IVLGQEQDSYGGKFDR		5.96943e-06	0	1	1	2	P02743	1	1811.89	0	13340775	10912150					13340775	1.38008e+07						High	High	Not Found	High	0	7.905e-08	5.41	21.49	21.51					21.52	21.23
High	QKQVKDNENVVNEYSSELEKHQLYIDETVNSNIPTNLR		5.96943e-06	0	1	1	7	P02675	3	4488.23	0	1.00111e+07	1.10415e+07	1.81218e+07	1.30581e+07	4.41542e+06	0.338135	1.00111e+07	1.39644e+07	1.78061e+07	1.39272e+07	3.89761e+06	0.279856		High	High	High	High	0	6.169e-07	7.78	19.22	19.15	19.035	19.135	0.0934077	0.00488151	19.18	18.91	19.035	19.0417	0.135123	0.0070962
High	DWHGVPGQVDAAMAGR		5.9999e-06	0	1	1	12	P04004	0	1666.78	0	242498248	189346514	255278936	2.29041e+08	3.49655e+07	0.15266	242498248	2.39471e+08	2.50831e+08	2.44267e+08	5.88319e+06	0.0240851		High	High	High	High	0	9.14e-08	5.31	23.58	23.5425	23.59	23.5708	0.0250416	0.0010624	23.65	23.1825	23.59	23.4742	0.254366	0.010836
High	GFSLDEATNLNGGLLR		6.03053e-06	0	1	1	7	P19827	0	1676.86	0	7.95087e+06	7.2633e+06	8.76041e+06	7.99153e+06	749382	0.0937721	7.95087e+06	9.18605e+06	8.60778e+06	8.58157e+06	618008	0.0720157		High	High	High	High	0	7.896e-08	4.93	26.07	26.6767	26.05	26.2656	0.356173	0.0135605	26.17	26.1433	26.05	26.1211	0.0630109	0.00241226
High	LTIGEGQQHHLGGAK		6.18604e-06	0	1	1	10	P02679	0	1545.81	0	170589785	167555522	268748924	202298077	5.75681e+07	0.284571	170589785	2.11911e+08	2.64067e+08	2.15523e+08	4.6843e+07	0.217346		High	High	High	High	0	1.345e-06	4.57	16.41	16.4	16.4133	16.4078	0.00693889	0.000422902	16.38	16.3	16.4133	16.3644	0.058246	0.0035593
High	SVPPSASHVAPTETFTYEWTVPK		6.21762e-06	0	1	1	6	P00450	0	2531.25	0	18702364	13026562	18697118	1.68087e+07	3.27541e+06	0.194864	18702364	1.6475e+07	1.83714e+07	1.78496e+07	1.20188e+06	0.0673338		High	High	High	High	0	7.914e-08	4.85	22.34	22.33	22.33	22.3333	0.0057735	0.000258515	22.39	22.02	22.33	22.2467	0.198578	0.0089262
High	IYGNQDTSSQLKKFYNQVSTPLLR		6.24936e-06	0	1	1	3	P19823	2	2800.46	0	4.32613e+06	3.13944e+06	3.01646e+06	3.49401e+06	723259	0.207	4.32613e+06	3.97052e+06	2.9639e+06	3.75352e+06	706566	0.188241		High	High	High	High	0	2.306e-06	5.27	19.75	19.76	19.75	19.7533	0.0057735	0.00029228	19.74	19.52	19.75	19.67	0.13	0.00660905
High	LRTEGDGVYTLNDKKQWINK		6.34556e-06	0	2	2	3	P00739; P00738	3	2378.25	0	5040008	3231076					5040008	4.08641e+06					Shared	High	High	Not Found	High	0	8.11e-08	6.46	17.02	17.04					17	16.92
High	NFRTEHYEEQIEAFK		6.37796e-06	0	1	1	5	P02748	1	1940.91	0	6.0828e+06	3.84201e+06	5.59676e+06	5.17386e+06	1.17874e+06	0.227825	6.0828e+06	4.85908e+06	5.49925e+06	5.48038e+06	612080	0.111686		High	High	High	High	0	1.393e-07	5.72	17.6	17.59	17.615	17.6017	0.0125831	0.000714879	17.57	17.43	17.615	17.5383	0.0964797	0.00550108
High	RPWNVASLIYETKGEK		6.41052e-06	0	1	1	3	P02748	1	1891.01	0	7.21781e+06	7.19274e+06	10830727	8.41376e+06	2.09319e+06	0.248782	7.21781e+06	9.09682e+06	1.0642e+07	8.98555e+06	1.71482e+06	0.190842		High	High	High	High	0	1.782e-07	6.49	16.98	16.98	16.96	16.9733	0.011547	0.000680303	16.96	16.86	16.96	16.9267	0.057735	0.00341089
High	DLATVYVDVLKDSGR		6.50919e-06	0	1	1	13	P02647	1	1650.87	0	111808996	80099072	117050432	1.02986e+08	1.99933e+07	0.194136	111808996	1.01303e+08	1.15011e+08	1.09374e+08	7.171e+06	0.0655638		High	High	High	High	0	1.221e-06	4.56	24.64	24.64	24.63	24.6367	0.0057735	0.000234346	24.71	24.22	24.63	24.52	0.262869	0.0107206
High	ETEGLRQEMSKDLEEVK		6.54242e-06	0	1	1	2	P02647	2	2020.99	0													No Quan Values	High	Not Found	High	High	0	2.473e-07	5.94
High	VVSVLTVLHQDWLNGK		6.91934e-06	0	3	3	3	P01857; P01861; P01860	0	1808.01	0	9757473	8.25885e+06	10180703	9.39901e+06	1.00983e+06	0.10744	9757473	1.04451e+07	1.00033e+07	1.00687e+07	348459	0.0346084	Shared	High	High	High	High	0	9.071e-08	5.45	20.63	20.63	20.63	20.63	0	0	20.65	20.38	20.63	20.5533	0.150444	0.00731968
High	FNKNNEGTYYSPNYNPQSR		6.95466e-06	0	1	1	3	P00450	1	2293.03	0	22935152	25191336	20793934	22973474	2.19895e+06	0.095717	22935152	3.186e+07	2.04317e+07	2.50756e+07	6.00734e+06	0.239569		High	High	High	High	0	1.504e-07	4.98	21	21	20.99	20.9967	0.0057735	0.000274972	21.02	20.75	20.99	20.92	0.147986	0.00707392
High	QQTHMLDVMQDHFSR		6.99016e-06	0	1	1	1	P10909	0	1872.85	0	1895919	1.20652e+06	1.2332e+06	1.44521e+06	390550	0.270237	1895919	1.52592e+06	1.21171e+06	1.54452e+06	342483	0.221741		High	Peak Found	Peak Found	High	0	9.189e-08	5.65	18						17.96
High	TGFRFGHGDKVR		7.02585e-06	0	2	2	7	P06681; B4E1Z4	2	1376.72	0	3.34152e+06	1.48396e+06	3.5052e+06	2.77689e+06	1.1227e+06	0.4043	3.34152e+06	1.8768e+06	3.44413e+06	2.88748e+06	876780	0.303649	Shared	High	High	High	High	0	3.743e-07	5.14	14.465	14.47	14.4633	14.4661	0.00346944	0.000239832	14.3	14.28	14.4633	14.3478	0.100572	0.00700962
High	VIEKVQHIQLLQK		7.09777e-06	0	1	1	7	P02671	1	1575.96	0	48954844	46521002	9.23581e+07	6.26113e+07	2.57902e+07	0.41191	48954844	5.88361e+07	9.0749e+07	6.618e+07	2.18435e+07	0.330062		High	High	High	High	0	1.369e-07	6.64	16.53	16.53	16.53	16.53	0	0	16.5	16.43	16.53	16.4867	0.051316	0.00311258
High	DTSCVNPPTVQNAYIVSR	1xCarbamidomethyl [C4]	7.17042e-06	0	1	1	6	P08603	0	2020.98	0	563200	474091	454576	497289	57908.5	0.116448	563200	599594	446657	536483	79892.3	0.148918		High	High	High	High	0	1.311e-06	4.32	31.57	31.395	31.67	31.545	0.139194	0.00441256	31.9	30.77	31.67	31.4467	0.597188	0.0189905
High	NRLAELPADALGPLQR		7.2808e-06	0	1	1	2	P35858	1	1733.97	0	3872882	3.46278e+06	4251318	3.86233e+06	394375	0.102108	3872882	4.37945e+06	4.17725e+06	4.1432e+06	254998	0.0615461		High	Peak Found	High	High	0	2.184e-07	5.67	20.58		20.57				20.59		20.57
High	SGIPIVTSPYQIHFTK		7.31796e-06	0	1	1	17	P01024	0	1787.97	0	187756726	178563219	2.02126e+08	1.89482e+08	1.18756e+07	0.0626739	187756726	2.25833e+08	1.98604e+08	2.04065e+08	1.96166e+07	0.0961292		High	High	High	High	0	2.772e-07	5.04	20.19	20.17	20.1743	20.1781	0.0105302	0.000521861	20.19	19.93	20.1743	20.0981	0.145787	0.00725375
High	IFSPFADLSELSATGR		7.39287e-06	0	1	1	6	Q9UK55	0	1710.87	0	1.81426e+06	1.99127e+06	2.0857e+06	1.96375e+06	137799	0.0701714	1.81426e+06	2.51841e+06	2.04937e+06	2.12734e+06	358490	0.168515		High	High	High	High	0	1.906e-07	4.11	27.18	27.17	27.14	27.1633	0.0208167	0.000766351	27.32	26.61	27.14	27.0233	0.369098	0.0136585
High	KWIYHLTEGSTDLR		7.43061e-06	0	1	1	3	O95445	1	1718.89	0	4265141	4.42529e+06	5935804	4.87541e+06	921812	0.189074	4265141	5.59676e+06	5.83239e+06	5.23143e+06	845083	0.16154		High	High	High	High	0	9.961e-08	4.94	16.89	16.88	16.88	16.8833	0.0057735	0.000341965	16.87	16.77	16.88	16.84	0.0608276	0.00361209
High	IIPFNRLTIGEGQQHHLGGAK		7.46855e-06	0	1	1	10	P02679	1	2286.25	0	81357019	5.03466e+07	156514976	9.60729e+07	5.45925e+07	0.568241	81357019	6.36745e+07	1.53788e+08	9.96065e+07	4.77483e+07	0.479369		High	High	High	High	0	1.689e-05	5.65	16.05	16.04	16.06	16.05	0.01	0.000623053	15.99	15.93	16.06	15.9933	0.0650641	0.0040682
High	ANLQIDQINTDLNLER		7.81878e-06	0	1	1	2	P35579	0	1869.97	0													Not Reliable	Not Found	High	High	High	0	1.062e-07	4.71
High	IHLISTQSAIPYALRVELEDWNGR		7.81878e-06	0	1	1	4	P02679	1	2781.47	0	9155890	5793072	6.93614e+06	7.29503e+06	1.70989e+06	0.234392	9155890	7.32663e+06	6.81529e+06	7.76594e+06	1.23059e+06	0.158459		High	High	High	High	0	1.184e-07	4.65	19.48	19.46	19.42	19.4533	0.0305505	0.00157045	19.45	19.22	19.42	19.3633	0.125033	0.00645722
High	KGGETSEMYLIQPDSSVKPYR	1xOxidation [M8]	7.81878e-06	0	1	1	4	P02675	1	2401.17	0	5778445	10372186	6.16678e+06	7.43914e+06	2.54751e+06	0.342447	5778445	1.31179e+07	6.05934e+06	8.31857e+06	4.15874e+06	0.499935		High	High	High	High	0	1.064e-07	5.26	19.304	19.316	19.316	19.312	0.0069282	0.000358751	19.27	19.07	19.316	19.2187	0.130787	0.00680523
High	SYELPDGQVITIGNER		7.89881e-06	0	1	10	9	P60709	0	1790.89	0	1.60081e+07	1.35332e+07	1.64802e+07	1.53405e+07	1.58288e+06	0.103183	1.60081e+07	1.71157e+07	1.61931e+07	1.64389e+07	593332	0.0360931		High	High	High	High	0	1.483e-07	4.19	26.5033	26.49	26.49	26.4944	0.007698	0.000290552	26.6133	25.97	26.49	26.3578	0.34144	0.0129541
High	LHEAFSPVSYQHDLALLR		8.0204e-06	0	1	1	3	P00748	0	2096.09	0	24195412	15625219	16597891	18806174	4.69249e+06	0.249518	24195412	1.97616e+07	1.63087e+07	2.00886e+07	3.9535e+06	0.196804		High	High	High	High	0	1.093e-07	5.96	18.12	18.12	18.14	18.1267	0.011547	0.000637018	18.07	17.92	18.14	18.0433	0.112398	0.00622934
High	ANTVQEATFQMELPK		8.06135e-06	0	1	1	17	Q14624	0	1706.84	0	12657513	1.05127e+07	14384649	1.25183e+07	1.93971e+06	0.15495	12657513	1.32957e+07	1.4134e+07	1.33624e+07	740519	0.0554181		High	High	High	High	0	1.415e-07	5.03	25.425	25.436	25.43	25.4303	0.00550757	0.000216575	25.5	24.976	25.43	25.302	0.284486	0.0112436
High	ITENDIQIALDDAKINFNEK		8.1025e-06	0	1	1	1	P04114	1	2304.17	0		492203						622499						Not Found	High	Not Found	High	0	1.112e-07	4.02		27.48						26.9
High	LKGPLLNKFLTTAK		8.39651e-06	0	1	1	6	P01024	2	1543.96	0	1.40507e+07	8.61117e+06	1.8977e+07	1.38796e+07	5.18504e+06	0.373571	1.40507e+07	1.08907e+07	1.86464e+07	1.45293e+07	3.89991e+06	0.268417		High	High	High	High	0	5.501e-07	5.01	16.12	16.115	16.12	16.1183	0.00288675	0.000179097	16.07	16.01	16.12	16.0667	0.0550757	0.00342795
High	ESSSHHPGIAEFPSR		8.52576e-06	0	1	1	10	P02671	0	1637.77	0	1.27333e+08	1.07737e+08	148579176	1.27883e+08	2.04267e+07	0.159729	1.27333e+08	1.36257e+08	1.45991e+08	1.36527e+08	9.3316e+06	0.0683498		High	High	High	High	0	1.385e-07	5.2	17.1733	17.1767	17.1575	17.1692	0.0102402	0.000596428	17.16	17.05	17.1575	17.1225	0.0627993	0.00366765
High	SGFPQVSMFFTHTFPK		8.56929e-06	0	1	1	9	P04196	0	1857.9	0	5.50617e+07	40640708	5.75907e+07	5.10977e+07	9.14388e+06	0.178949	5.50617e+07	5.13992e+07	5.65873e+07	5.43494e+07	2.6664e+06	0.0490604		High	High	High	High	0	1.717e-07	4.53	19.7833	19.78	19.77	19.7778	0.00693889	0.000350843	19.7733	19.54	19.77	19.6944	0.133763	0.00679193
High	TGKEKVTSGSTTTTR		8.56929e-06	0	1	1	2	P02671	2	1553.81	0	3.08379e+06	4180689	4.02636e+06	3.76361e+06	593778	0.157768	3.08379e+06	5.28741e+06	3.95621e+06	4.10914e+06	1.10974e+06	0.270066		High	High	Peak Found	High	0	1.735e-07	5.24	16.67	16.68					16.64	16.57
High	TTPPVLDSDGSFFLYSR		8.83514e-06	0	1	1	12	P01861	0	1901.93	0	4.25771e+06	4.27561e+06	4.58729e+06	4.37353e+06	185331	0.0423755	4.25771e+06	5.40746e+06	4.50736e+06	4.72418e+06	604764	0.128015		High	High	High	High	0	4.096e-06	4.35	28.4425	28.4367	28.36	28.4131	0.0460399	0.00162038	28.6225	27.7833	28.36	28.2553	0.429273	0.0151927
High	HLVPGAPFLLQALVR		8.88024e-06	0	2	2	6	P0C0L4; P0C0L5	0	1630.98	0	49774597	4.22924e+07	57329288	4.97987e+07	7.51849e+06	0.150978	49774597	5.34881e+07	5.63305e+07	5.31977e+07	3.28757e+06	0.0617991	Shared	High	High	High	High	0	4.167e-07	5.81	19.25	19.25	19.25	19.25	0	0	19.21	19.01	19.25	19.1567	0.128582	0.00671213
High	KLWAYLTINQLLAER		8.88024e-06	0	1	1	4	P19823	1	1832.04	0	9196785	6003271	7519476	7.57318e+06	1.59743e+06	0.210933	9196785	7.59247e+06	7.38847e+06	8.05924e+06	990409	0.122891		High	High	High	High	0	1.246e-07	5.47	19.46	19.46	19.45	19.4567	0.0057735	0.000296736	19.44	19.22	19.45	19.37	0.13	0.00671141
High	FGLLDEDGKKTFFR		8.92557e-06	0	2	2	8	P0C0L4; P0C0L5	2	1672.87	0	48814497	27563035	3.20945e+07	3.61573e+07	1.11931e+07	0.309568	48814497	3.48596e+07	3.15353e+07	3.84031e+07	9.16843e+06	0.238742	Shared	High	High	High	High	0	1.526e-07	5.45	17.8833	17.89	17.94	17.9044	0.0309719	0.00172984	17.8433	17.7	17.94	17.8278	0.120754	0.00677335
High	IEGNLIFDPNNYLPK		8.92557e-06	0	1	1	11	P04114	0	1746.91	0	5.25764e+06	4715951	5.191e+06	5.05486e+06	295392	0.0584372	5.25764e+06	5.96437e+06	5.10056e+06	5.44086e+06	460127	0.0845689		High	High	High	High	0	1.257e-07	4.75	27.44	27.42	27.28	27.38	0.087178	0.003184	27.59	26.84	27.28	27.2367	0.376873	0.013837
High	LKGPLLNKFLTTAKDK		8.92557e-06	0	1	1	3	P01024	3	1787.08	0	851018		1.67624e+06				851018		1.64704e+06					High	High	High	High	0	3.485e-07	5.57	15.41		15.41				15.32		15.41
High	RHPDYSVVLLLR		8.97114e-06	0	1	1	10	P02768	1	1467.84	0	116848267	8.84418e+07	194578192	1.33289e+08	5.49451e+07	0.412224	116848267	1.11854e+08	1.91188e+08	1.39964e+08	4.4432e+07	0.317454		High	High	High	High	0	3.009e-07	5.64	16.7033	16.71	16.7033	16.7056	0.003849	0.000230403	16.6833	16.61	16.7033	16.6656	0.0491408	0.00294864
High	VIGNMGQTMEQLTPELK	1xOxidation [M]	9.15574e-06	0	1	1	5	P04114	0	1904.95	0	993898	1.35567e+06	1.2274e+06	1.19232e+06	183420	0.153834	993898	1.71455e+06	1.20601e+06	1.30482e+06	370347	0.28383		High	High	High	High	0	1.297e-07	4.55	26.2475	26.23	26.2367	26.2381	0.00883229	0.000336621	26.35	25.74	26.2367	26.1089	0.324454	0.012427
High	ATGIPDRFSGSGSGTDFTLTISR		9.43978e-06	0	2	2	1	P01619; A0A0C4DH25	1	2343.16	0													No Quan Values	Peak Found	Peak Found	High	High	0	1.346e-07	4.8			23.35						23.35
High	KFICPLTGLWPINTLK	1xCarbamidomethyl [C4]	9.43978e-06	0	1	1	3	P02749	1	1901.07	0	3.17439e+06	2202885	3.73115e+06	3.03614e+06	773454	0.254749	3.17439e+06	2.78604e+06	3.66614e+06	3.20886e+06	441063	0.137452		High	High	High	High	0	1.347e-07	4.42	19.67	19.68	19.65	19.6667	0.0152753	0.000776708	19.65	19.44	19.65	19.58	0.121244	0.00619221
High	TTIEKPVWLGFLGPIIK		9.58509e-06	0	1	1	6	P00450	0	1912.13	0	24678734	17960182	20984172	21207696	3.36485e+06	0.158662	24678734	2.27146e+07	2.06186e+07	2.26706e+07	2.03044e+06	0.0895623		High	High	High	High	0	2.616e-06	5.26	20.46	20.45	20.44	20.45	0.01	0.000488998	20.48	20.21	20.44	20.3767	0.145717	0.00715115
High	VTEPISAESGEQVER		9.58509e-06	0	1	1	8	O14791	0	1630.79	0	9.33264e+06	8535479	9.51989e+06	9.12934e+06	522750	0.0572604	9.33264e+06	1.0795e+07	9.35403e+06	9.82723e+06	838190	0.0852926		High	High	High	High	0	8.171e-07	4.46	26.1533	26.15	26.1667	26.1567	0.00881917	0.000337167	26.2633	25.66	26.1667	26.03	0.324054	0.0124493
High	EEAPSLRPAPPPISGGGYR		9.73264e-06	0	1	1	12	P02675	0	1951	0	81616039	5.97691e+07	73128337	7.15045e+07	1.10136e+07	0.154027	81616039	7.55913e+07	7.18543e+07	7.63539e+07	4.92536e+06	0.0645071		High	High	High	High	0	1.406e-07	5.5	21.86	21.85	21.846	21.852	0.0072111	0.000329997	21.8975	21.57	21.846	21.7712	0.176108	0.00808905
High	LVQYRGEVQAMLGQSTEELRVR		9.73264e-06	0	1	1	1	P02649	2	2562.35	0	3.06413e+06	1.82666e+06	2.69383e+06	2.52821e+06	635141	0.251222	3.06413e+06	2.31022e+06	2.6469e+06	2.67375e+06	377671	0.141251		Peak Found	High	Peak Found	High	0	1.407e-07	5.27		19.22						18.98
High	ALVDTLKFVTQAEGAK		9.78232e-06	0	1	1	5	P04114	1	1690.94	0	1.36845e+07	9.79829e+06	1.18094e+07	1.17641e+07	1.94352e+06	0.165208	1.36845e+07	1.23921e+07	1.16037e+07	1.25601e+07	1.05055e+06	0.0836416		High	High	High	High	0	1.404e-06	3.92	20.675	20.685	20.69	20.6833	0.00763763	0.000369265	20.695	20.435	20.69	20.6067	0.148689	0.00721556
High	EPQVYTLPPSREEMTK		9.83226e-06	0	2	2	7	P01859; P01860	1	1904.94	0	3.11328e+07	2.34328e+07	2.28376e+07	2.58011e+07	4.627e+06	0.179334	3.11328e+07	2.9636e+07	2.24397e+07	2.77362e+07	4.6475e+06	0.167561	Shared	High	High	High	High	0	2.502e-05	4.33	21.5	21.51	21.51	21.5067	0.0057735	0.000268452	21.5233	21.23	21.51	21.4211	0.165641	0.00773262
High	KLVPFATELHER		9.83226e-06	0	1	1	11	P06727	1	1439.8	0	1.13583e+08	122720032	177794915	1.38033e+08	3.4737e+07	0.251658	1.13583e+08	1.55207e+08	1.74697e+08	1.47829e+08	3.12182e+07	0.211178		High	High	High	High	0	4.947e-07	5.6	16.2525	16.26	16.2525	16.255	0.00433013	0.000266387	16.21	16.1533	16.2525	16.2053	0.0497517	0.00307009
High	AHYGGFTVQNEANK		9.93291e-06	0	1	1	6	P02675	0	1535.72	0	2.20376e+07	1.79448e+07	18747102	1.95765e+07	2.1688e+06	0.110786	2.20376e+07	2.26951e+07	1.84205e+07	2.10511e+07	2.30175e+06	0.109341		High	High	High	High	0	3.767e-05	4.56	18.86	18.85	18.845	18.8517	0.00763763	0.000405143	18.81	18.615	18.845	18.7567	0.123929	0.00660718
High	KYNELLKSYQWK		1.00346e-05	0	1	1	3	P10909	2	1599.85	0	6506843	4.91599e+06	12370241	7.93102e+06	3.9259e+06	0.495005	6506843	6.21736e+06	1.21547e+07	8.29297e+06	3.3475e+06	0.403655		High	High	High	High	0	2.37e-07	5.52	16.13	16.12	16.13	16.1267	0.0057735	0.00035801	16.08	16.02	16.13	16.0767	0.0550757	0.00342582
High	SGAQATWTELPWPHEK		1.00858e-05	0	1	1	2	P02790	0	1837.89	0	7.80231e+06	5762411	7055908	6.87354e+06	1.0321e+06	0.150156	7.80231e+06	7.28785e+06	6.93298e+06	7.34104e+06	437099	0.0595418		High	High	Peak Found	High	0	4.184e-07	4.89	20.37	20.37					20.38	20.13
High	SDDKVTLEERLDK		1.0189e-05	0	1	1	9	P01024	2	1547.79	0	7.37783e+07	4.73208e+07	5.22294e+07	5.77762e+07	1.40739e+07	0.243594	7.37783e+07	5.98476e+07	5.13195e+07	6.16485e+07	1.13372e+07	0.183901		High	High	High	High	0	1.643e-07	5.76	18.76	18.77	18.78	18.77	0.01	0.000532765	18.71	18.54	18.78	18.6767	0.123423	0.00660843
High	DLRDKVNSFFSTFKEK		1.02411e-05	0	1	1	3	P06727	3	1961.01	0	2.78146e+06	3.04807e+06	4.15501e+06	3.32818e+06	728356	0.218845	2.78146e+06	3.85496e+06	4.08262e+06	3.57301e+06	694887	0.194482		High	High	High	High	0	1.499e-07	5.5	17.34	17.34	17.29	17.3233	0.0288675	0.00166639	17.32	17.2	17.29	17.27	0.06245	0.0036161
High	LVGGPMDASVEEEGVRR		1.03459e-05	0	1	1	3	P01034	1	1800.89	0	2.91327e+06	2.18777e+06	2.81576e+06	2.63893e+06	393749	0.149208	2.91327e+06	2.76692e+06	2.7667e+06	2.81563e+06	84558.9	0.030032		High	High	High	High	0	1.515e-07	4.11	22.03	22.02	22.05	22.0333	0.0152753	0.000693279	22.06	21.73	22.05	21.9467	0.187705	0.0085528
High	AVDAALKKYNSQNQSNNQFVLYR		1.03987e-05	0	1	1	3	P01042	2	2671.36	0	7.36693e+06	8420047	8656540	8.14784e+06	686545	0.084261	7.36693e+06	1.0649e+07	8.50572e+06	8.84056e+06	1.66647e+06	0.188502		High	High	High	High	0	1.307e-06	6.53	19.18	19.18	19.18	19.18	0	0	19.14	18.94	19.18	19.0867	0.128582	0.00673675
High	VSEADSSNADWVTK		1.04518e-05	0	1	2	11	B4E1Z4	0	1508.69	0	6.34747e+07	61159844	5.83558e+07	6.09968e+07	2.56336e+06	0.0420245	6.34747e+07	7.73502e+07	5.73391e+07	6.60547e+07	1.0252e+07	0.155204		High	High	High	High	0	1.535e-07	5.06	26.525	27.065	26.54	26.71	0.30753	0.0115137	26.645	26.5075	26.54	26.5642	0.071865	0.00270534
High	LLPHANEVSQKIGDNLRELQQR		1.05588e-05	0	1	1	3	P06727	2	2558.38	0	4991648	4.94095e+06	6.6957e+06	5.54277e+06	998794	0.180198	4991648	6.24892e+06	6.57905e+06	5.93987e+06	837611	0.141015		High	High	High	High	0	2.35e-06	5.24	17.23	17.23	17.2	17.22	0.0173205	0.00100584	17.21	17.1	17.2	17.17	0.0608276	0.00354267
High	AGFEWNEDGAGTTPSPGLQPAHLTFPLDYHLNQPFIFVLR		1.06127e-05	0	1	1	2	P36955	0	4453.2	0	835453	398541					835453	504043						High	High	Not Found	High	0	2.889e-07	6.96	40.36	40.61					41.42	40.31
High	DWHGVPGQVDAAMAGR	1xOxidation [M13]	1.06127e-05	0	1	1	10	P04004	0	1682.77	0	1.45316e+07	1.26637e+07	15860863	1.43521e+07	1.6061e+06	0.111907	1.45316e+07	1.60161e+07	1.55845e+07	1.53774e+07	763621	0.0496586		High	High	High	High	0	1.564e-07	5.1	23.43	23.43	23.44	23.4333	0.0057735	0.00024638	23.5	23.08	23.44	23.34	0.227156	0.00973249
High	MGPTELLIEMEDWK		1.06669e-05	0	1	1	7	P02675	0	1691.8	0	885752	1.10141e+06	1.0055e+06	997554	108050	0.108315	885752	1.39298e+06	987978	1.0889e+06	268254	0.246353		High	High	High	High	0	1.575e-07	4.34	41.69	41.6367	41.645	41.6572	0.0286906	0.00068873	42.12	41	41.645	41.5883	0.562146	0.0135169
High	QLPGGQNPVSYVYLEVVSK		1.08863e-05	0	1	1	4	P01031	0	2077.1	0	483787	463404	1.3013e+06	749497	477985	0.637741	483787	586078	1.27863e+06	782831	432409	0.552366		High	High	High	High	0	1.422e-06	4.57	27.18	27.2	27.185	27.1883	0.0104083	0.000382823	27.33	26.63	27.185	27.0483	0.36947	0.0136596
High	SELEEQLTPVAEETR		1.08863e-05	0	1	1	3	P02649	0	1730.84	0	775307	742932	719996	746078	27789.4	0.0372473	775307	939602	707452	807454	119367	0.147832		High	High	High	High	0	1.621e-07	4.68	27.98	27.98	27.97	27.9767	0.0057735	0.000206368	28.15	27.36	27.97	27.8267	0.414045	0.0148794
High	LLDNWDSVTSTFSK		1.09419e-05	0	1	1	81	P02647	0	1612.79	0	1.27964e+09	1.29333e+09	1.31111e+09	1.29469e+09	1.57827e+07	0.0121903	1.27964e+09	1.6357e+09	1.28827e+09	1.4012e+09	2.03127e+08	0.144966		High	High	High	High	0	1.63e-07	4.55	28.095	27.7041	27.585	27.7947	0.2668	0.00959894	28.2659	27.1032	27.585	27.6514	0.584212	0.0211278
High	EYVLPSFEVIVEPTEKFYYIYNEK		1.10539e-05	0	1	1	2	P01024	1	2999.5	0	360774	358532	227296	315534	76424.6	0.242207	360774	453443	223336	345851	115777	0.33476		High	High	Peak Found	High	0	1.651e-07	4.78	41.45	41.42					41.95	40.81
High	NMEQFQVSVSVAPNAK	1xOxidation [M2]	1.11104e-05	0	1	1	1	Q14624	0	1764.86	0	347996	421345					347996	532884						Peak Found	High	Not Found	High	0	1.658e-07	3.8	25.75	25.75	25.75	25.75	0	0	25.8333	25.28	25.75	25.6211	0.298335	0.0116441
High	GNYDAAQRGPGGVWAAKLISR		1.11671e-05	0	1	2	1	A0A096LPE2	2	2187.14	0	1.83362e+06	1.88963e+06	1.96611e+06	1.89646e+06	66507.1	0.0350692	1.83362e+06	2.38986e+06	1.93186e+06	2.05178e+06	296878	0.144693		Peak Found	Peak Found	High	High	0	1.677e-07	5.5			18.44						18.44
High	KTLLSNLEEAKK		1.11671e-05	0	1	1	5	P10909	2	1373.8	0	3.11277e+07	25866036	5.13288e+07	3.61075e+07	1.3442e+07	0.372277	3.11277e+07	3.27133e+07	5.04345e+07	3.80918e+07	1.07184e+07	0.281384		High	High	High	High	0	4.524e-06	5.45	16.13	16.13	16.13	16.13	0	0	16.08	16.02	16.13	16.0767	0.0550757	0.00342582
High	VLSLAQEQVGGSPEK		1.12241e-05	0	2	2	2	P0C0L4; P0C0L5	0	1541.82	0	4016745	3.62565e+06	4574626	4.07234e+06	476923	0.117113	4016745	4.58544e+06	4.49492e+06	4.3657e+06	305578	0.0699951	Shared	High	High	Peak Found	High	0	1.328e-06	3.93	24.94	24.93					25.01	24.49
High	DVWGIEGPIDAAFTR		1.16314e-05	0	1	1	82	P04004	0	1646.82	0	2.01955e+07	2.66018e+07	1.95961e+07	2.21311e+07	3.88329e+06	0.175468	2.01955e+07	3.36438e+07	1.92547e+07	2.43647e+07	8.04977e+06	0.330387		High	High	High	High	0	7.335e-07	4.35	40.636	40.1413	40.0764	40.2846	0.306071	0.00759772	41.5235	40.1661	40.0764	40.5887	0.810831	0.0199768
High	VSQMAQYFEPLTLAAVGAASK		1.16314e-05	0	1	1	3	Q9Y490	0	2182.12	0	538046	396106	559192	497781	88685.7	0.178162	538046	500964	549450	529486	25350.5	0.0478775		High	High	High	High	0	1.762e-07	4.28	27.69	27.68	27.68	27.6833	0.0057735	0.000208555	27.84	27.08	27.68	27.5333	0.400666	0.014552
High	ILGDMQPGDYFDLVLFGTR	1xOxidation [M5]	1.23643e-05	0	1	1	1	P19827	0	2173.06	0													No Quan Values	Not Found	High	Not Found	High	0	1.909e-07	4.1			42.05						42.05
High	LLIYDASSLESGVPSR		1.24274e-05	0	1	1	3	A0A0B4J2D9	0	1706.9	0	1.23951e+06	1.41297e+06	1.51271e+06	1.3884e+06	138249	0.0995746	1.23951e+06	1.78701e+06	1.48635e+06	1.50429e+06	274193	0.182274		High	High	High	High	0	2.11e-07	4.2	27.32	27.32	27.36	27.3333	0.023094	0.000844903	27.47	26.75	27.36	27.1933	0.387857	0.014263
High	SPFSVAVSPSLDLSK		1.24908e-05	0	1	1	2	P21333	0	1533.82	0	1.19396e+06	1.02039e+06	1.11204e+06	1.1088e+06	86832.5	0.0783124	1.19396e+06	1.2905e+06	1.09267e+06	1.19238e+06	98926.7	0.0829659		High	Peak Found	High	High	0	2.112e-07	5.07	25.8		25.81				25.89		25.81
High	SLPVSDSVLSGFEQR		1.28783e-05	0	1	1	12	P07360	0	1620.82	0	2.43455e+07	24375250	28191601	2.56374e+07	2.21201e+06	0.0862806	2.43455e+07	3.08279e+07	2.77004e+07	2.76246e+07	3.24188e+06	0.117355		High	High	High	High	0	2.076e-07	4.32	26.01	26.005	26.015	26.01	0.005	0.000192234	26.11	25.52	26.015	25.8817	0.316794	0.0122401
High	ITGKPIKLTQVEHR		1.29441e-05	0	1	1	5	P36955	1	1619.96	0	5883282	3.35267e+06	9.57616e+06	6.27071e+06	3.12978e+06	0.499112	5883282	4.24019e+06	9.40932e+06	6.51093e+06	2.6411e+06	0.405642		High	High	High	High	0	2.018e-07	5.02	15.23	15.23	15.225	15.2283	0.00288675	0.000189564	15.12	15.08	15.225	15.1417	0.0748888	0.00494588
High	SELTQQLNALFQDK		1.29441e-05	0	1	1	2	P06727	0	1634.84	0	15704625	14255812	13060887	1.43404e+07	1.3239e+06	0.0923193	15704625	1.80296e+07	1.28333e+07	1.55225e+07	2.60293e+06	0.167687		High	Peak Found	High	High	0	2.024e-07	4.68	26.62		26.5				26.74		26.5
High	KVESELIKPINPR		1.30766e-05	0	1	1	5	P07225	1	1522.9	0	10295664	1.03222e+07	16607277	1.24084e+07	3.63638e+06	0.293059	10295664	1.30547e+07	1.63179e+07	1.32228e+07	3.01465e+06	0.22799		High	High	High	High	0	2.049e-07	5.39	16.66	16.66	16.665	16.6617	0.00288675	0.000173257	16.64	16.56	16.665	16.6217	0.0548483	0.00329981
High	GWHWVGAHTLGHNSR		1.32104e-05	0	1	1	6	Q96PD5	0	1714.83	0	423595		1.55149e+06				423595		1.52446e+06					High	High	High	High	0	2.067e-07	5.3	14.61		14.625				14.46		14.625
High	LEDMEQALSPSVFK		1.32779e-05	0	1	1	3	P05155	0	1593.78	0	5.30398e+06	4889784	4.77401e+06	4.98926e+06	278640	0.0558481	5.30398e+06	6.18422e+06	4.69083e+06	5.39301e+06	750663	0.139192		High	High	High	High	0	2.082e-07	4.09	26.55	26.54	26.52	26.5367	0.0152753	0.000575628	26.66	26.02	26.52	26.4	0.336452	0.0127444
High	DICEEQVNSLPGSITK	1xCarbamidomethyl [C3]	1.34822e-05	0	1	1	6	P01024	0	1789.86	0	209604	187056	229478	208713	21225.4	0.101697	209604	236573	225480	223886	13555	0.0605442		High	High	High	High	0	4.727e-07	3.72	30.43	30.33	30.49	30.4167	0.080829	0.00265739	30.68	29.62	30.49	30.2633	0.565184	0.0186755
High	MKGLIDEVNQDFTNRINKLK		1.34822e-05	0	1	1	4	P02671	3	2376.27	0	19923102	19802264	25253218	21659528	3.11281e+06	0.143716	19923102	2.50444e+07	2.48132e+07	2.32602e+07	2.89235e+06	0.124347		High	High	High	High	0	3.621e-07	6.72	16.97	16.98	16.97	16.9733	0.0057735	0.000340151	16.96	16.87	16.97	16.9333	0.0550757	0.0032525
High	DSPVLIDFFEDTERYR		1.37597e-05	0	1	1	22	P04196	1	2001.96	0	549114	505290	632469	562291	64605.5	0.114897	549114	639051	621450	603205	47663.4	0.0790168		High	High	High	High	0	7.561e-07	4.21	35.3	35.356	35.22	35.292	0.068352	0.00193676	36.51	35.628	35.22	35.786	0.659354	0.0184249
High	ALFVSEEEKKLTRK		1.39005e-05	0	1	2	6	B4E1Z4	3	1677.95	0	11155560	7.90495e+06	22292957	1.37845e+07	7.54567e+06	0.547403	11155560	9.99756e+06	2.19046e+07	1.43526e+07	6.5658e+06	0.457466		High	High	High	High	0	1.093e-06	4.31	15.54	15.54	15.535	15.5383	0.00288675	0.000185783	15.45	15.41	15.535	15.465	0.0638357	0.00412775
High	KWQEEMELYRQK		1.39005e-05	0	1	1	2	P02647	2	1667.82	0	4.98127e+06	4.0685e+06	5.57646e+06	4.87541e+06	759533	0.155789	4.98127e+06	5.14552e+06	5.4793e+06	5.20203e+06	253781	0.0487851		High	High	Peak Found	High	0	5.43e-07	5.82	16.79	16.79					16.77	16.68
High	ETAVDGELVVLYDVKR		1.40428e-05	0	1	1	1	P19823	1	1805.96	0	1.44201e+06	1250250	1.57264e+06	1.42163e+06	162157	0.114064	1.44201e+06	1.58122e+06	1.54524e+06	1.52282e+06	72261.8	0.0474525		Peak Found	High	Peak Found	High	0	2.242e-07	4.39		22.83						22.5
High	VKRLPLEYSYGEYRDLFR		1.41865e-05	0	1	1	3	P07358	3	2304.21	0	4.88207e+06	4.18576e+06	7.40926e+06	5.49236e+06	1.6962e+06	0.308828	4.88207e+06	5.29382e+06	7.28018e+06	5.81869e+06	1.28232e+06	0.220379		High	High	High	High	0	2.264e-07	5.27	16.17	16.17	16.17	16.17	0	0	16.12	16.06	16.17	16.1167	0.0550757	0.00341731
High	LDLQEINNWVQAQMK		1.43318e-05	0	1	1	45	P36955	0	1829.92	0	2.05009e+06	1.73093e+06	982741	1.58792e+06	547858	0.345016	2.05009e+06	2.18915e+06	965619	1.73495e+06	669880	0.386109		High	High	High	High	0	3.763e-07	4.47	41.078	41.125	40.1728	40.7919	0.536724	0.0131576	41.726	40.59	40.159	40.825	0.809515	0.0198289
High	GQPLSPEKYVTSAPMPEPQAPGR	1xOxidation [M15]	1.45524e-05	0	1	1	2	P01871	1	2453.21	0	2.52037e+06	6.15722e+06	3.0606e+06	3.91273e+06	1.96246e+06	0.501558	2.52037e+06	7.78717e+06	3.00728e+06	4.43827e+06	2.91043e+06	0.655757		High	High	Peak Found	High	0	2.353e-07	5.77	22.89	22.88					22.95	22.55
High	TTPPVLDSDGSFFLYSK		1.45524e-05	0	1	1	7	P01857	0	1873.92	0	1.23717e+07	1.10315e+07	1.28944e+07	1.20992e+07	960858	0.0794151	1.23717e+07	1.39518e+07	1.26697e+07	1.29977e+07	839566	0.0645933		High	High	High	High	0	6.319e-07	4.21	27.9367	27.93	27.925	27.9306	0.00585314	0.00020956	28.1	27.315	27.925	27.78	0.412098	0.0148344
High	LLIYAASSLQSGVPSR		1.46267e-05	0	1	4	3	A0A0C4DH72	0	1661.92	0	773530	640747	830795	748357	97493	0.130276	773530	810366	816321	800072	23178.4	0.0289704		High	High	High	High	0	7.526e-07	3.86	25.79	25.81	25.81	25.8033	0.011547	0.000447501	25.88	25.33	25.81	25.6733	0.299388	0.0116614
High	LDGSVDFKKNWIQYK		1.49276e-05	0	1	1	4	P02679	2	1840.96	0	21632011	1.49245e+07	17848808	1.81351e+07	3.36291e+06	0.185436	21632011	1.88753e+07	1.75378e+07	1.93484e+07	2.08768e+06	0.107899		High	High	High	High	0	9.997e-07	5.49	18.3	18.305	18.32	18.3083	0.0104083	0.000568502	18.25	18.09	18.32	18.22	0.117898	0.00647082
High	IVSSAMEPDREYHFGQAVR		1.50038e-05	0	1	1	9	P08603	1	2192.06	0	54431172	40361523	40618933	4.51372e+07	8.04984e+06	0.178341	54431172	5.10461e+07	3.99113e+07	4.84628e+07	7.59684e+06	0.156756		High	High	High	High	0	2.447e-07	5.15	18.83	18.82	18.82	18.8233	0.0057735	0.000306721	18.78	18.59	18.82	18.73	0.122882	0.00656071
High	KQELSEAEQATR		1.50038e-05	0	1	1	6	P01024	1	1389.7	0	93721688	81657554	73169234	82849492	1.03279e+07	0.124659	93721688	1.03274e+08	7.18944e+07	8.96301e+07	1.6085e+07	0.17946		High	High	High	High	0	8.48e-07	4.42	19.29	19.3	19.305	19.2983	0.00763763	0.000395766	19.26	19.06	19.305	19.2083	0.130416	0.00678955
High	DLRDKVNSFFSTFK		1.50804e-05	0	1	1	3	P06727	2	1703.88	0	8736762	7.48037e+06	6885334	7.70082e+06	945196	0.12274	8736762	9.46059e+06	6.76537e+06	8.32091e+06	1.3949e+06	0.167638		High	High	High	High	0	2.831e-06	5.03	19.1	19.1	19.09	19.0967	0.0057735	0.00030233	19.06	18.86	19.09	19.0033	0.125033	0.00657955
High	LGEVNTYAGDLQK		1.50804e-05	0	1	1	9	P06727	0	1407.71	0	15458848	13888819	17848606	15732091	1.99398e+06	0.126746	15458848	1.75655e+07	1.75376e+07	1.6854e+07	1.20831e+06	0.0716929		High	High	High	High	0	1.062e-06	4.63	25.24	25.25	25.26	25.25	0.01	0.00039604	25.31	24.8	25.26	25.1233	0.281129	0.0111899
High	DRLDEVKEQVAEVR		1.54693e-05	0	1	1	5	P02649	2	1685.88	0	2.045e+07	1.40237e+07	1.71544e+07	1.72093e+07	3.2135e+06	0.18673	2.045e+07	1.7736e+07	1.68556e+07	1.83472e+07	1.87351e+06	0.102114		High	High	High	High	0	3.014e-06	4.91	19.97	19.99	19.99	19.9833	0.011547	0.000577832	19.97	19.75	19.99	19.9033	0.133167	0.00669067
High	GEVQAMLGQSTEELR		1.59492e-05	0	1	1	3	P02649	0	1647.8	0	907200						907200							High	High	High	High	0	2.632e-07	4.51	25.92						26.01
High	SFFKEALQGVGDMGR	1xOxidation [M13]	1.61947e-05	0	1	2	2	A0A096LPE2	1	1657.8	0	3.24135e+06	3326921	2.92356e+06	3.16394e+06	212531	0.0671729	3.24135e+06	4.20763e+06	2.87262e+06	3.44053e+06	689433	0.200386		Peak Found	High	High	High	0	2.695e-07	4.23	20.37	20.3633	20.37	20.3678	0.003849	0.000188975	20.38	20.1233	20.37	20.2911	0.145386	0.007165
High	ITENDIQIALDDAK		1.62774e-05	0	1	1	18	P04114	0	1558.8	0	1.12309e+06	1.15767e+06	1.22624e+06	1.169e+06	52499.4	0.0449096	1.12309e+06	1.46413e+06	1.20488e+06	1.26403e+06	178049	0.140858		High	High	High	High	0	3.169e-07	4.44	31.16	30.96	30.65	30.9233	0.25697	0.00830989	31.45	30.29	30.65	30.7967	0.593745	0.0192795
High	ALNHLPLEYNSALYSR		1.66123e-05	0	1	1	4	P13671	0	1860.96	0	19684066	15676288	19927762	18429372	2.38735e+06	0.129541	19684066	1.98261e+07	1.95806e+07	1.96969e+07	123291	0.00625941		High	High	High	High	0	2.788e-07	5.52	20.04	20.04	20.04	20.04	0	0	20.04	19.8	20.04	19.96	0.138564	0.00694209
High	KYPVAHFIDQTLKAK		1.68681e-05	0	1	1	3	P05155	2	1758.99	0	2.30517e+06	1485044	4261750	2.68399e+06	1.42659e+06	0.531518	2.30517e+06	1.87817e+06	4.1875e+06	2.79028e+06	1.22872e+06	0.440357		High	High	High	High	0	2.828e-07	5.7	15.53	15.53	15.53	15.53	0	0	15.44	15.4	15.53	15.4567	0.0665833	0.00430774
High	EVQLVESGGGLVQPGGSLR		1.69542e-05	0	1	1	1	A0A0B4J2B5	0	1882	0	464682	418114	478283	453693	31553.8	0.0695487	464682	528798	469951	487810	35594.4	0.0729677		Peak Found	Peak Found	High	High	0	2.845e-07	3.89			27.87						27.87
High	KADGSYAAWLSR		1.7303e-05	0	2	2	5	P0C0L4; P0C0L5	1	1324.66	0	30459297	2.21148e+07	26295131	2.62898e+07	4.17224e+06	0.158702	30459297	2.79691e+07	2.5837e+07	2.80885e+07	2.31346e+06	0.0823632	Shared	High	High	High	High	0	0.000129	4.45	19.21	19.21	19.215	19.2117	0.00288675	0.00015026	19.17	18.97	19.215	19.1183	0.130416	0.00682152
High	TATSEYQTFFNPR		1.7303e-05	0	1	1	5	P00734	0	1561.73	0	2862598	2.36069e+06	2.66764e+06	2.63031e+06	253029	0.0961973	2862598	2.98561e+06	2.62116e+06	2.82313e+06	185404	0.0656732		High	High	High	High	0	2.932e-07	4.47	24.17	24.17	24.18	24.1733	0.0057735	0.000238838	24.24	23.77	24.18	24.0633	0.255799	0.0106303
High	EVQGFESATFLGYFK		1.73914e-05	0	1	1	17	P06396	0	1722.84	0	2.98743e+06	3841856	5.32102e+06	4.0501e+06	1.18065e+06	0.291511	2.98743e+06	4.85888e+06	5.22832e+06	4.35821e+06	1.20141e+06	0.275667		High	High	High	High	0	7.368e-07	4.08	26.9357	26.88	26.71	26.8419	0.11758	0.00438048	27.065	26.34	26.71	26.705	0.362526	0.0135752
High	ASQSVSSYLAWYQQKPGQAPR		1.74801e-05	0	1	2	1	A0A0A0MRZ8	0	2352.17	0	2.2671e+06	3126510	2.79484e+06	2.72948e+06	433415	0.15879	2.2671e+06	3.95417e+06	2.74614e+06	2.98914e+06	869385	0.290848		Peak Found	High	Peak Found	High	0	2.964e-07	4.92		21.01						20.75
High	RTVAAPSVFIFPPSDEQLK		1.74801e-05	0	1	1	5	P01834	1	2102.13	0	9804367	7.9814e+06	9769895	9.18522e+06	1.04268e+06	0.113517	9804367	1.00943e+07	9.59968e+06	9.83277e+06	248506	0.0252732		High	High	High	High	0	2.964e-07	4.85	21.45	21.47	21.46	21.46	0.01	0.000465983	21.48	21.19	21.46	21.3767	0.161967	0.00757682
High	GLVEPVDVVDNADGTQTVNYVPSR		1.75694e-05	0	1	1	2	P21333	0	2544.26	0	241468	246115	319281	268954	43645.6	0.162279	241468	311267	313718	288818	41024.3	0.142042		High	Peak Found	High	High	0	2.988e-07	3.62	32.08		32.06				32.46		32.06
High	LGEVNTYAGDLQKK		1.76591e-05	0	1	1	2	P06727	1	1535.81	0	4362296	2.85188e+06	3.09633e+06	3.43683e+06	810739	0.235897	4362296	3.60683e+06	3.04238e+06	3.6705e+06	662257	0.180427		High	High	Peak Found	High	0	3.015e-07	5.34	20.45	20.45					20.46	20.2
High	VRAATVGSLAGQPLQER		1.76591e-05	0	1	1	3	P02649	1	1752.97	0	3.31316e+06	2.23742e+06	3.32215e+06	2.95758e+06	623694	0.21088	3.31316e+06	2.82971e+06	3.26427e+06	3.13571e+06	266134	0.0848719		High	High	High	High	0	1.886e-06	5.88	19.97	19.97	19.96	19.9667	0.0057735	0.000289157	19.96	19.73	19.96	19.8833	0.132791	0.00667849
High	GLEEELQFSLGSKINVK		1.77492e-05	0	2	2	1	P0C0L4; P0C0L5	1	1891.02	0	6590072	5470320	6061218	6.04054e+06	560162	0.0927339	6590072	6.91843e+06	5.95562e+06	6.48804e+06	489451	0.0754389	Shared	Peak Found	High	Peak Found	High	0	3.034e-07	4.26		20.9						20.65
High	LISVDTEHSNIYLQNGPDR		1.77492e-05	0	1	1	2	P00450	0	2171.07	0	2.1236e+06		3.18264e+06				2.1236e+06		3.12719e+06					Peak Found	Low	High	High	0	3.032e-07	4.86			22.93						22.93
High	TILGTMPAFEVSLQALQK		1.78398e-05	0	1	1	1	P04114	0	1947.06	0	332069	243685	250643	275466	49143.2	0.178401	332069	308194	246276	295513	44279.9	0.149841		High	Peak Found	Peak Found	High	0	3.034e-07	4.25	26.31						26.42
High	HLDSVLQQLQTEVYR		1.82069e-05	0	1	1	2	P24592	0	1828.96	0	2.52031e+06	1.698e+06	2.21185e+06	2.14339e+06	415412	0.193811	2.52031e+06	2.14749e+06	2.17331e+06	2.28037e+06	208195	0.0912988		High	Peak Found	High	High	0	3.131e-07	5.47	21.16		21.16				21.19		21.16
High	NRNVHSGSTFFK		1.82999e-05	0	1	1	7	Q14624	1	1393.7	0	9.05044e+06	7.87354e+06	1.47029e+07	1.05423e+07	3.65093e+06	0.346312	9.05044e+06	9.95784e+06	1.44467e+07	1.11517e+07	2.88946e+06	0.259105		High	High	High	High	0	3.135e-07	5.44	15.315	15.31	15.31	15.3117	0.00288675	0.000188533	15.215	15.17	15.31	15.2317	0.0714726	0.00469237
High	DHAVDLIQKGYMR		1.90607e-05	0	2	2	3	P0C0L4; P0C0L5	1	1545.78	0	2.86134e+06	2.46371e+06	3.20061e+06	2.84189e+06	368838	0.129786	2.86134e+06	3.1159e+06	3.14485e+06	3.0407e+06	155999	0.0513038	Shared	High	High	High	High	0	3.316e-07	5.14	18.56	18.56	18.56	18.56	0	0	18.51	18.34	18.56	18.47	0.115326	0.00624394
High	ANTVQEATFQMELPKK		1.93541e-05	0	1	1	5	Q14624	1	1834.94	0	4.52438e+06	3.09592e+06	3.54301e+06	3.72111e+06	730693	0.196364	4.52438e+06	3.91548e+06	3.48129e+06	3.97372e+06	523980	0.131862		High	High	High	High	0	4.605e-07	4.96	20.8	20.79	20.78	20.79	0.01	0.000481	20.81	20.54	20.78	20.71	0.147986	0.00714565
High	YTIAALLSPYSYSTTAVVTNPKE		1.94529e-05	0	1	1	3	P02766	1	2489.28	0	737473						737473							High	High	High	High	0	4.007e-07	4.59	28.43						28.62
High	GHRPLDKKREEAPSLRPAPPPISGGGYR		1.95522e-05	0	1	1	14	P02675	3	3038.64	0	1.5835e+07	1.18202e+07	3.47621e+07	2.08058e+07	1.22521e+07	0.588882	1.5835e+07	1.49493e+07	3.41565e+07	2.16469e+07	1.08427e+07	0.500888		High	High	High	High	0	1.585e-06	3.94	14.9	14.586	14.738	14.7413	0.157027	0.0106521	14.7725	14.404	14.738	14.6382	0.203527	0.0139038
High	LGQSLDCNAEVYVVPWEK	1xCarbamidomethyl [C7]	1.95522e-05	0	1	1	1	P01042	0	2107.02	0	292417	302722					292417	382859						Peak Found	High	Not Found	High	0	3.417e-07	2.86		28.11						27.48
High	VTWAPPPSIDLTNFLVR		1.9652e-05	0	1	1	3	P02751	0	1926.05	0	591269	704737	1.26863e+06	854880	362785	0.424369	591269	891296	1.24653e+06	909698	328018	0.360579		Peak Found	Peak Found	High	High	0	3.448e-07	3.84			27.63						27.63
High	EILSVDCSTNNPSQAK	1xCarbamidomethyl [C7]	1.97524e-05	0	1	1	1	P10909	0	1762.83	0	891268	984645					891268	1.2453e+06						Peak Found	High	Not Found	High	0	3.474e-07	3.56		26.98						26.43
High	LRRELDESLQVAERLTR		1.98532e-05	0	1	1	2	P10909	3	2084.16	0	3.04793e+06	1.98022e+06	3.05179e+06	2.69331e+06	617560	0.229294	3.04793e+06	2.50442e+06	2.99862e+06	2.85032e+06	300570	0.105451		High	High	Peak Found	High	0	3.496e-07	4.53	16.7	16.7					16.67	16.59
High	YEASILTHDSSIR		1.98532e-05	0	1	1	9	P02679	0	1491.74	0	35010970	25221571	28533400	29588647	4.97928e+06	0.168284	35010970	3.18983e+07	2.80363e+07	3.16485e+07	3.49405e+06	0.110402		High	High	High	High	0	3.035e-05	4.31	20.2267	20.23	20.23	20.2289	0.0019245	9.51363e-05	20.23	19.99	20.23	20.15	0.138564	0.00687663
High	IPIEDGSGEVVLSR		1.99546e-05	0	1	1	22	P01024	0	1470.78	0	1.01784e+08	95214404	1.09234e+08	1.02077e+08	7.01446e+06	0.068717	1.01784e+08	1.2042e+08	1.07331e+08	1.09845e+08	9.56887e+06	0.0871126		High	High	High	High	0	4.922e-05	4.14	27.2063	27.2729	27.2886	27.2559	0.0437041	0.00160347	27.3488	26.7043	27.2886	27.1139	0.355983	0.0131292
High	VLDFEHFLPMLQTVAK		2.01588e-05	0	1	1	2	P60660	0	1888	0	2581043	2.22103e+06	2.29707e+06	2.36638e+06	189750	0.0801858	2581043	2.80899e+06	2.25705e+06	2.54903e+06	277360	0.10881		High	High	Peak Found	High	0	3.56e-07	4.5	21.68	21.67					21.71	21.39
High	LKEFGNTLEDKAR		2.02617e-05	0	1	1	1	P02654	2	1520.81	0													No Quan Values	Not Found	High	Not Found	High	0	3.579e-07	4.74
High	AGDFLEANYMNLQR		2.06786e-05	0	1	1	15	P01024	0	1641.77	0	106621746	96081156	122066040	108256314	1.30693e+07	0.120726	106621746	1.21516e+08	1.19939e+08	1.16026e+08	8.18211e+06	0.0705198		High	High	High	High	0	1.698e-06	4.33	26.07	26.02	26.09	26.06	0.0360555	0.00138356	26.17	25.5367	26.09	25.9322	0.344889	0.0132996
High	ERGHMLENHVER		2.06786e-05	0	1	1	3	P19827	1	1506.72	0	3.65994e+06	2.49194e+06	5747573	3.96649e+06	1.64932e+06	0.415814	3.65994e+06	3.15161e+06	5.64744e+06	4.153e+06	1.31894e+06	0.317588		High	High	High	High	0	4.295e-07	5.63	15.19	15.2	15.18	15.19	0.01	0.000658328	15.08	15.05	15.18	15.1033	0.0680686	0.00450686
High	IAPQLSTEELVSLGEK		2.06786e-05	0	1	1	3	P43652	0	1713.93	0	473213	445080	492169	470154	23693.1	0.0503943	473213	562903	483594	506570	49060.9	0.0968493		High	High	High	High	0	3.678e-07	3.55	25.76	25.76	25.76	25.76	0	0	25.85	25.28	25.76	25.63	0.306431	0.011956
High	LAAAVSNFGYDLYR		2.06786e-05	0	1	1	5	P36955	0	1559.79	0	19689382	16497458	20106544	1.87645e+07	1.97433e+06	0.105217	19689382	2.08647e+07	1.97562e+07	2.01034e+07	660116	0.032836		High	High	High	High	0	3.85e-07	4.08	25.05	25.06	25.06	25.0567	0.0057735	0.000230418	25.13	24.62	25.06	24.9367	0.276466	0.0110867
High	LDGSVDFKKNWIQYKEGFGHLSPTGTTEFWLGNEK		2.07842e-05	0	1	1	1	P02679	3	4028.98	0	1.78365e+06	1.31445e+06	1.84642e+06	1.64817e+06	290714	0.176385	1.78365e+06	1.66241e+06	1.81425e+06	1.75344e+06	80302.5	0.0457971		Peak Found	Peak Found	High	High	0	3.692e-07	5.08			17.98						17.98
High	ASKPGWWLLNTEVGENQR		2.1429e-05	0	1	1	1	P12259	0	2085.05	0	3197175	2.45231e+06	2686451	2.77865e+06	380895	0.137079	3197175	3.10149e+06	2.63965e+06	2.97944e+06	298131	0.100063		Peak Found	Peak Found	High	High	0	3.842e-07	5.75			20.31						20.31
High	EAGIPEFYDYDVALIKLK		2.16484e-05	0	1	2	3	B4E1Z4	1	2084.1	0	1.65837e+06						1.65837e+06							High	Not Found	Not Found	High	0	5.978e-07	4.79	25.4						25.48
High	EPQVYTLPPSRDELTK		2.16484e-05	0	1	1	2	P01857	1	1872.97	0	3.7649e+06	2.43601e+06	3.52058e+06	3.2405e+06	707337	0.21828	3.7649e+06	3.08087e+06	3.45924e+06	3.43501e+06	342658	0.0997547		High	High	Peak Found	High	0	6.655e-05	4.08	22	22					22.03	21.71
High	TSSFALNLPTLPEVK		2.232e-05	0	1	1	6	P04114	0	1616.89	0	5.67311e+06	4775493	5.77552e+06	5.40804e+06	550191	0.101736	5.67311e+06	6.03967e+06	5.67489e+06	5.79589e+06	211120	0.0364258		High	High	High	High	0	9.974e-06	4.16	25.09	25.1	25.1	25.0967	0.0057735	0.000230051	25.16	24.66	25.1	24.9733	0.273008	0.010932
High	GIISALLVPPETEEAK		2.26635e-05	0	1	1	9	P04114	0	1666.93	0	2.80255e+06	2.42987e+06	2.75908e+06	2.66383e+06	203782	0.0764995	2.80255e+06	3.07311e+06	2.71101e+06	2.86222e+06	188279	0.0657807		High	High	High	High	0	5.091e-07	4.49	26.3267	26.3067	26.3133	26.3156	0.0101835	0.000386976	26.4367	25.8	26.3133	26.1833	0.337655	0.0128958
High	LVAYYTLIGASGQR		2.3248e-05	0	1	1	13	P01024	0	1511.82	0	56412358	44276647	58936152	5.32084e+07	7.83737e+06	0.147296	56412358	5.59976e+07	5.79093e+07	5.67731e+07	1.00561e+06	0.0177128		High	High	High	High	0	9.236e-05	3.96	24.41	24.405	24.405	24.4067	0.00288675	0.000118277	24.48	23.995	24.405	24.2933	0.261072	0.0107466
High	NVHSGSTFFKYYLQGAK		2.3248e-05	0	1	1	3	Q14624	1	1946.98	0	3.18749e+06	1597633	5827681	3.5376e+06	2.13665e+06	0.603981	3.18749e+06	2.02056e+06	5.72615e+06	3.64474e+06	1.89464e+06	0.519828		High	Peak Found	High	High	0	3.1e-06	5.06	16.64		16.63				16.61		16.63
High	ETAVDGELVVLYDVK		2.37263e-05	0	1	1	10	P19823	0	1649.86	0	630091	665359	922891	739447	159843	0.216165	630091	841495	906812	792799	144645	0.182448		High	High	High	High	0	4.893e-07	4.42	32.26	31.97	31.85	32.0267	0.210792	0.00658177	32.67	31.43	31.85	31.9833	0.630661	0.0197184
High	KAALKTASDFITK		2.37263e-05	0	1	1	5	P06396	2	1393.8	0	8.14612e+06	7.86219e+06	15483039	1.04971e+07	4.32027e+06	0.411567	8.14612e+06	9.94348e+06	1.52133e+07	1.1101e+07	3.67301e+06	0.330874		High	High	High	High	0	4.376e-07	4.86		16.18	16.18					16.08	16.18
High	ASVQLLVQDSLNPAVK		2.38475e-05	0	1	1	2	P08514	0	1681.95	0	634404	563059	686954	628139	62184.5	0.098998	634404	712113	674985	673834	38867.6	0.0576813		Peak Found	High	High	High	0	4.416e-07	4.63		25.59	25.59					25.13	25.59
High	QPSSAFAAFVKR		2.44624e-05	0	1	1	3	P01024	1	1308.71	0	8297050	7.42877e+06	8301216	8.00901e+06	502507	0.0627427	8297050	9.39533e+06	8.15659e+06	8.61632e+06	678287	0.0787211		High	High	High	High	0	5.268e-07	5.23	18.5	18.49	18.49	18.4933	0.0057735	0.000312194	18.45	18.27	18.49	18.4033	0.117189	0.00636783
High	VGYVSGWGQSDNFK		2.45873e-05	0	1	1	6	P00739	0	1543.72	0	21609118	20396732	22648190	2.15513e+07	1.12684e+06	0.0522863	21609118	2.57962e+07	2.22536e+07	2.32196e+07	2.25451e+06	0.097095		High	High	High	High	0	8.253e-07	4.03	24.34	24.35	24.35	24.3467	0.0057735	0.000237137	24.41	23.94	24.35	24.2333	0.255799	0.0105557
High	LAELPADALGPLQR		2.47128e-05	0	1	1	10	P35858	0	1463.82	0	1.22332e+07	1.00614e+07	1.37571e+07	1.20172e+07	1.85727e+06	0.15455	1.22332e+07	1.27249e+07	1.35174e+07	1.28252e+07	647913	0.0505188		High	High	High	High	0	5.046e-07	4.78	25.755	25.76	25.76	25.7583	0.00288675	0.000112071	25.845	25.29	25.76	25.6317	0.298929	0.0116625
High	LLRDADDLQKR		2.4839e-05	0	1	1	6	P02649	2	1342.74	0	8.73381e+06	3822708	5.7187e+06	6.09174e+06	2.47671e+06	0.406569	8.73381e+06	4.83466e+06	5.61907e+06	6.39585e+06	2.06237e+06	0.322455		High	High	High	High	0	4.649e-07	5.28	17.34	17.34	17.3	17.3267	0.023094	0.00133286	17.32	17.2	17.3	17.2733	0.064291	0.00372198
High	KVPQVSTPTLVEVSR		2.53501e-05	0	1	1	11	P02768	1	1639.94	0	451764608	350454080	436563024	4.12927e+08	5.46346e+07	0.132311	451764608	4.43227e+08	4.28957e+08	4.41316e+08	1.15232e+07	0.026111		High	High	High	High	0	5.424e-06	5.27	20.09	20.09	20.0775	20.0858	0.00721688	0.000359302	20.0975	19.85	20.0775	20.0083	0.137485	0.00687138
High	NQGILEFYGDDIALLK		2.53501e-05	0	2	2	8	P06681; B4E1Z4	0	1808.94	0	186820	126652	189361	167611	35494.2	0.211765	186820	160180	186062	177687	15166.6	0.0853558	Shared	High	High	High	High	0	4.769e-07	3.61	35.54	35.28	35.22	35.3467	0.170098	0.00481228	36.84	35.53	35.22	35.8633	0.859903	0.0239772
High	SSKITHRIHWESASLLR		2.54795e-05	0	1	1	3	P01024	2	2021.1	0		150891						190836						High	High	High	High	0	4.815e-07	5.54		14.22						14.02
High	EYHTEKLVTSKGDK		2.62699e-05	0	1	1	4	P02671	2	1634.84	0	3.73544e+06	3763729	5.83076e+06	4.44331e+06	1.20165e+06	0.27044	3.73544e+06	4.76007e+06	5.72917e+06	4.74156e+06	996993	0.210267		High	High	High	High	0	4.991e-07	4.89	15.92	15.915					15.85	15.8
High	ALHQVFEHMLDVSK		2.6404e-05	0	2	2	2	P06681; B4E1Z4	0	1653.84	0	1276610	895393					1276610	1.13242e+06					Shared	Peak Found	High	High	High	0	5.013e-07	5.44		17.07						16.95
High	EYVLPSFEVIVEPTEK		2.65388e-05	0	1	1	5	P01024	0	1878.97	0	1.03549e+06	956238					1.03549e+06	1.20937e+06						High	High	Not Found	High	0	9.686e-07	3.92	29.95	29.78					30.18	29.06
High	KGTDYHKQPWQAK		2.65388e-05	0	1	2	12	B4E1Z4	2	1586.81	0	1.3264e+07	1.28531e+07	2.25747e+07	1.62306e+07	5.49803e+06	0.338745	1.3264e+07	1.62556e+07	2.21814e+07	1.72337e+07	4.53848e+06	0.26335		High	High	High	High	0	8.474e-07	5.52	15.1875	15.2433	15.01	15.1469	0.121839	0.00804378	15.0775	15.0425	14.7625	14.9608	0.172651	0.0115402
High	KGHIYQGSEADSVFSGFLIFPSA		2.68105e-05	0	1	1	6	P02745	1	2457.21	0	3472775	2.97792e+06	4451351	3.63401e+06	749833	0.206337	3472775	3.76624e+06	4.3738e+06	3.87094e+06	459545	0.118717		High	High	High	High	0	5.11e-07	5.78	23.14	23.07	22.89	23.0333	0.12897	0.00559929	23.2	22.73	22.89	22.94	0.238956	0.0104166
High	GPEVQLVAHSPWLK		2.76422e-05	0	2	2	3	P0C0L4; P0C0L5	0	1560.85	0	5996668	4.90948e+06	5.44756e+06	5.45124e+06	543602	0.0997208	5996668	6.20913e+06	5.35265e+06	5.85282e+06	445994	0.0762016	Shared	High	High	High	High	0	7.748e-07	5.62	19.23	19.23	19.23	19.23	0	0	19.19	18.99	19.23	19.1367	0.128582	0.00671914
High	RRDGYLFQLLR		2.76422e-05	0	1	1	6	P04196	2	1436.81	0	46009078	4.59523e+07	78730652	5.68973e+07	1.89082e+07	0.332322	46009078	5.81168e+07	7.7359e+07	6.0495e+07	1.58097e+07	0.261339		High	High	High	High	0	8.253e-07	4.47	16.38	16.38	16.39	16.3833	0.0057735	0.000352401	16.35	16.28	16.39	16.34	0.0556776	0.00340744
High	EPAHLMSLFGGKPMIIYK		2.80677e-05	0	1	1	2	P06396	0	2032.08	0	2.47277e+06	2.54932e+06	2.18252e+06	2.40154e+06	193498	0.0805725	2.47277e+06	3.22418e+06	2.14449e+06	2.61381e+06	553490	0.211755		Peak Found	High	High	High	0	1.448e-06	5.05		17.73	17.79					17.56	17.79
High	SDLEVAHYKLKPR		2.80677e-05	0	1	1	3	P07358	1	1555.86	0	1.62197e+06		3.18075e+06				1.62197e+06		3.12534e+06					High	High	High	High	0	5.445e-07	4.76	15.41		15.41				15.31		15.41
High	SLAPYAQDTQEKLNHQLEGLTFQMKK	1xOxidation [M24]	2.8211e-05	0	1	1	1	P06727	2	3034.53	0		2.11973e+06						2.68087e+06						Not Found	High	Not Found	High	0	5.464e-07	5.99	17.985	17.99	18.03	18.0017	0.0246644	0.00137012	17.945	17.79	18.03	17.9217	0.121689	0.00679008
High	DSPVLIDFFEDTER		2.84998e-05	0	1	1	2	P04196	0	1682.79	0	1.85284e+06		1.91504e+06				1.85284e+06		1.88167e+06					High	High	Peak Found	High	0	5.847e-07	4.33	41.88						42.28
High	ASTPNGYDNGIIWATWK		2.90862e-05	0	1	1	4	P02679	0	1893.91	0	2.85277e+06	2.23763e+06	3.08597e+06	2.72546e+06	438265	0.160804	2.85277e+06	2.82998e+06	3.0322e+06	2.90498e+06	110762	0.0381283		High	High	High	High	0	1.665e-06	4	25.68	25.68	25.67	25.6767	0.0057735	0.000224854	25.77	25.21	25.67	25.55	0.298664	0.0116894
High	ALEKYKEENDDFASFRVDR		2.9534e-05	0	1	1	1	P04196	3	2332.12	0	3.80867e+06		1.76614e+06				3.80867e+06		1.73537e+06					High	Not Found	Peak Found	High	0	5.804e-07	4.31	17.78						17.75
High	GGSTSYGTGSETESPR		2.96847e-05	0	1	1	8	P02671	0	1572.68	0	18358038	19447822	18773692	1.88599e+07	549977	0.0291613	18358038	2.45961e+07	1.84466e+07	2.04669e+07	3.57625e+06	0.174733		High	High	High	High	0	1.117e-06	4.28	25.13	25.13	25.14	25.1333	0.0057735	0.000229715	25.2	24.69	25.14	25.01	0.278747	0.0111454
High	MKPVPDLVPGNFKSQLQK		2.96847e-05	0	1	1	5	P02671	1	2026.12	0	7.47216e+06	7008710	6889739	7.12354e+06	307723	0.043198	7.47216e+06	8.86407e+06	6.7697e+06	7.70198e+06	1.06593e+06	0.138397		High	High	High	High	0	7.596e-05	4.79	17.74	17.735	17.78	17.7517	0.0246644	0.00138941	17.71	17.565	17.78	17.685	0.109659	0.00620065
High	LKSWFEPLVEDMQR		3.06056e-05	0	1	1	8	P02649	1	1777.89	0	43171280	30773805	3.98813e+07	3.79421e+07	6.4222e+06	0.169263	43171280	3.89203e+07	3.91865e+07	4.0426e+07	2.38119e+06	0.0589023		High	High	High	High	0	6.69e-07	5.26	20.59	20.58	20.57	20.58	0.01	0.000485909	20.61	20.34	20.57	20.5067	0.145717	0.00710582
High	NKKEFDHNSNIR		3.13949e-05	0	1	1	5	P08603	2	1501.75	1	10995324	9396437	17619430	12670397	4.35991e+06	0.344102	10995324	1.18839e+07	1.73125e+07	1.33972e+07	3.41968e+06	0.255253		High	High	High	High	0	6.267e-07	5.43	14.88	14.89	14.86	14.8767	0.0152753	0.00102679	14.75	14.72	14.86	14.7767	0.0737111	0.00498835
High	YVSHFETEGPHVLLYFDSVPTSR		3.17162e-05	0	2	2	1	P0C0L4; P0C0L5	0	2680.3	0	3000484	2.30213e+06	2.37896e+06	2.56053e+06	382946	0.149557	3000484	2.91156e+06	2.33752e+06	2.74985e+06	359852	0.130862	Shared	Peak Found	Peak Found	High	High	0	6.348e-07	5.51			19.84						19.84
High	KLGQSLDCNAEVYVVPWEK	1xCarbamidomethyl [C8]	3.18781e-05	0	1	1	2	P01042	1	2235.11	0	2.54255e+06	2.44295e+06	2.74328e+06	2.57626e+06	152976	0.0593791	2.54255e+06	3.08966e+06	2.69549e+06	2.7759e+06	282277	0.101689		High	Peak Found	High	High	0	2.532e-06	4.67	21.85		21.84				21.89		21.84
High	IYGNQDTSSQLKK		3.23688e-05	0	1	1	6	P19823	1	1481.76	0	64089190	5.07063e+07	4.73269e+07	5.40408e+07	8.86471e+06	0.164037	64089190	6.41294e+07	4.65023e+07	5.82403e+07	1.01654e+07	0.174542		High	High	High	High	0	6.498e-07	4.64	19.84	19.84	19.84	19.84	0	0	19.83	19.6	19.84	19.7567	0.135769	0.00687208
High	LHELQEKLSPLGEEMRDRAR		3.23688e-05	0	1	1	3	P02647	3	2407.25	0	5250364	5284116	11931482	7488654	3.84764e+06	0.513796	5250364	6.68294e+06	1.17236e+07	7.88564e+06	3.40009e+06	0.431175		High	High	High	High	0	1.502e-06	6.33	15.9	15.91	15.92	15.91	0.01	0.000628536	15.84	15.79	15.92	15.85	0.0655744	0.00413719
High	YKEENDDFASFR		3.23688e-05	0	1	1	6	P04196	1	1520.67	0	1.81406e+07	1.24084e+07	1.39335e+07	1.48275e+07	2.96882e+06	0.200224	1.81406e+07	1.56931e+07	1.36908e+07	1.58415e+07	2.22861e+06	0.140682		High	High	High	High	0	2.018e-06	4.44	20.5	20.505	20.515	20.5067	0.00763763	0.000372446	20.515	20.265	20.515	20.4317	0.144338	0.0070644
High	QKLHELQEKLSPLGEEMRDR	1xOxidation [M17]	3.30349e-05	0	1	1	6	P02647	3	2452.26	0	8.68878e+06	1.0309e+07	22996101	1.39979e+07	7.83462e+06	0.559698	8.68878e+06	1.3038e+07	2.25955e+07	1.47741e+07	7.11403e+06	0.481521		High	High	High	High	0	6.712e-07	6.29	15.73	15.735	15.74	15.735	0.005	0.000317763	15.6525	15.61	15.74	15.6675	0.0662854	0.00423076
High	IGQDGISTSATTNLK		3.37146e-05	0	1	1	3	P04114	0	1505.78	0	806308	755055	879569	813644	62580.2	0.0769135	806308	954935	864245	875163	74912.9	0.0855989		High	High	High	High	0	6.887e-07	4.66	25.32	25.32	25.32	25.32	4.35117e-15	1.71847e-16	25.4	24.87	25.32	25.1967	0.285715	0.0113394
High	VSALLTPAEQTGTWK		3.37146e-05	0	1	1	3	P04114	0	1601.85	0	3538604	2814607	3505391	3.2862e+06	408750	0.124384	3538604	3.5597e+06	3.44432e+06	3.51421e+06	61436.1	0.0174822		High	High	High	High	0	2.328e-06	3.98	24.64	24.63	24.63	24.6333	0.0057735	0.000234378	24.7	24.21	24.63	24.5133	0.265016	0.0108111
High	KAGTELVNFLSYFVELGTQPATQ		3.38867e-05	0	1	1	49	P02652	1	2513.29	0	1.4013e+06	534626	1.00652e+06	980816	433908	0.442395	1.4013e+06	676153	988987	1.02215e+06	363709	0.355828		High	High	High	High	0	6.417e-06	5.95	41.5886		41.94				42.035		41.94
High	ESGPTTYKVTSTLTIK		3.4584e-05	0	1	1	3	P01871	1	1725.93	0	8557911	6116062	5933007	6.86899e+06	1.46551e+06	0.213351	8557911	7.73512e+06	5.82964e+06	7.37422e+06	1.39948e+06	0.18978		High	High	High	High	0	1.955e-06	4.77	20.29	20.28	20.28	20.2833	0.0057735	0.000284643	20.3	20.04	20.28	20.2067	0.144684	0.00716019
High	SHKWDRELISERWK		3.54758e-05	0	1	1	11	P02790	3	1869.97	0	3.31285e+06	1720296	4.20955e+06	3.0809e+06	1.26073e+06	0.40921	3.31285e+06	2.1757e+06	4.13621e+06	3.20825e+06	984434	0.306844		High	High	High	High	0	7.322e-07	5.74	14.44	14.44	14.44	14.44	1.25607e-15	8.69857e-17	14.28	14.25	14.44	14.3233	0.102144	0.00713128
High	VNWEEEAASGLLTSLKDNVPK		3.54758e-05	0	1	1	3	P04114	1	2300.18	0	3.37701e+06	4876245	4357173	4.20348e+06	761342	0.181122	3.37701e+06	6.16709e+06	4.28126e+06	4.60846e+06	1.42353e+06	0.308895		Peak Found	High	High	High	0	7.349e-07	4.81		23.65	23.63					23.28	23.63
High	FNWYVDGVEVHNAK		3.65764e-05	0	1	1	13	P01857	0	1677.8	0	150413494	1.04763e+08	1.20923e+08	1.25366e+08	2.31476e+07	0.184639	150413494	1.32496e+08	1.18816e+08	1.33908e+08	1.5846e+07	0.118335		High	High	High	High	0	2.599e-06	4.24	20.0875	20.032	20.09	20.0698	0.0327885	0.00163372	20.085	19.788	20.09	19.9877	0.172934	0.00865206
High	AGDFLEANYMNLQR	1xOxidation [M10]	3.67631e-05	0	1	1	9	P01024	0	1657.76	0	4.81885e+06	9.79039e+06	5.9148e+06	6.84135e+06	2.61207e+06	0.381806	4.81885e+06	1.23821e+07	5.81175e+06	7.67091e+06	4.11012e+06	0.535806		High	High	High	High	0	7.67e-07	4.38	26.01	26.006	26.01	26.0087	0.0023094	8.87935e-05	26.106	25.52	26.01	25.8787	0.314301	0.0121452
High	DFALLSLQVPLKDAK		3.69508e-05	0	2	2	4	P0C0L4; P0C0L5	1	1657.95	0	2.96119e+06	2.39088e+06	2.77397e+06	2.70868e+06	290704	0.107323	2.96119e+06	3.0238e+06	2.72564e+06	2.90354e+06	157219	0.0541473	Shared	High	High	High	High	0	7.74e-07	4.03	23.12	23.12	23.13	23.1233	0.0057735	0.000249683	23.18	22.78	23.13	23.03	0.217945	0.00946352
High	ENADSLQASLRPHADELK		3.7329e-05	0	1	1	1	P06727	0	1993.99	0	4732532	4.42962e+06	4510882	4.55768e+06	156783	0.0343998	4732532	5.60224e+06	4.43229e+06	4.92235e+06	607635	0.123444		Peak Found	High	Peak Found	High	0	7.825e-07	5.68		19.24						19
High	SKKEIFRWPESPK		3.75196e-05	0	1	1	3	P01880	3	1631.89	0	1.83394e+06	1.36688e+06	3.54835e+06	2.24972e+06	1.14863e+06	0.510567	1.83394e+06	1.72872e+06	3.48653e+06	2.34973e+06	985902	0.419581		High	High	High	High	0	7.861e-07	5.04	14.87	14.87	14.85	14.8633	0.011547	0.000776879	14.74	14.7	14.85	14.7633	0.0776745	0.00526131
High	AVLYNYRQNQELK		3.77111e-05	0	1	1	6	P01024	1	1638.86	0	15751649	1.76115e+07	1.82513e+07	17204810	1.29849e+06	0.0754727	15751649	2.22737e+07	1.79333e+07	1.86529e+07	3.32001e+06	0.177989		High	High	High	High	0	7.933e-07	3.69	18.945	18.94	18.935	18.94	0.005	0.000263992	18.9	18.7	18.935	18.845	0.126787	0.0067279
High	VLTGNPRLDLQEINNWVQAQMK		3.79036e-05	0	1	1	2	P36955	1	2567.34	0	1525814	782634					1525814	989815						High	Peak Found	Not Found	High	0	7.961e-07	4.24	26.63						26.75
High	SGVQQLIQYYQDQK		3.80971e-05	0	1	1	6	Q13790	0	1697.85	0	2.81968e+06	2.33924e+06	3.48468e+06	2.8812e+06	575191	0.199636	2.81968e+06	2.95849e+06	3.42397e+06	3.06738e+06	316517	0.103188		High	High	High	High	0	8.026e-07	4.83	25.26	25.27	25.26	25.2633	0.0057735	0.000228533	25.34	24.82	25.26	25.14	0.28	0.0111376
High	AAVYHHFISDGVRK		3.86836e-05	0	1	1	36	P01024	1	1599.84	0	8.19071e+07	5.66285e+07	1.61492e+08	1.00009e+08	5.47253e+07	0.547203	8.19071e+07	7.16193e+07	1.58678e+08	1.04068e+08	4.75727e+07	0.45713		High	High	High	High	0	8.194e-07	5.02	15.0054	14.9075	14.7171	14.8767	0.146572	0.00985249	14.8785	14.7387	14.7171	14.7781	0.0875689	0.00592558
High	TTNIQGINLLFSSR		3.86836e-05	0	2	2	9	P0C0L4; P0C0L5	0	1563.85	0	3.4132e+07	26263029	33642602	3.13459e+07	4.40867e+06	0.140646	3.4132e+07	3.32154e+07	3.30565e+07	3.3468e+07	580536	0.017346	Shared	High	High	High	High	0	1.139e-05	4.61	24.6267	24.6233	24.62	24.6233	0.00333333	0.000135373	24.6933	24.2033	24.62	24.5056	0.264288	0.0107848
High	MQKEITALAPSTMK		3.90795e-05	0	1	6	4	P60709	1	1548.81	0	11333335	8.22024e+06	11568669	1.03741e+07	1.86899e+06	0.18016	11333335	1.03963e+07	1.13671e+07	1.10323e+07	551000	0.0499444		High	High	High	High	0	8.286e-07	5.4	19.35	19.36	19.34	19.35	0.01	0.000516796	19.31	19.12	19.34	19.2567	0.119304	0.00619544
High	DSHSLTTNIMEILR		3.9279e-05	0	1	1	7	P02671	0	1629.83	0	39690844	24187372	37306276	33728164	8.34815e+06	0.247513	39690844	3.05903e+07	3.66563e+07	3.56458e+07	4.63366e+06	0.129992		High	High	High	High	0	8.343e-07	4.03			22.8						22.8
High	REEAPSLRPAPPPISGGGYR		3.9279e-05	0	1	1	6	P02675	1	2107.1	0	37953160	26945142	29530408	3.14762e+07	5.7562e+06	0.182874	37953160	3.40781e+07	2.90159e+07	3.36824e+07	4.48174e+06	0.133059		High	High	High	High	0	6.722e-06	3.99	18.64	18.64	18.63	18.6367	0.0057735	0.000309793	18.58	18.41	18.63	18.54	0.115326	0.00622037
High	TVMVNIENPEGIPVK		3.9279e-05	0	1	1	1	P01024	0	1639.87	0	4.69684e+06		6.59906e+06				4.69684e+06		6.48409e+06					Peak Found	Not Found	High	High	0	8.334e-07	4.07			25.21						25.21
High	GGEGTGYFVDFSVR		3.94795e-05	0	1	1	9	P04196	0	1490.69	0	2.04225e+07	1.74222e+07	22949014	2.02646e+07	2.76677e+06	0.136533	2.04225e+07	2.20343e+07	2.25492e+07	2.16686e+07	1.10949e+06	0.0512028		High	High	High	High	0	8.41e-07	4.6	25.67	25.67	28.6467	26.6622	1.71858	0.0644575	25.75	25.2	28.6467	26.5322	1.8517	0.0697905
High	SEFPESWLWNVEDLKEPPK		4.04976e-05	0	1	1	6	P01024	1	2330.13	0	368611	115673	655492	379926	270088	0.710896	368611	146294	644072	386326	249362	0.645469		High	High	High	High	0	2.781e-06	3.35	32.25	29.94	29.46	30.55	1.49168	0.0488274	32.65	29.22	29.46	30.4433	1.91479	0.062897
High	MLTPEHVFIHPGWK		4.09121e-05	0	1	1	6	P09871	0	1691.87	0	14592918	11579456	23779843	16650739	6.35518e+06	0.381676	14592918	1.46448e+07	2.33655e+07	1.75344e+07	5.04997e+06	0.288003		High	High	High	High	0	1.217e-06	5.1	16.55	16.55	16.54	16.5467	0.0057735	0.000348922	16.52	16.45	16.54	16.5033	0.0472582	0.00286355
High	YYGGGYGSTQATFMVFQALAQYQK		4.15419e-05	0	1	1	5	P01024	0	2679.25	0	329601		505241				329601		496439					High	High	High	High	0	8.96e-07	4.31	28.89	28.74	28.46	28.6967	0.218251	0.00760543	29.08	28.07	28.46	28.5367	0.509346	0.0178488
High	TASDFITKMDYPK		4.23967e-05	0	1	1	5	P06396	1	1516.74	0	7.84928e+06	5.98392e+06	6.97064e+06	6.93462e+06	933201	0.134571	7.84928e+06	7.568e+06	6.84919e+06	7.42216e+06	515749	0.0694877		High	High	High	High	0	9.179e-07	5.12	20.19	20.18	20.19	20.1867	0.0057735	0.000286006	20.19		20.19
High	YIYGKPVQGVAYVR		4.30493e-05	0	2	2	8	P0C0L4; P0C0L5	0	1612.88	0	37009974	38525347	4.58342e+07	4.04565e+07	4.71847e+06	0.116631	37009974	4.87239e+07	4.50357e+07	4.35898e+07	5.98929e+06	0.137401	Shared	High	High	High	High	0	9.408e-07	3.96	19.18	19.18	19.18	19.18	0	0	19.14	18.94	19.18	19.0867	0.128582	0.00673675
High	QAVDTAVDGVFIR		4.349e-05	0	1	1	27	P19827	0	1390.73	0	4.11336e+07	3.31586e+07	4.46441e+07	3.96454e+07	5.88561e+06	0.148456	4.11336e+07	4.19364e+07	4.38663e+07	4.23121e+07	1.40457e+06	0.0331954		High	High	High	High	0	9.52e-07	4.57	31.2214	32.16	31.7645	31.7153	0.471218	0.0148577	32.04	32.33	32.4083	32.2594	0.194038	0.00601494
High	VQVVAGKKYFIDFVAR		4.3712e-05	0	1	1	1	P01042	2	1840.05	0	1.25807e+06	1.65973e+06	2404052	1.77395e+06	581465	0.327779	1.25807e+06	2.09909e+06	2.36217e+06	1.90645e+06	576707	0.302504		Peak Found	High	Peak Found	High	0	9.55e-07	4.43		17.26						17.13
High	VPQVSTPTLVEVSR		4.41594e-05	0	1	1	8	P02768	0	1511.84	0	6.04667e+06	4.80091e+06	6.31009e+06	5.71923e+06	806113	0.140948	6.04667e+06	6.07182e+06	6.20015e+06	6.10622e+06	82318.9	0.0134812		High	High	High	High	0	1.024e-06	4.02	25.63	25.64	25.65	25.64	0.01	0.000390016	25.72	25.18	25.65	25.5167	0.293655	0.0115084
High	YYWGGQYTWDMAK		4.41594e-05	0	1	1	11	P02675	0	1668.72	0	1.52117e+08	119597960	1.43756e+08	1.3849e+08	1.68869e+07	0.121936	1.52117e+08	1.51258e+08	1.41251e+08	1.48209e+08	6.04081e+06	0.0407587		High	High	High	High	0	1.161e-06	3.35	24.775	24.76	24.73	24.755	0.0229129	0.000925586	24.845	24.33	24.73	24.635	0.270324	0.0109732
High	TTPPMLDSDGSFFLYSK		4.52981e-05	0	1	1	9	P01859	0	1905.89	0	9.17563e+06	8.35308e+06	8.76784e+06	8.76552e+06	411278	0.04692	9.17563e+06	1.05643e+07	8.61509e+06	9.45168e+06	1.00351e+06	0.106173		High	High	High	High	0	9.988e-07	4.09	28	27.99	27.95	27.98	0.0264575	0.000945587	28.1633	27.37	27.95	27.8278	0.410546	0.0147531
High	EKDNERVFSLQWGEVK		4.67034e-05	0	1	1	1	P05156	2	1963.99	0	2.81495e+06	1.60723e+06					2.81495e+06	2.0327e+06						High	Peak Found	Not Found	High	0	1.044e-06	5.15	18.72						18.67
High	NDLISATKTQVADAKR		4.71815e-05	0	1	1	2	P19823	2	1730.94	0	1.86583e+06	1.05503e+06	1.31406e+06	1.41164e+06	414110	0.293354	1.86583e+06	1.33432e+06	1.29117e+06	1.49711e+06	320048	0.213778		High	Peak Found	High	High	0	2.663e-05	4.33	18.42		18.42				18.37		18.42
High	DKVNSFFSTFKEK		4.76644e-05	0	1	1	3	P06727	2	1576.8	0	9790348	8.3099e+06	8704012	8.93475e+06	766721	0.0858134	9790348	1.05097e+07	8.55237e+06	9.61748e+06	990059	0.102944		High	High	High	High	0	1.499e-06	4.25	17.98	17.98	18.02	17.9933	0.023094	0.00128348	17.93	17.79	18.02	17.9133	0.115902	0.00647017
High	AGLLRPDYALLGHR		4.86452e-05	0	1	1	3	Q96PD5	0	1551.88	0													Not Reliable	High	High	High	High	0	1.094e-06	4.6
High	TWRNDLISATKTQVADAKR		4.91431e-05	0	1	1	3	P19823	3	2174.17	0	4936550	5673528	8.32919e+06	6.31309e+06	1.78445e+06	0.282659	4936550	7.17544e+06	8.18407e+06	6.76535e+06	1.66214e+06	0.245685		High	High	High	High	0	1.115e-06	4.76	16.79	16.8	16.8	16.7967	0.0057735	0.000343729	16.77	16.69	16.8	16.7533	0.0568624	0.0033941
High	KVFSGDGKDFYR		4.9394e-05	0	1	1	3	P10643	2	1418.71	0	7.01474e+06	8578945	8976561	8.19008e+06	1.03711e+06	0.12663	7.01474e+06	1.085e+07	8.82017e+06	8.89496e+06	1.91872e+06	0.215708		High	High	High	High	0	1.746e-06	4.79	16.56	16.56	16.56	16.56	0	0	16.53	16.46	16.56	16.5167	0.051316	0.00310692
High	KLGSYEHRIYLQPGR		4.96461e-05	0	1	1	4	P19823	2	1816.98	0	221940	728807	2.05929e+06	1.00335e+06	948946	0.94578	221940	921739	2.02342e+06	1.0557e+06	908179	0.860264		High	High	High	High	0	1.128e-06	5.25		15.34	15.35					15.2	15.35
High	RLSNENHGIAQR		5.04103e-05	0	1	1	3	P19823	1	1394.72	0	5.3802e+06		8.15871e+06				5.3802e+06		8.01656e+06					High	High	High	High	0	1.148e-06	4.75	15.88		15.89				15.82		15.89
High	HTSLGPLEAKR		5.09263e-05	0	1	1	2	P07357	1	1208.67	0													No Quan Values	High	High	Not Found	High	0	1.166e-06	4.72
High	LSLEIEQLELQR		5.09263e-05	0	1	1	3	P04003	0	1470.82	0	4880562	3812150	4802751	4.49849e+06	595658	0.132413	4880562	4.82131e+06	4.71908e+06	4.80698e+06	81691.1	0.0169943		High	High	High	High	0	1.16e-06	4.37	25.01	25	24.99	25	0.01	0.0004	25.08	24.56	24.99	24.8767	0.277909	0.0111715
High	NVVFVIDKSGSMSGR		5.09263e-05	0	1	1	3	Q14624	1	1595.82	0	10200741	7.44336e+06	9722122	9.12208e+06	1.47337e+06	0.161517	10200741	9.41378e+06	9.55274e+06	9.72242e+06	420023	0.0432015		High	High	High	High	0	1.483e-06	3.84	20.44	20.42	20.43	20.43	0.01	0.000489476	20.45	20.17	20.43	20.35	0.156205	0.00767592
High	NKADKPLSIHPQGIR		5.14476e-05	0	1	1	2	P12259	1	1673.94	0	514566	315013	1.00858e+06	612721	357051	0.582731	514566	398404	991011	634660	314027	0.494795		High	Peak Found	High	High	0	1.175e-06	3.92	15.42		15.42				15.32		15.42
High	IFKYSHYNERDEIPHNDIALLK		5.22395e-05	0	1	1	2	Q14520	2	2715.39	0	2.14454e+06	2.28005e+06	4.22403e+06	2.88287e+06	1.16345e+06	0.403573	2.14454e+06	2.88363e+06	4.15044e+06	3.05954e+06	1.01445e+06	0.33157		Peak Found	High	High	High	0	1.204e-06	6.68		16.09	16.09					15.98	16.09
High	WKNFPSPVDAAFR		5.25062e-05	0	1	1	8	P02790	1	1534.78	0	130194562	90900142	113800908	1.11632e+08	1.97368e+07	0.176803	130194562	1.14963e+08	1.11818e+08	1.18992e+08	9.82828e+06	0.0825961		High	High	High	High	0	2.433e-06	4.47	19.23	19.2333	19.23	19.2311	0.0019245	0.000100072	19.2	18.9933	19.23	19.1411	0.128855	0.00673186
High	KGEWVALNPLRK		5.30437e-05	0	1	1	8	P08603	2	1410.82	0	6.11312e+07	54113193	7.98122e+07	6.50189e+07	1.32833e+07	0.204299	6.11312e+07	6.84381e+07	7.84217e+07	6.93303e+07	8.67972e+06	0.125194		High	High	High	High	0	2.722e-06	5.07	16.27	16.27	16.27	16.27	0	0	16.22	16.165	16.27	16.2183	0.0525198	0.0032383
High	AVSMPSFSILGSDVR		5.38602e-05	0	1	1	6	P04114	0	1565.8	0	8757792	7.21338e+06	10204508	8.72523e+06	1.49583e+06	0.171438	8757792	9.12291e+06	1.00267e+07	9.30248e+06	653243	0.0702225		High	High	High	High	0	1.249e-06	4.12		25.22						24.77
High	QYYEGSEIVVAGR		5.38602e-05	0	1	1	13	P19827	0	1470.72	0	2.09419e+07	1.88022e+07	22599871	2.07813e+07	1.90394e+06	0.0916181	2.09419e+07	2.37795e+07	2.22061e+07	2.23092e+07	1.42162e+06	0.0637236		High	High	High	High	0	1.251e-06	4.01	28.695	28.7433	28.115	28.5178	0.349652	0.0122608	29.145	28.54	28.115	28.6	0.517615	0.0180984
High	VQFELHYQEVKWR		5.38602e-05	0	1	1	3	P19823	1	1761.91	0	2985695	2.9794e+06	1.87186e+06	2.61232e+06	641265	0.245477	2985695	3.76812e+06	1.83925e+06	2.86435e+06	970143	0.338695		High	High	High	High	0	1.353e-06	4.51	17.06	17.07	17.06	17.0633	0.0057735	0.000338357	17.05	16.95	17.06	17.02	0.0608276	0.00357389
High	ALYWVNGQVPDGVSK		5.44115e-05	0	1	1	3	P04114	0	1632.84	0	1.45956e+06	1.16764e+06	1.70618e+06	1.44446e+06	269590	0.186637	1.45956e+06	1.47674e+06	1.67646e+06	1.53758e+06	120573	0.0784172		High	High	High	High	0	1.264e-06	4.28	25.71	25.71	25.72	25.7133	0.0057735	0.000224533	25.8	25.24	25.72	25.5867	0.302875	0.0118372
High	LLGMETMAWQEIR		5.44115e-05	0	2	2	6	P06681; B4E1Z4	0	1577.78	0	3.01523e+06	2.13409e+06	2.19597e+06	2.44843e+06	491837	0.200879	3.01523e+06	2.69903e+06	2.15771e+06	2.62399e+06	433657	0.165266	Shared	High	High	High	High	0	1.263e-06	3.78	25	25.05	24.93	24.9933	0.0602771	0.00241173	25.07	24.61	24.93	24.87	0.235797	0.00948116
High	TAGWNIPMGLLYNK		5.46893e-05	0	1	1	6	P02787	0	1577.81	0	7.35211e+06	5582565	7935259	6.95665e+06	1.22519e+06	0.176118	7.35211e+06	7.06039e+06	7.79701e+06	7.40317e+06	370952	0.0501072		High	High	High	High	0	1.278e-06	4.05	24.06	24.05	24.03	24.0467	0.0152753	0.000635234	24.13	23.66	24.03	23.94	0.247588	0.010342
High	YYWGGQYTWDMAK	1xOxidation [M11]	5.46893e-05	0	1	1	8	P02675	0	1684.71	0	9.94468e+06	1.37793e+07	1.00926e+07	1.12722e+07	2.17247e+06	0.192728	9.94468e+06	1.7427e+07	9.91678e+06	1.24295e+07	4.32798e+06	0.348203		High	High	High	High	0	1.931e-06	3.8	24.75	24.75	24.74	24.7467	0.0057735	0.000233304	24.82	24.32	24.74	24.6267	0.268576	0.0109059
High	WSRPQAPITGYR		5.5249e-05	0	1	1	3	P02751	0	1431.75	0	6568512	5.29124e+06	6210806	6.02352e+06	658913	0.10939	6568512	6.69194e+06	6.1026e+06	6.45435e+06	310815	0.0481559		High	High	High	High	0	1.288e-06	4.83	18.44	18.43	18.42	18.43	0.01	0.000542594	18.38	18.21	18.42	18.3367	0.111505	0.00608098
High	AINEKLGQYASPTAK		5.60995e-05	0	2	2	3	P0C0L4; P0C0L5	1	1590.85	0	14804671	13190868	12788996	13594845	1.06683e+06	0.0784734	14804671	1.66828e+07	1.25662e+07	1.46845e+07	2.06093e+06	0.140347	Shared	High	High	High	High	0	1.766e-06	5.18	19.31	19.32	19.32	19.3167	0.0057735	0.000298887	19.28	19.08	19.32	19.2267	0.128582	0.00668769
High	KDNEQHVFKVK		5.60995e-05	0	1	2	6	B4E1Z4	2	1371.74	0	1.66939e+06		1.83278e+06				1.66939e+06		1.80085e+06					High	High	High	High	0	1.313e-06	5.19	14.99		14.97				14.87		14.97
High	IMGIPEEEQMGLLR		5.63859e-05	0	1	1	5	P35579	0	1615.82	0	1.71992e+06	1.07937e+06	1631137	1.47681e+06	347043	0.234996	1.71992e+06	1.3651e+06	1.60272e+06	1.56258e+06	180782	0.115695		High	High	High	High	0	1.323e-06	3.13	25.62	25.61	25.59	25.6067	0.0152753	0.000596534	25.7	25.15	25.59	25.48	0.291033	0.011422
High	AHVSFKPTVAQQR		5.72538e-05	0	1	1	11	P19823	0	1468.8	0	9.5443e+07	5.13556e+06	1.00418e+08	6.69988e+07	5.36328e+07	0.800505	9.5443e+07	6.49505e+06	9.86682e+07	6.68687e+07	5.231e+07	0.782279		High	High	High	High	0	5.873e-06	4.15	15.9333	15.92	15.77	15.8744	0.0906969	0.00571339	15.87	15.81	15.77	15.8167	0.0503322	0.00318223
High	LKDKKMDAHPPR		5.87302e-05	0	1	1	6	P06396	3	1435.78	0	1.2962e+06	988123	1.3602e+06	1.21484e+06	198937	0.163755	1.2962e+06	1.2497e+06	1.33651e+06	1.29414e+06	43439.6	0.0335664		High	High	High	High	0	6.786e-06	4.85	14.25	14.25	14.255	14.2517	0.00288675	0.000202555	14.07	14.06	14.255	14.1283	0.10981	0.00777236
High	FQEEEKSLLHLK		5.93314e-05	0	1	1	6	P27169	1	1500.81	0	20600933	13240181	21582811	1.84746e+07	4.55968e+06	0.246808	20600933	1.67451e+07	2.12068e+07	1.95176e+07	2.42007e+06	0.123994		High	High	High	High	0	1.41e-06	4.24	16.75	16.75	16.75	16.75	0	0	16.73	16.65	16.75	16.71	0.052915	0.00316667
High	MDRAHEAKIRYYTYLIMNK		6.08613e-05	0	1	1	1	P01024	3	2416.23	0													No Quan Values	High	Not Found	Not Found	High	0	1.456e-06	5.74
High	LSGNVLSYTFQVK		6.1172e-05	0	1	1	3	P10643	0	1455.78	0	7.25158e+06	6.60466e+06	7396080	7.08411e+06	421449	0.0594921	7.25158e+06	8.35306e+06	7.26722e+06	7.62395e+06	631477	0.082828		High	High	High	High	0	2.714e-06	4.37	23.57	23.56	23.55	23.56	0.01	0.000424448	23.64	23.19	23.55	23.46	0.238118	0.0101499
High	TLAESALQLLYTAK		6.1172e-05	0	1	1	1	Q9Y490	0	1521.85	0	1.68524e+06	1.37266e+06	1.51217e+06	1.52336e+06	156586	0.10279	1.68524e+06	1.73604e+06	1.48582e+06	1.6357e+06	132261	0.0808589		High	Peak Found	Peak Found	High	0	1.475e-06	3.93	24.57						24.63
High	QVKDNENVVNEYSSELEK		6.17981e-05	0	1	1	3	P02675	1	2124.01	0	6905768	5.03154e+06	6348303	6.0952e+06	962408	0.157896	6905768	6.3635e+06	6.2377e+06	6.50232e+06	355011	0.0545976		High	High	High	High	0	1.485e-06	5.52	22.24	22.24	22.25	22.2433	0.0057735	0.000259561	22.29	21.94	22.25	22.16	0.191572	0.00864497
High	AVAEQIPLLVQGVR		6.27494e-05	0	1	1	3	Q9Y490	0	1492.88	0	1.51298e+06	1.08028e+06	1585826	1.39303e+06	273289	0.196183	1.51298e+06	1.36625e+06	1.5582e+06	1.47914e+06	100349	0.0678424		High	High	High	High	0	1.521e-06	4.4	24.89	24.88	24.88	24.8833	0.0057735	0.000232023	24.96	24.45	24.88	24.7633	0.274287	0.0110763
High	MREWFSETFQKVK		6.30697e-05	0	1	1	2	P02654	2	1715.86	0	1975345	2.99208e+06	3428103	2.79851e+06	745472	0.266382	1975345	3.78415e+06	3.36838e+06	3.04262e+06	947381	0.31137		High	High	Peak Found	High	0	1.533e-06	5		16.56						16.46
High	KNQGILEFYGDDIALLK		6.40406e-05	0	2	2	3	P06681; B4E1Z4	1	1937.04	0	6.69051e+06	4630754	5196620	5.50596e+06	1.06415e+06	0.193272	6.69051e+06	5.85662e+06	5.10608e+06	5.8844e+06	792577	0.134691	Shared	High	High	High	High	0	2.213e-06	5.02	21.41	21.39	21.33	21.3767	0.0416333	0.00194761	21.44	21.12	21.33	21.2967	0.162583	0.00763421
High	SGQSEDRQPVPGQQMTLK	1xOxidation [M15]	6.46961e-05	0	1	1	3	P01024	1	2001.97	0	4007158	3481943	4.3754e+06	3.95483e+06	449021	0.113537	4007158	4.40369e+06	4.29917e+06	4.23667e+06	205521	0.04851		High	High	High	High	0	2.037e-06	4.74	21.34	21.34	21.34	21.34	0	0	21.36	21.07	21.34	21.2567	0.161967	0.00761959
High	SGSDEVQVGQQR		6.46961e-05	0	1	1	8	P01024	0	1289.61	0	7.83033e+07	6.44465e+07	7.71072e+07	7.32857e+07	7.6783e+06	0.104772	7.83033e+07	8.15069e+07	7.57638e+07	7.85247e+07	2.87793e+06	0.03665		High	High	High	High	0	5.277e-06	4.46	24.96	24.96	24.9567	24.9589	0.0019245	7.71068e-05	25.03	24.52	24.9567	24.8356	0.275728	0.0111021
High	VSFLSALEEYTKK		6.50263e-05	0	1	1	12	P02647	1	1514.81	0	108661266	67093747	84533994	8.6763e+07	2.08732e+07	0.240577	108661266	8.48549e+07	8.30612e+07	9.21925e+07	1.42906e+07	0.155008		High	High	High	High	0	2.06e-06	4.83	19.43	19.42	19.42	19.4233	0.0057735	0.000297246	19.405	19.18	19.42	19.335	0.134443	0.00695336
High	NFPDLNTYIYYNEK		6.60273e-05	0	1	1	1	P15169	0	1793.84	0	1137774	869920	610480	872725	263658	0.302109	1137774	1.10021e+06	599844	945942	300317	0.31748		High	Peak Found	Peak Found	High	0	1.619e-06	3.3	26.6						26.72
High	QLNEINYEDHKLK		6.63644e-05	0	1	2	6	B4E1Z4	1	1643.84	0	54918630	35434454	54758726	4.83706e+07	1.12033e+07	0.231614	54918630	4.48147e+07	5.38047e+07	5.11794e+07	5.53999e+06	0.108247		High	High	High	High	0	7.673e-06	4.73	17.43	17.43	17.385	17.415	0.0259808	0.00149186	17.405	17.28	17.385	17.3567	0.0671441	0.00386849
High	SSPVVIDASTAIDAPSNLR		6.63644e-05	0	1	1	1	P02751	0	1913	0													Not Reliable	Not Found	Not Found	High	High	0	1.636e-06	4.62
High	ASGVPDRFSGSGSGTDFTLK		6.67031e-05	0	1	2	2	A0A087WW87	1	1985.96	0	3.99107e+06	3813189	4.48141e+06	4.09522e+06	346071	0.0845061	3.99107e+06	4.82262e+06	4.40333e+06	4.40567e+06	415783	0.0943744		High	High	Peak Found	High	0	1.64e-06	3.98	21.73	21.72					21.76	21.44
High	KFYNQVSTPLLR		6.67031e-05	0	1	1	4	P19823	1	1465.82	0	20120550	13526490	2.52063e+07	1.96178e+07	5.85613e+06	0.298511	20120550	1.71072e+07	2.47672e+07	2.0665e+07	3.85888e+06	0.186735		High	High	High	High	0	0.0001625	4.37	18.59	18.59	18.58	18.5867	0.0057735	0.000310626	18.54	18.36	18.58	18.4933	0.117189	0.00633684
High	KAMAVEDIISR		6.80756e-05	0	1	1	6	P07357	1	1232.67	0	22763457	1.31853e+07	16781712	1.75768e+07	4.83832e+06	0.275267	22763457	1.66758e+07	1.64893e+07	1.86429e+07	3.56977e+06	0.191482		High	High	High	High	0	4.303e-06	4.31	18.92	18.92	18.92	18.92	0	0	18.87	18.685	18.92	18.825	0.123794	0.00657605
High	EPQVYTLPPSQEEMTK		6.84232e-05	0	1	1	1	P01861	0	1876.9	0	295204	373358	401205	356589	54954.4	0.154111	295204	472194	394215	387204	88703.2	0.229086		Peak Found	High	Peak Found	High	0	1.695e-06	3.01		27.26						26.69
High	ISEGLPALEFPNEK		6.84232e-05	0	1	1	2	P02748	0	1543.8	0	1.48912e+06	1.17479e+06					1.48912e+06	1.48578e+06						High	High	Not Found	High	0	1.695e-06	3.69	25.09	25.1					25.17	24.66
High	KVGSQYRLEDSVTYHCSR	1xCarbamidomethyl [C16]	6.84232e-05	0	1	2	1	B4E1Z4	2	2185.05	0	482482	1.09709e+06					482482	1.38751e+06						Peak Found	High	Not Found	High	0	1.701e-06	4.84		16.27						16.17
High	IIYKENERFQYK		6.94764e-05	0	1	1	7	P08603	2	1630.86	0	45902802	51470966	79055552	5.88098e+07	1.7753e+07	0.301872	45902802	6.50965e+07	7.76782e+07	6.28925e+07	1.60019e+07	0.254433		High	High	High	High	0	1.087e-05	3.21	16.44	16.44	16.45	16.4433	0.0057735	0.000351115	16.41	16.34	16.45	16.4	0.0556776	0.00339498
High	IAYGTQGSSGYSLR		6.98311e-05	0	1	1	5	P03952	0	1459.72	0	23453412	22636050	23486330	2.31919e+07	481688	0.0207696	23453412	2.86283e+07	2.30771e+07	2.5053e+07	3.10206e+06	0.12382		High	High	High	High	0	2.32e-06	4.48	23.85	23.84	23.83	23.84	0.01	0.000419463	23.92	23.46	23.83	23.7367	0.24379	0.0102706
High	KTLLSNLEEAK		7.12679e-05	0	1	1	6	P10909	1	1245.7	0	54805819	3.67945e+07	45448405	4.56829e+07	9.00795e+06	0.197184	54805819	4.65348e+07	4.46566e+07	4.86657e+07	5.39976e+06	0.110956		High	High	High	High	0	8.809e-06	4.1	18.08	18.085	18.11	18.0917	0.0160728	0.000888406	18.04	17.885	18.11	18.0117	0.115145	0.00639279
High	FEDGVLDPDYPR		7.16318e-05	0	1	1	23	P04004	0	1422.65	0	7.68484e+06	7.71e+06	8.17074e+06	7.85519e+06	273559	0.0348252	7.68484e+06	9.75101e+06	8.02838e+06	8.48808e+06	1.10714e+06	0.130434		High	High	High	High	0	7.251e-06	3.64	29.07	29.06	29.2325	29.1208	0.0968353	0.00332529	29.27	28.37	29.2325	28.9575	0.509135	0.0175822
High	QLEQVIAKDLLPSR		7.16318e-05	0	1	1	3	P02671	1	1609.93	0	6185716	3.70568e+06	4.36355e+06	4.75165e+06	1.28476e+06	0.270382	6185716	4.68665e+06	4.28753e+06	5.0533e+06	1.0008e+06	0.198049		High	High	High	High	0	3.409e-06	4.74	20.59	20.59	20.6	20.5933	0.0057735	0.000280358	20.6	20.34	20.6	20.5133	0.150111	0.00731773
High	QTALVELVKHKPKATKEQLK		7.19974e-05	0	1	1	5	P02768	3	2289.37	0	124483						124483							High	High	High	High	0	1.807e-06	5.66	14.28						14.1
High	GLIDEVNQDFTNRINKLK		7.2365e-05	0	1	1	6	P02671	2	2117.13	0	47471376	28696809	33058828	3.6409e+07	9.82542e+06	0.269862	47471376	3.62935e+07	3.24829e+07	3.87492e+07	7.79018e+06	0.201041		High	High	High	High	0	1.299e-05	4.92	18.875	18.865	18.855	18.865	0.01	0.000530082	18.825	18.625	18.855	18.7683	0.125033	0.00666193
High	MDYKGDATVFFILPNQGK		7.34789e-05	0	1	1	5	P29622	1	2044.02	0	6674472	4.18588e+06	4.71895e+06	5.1931e+06	1.3103e+06	0.252316	6674472	5.29397e+06	4.63673e+06	5.53506e+06	1.04004e+06	0.187901		High	High	High	High	0	5.119e-06	4.73	23.09	23.1	23.1	23.0967	0.0057735	0.000249971	23.16	22.76	23.1	23.0067	0.215716	0.00937623
High	IVQILPWEQNEQVK		7.3854e-05	0	1	1	3	P04114	0	1723.94	0	876305	771814	917219	855113	74983.3	0.0876883	876305	976130	901239	917891	51954.1	0.0566015		High	High	High	High	0	1.874e-06	3.51	24.79	24.79	24.79	24.79	4.35117e-15	1.75521e-16	24.86	24.36	24.79	24.67	0.27074	0.0109745
High	ITHRIHWESASLLR		7.4231e-05	0	1	1	3	P01024	1	1718.94	0	1.20887e+06	832249	1922411	1.32118e+06	553690	0.419088	1.20887e+06	1.05256e+06	1.88892e+06	1.38345e+06	444668	0.321419		High	High	High	High	0	1.882e-06	4.88	14.85	14.85	14.83	14.8433	0.011547	0.000777925	14.72	14.68	14.83	14.7433	0.0776745	0.00526845
High	QIRGLEEELQFSLGSK		7.49908e-05	0	2	2	1	P0C0L4; P0C0L5	1	1833.97	0	2.72489e+06	1.84272e+06					2.72489e+06	2.33053e+06					Shared	High	Peak Found	Not Found	High	0	1.905e-06	5.24	20.56						20.58
High	VFAIPPSFASIFLTK		7.53736e-05	0	1	1	15	P01871	0	1637.93	0	74868320	5.43354e+07	79364163	6.95226e+07	1.33432e+07	0.191926	74868320	6.87192e+07	7.79814e+07	7.38563e+07	4.71332e+06	0.0638174		High	High	High	High	0	6.473e-06	4.71	25.1467	25.1425	25.114	25.1344	0.0177798	0.000707388	25.22	24.6925	25.114	25.0088	0.279032	0.0111574
High	VELEDWNGRTSTADYAMFK		7.57584e-05	0	1	1	4	P02679	1	2233.02	0	2.87461e+06	2.34134e+06	3.35112e+06	2.85569e+06	505155	0.176894	2.87461e+06	2.96115e+06	3.29274e+06	3.04283e+06	220708	0.0725338		High	High	High	High	0	1.934e-06	4.31	22.77	22.76	22.72	22.75	0.0264575	0.00116297	22.83	22.43	22.72	22.66	0.20664	0.00911914
High	YFKPGMPFDLMVFVTNPDGSPAYR	1xOxidation [M]	7.57584e-05	0	1	1	6	P01024	0	2765.31	0	3.50214e+06	3753513	4485868	3.91384e+06	511085	0.130584	3.50214e+06	4.74715e+06	4.40771e+06	4.219e+06	643600	0.152548		High	Medium	High	High	0	1.929e-06	3.77	25.14	24.61	24.3	24.6833	0.424774	0.017209	25.21	24.2	24.3	24.57	0.556507	0.0226499
High	MKPVPDLVPGNFK	1xOxidation [M1]	7.65339e-05	0	1	1	12	P02671	0	1457.78	0	48355812	48175652	45735520	47422328	1.46359e+06	0.030863	48355812	6.09288e+07	4.49387e+07	5.14078e+07	8.42061e+06	0.1638		High	High	High	High	0	3.106e-06	4.02	19.03	19.02	19.02	19.0233	0.0057735	0.000303496	18.985	18.78	19.02	18.9283	0.129647	0.00684936
High	TFVNITPAEVGVLVGKDR		7.69245e-05	0	1	1	1	P07737	1	1915.06	0													No Quan Values	Not Found	Not Found	High	High	0	1.973e-06	4.78
High	WYVDGVEVHNAK		7.69245e-05	0	1	1	12	P01860	0	1416.69	0	97738292	66677985	75832310	8.00829e+07	1.59605e+07	0.199299	97738292	8.43291e+07	7.45111e+07	8.55262e+07	1.16598e+07	0.13633		High	High	High	High	0	4.266e-06	3.5	19.36	19.375	19.38	19.3717	0.0104083	0.000537297	19.33	19.135	19.38	19.2817	0.129454	0.00671384
High	KLTISEQNIQR		7.77119e-05	0	1	1	8	P04114	1	1329.75	0	2.65372e+07	2.3042e+07	25700787	2.50934e+07	1.82505e+06	0.0727305	2.65372e+07	2.91418e+07	2.5253e+07	2.69773e+07	1.98139e+06	0.0734463		High	High	High	High	0	0.0004703	4.5	18.24	18.24	18.2533	18.2444	0.007698	0.000421937	18.19	18.03	18.2533	18.1578	0.115101	0.00633891
High	TASGDYIDSSWELR		7.77119e-05	0	1	1	1	Q86UX7	0	1599.73	0		172998	245561					218794	241283					Not Found	Peak Found	High	High	0	1.996e-06	3.4			28.33						28.33
High	AKVQPYLDDFQKK		7.81086e-05	0	1	1	4	P02647	2	1579.85	0	1.31233e+07	5488715	1.76749e+07	1.20956e+07	6.15774e+06	0.509087	1.31233e+07	6.9417e+06	1.73669e+07	1.24773e+07	5.24256e+06	0.420167		High	High	High	High	0	2.586e-05	4.82	16.87	16.87	16.86	16.8667	0.0057735	0.000342303	16.85	16.76	16.86	16.8233	0.0550757	0.00327377
High	AYWDIMISNHQNSNR	1xOxidation [M6]	8.09429e-05	0	1	2	1	A0A096LPE2	0	1864.84	0													No Quan Values	Not Found	High	Not Found	High	0	2.109e-06	3.98	20.505	20.5	20.51	20.505	0.005	0.000243843	20.52	20.26	20.51	20.43	0.147309	0.00721044
High	ASSIIDELFQDR		8.17714e-05	0	1	1	21	P10909	0	1393.7	0	2.26445e+06	1.56245e+06	1.96183e+06	1.92958e+06	352108	0.182479	2.26445e+06	1.97607e+06	1.92765e+06	2.05605e+06	182089	0.0885621		High	High	High	High	0	4.153e-06	3.67	30.71	30.64	30.24	30.53	0.253574	0.00830575	30.98	29.95	30.24	30.39	0.531131	0.0174772
High	ESQDKTLSLPELEQQQEQQQEQQQEQVQMLAPLES		8.17714e-05	0	1	1	1	P06727	1	4124.96	0	1141925	537661					1141925	679991						High	Peak Found	Not Found	High	0	2.129e-06	4	41.89						42.29
High	QGASGIKEIIQEK		8.21888e-05	0	1	1	3	P07225	1	1400.77	0	3.836e+06	2.92125e+06	3.11971e+06	3.29232e+06	481187	0.146154	3.836e+06	3.69457e+06	3.06536e+06	3.53198e+06	410245	0.116152		High	High	High	High	0	2.147e-06	4.74	19.01	19.01	19	19.0067	0.0057735	0.000303762	18.96	18.77	19	18.91	0.122882	0.00649826
High	FKNLASRPYSLHAHGLSYEK		8.388e-05	0	1	1	2	P12259	1	2318.2	0	281199	199620	420285	300368	111574	0.371459	281199	252464	412962	315542	85583.5	0.271227		High	High	Peak Found	High	0	2.205e-06	4.76	14.59	14.6					14.44	14.41
High	LEPYADQLRTQVNTQAEQLRR		8.51711e-05	0	1	1	5	P06727	2	2529.32	0	1.33028e+07	8.98437e+06	1.06027e+07	1.09633e+07	2.18168e+06	0.198999	1.33028e+07	1.13627e+07	1.0418e+07	1.16945e+07	1.47075e+06	0.125764		High	High	High	High	0	2.113e-05	3.66	19.775	19.78	19.775	19.7767	0.00288675	0.000145968	19.76	19.55	19.775	19.695	0.125797	0.00638728
High	STGSWSTLKTQDQK		8.64822e-05	0	1	2	6	B4E1Z4	1	1566.78	0	39873892	26313164	31290790	3.24926e+07	6.85978e+06	0.211118	39873892	3.32788e+07	3.07456e+07	3.46328e+07	4.71234e+06	0.136066		High	High	High	High	0	1.434e-05	4.79	19.48	19.49	19.48	19.4833	0.0057735	0.00029633	19.46	19.25	19.48	19.3967	0.12741	0.00656866
High	VVQGKEPAHLMSLFGGKPMIIYK	1xOxidation [M]	8.64822e-05	0	1	1	9	P06396	1	2559.38	0	6.07058e+06	7034968	12411081	8.50554e+06	3.41649e+06	0.401678	6.07058e+06	8.89728e+06	1.21949e+07	9.05424e+06	3.06515e+06	0.338532		High	High	High	High	0	2.289e-06	5.97	16.52	16.52	16.52	16.52	0	0	16.49	16.42	16.52	16.4767	0.051316	0.00311447
High	SGLKYKKGGVASGFK		9.00777e-05	0	1	1	4	P06396	3	1526.87	0		468394	724316					592388	711697					High	High	High	High	0	9.548e-05	4.38		14.38	14.39					14.18	14.39
High	VYSLNDDLKPAKR		9.00777e-05	0	1	1	3	P01031	1	1518.83	0	2104409	2.52262e+06	2.59323e+06	2.40676e+06	264209	0.109778	2104409	3.19042e+06	2.54805e+06	2.61429e+06	546025	0.208862		High	High	High	High	0	2.409e-06	4.17	17.31	17.31	17.28	17.3	0.0173205	0.00100119	17.29	17.17	17.28	17.2467	0.0665833	0.00386065
High	AKDLHLSDVFLK		9.09997e-05	0	1	1	5	P13671	1	1385.78	0	1.4846e+07	8540441	1.78831e+07	1.37565e+07	4.76567e+06	0.34643	1.4846e+07	1.08013e+07	1.75715e+07	1.44063e+07	3.40648e+06	0.236458		High	High	High	High	0	7.457e-06	5.11	16.82	16.82	16.82	16.82	0	0	16.8	16.72	16.82	16.78	0.052915	0.00315346
High	GLIDEVNQDFTNR		9.24005e-05	0	1	1	17	P02671	0	1520.73	0	6.72388e+07	7.26178e+07	7.79866e+07	7.26144e+07	5.37389e+06	0.0740059	6.72388e+07	9.18413e+07	7.66279e+07	7.85694e+07	1.24156e+07	0.158021		High	High	High	High	0	5.088e-06	4.16	27.25	27.2533	27.2	27.2344	0.0298763	0.001097	27.4	26.6833	27.2	27.0944	0.36981	0.0136489
High	IANLQTDLSDGLR		9.24005e-05	0	1	1	3	P21333	0	1415.75	0	1.1225e+06	870035	1.1472e+06	1.04658e+06	153389	0.146562	1.1225e+06	1.10035e+06	1.12721e+06	1.11669e+06	14342	0.0128433		High	High	High	High	0	4.02e-06	4.3	25.56	25.57	25.57	25.5667	0.0057735	0.000225821	25.65	25.11	25.57	25.4433	0.291433	0.0114542
High	AADDTWEPFASGK		9.28722e-05	0	1	1	3	P02766	0	1394.62	0	1.24705e+06	1.25636e+06	1.16311e+06	1.22217e+06	51360.6	0.0420239	1.24705e+06	1.58895e+06	1.14285e+06	1.32628e+06	233364	0.175954		High	High	High	High	0	5.507e-06	3.93	26.57	26.57	26.56	26.5667	0.0057735	0.000217321	26.68	26.05	26.56	26.43	0.334515	0.0126566
High	ELEDATETADAMNR		9.28722e-05	0	1	1	1	P35579	0	1565.67	0	163055		194177				163055		190794					High	Not Found	Peak Found	High	0	2.5e-06	3.73	29.37						29.58
High	HLEVDVWVIEPQGLR		9.38228e-05	0	1	1	3	P19823	0	1789.96	0	7.50824e+06	4.64237e+06	5878554	6.00972e+06	1.43743e+06	0.239184	7.50824e+06	5.8713e+06	5.77614e+06	6.38523e+06	973720	0.152496		High	High	High	High	0	2.547e-06	5.43	21.14	21.15	21.14	21.1433	0.0057735	0.000273065	21.16	20.89	21.14	21.0633	0.150444	0.00714245
High	GEVQAMLGQSTEELRVR		9.43017e-05	0	1	1	3	P02649	1	1902.97	0	3.24446e+06	2.72674e+06	3.74103e+06	3.23741e+06	507179	0.156662	3.24446e+06	3.44857e+06	3.67585e+06	3.4563e+06	215799	0.0624365		High	High	High	High	0	6.954e-06	4.7	21.29	21.29	21.29	21.29	0	0	21.31	21.03	21.29	21.21	0.156205	0.00736469
High	VSNKALPAPIEK		9.43017e-05	0	2	2	7	P01857; P01860	1	1266.74	0	49118245	4.35627e+07	51600267	4.80937e+07	4.11556e+06	0.0855737	49118245	5.50947e+07	5.07013e+07	5.16381e+07	3.0964e+06	0.0599636	Shared	High	High	High	High	0	5.714e-05	4.55	18.41	18.41	18.3933	18.4044	0.0096225	0.000522836	18.35	18.19	18.3933	18.3111	0.1071	0.0058489
High	MKGLIDEVNQDFTNR	1xOxidation [M1]	9.47831e-05	0	1	1	5	P02671	1	1795.86	0	12878819	11569318	14077829	1.2842e+07	1.25466e+06	0.0976999	12878819	1.4632e+07	1.38326e+07	1.37811e+07	877707	0.0636891		High	High	High	High	0	2.576e-06	5.03	21.18	21.1833	21.18	21.1811	0.0019245	9.08593e-05	21.205	20.9233	21.18	21.1028	0.155905	0.00738791
High	THLAPYSDELRQR		9.47831e-05	0	1	1	22	P02647	1	1585.81	0	1188218828	1141137670	1444998895	1.25812e+09	1.63546e+08	0.129993	1188218828	1.44322e+09	1.41982e+09	1.35042e+09	1.40958e+08	0.104381		High	High	High	High	0	3.414e-06	4.52	16.8957	16.8986	16.84	16.8781	0.0330224	0.00195652	16.8829	16.7886	16.84	16.8371	0.0472077	0.00280379
High	QLEQVIAKDLLPSRDR		9.77236e-05	0	1	1	5	P02671	2	1881.06	0	1.19754e+07	7.21802e+06	9.85311e+06	9.68218e+06	2.38329e+06	0.246152	1.19754e+07	9.12879e+06	9.68144e+06	1.02619e+07	1.50946e+06	0.147094		High	High	High	High	0	2.683e-06	4.94	18.54	18.55	18.535	18.5417	0.00763763	0.000411917	18.49	18.32	18.535	18.4483	0.113395	0.0061466
High	QPQFISRDWHGVPGQVDAAMAGR		9.82224e-05	0	1	1	1	P04004	1	2523.23	0	3.19187e+06	2.07702e+06	2.03596e+06	2.43495e+06	655833	0.269342	3.19187e+06	2.62686e+06	2.00049e+06	2.6064e+06	595956	0.228651		Peak Found	High	Peak Found	High	0	2.697e-06	4.67		19.57						19.33
High	EAGIPEFYDYDVALIK		9.87238e-05	0	1	2	14	B4E1Z4	0	1842.92	0	1.44605e+07	1.93394e+07	1.89445e+07	1.75815e+07	2.71004e+06	0.154142	1.44605e+07	2.44589e+07	1.86145e+07	1.9178e+07	5.02298e+06	0.261914		High	High	High	High	0	5.904e-06	3.94	41.68	41.656	41.662	41.666	0.01249	0.000299765	42.1175	41.016	41.662	41.5985	0.553489	0.0133055
High	GGRSEYGAALAWEK		9.87238e-05	0	1	1	3	P13671	1	1494.73	0	6.39782e+06	4.81043e+06	5039652	5.41597e+06	857994	0.158419	6.39782e+06	6.08386e+06	4.95185e+06	5.81118e+06	760574	0.130881		High	High	High	High	0	2.263e-05	5.28	18.68	18.68	18.66	18.6733	0.011547	0.000618369	18.63	18.44	18.66	18.5767	0.119304	0.00642223
High	MKPVPDLVPGNFK		9.87238e-05	0	1	1	6	P02671	0	1441.79	0	352810344	245922152	290954920	296562472	5.36643e+07	0.180954	352810344	3.11023e+08	2.85886e+08	3.16573e+08	3.38057e+07	0.106786		High	High	High	High	0	0.0002021	3.73	19	19	18.98	18.9933	0.011547	0.00060795	18.96	18.76	18.98	18.9	0.121655	0.00643679
High	NRDVVLTTTFVDDIK		9.92278e-05	0	1	1	3	P02748	1	1735.92	0	3110099	2.6852e+06	3.43666e+06	3.07732e+06	376799	0.122444	3110099	3.39604e+06	3.37679e+06	3.29431e+06	159819	0.0485138		High	High	High	High	0	2.725e-06	5.17	21.27	21.28	21.27	21.2733	0.0057735	0.000271396	21.29	21.01	21.27	21.19	0.156205	0.00737164
High	ELQQRLEPYADQLR		0.000100755	0	1	1	9	P06727	1	1758.91	0	7.05613e+07	5.29126e+07	6.10756e+07	6.15165e+07	8.83261e+06	0.143581	7.05613e+07	6.69198e+07	6.00115e+07	6.58309e+07	5.35856e+06	0.0813989		High	High	High	High	0	1.186e-05	4.51	20.96	20.97	20.9767	20.9689	0.0083887	0.000400055	20.98	20.7167	20.9767	20.8911	0.151083	0.0072319
High	FYHPEKEDGKLNK		0.000100755	0	1	1	12	P01024	2	1604.81	0	3.87509e+07	3.18071e+07	5.69485e+07	4.25022e+07	1.29837e+07	0.305483	3.87509e+07	4.02272e+07	5.59564e+07	4.49781e+07	9.53602e+06	0.212014		High	High	High	High	0	0.0003623	4.53	15.6625	15.55	15.55	15.5875	0.0649519	0.00416692	15.58	15.42	15.55	15.5167	0.085049	0.00548114
High	VKIDQTVEELRR		0.000100755	0	1	1	10	P06727	2	1485.84	0	8.84854e+07	5.71403e+07	9.16788e+07	7.91015e+07	1.90858e+07	0.241283	8.84854e+07	7.22666e+07	9.00815e+07	8.36112e+07	9.85704e+06	0.117891		High	High	High	High	0	1.195e-05	4.46	17.24	17.24	17.2167	17.2322	0.0134715	0.000781763	17.22	17.11	17.2167	17.1822	0.0625685	0.00364147
High	VEASISKANSFLGEK		0.000103881	0	1	1	1	P0C0L4	1	1579.83	0	3022165	2231778	2.40756e+06	2.55383e+06	415001	0.162501	3022165	2.82258e+06	2.36561e+06	2.73678e+06	336581	0.122984		Peak Found	High	Peak Found	High	0	2.889e-06	4.25		19.77						19.53
High	AIEDYINEFSVR		0.00010548	0	1	1	11	P02748	0	1455.71	0	1.56285e+07	1.43287e+07	1.9216e+07	1.63911e+07	2.53133e+06	0.154433	1.56285e+07	1.81218e+07	1.88812e+07	1.75439e+07	1.70163e+06	0.0969927		High	High	High	High	0	1.493e-05	3.84	26.85	26.945	26.64	26.8117	0.156072	0.00582103	26.98	26.4025	26.64	26.6742	0.290262	0.0108818
High	RPWNVASLIYETK		0.00010548	0	1	1	3	P02748	0	1576.85	0	9963423	5643046	8.2897e+06	7.96539e+06	2.17837e+06	0.273479	9963423	7.13688e+06	8.14527e+06	8.41519e+06	1.43247e+06	0.170224		High	High	High	High	0	2.949e-06	4.76	18.89	18.89	18.87	18.8833	0.011547	0.000611492	18.84	18.65	18.87	18.7867	0.119304	0.00635044
High	EIEEVLTPEMLMR		0.00010656	0	1	1	17	P29622	0	1589.79	0	329735	275733	333657	313042	32369.6	0.103403	329735	348726	327843	335435	11549	0.03443		High	High	High	High	0	4.362e-05	3.77		31.01	30.69					30.34	30.69
High	TRRVDTVDPPYPR		0.00010765	0	1	1	6	P04004	2	1571.83	0	2.53726e+07	24913953	27122191	2.58029e+07	1.16532e+06	0.0451625	2.53726e+07	3.15092e+07	2.66497e+07	2.78438e+07	3.23793e+06	0.116289		High	High	High	High	0	3.032e-06	3.69	17.205	17.205	17.18	17.1967	0.0144338	0.000839335	17.185	17.075	17.18	17.1467	0.0621155	0.0036226
High	LEPYADQLRTQVNTQAEQLR		0.000109307	0	1	1	2	P06727	1	2373.22	0	2151721	1697316	2.01829e+06	1.95578e+06	233564	0.119423	2151721	2.14663e+06	1.98313e+06	2.09383e+06	95900.9	0.0458017		Peak Found	High	High	High	0	1.584e-05	3.75		22.7	22.69					22.38	22.69
High	RHDWGHEKQR		0.000110426	0	1	1	7	P01042	2	1348.66	0	885033	825584	817423	842680	36905.1	0.0437949	885033	1.04413e+06	803182	910783	122523	0.134524		High	High	High	High	0	1.168e-05	4.33	13.51	13.5	13.49	13.5	0.01	0.000740741	13.27	13.29	13.49	13.35	0.121655	0.00911275
High	SSEDPNEDIVER		0.000110426	0	1	1	9	P01591	0	1389.61	0	14473400	14036529	14941862	1.44839e+07	452758	0.0312594	14473400	1.77523e+07	1.46815e+07	1.56357e+07	1.83595e+06	0.11742		High	High	High	High	0	3.132e-06	3.38	27.42	27.46	27.48	27.4533	0.0305505	0.00111282	27.57	26.87	27.48	27.3067	0.380832	0.0139465
High	SVSLPSLDPASAKIEGNLIFDPNNYLPKESMLK		0.000110426	0	1	1	2	P04114	2	3587.87	0			569980						560050					Not Found	Not Found	High	High	0	3.13e-06	4.57			25.23						25.23
High	VEGTAFVIFGIQDGEQR		0.000110426	0	1	1	1	P01024	0	1865.94	0	248681	224840	231151	234891	12352.6	0.0525885	248681	284361	227124	253389	28907.1	0.114082		High	Peak Found	Peak Found	High	0	3.132e-06	3.8	28.4						28.58
High	TLRVQGNDHSATRER		0.00011099	0	1	1	2	Q14624	2	1739.89	0	470614	390768	786312	549231	209163	0.380829	470614	494213	772612	579146	167961	0.290015		Peak Found	High	Peak Found	High	0	3.141e-06	5.07		15.65						15.52
High	RLPLEYSYGEYRDLFR		0.000112126	0	1	1	3	P07358	2	2077.05	0	7174510	5958870	5.93547e+06	6.35628e+06	708703	0.111496	7174510	7.53631e+06	5.83206e+06	6.84763e+06	897921	0.131129		High	High	High	High	0	2.42e-05	5.06	17.86	17.86	17.91	17.8767	0.0288675	0.00161482	17.82	17.68	17.91	17.8033	0.115902	0.00651014
High	NLQPASEYTVSLVAIK		0.000113274	0	1	1	1	P02751	0	1732.95	0	474533	409868	554515	479638	72458.5	0.151069	474533	518369	544854	512585	35515.4	0.0692869		Peak Found	Peak Found	High	High	0	3.232e-06	2.78			25.45						25.45
High	AGALNSNDAFVLK		0.000114433	0	1	1	4	P06396	0	1319.7	0	60978820	51902852	64034312	5.8972e+07	6.3098e+06	0.106997	60978820	6.56427e+07	6.29187e+07	6.31801e+07	2.34289e+06	0.0370827		High	High	High	High	0	3.263e-06	4.16	23.75	23.75	23.75	23.75	0	0	23.82	23.37	23.75	23.6467	0.242143	0.0102401
High	GLEEELQFSLGSK		0.000117384	0	2	2	8	P0C0L4; P0C0L5	0	1436.73	0	17636598	17723094	19754628	18371440	1.19866e+06	0.0652456	17636598	2.24148e+07	1.94105e+07	1.98206e+07	2.41536e+06	0.121861	Shared	High	High	High	High	0	3.388e-06	3.81	25.98	25.97	25.9	25.95	0.043589	0.00167973	26.08	25.48	25.9	25.82	0.307896	0.0119247
High	FSAICQGDGTWSPR	1xCarbamidomethyl [C5]	0.000118585	0	1	1	3	P04003	0	1581.71	0	817082	730534	859230	802282	65612.3	0.0817821	817082	923922	844260	861755	55527	0.0644348		High	High	High	High	0	3.428e-06	3.33	25.32	25.33	25.33	25.3267	0.0057735	0.000227961	25.4	24.88	25.33	25.2033	0.282194	0.0111967
High	LHELQEKLSPLGEEMRDR	1xOxidation [M15]	0.000118585	0	1	1	3	P02647	2	2196.11	0	4810679	5.15951e+06	6.1451e+06	5.37176e+06	692068	0.128834	4810679	6.52535e+06	6.03804e+06	5.79135e+06	883549	0.152564		High	High	High	High	0	4.667e-06	5.19	16.92	16.92	16.924	16.9213	0.0023094	0.000136479	16.9	16.81	16.924	16.878	0.0600999	0.00356084
High	LLVPSPEGMSEIYLR		0.000120411	0	1	1	3	Q86UX7	0	1703.9	0	746469	638936	937690	774365	151318	0.195409	746469	808077	921353	825300	88704.9	0.107482		High	High	High	High	0	5.319e-06	3.15	25.69	25.67	25.66	25.6733	0.0152753	0.000594985	25.77	25.2	25.66	25.5433	0.302379	0.0118379
High	VVLAGGVAPALFR		0.000120411	0	1	1	2	Q86UX7	0	1269.77	0	2133163	1.71324e+06	1.99749e+06	1.94796e+06	214300	0.110012	2133163	2.16677e+06	1.96269e+06	2.08754e+06	109421	0.0524163		High	Peak Found	High	High	0	1.827e-05	3.18	23.61		23.59				23.67		23.59
High	TLQGIPQMIGEVIR		0.000121025	0	1	1	3	P04114	0	1554.87	0	1.37498e+06	932415	1.20806e+06	1.17182e+06	223498	0.190727	1.37498e+06	1.17925e+06	1.18702e+06	1.24708e+06	110833	0.0888738		High	High	High	High	0	3.507e-06	3.63	24.8	24.79	24.78	24.79	0.01	0.000403388	24.87	24.36	24.78	24.67	0.272213	0.0110342
High	RHQQTVTIPPK		0.000122888	0	1	1	6	P01024	1	1304.74	0	3.45358e+06	2.76552e+06	7520281	4.57979e+06	2.56967e+06	0.561089	3.45358e+06	3.49761e+06	7.38926e+06	4.78015e+06	2.25966e+06	0.472718		High	High	High	High	0	4.034e-06	5.38	15.38	15.37	15.37	15.3733	0.0057735	0.000375553	15.28	15.23	15.37	15.2933	0.070946	0.00463901
High	DGFVQDEGTMFPVGK		0.000123515	0	1	1	7	P10643	0	1626.75	0	371145	357194	523391	417243	92190.9	0.220952	371145	451751	514272	445723	71753.7	0.160983		High	High	High	High	0	3.769e-06	3.43	31.09	30.95	31.13	31.0567	0.0945163	0.00304335	31.38	30.28	31.13	30.93	0.576628	0.018643
High	DSTYSLSSTLTLSK		0.000125417	0	1	1	11	P01834	0	1502.76	0	6.35712e+06	5.93327e+06	6.91962e+06	6.40333e+06	494797	0.0772718	6.35712e+06	7.50393e+06	6.79906e+06	6.8867e+06	578409	0.0839892		High	High	High	High	0	5.836e-06	3.68	29.0675	29.07	29.125	29.0875	0.0325	0.00111732	29.2675	28.38	29.125	28.9242	0.476618	0.0164782
High	RITEVWGIPSPIDTVFTR		0.000126057	0	1	1	1	Q92954	1	2087.13	0	2.19724e+06	1.61817e+06	2.33351e+06	2.04964e+06	379823	0.185312	2.19724e+06	2.04654e+06	2.29285e+06	2.17888e+06	124179	0.056992		High	Peak Found	Peak Found	High	0	3.693e-06	4.14	21.78						21.81
High	TLYLADTFPTNFR		0.0001267	0	1	1	1	P05154	0	1558.79	0	915272	679500	960801	851858	150992	0.17725	915272	859379	944061	906237	43057.9	0.0475128		High	Peak Found	Peak Found	High	0	3.717e-06	4.19	24.88						24.95
High	ALFVSEEEKKLTR		0.000127997	0	1	2	1	B4E1Z4	2	1549.86	0	26530630	20720716	30298358	2.58499e+07	4.82497e+06	0.186653	26530630	2.62059e+07	2.97705e+07	2.75024e+07	1.97096e+06	0.0716651		Peak Found	High	Peak Found	High	0	3.787e-06	4.18		17.13						17.01
High	LLFKGSEMVVAGK		0.000128651	0	1	1	7	Q14624	1	1378.78	0	2.5997e+07	22019808	27632411	2.52164e+07	2.88658e+06	0.114472	2.5997e+07	2.78489e+07	2.7151e+07	2.6999e+07	935275	0.0346411		High	High	High	High	0	1.395e-05	4.11	18.99	18.99	18.97	18.9833	0.011547	0.000608271	18.95	18.75	18.97	18.89	0.121655	0.00644019
High	LDTLAQEVALLK		0.000132642	0	1	1	2	P05452	0	1313.77	0	3.21829e+06	2271445	2.92469e+06	2.80481e+06	484673	0.172801	3.21829e+06	2.87275e+06	2.87374e+06	2.98826e+06	199215	0.0666661		High	High	Peak Found	High	0	6.968e-06	3.67	24.99	25					25.06	24.56
High	SPDVINGSPISQK		0.000133319	0	1	1	5	P08603	0	1341.7	0	3.43082e+06	2.69567e+06	3.22019e+06	3.11556e+06	378577	0.121512	3.43082e+06	3.40928e+06	3.16409e+06	3.33473e+06	148171	0.0444327		High	High	High	High	0	1.499e-05	4.08	24.64	24.63	24.63	24.6333	0.0057735	0.000234378	24.7	24.21	24.63	24.5133	0.265016	0.0108111
High	VLNYVDWIKKEMEEED		0.000136756	0	1	1	1	P00736	2	2039.96	0													No Quan Values	Not Found	Not Found	High	High	0	4.122e-06	4.42
High	YLQEIYNSNNQK		0.000138156	0	1	1	15	P02679	0	1513.73	0	232495186	2.45648e+08	256271247	2.44805e+08	1.19104e+07	0.0486528	232495186	3.10677e+08	2.51806e+08	2.64993e+08	4.07246e+07	0.153682		High	High	High	High	0	4.158e-06	3.82	23.914	23.904	23.896	23.9047	0.0090185	0.000377269	23.98	23.524	23.896	23.8	0.242685	0.0101968
High	AIEDYINEFSVRK		0.000138861	0	1	1	4	P02748	1	1583.81	0	1.79414e+07	14895031	1.62266e+07	1.63543e+07	1.52717e+06	0.0933804	1.79414e+07	1.88381e+07	1.59439e+07	1.75744e+07	1.48157e+06	0.0843027		High	High	High	High	0	1.665e-05	3.89	20.405	20.4	20.41	20.405	0.005	0.000245038	20.415	20.16	20.41	20.3283	0.145802	0.00717237
High	EVDLKDYEDQQK		0.000138861	0	1	1	9	P02671	1	1509.71	0	98183396	77749924	109942436	9.52919e+07	1.62899e+07	0.170947	98183396	9.8332e+07	1.08027e+08	1.01514e+08	5.64077e+06	0.0555664		High	High	High	High	0	4.477e-06	4.08	22.1	22.09	22.12	22.1033	0.0152753	0.000691084	22.14	21.8	22.12	22.02	0.190788	0.0086643
High	MYLGYEYVTAIR		0.000143169	0	1	1	4	P02787	0	1478.73	0	3.91262e+06	2521906	3.51534e+06	3.31662e+06	716337	0.215984	3.91262e+06	3.18951e+06	3.45409e+06	3.51874e+06	365866	0.103976		High	High	High	High	0	5.754e-06	3.73	24	23.99	23.99	23.9933	0.0057735	0.000240629	24.07	23.6	23.99	23.8867	0.251462	0.0105273
High	AEAGVPAEFSIWTR		0.000145373	0	1	1	3	P21333	0	1533.77	0	903713	585827	820248	769929	164809	0.214057	903713	740908	805957	816859	81948	0.100321		High	High	High	High	0	5.338e-06	3.84	25.56	25.54	25.52	25.54	0.02	0.000783085	25.64	25.08	25.52	25.4133	0.294845	0.011602
High	MDRAHEAKIR		0.000146861	0	1	1	4	P01024	2	1226.64	0	1.27681e+06	1.12304e+06	2.22297e+06	1.54094e+06	595635	0.38654	1.27681e+06	1.42034e+06	2.18424e+06	1.62713e+06	487778	0.299779		High	High	High	High	0	6.454e-06	4.59	14.73	14.73	14.73	14.73	2.17558e-15	1.47697e-16	14.59	14.55	14.73	14.6233	0.0945163	0.00646339
High	KGNVATEISTER		0.000148364	0	1	1	3	P04114	1	1304.68	1	98373677	59153540	82932086	80153101	1.97572e+07	0.246493	98373677	7.48128e+07	8.14872e+07	8.48912e+07	1.21437e+07	0.14305		High	High	High	High	0.0001886	0.001436	4.13		18.8	18.59					18.56	18.59
High	ESSSHHPGIAEFPSRGK		0.000149121	0	1	1	7	P02671	1	1822.88	0	1.76391e+07	1.60667e+07	3.12132e+07	2.16396e+07	8.3281e+06	0.384854	1.76391e+07	2.03199e+07	3.06693e+07	2.28761e+07	6.88096e+06	0.300792		High	High	High	High	0	4.604e-06	4.43	15.78	15.78	15.79	15.7833	0.0057735	0.000365797	15.71	15.66	15.79	15.72	0.0655744	0.0041714
High	LYYGDDEKYFR		0.000149121	0	1	1	6	P07357	1	1468.67	0	15905912	12321006	1.2658e+07	1.36283e+07	1.97965e+06	0.14526	15905912	1.55826e+07	1.24375e+07	1.4642e+07	1.91602e+06	0.130858		High	High	High	High	0	4.579e-06	3.84	20.25	20.245	20.26	20.2517	0.00763763	0.000377136	20.26	20.005	20.26	20.175	0.147224	0.00729736
High	RKEFPYRIPLDLVPK		0.000149883	0	1	1	3	P01031	3	1871.09	0	2216088	1.60769e+06	4548494	2.79076e+06	1.55234e+06	0.556244	2216088	2.03328e+06	4.46925e+06	2.90621e+06	1.35672e+06	0.466835		High	High	High	High	0	1.062e-05	4.48	15.55	15.55	15.55	15.55	2.17558e-15	1.39909e-16	15.46	15.42	15.55	15.4767	0.0665833	0.00430217
High	TVIGPDGHKEVTK		0.00015219	0	1	1	9	P02671	1	1380.75	0	4.20348e+07	31205908	4.15262e+07	3.82556e+07	6.11051e+06	0.159729	4.20348e+07	3.94668e+07	4.08027e+07	4.07681e+07	1.28433e+06	0.0315032		High	High	High	High	0	8.406e-06	4.16	16.87	17.21	16.87	16.9833	0.196299	0.0115583	16.8533	17.08	16.87	16.9344	0.12633	0.00745994
High	DFHINLFQVLPWLKEK		0.000152967	0	1	2	6	B4E1Z4	1	2027.11	0	15017681	7185245	8520667	1.02412e+07	4.1901e+06	0.409142	15017681	9.08734e+06	8.37222e+06	1.08257e+07	3.64789e+06	0.336964		High	High	High	High	0	9.618e-06	3.72	19.47	19.47	19.47	19.47	0	0	19.44	19.23	19.47	19.38	0.130767	0.00674752
High	WQEEMELYRQK		0.000152967	0	1	1	4	P02647	1	1539.73	0	12689147	7193930	8.09285e+06	9.32531e+06	2.94764e+06	0.31609	12689147	9.09832e+06	7.95185e+06	9.91311e+06	2.47152e+06	0.249318		High	High	High	High	0	5.145e-06	3.95	19.7	19.71	19.71	19.7067	0.0057735	0.000292972	19.69	19.48	19.71	19.6267	0.12741	0.00649168
High	VHQYFNVELIQPGAVK		0.000155321	0	1	1	1	P01024	0	1841.99	0	5759364	4.14144e+06	6210205	5.37034e+06	1.08787e+06	0.20257	5759364	5.23777e+06	6.10201e+06	5.69971e+06	435197	0.0763542		High	Peak Found	Peak Found	High	0	4.837e-06	5	19.91						19.91
High	STSPPKQAEAVLK		0.000162604	0	1	1	9	P04114	1	1355.75	0	2.75799e+07	2.2722e+07	2.4774e+07	2.50253e+07	2.43868e+06	0.0974485	2.75799e+07	2.87371e+07	2.43423e+07	2.68864e+07	2.27796e+06	0.0847251		High	High	High	High	0	5.125e-06	3.83	18.74	18.74	18.73	18.7367	0.0057735	0.000308139	18.69	18.5067	18.73	18.6422	0.119086	0.00638797
High	AASGTTGTYQEWK		0.00016595	0	1	1	5	P04114	0	1399.65	0	10153108	9639128	9061369	9.61787e+06	546180	0.056788	10153108	1.21908e+07	8.9035e+06	1.04158e+07	1.65933e+06	0.159309		High	High	High	High	0	2.314e-05	4.5	23.35	23.36	23.36	23.3567	0.0057735	0.000247189	23.42	23	23.36	23.26	0.227156	0.00976596
High	AVSSAIAQLLGEVAQGNENYAGIAAR		0.000171972	0	1	1	1	Q9Y490	0	2573.33	0	154673	78733.3	158947	130785	45128.4	0.345059	154673	99575.8	156178	136809	32253.8	0.235757		Peak Found	Peak Found	High	High	0	5.517e-06	3.9			30.49						30.49
High	SGYHPTKSHSFR		0.000171972	0	1	1	7	P36980	1	1403.68	0	1.18342e+06	667775	833461	894886	263254	0.294176	1.18342e+06	844550	818940	948970	203444	0.214384		High	High	High	High	0	5.493e-06	3.93	14.055	14.06	14.07	14.0617	0.00763763	0.000543152	13.86	13.85	14.07	13.9267	0.124231	0.00892037
High	QSEDSTFYLGER		0.000172849	0	1	1	6	P00450	0	1431.64	0	7191606	5604744	6812433	6536261	828695	0.126784	7191606	7.08844e+06	6.69374e+06	6.99126e+06	262773	0.0375858		High	High	High	High	0	5.546e-06	4.04	25.59	25.6	25.6	25.5967	0.0057735	0.000225557	25.67	25.14	25.6	25.47	0.287924	0.0113044
High	MREWFSETFQKVKEK		0.000173732	0	1	1	3	P02654	3	1972.99	0		596800						754786						High	High	High	High	0	5.576e-06	5.05		15.69						15.57
High	GGTRKYAFELKEK		0.000179121	0	1	1	3	P02748	3	1526.83	0	808196	646074	1.25592e+06	903396	315871	0.349649	808196	817103	1.23404e+06	953112	243328	0.255299		High	High	High	High	0	5.797e-06	5.46	14.62	14.62	14.63	14.6233	0.0057735	0.000394814	14.47	14.44	14.63	14.5133	0.102144	0.00703792
High	GVFVLNKKNKLTQSK		0.00018752	0	1	1	2	P01024	3	1704.02	0													No Quan Values	High	High	Not Found	High	0	6.135e-06	4.11
High	KGVELKDIKR		0.00018752	0	1	1	8	P02748	3	1185.73	0	4829322	2613905	8.22393e+06	5.22239e+06	2.82559e+06	0.541054	4829322	3.30586e+06	8.08065e+06	5.40528e+06	2.43894e+06	0.451215		High	High	High	High	0	1.977e-05	4.45	14.55	14.55	14.56	14.5533	0.0057735	0.000396713	14.4	14.37	14.56	14.4433	0.102144	0.00707203
High	SKVPPPRDFHINLFR		0.00018752	0	1	1	3	P06681	2	1823.01	0	2.88586e+06	1.72064e+06	5601515	3.40267e+06	1.99139e+06	0.585242	2.88586e+06	2.17613e+06	5.50392e+06	3.52197e+06	1.75272e+06	0.497653		High	High	High	High	0	1.857e-05	4.55	15.5	15.5	15.5	15.5	0	0	15.41	15.36	15.5	15.4233	0.070946	0.00459991
High	VPTGGVEEGLLER		0.000188478	0	1	1	2	P01880	0	1355.72	0	1073022	897616	1.13751e+06	1.03605e+06	124146	0.119827	1073022	1.13523e+06	1.11769e+06	1.10865e+06	32076.4	0.0289329		Peak Found	High	High	High	0	6.204e-06	3.88		24.58	24.58					24.16	24.58
High	LAPLAEDVRGNLR		0.00018944	0	1	1	8	P06727	1	1423.8	0	108013430	71432840	81557881	8.70014e+07	1.88881e+07	0.217101	108013430	9.03427e+07	8.01369e+07	9.2831e+07	1.41038e+07	0.15193		High	High	High	High	0	0.0003523	3.15	19.75	19.76	19.75	19.7533	0.0057735	0.00029228	19.74	19.5233	19.75	19.6711	0.128077	0.00651092
High	MTVSTLVLGEGATEAEISMTSTR		0.000198323	0	1	1	3	P02760	0	2384.17	0	188019	205488	206225	199911	10304.7	0.0515467	188019	259885	202632	216845	37982.8	0.175161		High	High	High	High	0	1.314e-05	3.61	28.96	28.96	28.93	28.95	0.0173205	0.00059829	29.16	28.28	28.93	28.79	0.456399	0.0158527
High	FLATTPNSLLVSWQPPR		0.000199335	0	1	1	2	P02751	0	1927.04	0	403871	300997	459182	388017	80275.4	0.206887	403871	380678	451182	411910	35933.2	0.0872355		High	Peak Found	High	High	0	3.163e-05	3.53	26.11		26.1				26.21		26.1
High	QTALVELVKHKPK		0.000199335	0	1	1	3	P02768	1	1490.91	0			788311						774577					High	High	High	High	0	6.664e-06	4.57			14.85						14.85
High	QTALVELVKHKPKATK		0.000199335	0	1	1	3	P02768	2	1791.09	0													No Quan Values	High	High	High	High	0	6.641e-06	3.93
High	ALMDETMKELK		0.000200353	0	1	1	3	P02649	1	1308.65	0	5673525	2.81149e+06	4436078	4.30703e+06	1.43537e+06	0.333263	5673525	3.55576e+06	4.35879e+06	4.52936e+06	1.06914e+06	0.236046		High	High	High	High	0	2.368e-05	3.47	19.58	19.59	19.6	19.59	0.01	0.000510465	19.56	19.35	19.6	19.5033	0.134288	0.0068854
High	ASSIIDELFQDRFFTR		0.000201375	0	1	1	1	P10909	1	1944.98	0	1.05816e+06	1.31287e+06	1.95489e+06	1.44197e+06	462098	0.320463	1.05816e+06	1.66041e+06	1.92083e+06	1.54647e+06	442482	0.286124		Peak Found	Peak Found	High	High	0	6.746e-06	3.29			23.27						23.27
High	LNNGEITQHRK		0.000201375	0	1	1	3	P04003	1	1309.7	0	1.16864e+06	1.15403e+06	1.77149e+06	1.36472e+06	352348	0.258183	1.16864e+06	1.45953e+06	1.74063e+06	1.45627e+06	286007	0.196397		High	High	High	High	0	1.125e-05	4.6	15.82	15.81	15.81	15.8133	0.0057735	0.000365103	15.75	15.69	15.81	15.75	0.06	0.00380952
High	DTDTGALLFIGK		0.000204475	0	1	1	6	P36955	0	1250.66	0	12180722	12066743	12785125	1.23442e+07	386084	0.0312766	12180722	1.52611e+07	1.25624e+07	1.33347e+07	1.67915e+06	0.125923		High	High	High	High	0	8.335e-06	4.17	29.24	29.28	29.29	29.27	0.0264575	0.000903912	29.45	28.58	29.29	29.1067	0.463069	0.0159094
High	GEKNFRTEHYEEQIEAFK		0.000204475	0	1	1	1	P02748	2	2255.07	0	1.7093e+06	1.86532e+06	2.3866e+06	1.98707e+06	354686	0.178496	1.7093e+06	2.35911e+06	2.34502e+06	2.13781e+06	371167	0.17362		Peak Found	Peak Found	High	High	0	6.871e-06	4.4			16.48						16.48
High	IYISGMAPRPSLAK		0.000204475	0	1	2	9	P04004	0	1503.84	0	89601997	76871572	97107012	8.78602e+07	1.02295e+07	0.11643	89601997	9.72212e+07	9.54152e+07	9.40794e+07	3.98134e+06	0.0423189		High	High	High	High	0	6.873e-06	4.19	19.0967	19.09	19.08	19.0889	0.0083887	0.000439455	19.05	18.85	19.08	18.9933	0.125033	0.00658301
High	AEAQAQYSAAVAK		0.000207622	0	1	1	6	Q14624	0	1307.66	0	14607272	14616962	13518329	14247521	631517	0.0443247	14607272	1.84864e+07	1.32828e+07	1.54588e+07	2.70429e+06	0.174935		High	High	High	High	0	6.989e-06	4.12	23.97	23.95	23.95	23.9567	0.011547	0.000481995	24.04	23.56	23.95	23.85	0.255147	0.010698
High	IQPSGGTNINEALLR		0.000208682	0	1	1	7	P19823	0	1582.85	0	9.64227e+07	82375808	8.87701e+07	8.91895e+07	7.03284e+06	0.0788528	9.64227e+07	1.04182e+08	8.72235e+07	9.59429e+07	8.48967e+06	0.0884867		High	High	High	High	0	7.074e-06	3.26	24.51	24.5	24.4967	24.5022	0.00693889	0.000283194	24.57	24.08	24.4967	24.3822	0.264288	0.0108394
High	IAELSATAQEIIK		0.000209747	0	1	1	2	P04114	0	1386.78	0	15570432	6400140					15570432	8.0944e+06						High	High	Not Found	High	0	7.105e-06	3.51	24.29	24.26					24.35	23.86
High	KVLLDGVQNPR		0.000209747	0	1	1	12	P01024	1	1238.72	0	92637974	74057320	84049170	83581488	9.29915e+06	0.111259	92637974	9.36619e+07	8.25848e+07	8.96282e+07	6.12122e+06	0.0682957		High	High	High	High	0	0.0004691	4.5	18.365	18.36	18.365	18.3633	0.00288675	0.000157202	18.31	18.145	18.365	18.2733	0.114492	0.0062655
High	RDGYLFQLLR		0.000210818	0	1	1	6	P04196	1	1280.71	0	8.31309e+06	5.89581e+06	7.50228e+06	7.23706e+06	1.23027e+06	0.169996	8.31309e+06	7.45656e+06	7.37157e+06	7.71374e+06	520786	0.0675141		High	High	High	High	0	1.978e-05	4.01	18.965	18.96	18.95	18.9583	0.00763763	0.000402864	18.92	18.72	18.95	18.8633	0.125033	0.00662838
High	YVTSAPMPEPQAPGR		0.000212976	0	1	1	11	P01871	0	1600.78	0	9.42897e+06	9.37025e+06	1.09647e+07	9.92132e+06	904104	0.0911273	9.42897e+06	1.18508e+07	1.07737e+07	1.06845e+07	1.21336e+06	0.113563		High	High	High	High	0	2.306e-05	3.97	25.91	25.92	25.92	25.9167	0.0057735	0.000222772	26.0067	25.44	25.92	25.7889	0.305238	0.011836
High	DYVSQFEGSALGK		0.000214063	0	1	1	22	P02647	0	1400.67	0	4.73109e+08	4.78028e+08	4.89033e+08	4.80057e+08	8.15367e+06	0.0169848	4.73109e+08	6.04573e+08	4.80513e+08	5.19398e+08	7.38564e+07	0.142196		High	High	High	High	0	1.767e-05	3.72	29.3543	29.91	30.1971	29.8205	0.428501	0.0143693	29.6171	29.3525	30.1971	29.7223	0.432022	0.0145353
High	KGEWVALNPLR		0.000216254	0	1	1	6	P08603	1	1282.73	0	75126180	54052676	67967888	6.57156e+07	1.07158e+07	0.163063	75126180	6.83616e+07	6.67837e+07	7.00905e+07	4.43181e+06	0.0632298		High	High	High	High	0	3.621e-05	4.59	18.5	18.49	18.49	18.4933	0.0057735	0.000312194	18.44	18.27	18.49	18.4	0.115326	0.0062677
High	AFGPGLQGGSAGSPAR		0.000218467	0	1	1	3	P21333	0	1429.72	0	2.72474e+06	2980051	2.61807e+06	2.77428e+06	186009	0.0670477	2.72474e+06	3.76894e+06	2.57245e+06	3.02204e+06	651295	0.215515		High	High	High	High	0	7.457e-06	4.29	23.95	23.94	23.94	23.9433	0.0057735	0.000241132	24.02	23.56	23.94	23.84	0.245764	0.0103089
High	QGFGNVATNTDGK		0.000219582	0	1	1	2	P02675	0	1308.62	0	4.43011e+06	4.18199e+06	4266673	4.29292e+06	126124	0.0293794	4.43011e+06	5.28905e+06	4.19234e+06	4.63717e+06	576934	0.124415		Peak Found	High	High	High	0	2.199e-05	3.96		24.53	24.53					24.11	24.53
High	YSHYNERDEIPHNDIALLK		0.000222962	0	1	1	1	Q14520	1	2327.14	0	5266409	3.7464e+06	4591443	4.53475e+06	761590	0.167945	5266409	4.73815e+06	4.51145e+06	4.83867e+06	387387	0.0800607		High	Peak Found	Peak Found	High	0	7.691e-06	5.17	17.11						17.09
High	DTSISTAYMELSR		0.0002241	0	1	1	5	P23083	0	1473.69	0	983889	1.02669e+06	1.22409e+06	1.07822e+06	128127	0.118832	983889	1.29847e+06	1.20277e+06	1.16171e+06	161261	0.138813		High	High	High	High	0	7.722e-06	3.65	29.43	29.48	29.5	29.47	0.0360555	0.00122346	29.65	28.77	29.5	29.3067	0.470779	0.0160639
High	VSFLSALEEYTK		0.0002241	0	1	1	19	P02647	0	1386.72	0	483384736	448866144	561900352	4.9805e+08	5.79266e+07	0.116307	483384736	5.67691e+08	5.52111e+08	5.34395e+08	4.48582e+07	0.0839419		High	High	High	High	0	1.795e-05	3.73	24.39	24.36	24.31	24.3533	0.0404145	0.00165951	24.46	23.95	24.31	24.24	0.262107	0.010813
High	GDKVWVYPPEKKEK		0.000225244	0	1	1	2	P02790	3	1702.92	0	2133762	2.54281e+06	3.15829e+06	2.61162e+06	515719	0.197471	2133762	3.21595e+06	3.10327e+06	2.81766e+06	594945	0.211149		High	High	Peak Found	High	0	7.759e-06	4.13	15.93	15.92					15.87	15.8
High	DHHHPHKPHEHGPPPPPDER		0.000226394	0	1	1	6	P04196	0	2350.1	0	450580	430726	378798	420035	37065.9	0.0882449	450580	544749	372198	455842	86395.5	0.189529		High	High	High	High	0	7.806e-06	3.77	13.34	13.33	13.335	13.335	0.005	0.000374953	13.08	13.12	13.335	13.1783	0.137143	0.0104067
High	EYTDASFTNRK		0.000231052	0	1	1	3	P00450	1	1331.62	0	6.23005e+06	5477480	5.03316e+06	5.58023e+06	605026	0.108423	6.23005e+06	6.92749e+06	4.94547e+06	6.03434e+06	1.0054e+06	0.166613		High	High	High	High	0	8.058e-06	3.85	19.76	19.77	19.77	19.7667	0.0057735	0.000292083	19.74	19.53	19.77	19.68	0.130767	0.00664466
High	TLADLTLLDSPIK		0.000231052	0	1	1	1	P04114	0	1399.8	0	443402	300882	420353	388212	76503.4	0.197066	443402	380532	413030	412321	31441	0.0762537		Peak Found	Peak Found	High	High	0	8.018e-06	3.65			25.6						25.6
High	GASQAGAPQGRVPEARPNSMVVEHPEFLK		0.000233417	0	1	1	2	P06396	1	3059.55	0	5.69673e+06	4.13101e+06	4.77793e+06	4.86856e+06	786784	0.161605	5.69673e+06	5.22457e+06	4.69469e+06	5.20533e+06	501295	0.0963042		High	High	Peak Found	High	0	2.774e-05	5.84	18.07	18.06					18.02	17.86
High	GDSGGPLIVHKR		0.000233417	0	1	2	5	B4E1Z4	1	1235.69	0	9749867	1.21486e+07	1.83996e+07	1.34327e+07	4.46557e+06	0.332441	9749867	1.53646e+07	1.80791e+07	1.43978e+07	4.24792e+06	0.295039		High	High	High	High	0	1.407e-05	4.48	16.35	16.35	16.36	16.3533	0.0057735	0.000353047	16.31	16.24	16.36	16.3033	0.0602771	0.00369723
High	LQDRGPDVLTATVSGK		0.000233417	0	1	1	4	Q14624	1	1656.89	0	14287409	10543367	1.6337e+07	1.37226e+07	2.93783e+06	0.214087	14287409	1.33344e+07	1.60524e+07	1.45581e+07	1.37904e+06	0.0947268		High	High	High	High	0	8.163e-06	4.95	21.64	21.66	21.62	21.64	0.02	0.000924214	21.67	21.38	21.62	21.5567	0.155027	0.0071916
High	TEGDGVYTLNDK		0.000234608	0	2	2	3	P00739; P00738	0	1311.61	0	548788	488417	596634	544613	54229.3	0.099574	548788	617712	586240	584246	34505.3	0.0590595	Shared	High	High	High	High	0	1.407e-05	3.68	25.81	25.82	25.83	25.82	0.01	0.000387297	25.9	25.34	25.83	25.69	0.305123	0.0118771
High	LSNENHGIAQR		0.00023701	0	1	1	6	P19823	0	1238.62	0	56921405	52311031	46323770	5.18521e+07	5.3137e+06	0.102478	56921405	6.61589e+07	4.55167e+07	5.6199e+07	1.03401e+07	0.18399		High	High	High	High	0	8.32e-06	4.31	18.13	18.13	18.155	18.1383	0.0144338	0.00079576	18.08	17.93	18.155	18.055	0.114564	0.0063453
High	RQSEDSTFYLGER		0.00023701	0	1	1	3	P00450	1	1587.74	0	15324236	12913883	13174400	13804173	1.32284e+06	0.0958291	15324236	1.63325e+07	1.29449e+07	1.48672e+07	1.73943e+06	0.116998		High	High	High	High	0	8.302e-06	4.62	20.15	20.15	20.17	20.1567	0.011547	0.000572863	20.16	19.91	20.17	20.08	0.147309	0.00733612
High	LDELRDEGKASSAK		0.000238219	0	1	1	6	P02768	2	1518.78	0	42613632	29066190	26612402	3.27641e+07	8.61775e+06	0.263024	42613632	3.67606e+07	2.61487e+07	3.51743e+07	8.34628e+06	0.237283		High	High	High	High	0	8.364e-06	4.66	18.355	18.36	18.37	18.3617	0.00763763	0.000415955	18.305	18.14	18.37	18.2717	0.118568	0.00648916
High	ITEVWGIPSPIDTVFTR		0.000248123	0	1	1	9	Q92954	0	1931.03	0	267271	237606	406628	303835	90248.6	0.297032	267271	300505	399544	322440	68810.2	0.213405		High	High	High	High	0	2.526e-05	3.85	29.19	29.1	28.74	29.01	0.238118	0.00820812	29.4	28.41	28.74	28.85	0.504083	0.0174726
High	KWQEEMELYR		0.000248123	0	1	1	10	P02647	1	1411.67	0	493979696	335216040	406122320	4.11773e+08	7.95325e+07	0.193147	493979696	4.23955e+08	3.99047e+08	4.38994e+08	4.92208e+07	0.112122		High	High	High	High	0	0.0005384	4.28	18.91	18.9	18.91	18.9067	0.0057735	0.000305369	18.86	18.66	18.91	18.81	0.132288	0.00703283
High	VLLDGVQNPRAEDLVGK		0.000248123	0	1	1	6	P01024	1	1823	0	18263398	13083810	17766366	1.63712e+07	2.85778e+06	0.174562	18263398	1.65474e+07	1.74568e+07	1.74225e+07	858522	0.0492765		High	High	High	High	0	8.808e-06	4.46	21.78	21.77	21.77	21.7733	0.0057735	0.000265164	21.81	21.49	21.77	21.69	0.174356	0.00803854
High	YHWEHTGLTLR		0.000250662	0	1	1	2	P04114	0	1412.71	0		3.15965e+06	6790485					3.99608e+06	6.67218e+06					High	Peak Found	High	High	0	8.906e-06	3.99			15.9						15.9
High	LTVAAPPSGGPGFLSIERPDSRPPR		0.000251942	0	2	2	7	P0C0L4; P0C0L5	0	2574.38	0	29772313	22791890	2.37323e+07	2.54322e+07	3.78798e+06	0.148944	29772313	2.88254e+07	2.33188e+07	2.73055e+07	3.4849e+06	0.127626	Shared	High	High	High	High	0	1.972e-05	4.24	20.2467	20.24	20.24	20.2422	0.003849	0.000190147	20.2567	20	20.24	20.1656	0.143617	0.00712191
High	AKVQPYLDDFQK		0.000253228	0	1	1	6	P02647	1	1451.75	0	2.18885e+07	14997969	19921083	1.89358e+07	3.54933e+06	0.18744	2.18885e+07	1.89683e+07	1.9574e+07	2.01436e+07	1.54116e+06	0.0765088		High	High	High	High	0	1.525e-05	4.05	19.2	19.2	19.2	19.2	0	0	19.16	18.96	19.2	19.1067	0.128582	0.00672969
High	RSENINHNSAFK		0.000253228	0	1	1	3	P13671	1	1416.7	0	4.1594e+06	2.8288e+06	4.99873e+06	3.99564e+06	1.09419e+06	0.273847	4.1594e+06	3.57765e+06	4.91164e+06	4.21623e+06	668809	0.158627		High	High	High	High	0	1.963e-05	5.37	15.76	15.76	15.76	15.76	0	0	15.69	15.64	15.76	15.6967	0.0602771	0.00384012
High	TLRVQGNDHSATR		0.000254521	0	1	1	5	Q14624	1	1454.75	0	5.67251e+06	8.71343e+06	1.43272e+07	9.57105e+06	4.39064e+06	0.458741	5.67251e+06	1.10201e+07	1.40776e+07	1.02567e+07	4.25423e+06	0.414775		High	High	High	High	0	9.076e-06	5.14	16.55	16.55	16.55	16.55	0	0	16.52	16.45	16.55	16.5067	0.051316	0.00310881
High	TPWHVTIKPK		0.000257126	0	2	2	3	P06681; B4E1Z4	0	1206.7	0	1.89355e+06		2360614				1.89355e+06		2.31949e+06				Shared	High	High	High	High	0	9.181e-06	4.09	15.2		15.19				15.09		15.19
High	ALVQQMEQLRQK		0.000267815	0	1	1	2	P06727	1	1471.8	0	3.83368e+06	3350705	3710308	3.63156e+06	250931	0.0690971	3.83368e+06	4.23771e+06	3.64567e+06	3.90568e+06	302519	0.0774562		High	Peak Found	High	High	0	1.209e-05	3.85	19.03		19.02				18.99		19.02
High	ELDESLQVAERLTR		0.000267815	0	1	1	8	P10909	1	1658.87	0	24994923	1.66793e+07	2.21511e+07	2.12751e+07	4.22644e+06	0.198657	24994923	2.10947e+07	2.17651e+07	2.26182e+07	2.08538e+06	0.092199		High	High	High	High	0	1.874e-05	3.67	21.91	21.91	21.915	21.9117	0.00288675	0.000131745	21.95	21.62	21.915	21.8283	0.181269	0.00830428
High	VANYVDWINDR		0.000269182	0	1	1	3	Q04756	0	1364.66	0	2.53647e+06	2.25785e+06	2.50916e+06	2434491	153587	0.0630881	2.53647e+06	2.85555e+06	2.46544e+06	2.61915e+06	207781	0.0793312		Peak Found	High	High	High	0	9.793e-06	3.95		24.78	24.76					24.36	24.76
High	TKNSEEFAAAMSR		0.000270556	0	1	1	3	P04114	1	1441.67	0	5.38395e+06	4485667	4.74706e+06	4.87223e+06	462038	0.0948309	5.38395e+06	5.67312e+06	4.66436e+06	5.24048e+06	519461	0.0991248		High	High	High	High	0	1.722e-05	4.5	19.2	19.2	19.2	19.2	0	0	19.16	18.96	19.2	19.1067	0.128582	0.00672969
High	AQLGDLPWQVAIK		0.000273325	0	1	1	3	P05156	0	1438.81	0	2.48331e+06	1.89799e+06	2.34509e+06	2.24213e+06	305945	0.136453	2.48331e+06	2.40043e+06	2.30424e+06	2.39599e+06	89619.9	0.0374041		High	High	High	High	0	9.95e-06	3.55	24.08	24.08	24.07	24.0767	0.0057735	0.000239797	24.15	23.69	24.07	23.97	0.245764	0.010253
High	IWHHTFYNELR		0.000277532	0	1	9	3	P60709	0	1515.75	0			2755484						2.70748e+06					High	High	High	High	0	2.939e-05	3.77			15.79						15.79
High	AAISGENAGLVR		0.000281804	0	1	1	8	P19827	0	1157.63	0	5.32164e+07	4.19443e+07	5.03234e+07	4.84947e+07	5.85434e+06	0.120721	5.32164e+07	5.30479e+07	4.94467e+07	5.19036e+07	2.12946e+06	0.0410272		High	High	High	High	0	1.036e-05	3.67	22.8	26.65	26.8167	25.4222	2.27244	0.0893879	22.86	26.4167	26.8167	25.3644	2.17811	0.0858727
High	MREWFSETFQK		0.000281804	0	1	1	6	P02654	1	1488.69	0	49741440	31028833	33710420	38160231	1.01188e+07	0.265167	49741440	3.92428e+07	3.31231e+07	4.07025e+07	8.40477e+06	0.206493		High	High	High	High	0	1.035e-05	4.32	18.75	18.75	18.74	18.7467	0.0057735	0.000307975	18.7	18.515	18.74	18.6517	0.120035	0.0064356
High	SSNLIILEEHLK		0.000281804	0	1	1	7	P08603	0	1395.78	0	110677128	72399080	96730780	93268996	1.93724e+07	0.207705	110677128	9.15647e+07	9.50455e+07	9.90958e+07	1.01796e+07	0.102725		High	High	High	High	0	4.172e-05	4.06	18.8	18.8	18.79	18.7967	0.0057735	0.000307156	18.75	18.56	18.79	18.7	0.122882	0.00657123
High	QGHNSVFLIKGDKVWVYPPEKK		0.000284688	0	1	1	5	P02790	3	2569.39	0	3.83099e+06	2417767	7.8247e+06	4.69115e+06	2.80422e+06	0.597768	3.83099e+06	3.0578e+06	7.68838e+06	4.85906e+06	2.48058e+06	0.510506		High	High	High	High	0	1.047e-05	5.37	15.48	15.48	15.485	15.4817	0.00288675	0.000186463	15.39	15.345	15.485	15.4067	0.0714726	0.00463907
High	EGVYTVFAPTNEAFR		0.000287602	0	1	1	3	Q15582	0	1700.83	0	528315	485420	507034	506923	21447.7	0.0423095	528315	613921	498200	546812	60037.2	0.109795		High	High	High	High	0	5.632e-05	3.5	26.3	26.3	26.3	26.3	0	0	26.41	25.79	26.3	26.1667	0.330807	0.0126423
High	KALYLQYTDETFR		0.000290545	0	1	1	3	P00450	1	1647.84	0	5.09957e+06	3162671	3.61558e+06	3.95927e+06	1.01316e+06	0.255895	5.09957e+06	3.9999e+06	3.55259e+06	4.21735e+06	796085	0.188764		High	High	High	High	0	0.000144	4.05	19.82	19.82	19.82	19.82	0	0	19.81	19.58	19.82	19.7367	0.135769	0.00687904
High	SLAPYAQDTQEKLNHQLEGLTFQMK	1xOxidation [M24]	0.000292028	0	1	1	2	P06727	1	2906.44	0	3.44978e+06	3.35067e+06	4.40979e+06	3736747	584977	0.156547	3.44978e+06	4.23767e+06	4.33296e+06	4.0068e+06	484747	0.120981		Peak Found	High	High	High	0	5.8e-05	5.45	19.95	19.95	19.95	19.95	0	0	19.95	19.71	19.95	19.87	0.138564	0.00697353
High	LVTSKGDKELR		0.000293519	0	1	1	6	P02671	2	1245.72	0	86843540	84004916	132386984	101078480	2.71511e+07	0.268614	86843540	1.06243e+08	1.3008e+08	1.07722e+08	2.16564e+07	0.201039		High	High	High	High	0	4.452e-05	4.01	16.18	16.18	16.19	16.1833	0.0057735	0.000356756	16.14	16.08	16.19	16.1367	0.0550757	0.00341308
High	YKAEKSHDELPR		0.000293519	0	1	1	3	P04114	2	1472.75	0	896858	907360	1.59514e+06	1.13312e+06	400154	0.353144	896858	1.14756e+06	1.56735e+06	1.20392e+06	338778	0.281396		Peak Found	High	High	High	0	1.87e-05	4.42		15.3	15.29					15.15	15.29
High	DAHKSEVAHRFK		0.000295017	0	1	1	4	P02768	2	1424.74	0	766189	573942	837225	725785	136213	0.187676	766189	725877	822639	771568	48604.7	0.0629947		High	High	High	High	0	1.099e-05	4.66	14.31	14.32	14.31	14.3133	0.0057735	0.000403365	14.14	14.12	14.31	14.19	0.104403	0.00735751
High	KLTIFKTELR		0.000299558	0	1	1	3	P04114	2	1248.77	0	7749872	3.77432e+06	11924039	7.81608e+06	4.07526e+06	0.521395	7749872	4.77346e+06	1.17163e+07	8.07988e+06	3.48316e+06	0.431091		High	High	High	High	0	1.117e-05	4.24	15.55	15.55	15.55	15.55	2.17558e-15	1.39909e-16	15.46	15.42	15.55	15.4767	0.0665833	0.00430217
High	QIDDIDVRFQK		0.000299558	0	1	1	3	P04114	1	1376.72	0	10013579	6603320	6921213	7.84604e+06	1.88386e+06	0.240104	10013579	8.35136e+06	6.80063e+06	8.38852e+06	1.6068e+06	0.191547		High	High	High	High	0	0.0001524	3.94	20.52	20.53	20.53	20.5267	0.0057735	0.000281268	20.53	20.28	20.53	20.4467	0.144338	0.00705922
High	DSYVGDEAQSKR		0.000302624	0	1	6	3	P60709	1	1354.62	0	2.70992e+06	2.10794e+06	2.69746e+06	2.5051e+06	344015	0.137325	2.70992e+06	2.66595e+06	2.65046e+06	2.67544e+06	30842.3	0.0115279		High	High	High	High	0	1.134e-05	3.7	22.01	22.01	22.04	22.02	0.0173205	0.000786581	22.04	21.72	22.04	21.9333	0.184752	0.00842335
High	EQLKAVMDDFAAFVEK	1xOxidation [M7]	0.000307282	0	1	1	3	P02768	1	1856.91	0	1.88159e+06	1274115	2343462	1.83306e+06	536323	0.292584	1.88159e+06	1.6114e+06	2.30263e+06	1.93188e+06	348349	0.180316		High	High	High	High	0	1.157e-05	3.93	24.44	24.35	23.96	24.25	0.255147	0.0105215	24.51	23.942	23.96	24.1373	0.322864	0.0133761
High	DVVLTTTFVDDIK		0.00030885	0	1	1	3	P02748	0	1465.78	0	818740	607196	807349	744428	118983	0.159832	818740	767934	793283	793319	25403.3	0.0320216		Peak Found	High	High	High	0	1.811e-05	3.65		30.37	30.38					29.66	30.38
High	KQTALVELVK		0.000310427	0	1	1	9	P02768	1	1128.7	0	183628564	157348152	270212208	2.0373e+08	5.9056e+07	0.289874	183628564	1.99002e+08	2.65504e+08	2.16045e+08	4.35175e+07	0.201428		High	High	High	High	0	2.473e-05	4.52	17.59	17.59	17.6	17.5933	0.0057735	0.000328164	17.56	17.43	17.6	17.53	0.0888819	0.00507028
High	LQPLDFKENAEQSR		0.000313604	0	1	1	1	P01008	1	1674.84	0	2.39938e+06	1.82357e+06	2.00663e+06	2.07652e+06	294200	0.141679	2.39938e+06	2.30631e+06	1.97167e+06	2.22578e+06	224937	0.10106		Peak Found	Peak Found	High	High	0	1.189e-05	3.07			20.82						20.82
High	ATEHLSTLSEK		0.000316814	0	1	1	22	P02647	0	1215.62	0	1666532640	1278496672	1177097120	1374042144	2.58328e+08	0.188006	1666532640	1.61694e+09	1.15659e+09	1.48002e+09	2.81196e+08	0.189994		High	High	High	High	0	0.0001184	4.3	18.2	18.2	18.2143	18.2048	0.00824786	0.000453061	18.1537	17.99	18.2143	18.1193	0.116034	0.00640385
High	SGTSASLAISGLR		0.000318431	0	1	1	2	P01700	0	1219.66	0													No Quan Values	High	Not Found	High	High	0	1.213e-05	3.96
High	IHIGSSFEKYPLYVLK		0.000320056	0	1	1	2	Q96IY4	1	1894.05	0			6.5571e+06						6.44286e+06					High	Not Found	High	High	0	1.657e-05	4.59			16.93						16.93
High	IRYYTYLIMNK		0.000324982	0	1	1	5	P01024	1	1477.79	0	1.36852e+07	9.85438e+06	1.3533e+07	1.23575e+07	2.16912e+06	0.17553	1.36852e+07	1.24631e+07	1.32972e+07	1.31485e+07	624503	0.0474962		High	High	High	High	0	2.549e-05	4.25	18.46	18.46	18.45	18.4567	0.0057735	0.000312814	18.41	18.23	18.45	18.3633	0.117189	0.0063817
High	RQAVDTAVDGVFIR		0.000324982	0	1	1	3	P19827	1	1546.83	0	4615234	3323463	3.9018e+06	3.94683e+06	647062	0.163945	4615234	4.20326e+06	3.83382e+06	4.21744e+06	390900	0.0926866		High	High	High	High	0	1.245e-05	5.49	19.96	19.97	19.96	19.9633	0.0057735	0.000289205	19.96	19.73	19.96	19.8833	0.132791	0.00667849
High	YKEENDDFASFRVDR		0.000324982	0	1	1	4	P04196	2	1890.86	0	1.0692e+07	8.11501e+06	7.22156e+06	8.67618e+06	1.80198e+06	0.207693	1.0692e+07	1.02632e+07	7.09574e+06	9.35032e+06	1.96425e+06	0.210073		High	High	High	High	0	4.138e-05	4.32	19.13	19.13	19.14	19.1333	0.0057735	0.000301751	19.085	18.89	19.14	19.0383	0.131371	0.00690034
High	QEDVIATANLSR		0.000328308	0	1	2	1	Q9Y490	0	1316.68	0	397378						397378							High	Not Found	Not Found	High	0	1.254e-05	3.82	25.57						25.66
High	VSDPKFHPLHSK		0.000336773	0	1	1	5	P17936	1	1391.74	0	2.09712e+06	1.64138e+06	4.46864e+06	2.73571e+06	1.51796e+06	0.554867	2.09712e+06	2.07589e+06	4.39078e+06	2.8546e+06	1.33042e+06	0.466061		High	High	High	High	0	2.903e-05	4.85	14.92	14.92	14.89	14.91	0.0173205	0.00116167	14.79	14.75	14.89	14.81	0.072111	0.00486908
High	LDGKFSVVYAK		0.000338492	0	1	1	6	P02765	1	1226.68	0	21794889	1.4117e+07	17585606	1.78325e+07	3.84488e+06	0.215611	21794889	1.78541e+07	1.72792e+07	1.89761e+07	2.45803e+06	0.129533		High	High	High	High	0	2.862e-05	3.93	19.12	19.13	19.125	19.125	0.005	0.000261438	19.08	18.89	19.125	19.0317	0.124733	0.00655397
High	LLGEVDHYQLALGK		0.000338492	0	1	1	1	O75636	0	1555.85	0	1.0736e+06	1.04201e+06	787945	967849	156600	0.161802	1.0736e+06	1.31785e+06	774217	1.05522e+06	272282	0.258033		High	Peak Found	Peak Found	High	0	1.312e-05	3.72	20.7						20.71
High	TGKEKVTSGSTTTTRR		0.000338492	0	1	1	6	P02671	3	1709.91	0	1.81156e+06	2.12111e+06	3.75205e+06	2.56157e+06	1.04254e+06	0.406992	1.81156e+06	2.68261e+06	3.68668e+06	2.72695e+06	938348	0.344102		High	High	High	High	0	1.306e-05	5.64	15.37	15.365	15.37	15.3683	0.00288675	0.000187838	15.27	15.22	15.37	15.2867	0.0763763	0.00499627
High	TTPKDFYVDENTTVR		0.000341956	0	1	1	1	P29622	1	1785.87	0	2.79248e+06	2.40583e+06	2.3564e+06	2.51824e+06	238785	0.0948224	2.79248e+06	3.0427e+06	2.31535e+06	2.71684e+06	369528	0.136014		High	Peak Found	Peak Found	High	0	1.323e-05	3.92	21.07						21.1
High	AAAATGTIFTFR		0.000343702	0	1	2	3	P05154	0	1226.65	0	3.0705e+06	2.41574e+06	2904573	2.79694e+06	340391	0.121701	3.0705e+06	3.05524e+06	2.85397e+06	2.99324e+06	120850	0.0403743		High	High	High	High	0	1.332e-05	3.91	23.04	23.05	23.05	23.0467	0.0057735	0.000250514	23.1	22.71	23.05	22.9533	0.212211	0.00924531
High	IFTVNHKLLPVGR		0.000350773	0	1	1	3	P01024	1	1493.9	0													No Quan Values	High	High	High	High	0	1.368e-05	3.93
High	YICENQDSISSK	1xCarbamidomethyl [C3]	0.000352564	0	1	1	3	P02768	0	1443.64	0	4.47816e+06	4.04083e+06	4406595	4.30853e+06	234579	0.0544452	4.47816e+06	5.11053e+06	4.32982e+06	4.6395e+06	414607	0.0893646		High	High	High	High	0	1.381e-05	3.5	25.01	25.01	25.02	25.0133	0.0057735	0.000230817	25.08	24.57	25.02	24.89	0.278747	0.0111992
High	HAIILLTDGK		0.000354363	0	2	2	1	P06681; B4E1Z4	0	1080.64	0	2.2833e+06	1.46357e+06	1.94895e+06	1.89861e+06	412176	0.217094	2.2833e+06	1.85101e+06	1.915e+06	2.01644e+06	233315	0.115707	Shared	High	Peak Found	Peak Found	High	0	1.385e-05	4.05	18.01						17.97
High	STDYGIFQINSR		0.00035799	0	1	1	4	P61626	0	1400.68	0	4367833	3.70572e+06	5.16492e+06	4.41282e+06	730640	0.165572	4367833	4.6867e+06	5.07493e+06	4.70982e+06	354117	0.0751869		High	High	High	High	0	1.406e-05	3.78	24.94	24.94	24.94	24.94	0	0	25.01	24.5	24.94	24.8167	0.276466	0.0111403
High	DMPASEDLQDLQK	1xOxidation [M2]	0.000359817	0	1	1	1	P49908	0	1505.68	0	99064.5	161294					99064.5	203992						Peak Found	High	Not Found	High	0	1.413e-05	2.62	30.866	30.8025	30.924	30.8642	0.0607707	0.00196897	31.142	30.115	30.924	30.727	0.5411	0.0176099
High	HPDYSVVLLLR		0.000359817	0	1	1	3	P02768	0	1311.74	0	7.44988e+06	6.44375e+06	7489531	7.12772e+06	592667	0.0831496	7.44988e+06	8.14955e+06	7.35905e+06	7.65283e+06	432569	0.0565241		High	High	High	High	0	1.415e-05	3.7	19.18	19.18	19.18	19.18	0	0	19.14	18.94	19.18	19.0867	0.128582	0.00673675
High	YYCFQGNQFLR	1xCarbamidomethyl [C3]	0.000359817	0	1	1	2	P02790	0	1495.68	0	1.70951e+06		1.68278e+06				1.70951e+06		1.65346e+06					High	Not Found	High	High	0	3.76e-05	3.27	23.16		23.17				23.22		23.17
High	DMPASEDLQDLQK		0.0003635	0	1	1	14	P49908	0	1489.68	0	2.71605e+06	2.09986e+06	2.51102e+06	2.44231e+06	313789	0.12848	2.71605e+06	2.65574e+06	2.46728e+06	2.61302e+06	129774	0.0496643		High	High	High	High	0	2.128e-05	3.43		30.79						30.1
High	IYGNQDTSSQLK		0.000365355	0	1	1	3	P19823	0	1353.66	0	14744155	13366490	13528668	13879771	752958	0.0542486	14744155	1.69049e+07	1.3293e+07	1.49807e+07	1.81754e+06	0.121326		High	High	High	High	0	1.915e-05	3.71	24.23	24.24	24.23	24.2333	0.0057735	0.000238246	24.29	23.84	24.23	24.12	0.244336	0.01013
High	KGYTQQLAFR		0.00036722	0	1	1	8	P01024	1	1211.65	1	151171282	95036420	165863660	1.37357e+08	3.73798e+07	0.272136	151171282	1.20195e+08	1.62974e+08	1.4478e+08	2.20942e+07	0.152605		High	High	High	High	0	1.455e-05	4.04	17.5	17.635	17.48	17.5383	0.0843109	0.00480724	17.48	17.475	17.48	17.4783	0.00288675	0.000165162
High	QSGLYFIKPLK		0.000369094	0	1	1	6	P02679	0	1293.76	0	38930392	29804466	39207948	3.59809e+07	5.35078e+06	0.148712	38930392	3.76944e+07	3.85249e+07	3.83832e+07	630071	0.0164153		High	High	High	High	0	1.46e-05	3.68	18.13	18.13	18.15	18.1367	0.011547	0.000636666	18.08	17.92	18.15	18.05	0.117898	0.00653176
High	ELDESLQVAER		0.000370978	0	1	1	10	P10909	0	1288.64	0	73304008	66771096	79819112	73298072	6.52401e+06	0.0890066	73304008	8.44469e+07	7.84285e+07	7.87265e+07	5.57741e+06	0.0708454		High	High	High	High	0	1.466e-05	3.22	26.41	26.41	26.41	26.41	0	0	26.52	25.9	26.41	26.2767	0.330807	0.0125894
High	VKDISEVVTPR		0.000370978	0	1	2	6	B4E1Z4	1	1242.71	0	42819867	30437865	33928620	35728784	6.38427e+06	0.178687	42819867	3.84954e+07	3.33375e+07	3.82176e+07	4.74728e+06	0.124217		High	High	High	High	0	1.47e-05	4.34	19.24	19.24	19.24	19.24	0	0	19.2	19	19.24	19.1467	0.128582	0.00671563
High	AKLEEQAQQIR		0.000374775	0	1	1	6	P02649	1	1313.72	0	53584766	41716830	39165819	4.48225e+07	7.69482e+06	0.171673	53584766	5.27602e+07	3.84835e+07	4.82761e+07	8.49073e+06	0.175878		High	High	High	High	0	7.35e-05	4.54	18.6	18.6	18.59	18.5967	0.0057735	0.000310459	18.545	18.37	18.59	18.5017	0.116225	0.00628189
High	MQILEGLGLNLQK		0.000376688	0	1	1	2	P05154	0	1456.82	0	1.53828e+06	1.0362e+06	1.25331e+06	1.27593e+06	251803	0.197348	1.53828e+06	1.31051e+06	1.23148e+06	1.36009e+06	159298	0.117123		High	High	Peak Found	High	0	1.504e-05	3.42	24.16	24.14					24.22	23.74
High	ALYLQYTDETFR		0.000378611	0	1	1	6	P00450	0	1519.74	0	6600989	5.69107e+06	7.40127e+06	6564443	855686	0.130352	6600989	7.19762e+06	7.27232e+06	7.02364e+06	367931	0.0523846		High	High	High	High	0	2.081e-05	3.74	25.33	25.34	25.32	25.33	0.01	0.000394789	25.41	24.89	25.32	25.2067	0.277909	0.0110252
High	TDAPDLPEENQAR		0.000378611	0	1	1	3	P01031	0	1455.67	0	1.08086e+06	1.45677e+06	1.64543e+06	1.39435e+06	287416	0.206129	1.08086e+06	1.84241e+06	1.61676e+06	1.51334e+06	391169	0.25848		High	High	High	High	0	2.818e-05	3.44		27.16	27.18					26.6	27.18
High	HGGLYHENMR		0.0003864	0	1	1	6	P08603	0	1213.55	0	29937708	21947784	5.38583e+07	3.52479e+07	1.66048e+07	0.471085	29937708	2.77578e+07	5.29199e+07	3.68718e+07	1.39407e+07	0.378086		High	High	High	High	0	5.438e-05	3.83	15.2	15.2	15.19	15.1967	0.0057735	0.000379919	15.09	15.05	15.19	15.11	0.072111	0.0047724
High	AVMDDFAAFVEK		0.00039435	0	1	1	61	P02768	0	1342.63	0	6.8956e+07	7.29896e+07	8.95123e+07	7.71526e+07	1.08921e+07	0.141176	6.8956e+07	9.23115e+07	8.79528e+07	8.30734e+07	1.24188e+07	0.149492		High	High	High	High	0	0.0001649	2.99	25.82	26.6771	25.79	26.0957	0.503755	0.0193041	25.91	26.1471	25.79	25.949	0.181745	0.00700392
High	RRVEPYGENFNK		0.000406582	0	1	1	6	P06727	2	1508.76	0	1.14171e+07	1.40917e+07	2.24145e+07	1.59744e+07	5.73534e+06	0.359033	1.14171e+07	1.78221e+07	2.2024e+07	1.70877e+07	5.34145e+06	0.31259		High	High	High	High	0	1.658e-05	4.4	16.06	16.06	16.07	16.0633	0.0057735	0.000359421	16.01	15.955	16.07	16.0117	0.0575181	0.00359226
High	TQSSDGKAQMQSPA		0.000419193	0	1	1	3	P03952	1	1435.65	0	1.63997e+06	1.61204e+06	1.56254e+06	1.60485e+06	39211	0.0244329	1.63997e+06	2.03878e+06	1.53532e+06	1.73802e+06	265671	0.152858		High	High	High	High	0	0.0001347	5	24.22	24.22	24.22	24.22	0	0	24.29	23.82	24.22	24.11	0.253574	0.0105174
High	VQFELHYQEVK		0.000423483	0	1	1	4	P19823	0	1419.73	0	45716912	28578540	36823000	37039484	8.57124e+06	0.231408	45716912	3.61439e+07	3.61815e+07	3.93474e+07	5.51617e+06	0.140191		High	High	High	High	0	1.746e-05	3.83	18.8	18.8	18.8	18.8	0	0	18.75	18.56	18.8	18.7033	0.126623	0.00677007
High	DSPVLIDFFEDTERYRK		0.000425645	0	1	1	1	P04196	2	2130.05	0	2151422	1.34071e+06	1.69828e+06	1.73014e+06	406296	0.234834	2151422	1.69562e+06	1.6687e+06	1.83858e+06	271264	0.14754		Peak Found	Peak Found	High	High	0	1.756e-05	3.54			21.07						21.07
High	DTMVEDLVVLVR		0.000427817	0	1	1	6	P07358	0	1388.75	0	321880	172790	313598	269423	83788.7	0.310993	321880	218532	308135	282849	56122.6	0.198419		High	High	Peak Found	High	0	1.765e-05	3.42	33.87	34.23					34.59	34.17
High	NSLYLQMNSLR		0.000427817	0	1	11	2	A0A0B4J2B5	0	1338.68	0	3149172	2.38188e+06	3.27737e+06	2.93614e+06	484264	0.164932	3149172	3.01242e+06	3.22027e+06	3.12729e+06	105640	0.0337802		High	Peak Found	High	High	0	1.759e-05	3.72	22.75		22.74				22.81		22.74
High	QTHQPPAPNSLIR		0.000430001	0	1	1	5	P02747	0	1458.78	0	2.25457e+07	21275316	2.42725e+07	2.26979e+07	1.50438e+06	0.0662787	2.25457e+07	2.69074e+07	2.38496e+07	2.44342e+07	2.23882e+06	0.0916262		High	High	High	High	0	1.776e-05	4.92	18.47	18.46	18.315	18.415	0.0867468	0.00471066	18.42	18.24	18.315	18.325	0.0904157	0.00493401
High	VAGLLEDTFPGLLGLR		0.000430001	0	1	1	2	P35858	0	1670.95	0	364719	473203	407986	415303	54610.7	0.131496	364719	598470	400878	454689	125824	0.276725		Peak Found	High	High	High	0	1.779e-05	3.37		28.11	27.93					27.48	27.93
High	AFIQLWAFDAVK		0.000434402	0	1	1	4	P02760	0	1408.76	0	13434657	10111490	13306740	1.22843e+07	1.88279e+06	0.153268	13434657	1.27882e+07	1.30749e+07	1.30993e+07	323904	0.0247269		High	High	High	High	0	2.74e-05	4.02	23.82	23.8	23.79	23.8033	0.0152753	0.000641727	23.88	23.43	23.79	23.7	0.238118	0.0100472
High	SYTSHTNEIHKGK		0.000438848	0	1	1	4	P10643	1	1501.74	0	1.80471e+06	1.1138e+06	3.11893e+06	2.01248e+06	1.01859e+06	0.506135	1.80471e+06	1.40864e+06	3.06459e+06	2.09265e+06	864709	0.413213		High	High	High	High	0	0.0002494	4.23	14.88	14.89	14.86	14.8767	0.0152753	0.00102679	14.75	14.72	14.86	14.7767	0.0737111	0.00498835
High	GSFEFPVGDAVSK		0.000441087	0	2	2	6	P0C0L4; P0C0L5	0	1339.65	0	42609888	34286676	46411228	4.11026e+07	6.20122e+06	0.150872	42609888	4.33631e+07	4.56026e+07	4.38585e+07	1.55667e+06	0.035493	Shared	High	High	High	High	0	1.831e-05	3.41	24.88	24.88	24.88	24.88	0	0	24.95	24.44	24.88	24.7567	0.276466	0.0111673
High	ANTVQEATFQMELPK	1xOxidation [M11]	0.000443339	0	1	1	1	Q14624	0	1722.84	0		547420	447632					692334	439833					Not Found	High	Peak Found	High	0	1.849e-05	2.9		25.45						24.99
High	KDQYKVGEVLK		0.000445602	0	1	1	3	P08603	2	1306.74	0	3.32607e+06	3.62802e+06	5.36161e+06	4.10524e+06	1.09848e+06	0.26758	3.32607e+06	4.58844e+06	5.2682e+06	4.39424e+06	985520	0.224276		High	High	High	High	0	2.698e-05	4.98	16.48	16.48	16.48	16.48	0	0	16.45	16.38	16.48	16.4367	0.051316	0.00312205
High	AASGTQNNVLRGEPFIR		0.000450162	0	1	1	3	P10643	1	1829.96	0	4300973	3.17179e+06	3.73839e+06	3.73705e+06	564593	0.15108	4300973	4.01143e+06	3.67326e+06	3.99522e+06	314170	0.0786364		High	High	High	High	0	1.887e-05	4.19	19.83	19.83	19.83	19.83	0	0	19.82	19.6	19.83	19.75	0.13	0.00658228
High	FFHKNEIWYR		0.00045246	0	1	1	3	P00748	1	1439.72	0	11724660	7.84048e+06	18232584	1.25992e+07	5.25096e+06	0.416768	11724660	9.91603e+06	1.79149e+07	1.31852e+07	4.1947e+06	0.318137		High	High	High	High	0	0.0001424	4.09	15.64	15.63	15.64	15.6367	0.0057735	0.000369228	15.55	15.51	15.64	15.5667	0.0665833	0.0042773
High	SKSKDHEELSLVASEAVR		0.000454769	0	1	1	2	Q96IY4	2	1985.03	0	2696652	2.02652e+06	3.40955e+06	2.71091e+06	691626	0.255127	2696652	2.56298e+06	3.35015e+06	2.86993e+06	421219	0.14677		High	Peak Found	High	High	0	1.904e-05	5.04	16.68		16.68				16.66		16.68
High	FVFGTTPEDILR		0.000459423	0	1	1	6	P07996	0	1394.73	0	4.8278e+06	3.68855e+06	4.91677e+06	4.47771e+06	684873	0.152952	4.8278e+06	4.665e+06	4.83111e+06	4.77463e+06	94964	0.0198893		High	High	High	High	0	1.932e-05	3.19	24.94	24.92	24.9	24.92	0.02	0.000802568	25.01	24.48	24.9	24.7967	0.279702	0.0112798
High	SSLSVPYVIVPLK		0.000466494	0	1	1	6	P01024	0	1401.84	0	26553842	21866378	28658396	25692872	3.4769e+06	0.135325	26553842	2.76549e+07	2.81591e+07	2.74559e+07	820912	0.0298992		High	High	High	High	0	1.966e-05	3.2	24.07	24.06	24.04	24.0567	0.0152753	0.00063497	24.13	23.66	24.04	23.9433	0.249466	0.010419
High	VTSIQHWVQK		0.000468875	0	1	1	3	P00739	0	1225.67	0	9717399	7951902	11780796	9816699	1.91638e+06	0.195216	9717399	1.00569e+07	1.15755e+07	1.045e+07	989457	0.0946852		High	High	High	High	0	1.98e-05	4.15	17.71	17.7	17.75	17.72	0.0264575	0.00149309	17.67	17.53	17.75	17.65	0.111355	0.00630908
High	AAVYHHFISDGVR		0.000478521	0	1	1	4	P01024	0	1471.74	0	16367354	12453624	23416756	17412578	5.5558e+06	0.319068	16367354	1.57504e+07	2.30088e+07	1.83755e+07	4.02438e+06	0.219008		High	High	High	High	0	2.04e-05	4.82	16.26	16.27	16.27	16.2667	0.0057735	0.000354928	16.22	16.16	16.27	16.2167	0.0550757	0.00339624
High	WQEEMELYRQKVEPLRAELQEGAR		0.000480963	0	1	1	6	P02647	3	2988.5	0	11269150	7242893	7.5334e+06	8.68181e+06	2.2454e+06	0.258633	11269150	9.16025e+06	7.40215e+06	9.27718e+06	1.93615e+06	0.2087		High	High	High	High	0	3.359e-05	5.21	18.375	18.375	18.37	18.3733	0.00288675	0.000157116	18.32	18.155	18.37	18.2817	0.112509	0.00615421
High	VAEYMDWILEK		0.000488365	0	1	1	15	P03952	0	1396.68	0	1764699	1.90328e+06	1.5351e+06	1.73436e+06	185958	0.10722	1764699	2.40712e+06	1.50835e+06	1.89339e+06	462999	0.244534		High	High	High	High	0	2.084e-05	3.43	28.06	28.06	27.57	27.8967	0.282902	0.0101411	28.23	27.43	27.57	27.7433	0.427239	0.0153997
High	IDQNVEELKGR		0.000495881	0	1	1	9	P06727	1	1300.69	0	140444766	112905331	121175692	1.24842e+08	1.4131e+07	0.113191	140444766	1.42794e+08	1.19065e+08	1.34101e+08	1.30749e+07	0.0975002		High	High	High	High	0	3.095e-05	4.01	20.16	20.1567	20.17	20.1622	0.00693889	0.000344153	20.16	19.9167	20.17	20.0822	0.143462	0.00714375
High	SSALDMENFRTEVNVLPGAK	1xOxidation [M6]	0.000500956	0	1	1	3	P19823	1	2194.08	0	2.93889e+06	2.14795e+06	3220158	2.769e+06	555925	0.200767	2.93889e+06	2.71656e+06	3.16406e+06	2.93983e+06	223748	0.0761089		High	High	High	High	0	2.159e-05	4.31	22.3467	22.33	22.35	22.3422	0.0107152	0.000479593	22.3967	22.03	22.35	22.2589	0.199592	0.00896685
High	NSEEFAAAMSR		0.000511262	0	1	1	6	P04114	0	1212.53	0	19128558	17748896	19894236	1.89239e+07	1.08721e+06	0.0574519	19128558	2.24474e+07	1.95476e+07	2.03745e+07	1.80736e+06	0.0887067		High	High	High	High	0	7.834e-05	3.64	23.77	23.77	23.77	23.77	0	0	23.84	23.39	23.77	23.6667	0.242143	0.0102314
High	SLDLDSIIAEVK		0.00052178	0	1	1	4	P04264	0	1302.72	0	181866	171359	323058	225428	84713.4	0.37579	181866	216721	317429	238672	70397.1	0.294953		High	High	High	High	0	2.271e-05	2.77	29.28	29.23	28.74	29.0833	0.298385	0.0102596	29.48	28.53	28.74	28.9167	0.499032	0.0172576
High	SKEQLTPLIKK		0.00052712	0	1	1	32	P02652	2	1284.79	0	5.95767e+08	3.47655e+08	1.02669e+09	6.56704e+08	3.43594e+08	0.52321	5.95767e+08	4.39687e+08	1.0088e+09	6.81418e+08	2.94066e+08	0.43155		High	High	High	High	0	0.0005412	4.42	15.73	15.7533	15.7208	15.7347	0.0167567	0.00106495	15.6555	15.6322	15.7208	15.6695	0.0459457	0.00293217
High	ENADSLQASLRPHADELKAK		0.00052981	0	1	1	5	P06727	1	2193.13	0	13574764	9.72397e+06	1.20325e+07	1.17771e+07	1.93806e+06	0.164562	13574764	1.22981e+07	1.18228e+07	1.25652e+07	905999	0.0721036		High	High	High	High	0	2.32e-05	4.1	17.58	17.57	17.605	17.585	0.0180278	0.00102518	17.55	17.42	17.605	17.525	0.095	0.00542083
High	TQVNTQAEQLR		0.000535232	0	1	1	5	P06727	0	1287.67	0	19358744	16091646	17161914	1.75374e+07	1.66561e+06	0.0949743	19358744	2.03515e+07	1.68629e+07	1.88577e+07	1.79743e+06	0.0953156		High	High	High	High	0	4.316e-05	3.65	23.15	23.16	23.16	23.1567	0.0057735	0.000249324	23.21	22.81	23.16	23.06	0.217945	0.00945121
High	SQWGKEFLIEK		0.000543469	0	2	2	6	P06681; B4E1Z4	1	1364.72	0	7.38175e+06	5.39955e+06	6.44774e+06	6.40968e+06	991649	0.154711	7.38175e+06	6.82893e+06	6.3354e+06	6.84869e+06	523453	0.0764311	Shared	High	High	High	High	0	2.444e-05	4.31	18.405	18.41	18.41	18.4083	0.00288675	0.000156818	18.355	18.19	18.41	18.3183	0.114492	0.00625011
High	VGSALFLSHNLK		0.000543469	0	1	1	1	P29622	0	1285.73	0	3.59524e+06	2452090	3.53283e+06	3.19339e+06	642740	0.201272	3.59524e+06	3.10121e+06	3.47128e+06	3.38924e+06	257029	0.0758366		Peak Found	High	Peak Found	High	0	2.391e-05	3.84		17.96						17.77
High	IRPHTFTGLSGLRR		0.000551833	0	1	1	2	P35858	1	1610.92	0	1.2239e+06	765667	1.73231e+06	1.24063e+06	483540	0.389754	1.2239e+06	968356	1.70213e+06	1.29813e+06	372477	0.286933		Peak Found	High	High	High	0	3.055e-05	4.45			14.64						14.64
High	STVELFKFQEEEK		0.000554649	0	1	1	2	P27169	1	1613.81	0	4765687	2.82578e+06	3729825	3.77376e+06	970700	0.257223	4765687	3.57382e+06	3.66484e+06	4.00145e+06	663410	0.165792		High	Peak Found	High	High	0	2.463e-05	4.09	19.88		19.87				19.87		19.87
High	HSIFTPETNPR		0.00055748	0	1	1	6	P00747	0	1298.65	0	85610108	63578490	74055204	7.44146e+07	1.10202e+07	0.148092	85610108	8.04091e+07	7.2765e+07	7.95947e+07	6.46117e+06	0.0811758		High	High	High	High	0.0001886	0.002118	3.51	18.04	18.04	18.075	18.0517	0.0202073	0.00111941	17.995	17.84	18.075	17.97	0.119478	0.00664875
High	LQSLFDSPDFSK		0.00055748	0	1	1	7	P36955	0	1383.68	0	1.42896e+07	1.03328e+07	1.46204e+07	1.30809e+07	2.38568e+06	0.182378	1.42896e+07	1.30681e+07	1.43656e+07	1.39078e+07	728162	0.0523564		High	High	High	High	0	2.471e-05	3.41	25.55	25.54	26.1667	25.7522	0.358954	0.0139388	25.63	25.08	26.1667	25.6256	0.543347	0.0212033
High	EFGNTLEDKAR		0.000563185	0	1	1	1	P02654	1	1279.63	0	2.02503e+06	1.73268e+06	1.66785e+06	1.80852e+06	190284	0.105215	2.02503e+06	2.19136e+06	1.63879e+06	1.95173e+06	283487	0.145249		High	Peak Found	Peak Found	High	0	2.513e-05	3.45	19.77						19.76
High	EIMENYNIALR		0.000574771	0	1	2	9	P08603	0	1365.68	0	88448216	65775848	87356344	8.05268e+07	1.27864e+07	0.158784	88448216	8.31882e+07	8.58344e+07	8.58236e+07	2.63004e+06	0.0306448		High	High	High	High	0	4.867e-05	3.39	24.45	24.46	24.46	24.4567	0.0057735	0.000236071	24.52	24.04	24.46	24.34	0.261534	0.010745
High	LKDKKMDAHPPR	1xOxidation [M6]	0.000574771	0	1	1	5	P06396	3	1451.78	0	530157	317740	528285	458727	122102	0.266176	530157	401852	519081	483697	71095.3	0.146983		High	High	High	High	0	5.74e-05	3.54	14.2	14.19	14.21	14.2	0.01	0.000704225	14.015	14	14.21	14.075	0.117154	0.00832353
High	CFKEHSSLAFWK	1xCarbamidomethyl [C1]	0.000589589	0	1	1	1	P02749	1	1539.74	0	1.19912e+06	508906	1.08489e+06	930970	369953	0.397385	1.19912e+06	643625	1.06599e+06	969576	290024	0.299124		High	Peak Found	Peak Found	High	0	2.657e-05	3.26	15.94						15.88
High	VKSPELQAEAK		0.000589589	0	1	1	17	P02652	1	1199.66	0	1328722720	1047240672	1.0021e+09	1.12602e+09	1.76989e+08	0.157181	1328722720	1.32447e+09	9.84643e+08	1.21261e+09	1.97438e+08	0.16282		High	High	High	High	0	0.0001104	4.45	18.16	18.164	18.1333	18.1524	0.0166711	0.000918395	18.11	17.96	18.1333	18.0678	0.0940646	0.00520621
High	TNQVNSGGVLLR		0.000592598	0	1	1	5	P02747	0	1257.69	0	18466238	15951644	17955612	1.74578e+07	1.32915e+06	0.0761348	18466238	2.01744e+07	1.76428e+07	1.87611e+07	1.29131e+06	0.0688292		High	High	High	High	0	2.679e-05	3.67	23	23	23	23	0	0	23.06	22.67	23	22.91	0.21	0.0091663
High	SHKWDRELISER		0.000595622	0	1	1	10	P02790	2	1555.8	0	81688716	51644960	154929043	96087573	5.31262e+07	0.552894	81688716	6.53165e+07	1.5223e+08	9.9745e+07	4.61844e+07	0.463025		High	High	High	High	0	5.356e-05	3.98	15.19	15.2	15.18	15.19	0.01	0.000658328	15.08	15.0433	15.18	15.1011	0.0707369	0.00468422
High	AVMDDFAAFVEK	1xOxidation [M3]	0.000598662	0	1	1	12	P02768	0	1358.63	0	8.78086e+06	1.0678e+07	12419014	1.06259e+07	1.81964e+06	0.171245	8.78086e+06	1.35046e+07	1.22026e+07	1.1496e+07	2.43988e+06	0.212236		High	High	High	High	0	2.714e-05	3.59	27.4222	27.3433	27.0505	27.272	0.195835	0.00718082	27.5722	26.7689	27.0505	27.1305	0.407577	0.0150228
High	GTDYHKQPWQAK		0.000598662	0	1	2	2	B4E1Z4	1	1458.71	0	27904124	34314316	44028332	3.54156e+07	8.11832e+06	0.22923	27904124	4.33981e+07	4.32613e+07	3.81878e+07	8.9062e+06	0.233221		Peak Found	High	High	High	0	2.718e-05	4.28		16.36	16.37					16.26	16.37
High	YKKGGVASGFK		0.000598662	0	1	1	3	P06396	2	1141.64	0	1.81165e+06		3586363				1.81165e+06		3.52388e+06					High	High	High	High	0	2.706e-05	4.74	14.95						14.82
High	EDVYVVGTVLR		0.000601717	0	1	1	6	P04003	0	1249.68	0	2.9811e+06	2.41226e+06	3.59485e+06	2.99607e+06	591436	0.197404	2.9811e+06	3.05084e+06	3.53222e+06	3.18806e+06	300088	0.0941288		High	High	High	High	0	2.985e-05	3.29	25.7	25.7	25.71	25.7033	0.0057735	0.000224621	25.78	25.23	25.71	25.5733	0.299388	0.011707
High	GFQQLLQELNQPR		0.000604788	0	1	1	1	P05154	0	1570.83	0	998890	782523	1.06639e+06	949266	148295	0.156221	998890	989674	1.04781e+06	1.01212e+06	31244.8	0.0308705		High	Peak Found	Peak Found	High	0	2.741e-05	3.79	24.29						24.36
High	EVVADSVWVDVK		0.000610977	0	1	1	6	P01024	0	1345.7	0	5984394	5476655	6.97922e+06	6.14676e+06	764326	0.124346	5984394	6.92645e+06	6.85762e+06	6.58949e+06	525155	0.0796959		High	High	High	High	0	4.546e-05	3.52	26.2	26.2	26.17	26.19	0.0173205	0.000661341	26.3	25.7	26.17	26.0567	0.315647	0.0121139
High	GHRPLDKKR		0.000610977	0	1	1	3	P02675	2	1106.65	0	1.26567e+06	895383	1329974	1.16368e+06	234563	0.201571	1.26567e+06	1.13241e+06	1.3068e+06	1.23496e+06	91162.1	0.0738177		High	Peak Found	High	High	0	2.775e-05	4.04	12.86		12.86				12.6		12.86
High	EMSGSPASGIPVK		0.00062038	0	2	2	6	P0C0L4; P0C0L5	0	1259.63	0	10583505	10019695	11373510	1.06589e+07	680050	0.0638011	10583505	1.26721e+07	1.11754e+07	1.1477e+07	1.07649e+06	0.0937953	Shared	High	High	High	High	0	2.836e-05	3.3	23.87	23.87	23.87	23.87	0	0	23.94	23.49	23.87	23.7667	0.242143	0.0101884
High	EQHLFLPFSYK		0.00062038	0	1	1	6	P04114	0	1408.73	0	2.09495e+07	16447014	1.95614e+07	1.8986e+07	2.30573e+06	0.121444	2.09495e+07	2.08009e+07	1.92206e+07	2.03237e+07	958132	0.0471436		High	High	High	High	0	2.828e-05	3.71	19.0567	19.05	19.05	19.0522	0.003849	0.000202024	19.01	18.81	19.05	18.9567	0.128582	0.00678294
High	RLDGSVDFKK		0.00062038	0	1	1	6	P02679	2	1164.64	0	104282862	98769275	153914090	1.18989e+08	3.03716e+07	0.255248	104282862	1.24916e+08	1.51233e+08	1.2681e+08	2.35321e+07	0.185569		High	High	High	High	0	2.839e-05	4.29	16.43	16.415	16.44	16.4283	0.0125831	0.000765936	16.39	16.315	16.44	16.3817	0.0629153	0.00384059
High	GALQNIIPASTGAAK		0.000626728	0	1	1	1	P04406	0	1411.79	0	1040403	1.00671e+06	947226	998113	47179.5	0.0472687	1040403	1.27321e+06	930723	1.08144e+06	174892	0.161721		High	Peak Found	Peak Found	High	0	2.876e-05	2.84	24.02						24.09
High	MDKVGKYPKELR		0.000626728	0	1	1	5	P01024	3	1463.8	0	971970	567513	1975813	1.17177e+06	725097	0.618808	971970	717746	1.94139e+06	1.21037e+06	645718	0.533489		High	High	High	High	0	2.882e-05	3.81	15.16	15.16	15.15	15.1567	0.0057735	0.000380922	15.05	15.01	15.15	15.07	0.072111	0.00478507
High	ADGSYAAWLSR		0.000633142	0	2	2	5	P0C0L4; P0C0L5	0	1196.57	0	3.60456e+06	3.17912e+06	3.83664e+06	3.54011e+06	333466	0.0941965	3.60456e+06	4.0207e+06	3.7698e+06	3.79835e+06	209536	0.0551648	Shared	High	High	High	High	0	3.128e-05	4.03	24.52	24.52	24.53	24.5233	0.0057735	0.000235429	24.59	24.1	24.53	24.4067	0.26727	0.0109507
High	VSNKGLPSSIEK		0.000636373	0	1	1	3	P01861	1	1258.7	0	4.03085e+06	3.78067e+06	3981422	3.93098e+06	132501	0.0337068	4.03085e+06	4.78149e+06	3.91206e+06	4.24147e+06	471433	0.111149		High	High	High	High	0	3.61e-05	4.48	18.03	18.03	18.06	18.04	0.0173205	0.000960117	17.98	17.83	18.06	17.9567	0.116762	0.00650242
High	AETGDKVYVHLK		0.000642885	0	1	1	6	P00450	1	1359.73	0	21888487	2.03068e+07	30193541	2.41296e+07	5.31073e+06	0.220092	21888487	2.56825e+07	2.96675e+07	2.57462e+07	3.8899e+06	0.151086		High	High	High	High	0	2.961e-05	3.91	16.635	16.64	16.635	16.6367	0.00288675	0.000173517	16.61	16.54	16.635	16.595	0.0492443	0.00296742
High	EAPKVVEEQESR		0.00065611	0	2	2	6	P0C0L4; P0C0L5	1	1400.7	0	1.74978e+07	1.33847e+07	1.41392e+07	1.50073e+07	2.18961e+06	0.145903	1.74978e+07	1.6928e+07	1.38929e+07	1.61062e+07	1.93784e+06	0.120317	Shared	High	High	High	High	0	0.0001954	3.77	20.355	20.36	20.37	20.3617	0.00763763	0.000375098	20.36	20.12	20.37	20.2833	0.141539	0.0069781
High	HQQTVTIPPK		0.000659459	0	1	1	6	P01024	0	1148.64	0	6.82833e+06	3.57424e+06	11099623	7.1674e+06	3.77413e+06	0.526569	6.82833e+06	4.52043e+06	1.09062e+07	7.41833e+06	3.23353e+06	0.435884		High	High	High	High	0	3.062e-05	3.47	17.41	17.41	17.35	17.39	0.034641	0.00199201	17.39	17.26	17.35	17.3333	0.0665833	0.00384134
High	DFALQNPSAVPR		0.000662824	0	1	1	6	P35858	0	1314.68	0	3.08352e+06	2.85085e+06	2950076	2.96148e+06	116756	0.0394247	3.08352e+06	3.60553e+06	2.89868e+06	3.19591e+06	366584	0.114704		High	High	High	High	0	3.806e-05	3.8	27.65	27.66	27.72	27.6767	0.0378594	0.00136792	27.8	27.07	27.72	27.53	0.400375	0.0145432
High	SQLQKVPPEWK		0.000669607	0	1	1	9	P02671	1	1339.74	0	353319220	338560856	371502888	354460988	1.65007e+07	0.0465514	353319220	4.28185e+08	3.6503e+08	3.82178e+08	4.02712e+07	0.105373		High	High	High	High	0	4.638e-05	4.34	18.08	18.08	18.11	18.09	0.0173205	0.000957463	18.03	17.88	18.11	18.0067	0.116762	0.00648437
High	DAVEKPQEFTIVAFVK		0.000686869	0	1	1	1	P04114	0	1820.98	0	1.71789e+06	1.19923e+06	1.78786e+06	1.56833e+06	321555	0.205031	1.71789e+06	1.51669e+06	1.75671e+06	1.66376e+06	128838	0.0774375		High	Peak Found	Peak Found	High	0	3.239e-05	2.31	23.22						23.29
High	QELSEAEQATR		0.000686869	0	1	1	4	P01024	0	1261.6	0	3.25591e+06	2.58615e+06	3.07316e+06	2.97174e+06	346208	0.1165	3.25591e+06	3.27076e+06	3.01962e+06	3.18209e+06	140906	0.044281		High	High	High	High	0	3.233e-05	3.62	24.54	29.74	24.55	26.2767	2.99934	0.114145	24.61	29.605	24.55	26.255	2.90134	0.110506
High	AGTLDLSLTVQGK		0.000693897	0	1	1	2	P07996	0	1302.73	0	949014	756302	1.08291e+06	929409	164184	0.176654	949014	956512	1.06404e+06	989856	64356.4	0.0650159		Peak Found	High	High	High	0	3.282e-05	3.83		25.02	25.01					24.58	25.01
High	ANLQSVPHASASRPR		0.000693897	0	1	1	6	O14791	0	1590.85	0	12783153	7967621	16260898	12337224	4.16458e+06	0.337562	12783153	1.00768e+07	1.59776e+07	1.29459e+07	2.95375e+06	0.228162		High	High	High	High	0	8.795e-05	4.68	16.48	16.48	16.48	16.48	0	0	16.45	16.38	16.48	16.4367	0.051316	0.00312205
High	IQLVEEELDRAQER		0.000697439	0	1	4	3	P06753	1	1727.89	0	3.10048e+06	2327728	2.87001e+06	2.76607e+06	396721	0.143424	3.10048e+06	2.94393e+06	2.82001e+06	2.9548e+06	140549	0.0475662		High	High	High	High	0	4.536e-05	3.41	21.32	21.32	21.33	21.3233	0.0057735	0.00027076	21.35	21.05	21.33	21.2433	0.16773	0.00789565
High	QGLLPVLESFK		0.000700998	0	1	1	18	P02647	0	1230.71	0	452454018	351115804	414610135	4.0606e+08	5.12073e+07	0.126108	452454018	4.44064e+08	4.07387e+08	4.34635e+08	2.39676e+07	0.0551443		High	High	High	High	0	3.317e-05	3.82	30.76	30.8433	31.2033	30.9356	0.235616	0.00761634	31.4	30.7567	31.2033	31.12	0.329663	0.0105933
High	AGGPGLERAEAGVPAEFSIWTR		0.000704576	0	1	1	1	P21333	1	2271.15	0	1756252	1.3351e+06	1604141	1.56516e+06	213265	0.136257	1756252	1.68853e+06	1.57619e+06	1.67366e+06	90945.9	0.0543396		Peak Found	Peak Found	High	High	0	3.335e-05	3.99			22.07						22.07
High	ESYSGVTLDPR		0.000711785	0	1	1	6	P01031	0	1223.59	0	15498375	12871601	16449514	14939830	1.8532e+06	0.124044	15498375	1.6279e+07	1.61629e+07	1.59801e+07	421202	0.0263579		High	High	High	High	0	6.1e-05	2.89	24.66	24.66	24.67	24.6633	0.0057735	0.000234093	24.73	24.24	24.67	24.5467	0.26727	0.0108882
High	EHVAHLLFLR		0.000715418	0	1	1	3	P19652	0	1234.71	0													No Quan Values	High	High	High	High	0	4.7e-05	3.84
High	IFTKVQTAHFK		0.000719069	0	1	1	6	P07357	1	1319.75	0	4.02796e+06	2.28349e+06	5.94059e+06	4.08401e+06	1.8292e+06	0.447892	4.02796e+06	2.88798e+06	5.83709e+06	4.25101e+06	1.48716e+06	0.349836		High	High	High	High	0	3.434e-05	3.58	15.59	15.59	15.59	15.59	2.17558e-15	1.3955e-16	15.5	15.46	15.59	15.5167	0.0665833	0.00429108
High	LSLTDPLVAER		0.000722739	0	1	1	3	P13224	0	1213.68	0	1248095	1.04857e+06	1.17255e+06	1.15641e+06	100735	0.0871107	1248095	1.32615e+06	1.15212e+06	1.24212e+06	87170	0.0701782		High	High	High	High	0	3.454e-05	3.27	24.7	24.69	24.69	24.6933	0.0057735	0.000233808	24.77	24.27	24.69	24.5767	0.268576	0.0109281
High	RLPLEYSYGEYR		0.00073386	0	1	1	3	P07358	1	1545.77	0	1.97087e+06	1.64427e+06	1.73494e+06	1.78336e+06	168596	0.0945381	1.97087e+06	2.07955e+06	1.70472e+06	1.91838e+06	192849	0.100527		High	High	High	High	0	3.513e-05	4.1	19.03	19.04	19.04	19.0367	0.0057735	0.000303283	18.98	18.8	19.04	18.94	0.1249	0.00659451
High	ASEFLGYWEPR		0.000737606	0	1	1	3	P12259	0	1354.64	0	2.34812e+06	2.05353e+06	2567634	2.3231e+06	257962	0.111042	2.34812e+06	2.59715e+06	2.5229e+06	2.48939e+06	127853	0.051359		High	High	High	High	0	0.0001204	3.92	23.88	23.87	23.86	23.87	0.01	0.000418936	23.95	23.49	23.86	23.7667	0.24379	0.0102576
High	LGNQEPGGQTALK		0.000737606	0	1	1	1	P08697	0	1312.69	0	997059	1.05008e+06	949156	998765	50483.9	0.0505463	997059	1.32806e+06	932620	1.08591e+06	212166	0.195381		High	Peak Found	Peak Found	High	0	3.549e-05	3.84	23.47						23.54
High	DKHADPDFTR		0.00074137	0	1	1	3	P19823	1	1201.56	0	5632360	3.93934e+06	3.74576e+06	4.43915e+06	1.03787e+06	0.2338	5632360	4.98217e+06	3.6805e+06	4.76501e+06	993887	0.20858		High	High	High	High	0	0.0001541	4.16	18.36	18.37	18.37	18.3667	0.0057735	0.000314347	18.31	18.15	18.37	18.2767	0.113725	0.0062224
High	IPKPEASFSPR		0.000748956	0	1	1	6	Q14624	0	1228.67	0	3.14137e+07	30099252	29483589	3.03322e+07	985888	0.032503	3.14137e+07	3.80672e+07	2.89699e+07	3.28169e+07	4.70818e+06	0.143468		High	High	High	High	0	3.608e-05	3.54	18.12	18.12	18.15	18.13	0.0173205	0.000955351	18.08	17.92	18.15	18.05	0.117898	0.00653176
High	LSHNAIASLRPR		0.000760481	0	1	1	5	P35858	0	1334.77	0	2583020	2.17136e+06	4.67737e+06	3.14391e+06	1.34387e+06	0.42745	2583020	2.74616e+06	4.59588e+06	3.30835e+06	1.11801e+06	0.337935		High	High	High	High	0	4.491e-05	3.78	15.68	15.68	15.68	15.68	0	0	15.6	15.55	15.68	15.61	0.0655744	0.00420079
High	YEGGREHVAHLLFLR		0.000760481	0	1	1	3	P19652	1	1796.96	0	2.26485e+06	1.40936e+06	3.27761e+06	2.31727e+06	935225	0.403589	2.26485e+06	1.78245e+06	3.2205e+06	2.4226e+06	731890	0.302109		High	High	High	High	0	3.676e-05	4.04	15.55	15.55	15.55	15.55	2.17558e-15	1.39909e-16	15.46	15.42	15.55	15.4767	0.0665833	0.00430217
High	AQRQVVAGLNFR		0.000764362	0	1	1	3	P01042	1	1358.77	0	12907698	11276748	11227623	11804023	956126	0.081	12907698	1.4262e+07	1.1032e+07	1.27339e+07	1.62197e+06	0.127374		High	High	High	High	0	4.7e-05	4.3	18.06	18.07	18.1	18.0767	0.0208167	0.00115158	18.02	17.87	18.1	17.9967	0.116762	0.00648797
High	RMDKVGKYPK		0.000772184	0	1	1	9	P01024	3	1221.68	0	5.62173e+06	5.01874e+06	5.44333e+06	5.36127e+06	309758	0.0577771	5.62173e+06	6.34731e+06	5.3485e+06	5.77251e+06	516196	0.0894232		High	High	High	High	0	3.757e-05	5.09	14.32	14.33	14.1833	14.2778	0.081944	0.00573927	14.15	14.14	14.1833	14.1578	0.0226895	0.00160262
High	RHDWGHEK		0.000776124	0	1	1	11	P01042	1	1064.5	0	6.99142e+06	7.0341e+06	1.00012e+07	8.0089e+06	1.72549e+06	0.215447	6.99142e+06	8.89618e+06	9.82693e+06	8.57151e+06	1.44537e+06	0.168625		High	High	High	High	0	0.0001358	4.09	13.98	13.99	14.032	14.0007	0.0275923	0.00197078	13.78	13.7867	14.032	13.8662	0.143606	0.0103566
High	VGGNSKGTLKVLR		0.000780085	0	2	2	2	P0C0L4; P0C0L5	2	1328.8	0		326672						413150					Shared	Not Found	High	High	High	0	3.807e-05	4.2		15.73						15.6
High	TRMEPFHFK		0.000784066	0	1	1	3	P05155	1	1192.59	0	3.26623e+06	2.04899e+06	4.98957e+06	3.43493e+06	1.47753e+06	0.430149	3.26623e+06	2.5914e+06	4.90264e+06	3.58675e+06	1.18849e+06	0.331355		High	High	High	High	0	3.832e-05	4.25	15.23	15.23	15.23	15.23	2.17558e-15	1.42849e-16	15.13	15.08	15.23	15.1467	0.0763763	0.00504245
High	TSNFNAAISLK		0.000784066	0	1	1	6	P02748	0	1165.62	0	19360304	14779442	20147342	18095696	2.8988e+06	0.160193	19360304	1.86919e+07	1.97963e+07	1.92828e+07	556281	0.0288485		High	High	High	High	0	3.825e-05	3.93	22.31	22.29	22.29	22.2967	0.011547	0.00051788	22.36	21.99	22.29	22.2133	0.196554	0.00884845
High	LVPFATELHER		0.000788067	0	1	1	6	P06727	0	1311.71	0													No Quan Values	High	High	High	High	0	4.117e-05	3.63
High	REYHTEKLVTSK		0.000788067	0	1	1	3	P02671	2	1490.8	0	926446		1.91146e+06				926446		1.87816e+06					High	High	High	High	0	3.878e-05	5.42	15.1		15.08						15.08
High	SGLSTGWTQLSK		0.000788067	0	1	1	3	P04217	0	1264.65	0	3122409	2.92596e+06	3177010	3.07513e+06	132036	0.0429368	3122409	3.70052e+06	3.12166e+06	3.31486e+06	333992	0.100756		High	High	High	High	0	0.0003002	3.5	23.12	23.11	23.12	23.1167	0.0057735	0.000249755	23.18	22.77	23.12	23.0233	0.221435	0.00961784
High	QYNVGPSVSKYPLR		0.000808382	0	1	1	1	P02751	1	1607.85	0	3.11522e+06	3466938	3.92984e+06	3.504e+06	408575	0.116603	3.11522e+06	4.38471e+06	3.86137e+06	3.7871e+06	637999	0.168466		Peak Found	Peak Found	High	High	0	3.965e-05	4.21			19.27						19.27
High	YGLVTYATYPK		0.000808382	0	1	2	12	B4E1Z4	0	1275.66	0	163326880	140022608	156169984	1.53173e+08	1.19377e+07	0.0779358	163326880	1.7709e+08	1.53449e+08	1.64622e+08	1.18734e+07	0.072125		High	High	High	High	0	5.494e-05	3.64	23.17	23.17	23.17	23.17	0	0	23.23	22.83	23.17	23.0767	0.215716	0.00934779
High	FFESFGDLSTPDAVMGNPK		0.000812507	0	1	1	2	P68871	0	2058.95	0	103112	67511	155194	108606	44098.9	0.406046	103112	85382.6	152490	113662	34775.3	0.305955		High	Peak Found	High	High	0	3.999e-05	3.46	30.48		29.84				30.73		29.84
High	VLADKFIIPGLK		0.000812507	0	1	1	1	P04114	1	1313.82	0	5911918	4095327	5758956	5.2554e+06	1.00756e+06	0.191719	5911918	5.17945e+06	5.65862e+06	5.58333e+06	371993	0.0666257		High	Peak Found	Peak Found	High	0	4.006e-05	3.3	18.96						18.92
High	ANLPQSFQVDTSK		0.000816653	0	1	1	3	P21333	0	1434.72	0	1.73767e+06	1438497	1.84598e+06	1.67405e+06	211061	0.126078	1.73767e+06	1.8193e+06	1.81382e+06	1.79026e+06	45626.3	0.0254858		High	High	High	High	0	4.029e-05	2.91	25.03	25.03	25.04	25.0333	0.0057735	0.000230633	25.1	24.59	25.04	24.91	0.278747	0.0111902
High	NPNLPPETVDSLK		0.000820821	0	1	1	6	P05090	0	1423.74	0	3478059	3.01239e+06	4.1295e+06	3539984	561127	0.158511	3478059	3.80983e+06	4.05756e+06	3.78182e+06	290764	0.0768847		High	High	High	High	0	4.277e-05	3.06	24.85	24.84	24.85	24.8467	0.0057735	0.000232365	24.92	24.41	24.85	24.7267	0.276466	0.0111809
High	TLLSNLEEAKK		0.000820821	0	1	1	6	P10909	1	1245.7	0	29112430	1.93972e+07	26603099	2.50376e+07	5.04328e+06	0.201428	29112430	2.45321e+07	2.61396e+07	2.65947e+07	2.32385e+06	0.0873803		High	High	High	High	0	4.046e-05	4.07	18.62	18.62	18.62	18.62	0	0	18.57	18.39	18.62	18.5267	0.120968	0.00652942
High	LNNGEITQHR		0.00082501	0	1	1	2	P04003	0	1181.6	0	2.90512e+06	2.8092e+06	2.75496e+06	2.82309e+06	76037.2	0.026934	2.90512e+06	3.55285e+06	2.70696e+06	3.05498e+06	442410	0.144816		Peak Found	High	High	High	0	4.087e-05	3.58		18.57	18.56					18.34	18.56
High	SWFEPLVEDMQR		0.00082922	0	1	1	1	P02649	0	1536.72	0	2.84294e+06	2.43674e+06					2.84294e+06	3.0818e+06						High	Peak Found	Not Found	High	0	4.12e-05	3.35	28.59						28.78
High	ANLFNKLVTELR		0.000833451	0	1	1	2	P04114	1	1417.82	0	8828119	7.59369e+06	9168470	8.53009e+06	828614	0.0971402	8828119	9.6039e+06	9.00873e+06	9.14692e+06	405932	0.0443791		Peak Found	High	High	High	0	4.123e-05	3.38		18.6	18.59					18.37	18.59
High	GPDVLTATVSGK		0.000833451	0	1	1	2	Q14624	0	1144.62	0	839826	607091	768941	738619	119293	0.161509	839826	767801	755544	787724	45536.3	0.0578074		High	Peak Found	High	High	0	0.0001025	3.41	24.36		24.36				24.43		24.36
High	IYHSHIDAPK		0.000833451	0	1	1	7	P00450	0	1180.61	0	9.8716e+06	6.39463e+06	1.55674e+07	1.06112e+07	4.6309e+06	0.436416	9.8716e+06	8.08743e+06	1.52962e+07	1.10851e+07	3.75445e+06	0.338695		High	High	High	High	0	7.82e-05	4.09	15.64	15.635	15.64	15.6383	0.00288675	0.000184595	15.56	15.51	15.64	15.57	0.0655744	0.00421159
High	FSIEGSYQLEK		0.000837705	0	1	1	3	P05154	0	1300.64	0	3.26702e+06	2.81724e+06	3.42827e+06	3.17084e+06	316664	0.0998674	3.26702e+06	3.56303e+06	3.36854e+06	3.39953e+06	150415	0.044246		High	High	High	High	0	4.163e-05	3.46	23.54	23.53	23.53	23.5333	0.0057735	0.000245333	23.61	23.17	23.53	23.4367	0.234379	0.0100005
High	VSNKGLPAPIEK		0.000837705	0	1	1	4	P01859	1	1252.73	0	3.57252e+07	3.2297e+07	34920218	3.43142e+07	1.79266e+06	0.0522425	3.57252e+07	4.08468e+07	3.43118e+07	3.69613e+07	3.43834e+06	0.0930255		High	High	High	High	0	4.153e-05	4.29	18.15	18.16	18.17	18.16	0.01	0.000550661	18.11	17.95	18.17	18.0767	0.113725	0.00629125
High	NSVIKVPMMNSK		0.00084198	0	1	1	5	P05155	1	1347.71	0	4811603	3.79458e+06	4.93577e+06	4513983	626108	0.138704	4811603	4.79909e+06	4.84977e+06	4.82015e+06	26403.8	0.00547779		High	High	High	High	0	4.19e-05	3.31	18.35	18.34	18.34	18.3433	0.0057735	0.000314747	18.3	18.12	18.34	18.2533	0.117189	0.00642016
High	WLPSSSPVTGYR		0.000846276	0	1	1	6	P02751	0	1349.68	0	22917262	18541066	20797532	2.0752e+07	2.18845e+06	0.105458	22917262	2.34493e+07	2.04352e+07	2.22672e+07	1.60876e+06	0.0722476		High	High	High	High	0	4.453e-05	2.82	23.35	23.35	23.35	23.35	4.35117e-15	1.86346e-16	23.42	23	23.35	23.2567	0.225019	0.00967544
High	AGKEPGLQIWR		0.000850595	0	1	1	6	P06396	1	1254.7	0	4.73264e+07	4.06363e+07	46658265	4.48737e+07	3.68483e+06	0.0821156	4.73264e+07	5.13936e+07	4.58454e+07	4.81885e+07	2.87283e+06	0.0596166		High	High	High	High	0	5.328e-05	4.72	17.955	17.95	18	17.9683	0.0275379	0.00153258	17.915	17.76	18	17.8917	0.121689	0.00680146
[truncated: 1,053 more rows]

## Sheet: nanoLC-MS Reproducibility
												Peptide Abundance [counts]						Peptide Abundance normalized [counts] (Peak area)														Top Apex RT aligned [min]						Top Apex RT [min]
[truncated: 3,791 more rows]

[truncated: 2 more sheets: Carry over in CESI-MS, Carry over in nanoLC-MS]
