# Supplementary material for: Corona Isolation Method Matters: Capillary Electrophoresis Mass Spectrometry Based Comparison of Protein Corona Compositions Following On-Particle versus In-Solution or In-Gel Digestion
Source: Nanomaterials (Basel). 2019 Jun 20;9(6):898. doi: 10.3390/nano9060898 (PMC6631359; doi:10.3390/nano9060898)
Supplement: Supplementary file 1 [file nanomaterials-09-00898-s001.zip › Supplementary Materials/Supplementary Materials SI-6.xlsx]

## Sheet: Contents
	Corona isolation method matters: capillary electrophoresis mass spectrometry based comparison of corona compositions following on-particle versus in-solution or in-gel digestion
	Klaus Faserl1#, Andrew J. Chetwynd2#, Iseult Lynch3, James A. Thorn2, Herbert H. Lindner1*
	1 Department of Medical Chemistry and Biochemistry, University of Innsbruck, Fritz-Pregl-Strasse 3, A-6020, Innsbruck, Austria
	2 AB Sciex UK Ltd., Phoenix House, Lakeside Drive, Warrington, Cheshire, WA1 1RX, UK
	3 School of Geography Earth and Environmental Sciences, University of Birmingham, Edgbaston, Birmingham, B15 2TT, UK
	Supplementary Materials SI-6
	Optimisation of enzymatic on-particle digestion
	Sheet 1) Protein identities
	Sheet 2) Peptide identities

## Sheet: Proteins
																												Control without solubilizing agent									Rapigest									Urea
Protein FDR Confidence: Combined	Master	Accession	Description	Exp. q-value: Combined	Sum PEP Score	Coverage [%]	# Peptides	# PSMs	# Unique Peptides	# Protein Groups	# AAs	MW [kDa]	calc. pI	Score Sequest HT: Sequest HT	# Peptides (by Search Engine): Sequest HT	# Razor Peptides	Abundances (Grouped): none	Abundances (Grouped): rapigest	Abundances (Grouped): urea	Abundances (Grouped): rapigest-urea	Abundances (Grouped) CV [%]: none	Abundances (Grouped) CV [%]: rapigest	Abundances (Grouped) CV [%]: urea	Abundances (Grouped) CV [%]: rapigest-urea	Abundance: F1: Control, none, 1	Abundance: F2: Control, none, 2	Abundance: F3: Control, none, 3	Abundances (Normalized): F1: Control, none, 1	Abundances (Normalized): F2: Control, none, 2	Abundances (Normalized): F3: Control, none, 3	Average	SD	RSD	Abundance: F4: Sample, rapigest, 1	Abundance: F5: Sample, rapigest, 2	Abundance: F6: Sample, rapigest, 3	Abundances (Normalized): F4: Sample, rapigest, 1	Abundances (Normalized): F5: Sample, rapigest, 2	Abundances (Normalized): F6: Sample, rapigest, 3	Average	SD	RSD	Abundance: F7: Sample, urea, 1	Abundance: F8: Sample, urea, 2	Abundance: F9: Sample, urea, 3	Abundances (Normalized): F7: Sample, urea, 1	Abundances (Normalized): F8: Sample, urea, 2	Abundances (Normalized): F9: Sample, urea, 3	Average
High	Master Protein	P02647	Apolipoprotein A-I OS=Homo sapiens OX=9606 GN=APOA1 PE=1 SV=1	0	886.456	93	69	5442	69	1	267	30.8	5.76	17901	69	0	2.54012e+10	1.00714e+10	2.30983e+10	4.17063e+09	16.58	64.61	28.84	39.55	2.42792e+10	2.54012e+10	3.26601e+10	5.75924e+10	4.77362e+10	4.27608e+10	4.93631e+10	7.54849e+09	0.152917	1.00714e+10	2.59393e+10	8.61098e+09	1.33967e+10	2.59393e+10	1.20797e+10	1.71386e+10	7.65005e+09	0.446364	3.38448e+10	2.30983e+10	1.97344e+10	3.58972e+10	3.89389e+10	4.22501e+10	3.90287e+10
High	Master Protein	P02671	Fibrinogen alpha chain OS=Homo sapiens OX=9606 GN=FGA PE=1 SV=2	0	1019.75	49	92	3047	92	1	866	94.9	6.01	9724.21	92	0	7.71259e+09	1.10759e+10	6.24877e+09	6.41259e+09	39.99	3.02	46.01	31.56	3.58903e+09	7.71259e+09	8.50942e+09	8.51349e+09	1.44942e+10	1.11411e+10	1.13829e+10	2.99767e+09	0.263348	1.10759e+10	1.11526e+10	1.0547e+10	1.47329e+10	1.11526e+10	1.47956e+10	1.35604e+10	2.08544e+09	0.153789	1.30189e+10	6.24877e+09	6.23788e+09	1.38084e+10	1.05341e+10	1.33549e+10	1.25658e+10
High	Master Protein	P01024	Complement C3 OS=Homo sapiens OX=9606 GN=C3 PE=1 SV=2	0	2076.91	77	176	6756	176	1	1663	187	6.4	23964.2	176	0	5.87775e+09	1.60767e+10	8.41966e+09	1.01566e+10	44.06	9.05	41.01	31.61	4.791e+09	5.87775e+09	1.06834e+10	1.13647e+10	1.1046e+10	1.39874e+10	1.21327e+10	1.61413e+09	0.133039	1.50172e+10	1.79393e+10	1.60767e+10	1.99755e+10	1.79393e+10	2.25527e+10	2.01559e+10	2.31199e+09	0.114706	1.27178e+10	8.41966e+09	5.48321e+09	1.34891e+10	1.41937e+10	1.17392e+10	1.31407e+10
High	Master Protein	P02679	Fibrinogen gamma chain OS=Homo sapiens OX=9606 GN=FGG PE=1 SV=3	0	488.417	61	42	1063	42	1	453	51.5	5.62	3957.62	42	0	4.97372e+09	7.54762e+09	3.00882e+09	2.21336e+09	38.3	11.81	56.71	26.12	2.85794e+09	4.97372e+09	6.50205e+09	6.77928e+09	9.34706e+09	8.51293e+09	8.21309e+09	1.30989e+09	0.159488	7.54762e+09	8.32892e+09	6.56595e+09	1.00397e+10	8.32892e+09	9.21086e+09	9.19315e+09	8.55504e+08	0.0930589	6.24668e+09	3.00882e+09	2.15778e+09	6.62548e+09	5.07223e+09	4.61968e+09	5.43913e+09
High	Master Protein	P02675	Fibrinogen beta chain OS=Homo sapiens OX=9606 GN=FGB PE=1 SV=2	0	703.343	70	55	2023	55	1	491	55.9	8.27	8115.43	55	0	4.36648e+09	6.62084e+09	3.88152e+09	2.83495e+09	43.7	8.07	45.82	24.06	2.20172e+09	4.36648e+09	5.76933e+09	5.22266e+09	8.20588e+09	7.5536e+09	6.99405e+09	1.56835e+09	0.224241	6.62084e+09	6.71147e+09	5.77942e+09	8.80687e+09	6.71147e+09	8.10751e+09	7.87528e+09	1.06683e+09	0.135465	7.51136e+09	3.88152e+09	3.37631e+09	7.96686e+09	6.54341e+09	7.22847e+09	7.24625e+09
High	Master Protein	P02652	Apolipoprotein A-II OS=Homo sapiens OX=9606 GN=APOA2 PE=1 SV=1	0	147.522	74	15	1894	15	1	100	11.2	6.62	3846.89	15	0	3.50944e+09	3.31741e+08	3.95847e+09	1.82204e+08	8	90.99	38.73	38.47	3.50944e+09	3.09511e+09	3.60868e+09	8.3247e+09	5.81661e+09	4.72473e+09	6.28868e+09	1.84583e+09	0.293516	3.31741e+08	1.37767e+09	3.06302e+08	4.41273e+08	1.37767e+09	4.29688e+08	7.49543e+08	5.44003e+08	0.725779	7.15238e+09	3.95847e+09	3.72368e+09	7.58611e+09	6.67313e+09	7.97217e+09	7.41047e+09
High	Master Protein	P06727	Apolipoprotein A-IV OS=Homo sapiens OX=9606 GN=APOA4 PE=1 SV=3	0	733.912	89	77	1394	77	1	396	45.4	5.38	4744.09	77	0	3.05993e+09	3.01903e+09	2.82879e+09	1.26782e+09	16.5	36.3	38.28	30.87	2.69034e+09	3.05993e+09	3.71864e+09	6.38173e+09	5.7505e+09	4.8687e+09	5.66698e+09	7.59965e+08	0.134104	3.01903e+09	4.10491e+09	1.91678e+09	4.01583e+09	4.10491e+09	2.68891e+09	3.60322e+09	7.93066e+08	0.220099	4.75277e+09	2.82879e+09	2.35895e+09	5.04099e+09	4.76874e+09	5.05037e+09	4.95336e+09
High	Master Protein	B4E1Z4	cDNA FLJ55673, highly similar to Complement factor B (EC 3.4.21.47) OS=Homo sapiens OX=9606 PE=1 SV=1	0	593.384	45	78	1322	54	1	1266	140.9	7.18	4363.72	78	24	1.89849e+09	2.11793e+09	1.51064e+09	1.5698e+09	38.18	11.09	37.44	29.08	1.20978e+09	1.89849e+09	2.68286e+09	2.8697e+09	3.5678e+09	3.51259e+09	3.3167e+09	3.88093e+08	0.117012	2.05853e+09	2.11793e+09	2.51339e+09	2.7382e+09	2.11793e+09	3.52585e+09	2.79399e+09	7.05615e+08	0.252547	2.39164e+09	1.51064e+09	1.1651e+09	2.53667e+09	2.54661e+09	2.4944e+09	2.5259e+09
High	Master Protein	P02768	Serum albumin OS=Homo sapiens OX=9606 GN=ALB PE=1 SV=2	0	454.786	64	59	1228	59	1	609	69.3	6.28	3866.51	59	0	1.84917e+09	7.80049e+09	5.95798e+09	3.90106e+09	44.79	18.34	31.74	35.11	1.69854e+09	1.84917e+09	3.62375e+09	4.02909e+09	3.47513e+09	4.74447e+09	4.0829e+09	6.36375e+08	0.155864	8.80827e+09	7.80049e+09	6.06706e+09	1.17165e+10	7.80049e+09	8.51102e+09	9.34268e+09	2.08629e+09	0.223307	7.47231e+09	5.95798e+09	3.83589e+09	7.92544e+09	1.00439e+10	8.21239e+09	8.72724e+09
High	Master Protein	P04114	Apolipoprotein B-100 OS=Homo sapiens OX=9606 GN=APOB PE=1 SV=2	0	2540.25	56	310	4229	310	1	4563	515.3	7.05	14744.4	310	0	1.59691e+09	6.61888e+09	2.53958e+09	4.15347e+09	37.52	43.39	38.64	39.14	1.53063e+09	1.59691e+09	2.85945e+09	3.63078e+09	3.00106e+09	3.74378e+09	3.45854e+09	4.002e+08	0.115713	5.92167e+09	1.25192e+10	6.61888e+09	7.87686e+09	1.25192e+10	9.28512e+09	9.89374e+09	2.38028e+09	0.240585	3.9253e+09	2.53958e+09	1.82543e+09	4.16334e+09	4.28119e+09	3.90813e+09	4.11755e+09
High	Master Protein	Q14624	Inter-alpha-trypsin inhibitor heavy chain H4 OS=Homo sapiens OX=9606 GN=ITIH4 PE=1 SV=4	0	736	60	74	1246	74	1	930	103.3	6.98	4763.59	74	0	1.38984e+09	1.69321e+09	1.239e+09	1.33642e+09	37.5	11.9	42.54	30.74	1.06797e+09	1.38984e+09	2.19734e+09	2.53332e+09	2.61192e+09	2.87691e+09	2.67405e+09	1.80024e+08	0.0673226	1.63315e+09	2.02734e+09	1.69321e+09	2.17237e+09	2.02734e+09	2.37528e+09	2.19166e+09	1.7477e+08	0.0797431	2.08137e+09	1.239e+09	9.17725e+08	2.20758e+09	2.08869e+09	1.96479e+09	2.08702e+09
High	Master Protein	P0C0L5	Complement C4-B OS=Homo sapiens OX=9606 GN=C4B PE=1 SV=2	0	987.903	56	108	2055	5	1	1744	192.6	7.27	7468.74	108	104	1.32228e+09	2.60557e+09	1.74677e+09	1.93628e+09	51.23	15.29	40.21	35.8	1.12835e+09	1.32228e+09	2.75624e+09	2.67655e+09	2.48495e+09	3.60866e+09	2.92339e+09	6.01147e+08	0.205634	2.47761e+09	3.27082e+09	2.60557e+09	3.29565e+09	3.27082e+09	3.65516e+09	3.40721e+09	2.15089e+08	0.0631276	2.58391e+09	1.74677e+09	1.12653e+09	2.74061e+09	2.94468e+09	2.41182e+09	2.69903e+09
High	Master Protein	P06396	Gelsolin OS=Homo sapiens OX=9606 GN=GSN PE=1 SV=1	0	849.722	70	67	1645	67	1	782	85.6	6.28	6846.47	67	0	1.27823e+09	2.12962e+09	1.31513e+09	1.89332e+09	43.85	6.09	40.66	32.02	1.06277e+09	1.27823e+09	2.34107e+09	2.52097e+09	2.40216e+09	3.06509e+09	2.66274e+09	3.53474e+08	0.132748	2.23687e+09	1.98039e+09	2.12962e+09	2.97542e+09	1.98039e+09	2.98748e+09	2.64776e+09	5.77995e+08	0.218295	2.25596e+09	1.31513e+09	1.06436e+09	2.39276e+09	2.21702e+09	2.27872e+09	2.29617e+09
High	Master Protein	P01042	Kininogen-1 OS=Homo sapiens OX=9606 GN=KNG1 PE=1 SV=2	0	290.287	35	37	640	37	1	644	71.9	6.81	2032	37	0	1.20916e+09	2.04416e+09	1.2021e+09	1.39809e+09	28.74	10.41	37.99	29.6	1.0504e+09	1.20916e+09	1.78688e+09	2.49163e+09	2.27237e+09	2.33951e+09	2.36784e+09	1.12344e+08	0.047446	1.71286e+09	2.0805e+09	2.04416e+09	2.2784e+09	2.0805e+09	2.86759e+09	2.40883e+09	4.09435e+08	0.169973	1.94994e+09	1.2021e+09	9.51225e+08	2.06819e+09	2.02649e+09	2.03651e+09	2.04373e+09
High	Master Protein	P01860	Immunoglobulin heavy constant gamma 3 OS=Homo sapiens OX=9606 GN=IGHG3 PE=1 SV=2	0	164.775	57	20	448	6	1	377	41.3	7.9	1276.82	20	16	1.16289e+09	4.19887e+09	2.66329e+09	3.3502e+09	44.64	6.57	35.48	27.53	8.51871e+08	1.16289e+09	2.00885e+09	2.02071e+09	2.18541e+09	2.63013e+09	2.27875e+09	3.1525e+08	0.138343	4.5985e+09	4.19887e+09	4.05498e+09	6.1168e+09	4.19887e+09	5.68842e+09	5.3347e+09	1.0067e+09	0.188709	4.22061e+09	2.66329e+09	2.16897e+09	4.47655e+09	4.48973e+09	4.64363e+09	4.53664e+09
High	Master Protein	P02787	Serotransferrin OS=Homo sapiens OX=9606 GN=TF PE=1 SV=3	0	111.657	32	21	107	21	1	698	77	7.12	350.41	21	0	1.11125e+09	1.08934e+09	1.34592e+09	298225510	90	62.25	32.71	43.12	2.20756e+07	1.11125e+09	1.69054e+09	5.23652e+07	2.08837e+09	2.21338e+09	1.45137e+09	1.21318e+09	0.835889	1.08934e+09	2.37336e+09	7.19974e+08	1.44901e+09	2.37336e+09	1.01e+09	1.61079e+09	6.95931e+08	0.432044	1.74971e+09	1.34592e+09	8.82902e+08	1.85581e+09	2.26893e+09	1.89024e+09	2.00499e+09
High	Master Protein	P19823	Inter-alpha-trypsin inhibitor heavy chain H2 OS=Homo sapiens OX=9606 GN=ITIH2 PE=1 SV=2	0	486.551	47	58	995	58	1	946	106.4	6.86	3584.74	58	0	9.54034e+08	2.10152e+09	1.66999e+09	1.95151e+09	31.92	12	33.04	33.76	7.50456e+08	9.54034e+08	1.39581e+09	1.78015e+09	1.79291e+09	1.82749e+09	1.80018e+09	2.4498e+07	0.0136086	1.99476e+09	2.49524e+09	2.10152e+09	2.65338e+09	2.49524e+09	2.94806e+09	2.69889e+09	2.29819e+08	0.0851531	2.40047e+09	1.66999e+09	1.24322e+09	2.54603e+09	2.81524e+09	2.66165e+09	2.67431e+09
High	Master Protein	P00747	Plasminogen OS=Homo sapiens OX=9606 GN=PLG PE=1 SV=2	0	138.761	20	22	418	22	1	810	90.5	7.24	1145.43	22	0	7.86811e+08	1.27046e+09	7.22115e+08	7.74145e+08	36.21	9.63	44.43	26.6	5.24762e+08	7.86811e+08	1.10781e+09	1.24478e+09	1.47864e+09	1.45042e+09	1.39128e+09	1.27656e+08	0.0917542	1.20156e+09	1.27046e+09	1.44544e+09	1.59828e+09	1.27046e+09	2.0277e+09	1.63215e+09	3.79753e+08	0.232671	1.17583e+09	7.22115e+08	4.81788e+08	1.24714e+09	1.21733e+09	1.03148e+09	1.16532e+09
High	Master Protein	P04004	Vitronectin OS=Homo sapiens OX=9606 GN=VTN PE=1 SV=1	0	187.114	31	24	856	24	1	478	54.3	5.8	2694.58	24	0	785178103	1.59196e+09	1.2725e+09	1.69873e+09	33.4	6.66	40.84	28.14	5.03858e+08	785178103	1.01634e+09	1.19519e+09	1.47558e+09	1.33066e+09	1.33381e+09	1.40218e+08	0.105126	1.55847e+09	1.59196e+09	1.76192e+09	2.07304e+09	1.59196e+09	2.47166e+09	2.04555e+09	4.40491e+08	0.215341	2.20318e+09	1.2725e+09	1.04146e+09	2.33678e+09	2.14516e+09	2.2297e+09	2.23721e+09
High	Master Protein	P10909	Clusterin OS=Homo sapiens OX=9606 GN=CLU PE=1 SV=1	0	264.445	45	35	773	35	1	449	52.5	6.27	2589.36	35	0	7.35377e+08	1.08825e+09	8.60097e+08	4.96917e+08	36.01	22.67	37.32	31.27	5.50796e+08	7.35377e+08	1.11631e+09	1.30654e+09	1.38199e+09	1.46155e+09	1.38336e+09	7.75185e+07	0.0560364	1.08825e+09	1.49677e+09	9.8701e+08	1.44756e+09	1.49677e+09	1.3846e+09	1.44298e+09	5.62229e+07	0.0389632	1.35176e+09	8.60097e+08	6.57669e+08	1.43373e+09	1.44994e+09	1.40803e+09	1.43057e+09
High	Master Protein	P08603	Complement factor H OS=Homo sapiens OX=9606 GN=CFH PE=1 SV=4	0	347.97	33	47	770	40	1	1231	139	6.61	2516.82	47	8	7.08442e+08	1.8248e+09	1.00613e+09	1.36849e+09	31.55	10.83	36.83	32.28	5.06084e+08	7.08442e+08	9.63036e+08	1.20048e+09	1.33137e+09	1.26087e+09	1.26424e+09	6.55111e+07	0.0518186	1.55982e+09	1.9328e+09	1.8248e+09	2.07483e+09	1.9328e+09	2.55988e+09	2.18917e+09	3.28802e+08	0.150195	1.65048e+09	1.00613e+09	8.37752e+08	1.75057e+09	1.69612e+09	1.79357e+09	1.74675e+09
High	Master Protein	P05155	Plasma protease C1 inhibitor OS=Homo sapiens OX=9606 GN=SERPING1 PE=1 SV=2	0	217.445	38	24	370	24	1	500	55.1	6.55	1160.93	24	0	6.27714e+08	5.99441e+08	3.66574e+08	2.03502e+08	49.31	46.19	49.04	27.89	5.19041e+08	6.27714e+08	1.24892e+09	1.23121e+09	1.17966e+09	1.63517e+09	1.34868e+09	2.49443e+08	0.184953	5.99441e+08	1.2085e+09	5.5787e+08	7.97361e+08	1.2085e+09	7.82593e+08	9.29486e+08	2.41749e+08	0.260089	5.76505e+08	3.66574e+08	2.0283e+08	6.11465e+08	6.17966e+08	4.34247e+08	5.54559e+08
High	Master Protein	P02748	Complement component C9 OS=Homo sapiens OX=9606 GN=C9 PE=1 SV=2	0	219.29	40	37	532	37	1	559	63.1	5.59	1492.59	37	0	5.12876e+08	4.42328e+08	3.05423e+08	2.02686e+08	33.84	7.6	37.06	27.85	3.55992e+08	5.12876e+08	7.11739e+08	8.44443e+08	9.63842e+08	9.31857e+08	9.13381e+08	6.18068e+07	0.0676681	4.15507e+08	4.8296e+08	4.42328e+08	5.52697e+08	4.8296e+08	6.20508e+08	5.52055e+08	6.8776e+07	0.124582	4.279e+08	3.05423e+08	1.97955e+08	4.53848e+08	5.14877e+08	4.23809e+08	4.64178e+08
High	Master Protein	P19827	Inter-alpha-trypsin inhibitor heavy chain H1 OS=Homo sapiens OX=9606 GN=ITIH1 PE=1 SV=3	0	376.058	46	40	888	40	1	911	101.3	6.79	3038.12	40	0	4.75473e+08	1.08562e+09	6.42302e+08	6.75269e+08	31.07	17.63	38.03	35.36	3.78101e+08	4.75473e+08	6.90686e+08	8.96887e+08	8.93551e+08	9.04294e+08	8.98244e+08	5.49864e+06	0.00612155	1.0084e+09	1.396e+09	1.08562e+09	1.34135e+09	1.396e+09	1.52294e+09	1.42009e+09	9.31628e+07	0.0656033	8.96353e+08	6.42302e+08	4.03971e+08	9.50709e+08	1.08278e+09	8.64877e+08	9.66123e+08
High	Master Protein	P00450	Ceruloplasmin OS=Homo sapiens OX=9606 GN=CP PE=1 SV=1	0	474.154	45	47	888	47	1	1065	122.1	5.72	3292.28	47	0	4.31956e+08	9.18542e+08	4.74057e+08	4.11349e+08	54.71	16.42	48.24	33.57	3.13089e+08	4.31956e+08	8.73179e+08	7.42674e+08	8.1177e+08	1.14323e+09	8.99224e+08	2.14118e+08	0.238114	9.18542e+08	1.05593e+09	7.5717e+08	1.22182e+09	1.05593e+09	1.06218e+09	1.11331e+09	9.4026e+07	0.0844564	6.40338e+08	4.74057e+08	2.15834e+08	6.79169e+08	7.99159e+08	4.62086e+08	6.46805e+08
High	Master Protein	P02749	Beta-2-glycoprotein 1 OS=Homo sapiens OX=9606 GN=APOH PE=1 SV=3	0	64.436	31	14	110	14	1	345	38.3	7.97	304.74	14	0	3.88088e+08	4.67407e+08	2.47067e+08	3.32836e+08	63.31	14.47	29.72	24.62	2.50183e+08	3.88088e+08	8.49841e+08	5.93455e+08	7.2933e+08	1.11267e+09	8.11819e+08	2.69257e+08	0.331672	4.40476e+08	5.75684e+08	4.67407e+08	5.8591e+08	5.75684e+08	6.5569e+08	6.05761e+08	4.35404e+07	0.0718772	3.95908e+08	2.47067e+08	2.4142e+08	4.19916e+08	4.16501e+08	5.16865e+08	4.51094e+08
High	Master Protein	P04196	Histidine-rich glycoprotein OS=Homo sapiens OX=9606 GN=HRG PE=1 SV=1	0	210.449	37	24	1114	24	1	525	59.5	7.5	3524.81	24	0	3.4954e+08	5.457e+08	5.23707e+08	4.98271e+08	22.13	28.69	29.65	39.29	3.3067e+08	3.4954e+08	4.88551e+08	7.84377e+08	6.56886e+08	6.39645e+08	6.93636e+08	7.90554e+07	0.113972	4.91571e+08	8.23192e+08	5.457e+08	6.53875e+08	8.23192e+08	7.65521e+08	7.47529e+08	8.60806e+07	0.115153	7.84607e+08	5.23707e+08	4.54204e+08	8.32187e+08	8.82859e+08	9.72422e+08	8.95822e+08
High	Master Protein	P02649	Apolipoprotein E OS=Homo sapiens OX=9606 GN=APOE PE=1 SV=1	0	263.588	82	40	381	40	1	317	36.1	5.73	1389.41	40	0	3.32895e+08	3.09564e+08	4.91844e+08	2.25112e+08	13.23	47.23	41.13	38.74	2.62322e+08	3.33588e+08	3.32895e+08	6.22251e+08	6.26909e+08	4.35849e+08	5.6167e+08	1.08989e+08	0.194044	2.88686e+08	6.34862e+08	3.09564e+08	3.84003e+08	6.34862e+08	4.34263e+08	4.84376e+08	1.32726e+08	0.274014	8.44676e+08	4.91844e+08	3.93584e+08	8.95898e+08	8.29143e+08	8.42638e+08	8.55893e+08
High	Master Protein	P36955	Pigment epithelium-derived factor OS=Homo sapiens OX=9606 GN=SERPINF1 PE=1 SV=4	0	240.546	66	29	597	29	1	418	46.3	6.38	1991.35	29	0	3.17546e+08	8.87915e+08	3.22414e+08	3.53952e+08	67.67	9.68	38.79	29.46	2.93287e+08	3.17546e+08	8.92361e+08	6.95703e+08	5.96761e+08	1.16834e+09	8.20268e+08	3.05472e+08	0.372405	8.20411e+08	9.93311e+08	8.87915e+08	1.09129e+09	9.93311e+08	1.24559e+09	1.11006e+09	1.27182e+08	0.114572	4.60733e+08	3.22414e+08	2.05374e+08	4.88672e+08	5.43521e+08	4.39693e+08	4.90629e+08
High	Master Protein	A0A096LPE2	SAA2-SAA4 readthrough OS=Homo sapiens OX=9606 GN=SAA2-SAA4 PE=4 SV=1	0	85.499	50	13	173	11	1	208	23.3	8.98	528.42	13	2	3.17005e+08	3.58767e+08	4.19734e+08	2.33705e+08	21.21	11.87	46.05	33.82	2.14581e+08	3.20819e+08	3.17005e+08	5.09005e+08	6.02911e+08	4.15045e+08	5.08987e+08	9.39332e+07	0.184549	320365476	4.06124e+08	3.58767e+08	4.26142e+08	4.06124e+08	5.03287e+08	4.45184e+08	5.13041e+07	0.115242	7.31892e+08	4.19734e+08	3.00276e+08	7.76274e+08	7.07582e+08	6.42872e+08	7.0891e+08
High	Master Protein	P02654	Apolipoprotein C-I OS=Homo sapiens OX=9606 GN=APOC1 PE=1 SV=1	0	62.669	51	10	68	10	1	83	9.3	8.47	201.86	10	0	290246887	1.98461e+07	1.50419e+08	8.49799e+06	42.79	36.5	45.28	12.24	2.62584e+08	290246887	5.47051e+08	6.22872e+08	5.45458e+08	7.16236e+08	6.28189e+08	8.55134e+07	0.136127	1.05846e+07	23167979	1.98461e+07	1.40794e+07	23167979	2.78406e+07	2.1696e+07	6.99769e+06	0.322534	2.33815e+08	1.50419e+08	9.10104e+07	2.47994e+08	2.53575e+08	1.94847e+08	2.32139e+08
High	Master Protein	P01031	Complement C5 OS=Homo sapiens OX=9606 GN=C5 PE=1 SV=4	0	348.273	41	69	523	69	1	1676	188.2	6.52	1510.76	69	0	2.62337e+08	4.92698e+08	2.27247e+08	2.07671e+08	51.75	20.83	41.16	28.5	1.83588e+08	2.62337e+08	4.96041e+08	4.35487e+08	4.93007e+08	6.49451e+08	5.25982e+08	1.10727e+08	0.210516	4.72434e+08	6.79556e+08	4.92698e+08	6.28419e+08	6.79556e+08	6.91168e+08	6.66381e+08	3.33848e+07	0.0500987	3.29289e+08	2.27247e+08	1.38685e+08	3.49258e+08	3.8309e+08	2.96915e+08	3.43088e+08
High	Master Protein	P01857	Immunoglobulin heavy constant gamma 1 OS=Homo sapiens OX=9606 GN=IGHG1 PE=1 SV=1	0	149.899	55	19	504	7	1	330	36.1	8.19	1452.24	19	1	2.4995e+08	1.24468e+09	3.57888e+08	3.13542e+08	67.66	26.51	46.89	23.08	2.4995e+08	2.2346e+08	6.91008e+08	5.92904e+08	4.19945e+08	9.04716e+08	6.39188e+08	2.45677e+08	0.384358	1.24468e+09	1.6461e+09	9.67924e+08	1.65565e+09	1.6461e+09	1.35783e+09	1.55319e+09	1.69258e+08	0.108974	4.38663e+08	3.57888e+08	1.51361e+08	4.65264e+08	6.03323e+08	3.24053e+08	4.64214e+08
High	Master Protein	P07357	Complement component C8 alpha chain OS=Homo sapiens OX=9606 GN=C8A PE=1 SV=2	0	141.466	27	20	313	20	1	584	65.1	6.47	1155.53	20	0	2.46351e+08	3.59309e+08	3.22648e+08	2.78526e+08	35.33	8.13	30.55	33.68	1.44393e+08	2.46351e+08	3.07e+08	3.42512e+08	4.62964e+08	4.01945e+08	4.02474e+08	6.02278e+07	0.149644	3.26923e+08	3.84822e+08	3.59309e+08	4.34864e+08	3.84822e+08	5.04047e+08	4.41244e+08	5.98678e+07	0.135679	4.65421e+08	3.22648e+08	2.57286e+08	4.93645e+08	5.43915e+08	5.50834e+08	5.29464e+08
High	Master Protein	P27169	Serum paraoxonase/arylesterase 1 OS=Homo sapiens OX=9606 GN=PON1 PE=1 SV=3	0	187.459	52	16	569	14	1	355	39.7	5.22	1824.5	16	2	2.29644e+08	5.8783e+08	3.50578e+08	3.92196e+08	30.53	12.32	39.27	33.56	2.29644e+08	2.19834e+08	3.68717e+08	5.44735e+08	4.13131e+08	4.8275e+08	4.80206e+08	6.58388e+07	0.137106	5.8783e+08	7.19978e+08	5.83141e+08	7.81916e+08	7.19978e+08	8.18044e+08	7.73313e+08	4.9596e+07	0.0641345	5.32241e+08	3.50578e+08	2.40978e+08	5.64517e+08	5.90999e+08	5.15918e+08	5.57144e+08
High	Master Protein	P02790	Hemopexin OS=Homo sapiens OX=9606 GN=HPX PE=1 SV=2	0	133.371	42	24	401	24	1	462	51.6	7.02	1094.5	24	0	2.03827e+08	1.28861e+09	1.21029e+09	5.55727e+08	63.67	14.49	46.86	36.29	2.03827e+08	183401758	5.3052e+08	4.83495e+08	3.44665e+08	6.94593e+08	5.07584e+08	1.76203e+08	0.347141	1.56362e+09	1.28861e+09	1.18654e+09	2.07989e+09	1.28861e+09	1.6645e+09	1.67767e+09	3.95804e+08	0.235925	1.31894e+09	1.21029e+09	4.61119e+08	1.39893e+09	2.0403e+09	9.87227e+08	1.47548e+09
High	Master Protein	P10643	Complement component C7 OS=Homo sapiens OX=9606 GN=C7 PE=1 SV=2	0	155.958	23	22	217	22	1	843	93.5	6.48	744.58	22	0	1.94047e+08	1.70086e+08	8.18413e+07	5.02308e+07	43.09	15.2	50.72	23.58	1.39925e+08	1.94047e+08	3.23784e+08	3.31915e+08	3.6467e+08	4.2392e+08	3.73502e+08	4.66341e+07	0.124856	1.54967e+08	2.07393e+08	1.70086e+08	2.06133e+08	2.07393e+08	2.386e+08	2.17375e+08	1.83919e+07	0.084609	1.25331e+08	8.18413e+07	4.13217e+07	1.32932e+08	1.37967e+08	8.84671e+07	1.19789e+08
High	Master Protein	Q14520	Hyaluronan-binding protein 2 OS=Homo sapiens OX=9606 GN=HABP2 PE=1 SV=1	0	46.291	11	11	55	11	1	560	62.6	6.54	208.44	11	0	1.73392e+08	1.05854e+08	9.39524e+07	3.26217e+07	35	39.01	52.84	28.36	1.26624e+08	1.73392e+08	254463456	3.00362e+08	3.25853e+08	3.33161e+08	3.19792e+08	1.7219e+07	0.0538445	8.16127e+07	1.71909e+08	1.05854e+08	1.08559e+08	1.71909e+08	1.48494e+08	1.42988e+08	3.2032e+07	0.224019	173346362	9.39524e+07	6.08818e+07	1.83858e+08	1.58384e+08	1.30344e+08	1.57529e+08
High	Master Protein	P07358	Complement component C8 beta chain OS=Homo sapiens OX=9606 GN=C8B PE=1 SV=3	0	187.954	38	21	508	21	1	591	67	8.13	1942.74	21	0	1.66136e+08	3.53889e+08	2.00613e+08	2.56329e+08	28.62	7.84	40.13	31.1	1.35034e+08	1.66136e+08	2.3498e+08	3.20311e+08	3.12217e+08	3.07652e+08	3.13393e+08	6.41133e+06	0.0204578	3.37404e+08	3.92598e+08	3.53889e+08	4.48807e+08	3.92598e+08	4.96444e+08	4.4595e+08	5.19821e+07	0.116565	3.28695e+08	2.00613e+08	1.52278e+08	3.48628e+08	3.38191e+08	3.26018e+08	3.37612e+08
High	Master Protein	P05090	Apolipoprotein D OS=Homo sapiens OX=9606 GN=APOD PE=1 SV=1	0	54.028	35	9	84	9	1	189	21.3	5.15	277.98	9	0	1.61901e+08	3.24771e+08	1.08506e+08	9.47804e+07	22.26	21.73	37.3	26	1.58963e+08	1.61901e+08	2.3134e+08	3.77073e+08	3.04258e+08	3.02886e+08	3.28072e+08	4.24413e+07	0.129366	3.24771e+08	4.55084e+08	3.12224e+08	4.32003e+08	4.55084e+08	4.37996e+08	4.41694e+08	1.19768e+07	0.0271156	1.74638e+08	1.08506e+08	8.63351e+07	1.85228e+08	1.82918e+08	1.84838e+08	1.84328e+08
High	Master Protein	P13671	Complement component C6 OS=Homo sapiens OX=9606 GN=C6 PE=1 SV=3	0	190.848	31	29	302	29	1	934	104.7	6.76	1079.51	29	0	1.56357e+08	1.71527e+08	1.17464e+08	7.63515e+07	34.35	28.85	28.42	36.68	1.40334e+08	1.56357e+08	2.57349e+08	3.32885e+08	2.93839e+08	3.36939e+08	3.21221e+08	2.37998e+07	0.0740918	1.43848e+08	2.48504e+08	1.71527e+08	1.91343e+08	2.48504e+08	2.40623e+08	2.26823e+08	3.09783e+07	0.136575	1.53851e+08	1.17464e+08	8.61737e+07	1.6318e+08	1.98019e+08	1.84492e+08	1.81897e+08
High	Master Protein	P00748	Coagulation factor XII OS=Homo sapiens OX=9606 GN=F12 PE=1 SV=3	0	64.365	12	9	104	9	1	615	67.7	7.74	325.96	9	0	1.54439e+08	9.71165e+07	1.16062e+08	1.24858e+08	10.14	24.23	9.34	37.25	1.4885e+08	1.54439e+08	1.79484e+08	3.53084e+08	2.90235e+08	2.34993e+08	2.92771e+08	5.90863e+07	0.201818	9.27783e+07	1.41087e+08	9.71165e+07	1.23411e+08	1.41087e+08	1.36237e+08	1.33579e+08	9.13287e+06	0.0683708	1.28106e+08	1.16062e+08	1.06323e+08	1.35874e+08	1.95656e+08	2.27631e+08	1.86387e+08
High	Master Protein	P35858	Insulin-like growth factor-binding protein complex acid labile subunit OS=Homo sapiens OX=9606 GN=IGFALS PE=1 SV=1	0	205.286	42	27	291	27	1	605	66	6.79	1091.31	27	0	1.49628e+08	1.78304e+08	1.71983e+08	9.04759e+07	36.31	32.66	32.33	32.64	1.24844e+08	1.49628e+08	2.43727e+08	2.96141e+08	2.81195e+08	3.19104e+08	2.98813e+08	1.90951e+07	0.0639032	1.78304e+08	3.01598e+08	1.77118e+08	2.37175e+08	3.01598e+08	2.48466e+08	2.62413e+08	3.44017e+07	0.131097	2.42522e+08	1.71983e+08	1.26793e+08	2.57229e+08	2.89926e+08	2.71455e+08	2.7287e+08
High	Master Protein	P01871	Immunoglobulin heavy constant mu OS=Homo sapiens OX=9606 GN=IGHM PE=1 SV=4	0	220.978	40	27	490	27	1	453	49.4	6.77	1701.35	27	0	1.4456e+08	1.66047e+09	9.41645e+08	8.92436e+08	52.25	30.77	39.45	38.67	1.29338e+08	1.4456e+08	3.13705e+08	3.06802e+08	2.7167e+08	4.10724e+08	3.29732e+08	7.23073e+07	0.219291	1.65341e+09	2.73055e+09	1.66047e+09	2.19933e+09	2.73055e+09	2.32935e+09	2.41974e+09	2.76907e+08	0.114437	1.28019e+09	9.41645e+08	5.51461e+08	1.35782e+09	1.58741e+09	1.18064e+09	1.37529e+09
High	Master Protein	P00739	Haptoglobin-related protein OS=Homo sapiens OX=9606 GN=HPR PE=2 SV=2	0	145.633	41	20	275	10	1	348	39	7.09	792.44	20	10	1.37221e+08	5.63416e+08	2.99269e+08	3.30049e+08	31.49	16.75	37.92	34.83	1.0364e+08	1.37221e+08	1.93946e+08	2.45843e+08	2.57877e+08	2.53928e+08	2.52549e+08	6.13439e+06	0.0242899	5.63416e+08	7.24269e+08	5.35678e+08	7.49442e+08	7.24269e+08	7.51462e+08	7.41724e+08	1.51502e+07	0.0204256	4.62391e+08	2.99269e+08	2.19127e+08	4.90431e+08	5.04503e+08	4.69137e+08	4.88024e+08
High	Master Protein	P04003	C4b-binding protein alpha chain OS=Homo sapiens OX=9606 GN=C4BPA PE=1 SV=2	0	114.476	23	16	209	16	1	597	67	7.3	636.2	16	0	1.27533e+08	4.13432e+08	1.69988e+08	1.78757e+08	52.29	20.04	36.1	35.9	1.10192e+08	1.27533e+08	2.71997e+08	2.61384e+08	2.39672e+08	3.56118e+08	2.85725e+08	6.19212e+07	0.216717	355891766	5.26047e+08	4.13432e+08	4.73398e+08	5.26047e+08	5.79973e+08	5.26473e+08	5.32886e+07	0.101218	2.39396e+08	1.69988e+08	1.13727e+08	2.53913e+08	2.86564e+08	2.43483e+08	2.6132e+08
High	Master Protein	P01834	Immunoglobulin kappa constant OS=Homo sapiens OX=9606 GN=IGKC PE=1 SV=2	0	155.186	76	11	345	11	1	107	11.8	6.52	1570.58	11	0	1.24668e+08	7.85656e+08	2.78702e+08	3.61741e+08	57.96	13.75	43.92	34.43	9.65817e+07	1.24668e+08	2.74827e+08	2.291e+08	2.34287e+08	3.59822e+08	2.74403e+08	7.40205e+07	0.269751	7.85656e+08	8.71234e+08	6.6016e+08	1.04506e+09	8.71234e+08	9.26088e+08	9.4746e+08	8.88619e+07	0.0937895	3.39284e+08	2.78702e+08	1.27419e+08	3.59859e+08	4.69831e+08	2.72797e+08	3.67496e+08
High	Master Protein	P29622	Kallistatin OS=Homo sapiens OX=9606 GN=SERPINA4 PE=1 SV=3	0	143.769	52	21	205	21	1	427	48.5	7.75	772.82	21	0	1.19688e+08	1.57825e+08	5.40841e+07	1.75962e+07	54.44	39.19	46.55	31.94	9.32881e+07	1.19688e+08	2.503e+08	2.21287e+08	2.24928e+08	3.2771e+08	2.57975e+08	6.04193e+07	0.234206	1.57825e+08	2.84255e+08	1.45605e+08	2.09935e+08	2.84255e+08	2.04258e+08	2.32816e+08	4.46381e+07	0.191731	7.1997e+07	5.40841e+07	2.53988e+07	7.6363e+07	9.11742e+07	5.43772e+07	7.39715e+07
High	Master Protein	O95445	Apolipoprotein M OS=Homo sapiens OX=9606 GN=APOM PE=1 SV=2	0	64.755	37	7	104	7	1	188	21.2	6.01	317.98	7	0	1.14206e+08	1.92531e+08	115833961	1.602e+08	32.36	15.06	24.06	33.94	66480084	1.14206e+08	1.31496e+08	1.57696e+08	2.14627e+08	1.72164e+08	1.81496e+08	2.959e+07	0.163034	1.79754e+08	2.38028e+08	1.92531e+08	2.39105e+08	2.38028e+08	2.70087e+08	2.49073e+08	1.82063e+07	0.0730962	170293666	115833961	1.1372e+08	1.80621e+08	1.95271e+08	2.43466e+08	2.06453e+08
High	Master Protein	P02751	Fibronectin OS=Homo sapiens OX=9606 GN=FN1 PE=1 SV=4	0	311.202	25	48	306	48	1	2386	262.5	5.71	1042.53	48	0	1.08961e+08	4.41466e+08	1.17188e+08	207242970	71.22	12.56	63.91	46.43	2.47143e+07	1.08961e+08	1.663e+08	5.86244e+07	2.0477e+08	2.17732e+08	1.60375e+08	8.83569e+07	0.550938	4.6786e+08	4.41466e+08	3.65146e+08	6.22335e+08	4.41466e+08	5.12235e+08	5.25345e+08	9.11445e+07	0.173495	2.42241e+08	6.60449e+07	1.17188e+08	2.5693e+08	1.11338e+08	2.50893e+08	2.06387e+08
High	Master Protein	Q96IY4	Carboxypeptidase B2 OS=Homo sapiens OX=9606 GN=CPB2 PE=1 SV=2	0	51.14	23	10	72	10	1	423	48.4	7.71	203.45	10	0	1.04552e+08	1.86233e+08	8.39715e+07	1.08285e+08	50.68	24.95	48.9	28.41	7.72065e+07	1.04552e+08	2.00067e+08	1.8314e+08	1.96483e+08	2.61941e+08	2.13855e+08	4.2175e+07	0.197213	1.78791e+08	274399161	1.86233e+08	2.37824e+08	274399161	2.61252e+08	2.57825e+08	1.85271e+07	0.0718591	1.47805e+08	8.39715e+07	56252647	1.56768e+08	1.41558e+08	1.20433e+08	1.39586e+08
High	Master Protein	P02746	Complement C1q subcomponent subunit B OS=Homo sapiens OX=9606 GN=C1QB PE=1 SV=3	0	49.165	25	6	93	6	1	253	26.7	8.63	302.96	6	0	9.92787e+07	2.50922e+08	2.12084e+08	3.15421e+08	30.32	10.32	35.87	30.66	6.68076e+07	9.92787e+07	1.25672e+08	1.58473e+08	1.86573e+08	1.64539e+08	1.69862e+08	1.47869e+07	0.0870526	2.50922e+08	2.3163e+08	2.83752e+08	3.33769e+08	2.3163e+08	3.98054e+08	3.21151e+08	8.39265e+07	0.26133	3.64246e+08	1.97103e+08	2.12084e+08	3.86334e+08	3.32274e+08	4.54058e+08	3.90889e+08
High	Master Protein	P02656	Apolipoprotein C-III OS=Homo sapiens OX=9606 GN=APOC3 PE=1 SV=1	0	96.156	63	9	175	9	1	99	10.8	5.41	689.33	9	0	8.44129e+07	8.24981e+07	4.74913e+08	5.83803e+07	61.89	77.19	28.33	44.05	4.34589e+07	8.44129e+07	1.60805e+08	1.03088e+08	1.58636e+08	2.10536e+08	1.5742e+08	5.37343e+07	0.341343	8.24981e+07	2.73935e+08	7.8128e+07	1.09737e+08	2.73935e+08	1.096e+08	1.64424e+08	9.48393e+07	0.576798	6.90759e+08	4.74913e+08	4.06338e+08	7.32648e+08	8.00601e+08	8.69943e+08	8.01064e+08
High	Master Protein	P02775	Platelet basic protein OS=Homo sapiens OX=9606 GN=PPBP PE=1 SV=3	0	17.718	26	3	70	3	1	128	13.9	8.79	234.18	3	0	8.25674e+07	1.29364e+08	76066703	155394688	25.7	7.31	41	46.48	7.30006e+07	8.25674e+07	1.17437e+08	1.73164e+08	1.55168e+08	1.53756e+08	1.60696e+08	1.08205e+07	0.0673355	1.29364e+08	1.23716e+08	142505017	1.72077e+08	1.23716e+08	1.99909e+08	1.65234e+08	3.85551e+07	0.233336	1.08523e+08	4.56148e+07	76066703	1.15104e+08	7.68969e+07	1.62854e+08	1.18285e+08
High	Master Protein	P02747	Complement C1q subcomponent subunit C OS=Homo sapiens OX=9606 GN=C1QC PE=1 SV=3	0	53.772	34	7	120	7	1	245	25.8	8.41	424.49	7	0	8.23561e+07	2.44665e+08	1.3384e+08	1.7885e+08	38.7	14.31	31.59	29.41	8.23561e+07	7.54132e+07	1.46643e+08	1.95356e+08	1.41723e+08	1.91995e+08	1.76358e+08	3.00417e+07	0.170345	2.3786e+08	306151570	2.44665e+08	3.16395e+08	306151570	3.43223e+08	3.21923e+08	1.91438e+07	0.059467	2.1366e+08	1.3384e+08	1.22926e+08	2.26617e+08	2.25625e+08	2.63177e+08	2.38473e+08
High	Master Protein	P02760	Protein AMBP OS=Homo sapiens OX=9606 GN=AMBP PE=1 SV=1	0	82.256	32	11	152	11	1	352	39	6.25	447.96	11	0	8.05142e+07	1.02997e+08	1.33284e+08	5.26655e+07	45.19	13.31	16.92	49.35	4.40151e+07	8.05142e+07	1.16691e+08	1.04408e+08	1.51309e+08	1.5278e+08	1.36166e+08	2.75131e+07	0.202056	1.02997e+08	1.24831e+08	9.75417e+07	1.37004e+08	1.24831e+08	1.36834e+08	1.3289e+08	6.97937e+06	0.05252	1.49034e+08	1.33284e+08	1.05782e+08	1.58071e+08	2.24689e+08	2.26473e+08	2.03078e+08
High	Master Protein	P00736	Complement C1r subcomponent OS=Homo sapiens OX=9606 GN=C1R PE=1 SV=2	0	110.308	27	21	244	21	1	705	80.1	6.21	714.49	21	0	7.75976e+07	2.28691e+08	1.14424e+08	1.27301e+08	66.87	19.86	38.58	30.34	4.04706e+07	7.75976e+07	1.62461e+08	9.59997e+07	1.45828e+08	2.12706e+08	1.51511e+08	5.85601e+07	0.386507	2.21922e+08	3.12632e+08	2.28691e+08	2.95195e+08	3.12632e+08	3.20813e+08	3.09547e+08	1.30849e+07	0.0422712	1.92951e+08	1.14424e+08	9.52442e+07	2.04652e+08	1.92895e+08	2.03912e+08	2.00486e+08
High	Master Protein	B9A064	Immunoglobulin lambda-like polypeptide 5 OS=Homo sapiens OX=9606 GN=IGLL5 PE=2 SV=2	0	62.843	33	8	168	5	1	214	23	8.84	671.08	8	3	7.72233e+07	4.83783e+08	2.30765e+08	2.60876e+08	64.62	2.02	40.93	33.68	4.51392e+07	7.72233e+07	1.6457e+08	1.07074e+08	1.45125e+08	2.15467e+08	1.55889e+08	5.49921e+07	0.352766	4.84024e+08	4.83783e+08	4.67169e+08	6.43836e+08	4.83783e+08	6.55356e+08	5.94325e+08	9.59055e+07	0.161369	3.06552e+08	2.30765e+08	1.26246e+08	3.25142e+08	3.8902e+08	2.70285e+08	3.28149e+08
High	Master Protein	P07360	Complement component C8 gamma chain OS=Homo sapiens OX=9606 GN=C8G PE=1 SV=3	0	68.509	39	8	142	8	1	202	22.3	8.31	516.09	8	0	7.62016e+07	2.09858e+08	1.06661e+08	1.28086e+08	30.14	9.1	39.48	31.9	6.75886e+07	7.62016e+07	1.16592e+08	1.60326e+08	1.43205e+08	1.5265e+08	1.5206e+08	8.57583e+06	0.0563976	1.84308e+08	2.20605e+08	2.09858e+08	2.45162e+08	2.20605e+08	2.94393e+08	2.53387e+08	3.75755e+07	0.148293	166512023	1.06661e+08	7.61524e+07	1.7661e+08	1.79808e+08	1.63038e+08	1.73152e+08
High	Master Protein	P18206	Vinculin OS=Homo sapiens OX=9606 GN=VCL PE=1 SV=4	0	55.4	14	12	28	12	1	1134	123.7	5.66	90.49	12	0	73737456	3.13961e+08	1.94698e+08	1.06326e+08	50.72	15.83	41.88	18.45	71675552	73737456	163002640	1.70021e+08	1.38574e+08	2.13414e+08	1.74003e+08	3.75787e+07	0.215966	4.01943e+08	3.04263e+08	3.13961e+08	5.34654e+08	3.04263e+08	4.40432e+08	4.2645e+08	1.1583e+08	0.271615	2.3513e+08	1.94698e+08	9.33647e+07	2.49388e+08	3.2822e+08	1.99888e+08	2.59165e+08
High	Master Protein	P02765	Alpha-2-HS-glycoprotein OS=Homo sapiens OX=9606 GN=AHSG PE=1 SV=1	0	76.466	25	7	72	7	1	367	39.3	5.72	341.42	7	0	6.9926e+07	3.43237e+08	1.01364e+08	1.76303e+08	53.43	26.72	68.69	36	6.9926e+07	2.34445e+07	8.35415e+07	1.65871e+08	4.40591e+07	1.09378e+08	1.06436e+08	6.09591e+07	0.57273	3.66495e+08	3.43237e+08	2.13817e+08	4.87503e+08	3.43237e+08	2.99947e+08	3.76896e+08	9.82036e+07	0.260559	2.62786e+08	1.01364e+08	7.69243e+07	2.78722e+08	1.70877e+08	1.6469e+08	2.04763e+08
High	Master Protein	P0DOY2	Immunoglobulin lambda constant 2 OS=Homo sapiens OX=9606 GN=IGLC2 PE=1 SV=1	0	86.443	67	8	256	5	1	106	11.3	7.24	1011.17	8	0	6.67996e+07	313553277	1.29205e+08	1.35133e+08	43.44	6.47	44.27	28.79	6.03558e+07	6.67996e+07	127101898	1.43169e+08	1.25536e+08	1.66411e+08	1.45038e+08	2.05014e+07	0.141352	313553277	340217440	2.99768e+08	4.17081e+08	340217440	4.20522e+08	3.92607e+08	4.5403e+07	0.115645	1.78983e+08	1.29205e+08	6.81078e+07	1.89837e+08	2.17812e+08	1.45814e+08	1.84488e+08
High	Master Protein	P09871	Complement C1s subcomponent OS=Homo sapiens OX=9606 GN=C1S PE=1 SV=1	0	118.705	23	20	197	20	1	688	76.6	4.96	704.22	20	0	6.16307e+07	1.65955e+08	1.53435e+08	1.96243e+08	58.7	8.45	31.38	35.8	4.04803e+07	6.16307e+07	1.26243e+08	9.60228e+07	1.15822e+08	1.65286e+08	1.2571e+08	3.56749e+07	0.283787	1.63187e+08	1.89781e+08	1.65955e+08	2.17067e+08	1.89781e+08	2.32806e+08	2.13218e+08	2.1769e+07	0.102097	2.35088e+08	1.319e+08	1.53435e+08	2.49344e+08	2.22355e+08	3.28494e+08	2.66731e+08
High	Master Protein	P21333	Filamin-A OS=Homo sapiens OX=9606 GN=FLNA PE=1 SV=4	0	214.593	20	37	141	37	1	2647	280.6	6.06	459.41	37	0	5.10992e+07	2.9286e+08	3.58444e+07	9.37698e+07	77.32	18.55	58.68	61.06	4.64594e+07	5.10992e+07	1.66669e+08	1.10206e+08	9.60302e+07	2.18215e+08	1.41483e+08	6.68281e+07	0.472338	2.67688e+08	3.78454e+08	2.9286e+08	3.56072e+08	3.78454e+08	4.10831e+08	3.81785e+08	2.75308e+07	0.0721106	7.709e+07	2.58792e+07	3.58444e+07	8.17648e+07	4.36268e+07	7.67406e+07	6.73774e+07
High	Master Protein	P01876	Immunoglobulin heavy constant alpha 1 OS=Homo sapiens OX=9606 GN=IGHA1 PE=1 SV=2	0	55.103	22	10	156	10	1	353	37.6	6.51	514.7	10	0	5.0388e+07	2.24238e+08	179745046	1.47536e+08	75.14	16.9	33.66	33.18	2.13253e+07	5.0388e+07	1.11034e+08	5.05854e+07	9.46936e+07	1.45373e+08	9.68841e+07	4.74319e+07	0.489573	2.24238e+08	2.41455e+08	1.72408e+08	2.98276e+08	2.41455e+08	2.41858e+08	2.6053e+08	3.26898e+07	0.125474	2.70352e+08	179745046	1.41114e+08	2.86746e+08	3.03012e+08	3.02115e+08	2.97291e+08
High	Master Protein	K7ER74	APOC4-APOC2 readthrough (NMD candidate) OS=Homo sapiens OX=9606 GN=APOC4-APOC2 PE=1 SV=1	0	95.034	34	11	183	11	1	178	20	6.64	435.42	11	0	4.92625e+07	5.64882e+06	1.63837e+08	2.1327e+06	19.79	133.95	31.28	82.57	4.92625e+07	4.56468e+07	6.55128e+07	1.16855e+08	8.57834e+07	8.57739e+07	9.61374e+07	1.79419e+07	0.186627	3.86022e+06	5.33251e+07	5.64882e+06	5.13476e+06	5.33251e+07	7.9243e+06	2.2128e+07	2.70534e+07	1.22258	2.65194e+08	1.63837e+08	1.55803e+08	2.81276e+08	2.76194e+08	3.33565e+08	2.97012e+08
High	Master Protein	P03952	Plasma kallikrein OS=Homo sapiens OX=9606 GN=KLKB1 PE=1 SV=1	0	65.168	22	15	126	15	1	638	71.3	8.22	339.9	15	0	4.86853e+07	1.03499e+08	6.70632e+07	7.48894e+07	39.35	14.57	39.41	30.3	3.8375e+07	4.86853e+07	8.05478e+07	9.10288e+07	9.14938e+07	1.05459e+08	9.59938e+07	8.20021e+06	0.0854243	9.7898e+07	1.27974e+08	1.03499e+08	1.30221e+08	1.27974e+08	1.45191e+08	1.34462e+08	9.35913e+06	0.0696044	1.10979e+08	6.70632e+07	5.27911e+07	1.17709e+08	1.13054e+08	1.13022e+08	1.14595e+08
High	Master Protein	P05452	Tetranectin OS=Homo sapiens OX=9606 GN=CLEC3B PE=1 SV=3	0	49.761	45	7	45	7	1	202	22.5	5.67	149.48	7	0	4.64479e+07	1.40506e+07	1.08589e+07	4.58979e+06	44.08	55.5	47.62	37.14	4.64479e+07	3.45787e+07	8.02465e+07	1.10179e+08	6.49833e+07	1.05064e+08	9.34087e+07	2.47496e+07	0.26496	1.40506e+07	3.28614e+07	13186685	1.86897e+07	3.28614e+07	1.84986e+07	2.33499e+07	8.23772e+06	0.352795	1.47553e+07	1.08589e+07	5.07419e+06	1.565e+07	1.83058e+07	1.08635e+07	1.49398e+07
High	Master Protein	O14791	Apolipoprotein L1 OS=Homo sapiens OX=9606 GN=APOL1 PE=1 SV=5	0	123.707	41	16	232	16	1	398	43.9	5.81	821.41	16	0	4.47409e+07	2.02844e+08	1.16847e+08	1.46108e+08	27.7	20.75	38.86	37.14	3.32156e+07	4.47409e+07	5.83608e+07	7.87902e+07	8.40811e+07	7.641e+07	7.97604e+07	3.92649e+06	0.0492285	1.87268e+08	2.7341e+08	2.02844e+08	2.49099e+08	2.7341e+08	2.84554e+08	2.69021e+08	1.81303e+07	0.0673936	2.06962e+08	1.16847e+08	1.05453e+08	2.19513e+08	1.9698e+08	2.25769e+08	2.14087e+08
High	Master Protein	P07225	Vitamin K-dependent protein S OS=Homo sapiens OX=9606 GN=PROS1 PE=1 SV=1	0	55.27	18	13	101	13	1	676	75.1	5.67	303.22	13	0	3.57964e+07	1.08613e+08	7.81841e+07	7.25424e+07	50.03	25.91	25.95	36.02	3.57964e+07	34401300	7.78475e+07	8.49122e+07	6.465e+07	1.01923e+08	8.38285e+07	1.86603e+07	0.222601	1.01314e+08	1.59933e+08	1.08613e+08	1.34765e+08	1.59933e+08	1.52365e+08	1.49021e+08	1.29129e+07	0.0866512	113664951	7.81841e+07	7.12429e+07	1.20558e+08	1.31802e+08	1.52526e+08	1.34962e+08
High	Master Protein	P61626	Lysozyme C OS=Homo sapiens OX=9606 GN=LYZ PE=1 SV=1	0	24.91	30	6	49	6	1	148	16.5	9.16	151.44	6	0	3.50694e+07	3.74374e+07	35424804	3.7469e+07	43.43	17.09	33.02	29.95	1.58506e+07	3.50694e+07	41634912	3.7599e+07	6.59055e+07	5.45113e+07	5.26719e+07	1.42426e+07	0.270403	3.74374e+07	3.29992e+07	4.60525e+07	4.97983e+07	3.29992e+07	6.46035e+07	4.91337e+07	1.58127e+07	0.321829	56307600	3.10131e+07	35424804	5.97222e+07	5.22814e+07	7.58422e+07	6.26153e+07
High	Master Protein	P49908	Selenoprotein P OS=Homo sapiens OX=9606 GN=SELENOP PE=1 SV=3	0	52.755	24	12	141	12	1	381	43.2	7.87	253.81	12	0	3.50535e+07	4.86269e+07	2.04193e+07	2.80278e+07	26.32	15.19	32.58	38.39	2.81211e+07	3.50535e+07	4.7261e+07	6.67056e+07	6.58757e+07	6.18773e+07	6.48195e+07	2.5816e+06	0.0398276	3.81209e+07	5.13713e+07	4.86269e+07	5.07074e+07	5.13713e+07	6.82149e+07	5.67645e+07	9.92187e+06	0.17479	3.05436e+07	2.04193e+07	1.63489e+07	3.23958e+07	3.44225e+07	3.50019e+07	3.39401e+07
High	Master Protein	Q9BYE2	Transmembrane protease serine 13 OS=Homo sapiens OX=9606 GN=TMPRSS13 PE=2 SV=4	0.011	4.842	1	1	21	1	1	586	63.1	8.63	46.11	1	0	33775864	1.55862e+07	28901801	6563110	34.17	13	43.95	28.12	22830563	46239004	33775864	5.41561e+07	8.68965e+07	4.42217e+07	6.17581e+07	2.233e+07	0.361571	12713252	1.64014e+07	1.55862e+07	1.69108e+07	1.64014e+07	2.18646e+07	1.83923e+07	3.01793e+06	0.164087	50808118	28901801	22259068	5.38892e+07	4.87223e+07	4.76552e+07	5.00889e+07
High	Master Protein	P02745	Complement C1q subcomponent subunit A OS=Homo sapiens OX=9606 GN=C1QA PE=1 SV=2	0	42.088	25	5	84	5	1	245	26	9.11	342.45	5	0	3.28576e+07	7.35466e+07	6.07245e+07	46978992	43.8	15.49	26.65	44.46	1.89462e+07	3.28576e+07	4.81093e+07	4.4942e+07	6.1749e+07	6.2988e+07	5.65597e+07	1.00802e+07	0.178223	7.31129e+07	9.4935e+07	7.35466e+07	9.72529e+07	9.4935e+07	1.03173e+08	9.84536e+07	4.24819e+06	0.0431492	6.07245e+07	6.4516e+07	3.77551e+07	6.44069e+07	1.0876e+08	8.08313e+07	8.46661e+07
High	Master Protein	P06681	Complement C2 OS=Homo sapiens OX=9606 GN=C2 PE=1 SV=2	0	199.21	38	31	258	7	1	752	83.2	7.42	863.34	31	0	3.25471e+07	4.22104e+07	1.85285e+07	3.43154e+07	46.38	12.85	27.17	40.07	2.98298e+07	3.25471e+07	6.52972e+07	7.07588e+07	6.11654e+07	8.54916e+07	7.24719e+07	1.22532e+07	0.169076	3.8181e+07	4.91498e+07	4.22104e+07	5.07874e+07	4.91498e+07	5.92138e+07	5.30503e+07	5.40016e+06	0.101793	1.85285e+07	1.85335e+07	1.09923e+07	1.96521e+07	3.12435e+07	2.35339e+07	2.48098e+07
High	Master Protein	Q03591	Complement factor H-related protein 1 OS=Homo sapiens OX=9606 GN=CFHR1 PE=1 SV=2	0	47.931	20	9	118	1	1	330	37.6	7.39	322.48	9	1	3.15542e+07	6.77343e+07	12746756	1.15155e+07	35.21	18.17	26.42	21.12	3.15542e+07	2.30443e+07	46477158	7.48494e+07	4.3307e+07	6.08511e+07	5.96692e+07	1.58044e+07	0.264867	5.21928e+07	7.54183e+07	6.77343e+07	6.94255e+07	7.54183e+07	9.50193e+07	7.99544e+07	1.33863e+07	0.167424	1.58547e+07	12746756	9202025	1.68162e+07	2.14883e+07	1.97009e+07	1.93351e+07
High	Master Protein	P00746	Complement factor D OS=Homo sapiens OX=9606 GN=CFD PE=1 SV=5	0	27.357	34	6	43	6	1	253	27	7.71	129.57	6	0	3.08507e+07	3.55026e+07	1.96344e+07	2.44139e+07	21.43	3.9	9.97	27.72	2.62446e+07	3.08507e+07	3.98613e+07	6.22546e+07	5.79774e+07	5.21891e+07	5.74737e+07	5.05161e+06	0.0878942	3.55026e+07	34018912	3.6778e+07	4.72246e+07	34018912	5.1593e+07	4.42789e+07	9.1499e+06	0.206643	1.80908e+07	2.20306e+07	1.96344e+07	1.91879e+07	3.71389e+07	4.20361e+07	3.27876e+07
High	Master Protein	P05156	Complement factor I OS=Homo sapiens OX=9606 GN=CFI PE=1 SV=2	0	42.841	19	9	38	9	1	583	65.7	7.5	121.4	9	0	2.69376e+07	4.19028e+07	3.65624e+07	1.97981e+07	81.33	22.1	30.32	26.71	19304922	2.69376e+07	83844573	4.57929e+07	5.06236e+07	1.09775e+08	6.87305e+07	3.56276e+07	0.518366	4.19028e+07	6.02268e+07	4.18165e+07	5.57381e+07	6.02268e+07	5.86612e+07	5.82087e+07	2.27834e+06	0.0391409	4.53203e+07	3.65624e+07	2.4023e+07	4.80686e+07	6.16363e+07	5.14318e+07	5.37122e+07
High	Master Protein	P0C0L4	Complement C4-A OS=Homo sapiens OX=9606 GN=C4A PE=1 SV=2	0	954.731	54	106	2030	3	1	1744	192.7	7.08	7315.73	106	0	2.65075e+07	3.12909e+07	4.07014e+07	8.09249e+06	57.91	31.79	43.11	19.9	1.94525e+07	2.65075e+07	56786769	4.61429e+07	4.98152e+07	7.43491e+07	5.67691e+07	1.53351e+07	0.270131	3.12909e+07	5.17075e+07	3.04927e+07	4.16224e+07	5.17075e+07	4.27759e+07	4.53686e+07	5.51986e+06	0.121667	4.81845e+07	4.07014e+07	1.85115e+07	5.11065e+07	6.86139e+07	3.9632e+07	5.31175e+07
High	Master Protein	P05154	Plasma serine protease inhibitor OS=Homo sapiens OX=9606 GN=SERPINA5 PE=1 SV=3	0	49.444	24	8	46	8	1	406	45.6	9.26	149.22	8	0	2.55765e+07	3.08553e+07	1.59824e+07	1.38081e+07	46.28	22.99	40.56	32.83	1.47849e+07	2.55765e+07	3.93093e+07	3.50711e+07	4.80656e+07	5.14664e+07	4.48677e+07	8.65287e+06	0.192853	2.25709e+07	3.62022e+07	3.08553e+07	3.00233e+07	3.62022e+07	4.32846e+07	3.65034e+07	6.63577e+06	0.181785	2.20904e+07	1.59824e+07	9.28955e+06	2.343e+07	2.69429e+07	1.98883e+07	2.34204e+07
High	Master Protein	P60709	Actin, cytoplasmic 1 OS=Homo sapiens OX=9606 GN=ACTB PE=1 SV=1	0	220.702	57	27	304	7	1	375	41.7	5.48	1070.33	27	23	2.16055e+07	8.13248e+08	2.49364e+08	6.73849e+08	41.8	11.61	71.74	73.38	1.50089e+07	2.16055e+07	3.44856e+07	3.56025e+07	4.06031e+07	4.51509e+07	4.04521e+07	4.77601e+06	0.118066	6.63676e+08	8.21979e+08	8.13248e+08	8.82804e+08	8.21979e+08	1.14084e+09	9.48543e+08	1.69292e+08	0.178476	4.93457e+08	9.5814e+07	2.49364e+08	5.23381e+08	1.61522e+08	5.33873e+08	4.06259e+08
High	Master Protein	P0DJI8	Serum amyloid A-1 protein OS=Homo sapiens OX=9606 GN=SAA1 PE=1 SV=1	0	24.829	66	5	29	3	1	122	13.5	6.79	131.74	5	0	2.1118e+07	1.34919e+07	7.77472e+06	1.35009e+07	43.78	2.03	44.78	43.07	8.68655e+06	22637793	2.1118e+07	2.06053e+07	4.2543e+07	2.76491e+07	3.02658e+07	1.12005e+07	0.370071	1.33653e+07	1.38945e+07	1.34919e+07	1.77782e+07	1.38945e+07	1.89267e+07	1.68665e+07	2.63705e+06	0.156349	14223675	7.77472e+06	6.2811e+06	1.50862e+07	1.31065e+07	1.34474e+07	1.38801e+07
High	Master Protein	P12259	Coagulation factor V OS=Homo sapiens OX=9606 GN=F5 PE=1 SV=4	0	87.626	12	23	75	23	1	2224	251.5	6.05	195.57	23	0	2.05563e+07	4.93534e+07	2.17732e+07	1.92547e+07	33.85	11.51	31.7	20.16	1.129e+07	2.05563e+07	2.30421e+07	2.67809e+07	3.86312e+07	3.01684e+07	3.18601e+07	6.10362e+06	0.191575	4.50131e+07	5.64758e+07	4.93534e+07	5.98752e+07	5.64758e+07	6.92341e+07	6.18617e+07	6.60705e+06	0.106804	2.60907e+07	2.17732e+07	1.33667e+07	2.76729e+07	3.67049e+07	2.86174e+07	3.09984e+07
High	Master Protein	P02753	Retinol-binding protein 4 OS=Homo sapiens OX=9606 GN=RBP4 PE=1 SV=3	0	24.757	29	5	27	5	1	201	23	6.07	96.9	5	0	2.03222e+07	3.38699e+07	2.21224e+07	1.96712e+07	62.44	23.84	39.39	50.24	2.03222e+07	1.68131e+07	4.97395e+07	4.82059e+07	3.15966e+07	6.51224e+07	4.83083e+07	1.67631e+07	0.347003	3.38699e+07	4.51727e+07	2.8428e+07	4.50529e+07	4.51727e+07	3.98795e+07	4.33684e+07	3.02206e+06	0.0696835	3.20925e+07	2.21224e+07	1.41719e+07	3.40387e+07	3.72936e+07	3.03411e+07	3.38911e+07
High	Master Protein	P17936	Insulin-like growth factor-binding protein 3 OS=Homo sapiens OX=9606 GN=IGFBP3 PE=1 SV=2	0	28.042	18	6	76	6	1	291	31.7	8.69	132.41	6	0	1.92902e+07	5.03388e+07	3.58411e+07	5.31865e+07	30.25	6.23	20.83	35.23	1.48274e+07	1.92902e+07	2.70088e+07	3.51718e+07	3.62519e+07	3.53618e+07	3.55952e+07	576613	0.0161992	5.06593e+07	4.52448e+07	5.03388e+07	6.73857e+07	4.52448e+07	7.06164e+07	6.10823e+07	1.38105e+07	0.226096	4.90805e+07	33923010	3.58411e+07	5.20568e+07	5.71869e+07	7.67336e+07	6.19924e+07
High	Master Protein	P19652	Alpha-1-acid glycoprotein 2 OS=Homo sapiens OX=9606 GN=ORM2 PE=1 SV=2	0	36.132	18	7	48	7	1	201	23.6	5.11	149.17	7	0	1.88241e+07	3.13911e+07	1.77325e+07	1.72585e+07	50.74	28.71	26.07	38.46	6.36977e+06	2.05529e+07	1.88241e+07	1.51096e+07	3.86248e+07	2.46459e+07	2.61268e+07	1.18273e+07	0.452689	3.12077e+07	4.99566e+07	3.13911e+07	4.15117e+07	4.99566e+07	4.40362e+07	4.51682e+07	4.33478e+06	0.0959699	1.77325e+07	2.24713e+07	1.31933e+07	1.88078e+07	3.78818e+07	2.8246e+07	2.83119e+07
High	Master Protein	P02766	Transthyretin OS=Homo sapiens OX=9606 GN=TTR PE=1 SV=1	0	45.144	50	7	34	7	1	147	15.9	5.76	143.76	7	0	18670651	2.22215e+07	1.58502e+07	15862924	9.75	13.54	35.74	37.96	1.57284e+07	1.87722e+07	18670651	3.73092e+07	3.52784e+07	2.44449e+07	3.23441e+07	6.9159e+06	0.213822	2.22215e+07	2.33485e+07	1.79192e+07	2.95584e+07	2.33485e+07	2.51374e+07	2.60148e+07	3.19656e+06	0.122875	1.77916e+07	1.58502e+07	8.32571e+06	1.88705e+07	2.672e+07	1.78248e+07	2.11384e+07
High	Master Protein	P18428	Lipopolysaccharide-binding protein OS=Homo sapiens OX=9606 GN=LBP PE=1 SV=3	0	39.883	20	7	35	7	1	481	53.4	6.7	122.93	7	0	1.82387e+07	2.68235e+07	6.36688e+06	1.45006e+07	65.45	20.6	56.22	30.4	1.82387e+07	1.44572e+07	4.58448e+07	4.32638e+07	2.71693e+07	6.00232e+07	4.34854e+07	1.64281e+07	0.377783	2.68235e+07	3.71281e+07	2.60616e+07	3.56799e+07	3.71281e+07	3.65598e+07	3.6456e+07	729668	0.0200151	1.40089e+07	6.36688e+06	5.18545e+06	1.48585e+07	1.07332e+07	1.11017e+07	1.22311e+07
High	Master Protein	Q13790	Apolipoprotein F OS=Homo sapiens OX=9606 GN=APOF PE=1 SV=2	0	11.292	8	2	49	2	1	326	35.4	5.64	138.89	2	0	1.66067e+07	7.34662e+06	1.37578e+07	1.84709e+07	42.17	67.75	26.13	51.22	1.66067e+07	1.36545e+07	2.94399e+07	3.93925e+07	2.56607e+07	3.85447e+07	3.45326e+07	7.69499e+06	0.222832	6.35169e+06	2.00029e+07	7.34662e+06	8.44886e+06	2.00029e+07	1.0306e+07	1.29193e+07	6.20449e+06	0.480251	2.07139e+07	1.32829e+07	1.37578e+07	2.197e+07	2.23921e+07	2.94545e+07	2.46055e+07
High	Master Protein	P05546	Heparin cofactor 2 OS=Homo sapiens OX=9606 GN=SERPIND1 PE=1 SV=3	0	65.37	29	13	57	13	1	499	57	6.9	166.31	13	0	1.56698e+07	1.16972e+08	2.40153e+07	1.39904e+07	98.09	29.24	45.52	30.02	1.56698e+07	1.41669e+07	7.33336e+07	3.71702e+07	2.66236e+07	9.60134e+07	5.32691e+07	3.73914e+07	0.701934	1.1757e+08	1.16972e+08	6.64634e+07	1.56389e+08	1.16972e+08	9.32365e+07	1.22199e+08	3.18989e+07	0.261041	2.40153e+07	2.72744e+07	9.83101e+06	2.54716e+07	4.59787e+07	2.10476e+07	3.08326e+07
High	Master Protein	P01009	Alpha-1-antitrypsin OS=Homo sapiens OX=9606 GN=SERPINA1 PE=1 SV=3	0	26.338	22	8	21	8	1	418	46.7	5.59	47.96	8	0	1.53072e+07	1.79282e+07	7.99297e+06	5.09957e+06	39.49	27.09	32.42	36.8	1.53072e+07	1.21048e+07	2.54296e+07	3.631e+07	2.27484e+07	3.32942e+07	3.07842e+07	7.12069e+06	0.23131	1.79282e+07	1.88104e+07	1.09499e+07	2.38476e+07	1.88104e+07	1.53608e+07	1.93396e+07	4.26809e+06	0.220692	9.22164e+06	7.99297e+06	4.65478e+06	9.78085e+06	1.34744e+07	9.96559e+06	1.10736e+07
High	Master Protein	P15169	Carboxypeptidase N catalytic chain OS=Homo sapiens OX=9606 GN=CPN1 PE=1 SV=1	0	51.257	28	9	56	9	1	458	52.3	7.34	170.14	9	0	1.46445e+07	2.30992e+07	1.98442e+07	2.76013e+07	33.88	33.7	14.13	40.48	7.95509e+06	1.46445e+07	1.62052e+07	1.88702e+07	2.75212e+07	2.12169e+07	2.25361e+07	4.47385e+06	0.198519	1.91726e+07	3.59757e+07	2.30992e+07	2.5503e+07	3.59757e+07	3.24041e+07	3.12942e+07	5.32383e+06	0.170122	2.23687e+07	1.98442e+07	1.68174e+07	2.37251e+07	3.34531e+07	3.6005e+07	3.10611e+07
High	Master Protein	A0A075B6I0	Immunoglobulin lambda variable 8-61 OS=Homo sapiens OX=9606 GN=IGLV8-61 PE=3 SV=7	0	9.468	20	3	5	3	1	122	12.8	4.55	12.46	3	0	14461729	1.36963e+07	5.62332e+06	6.77881e+06	86.4	36.25	32.21	32.36	14461729	9.27509e+06	46730444	3.43045e+07	1.74306e+07	6.11827e+07	3.76393e+07	2.20659e+07	0.586246	1.36963e+07	2.4126e+07	1.32121e+07	1.82185e+07	2.4126e+07	1.85343e+07	2.02929e+07	3.3233e+06	0.163767	7.7433e+06	5.62332e+06	4.02135e+06	8.21286e+06	9.47972e+06	8.60945e+06	8.76735e+06
High	Master Protein	P00742	Coagulation factor X OS=Homo sapiens OX=9606 GN=F10 PE=1 SV=2	0	23.486	13	6	35	6	1	488	54.7	5.94	93.52	6	0	12928415	3.09382e+07	2.1313e+07	2.63224e+07	59	11.69	31.73	32.25	9.47041e+06	12928415	28157381	2.24646e+07	2.42962e+07	3.68656e+07	2.78755e+07	7.83933e+06	0.281227	2.84163e+07	35711539	3.09382e+07	3.77987e+07	35711539	4.34009e+07	3.89704e+07	3.97631e+06	0.102034	34159909	2.1313e+07	1.96373e+07	3.62314e+07	3.59292e+07	4.20422e+07	3.80676e+07
High	Master Protein	P01011	Alpha-1-antichymotrypsin OS=Homo sapiens OX=9606 GN=SERPINA3 PE=1 SV=2	0	41.105	19	10	55	10	1	423	47.6	5.52	157.32	10	0	1.24203e+07	7.83448e+07	2.88715e+07	2.12465e+07	109.21	28.35	58.57	38.77	1.24203e+07	9.63535e+06	6.73426e+07	2.9462e+07	1.81076e+07	8.81695e+07	4.52464e+07	3.76036e+07	0.831085	7.83448e+07	9.31227e+07	5.15454e+07	1.04212e+08	9.31227e+07	7.23091e+07	8.98813e+07	1.61967e+07	0.180201	3.98253e+07	2.88715e+07	9.62047e+06	4.22404e+07	4.86711e+07	2.05968e+07	3.71694e+07
High	Master Protein	P04217	Alpha-1B-glycoprotein OS=Homo sapiens OX=9606 GN=A1BG PE=1 SV=4	0	41.154	32	10	35	10	1	495	54.2	5.86	127.66	10	0	1.19588e+07	5.71046e+07	3.54876e+07	38691398	56.34	13.12	31.64	28.41	1.19588e+07	8.26252e+06	2.42014e+07	2.83672e+07	1.55277e+07	3.16862e+07	2.51937e+07	8.53393e+06	0.338733	5.71046e+07	6.34879e+07	4.87274e+07	7.59591e+07	6.34879e+07	6.8356e+07	6.92677e+07	6.2854e+06	0.0907407	4.63858e+07	3.54876e+07	2.40449e+07	4.91987e+07	5.98246e+07	5.14786e+07	5.35006e+07
High	Master Protein	Q96PD5	N-acetylmuramoyl-L-alanine amidase OS=Homo sapiens OX=9606 GN=PGLYRP2 PE=1 SV=1	0	61.65	16	6	85	6	1	576	62.2	7.55	239.01	6	0	1.16733e+07	2.46827e+07	8.63635e+06	5.36109e+06	43.08	9.75	41.57	56.6	7.93495e+06	1.16733e+07	1.87888e+07	1.88224e+07	2.19375e+07	2.45996e+07	2.17865e+07	2.89157e+06	0.132723	2.65623e+07	2.46827e+07	2.18459e+07	3.53325e+07	2.46827e+07	3.06459e+07	3.02204e+07	5.33764e+06	0.176624	1.26306e+07	8.63635e+06	5.28207e+06	1.33966e+07	1.4559e+07	1.13086e+07	1.30881e+07
High	Master Protein	Q9UK55	Protein Z-dependent protease inhibitor OS=Homo sapiens OX=9606 GN=SERPINA10 PE=1 SV=1	0	41.721	22	10	49	10	1	444	50.7	8.27	150.36	10	0	1.14192e+07	1.8213e+07	1.31456e+07	7.47131e+06	66.71	16.39	28.57	37.29	4.10163e+06	1.14192e+07	1.97953e+07	9.72943e+06	2.14599e+07	2.59174e+07	1.90356e+07	8.36185e+06	0.439275	1.74006e+07	2.33428e+07	1.8213e+07	2.31458e+07	2.33428e+07	2.55496e+07	2.40127e+07	1.33462e+06	0.0555798	1.56382e+07	1.31456e+07	8.61353e+06	1.65865e+07	2.21607e+07	1.8441e+07	1.90628e+07
High	Master Protein	P08519	Apolipoprotein(a) OS=Homo sapiens OX=9606 GN=LPA PE=1 SV=1	0	7.724	7	2	14	2	1	4548	501	5.88	32.53	2	0	1.14098e+07	5993118	3.00478e+06	3.18014e+06	17.17	20.43	17.45	22.33	8.66485e+06	1.14098e+07	1.21744e+07	2.05538e+07	2.14423e+07	1.59396e+07	1.93119e+07	2.95409e+06	0.152968	5993118	4.12542e+06	6074420	7.97189e+06	4.12542e+06	8.52134e+06	6.87289e+06	2.39518e+06	0.348497	4.01305e+06	3.00478e+06	3.0019e+06	4.25641e+06	5.06542e+06	6.42687e+06	5.24957e+06
High	Master Protein	P02743	Serum amyloid P-component OS=Homo sapiens OX=9606 GN=APCS PE=1 SV=2	0	36.327	34	9	68	9	1	223	25.4	6.54	209.91	9	0	9.69605e+06	58979669	4.79418e+07	4.46072e+07	60.16	29.03	33.18	38.82	9.69605e+06	9.66595e+06	2.51368e+07	2.29999e+07	1.81651e+07	3.29109e+07	2.46919e+07	7.5171e+06	0.304435	4.77444e+07	8.37646e+07	58979669	6.35083e+07	8.37646e+07	8.27381e+07	7.66703e+07	1.14102e+07	0.148821	5.69759e+07	4.79418e+07	28187658	6.0431e+07	8.08196e+07	6.0348e+07	6.71995e+07
High	Master Protein	P01859	Immunoglobulin heavy constant gamma 2 OS=Homo sapiens OX=9606 GN=IGHG2 PE=1 SV=2	0	101.141	37	13	315	6	1	326	35.9	7.59	823.56	13	0	9.49458e+06	7.04803e+07	5.77754e+07	7.14227e+07	70.42	33.75	39.5	32.81	7.20662e+06	9.49458e+06	2.53215e+07	1.70947e+07	1.78431e+07	3.31526e+07	2.26968e+07	9.06274e+06	0.399296	1.04212e+08	7.04803e+07	5.37553e+07	1.3862e+08	7.04803e+07	7.54092e+07	9.48365e+07	3.79977e+07	0.400665	8.96603e+07	5.77754e+07	40839259	9.50974e+07	9.73969e+07	8.74342e+07	9.33095e+07
High	Master Protein	P01034	Cystatin-C OS=Homo sapiens OX=9606 GN=CST3 PE=1 SV=1	0	15.969	19	3	27	3	1	146	15.8	8.75	86.12	3	0	9.23427e+06	1.60324e+07	6.58668e+06	1.05511e+07	48.5	20.05	51.45	26.82	5.57875e+06	9.23427e+06	1.51878e+07	1.32333e+07	1.73539e+07	1.98849e+07	1.6824e+07	3.35734e+06	0.199556	1.60324e+07	1.10638e+07	1.60929e+07	2.13259e+07	1.10638e+07	2.25754e+07	1.83217e+07	6.31651e+06	0.344756	1.23309e+07	6.58668e+06	4.56802e+06	1.30787e+07	1.11037e+07	9.77984e+06	1.13207e+07
High	Master Protein	P26927	Hepatocyte growth factor-like protein OS=Homo sapiens OX=9606 GN=MST1 PE=1 SV=2	0	12.673	5	3	11	3	1	711	80.3	7.68	34.84	3	0	7931704	1.55552e+07	7.03936e+06	8592566	66.16	3.43	40.6	27.68	3.4737e+06	7931704	1.50355e+07	8.23992e+06	1.4906e+07	1.96855e+07	1.42771e+07	5.74866e+06	0.402648	1.53409e+07	16366128	1.55552e+07	2.04061e+07	16366128	2.18213e+07	1.95312e+07	2.83086e+06	0.144941	1.13719e+07	7.03936e+06	5.15211e+06	1.20615e+07	1.18668e+07	1.10303e+07	1.16529e+07
High	Master Protein	Q16610	Extracellular matrix protein 1 OS=Homo sapiens OX=9606 GN=ECM1 PE=1 SV=2	0	25.428	13	6	31	6	1	540	60.6	6.71	86.39	6	0	7.87971e+06	1.45648e+07	1.05928e+07	1.42914e+07	41.63	10.02	38.92	25.55	3.81503e+06	7.87971e+06	9.5436e+06	9.04959e+06	1.48082e+07	1.24951e+07	1.21177e+07	2.89782e+06	0.239141	1.45648e+07	1.2819e+07	1.56712e+07	1.93737e+07	1.2819e+07	2.1984e+07	1.80589e+07	4.72186e+06	0.26147	1.73539e+07	1.05928e+07	8.30834e+06	1.84063e+07	1.78572e+07	1.77876e+07	1.8017e+07
High	Master Protein	A0A0C4DH25	Immunoglobulin kappa variable 3D-20 OS=Homo sapiens OX=9606 GN=IGKV3D-20 PE=3 SV=1	0	21.045	28	4	25	1	1	116	12.5	4.59	80.96	4	3	7.54138e+06	5.05226e+07	1.27839e+07	1.30397e+07	90.46	15.64	32.75	19.72	3.7538e+06	7.54138e+06	2.35453e+07	8.90435e+06	1.41724e+07	3.08272e+07	1.7968e+07	1.14436e+07	0.636891	5.00954e+07	6.52814e+07	5.05226e+07	6.66356e+07	6.52814e+07	7.08743e+07	6.75971e+07	2.91777e+06	0.0431641	1.45928e+07	1.27839e+07	7.31726e+06	1.54778e+07	2.15509e+07	1.56658e+07	1.75648e+07
High	Master Protein	P20851	C4b-binding protein beta chain OS=Homo sapiens OX=9606 GN=C4BPB PE=1 SV=1	0	7.644	7	3	12	3	1	252	28.3	5.14	25.07	3	0	7.51468e+06	2.3038e+07	9.81424e+06	7.73611e+06	36.15	28.29	38.79	40.16	5.86815e+06	7.51468e+06	1.17369e+07	1.39198e+07	1.41223e+07	1.53668e+07	1.44696e+07	783565	0.0541525	2.15028e+07	3.52311e+07	2.3038e+07	2.86025e+07	3.52311e+07	3.23182e+07	3.20506e+07	3.32239e+06	0.103661	1.33389e+07	9.81424e+06	5.84486e+06	1.41478e+07	1.65447e+07	1.25135e+07	1.4402e+07
High	Master Protein	O43866	CD5 antigen-like OS=Homo sapiens OX=9606 GN=CD5L PE=1 SV=1	0	9.835	7	4	38	4	1	347	38.1	5.47	72.6	4	0	7424318	8.30759e+07	87311564	121322025	60.53	17.95	18.82	38.35	5328205	7424318	1.64015e+07	1.2639e+07	1.39524e+07	2.1474e+07	1.60218e+07	4.76717e+06	0.297543	7.61553e+07	1.06496e+08	8.30759e+07	1.013e+08	1.06496e+08	1.16541e+08	1.08112e+08	7.74804e+06	0.0716666	117658689	85101344	87311564	1.24794e+08	1.43463e+08	1.86928e+08	1.51728e+08
High	Master Protein	P01023	Alpha-2-macroglobulin OS=Homo sapiens OX=9606 GN=A2M PE=1 SV=3	0	38.501	9	10	16	10	1	1474	163.2	6.46	45.16	10	0	7.15294e+06	9.47997e+06	2.62538e+06	2.7883e+06	72.93	36.57	41.48	36.41	5.87531e+06	7.15294e+06	2.06534e+07	1.39367e+07	1.34424e+07	2.70409e+07	1.814e+07	7.71232e+06	0.425155	8.87297e+06	1.65205e+07	9.47997e+06	1.18026e+07	1.65205e+07	1.32987e+07	1.38739e+07	2.41098e+06	0.173777	4.54754e+06	2.11232e+06	2.62538e+06	4.82331e+06	3.56093e+06	5.62076e+06	4.66833e+06
High	Master Protein	P23142	Fibulin-1 OS=Homo sapiens OX=9606 GN=FBLN1 PE=1 SV=4	0	26.858	13	6	31	6	1	703	77.2	5.22	87.12	6	0	7.13032e+06	2.20365e+07	16194763	2.01613e+07	62.09	21.37	34.9	32.73	6.68793e+06	7.13032e+06	1.84802e+07	1.58643e+07	1.33999e+07	2.41955e+07	1.78199e+07	5.65724e+06	0.317467	18545163	2.8223e+07	2.20365e+07	2.46683e+07	2.8223e+07	3.09134e+07	2.79349e+07	3.13248e+06	0.112135	27360751	16194763	1.50145e+07	2.90199e+07	2.73009e+07	3.2145e+07	2.94886e+07
High	Master Protein	A0A0J9YY99	Uncharacterized protein (Fragment) OS=Homo sapiens OX=9606 PE=1 SV=1	0	12.255	19	3	11	2	1	117	13	8.92	35.12	3	2	6819812	3.85711e+07	7512620	2.38303e+06	49.25	24.43	60.3	22.43	6.58138e+06	6819812	1.46835e+07	1.56116e+07	1.28164e+07	1.92246e+07	1.58842e+07	3.21279e+06	0.202263	3.85711e+07	5.09766e+07	31503968	5.13063e+07	5.09766e+07	4.41945e+07	4.88258e+07	4.01419e+06	0.0822145	8.75255e+06	7512620	1.90007e+06	9.28331e+06	1.26647e+07	4.06792e+06	8.67197e+06
High	Master Protein	A0A0A0MRZ8	Immunoglobulin kappa variable 3D-11 OS=Homo sapiens OX=9606 GN=IGKV3D-11 PE=3 SV=6	0	15.857	32	4	29	3	1	115	12.6	5.29	70.68	4	1	6.5176e+06	4.16899e+07	2.9004e+07	3.50147e+07	44.01	13.08	24.13	32.07	4.89259e+06	6.5176e+06	1.13023e+07	1.16057e+07	1.22484e+07	1.47977e+07	1.28839e+07	1.68827e+06	0.131037	4.72693e+07	3.63438e+07	4.16899e+07	6.28764e+07	3.63438e+07	5.84836e+07	5.25679e+07	1.42212e+07	0.270529	3.5762e+07	2.9004e+07	2.18323e+07	3.79307e+07	4.88946e+07	4.67415e+07	4.45222e+07
High	Master Protein	Q04756	Hepatocyte growth factor activator OS=Homo sapiens OX=9606 GN=HGFAC PE=1 SV=1	0	25.132	7	4	43	4	1	655	70.6	7.24	156.62	4	0	6.33105e+06	1.41654e+07	7.96951e+06	1.30126e+07	51.98	14.12	21.3	38.25	2.73263e+06	6.33105e+06	8.94854e+06	6.48203e+06	1.18979e+07	1.1716e+07	1.0032e+07	3.07569e+06	0.306589	1.2879e+07	1.41654e+07	1.69292e+07	1.71314e+07	1.41654e+07	2.37487e+07	1.83485e+07	4.90625e+06	0.267393	7.96951e+06	1.01644e+07	6679559	8.4528e+06	1.7135e+07	1.43005e+07	1.32961e+07
High	Master Protein	Q9Y490	Talin-1 OS=Homo sapiens OX=9606 GN=TLN1 PE=1 SV=3	0	200.386	20	33	155	33	1	2541	269.6	6.07	547.7	33	0	6.3298e+06	7.77906e+07	3.28652e+07	7.48188e+07	10.65	17.23	57.22	73.58	6.83017e+06	6.3298e+06	5.51688e+06	1.62018e+07	1.18955e+07	7.22308e+06	1.17735e+07	4.49058e+06	0.381416	6.09077e+07	8.62961e+07	7.77906e+07	8.10179e+07	8.62961e+07	1.09127e+08	9.21468e+07	1.49398e+07	0.16213	6.04185e+07	1.84694e+07	3.28652e+07	6.40824e+07	3.11354e+07	7.03623e+07	5.51934e+07
High	Master Protein	P08697	Alpha-2-antiplasmin OS=Homo sapiens OX=9606 GN=SERPINF2 PE=1 SV=3	0	19.106	13	5	16	5	1	491	54.5	6.29	52.61	5	0	6.09232e+06	1.22699e+07	5.31119e+06	5.82725e+06	53.29	17.13	52.34	37.16	6.09232e+06	5.22904e+06	13153315	1.44515e+07	9.82688e+06	1.72212e+07	1.38332e+07	3.73575e+06	0.270056	1.21682e+07	1.62414e+07	1.22699e+07	1.61859e+07	1.62414e+07	1.72125e+07	1.65466e+07	577392	0.034895	8.77056e+06	5.31119e+06	2.8813e+06	9.30242e+06	8.95353e+06	6.16868e+06	8.14154e+06
High	Master Protein	A0A0B4J2B5	Immunoglobulin heavy variable 3/OR16-9 (non-functional) (Fragment) OS=Homo sapiens OX=9606 GN=IGHV3OR16-9 PE=1 SV=1	0	11.087	40	3	17	1	1	98	10.7	8.46	47.52	3	0	6054013	29734682	19080436	2.47395e+07	52.56	7.41	30.76	40.75	3.29641e+06	6054013	10058631	7.81938e+06	1.13772e+07	1.31695e+07	1.07887e+07	2.72316e+06	0.252409	29734682	31389966	27071372	3.95523e+07	31389966	3.79764e+07	3.63062e+07	4.3299e+06	0.119261	2.56757e+07	19080436	1.3707e+07	2.72328e+07	3.21655e+07	2.93458e+07	2.95814e+07
High	Master Protein	P01780	Immunoglobulin heavy variable 3-7 OS=Homo sapiens OX=9606 GN=IGHV3-7 PE=1 SV=2	0	9.919	25	3	18	1	1	117	12.9	6.57	46.76	3	1	5.94997e+06	37816480	7.25471e+06	2.5861e+06	80.76	32.08	78.46	29.03	5.18881e+06	5.94997e+06	2.01384e+07	1.23083e+07	1.11817e+07	2.63666e+07	1.66189e+07	8.46054e+06	0.509093	37816480	54240444	28758063	5.03025e+07	54240444	4.03425e+07	4.82952e+07	7.16313e+06	0.14832	7.6007e+06	7.25471e+06	484982	8.06162e+06	1.22299e+07	1.03831e+06	7.10994e+06
High	Master Protein	P01619	Immunoglobulin kappa variable 3-20 OS=Homo sapiens OX=9606 GN=IGKV3-20 PE=1 SV=2	0	20.958	28	4	24	1	1	116	12.5	4.96	77.24	4	0	5.45748e+06	21912284	22080140	23382228	51.46	9.83	26.64	29.97	4292346	5.45748e+06	10937934	1.01818e+07	1.02562e+07	1.43207e+07	1.15862e+07	2.36841e+06	0.204416	25121994	21912284	20847172	3.34166e+07	21912284	2.92449e+07	2.81913e+07	5.8241e+06	0.206592	30348116	22080140	18072678	3.21885e+07	3.72224e+07	3.86924e+07	3.60344e+07
High	Master Protein	P01624	Immunoglobulin kappa variable 3-15 OS=Homo sapiens OX=9606 GN=IGKV3-15 PE=1 SV=2	0	13.793	32	3	36	2	1	115	12.5	5.19	99.16	3	0	5.38888e+06	26781251	2.0908e+07	2.70299e+07	52.41	13.12	30.92	35.14	3903013	5.38888e+06	1.04933e+07	9.25828e+06	1.01273e+07	1.37385e+07	1.10414e+07	2.37589e+06	0.215181	31156223	26781251	24045999	4.14432e+07	26781251	3.37323e+07	3.39856e+07	7.33426e+06	0.215805	29747060	2.0908e+07	1.61762e+07	3.1551e+07	3.52464e+07	3.46321e+07	3.38098e+07
High	Master Protein	P01700	Immunoglobulin lambda variable 1-47 OS=Homo sapiens OX=9606 GN=IGLV1-47 PE=1 SV=2	0.011	4.852	11	1	9	1	1	117	12.3	5.91	34.89	1	0	5.34545e+06	46934396		11645313		15.72		34.31	5.34545e+06			1.26799e+07						46934396	56689876	41687988	6.24309e+07	56689876	5.84809e+07	5.92006e+07	2.93741e+06	0.0496179
High	Master Protein	P01591	Immunoglobulin J chain OS=Homo sapiens OX=9606 GN=JCHAIN PE=1 SV=4	0	9.448	17	3	34	3	1	159	18.1	5.24	92.16	3	0	5339818	31788124	1.71895e+07	2.36282e+07	61.22	48.04	32.89	44.61	5339818	2.9802e+06	1.0484e+07	1.26665e+07	5.60065e+06	1.37263e+07	1.06645e+07	4.41732e+06	0.414208	31788124	66534088	30105587	4.22837e+07	66534088	4.22328e+07	5.03502e+07	1.40157e+07	0.278363	2.45968e+07	1.71895e+07	1.27611e+07	2.60884e+07	2.89778e+07	2.73207e+07	2.74623e+07
High	Master Protein	P80748	Immunoglobulin lambda variable 3-21 OS=Homo sapiens OX=9606 GN=IGLV3-21 PE=1 SV=2	0	12.278	14	1	16	1	1	117	12.4	5.29	73.02	1	0	5.29475e+06	2.09576e+07	4.84654e+06	4.15405e+06	47	12.09	60.23	29.11		3.74817e+06	7.47949e+06		7.04389e+06	9.79267e+06	8.41828e+06	1.94368e+06	0.230888	2.09576e+07	2.41922e+07	1.90736e+07	2.78773e+07	2.41922e+07	2.67569e+07	2.62755e+07	1.88911e+06	0.0718965	7.90332e+06	4.84654e+06	1986720	8.38259e+06	8.17023e+06	4.25344e+06	6.93542e+06
High	Master Protein	P01019	Angiotensinogen OS=Homo sapiens OX=9606 GN=AGT PE=1 SV=1	0	24.554	16	6	16	6	1	485	53.1	6.32	51.04	6	0	4.37832e+06	1.02803e+07	1.60928e+06	705826	85.34	48.25	50.93	37	4.37832e+06	3.88897e+06	1.61621e+07	1.03857e+07	7.3085e+06	2.11605e+07	1.29516e+07	7.27375e+06	0.56161	1.02803e+07	1.94885e+07	8.01509e+06	1.36746e+07	1.94885e+07	1.12438e+07	1.48023e+07	4.23647e+06	0.286204	2.46734e+06	1.60928e+06	808913	2.61697e+06	2.7129e+06	1.73183e+06	2.3539e+06
High	Master Protein	P01861	Immunoglobulin heavy constant gamma 4 OS=Homo sapiens OX=9606 GN=IGHG4 PE=1 SV=1	0	86.65	34	10	296	4	1	327	35.9	7.36	861.9	10	0	4004100	4.7474e+07	2.66472e+07	2.39435e+07	61.3	17.43	43.57	30.96	4004100	3.85211e+06	1.03809e+07	9.49807e+06	7.23923e+06	1.35913e+07	1.01095e+07	3.2199e+06	0.318501	5.30443e+07	4.7474e+07	3.72629e+07	7.05582e+07	4.7474e+07	5.22733e+07	5.67685e+07	1.21809e+07	0.214572	4.04907e+07	2.66472e+07	1.63316e+07	4.29461e+07	4.49215e+07	3.4965e+07	4.09442e+07
High	Master Protein	P24592	Insulin-like growth factor-binding protein 6 OS=Homo sapiens OX=9606 GN=IGFBP6 PE=1 SV=1	0.004	6.109	6	1	9	1	1	240	25.3	7.81	47.47	1	0	3.67181e+06	3419629	3.15746e+06	4.50438e+06	13.11	6.72	27.52	28.46		3.34579e+06	4.02959e+06		6.28771e+06	5.27582e+06	5.78176e+06	715512	0.123753	3.82678e+06	3419629	3.4077e+06	5.09028e+06	3419629	4.7804e+06	4.4301e+06	888708	0.200607	4.06712e+06	2.31677e+06	3.15746e+06	4.31376e+06	3.90557e+06	6.75992e+06	4.99308e+06
High	Master Protein	P55056	Apolipoprotein C-IV OS=Homo sapiens OX=9606 GN=APOC4 PE=1 SV=1	0.01	3.432	11	2	6	2	1	127	14.5	8.92	9.23	2	0	3.60567e+06	5.76822e+06	3.95789e+06	664537	42.73		37.46	37.42	2.97155e+06	3.60567e+06	6.45681e+06	7.04878e+06	6.7761e+06	8.45369e+06	7.42619e+06	900229	0.121224		5.76822e+06			5.76822e+06					6066819	3.95789e+06	2.89706e+06	6.43472e+06	6.67215e+06	6.20241e+06	6.43643e+06
High	Master Protein	P05106	Integrin beta-3 OS=Homo sapiens OX=9606 GN=ITGB3 PE=1 SV=2	0	29.247	10	6	18	6	1	788	87	5.24	57.94	6	0	3.49556e+06	24469073	2.99972e+06	1.44287e+07	86.59	15.53	60.3	75.51	3.49556e+06	2.51279e+06	1.19329e+07	8.29178e+06	4.72226e+06	1.56234e+07	9.5458e+06	5.55769e+06	0.582213	24469073	2.20207e+07	2.97432e+07	3.25481e+07	2.20207e+07	4.17245e+07	3.20978e+07	9.85959e+06	0.307174	6.72078e+06	2.22938e+06	2.99972e+06	7.12834e+06	3.75826e+06	6.4222e+06	5.7696e+06
High	Master Protein	P35579	Myosin-9 OS=Homo sapiens OX=9606 GN=MYH9 PE=1 SV=4	0	302.904	30	50	196	50	1	1960	226.4	5.6	726.41	50	0	3.18199e+06	8.66386e+07	3.37928e+07	1.30065e+08	46.25	11.99	81.45	83.17	3.18199e+06	3.08266e+06	6.55388e+06	7.54796e+06	5.7932e+06	8.58079e+06	7.30732e+06	1.40929e+06	0.19286	7.82667e+07	8.66386e+07	9.92402e+07	1.04108e+08	8.66386e+07	1.39216e+08	1.09988e+08	2.67775e+07	0.243459	5.62994e+07	4.86878e+06	3.37928e+07	5.97135e+07	8.20772e+06	7.23482e+07	4.67565e+07
High	Master Protein	P36980	Complement factor H-related protein 2 OS=Homo sapiens OX=9606 GN=CFHR2 PE=1 SV=1	0	23.769	15	4	54	2	1	270	30.6	6.38	146.21	4	0	3.09723e+06	3.78434e+06	5.33783e+06	5.6382e+06	60.47	16.53	76.56	42.54	1412953	5.38793e+06	3.09723e+06	3.35165e+06	1.01255e+07	4.05511e+06	5.84407e+06	3.72444e+06	0.637303	3.78434e+06	3.07974e+06	4306188	5.03384e+06	3.07974e+06	6.04082e+06	4.71813e+06	1.50557e+06	0.319104	9.78575e+06	2.91163e+06		1.03792e+07	4.90838e+06		7.64378e+06
High	Master Protein	P08514	Integrin alpha-IIb OS=Homo sapiens OX=9606 GN=ITGA2B PE=1 SV=3	0	72.997	20	14	57	14	1	1039	113.3	5.38	203.65	14	0	3.01546e+06	4.3167e+07	1.95269e+07	5.72062e+07	90.81	15.74	71.06	81.01	1.4078e+06		6.45904e+06	3.33942e+06		8.45662e+06	5.89802e+06	3.61841e+06	0.613495	4.3167e+07	3.92043e+07	5.30024e+07	5.74196e+07	3.92043e+07	7.4353e+07	5.69923e+07	1.75782e+07	0.308431	2.87549e+07	4.16304e+06	1.95269e+07	3.04987e+07	7.01799e+06	4.18058e+07	2.64408e+07
High	Master Protein	P00738	Haptoglobin OS=Homo sapiens OX=9606 GN=HP PE=1 SV=1	0	77.514	26	15	147	5	1	406	45.2	6.58	401.91	15	0	2.90659e+06	6.87082e+07	3.61695e+07	5.44743e+07	76.85	8.86	36.44	34.09	2.90659e+06	2.22441e+06	8.65271e+06	6.89469e+06	4.18031e+06	1.13287e+07	7.46791e+06	3.60852e+06	0.483203	6.87082e+07	7.08294e+07	5.97402e+07	9.13939e+07	7.08294e+07	8.3805e+07	8.20094e+07	1.03992e+07	0.126805	5.03525e+07	3.61695e+07	2.36149e+07	5.34059e+07	6.0974e+07	5.0558e+07	5.49793e+07
High	Master Protein	A0A0A0MS15	Immunoglobulin heavy variable 3-49 OS=Homo sapiens OX=9606 GN=IGHV3-49 PE=3 SV=1	0.004	6.092	17	2	4	2	1	119	13	8.62	10.77	2	0	2.83723e+06	6.2919e+06	3.40051e+06	588539	86.62	36.29	48.03	53.08	1.8695e+06	2.83723e+06	9.31508e+06	4.43462e+06	5.33197e+06	1.21959e+07	7.32084e+06	4.24574e+06	0.579952	6.2919e+06	9.73356e+06	4.8201e+06	8.36933e+06	9.73356e+06	6.76175e+06	8.28821e+06	1.48757e+06	0.17948	3.40051e+06	3.92649e+06	1.31171e+06	3.60672e+06	6.61921e+06	2.80829e+06	4.34474e+06
High	Master Protein	P03951	Coagulation factor XI OS=Homo sapiens OX=9606 GN=F11 PE=1 SV=1	0	24.438	10	6	19	6	1	625	70.1	8.1	59.33	6	0	2.61519e+06	1.38654e+07	1.29181e+07	1.85426e+07	29	24.31	38.23	29.22	2.61519e+06	2.52387e+06	4.11737e+06	6.20345e+06	4.74309e+06	5.39074e+06	5.44576e+06	731735	0.134368	1.38654e+07	9184495	1.50029e+07	1.84433e+07	9184495	2.10464e+07	1.62248e+07	6.23442e+06	0.384254	2.06903e+07	9.9428e+06	1.29181e+07	2.19449e+07	1.67614e+07	2.76569e+07	2.21211e+07
High	Master Protein	P01880	Immunoglobulin heavy constant delta OS=Homo sapiens OX=9606 GN=IGHD PE=1 SV=3	0	38.587	16	5	81	5	1	384	42.3	8.12	257.55	5	0	2.56411e+06	3.81925e+07	3.17109e+07	5.43843e+07	105.34	8.77	49.4	35.29	2.56411e+06	1.47631e+06	1.13066e+07	6.08228e+06	2.77441e+06	1.48034e+07	7.88669e+06	6.21417e+06	0.787932	3.26908e+07	3.82337e+07	3.81925e+07	4.34845e+07	3.82337e+07	5.35773e+07	4.50985e+07	7.79811e+06	0.172913	6.47807e+07	3.17109e+07	2.74968e+07	6.87091e+07	5.34578e+07	5.88689e+07	6.03453e+07
High	Master Protein	Q86UX7	Fermitin family homolog 3 OS=Homo sapiens OX=9606 GN=FERMT3 PE=1 SV=1	0	63.096	23	12	41	12	1	667	75.9	6.98	99.02	12	0	2.44344e+06	3.66351e+07	1.44826e+07	2.00753e+07	41.06	18.47	42.85	37.51	1.19868e+06	2.44344e+06	2.95399e+06	2.84337e+06	4.59194e+06	3.86757e+06	3.76763e+06	878556	0.233185	3.22597e+07	4.61108e+07	3.66351e+07	4.2911e+07	4.61108e+07	5.13926e+07	4.68048e+07	4.28322e+06	0.0915124	2.67589e+07	1.2598e+07	1.44826e+07	2.83816e+07	2.12376e+07	3.10064e+07	2.68752e+07
High	Master Protein	P01008	Antithrombin-III OS=Homo sapiens OX=9606 GN=SERPINC1 PE=1 SV=1	0	27.131	18	6	28	6	1	464	52.6	6.71	105.84	6	0	2.31182e+06	1.33034e+07	7.36004e+06	8.32167e+06	86.42	24	49.07	41.97	1.24987e+06	2.31182e+06	6.93875e+06	2.96481e+06	4.34458e+06	9.08469e+06	5.46469e+06	3.21002e+06	0.587411	1.50433e+07	1.33034e+07	9.19395e+06	2.00102e+07	1.33034e+07	1.28975e+07	1.54037e+07	3.99451e+06	0.259322	1.21893e+07	7.36004e+06	4.42397e+06	1.29285e+07	1.24075e+07	9.47144e+06	1.16025e+07
High	Master Protein	P00734	Prothrombin OS=Homo sapiens OX=9606 GN=F2 PE=1 SV=2	0	10.353	5	3	17	3	1	622	70	5.9	49.38	3	0	2.29131e+06	8.81932e+06	4.0094e+06	4.75227e+06	44.24	23.24	19.11	42.76	1.50457e+06	2.29131e+06	3.68254e+06	3.56896e+06	4.30603e+06	4.82143e+06	4.23214e+06	629495	0.148741	8.81932e+06	9.35133e+06	5889807	1.17312e+07	9.35133e+06	8.26236e+06	9.78164e+06	1.77402e+06	0.181362	4.92625e+06	4.0094e+06	3.36687e+06	5.22499e+06	6.75899e+06	7.20825e+06	6.39741e+06
High	Master Protein	P07996	Thrombospondin-1 OS=Homo sapiens OX=9606 GN=THBS1 PE=1 SV=2	0	74.66	17	16	73	16	1	1170	129.3	4.94	198.89	16	0	2.13044e+06	7.14752e+07	3.75591e+07	7.6414e+07	38.02	20.34	67.79	74.96	2.14968e+06	984643	2.13044e+06	5.09922e+06	1.85043e+06	2.78932e+06	3.24632e+06	1.67191e+06	0.515017	6.29543e+07	7.14752e+07	9.28702e+07	8.37402e+07	7.14752e+07	1.3028e+08	9.51653e+07	3.10228e+07	0.325989	55534199	9.52295e+06	3.75591e+07	5.89019e+07	1.60537e+07	8.04116e+07	5.1789e+07
High	Master Protein	P08571	Monocyte differentiation antigen CD14 OS=Homo sapiens OX=9606 GN=CD14 PE=1 SV=2	0	25.163	11	2	11	2	1	375	40.1	6.23	43.88	2	0	1.78826e+06	2.65361e+06	1.26285e+06	1.62837e+06	87.38	19.07	43.59	35.51	727494	1.78826e+06	4.86798e+06	1.72568e+06	3.36065e+06	6.37349e+06	3.81994e+06	2.3577e+06	0.617209	2.65361e+06	3.18851e+06	2.17013e+06	3.52976e+06	3.18851e+06	3.04431e+06	3.25419e+06	249303	0.0766097	2.4189e+06	1.15046e+06	1.26285e+06	2.56558e+06	1.93943e+06	2.70368e+06	2.4029e+06
High	Master Protein	A0A087WW87	Immunoglobulin kappa variable 2-40 OS=Homo sapiens OX=9606 GN=IGKV2-40 PE=3 SV=2	0.004	6.102	17	1	5	1	1	121	13.3	4.61	17.88	1	0	1.78342e+06	4.98774e+06	5.13097e+06	3.84118e+06		56.91	40.56	34.88		1.78342e+06			3.35156e+06					6098260	1515885	4.98774e+06	8.11175e+06	1515885	6.99692e+06	5.54152e+06	3.53058e+06	0.637114	6.00513e+06	5.13097e+06	2472568	6.36929e+06	8.64971e+06	5.29361e+06	6.77087e+06
High	Master Protein	P35527	Keratin, type I cytoskeletal 9 OS=Homo sapiens OX=9606 GN=KRT9 PE=1 SV=3	0	8.13	11	2	3	2	1	623	62	5.24	9.76	2	0	1.6952e+06	2.50163e+06		86713.9		97.66		50.63	1.6952e+06			4.02116e+06						1070250		5.84739e+06	1.42362e+06		8.20286e+06	4.81324e+06	4.79365e+06	0.995929
High	Master Protein	A0A0B4J1V0	Immunoglobulin heavy variable 3-15 OS=Homo sapiens OX=9606 GN=IGHV3-15 PE=3 SV=1	0.01	4.55	19	2	2	2	1	119	12.9	8.62	6.17	2	0	1.63553e+06	6.4666e+06	4.36249e+07		29.93		35.79			1.3193e+06	2.02756e+06		2.47935e+06	2.65463e+06	2.56699e+06	123940	0.0482824		6.4666e+06			6.4666e+06					56503352	33681688		5.99298e+07	5.67801e+07		5.8355e+07
High	Master Protein	P13224	Platelet glycoprotein Ib beta chain OS=Homo sapiens OX=9606 GN=GP1BB PE=1 SV=1	0	16.453	18	4	24	4	1	206	21.7	9.31	79.75	4	0	1.28632e+06	1.3945e+07	4.23904e+06	11699258		15.53	70.46	81.99	1.28632e+06			3.05125e+06						1.13051e+07	1.3945e+07	1.54722e+07	1.50378e+07	1.3945e+07	2.17048e+07	1.68959e+07	4.20035e+06	0.248602	7.17266e+06	1.23337e+06	4.23904e+06	7.60762e+06	2.07919e+06	9.07552e+06	6.25411e+06
High	Master Protein	A0A0B4J1X5	Immunoglobulin heavy variable 3-74 OS=Homo sapiens OX=9606 GN=IGHV3-74 PE=3 SV=1	0	11.575	23	3	23	1	1	117	12.8	8.66	55.21	3	1	1.22842e+06	1.22949e+07	1.13089e+07	6220823	68.34	28.77	40.19	42.81	837375	1.22842e+06	3.00452e+06	1.98633e+06	2.30856e+06	3.93373e+06	2.74287e+06	1.04382e+06	0.380557	1.22949e+07	18539500	1.10413e+07	1.63543e+07	18539500	1.5489e+07	1.67943e+07	1.57213e+06	0.0936109	1.6185e+07	1.13089e+07	6959134	1.71664e+07	1.90644e+07	1.48991e+07	1.70433e+07
High	Master Protein	P10720	Platelet factor 4 variant OS=Homo sapiens OX=9606 GN=PF4V1 PE=1 SV=1	0	6.617	16	2	10	2	1	104	11.5	9.1	29.99	2	0	1.17666e+06	4.668e+07	2.06061e+07	2.18886e+07		9.87	86.5	77.34		1.17666e+06			2.21129e+06					4.18524e+07	4.668e+07	5.10301e+07	5.5671e+07	4.668e+07	7.15862e+07	5.79791e+07	1.26125e+07	0.217536	43097135	4.13293e+06	2.06061e+07	4.57106e+07	6.96723e+06	4.41163e+07	3.22647e+07
High	Master Protein	Q9UHG3	Prenylcysteine oxidase 1 OS=Homo sapiens OX=9606 GN=PCYOX1 PE=1 SV=3	0.011	5.369	5	2	4	2	1	505	56.6	6.18	6.23	2	0	1.15539e+06	1.89383e+06	1.15117e+06	817967	72.12	64.58	41.45	48.54	1.61557e+06	1.15539e+06	210023	3.83226e+06	2.17131e+06	274977	2.09285e+06	1.77994e+06	0.850487	2099871	376971	1.89383e+06	2.79319e+06	376971	2.65671e+06	1.94229e+06	1.35732e+06	0.698826	2011608	1.15117e+06	941396	2.13359e+06	1.94063e+06	2.01547e+06	2.0299e+06
High	Master Protein	A0A0C4DH72	Immunoglobulin kappa variable 1-6 OS=Homo sapiens OX=9606 GN=IGKV1-6 PE=3 SV=1	0	12.019	14	1	11	1	1	117	12.7	8.29	37.58	1	0	1.11132e+06	4.51654e+06	2.37593e+06	1.83623e+06	33.89	21.67	49.37	54.62	805443	1.11132e+06	1.59176e+06	1.91058e+06	2.0885e+06	2.08405e+06	2.02771e+06	101459	0.0500364	4.51654e+06	5.64132e+06	3.65193e+06	6.00778e+06	5.64132e+06	5.12301e+06	5.59071e+06	444552	0.0795162	3662385	2.37593e+06	1.26188e+06	3.88448e+06	4.00531e+06	2.70161e+06	3.53047e+06
High	Master Protein	P03950	Angiogenin OS=Homo sapiens OX=9606 GN=ANG PE=1 SV=1	0	7.748	18	2	3	2	1	147	16.5	9.64	8.5	2	0	1.11019e+06	7.49986e+06	422726	721562	13.15	9.89		57.25	1.06709e+06	1.35405e+06	1.11019e+06	2.53124e+06	2.54465e+06	1.45354e+06	2.17648e+06	626119	0.287676	7.49986e+06	7.52769e+06	6.29667e+06	9.97613e+06	7.52769e+06	8.83312e+06	8.77898e+06	1.22512e+06	0.139551		422726			712626
High	Master Protein	P68032	Actin, alpha cardiac muscle 1 OS=Homo sapiens OX=9606 GN=ACTC1 PE=1 SV=1	0	183.491	37	23	226	3	1	377	42	5.39	711.02	23	0	957876	4.86578e+07	2.28704e+07	1.40525e+06	20.75	30.63	91.06	52.19		826284	1.11043e+06		1.55283e+06	1.45385e+06	1.50334e+06	69990.9	0.046557	4.09101e+07	7.26787e+07	4.86578e+07	5.44176e+07	7.26787e+07	6.82583e+07	6.51182e+07	9.52691e+06	0.146302	5.54295e+07	5.38028e+06	2.28704e+07	5.87909e+07	9.07001e+06	4.89642e+07	3.89417e+07
High	Master Protein	P18065	Insulin-like growth factor-binding protein 2 OS=Homo sapiens OX=9606 GN=IGFBP2 PE=1 SV=2	0.004	6.464	4	2	5	2	1	325	34.8	7.5	12.03	2	0	951559	429164		637782	35.87	71.69		22.48	549491	951559	1.18404e+06	1.30344e+06	1.78825e+06	1.55022e+06	1.54731e+06	242420	0.156672	429164	458023	54595.6	570863	458023	76588	368491	259015	0.702907
High	Master Protein	P01602	Immunoglobulin kappa variable 1-5 OS=Homo sapiens OX=9606 GN=IGKV1-5 PE=1 SV=2	0	13.735	27	3	5	3	1	117	12.8	8.28	15.69	3	0	932780	7.39896e+06	1.84833e+06	2.51089e+06	24.43	6.4	39.06	36.23	783448	1.11058e+06		1.85841e+06	2.0871e+06		1.97275e+06	161708	0.0819709	7.1891e+06	8.11267e+06	7.39896e+06	9.56276e+06	8.11267e+06	1.03794e+07	9.35162e+06	1.14804e+06	0.122763	1.87612e+06	1.84833e+06	834315	1.98989e+06	3.11589e+06	1.78621e+06	2.29733e+06
High	Master Protein	P01701	Immunoglobulin lambda variable 1-51 OS=Homo sapiens OX=9606 GN=IGLV1-51 PE=1 SV=2	0	10.401	18	3	5	3	1	117	12.2	7.03	9.92	3	0	841182	9.48346e+06	1.16638e+06	8.23343e+06	101.74	7.01	149.57	59.04	841182	566544	3686710	1.99536e+06	1.0647e+06	4.82689e+06	2.62898e+06	1.9595e+06	0.745345	8910056	1.02443e+07	9.48346e+06	1.18519e+07	1.02443e+07	1.33036e+07	1.18e+07	1.53032e+06	0.129689	2.12891e+07	1.16638e+06	964324	2.25801e+07	1.96627e+06	2.06456e+06	8.87031e+06
High	Master Protein	Q06033	Inter-alpha-trypsin inhibitor heavy chain H3 OS=Homo sapiens OX=9606 GN=ITIH3 PE=1 SV=2	0.004	6.189	3	2	3	2	1	890	99.8	5.74	8.34	2	0	776181	661977	213374	346372	52.18	48.34			776181	473448	1.36877e+06	1.84117e+06	889746	1.79209e+06	1.50767e+06	535699	0.355316	661977	922808	313280	880545	922808	439477	747610	267687	0.358056		213374			359703
High	Master Protein	P08567	Pleckstrin OS=Homo sapiens OX=9606 GN=PLEK PE=1 SV=3	0	28.025	20	4	13	4	1	350	40.1	8.28	76.49	4	0	766067	13429848	1.71316e+06	9.54597e+06		11.64	84.08	75.93	766067			1.81718e+06						1.15096e+07	1.45363e+07	13429848	1.53097e+07	1.45363e+07	1.88397e+07	1.62286e+07	2.29413e+06	0.141363	5.13745e+06	1.0179e+06	1.71316e+06	5.44899e+06	1.71595e+06	3.66776e+06	3.6109e+06
High	Master Protein	Q92954	Proteoglycan 4 OS=Homo sapiens OX=9606 GN=PRG4 PE=1 SV=2	0	24.163	4	5	13	5	1	1404	151	9.5	44.59	5	0	751374	7.6629e+06	4.38685e+06	5.50817e+06	51.04	32.47	34.29	36.62	751374	623639	1.53911e+06	1.78232e+06	1.172e+06	2.01511e+06	1.65648e+06	435416	0.262857	5.29247e+06	1.0331e+07	7.6629e+06	7.0399e+06	1.0331e+07	1.07497e+07	9.37354e+06	2.0318e+06	0.216759	7.27993e+06	4.00352e+06	4.38685e+06	7.72139e+06	6.74908e+06	9.39197e+06	7.95415e+06
High	Master Protein	P23083	Immunoglobulin heavy variable 1-2 OS=Homo sapiens OX=9606 GN=IGHV1-2 PE=1 SV=2	0	13.065	32	2	18	2	1	117	13.1	9.13	60.78	2	0	725327	4.35744e+06	2.48622e+06	2.51367e+06	87.51	5.5	38.11	41.92	43796.6	725327	1.16066e+06	103889	1.3631e+06	1.51962e+06	995535	776143	0.779624	4.60825e+06	4.35744e+06	4128163	6.12978e+06	4.35744e+06	5.79108e+06	5.4261e+06	940853	0.173394	3.38343e+06	2.48622e+06	1.50917e+06	3.58861e+06	4.19123e+06	3.23104e+06	3.67029e+06
High	Master Protein	P55058	Phospholipid transfer protein OS=Homo sapiens OX=9606 GN=PLTP PE=1 SV=1	0	18.921	8	3	7	3	1	493	54.7	7.01	19.07	3	0	676115	4.16693e+06	2.37242e+06	3.29525e+06	72.23	21.37	31.11	45.05	676115	1.52263e+06	337228	1.6038e+06	2.86146e+06	441522	1.6356e+06	1.21028e+06	0.739965	4.50204e+06	2.9326e+06	4.16693e+06	5.9885e+06	2.9326e+06	5.84547e+06	4.92219e+06	1.72452e+06	0.350356	3.08788e+06	2.37242e+06	1.61954e+06	3.27513e+06	3.99939e+06	3.46734e+06	3.58062e+06
High	Master Protein	P80108	Phosphatidylinositol-glycan-specific phospholipase D OS=Homo sapiens OX=9606 GN=GPLD1 PE=1 SV=3	0	6.727	4	3	4	3	1	840	92.3	6.37	5.69	3	0	669031	4.90753e+06	4.49836e+06	6.45828e+06	22.96	9.58	26.7	42.66		567948	788104		1.06734e+06	1.03184e+06	1.04959e+06	25101.2	0.0239153	4.90753e+06	5.69577e+06	4.79327e+06	6.52787e+06	5.69577e+06	6.72411e+06	6.31592e+06	545948	0.0864401	6.49496e+06	4.49836e+06	3.96956e+06	6.88882e+06	7.58327e+06	8.49857e+06	7.65689e+06
High	Master Protein	P02774	Vitamin D-binding protein OS=Homo sapiens OX=9606 GN=GC PE=1 SV=1	0.004	6.284	4	2	8	2	1	474	52.9	5.54	29.17	2	0	650512	3.94661e+06	2.71085e+06	3708382	76.78	25.79	5.51	34.97	485213	650512	1.91084e+06	1.15097e+06	1.2225e+06	2.50181e+06	1.62509e+06	760099	0.467727	4851646	3.94661e+06	2.85175e+06	6.45354e+06	3.94661e+06	4.0005e+06	4.80021e+06	1.43207e+06	0.298335	2.68172e+06	2.96091e+06	2.71085e+06	2.84434e+06	4.99146e+06	5.80376e+06	4.54652e+06
High	Master Protein	O75636	Ficolin-3 OS=Homo sapiens OX=9606 GN=FCN3 PE=1 SV=2	0	11.912	11	3	7	3	1	299	32.9	6.67	21.49	3	0	570491	4.31898e+06	1311882	745316	90.04	74.83	40.75	22.61		268781	1.21087e+06		505117	1.58536e+06	1.04524e+06	763847	0.730787	4.31898e+06	1.36209e+07	3.98598e+06	5.745e+06	1.36209e+07	5.59163e+06	8.31916e+06	4.59204e+06	0.551984	1.68761e+06	1311882	694062	1.78995e+06	2.21155e+06	1.48594e+06	1.82915e+06
High	Master Protein	Q15166	Serum paraoxonase/lactonase 3 OS=Homo sapiens OX=9606 GN=PON3 PE=1 SV=3	0	11.239	7	3	61	1	1	354	39.6	5.41	135	3	0	567981	230728			17.06	12.69			460624	651144	567981	1.09264e+06	1.22369e+06	743640	1.01999e+06	248133	0.243271	252447		210877	335799		295823	315811	28267	0.0895061
High	Master Protein	P11142	Heat shock cognate 71 kDa protein OS=Homo sapiens OX=9606 GN=HSPA8 PE=1 SV=1	0	8.148	4	2	6	2	1	646	70.9	5.52	19.46	2	0	531763	1.90144e+06	537680	1.83233e+06	55.52	24.27	60.71	78.66	351186		805190	833044		1.05421e+06	943627	156388	0.165731	1.90144e+06	1422461	2.33814e+06	2.52924e+06	1422461	3.27999e+06	2.41057e+06	934436	0.387642	850902		339757	902502		727398	814950
High	Master Protein	Q9H4B7	Tubulin beta-1 chain OS=Homo sapiens OX=9606 GN=TUBB1 PE=1 SV=1	0	31.354	20	6	15	5	1	451	50.3	5.17	47.82	6	1	528489	8.79075e+06	1.93656e+06	9.05337e+06	89.52	24.74	67.47	71.8	250553	1.11474e+06		594333	2.09492e+06		1.34462e+06	1.06107e+06	0.789122	8.79075e+06	6.49828e+06	1.0798e+07	1.16932e+07	6.49828e+06	1.51477e+07	1.11131e+07	4.35382e+06	0.391774	3.93088e+06	927851	1.93656e+06	4.16925e+06	1.56416e+06	4.14606e+06	3.29316e+06
High	Master Protein	P05160	Coagulation factor XIII B chain OS=Homo sapiens OX=9606 GN=F13B PE=1 SV=3	0	6.687	4	2	2	2	1	661	75.5	6.39	3.38	2	0	430402	1.4752e+06	292959	348115		40.13	11.23	50.38			430402			563512				1.4752e+06	1.93551e+06	811864	1.96227e+06	1.93551e+06	1.1389e+06	1.6789e+06	467839	0.278659	270554	317220		286960	534765		410863
High	Master Protein	P23528	Cofilin-1 OS=Homo sapiens OX=9606 GN=CFL1 PE=1 SV=3	0	30.67	37	4	29	4	1	166	18.5	8.09	109.25	4	0	421993	8.06012e+06	4.09619e+06	6738714		9.12	69.71	49.93			421993			552503				7.48581e+06	8.06012e+06	8.96385e+06	9.95743e+06	8.06012e+06	1.25747e+07	1.01974e+07	2.26684e+06	0.222295	7.61816e+06	1.50038e+06	4.09619e+06	8.08013e+06	2.52932e+06	8.76969e+06	6.45972e+06
High	Master Protein	P11021	Endoplasmic reticulum chaperone BiP OS=Homo sapiens OX=9606 GN=HSPA5 PE=1 SV=2	0	9.016	5	3	4	3	1	654	72.3	5.16	9.48	3	0	399069	3048826	912501	1.61035e+06	34.48	5.87	82.24	48.52		311150	511830		584741	670123	627432	60374	0.0962239	3.10368e+06	2.77732e+06	3048826	4.12843e+06	2.77732e+06	4.27697e+06	3.72757e+06	826286	0.221669	1883517	231913	912501	1.99774e+06	390956	1.95361e+06	1.44743e+06
High	Master Protein	P61224	Ras-related protein Rap-1b OS=Homo sapiens OX=9606 GN=RAP1B PE=1 SV=1	0	12.024	22	3	10	3	1	184	20.8	5.78	33.78	3	0	391527	1.94183e+07	5264557	1.29762e+07	92.11	14.02	57.91	62.25	391527	351325	1.6359e+06	928736	660241	2.14184e+06	1.2436e+06	789390	0.63476	1.56944e+07	1.94183e+07	2.07229e+07	2.08763e+07	1.94183e+07	2.90706e+07	2.31217e+07	5.20317e+06	0.225034	9.5108e+06	2.80331e+06	5264557	1.00876e+07	4.72578e+06	1.12711e+07	8.6948e+06
High	Master Protein	Q8TDB8	Solute carrier family 2, facilitated glucose transporter member 14 OS=Homo sapiens OX=9606 GN=SLC2A14 PE=2 SV=1	0	9.117	4	1	1	1	1	520	56.3	7.83	5.3	1	0	365745	2.59293e+06	894660	1.608e+06	8.43			77.47	388229	344564		920912	647535		784223	193307	0.246495			2.59293e+06			3.63742e+06						894660			1.91541e+06
High	Master Protein	P04278	Sex hormone-binding globulin OS=Homo sapiens OX=9606 GN=SHBG PE=1 SV=2	0.004	5.584	6	1	3	1	1	402	43.8	6.71	10.58	1	0	335089	1243033			91.67	54.7				154804	725334		290922	949657	620289	465796	0.750934	1243033	2.08148e+06	641659	1.65345e+06	2.08148e+06	900135	1.54502e+06	598090	0.387108
High	Master Protein	P98160	Basement membrane-specific heparan sulfate proteoglycan core protein OS=Homo sapiens OX=9606 GN=HSPG2 PE=1 SV=4	0.004	5.749	1	2	7	2	1	4391	468.5	6.51	9.47	2	0	209446	603477	535390	840248	59.22	46.66		48.19	327228		134059	776214		175519	475866	424755	0.892594	603477	275642	787343	802730	275642	1.1045e+06	727625	419504	0.576538		535390			902553
High	Master Protein	P68871	Hemoglobin subunit beta OS=Homo sapiens OX=9606 GN=HBB PE=1 SV=2	0	11.698	22	2	2	2	1	147	16	7.28	7.39	2	0	202325	2.21766e+06	744683	688378	51.23	23.23	30.56	58.3		138431	295710		260151	387164	323657	89811.3	0.277489	2.36889e+06	2.21766e+06	1.48894e+06	3.15104e+06	2.21766e+06	2.08872e+06	2.48581e+06	579703	0.233205	1.0695e+06	589636	744683	1.13436e+06	994001	1.59432e+06	1.24089e+06
High	Master Protein	P14618	Pyruvate kinase PKM OS=Homo sapiens OX=9606 GN=PKM PE=1 SV=4	0	50.061	18	6	18	6	1	531	57.9	7.84	66.7	6	0	178622	7.20346e+06	2.49246e+06	1.21515e+07	20.62	10.22	78.81	73.5		154224	206880		289831	270862	280347	13413.5	0.0478462	7.20346e+06	6.04054e+06	7.29714e+06	9.58186e+06	6.04054e+06	1.02366e+07	8.61966e+06	2.25745e+06	0.261896	3.01081e+06	197100	2.49246e+06	3.19339e+06	332268	5.3362e+06	2.95395e+06
High	Master Protein	P27918	Properdin OS=Homo sapiens OX=9606 GN=CFP PE=1 SV=2	0.01	3.896	1	1	5	1	1	469	51.2	7.9	0	1	0	176432	385668	201694	709026	86.13	60.74		64.96	176432	325338	23657.3	418513	611404	30973.7	353630	295605	0.835915	255016	385668	819858	339216	385668	1.15012e+06	625000	455357	0.728571		201694			340013
High	Master Protein	P01743	Immunoglobulin heavy variable 1-46 OS=Homo sapiens OX=9606 GN=IGHV1-46 PE=1 SV=2	0	10.425	13	1	3	1	1	117	12.9	8.92	11.34	1	0	174166	1.54275e+06	184231	330294		15.58	54.63	42.82			174166			228030				1.54275e+06	1.96215e+06	1.48806e+06	2.05213e+06	1.96215e+06	2.08748e+06	2.03392e+06	64618.6	0.0317705	184231	190604	52684.5	195403	321317	112794	209838
High	Master Protein	O00151	PDZ and LIM domain protein 1 OS=Homo sapiens OX=9606 GN=PDLIM1 PE=1 SV=4	0	10.427	5	1	5	1	1	329	36	7.02	10.93	1	0	95274.4	256119	382026	494840	32.96		41.61	27.44	135269	95274.4	69803.1	320869	179048	91391	197103	115799	0.587508		256119			256119					712366	350599	382026	755565	591034	817893	721497
High	Master Protein	P67936	Tropomyosin alpha-4 chain OS=Homo sapiens OX=9606 GN=TPM4 PE=1 SV=3	0	23.889	20	6	30	6	1	248	28.5	4.69	92.04	6	0	50738.8	1.4175e+07	9.38276e+06	2.64324e+07	12.37	45.97	69.39	81.65	46477.6	55390.6		110249	104095		107172	4351.52	0.0406032	1.4175e+07	6741454	1.88076e+07	1.88553e+07	6741454	2.63837e+07	1.73268e+07	9.90992e+06	0.571942	1.04334e+07	1.44068e+06	9.38276e+06	1.10661e+07	2.42868e+06	2.00879e+07	1.11942e+07
High	Master Protein	A0A0B4J2D9	Immunoglobulin kappa variable 1D-13 OS=Homo sapiens OX=9606 GN=IGKV1D-13 PE=3 SV=1	0	12.749	14	1	14	1	1	117	12.6	7.84	52.72	1	0		5798277	2.56325e+06	2.48404e+06		8.82	46.25	28.97										6.43174e+06	5798277	5.40408e+06	8.55534e+06	5798277	7.58097e+06	7.31153e+06	1.39814e+06	0.191224	3348197	2.56325e+06	1.1865e+06	3.55124e+06	4.32109e+06	2.54022e+06	3.47085e+06
High	Master Protein	Q01518	Adenylyl cyclase-associated protein 1 OS=Homo sapiens OX=9606 GN=CAP1 PE=1 SV=5	0	14.236	15	4	11	4	1	475	51.9	8.06	16.03	4	0		664219	216994	938922		44.79	83.86	86.19										1.18549e+06	513162	664219	1.57691e+06	513162	931782	1.00728e+06	535877	0.532002	536262	81720.4	216994	568782	137763	464569	390371
High	Master Protein	P01593	Immunoglobulin kappa variable 1D-33 OS=Homo sapiens OX=9606 GN=IGKV1D-33 PE=1 SV=2	0	12.361	14	1	8	1	1	117	12.8	4.78	28.56	1	0		954781	1.35986e+06	1.42969e+06		77.89	54.31	46.21										2.70461e+06	954781	633503	3.5976e+06	954781	888693	1.81369e+06	1.54527e+06	0.852	1.89303e+06	1.35986e+06	532790	2.00782e+06	2.29243e+06	1.14067e+06	1.81364e+06
High	Master Protein	P24844	Myosin regulatory light polypeptide 9 OS=Homo sapiens OX=9606 GN=MYL9 PE=1 SV=4	0	6.75	16	2	3	1	1	172	19.8	4.92	8.78	2	0		1.42531e+06	1.25472e+06	3.09922e+06		10.42	14.03	1.38										1.42531e+06	1.42028e+06	1.69592e+06	1.89591e+06	1.42028e+06	2.37908e+06	1.89842e+06	479401	0.252526	1.38606e+06		1.13583e+06	1.47011e+06		2.43175e+06	1.95093e+06
High	Master Protein	P13501	C-C motif chemokine 5 OS=Homo sapiens OX=9606 GN=CCL5 PE=1 SV=3	0.011	5.107	13	1	2	1	1	91	10	9.07	6.14	1	0		762831		2.36325e+06				6.33												762831			1.07012e+06
High	Master Protein	P49747	Cartilage oligomeric matrix protein OS=Homo sapiens OX=9606 GN=COMP PE=1 SV=2	0	10.149	6	2	7	2	1	757	82.8	4.6	21	2	0		711898	200241	251936		18.43	33.35	64.76										548326	797068	711898	729369	797068	998667	841702	140087	0.166433	304335	200241	161137	322790	337563	344985	335113
High	Master Protein	P69905	Hemoglobin subunit alpha OS=Homo sapiens OX=9606 GN=HBA1 PE=1 SV=2	0	7.045	18	2	3	2	1	142	15.2	8.68	7.65	2	0		4368477	1.90607e+06	1.47701e+06		24.63	47.91	49.09										4368477	4.50935e+06	2.78511e+06	5.81084e+06	4.50935e+06	3.90701e+06	4.7424e+06	973073	0.205186	1.90607e+06	1.12757e+06	3.06258e+06	2.02166e+06	1.90084e+06	6.55678e+06	3.49309e+06
High	Master Protein	P30101	Protein disulfide-isomerase A3 OS=Homo sapiens OX=9606 GN=PDIA3 PE=1 SV=4	0	8.193	5	2	2	2	1	505	56.7	6.35	5.17	2	0		815112	460755	1.08223e+06		9.56	11.02	78.9										748631	905347	815112	995810	905347	1.14346e+06	1.01487e+06	120195	0.118433	498170		426150	528380		912360	720370
High	Master Protein	P07737	Profilin-1 OS=Homo sapiens OX=9606 GN=PFN1 PE=1 SV=2	0	19.94	39	4	10	4	1	140	15	8.27	33.43	4	0		3.16516e+06	1.23235e+06	4781422		35.29	75.88	73.86										3.16516e+06	2.28618e+06	4.63439e+06	4.21021e+06	2.28618e+06	6.50123e+06	4.33254e+06	2.11018e+06	0.487054	3.34837e+06	804529	1.23235e+06	3.55142e+06	1.35626e+06	2.63837e+06	2.51535e+06
High	Master Protein	P00488	Coagulation factor XIII A chain OS=Homo sapiens OX=9606 GN=F13A1 PE=1 SV=4	0.004	5.493	3	1	3	1	1	732	83.2	6.09	10.54	1	0		530802		669700		9.08		64.29										566041		497757	752934		698266	725600	38656	0.0532746
High	Master Protein	P37802	Transgelin-2 OS=Homo sapiens OX=9606 GN=TAGLN2 PE=1 SV=3	0	6.977	13	2	14	2	1	199	22.4	8.25	25.27	2	0		299453	1.32969e+06	1.97371e+06		40.28	35.57	88.21										278434	550764	299453	370365	550764	420080	447070	93178.7	0.208421	1.70727e+06	801280	1.32969e+06	1.8108e+06	1.35079e+06	2.84677e+06	2.00279e+06
High	Master Protein	P01742	Immunoglobulin heavy variable 1-69 OS=Homo sapiens OX=9606 GN=IGHV1-69 PE=1 SV=2	0.01	4.533	11	1	1	1	1	117	12.7	9.17	3.82	1	0		1771812				53.5												1.57699e+06	3.91024e+06	1771812	2.09767e+06	3.91024e+06	2.48554e+06	2.83115e+06	954429	0.337117
High	Master Protein	P63104	14-3-3 protein zeta/delta OS=Homo sapiens OX=9606 GN=YWHAZ PE=1 SV=1	0.004	5.882	7	2	6	2	1	245	27.7	4.79	15.7	2	0		1.01226e+07	1.81029e+06	5.14693e+06		9.93	86.05	8.45										1.01226e+07	9.7194e+06	1.16956e+07	1.34648e+07	9.7194e+06	1.64069e+07	1.3197e+07	3.35178e+06	0.25398	3.81674e+06	384513	1.81029e+06	4.04819e+06	648207	3.87571e+06	2.85737e+06
High	Master Protein	P68366	Tubulin alpha-4A chain OS=Homo sapiens OX=9606 GN=TUBA4A PE=1 SV=1	0	18.613	10	3	10	2	1	448	49.9	5.06	28.16	3	0		3.14884e+06	660693	1.95099e+06		12.83	72.8	63.69										2.88377e+06	3.14884e+06	3.69992e+06	3.83592e+06	3.14884e+06	5.19034e+06	4.05836e+06	1.03877e+06	0.255958	1.55162e+06	353002	660693	1.64572e+06	595086	1.4145e+06	1.21843e+06
High	Master Protein	Q15485	Ficolin-2 OS=Homo sapiens OX=9606 GN=FCN2 PE=1 SV=2	0.01	3.823	4	1	1	1	1	313	34	6.77	2.45	1	0		1.29385e+06	1.46864e+06	2.22722e+06		11.26	33.36	42.9										1.29385e+06	1.55512e+06	1280008	1.72104e+06	1.55512e+06	1.79563e+06	1.6906e+06	123107	0.0728186	2.19582e+06	1.46864e+06	1.15117e+06	2.32898e+06	2.47582e+06	2.46457e+06	2.42312e+06
High	Master Protein	P62820	Ras-related protein Rab-1A OS=Homo sapiens OX=9606 GN=RAB1A PE=1 SV=3	0	11.503	19	3	3	3	1	205	22.7	6.21	8.62	3	0		4.03934e+06		1.95532e+06		19.13												3.27226e+06	4.81969e+06	4.03934e+06	4.35267e+06	4.81969e+06	5.66649e+06	4.94628e+06	665993	0.134645
High	Master Protein	Q562R1	Beta-actin-like protein 2 OS=Homo sapiens OX=9606 GN=ACTBL2 PE=1 SV=2	0	56.574	17	10	95	1	1	376	42	5.59	275.64	10	0				1.85918e+06				57.89
High	Master Protein	P14770	Platelet glycoprotein IX OS=Homo sapiens OX=9606 GN=GP9 PE=1 SV=3	0.011	5.052	8	1	2	1	1	177	19	6.34	6.9	1	0		1.62148e+06	1.29613e+06	4.86934e+06		10.42	48.65	0.86										1506115		1.74569e+06	2.0034e+06		2.4489e+06	2.22615e+06	315016	0.141507	1.85524e+06		905514	1.96774e+06		1.93865e+06	1.95319e+06
High	Master Protein	P60660	Myosin light polypeptide 6 OS=Homo sapiens OX=9606 GN=MYL6 PE=1 SV=2	0	17.466	34	4	16	4	1	151	16.9	4.65	48.63	4	0		1.87386e+07	1.00579e+07	24487414		23.87	85.62	80.39										1.87386e+07	1.48548e+07	23983814	2.49256e+07	1.48548e+07	3.36451e+07	2.44752e+07	9.40323e+06	0.384195	1.38905e+07	403046	1.00579e+07	1.47328e+07	679449	2.15334e+07	1.23152e+07
High	Master Protein	P21796	Voltage-dependent anion-selective channel protein 1 OS=Homo sapiens OX=9606 GN=VDAC1 PE=1 SV=2	0.01	4.034	4	1	3	1	1	283	30.8	8.54	6.25	1	0		108658		254991		4.43		9.52										108658	116311	107167	144533	116311	150337	137060	18202.6	0.132807
High	Master Protein	Q15404	Ras suppressor protein 1 OS=Homo sapiens OX=9606 GN=RSU1 PE=1 SV=3	0	11.904	21	3	4	3	1	277	31.5	8.65	12.16	3	0		1.5383e+06	382313	210086		26.64												1.44431e+06	2.29982e+06	1.5383e+06	1.92119e+06	2.29982e+06	2.15797e+06	2.12633e+06	191290	0.0899625	382313			405497
High	Master Protein	Q9ULV4	Coronin-1C OS=Homo sapiens OX=9606 GN=CORO1C PE=1 SV=1	0	14.976	9	4	7	4	1	474	53.2	7.08	19.81	4	0		1.55315e+06	901883	1.99886e+06		34.56	21.94	82.28										1.62273e+06	1.55315e+06	797467	2.15851e+06	1.55315e+06	1.11871e+06	1.61012e+06	522237	0.324346	1.05454e+06		771325	1.11849e+06		1.65136e+06	1.38492e+06
High	Master Protein	P05141	ADP/ATP translocase 2 OS=Homo sapiens OX=9606 GN=SLC25A5 PE=1 SV=7	0.01	3.82	3	1	4	1	1	298	32.8	9.69	4.37	1	0		180110		47789.7		16.32		12.12										146790	204372	180110	195257	204372	252663	217431	30850.7	0.141888
High	Master Protein	P31146	Coronin-1A OS=Homo sapiens OX=9606 GN=CORO1A PE=1 SV=4	0.004	5.695	6	2	3	2	1	461	51	6.68	3.9	2	0				407904				6.58
High	Master Protein	O00299	Chloride intracellular channel protein 1 OS=Homo sapiens OX=9606 GN=CLIC1 PE=1 SV=4	0.01	3.492	5	1	19	1	1	241	26.9	5.17	39.8	1	0		376844	233113	480489		2.19	74.73	64.76										363928	376844	379098	484088	376844	531808	464246	79364.6	0.170954	463476	79421.4	233113	491582	133887	499081	374850
High	Master Protein	Q93084	Sarcoplasmic/endoplasmic reticulum calcium ATPase 3 OS=Homo sapiens OX=9606 GN=ATP2A3 PE=1 SV=2	0	16.118	6	3	4	3	1	1043	113.9	5.57	14.32	3	0		1.03483e+06	516221	2.28509e+06		40.74	32.24	3.25										1.86209e+06	910837	1.03483e+06	2.47691e+06	910837	1.45169e+06	1.61314e+06	795421	0.493087	651059		409309	690540		876305	783422
High	Master Protein	A0A075B6S6	Immunoglobulin kappa variable 2D-30 OS=Homo sapiens OX=9606 GN=IGKV2D-30 PE=3 SV=1	0	8.3	22	1	4	1	1	120	13.2	7.99	17.88	1	0		3.58678e+06	2.17012e+06	3.80602e+06		18.54	45.14	61.69										3.58678e+06	4.85159e+06	3.55008e+06	4.77105e+06	4.85159e+06	4.98013e+06	4.86759e+06	105457	0.0216652	3504706	2.17012e+06	1.40049e+06	3.71724e+06	3.65835e+06	2.99835e+06	3.45798e+06
High	Master Protein	P68371	Tubulin beta-4B chain OS=Homo sapiens OX=9606 GN=TUBB4B PE=1 SV=1	0	6.694	5	2	4	1	1	445	49.8	4.89	11.2	2	0		295191		848628				4.84										295191			392656
High	Master Protein	A0A0C4DH38	Immunoglobulin heavy variable 5-51 OS=Homo sapiens OX=9606 GN=IGHV5-51 PE=3 SV=1	0.01	4.61	11	1	1	1	1	117	12.7	8.27	3.21	1	0		2.51181e+06	776719			38.44												2.51181e+06	4161575	2.03524e+06	3.34115e+06	4161575	2.85508e+06	3.4526e+06	660340	0.191259		776719			1.30938e+06
High	Master Protein	O14950	Myosin regulatory light chain 12B OS=Homo sapiens OX=9606 GN=MYL12B PE=1 SV=2	0	10.856	28	3	5	2	1	172	19.8	4.84	15.09	3	1		6176817	493293	8.26578e+06		15.76	128.66	2.09										4.80238e+06	6.55069e+06	6176817	6.38801e+06	6.55069e+06	8.66499e+06	7.20123e+06	1.27026e+06	0.176394	493293	77802.9	2.6544e+06	523207	131159	5.68291e+06	2.11243e+06
High	Master Protein	Q13418	Integrin-linked protein kinase OS=Homo sapiens OX=9606 GN=ILK PE=1 SV=2	0	13.022	8	3	8	3	1	452	51.4	8.07	23.08	3	0		5.43774e+06	1.15058e+06	3.42389e+06		7.45	81.12	18.79										4.88778e+06	5.65919e+06	5.43774e+06	6.5016e+06	5.65919e+06	7.62819e+06	6.59633e+06	987910	0.149767	3.33738e+06	712524	1.15058e+06	3.53977e+06	1.20116e+06	2.46331e+06	2.40141e+06
High	Master Protein	P30041	Peroxiredoxin-6 OS=Homo sapiens OX=9606 GN=PRDX6 PE=1 SV=3	0	6.629	10	1	5	1	1	224	25	6.38	22.29	1	0		653416	384382	990492		9.81	59.66	59.63										653416	635273	759264	869157	635273	1.06511e+06	856514	215199	0.251249	635837	164874	384382	674395	277943	822937	591758
High	Master Protein	O75083	WD repeat-containing protein 1 OS=Homo sapiens OX=9606 GN=WDR1 PE=1 SV=4	0	8.71	4	2	4	2	1	606	66.2	6.65	10.56	2	0		1.60604e+06	956801	1.87903e+06		9.47	64.32	1.57										1594940	1.60604e+06	1.87799e+06	2.12155e+06	1.60604e+06	2.63449e+06	2.12069e+06	514222	0.242478	1349313	262046	956801	1.43114e+06	441753	2.04845e+06	1.30711e+06
High	Master Protein	O95810	Caveolae-associated protein 2 OS=Homo sapiens OX=9606 GN=CAVIN2 PE=1 SV=3	0	16.742	9	4	7	4	1	425	47.1	5.21	24.92	4	0		4.53786e+06	1579222	5.81304e+06		23.49	68.46	87.67										4.53786e+06	4.19562e+06	6.39722e+06	6.03615e+06	4.19562e+06	8.97418e+06	6.40198e+06	2.41019e+06	0.376476	2.42172e+06	414903	1579222	2.56857e+06	699437	3.38101e+06	2.21634e+06
High	Master Protein	P04264	Keratin, type II cytoskeletal 1 OS=Homo sapiens OX=9606 GN=KRT1 PE=1 SV=6	0	15.511	6	4	4	4	1	644	66	8.12	11.38	4	0		824703	218628			86.06	19.03											824703	583993	2.77036e+06	1.097e+06	583993	3.88633e+06	1.85577e+06	1.77712e+06	0.957618		190944	250325		321891	535930	428911
High	Master Protein	P68363	Tubulin alpha-1B chain OS=Homo sapiens OX=9606 GN=TUBA1B PE=1 SV=1	0	18.611	10	3	15	2	1	451	50.1	5.06	45.67	3	1		7.07931e+06	1.39069e+06	5.19492e+06		13.01	65.25	71.87										5.788e+06	7.07931e+06	7474030	7.69906e+06	7.07931e+06	1.04847e+07	8.42104e+06	1.81389e+06	0.2154	3.42958e+06	1.0677e+06	1.39069e+06	3.63755e+06	1.79991e+06	2.97738e+06	2.80495e+06
																									6.38473e+10	8.05897e+10	1.15676e+11							1.13858e+11	1.51451e+11	1.07962e+11							1.42792e+11	8.98402e+10	7.07407e+10
																					44.715	17.13	40.16	35.85	2.37209	1.87929	1.30927							1.33017	1	1.40282							1.06064	1.68579	2.14094
																									160	165	165							204	202	205							190	189	188
																									163.333									203.667									189
																									2.88675									1.52753									1
																									5.7735									3.05505									2
[truncated: 27 more columns]

## Sheet: PeptideGroups
																			Control without solubilizing agent									Rapigest									Urea									Rapigest + Urea
Confidence	Sequence	Modifications	Qvality PEP	Qvality q-value	# Protein Groups	# Proteins	# PSMs	Master Protein Accessions	# Missed Cleavages	Theo. MH+ [Da]	# Razor Quan Results	Abundances (Grouped): none	Abundances (Grouped): rapigest	Abundances (Grouped): urea	Abundances (Grouped): rapigest-urea	Abundances (by Bio. Rep.): none,1	Abundances (by Bio. Rep.): none,2	Abundances (by Bio. Rep.): none,3	Abundances (Normalized): F1: Control, none, 1	Abundances (Normalized): F2: Control, none, 2	Abundances (Normalized): F3: Control, none, 3	Average	SD	RSD	Abundance: F4: Sample, rapigest, 1	Abundance: F5: Sample, rapigest, 2	Abundance: F6: Sample, rapigest, 3	Abundances (Normalized): F4: Sample, rapigest, 1	Abundances (Normalized): F5: Sample, rapigest, 2	Abundances (Normalized): F6: Sample, rapigest, 3	Average	SD	RSD	Abundance: F7: Sample, urea, 1	Abundance: F8: Sample, urea, 2	Abundance: F9: Sample, urea, 3	Abundances (Normalized): F7: Sample, urea, 1	Abundances (Normalized): F8: Sample, urea, 2	Abundances (Normalized): F9: Sample, urea, 3	Average	SD	RSD	Abundance: F10: Sample, rapigest-urea, 1	Abundance: F11: Sample, rapigest-urea, 2	Abundance: F13: Sample, rapigest-urea, 3	Abundances (Normalized): F10: Sample, rapigest-urea, 1	Abundances (Normalized): F11: Sample, rapigest-urea, 2	Abundances (Normalized): F13: Sample, rapigest-urea, 3	Average
High	VHVSEEGTEPEAMLQVLGPKPALPAGTEDTAKEDAANR		1.18662e-14	0	1	1	27	P06396	1	3957.95	0	2.94858e+07	63819862	29044265	4.98305e+07	8.90906e+06	3.58216e+07	2.94858e+07	2.08711e+07	6.67254e+07	3.84667e+07	4.20211e+07	2.31329e+07	0.550507	79144489	63819862	60085445	1.05478e+08	63819862	8.44624e+07	8.45867e+07	2.08293e+07	0.246248	4.49635e+07	29044265	1.73393e+07	4.74785e+07	4.86375e+07	3.68726e+07	4.43295e+07	6.48383e+06	0.146264	6.84948e+07	4.98305e+07	3.67118e+07	1.39426e+08	1.12884e+08	1.36309e+08	1.2954e+08
High	ARVHVSEEGTEPEAMLQVLGPKPALPAGTEDTAKEDAANR		4.54009e-12	0	1	1	8	P06396	2	4185.09	0	6.27142e+06	7780148	8.11687e+06	25144395		6.27142e+06			1.16819e+07					10040297	1.13728e+06	7780148	1.3381e+07	1.13728e+06	1.09366e+07	8.48495e+06	6.47958e+06	0.763656	22358520	8.11687e+06	6.99463e+06	2.36091e+07	1.35925e+07	1.48743e+07	1.73586e+07	5.45088e+06	0.314016	31622151	25144395	16870841	6.4369e+07	5.69613e+07	6.26404e+07	6.13236e+07
High	AGALNSNDAFVLKTPSAAYLWVGTGASEAEKTGAQELLR		1.88942e-14	0	1	1	21	P06396	2	4007.05	0			5.70966e+07	1.46936e+08																			5.70966e+07	3.63966e+07	6.00928e+07	6.02902e+07	6.09496e+07	1.27789e+08	8.30096e+07	3.87816e+07	0.467194	171673570	1.46936e+08	6.05373e+07	3.49453e+08	3.32864e+08	2.24771e+08	3.02363e+08
High	KPDVSHGEMVSGFGPIYNYKDTIVFK		1.39696e-11	0	1	1	28	P04003	1	2928.46	0	2.28026e+07	29234983	5.48185e+07	7.58691e+07		2.28026e+07			4.24748e+07					29234983	3.15123e+06	3.34193e+07	3.89623e+07	3.15123e+06	4.69777e+07	2.96971e+07	2.33361e+07	0.785804	71252086	5.48185e+07	37246678	7.52375e+07	9.17989e+07	7.92061e+07	8.20808e+07	8.64685e+06	0.105346	7.58691e+07	8.42908e+07	3.84326e+07	1.54436e+08	1.9095e+08	1.42698e+08	1.62695e+08
High	HRHPDEAAFFDTASTGKTFPGFFSPMLGEFVSETESR		8.32483e-10	0	1	1	7	P02671	2	4132.91	0			28176144	6683135																			41876044	16322578	28176144	4.42183e+07	2.73338e+07	5.99174e+07	4.38232e+07	1.62954e+07	0.371845	6683135	11879202	5668805	1.3604e+07	2.69108e+07	2.10479e+07	2.05209e+07
High	KAEEEHLGILGPQLHADVGDKVK		5.82478e-12	0	1	1	37	P00450	2	2483.33	0	29760168	9.09239e+07	5.59432e+07	69766915	29760168	45459098	23803014	6.97186e+07	8.46774e+07	3.1053e+07	6.18163e+07	2.76718e+07	0.447645	118309290	9.09149e+07	9.09239e+07	1.57674e+08	9.09149e+07	1.27812e+08	1.25467e+08	3.34413e+07	0.266534	1.06831e+08	5.59432e+07	3.54519e+07	1.12806e+08	9.36823e+07	7.53895e+07	9.39594e+07	1.871e+07	0.199128	8.10862e+07	69766915	35754346	1.65056e+08	1.58048e+08	1.32754e+08	1.51953e+08
High	HGGRQGQIIYNWQGAQSTQDEVAASAILTAQLDEELGGTPVQSR		1.81443e-12	0	1	1	12	P06396	1	4680.3	0			1.14914e+07	47542383																			1.14914e+07	8.18289e+06	17576381	1.21342e+07	1.37031e+07	3.73767e+07	2.10713e+07	1.41426e+07	0.671181	54601578	47542383	1.3917e+07	1.11145e+08	1.07701e+08	5.16729e+07	9.0173e+07
High	EAVEHLQKSELTQQLNALFQDKLGEVNTYAGDLQK		3.20507e-13	0	1	1	5	P06727	2	3958.02	0		809766	31689416	1.3531e+06										976411	745534	809766	1.30129e+06	745534	1.13829e+06	1.06171e+06	285684	0.26908	37734741	24561078	31689416	3.98454e+07	4.11299e+07	6.73885e+07	4.94546e+07	1.55445e+07	0.314318	855981	2.13891e+06		1.74241e+06	4.84542e+06		3.29392e+06
High	NSVDELNNNVEAVSQTSSSSFQYMYLLKDLWQKR		1.598e-09	0	1	1	18	P02675	2	3993.93	0	576902	7.62141e+06	1.96671e+07	847230	279975	1.18873e+06		655893	2.21427e+06		1.43508e+06	1.10194e+06	0.767859	7.62141e+06	429883	9.42001e+06	1.01573e+07	429883	1.32418e+07	7.94297e+06	6.6868e+06	0.841852	3.08385e+07	1.27704e+07	1.96671e+07	3.25634e+07	2.13852e+07	4.18226e+07	3.19237e+07	1.02337e+07	0.320567		847230			1.91929e+06
High	YFKPGMPFDLMVFVTNPDGSPAYRVPVAVQGEDTVQSLTQGDGVAK		1.92381e-09	0	1	1	125	P01024	1	4928.43	0	479222	2.59418e+06	66960367	1.76104e+07	123681	1.85683e+06		289744	3.45874e+06		1.87424e+06	2.24082e+06	1.19559	1.10615e+06		6.08396e+06	1.47419e+06		8.55225e+06	5.01322e+06	5.00494e+06	0.998349	9.97846e+07	66960367	5.23883e+07	1.05366e+08	1.12132e+08	1.11405e+08	1.09634e+08	3.71432e+06	0.0338792	1.76104e+07	9.72205e+07	1.07849e+07	3.58471e+07	2.2024e+08	4.00438e+07	9.87104e+07
High	SMQGGLVGNDETVALTAFVTIALHHGLAVFQDEGAEPLKQR		4.59728e-10	0	2	2	5	P0C0L4; P0C0L5	1	4320.21	0	182296		5463706			182296			339566														7.52887e+06	5463706	3.84572e+06	7.94998e+06	9.14951e+06	8.17804e+06	8.42584e+06	637004	0.0756012
High	VPFDAATLHTSTAMAAQHGMDDDGTGQK		1.144e-12	0	1	1	21	P06396	0	2873.28	0	38516363	98084526	7.63905e+06	5079606	1.30369e+07	38516363	88416817	3.05414e+07	7.1745e+07	1.15347e+08	7.25445e+07	4.24086e+07	0.584587	98084526	104355591	80912816	1.3072e+08	104355591	1.1374e+08	1.16272e+08	1.33633e+07	0.114932	14087220	7.63905e+06	1.9795e+06	1.48752e+07	1.27923e+07	4.20947e+06	1.06257e+07	5.65333e+06	0.532045	5079606	5.33443e+06	4.00744e+06	1.03399e+07	1.20844e+07	1.48794e+07	1.24346e+07
High	NWRDPDQTDGLGLSYLSSHIANVER		1.45223e-12	0	1	1	36	P06396	1	2843.37	0	88657614	1.31276e+08	29892942	20626918	5.27252e+07	88657614	165415341	1.23518e+08	1.65144e+08	2.15798e+08	1.68154e+08	4.62135e+07	0.274829	1.31276e+08	165828196	94761021	1.74955e+08	165828196	1.33206e+08	1.57996e+08	2.19486e+07	0.138918	3.75282e+07	29892942	12887929	3.96273e+07	5.00587e+07	2.74066e+07	3.90308e+07	1.13378e+07	0.290484	20626918	22255654	15078427	4.19875e+07	5.04173e+07	5.59852e+07	4.94633e+07
High	SPPEISHGVVAHMSDSYQYGEEVTYK		5.12886e-12	0	1	1	25	P08603	0	2910.33	0	3.03589e+07	103909869	7238902	5844697	1.16239e+07	3.03589e+07	4.98274e+07	2.72311e+07	5.655e+07	6.50041e+07	4.95951e+07	1.98237e+07	0.399711	89345162	128508857	103909869	1.19073e+08	128508857	1.46067e+08	1.31216e+08	1.3699e+07	0.104401	11183343	7238902	2747735	1.18089e+07	1.21223e+07	5.84314e+06	9.92475e+06	3.53825e+06	0.356508	5844697	8499044	5.00956e+06	1.18973e+07	1.92535e+07	1.86002e+07	1.65836e+07
High	NSVDELNNNVEAVSQTSSSSFQYMYLLKDLWQK		9.4544e-10	0	1	1	9	P02675	1	3837.83	0		412465	1.11819e+06	410623										338070		503231	450555		707394	578974	181613	0.31368	3.47901e+06	1.11819e+06	512981	3.67361e+06	1.87252e+06	1.09087e+06	2.21233e+06	1.32448e+06	0.598678		410623			930211
High	VQWKVDNALQSGNSQESVTEQDSKDSTYSLSSTLTLSK		3.08308e-12	0	1	1	28	P01834	2	4161.01	0	6.1591e+06	3.90362e+07	8.8437e+07	1.65288e+08		6.1591e+06			1.14727e+07					4.06612e+07		3.74762e+07	5.41903e+07		5.26804e+07	5.34354e+07	1.06766e+06	0.0199804	111727694	8.8437e+07	48449793	1.17977e+08	1.48096e+08	1.0303e+08	1.23034e+08	2.2955e+07	0.186574	1.87615e+08	1.65288e+08	7.37247e+07	3.81903e+08	3.74439e+08	2.73735e+08	3.43359e+08
High	ILDDLSPRDQFNLIVFSTEATQWRPSLVPASAENVNK		5.75359e-11	0	1	1	18	Q14624	1	4171.15	0	389475		25447330	1.39272e+07		389475			725481														27443758	25447330	17385583	2.89788e+07	4.26141e+07	3.69709e+07	3.61879e+07	6.85128e+06	0.189325	1.39272e+07	29631481	5.69584e+06	2.83497e+07	6.71262e+07	2.11483e+07	3.88747e+07
High	VHVSEEGTEPEAMLQVLGPKPALPAGTEDTAKEDAANRK		5.03086e-10	0	1	1	10	P06396	2	4086.04	0	7.36435e+06	35775085	7.8461e+06	24935616	3.94957e+06	23406891	7.36435e+06	9.25258e+06	4.36004e+07	9.60742e+06	2.08201e+07	1.97291e+07	0.947596	43140580	28119088	35775085	5.74946e+07	28119088	5.02892e+07	4.5301e+07	1.53099e+07	0.337959	20296520	7.8461e+06	6026295	2.14318e+07	1.31391e+07	1.28151e+07	1.57953e+07	4.88401e+06	0.309206	34828985	24935616	1.83634e+07	7.08967e+07	5.64884e+07	6.81823e+07	6.51891e+07
High	TSNPYRVPANLENVGFEVQTAEDDLKTDFYK		1.4269e-11	0	1	1	16	P13671	2	3560.72	0	545787	5705407	2.47138e+06	4.54775e+06	209461	1422147		490699	2.64906e+06		1.56988e+06	1.52619e+06	0.97217	4.76403e+06	6919528	5705407	6.34915e+06	6919528	8.02012e+06	7.09626e+06	849389	0.119695	3.29784e+06	2.47138e+06	1.59522e+06	3.4823e+06	4.13856e+06	3.39229e+06	3.67105e+06	407371	0.110969	4.54775e+06	4.81531e+06	1.81747e+06	9.25724e+06	1.09085e+07	6.74816e+06	8.97128e+06
High	VPFDAATLHTSTAMAAQHGMDDDGTGQKQIWR		2.83297e-09	0	1	1	6	P06396	1	3456.61	0		1.5184e+06	6013823	8034295												1.5184e+06			2.13443e+06				14049019	6013823	4.51761e+06	1.48348e+07	1.00707e+07	9.60683e+06	1.15041e+07	2.89378e+06	0.251543	10222265	8034295	4.96789e+06	2.08081e+07	1.82006e+07	1.84455e+07	1.91514e+07
High	KDDIMLDEGMLQSLMELPDQYNYGMYAK		1.53978e-09	0	1	1	11	P07357	1	3311.5	0	49263.2	1.23977e+06	6.00837e+06				49263.2			64268						1.23977e+06			1.74276e+06				6.00837e+06			6.34444e+06
High	AEDLVGKSLYVSATVILHSGSDMVQAER		3.01839e-12	0	1	1	10	P01024	1	2975.51	0			1.45553e+07	37603320																			18850045	8.35003e+06	1.45553e+07	1.99044e+07	1.39829e+07	3.09522e+07	2.16132e+07	8.61272e+06	0.398494	65740091	37603320	8298277	1.33818e+08	8.51854e+07	3.0811e+07	8.32715e+07
High	VHVSEEGTEPEAMLQVLGPKPALPAGTEDTAKEDAANR	1xOxidation [M13]	5.06617e-11	0	1	1	2	P06396	1	3973.94	0	3.04977e+06		1.68521e+06		12519330	742937		2.93288e+07	1.38388e+06		1.53563e+07	1.976e+07	1.28677											3.09443e+06	917758		5.18193e+06	1.95164e+06	3.56679e+06	2.28416e+06	0.640398
High	VSEADSSNADWVTKQLNEINYEDHKLK		3.67335e-09	0	1	2	11	B4E1Z4	2	3133.51	0			2.63623e+07	3.2705e+07																			26380019	1.09366e+07	2.63623e+07	2.78555e+07	1.83144e+07	5.60602e+07	3.40767e+07	1.96269e+07	0.575961	4.68404e+07	3.2705e+07	1.75234e+07	9.53467e+07	7.40888e+07	6.50634e+07	7.81663e+07
High	EQLGPVTQEFWDNLEKETEGLRQEMSK		5.19346e-10	0	1	1	167	P02647	2	3221.54	0	2.35556e+07	2.78378e+07	18584398	583680	1.31936e+06	2.91079e+07	2.35556e+07	3.09083e+06	5.42197e+07	3.07303e+07	2.93469e+07	2.55925e+07	0.872067	2.74936e+06	1.10276e+08	2.78378e+07	3.66414e+06	1.10276e+08	3.91317e+07	5.10241e+07	5.4292e+07	1.06405	25484442	18584398	7.79683e+06	2.69099e+07	3.11214e+07	1.65802e+07	2.48705e+07	7.48205e+06	0.30084	419141	812810		853190	1.84131e+06		1.34725e+06
High	KQLVEIEKVVLHPNYHQVDIGLIK		6.55935e-07	0	1	1	6	P00739	2	2812.61	0			8750921	8424172																			13142399	8750921	5206230	1.38775e+07	1.46543e+07	1.10712e+07	1.3201e+07	1.8849e+06	0.142785	10858166	8424172	3.00297e+06	2.21025e+07	1.90839e+07	1.11498e+07	1.74454e+07
High	AKPALEDLRQGLLPVLESFKVSFLSALEEYTK		2.20392e-11	0	1	1	1079	P02647	2	3591.97	0		1.00537e+06	1.33422e+08	4.11965e+06										113124	1.00537e+06	2.37113e+06	150763	1.00537e+06	3.3331e+06	1.49641e+06	1.64702e+06	1.10064	1.54625e+08	1.31784e+08	1.33422e+08	1.63274e+08	2.20685e+08	2.83726e+08	2.22562e+08	6.02479e+07	0.270702	9.07034e+06	1.8711e+06		1.84633e+07	4.23874e+06		1.1351e+07
High	ATLELSPWQMSALVQVHASQPSSFHDFPDLGQEVALNANTK		1.29732e-08	0	1	1	100	P04114	0	4464.19	0		1.69768e+06	5.19047e+06	8.14916e+07											976542	2.95135e+06		976542	4.14873e+06	2.56263e+06	2.24307e+06	0.8753	9.89147e+06	5.19047e+06	2563506	1.04447e+07	8.69195e+06	5.45137e+06	8.19602e+06	2.53336e+06	0.309096	8.14916e+07	1.427e+08	2.84251e+07	1.65882e+08	3.23268e+08	1.05541e+08	1.9823e+08
High	TPEVTCVVVDVSHEDPEVKFNWYVDGVEVHNAK	1xCarbamidomethyl [C6]	1.97215e-08	0	1	1	1	P01857	1	3797.81	0	776086	1.77191e+06	1.83001e+06	6.85525e+06			776086			1.01247e+06				1.77191e+06			2.36148e+06						1.83001e+06			1.93237e+06						8731704	5.38204e+06		1.7774e+07	1.21923e+07		1.49831e+07
High	KNPREDYLDVYVFGVGPLVNQVNINALASK		6.34043e-12	0	1	2	19	B4E1Z4	2	3332.76	0	620364	1.59023e+06	4.38679e+07	5384071		620364			1.15556e+06					1.46404e+06		1.72729e+06	1.95117e+06		2.42806e+06	2.18962e+06	337219	0.154008	50233472	4.38679e+07	2.56045e+07	5.30432e+07	7.3461e+07	5.44487e+07	6.03176e+07	1.14042e+07	0.189069	5384071	1.74603e+07	3.00989e+06	1.09596e+07	3.9554e+07	1.11755e+07	2.0563e+07
High	SPRPSSYKVILGAHQEVNLEPHVQEIEVSR		3.68581e-11	0	1	1	13	P00747	1	3398.78	0	3.30948e+06	1.95065e+06	38793050	3.64486e+07		3.30948e+06			6.16462e+06							1.95065e+06			2.74204e+06				56774418	38793050	17431744	5.995e+07	6.49628e+07	3.70691e+07	5.3994e+07	1.48701e+07	0.275403	4.23069e+07	3.64486e+07	16493478	8.61184e+07	8.25696e+07	6.12392e+07	7.66424e+07
High	ADLEKLTSLSDRYVSHFETEGPHVLLYFDSVPTSR		2.89923e-07	0	2	2	2	P0C0L4; P0C0L5	2	4009	0
High	NMATRPYSIHAHGVQTESSTVTPTLPGETLTYVWK		1.2567e-08	0	1	1	17	P00450	0	3872.93	0	24637267	69595954	1.80221e+07	8.14868e+06	4976631	24637267	2.86842e+07	1.16587e+07	4.58922e+07	3.74209e+07	3.16573e+07	1.78297e+07	0.563211	69595954	75665268	5.60572e+07	9.27524e+07	75665268	7.87998e+07	8.24058e+07	9.09643e+06	0.110386	27496888	1.80221e+07	4581199	2.90349e+07	3.01798e+07	9.74205e+06	2.29856e+07	1.14835e+07	0.499596	7.93199e+06	9.90032e+06	8.14868e+06	1.61461e+07	2.24279e+07	3.02555e+07	2.29432e+07
High	DNENVVNEYSSELEKHQLYIDETVNSNIPTNLR		3.20578e-10	0	1	1	155	P02675	1	3876.85	0	7.04222e+06	1.88275e+07	9.00273e+07	2.10071e+07	4.62462e+06	2.84408e+07	7.04222e+06	1.0834e+07	5.29771e+07	9.18716e+06	2.43328e+07	2.48204e+07	1.02004	1.73403e+07	54586391	1.88275e+07	2.31099e+07	54586391	2.64659e+07	3.47207e+07	1.72858e+07	0.497853	1.4045e+08	9.00273e+07	64882661	1.48306e+08	1.5076e+08	1.37975e+08	1.4568e+08	6.78481e+06	0.0465733	2.10071e+07	22143140	9.4769e+06	4.27614e+07	5.01624e+07	3.51871e+07	4.27036e+07
High	GAVDHKLSLESLTSYFSIESSTKGDVK		5.24882e-10	0	1	1	10	P04114	2	2898.47	0		1.5824e+07	859207	42083016										1.49569e+07		16741264	1.99335e+07		2.35333e+07	2.17334e+07	2.54541e+06	0.11712	1.48728e+06		496367	1.57047e+06		1.05554e+06	1.313e+06	364110	0.277311	42083016	52303402	2.10772e+07	8.56628e+07	1.18486e+08	7.82583e+07	9.41358e+07
High	NSVDELNNNVEAVSQTSSSSFQYMYLLK	1xOxidation [M24]	3.07855e-08	0	1	1	38	P02675	0	3183.48	0	2.84114e+06	1.22591e+06		246538	7.30173e+06	1.3256e+06	2.84114e+06	1.71056e+07	2.46921e+06	3.7065e+06	7.76044e+06	8.11676e+06	1.04592	1.22591e+06	2.34314e+06	936172	1.6338e+06	2.34314e+06	1.31598e+06	1.76431e+06	525867	0.298059										385348	246538	144819	784401	558499	537702	626867
High	LESEETMVLEAHDAQGDVPVTVTVHDFPGK		1.8404e-11	0	1	1	72	P01024	0	3250.56	0	4.02045e+07	192020512	1.59615e+07	29832148	5.50447e+06	4.02045e+07	132354146	1.28952e+07	7.48896e+07	1.72667e+08	8.68173e+07	8.0551e+07	0.927822	184064041	263385186	192020512	2.45307e+08	263385186	2.69924e+08	2.59539e+08	1.27513e+07	0.0491305	20691364	1.59615e+07	7.86719e+06	2.18487e+07	2.67291e+07	1.67298e+07	2.17692e+07	5.0001e+06	0.229687	140876593	29832148	1.57224e+07	2.86764e+08	6.75808e+07	5.83762e+07	1.37574e+08
High	SSTSPTTNVLLSPLSVATALSALSLGAEQRTESIIHR		3.54552e-10	0	1	1	9	P36955	1	3808.05	0		3273616	11092313	21822926												3273616			4.60174e+06				17464810	11092313	8701598	1.84417e+07	1.85752e+07	1.85042e+07	1.8507e+07	66789.3	0.00360886	21822926	24696868	6288126	4.4422e+07	5.59475e+07	2.33474e+07	4.1239e+07
High	HQGVMVGMGQKDSYVGDEAQSKR		1.32035e-09	0	2	6	4	P60709; P68032	2	2507.18	0	459216	575184	6.7084e+06	18223052	459216			1.0758e+06								575184			808539				6.77668e+06		6.6408e+06	7.15572e+06		1.41219e+07	1.06388e+07	4.9258e+06	0.463004	23851474	2.0665e+06	18223052	4.85512e+07	4.68139e+06	6.7661e+07	4.02979e+07
High	ASAGLLGAHAAAITAYALTLTK		6.7584e-09	0	2	2	29	P0C0L4; P0C0L5	0	2085.17	0	3.33846e+07	60804619	2.85293e+07	7570281	2.75065e+07	3.33846e+07	4.33393e+07	6.4439e+07	6.2186e+07	5.65398e+07	6.1055e+07	4.06926e+06	0.066649	60804619	104437245	4.60072e+07	8.1036e+07	104437245	6.46725e+07	8.33819e+07	1.99859e+07	0.239691	3.22407e+07	2.85293e+07	9667505	3.4044e+07	4.77751e+07	2.05582e+07	3.41258e+07	1.36086e+07	0.398778	7570281	1.29192e+07	5.70833e+06	1.54098e+07	2.92667e+07	2.11947e+07	2.19571e+07
High	LREQLGPVTQEFWDNLEKETEGLR		6.18503e-13	0	1	1	141	P02647	2	2887.46	0	4.22082e+07	1.79629e+06	2.09618e+07	464191	4.22082e+07	2.49363e+07	9.32674e+07	9.88803e+07	4.64492e+07	1.21675e+08	8.90015e+07	3.85737e+07	0.433405	1.14491e+06	49807792	1.79629e+06	1.52585e+06	49807792	2.52506e+06	1.79529e+07	2.75917e+07	1.53689	2.80342e+07	2.09618e+07	1.08339e+07	2.96022e+07	3.51027e+07	2.30386e+07	2.92478e+07	6.03983e+06	0.206505	464191			944892
High	NMATRPYSIHAHGVQTESSTVTPTLPGETLTYVWKIPER		1.89025e-08	0	1	1	4	P00450	1	4368.21	0			5.26825e+06	7.59671e+06																				6.61232e+06	4.19738e+06		1.1073e+07	8.92585e+06	9.99942e+06	1.51825e+06	0.151834	10468891	7.59671e+06	4.25501e+06	2.13101e+07	1.72094e+07	1.57986e+07	1.8106e+07
High	VNQNLVYESGSLNFSKLEIQSQVDSQHVGHSVLTAK		1.81483e-09	0	1	1	4	P04114	1	3956.01	0		9941978	475497	6892189										15811343	9941978	8273633	2.10722e+07	9941978	1.16303e+07	1.42148e+07	5.99836e+06	0.42198		555948	406687		930990	864833	897911	46780.3	0.052099	7762788	6892189	4.07037e+06	1.58017e+07	1.56133e+07	1.5113e+07	1.55094e+07
High	QVGSGVTTDQVQAEAKESGPTTYKVTSTLTIK		4.12778e-09	0	1	1	4	P01871	2	3324.72	0			4.15262e+06	6.24497e+06																			5.34504e+06	4.15262e+06	2232655	5.64401e+06	6.95397e+06	4.74781e+06	5.78193e+06	1.10953e+06	0.191897	6.24497e+06	6.6732e+06	2.60384e+06	1.27121e+07	1.51173e+07	9.66788e+06	1.24991e+07
High	AGFEWNEDGAGTTPSPGLQPAHLTFPLDYHLNQPFIFVLR		1.00222e-09	0	1	1	39	P36955	0	4453.2	0	766086		8.30118e+06				766086			999424													8.30118e+06	9964125	6.2267e+06	8.7655e+06	1.66859e+07	1.32413e+07	1.28976e+07	3.97137e+06	0.307917
High	HQQTVTIPPKSSLSVPYVIVPLKTGLQEVEVK		1.05857e-10	0	1	1	32	P01024	2	3514.99	0	1.60074e+06	1.94751e+06	6.51143e+07	1.66283e+08			1.60074e+06			2.0883e+06						1.94751e+06			2.73762e+06				91716464	6.51143e+07	5.78648e+07	9.68465e+07	1.0904e+08	1.23051e+08	1.09646e+08	1.31129e+07	0.119593	204043334	1.66283e+08	8.58955e+07	4.15344e+08	3.76693e+08	3.18924e+08	3.7032e+08
High	VPANLENVGFEVQTAEDDLKTDFYK		2.6443e-09	0	1	1	23	P13671	1	2842.38	0	2.17545e+06	3.48636e+06	267431		2.17545e+06	307131	19045304	5.09639e+06	572097	2.48462e+07	1.01716e+07	1.29084e+07	1.26906	1.12661e+06	1.59022e+07	3.48636e+06	1.50147e+06	1.59022e+07	4.90079e+06	7.43481e+06	7.52735e+06	1.01245		267431			447839
High	IHSGSFQSQVELSNDQEKAHLDIAGSLEGHLR		3.28633e-09	0	1	1	18	P04114	1	3502.73	0	5.62457e+06	13867713	1.78194e+07	21077650	3.18953e+06	9918641		7.47206e+06	1.84756e+07		1.29738e+07	7.78069e+06	0.599722	18654823	13867713	13394734	2.48618e+07	13867713	1.8829e+07	1.91862e+07	5.50573e+06	0.286963	25984010	1.78194e+07	8.18771e+06	2.74374e+07	2.98403e+07	1.74114e+07	2.48964e+07	6.59256e+06	0.2648	21077650	29940271	9.78618e+06	4.29049e+07	6.78257e+07	3.63355e+07	4.90221e+07
High	HQGTITVNEEGTQATTVTTVGFMPLSTQVR		6.12115e-10	0	1	1	4	P05546	0	3203.6	0	2.15719e+06	9.17972e+06					2.15719e+06			2.81424e+06				1.38254e+07	9.17972e+06	8.1415e+06	1.84255e+07	9.17972e+06	1.14445e+07	1.30166e+07	4.8192e+06	0.370235
High	GISTSAASPAVGTVGMDMDEDDDFSKWNFYYSPQSSPDKK		1.09464e-11	0	1	1	117	P04114	2	4330.91	1	396180	9.14758e+06	7.31463e+06	1.99684e+07		396180			737970					3.07879e+06	1.64804e+07	9.14758e+06	4.10318e+06	1.64804e+07	1.28588e+07	1.11475e+07	6.36359e+06	0.570856	12268951	7.31463e+06	5.80695e+06	1.29552e+07	1.22491e+07	1.23486e+07	1.25176e+07	382196	0.0305326	1.99684e+07	45664567	8.91011e+06	4.0647e+07	1.03447e+08	3.30827e+07	5.90589e+07
High	GGSTSYGTGSETESPRNPSSAGSWNSGSSGPGSTGNR		3.01328e-11	0	1	1	9	P02671	1	3517.51	0	3.53784e+06	19853433	3.05646e+06	3.5744e+06	804446	15558930		1.88456e+06	2.89819e+07		1.54332e+07	1.91607e+07	1.24152	22064838	3.30019e+06	19853433	2.94064e+07	3.30019e+06	2.79081e+07	2.02049e+07	1.46591e+07	0.72552	6.01787e+06	3.05646e+06	1.57918e+06	6.35447e+06	5.11834e+06	3.35818e+06	4.94367e+06	1.50576e+06	0.304584	6526435	3.55121e+06	3.5744e+06	1.3285e+07	8.0448e+06	1.32715e+07	1.15338e+07
High	SYKMADEAGSEADHEGTHSTKR		1.46556e-08	0	1	1	8	P02671	2	2407.06	0	312569		9.69284e+06	15615653	347809	280898		814806	523234		669020	206173	0.308171										24109591	6.72469e+06	9.69284e+06	2.54581e+07	1.12612e+07	2.06121e+07	1.91105e+07	7.21663e+06	0.377627	29420992	15615653	1.51253e+07	5.98884e+07	3.53752e+07	5.61592e+07	5.04743e+07
High	QVKDNENVVNEYSSELEKHQLYIDETVNSNIPTNLR		9.93546e-08	0	1	1	24	P02675	2	4232.07	0	4.69867e+06	2.04415e+07	9.50971e+07	16346586	2519297	8.76337e+06		5.90191e+06	1.63237e+07		1.11128e+07	7.3693e+06	0.663137	2.00148e+07	34296098	2.04415e+07	2.66742e+07	34296098	2.87346e+07	2.99017e+07	3.94267e+06	0.131854	149999872	9.13108e+07	9.50971e+07	1.5839e+08	1.52909e+08	2.02227e+08	1.71175e+08	2.70307e+07	0.157912	16346586	2.15434e+07	7.79189e+06	3.32746e+07	4.88038e+07	2.89308e+07	3.70031e+07
High	KAEEEHLGILGPQLHADVGDK		2.52053e-12	0	1	1	5	P00450	1	2256.16	0	10542528	1.04907e+07	20327.2	396215	10542528	4.41847e+06	56984600	2.46978e+07	8.23036e+06	7.43412e+07	3.57564e+07	3.44148e+07	0.962479	1.04907e+07	3.36787e+07	7.14378e+06	1.39812e+07	3.36787e+07	1.0042e+07	1.9234e+07	1.26636e+07	0.658396	20327.2			21464.2								396215			1.47112e+06
High	LNTDIAGLASAIDMSTNYNSDSLHFSNVFR		1.13603e-11	0	1	1	38	P04114	0	3273.55	0		5.35593e+06	111322	1.30679e+06										5.35593e+06	1.30208e+07	3.40812e+06	7.13799e+06	1.30208e+07	4.79081e+06	8.31652e+06	4.23966e+06	0.509788			111322			236730				1.30679e+06	2.32318e+06	643312	2.66005e+06	5.26287e+06	2.38858e+06	3.43717e+06
High	FSSHVGGTLGQFYQEVLWGSPAASDDGR		7.47465e-09	0	1	1	12	Q14624	0	2968.39	0	2.74693e+06	2348537			2.74693e+06	1976003	3.87574e+07	6.43518e+06	3.68073e+06	5.05623e+07	2.02261e+07	2.6308e+07	1.3007	1.55805e+06	13583931	2348537	2.07646e+06	13583931	3.30135e+06	6.32058e+06	6.31999e+06	0.999907
High	HQGVMVGMGQKDSYVGDEAQSKR	1xOxidation [M5]	9.40441e-10	0	2	6	2	P60709; P68032	2	2523.17	0			1.59419e+06	1.14717e+07																					1.59419e+06			3.39008e+06				12241979		10749827	2.49194e+07		3.99134e+07	3.24164e+07
High	NVQFNYPHTSVTDVTQNNFHNYFGGSEIVVAGK		6.24176e-09	0	1	1	20	P19823	0	3683.75	0	29576056	7.18474e+07	12461399	9920149	28923282	29576056	6.34651e+07	6.7758e+07	5.50918e+07	8.27955e+07	6.85484e+07	1.38688e+07	0.202321	7.18474e+07	151943088	56270082	9.5753e+07	151943088	7.90991e+07	1.08932e+08	3.81683e+07	0.350388	12706275	12461399	4.94942e+06	1.3417e+07	2.08678e+07	1.05251e+07	1.49366e+07	5.33621e+06	0.357257	9920149	14268003	7287100	2.01931e+07	3.23223e+07	2.70565e+07	2.6524e+07
High	VDNALQSGNSQESVTEQDSKDSTYSLSSTLTLSK		4.36728e-11	0	1	1	53	P01834	1	3619.71	0	1.27579e+07	1.68385e+08	4.88619e+07	5.55199e+07	1.27579e+07	3.40417e+07	6.1091e+06	2.98877e+07	6.341e+07	7.96984e+06	3.37558e+07	2.79218e+07	0.827168	2.15262e+08	1.26412e+08	1.68385e+08	2.86885e+08	1.26412e+08	2.367e+08	2.16665e+08	8.20911e+07	0.378885	6.8718e+07	4.88619e+07	2.01522e+07	7.25617e+07	8.1824e+07	4.28541e+07	6.57466e+07	2.03592e+07	0.309662	5.92604e+07	5.55199e+07	3.27115e+07	1.20628e+08	1.25773e+08	1.21456e+08	1.22619e+08
High	TPSAAYLWVGTGASEAEKTGAQELLR		1.79225e-11	0	1	1	45	P06396	1	2706.37	0	2.64248e+07	9.90374e+07	85122783	1.35283e+08	9793878	7.12968e+07		2.29439e+07	1.32806e+08		7.78748e+07	7.76839e+07	0.99755	102975947	16563181	9.90374e+07	1.37239e+08	16563181	1.39217e+08	9.76731e+07	7.02502e+07	0.719238	1.29756e+08	85122783	5.78058e+07	1.37013e+08	1.42546e+08	1.22926e+08	1.34162e+08	1.01164e+07	0.0754042	1.35283e+08	1.35382e+08	84949799	2.75378e+08	3.0669e+08	3.15413e+08	2.99161e+08
High	KPDVSHGEMVSGFGPIYNYK		1.20655e-09	0	1	1	14	P04003	0	2225.07	0	6.93145e+06	27725413	1.5772e+06	3.15155e+06	4292343	6.93145e+06	21328578	1.00556e+07	1.29113e+07	2.78249e+07	1.69306e+07	9.54219e+06	0.563606	2.28845e+07	39006152	27725413	3.04988e+07	39006152	3.89737e+07	3.61596e+07	4.90237e+06	0.135576	1.97928e+06	1.25679e+06		2.08999e+06	2.10462e+06		2.09731e+06	10346	0.00493299		3.15155e+06			7.13941e+06
High	LLLFSPSVVHLGVPLSVGVQLQDVPRGQVVK		2.1241e-08	0	2	2	8	P0C0L4; P0C0L5	1	3280.91	0			12376397	2.4123e+07																			1.30702e+07	7.96551e+06	12376397	1.38013e+07	1.3339e+07	2.63188e+07	1.78197e+07	7.36404e+06	0.413253	2.42602e+07	2.4123e+07	2.31591e+06	4.93831e+07	5.46476e+07	8.59883e+06	3.75432e+07
High	AHYGGFTVQNEANKYQISVNK		1.58955e-09	0	1	1	50	P02675	1	2368.17	0	1.71122e+08	539889932	1.69045e+08	181993927	1.71122e+08	4.19776e+08	3.5298e+07	4.00885e+08	7.81923e+08	4.60493e+07	4.09619e+08	3.68015e+08	0.898432	697962638	278796493	539889932	9.30194e+08	278796493	7.58926e+08	6.55972e+08	3.37682e+08	0.514781	359673382	1.69045e+08	92931508	3.79791e+08	2.83083e+08	1.97622e+08	2.86832e+08	9.11427e+07	0.317756	2.23913e+08	181993927	1.6618e+08	4.55789e+08	4.12283e+08	6.17016e+08	4.95029e+08
High	NSVDELNNNVEAVSQTSSSSFQYMYLLK		1.29732e-08	0	1	1	228	P02675	0	3167.48	0	2.39281e+07	3.82187e+07	3.11122e+07	3.20952e+06		1.42958e+07	4.00504e+07		2.6629e+07	5.22491e+07	3.94391e+07	1.81162e+07	0.459345	2.93474e+07	99780097	3.82187e+07	3.91121e+07	99780097	5.37242e+07	6.42054e+07	3.1663e+07	0.493151	5.62506e+07	3.11122e+07	1.14086e+07	5.93969e+07	5.21004e+07	2.42607e+07	4.52527e+07	1.8542e+07	0.409745	2.51249e+06	5.11677e+06	3.20952e+06	5.11434e+06	1.15914e+07	1.19167e+07	9.54081e+06
High	NWIQYKEGFGHLSPTGTTEFWLGNEK		6.97684e-09	0	1	1	9	P02679	1	3039.46	0	3017398	2.80671e+06	30401767	7.89749e+06		3017398			5.62056e+06					2472485		3.18611e+06	3.29515e+06		4.47873e+06	3.88694e+06	836922	0.215316	46878963	30401767	1.25119e+07	4.95011e+07	5.09107e+07	2.6607e+07	4.23396e+07	1.3643e+07	0.322229	7.89749e+06	9.1684e+06	6511800	1.60759e+07	2.07698e+07	2.41779e+07	2.03412e+07
High	LQSLFDSPDFSKITGKPIKLTQVEHR		3.26342e-08	0	1	1	11	P36955	2	2984.62	0	229527	1.46789e+06	9.60273e+06	1.79316e+07			229527			299438				1.46789e+06			1.95629e+06						1.39367e+07	8.33158e+06	9.60273e+06	1.47162e+07	1.3952e+07	2.04205e+07	1.63629e+07	3.53467e+06	0.216017	25213570	1.79316e+07	8.72818e+06	5.13239e+07	4.06217e+07	3.24072e+07	4.14509e+07
High	VDNALQSGNSQESVTEQDSKDSTYSLSSTLTLSKADYEK		3.47778e-08	0	1	1	2	P01834	2	4225.97	0		846611	5.50893e+06	11036309										740688		967682	987135		1.36027e+06	1.1737e+06	263849	0.224801	7.59056e+06	5.50893e+06	3.32448e+06	8.01513e+06	9.22524e+06	7.06961e+06	8.10332e+06	1.08052e+06	0.133342	12431665	11036309	5.13127e+06	2.53055e+07	2.50013e+07	1.90521e+07	2.31196e+07
High	EGKQVGSGVTTDQVQAEAKESGPTTYK		3.12261e-07	0	1	1	4	P01871	2	2795.37	0			5421518	8766424																			8023843	5421518	4.5984e+06	8.47264e+06	9.07886e+06	9.77863e+06	9.11005e+06	653551	0.0717396	10416388	8766424	4.59946e+06	2.12032e+07	1.98592e+07	1.70775e+07	1.938e+07
High	LHLETDSLALVALGALDTALYAAGSK		3.73224e-09	0	2	2	132	P0C0L4; P0C0L5	0	2613.41	0	2.09331e+06	1.32527e+06	2424651			1.89027e+06	2.31817e+06		3.52104e+06	3.02424e+06	3.27264e+06	351285	0.10734	495162	5.4385e+06	1.32527e+06	659916	5.4385e+06	1.86293e+06	2.65378e+06	2.48552e+06	0.936594	2424651	2520993	891851	2.56027e+06	4.22165e+06	1.89655e+06	2.89282e+06	1.19769e+06	0.414022
High	GGGALLGDRWILTAAHTIYPK		1.38019e-07	0	1	2	10	P00736	1	2210.21	0	5.69916e+06	8.54137e+06	7.16397e+06	5863559		5.69916e+06			1.06159e+07					8.54137e+06	645055	10439029	1.13833e+07	645055	1.46742e+07	8.90085e+06	7.33663e+06	0.824261	1.57872e+07	7.16397e+06	4.66203e+06	1.66702e+07	1.19968e+07	9.91395e+06	1.28603e+07	3.45992e+06	0.269038	6.25359e+06	5863559	2.83027e+06	1.27296e+07	1.32831e+07	1.05086e+07	1.21738e+07
High	RPVKLLSGGNTLHLVSTTK		6.3311e-08	0	1	1	10	P04114	1	2021.19	0		805043	3.09825e+06	7.65214e+06										599245		1.08152e+06	798630		1.52029e+06	1.15946e+06	510294	0.440112	159559	3480742	3.09825e+06	168484	5.82884e+06	6.58851e+06	4.19528e+06	3.50793e+06	0.836162	10928047	7.65214e+06	3.78014e+06	2.22448e+07	1.73349e+07	1.40354e+07	1.78717e+07
High	LQGTSKIDDIWNLEVKENFAGEATLQR		7.23902e-12	0	1	1	11	P04114	2	3075.57	0			3.94368e+06	72415277																			4396719	3.94368e+06	2.61313e+06	4.64264e+06	6.60408e+06	5.5569e+06	5.60121e+06	981470	0.175225	7.47403e+07	72415277	33064131	1.52139e+08	1.64047e+08	1.22765e+08	1.46317e+08
High	DTDRFSSHVGGTLGQFYQEVLWGSPAASDDGRR		2.74892e-10	0	1	1	11	Q14624	2	3611.69	0	6.61525e+06	6.10337e+06	2.52275e+07	6.14182e+06	1.59573e+06	27424150		3.73828e+06	5.10834e+07		2.74108e+07	3.34781e+07	1.22134	8.05384e+06	3.6881e+06	6.10337e+06	1.07336e+07	3.6881e+06	8.57953e+06	7.66707e+06	3.61028e+06	0.470881	30702996	2.52275e+07	1.17301e+07	3.24203e+07	4.2246e+07	2.49444e+07	3.32036e+07	8.67734e+06	0.261337	6.14182e+06	8.06178e+06	2.57303e+06	1.25021e+07	1.82629e+07	9.55351e+06	1.34395e+07
High	VHVSEEGTEPEAMLQVLGPKPALPAGTEDTAK		4.04027e-12	0	1	1	11	P06396	0	3301.66	0	4.77369e+06	14230687	706946	1.05732e+06	4691299	4.77369e+06	67774420	1.09902e+07	8.89203e+06	8.84174e+07	3.60999e+07	4.53205e+07	1.25542	14230687	3.40266e+07	8280524	1.89656e+07	3.40266e+07	1.164e+07	2.15441e+07	1.14139e+07	0.529792	706946	890163	297703	746488	1.49067e+06	633073	956742	465856	0.486919	733173	1.05732e+06	1533054	1.49242e+06	2.39522e+06	5.69213e+06	3.19326e+06
High	SILQMSLDHHIVTPLTSLVIENEAGDER		9.93326e-11	0	1	1	39	P19823	0	3117.59	0	5.74832e+07	164622270	90227540	122092742	6775731	5.74832e+07	78796311	1.58734e+07	1.07075e+08	1.02796e+08	7.52482e+07	5.14646e+07	0.683931	164622270	219834072	152200602	2.19397e+08	219834072	2.13949e+08	2.17727e+08	3.27871e+06	0.0150588	135797798	90227540	65272625	1.43393e+08	1.51095e+08	1.38804e+08	1.44431e+08	6.2107e+06	0.0430012	122092742	144691916	50087758	2.48528e+08	3.2778e+08	1.85973e+08	2.54094e+08
High	SELTQQLNALFQDKLGEVNTYAGDLQK		6.52323e-10	0	1	1	47	P06727	1	3023.53	0	198372	9.099e+06	5.83662e+07	190660	6435.02	6.1152e+06		15075.2	1.13909e+07		5.70298e+06	8.04391e+06	1.41048	1.07345e+07	9.099e+06	3.784e+06	1.43062e+07	9.099e+06	5.31919e+06	9.5748e+06	4.51236e+06	0.471275	8.13502e+07	5.83662e+07	3.76208e+07	8.59004e+07	9.77399e+07	8.00016e+07	8.78806e+07	9.03341e+06	0.102792		328877	110531		745027	410396	577711
High	EKAGFSWIEVTFKNPLVWVHASPEHVVVTR		1.71202e-09	0	1	1	5	Q14624	2	3462.83	0	1.02269e+07		1.0847e+07			1.02269e+07			1.90498e+07														1.62374e+07	1.0847e+07	7.6858e+06	1.71456e+07	1.81644e+07	1.63441e+07	1.7218e+07	912307	0.0529856
High	YRGDQDATMSILDISMMTGFAPDTDDLK		4.46944e-09	0	1	1	23	P01024	1	3107.4	0	6.37649e+06	3.33608e+06	517755	410021			6.37649e+06			8.31867e+06				4970772	3.33608e+06	1.19367e+06	6.62468e+06	3.33608e+06	1.67795e+06	3.87957e+06	2.51775e+06	0.648976	635484	421836		671029	706406		688717	25015.8	0.0363223	351000	478967		714484	1.08504e+06		899760
High	QGQIIYNWQGAQSTQDEVAASAILTAQLDEELGGTPVQSR		7.08869e-09	0	1	1	177	P06396	0	4273.1	0	21762.8	2.76247e+06	7.06496e+06	9.2939e+06		21762.8			40537.9					5.83236e+06	2.76247e+06	1.58337e+06	7.77294e+06	2.76247e+06	2.22576e+06	4.25372e+06	3.05953e+06	0.719258	8.58665e+06	7.06496e+06	3.01059e+06	9.06694e+06	1.1831e+07	6.4021e+06	9.1e+06	2.71458e+06	0.298306	9.2939e+06	1.05099e+07	2.99456e+06	1.89183e+07	2.38088e+07	1.11186e+07	1.79486e+07
High	GTFAHRDFSAEYEEDGKYEGLQEWEGK		9.33886e-09	0	1	1	5	P04114	2	3178.4	0		3.38856e+06	5.2416e+06	18625758										3124940		3.67441e+06	4.16469e+06		5.16514e+06	4.66492e+06	707422	0.151647	5.2416e+06	5643836	2.04879e+06	5.53478e+06	9.45116e+06	4.35682e+06	6.44759e+06	2.66702e+06	0.413646	21748062	18625758	1.0915e+07	4.42696e+07	4.21942e+07	4.05266e+07	4.23301e+07
High	VQLSNDFDEYIMAIEQTIKSGSDEVQVGQQR		4.42132e-12	0	1	1	250	P01024	1	3527.7	0	27043.5		6.77915e+06	8.37905e+06			27043.5			35280.5													9.98076e+06	5.7328e+06	6.77915e+06	1.0539e+07	9.60014e+06	1.4416e+07	1.15184e+07	2.55296e+06	0.221642	8.37905e+06	1.99592e+07	4.01552e+06	1.70561e+07	4.52148e+07	1.49094e+07	2.57268e+07
High	VVQGKEPAHLMSLFGGKPMIIYK		2.23168e-09	0	1	1	30	P06396	1	2543.39	0	1.56368e+07	3.26736e+07	5.82978e+07	8.91847e+07		1.56368e+07			2.9127e+07					3.26736e+07	2338791	37861443	4.3545e+07	2338791	5.3222e+07	3.30353e+07	2.70207e+07	0.817934	186984978	5.82978e+07	5.47747e+07	1.97444e+08	9.76254e+07	1.1648e+08	1.37183e+08	5.30319e+07	0.386578	105930374	8.91847e+07	48180291	2.15628e+08	2.02036e+08	1.7889e+08	1.98852e+08
High	SILQMSLDHHIVTPLTSLVIENEAGDER	1xOxidation [M5]	1.42208e-09	0	1	1	4	P19823	0	3133.58	0	2.22841e+06	6815623	1.21001e+06	1.77022e+06	24752567	812752	2.22841e+06	5.79874e+07	1.51393e+06	2.90715e+06	2.08028e+07	3.22103e+07	1.54836	6815623	5393853	7.22239e+06	9.08337e+06	5393853	1.01525e+07	8.20992e+06	2.49669e+06	0.304106	1.21001e+06			1.27769e+06						1.1153e+06	1.77022e+06	12393060	2.27026e+06	4.01019e+06	4.60146e+07	1.74317e+07
High	SGVQMNTNFFHESGLEAHVALK		3.03511e-09	0	1	1	34	P04114	0	2416.17	0	32571971	208479867	31247087	53315221	11043297	32571971	39290777	2.58709e+07	6.06723e+07	5.12581e+07	4.59338e+07	1.80013e+07	0.391896	171205808	274210488	208479867	2.28171e+08	274210488	2.93061e+08	2.65147e+08	3.33811e+07	0.125896	56235516	31247087	16707557	5.9381e+07	5.23263e+07	3.55291e+07	4.90788e+07	1.22531e+07	0.249661	53315221	7.72736e+07	2.95822e+07	1.08527e+08	1.75053e+08	1.09837e+08	1.31139e+08
High	SGVQMNTNFFHESGLEAHVALKAGK		1.11244e-08	0	1	1	10	P04114	1	2672.32	0	958757	2.97701e+06	1.87082e+07	77338656		958757			1.78589e+06					2147746		4126455	2.86236e+06		5.80058e+06	4.33147e+06	2.07763e+06	0.47966	28426695	18578717	1.87082e+07	3.00167e+07	3.11119e+07	3.97835e+07	3.36374e+07	5.3508e+06	0.159073	8.974e+07	77338656	27576738	1.82672e+08	1.75201e+08	1.02391e+08	1.53421e+08
High	AIAANEADAVTLDAGLVYDAYLAPNNLKPVVAEFYGSK		1.99655e-09	0	1	1	1	P02787	0	3954.02	0
High	AEPLAFTFSHDYKGSTSHHLVSR		4.3295e-09	0	1	1	7	P04114	1	2587.27	0	848251	3.57702e+06	11110.3	925134	382445	1.88139e+06		895947	3.5045e+06		2.20022e+06	1.84452e+06	0.838335	5.7769e+06	3.14267e+06	3.57702e+06	7.69903e+06	3.14267e+06	5.02824e+06	5.28998e+06	2.28943e+06	0.432786	11110.3			11731.8							1.56645e+06	546378		3.54858e+06	2.02867e+06	2.78862e+06
High	SEETKENEGFTVTAEGKGQGTLSVVTMYHAK		2.20019e-10	0	1	1	28	P01024	2	3328.6	0	4.57522e+06	71331036	62646408	102593240		34044790	614855		6.34158e+07	802131	3.2109e+07	4.42745e+07	1.37888	77703666	893766	71331036	1.03558e+08	893766	1.0027e+08	6.82406e+07	5.83473e+07	0.855022	95813968	62646408	33905816	1.01173e+08	1.04908e+08	7.21017e+07	9.27275e+07	1.79598e+07	0.193683	110692288	102593240	73081452	2.25321e+08	2.32411e+08	2.71347e+08	2.43027e+08
High	AHYGGFTVQNEANKYQISVNKYR		3.92127e-10	0	1	1	35	P02675	2	2687.33	0	3.51278e+06	1.23306e+07	163924184	255752659	647711	19051088		1.51738e+06	3.54868e+07		1.85021e+07	2.402e+07	1.29823	8.34563e+06		18218288	1.11224e+07		2.56095e+07	1.8366e+07	1.02439e+07	0.557766	432010536	163924184	157862288	4.56174e+08	2.74507e+08	3.35699e+08	3.5546e+08	9.24318e+07	0.260034	415991170	255752659	217075154	8.46777e+08	5.79374e+08	8.05986e+08	7.44046e+08
High	AFWLDVSHNRLEALPNSLLAPLGR		4.96938e-09	0	1	1	9	P35858	1	2689.46	0	1.1521e+06	858846	1.9743e+07	691623		1.1521e+06			2.14603e+06							858846			1.20728e+06				27790216	1.9743e+07	19167029	2.93446e+07	3.30616e+07	4.07592e+07	3.43885e+07	5.82184e+06	0.169296		691623			1.56678e+06
High	IFDDFGTHYFTSGSLGGVYDLLYQFSSEELKNSGLTEEEAK		4.01299e-08	0	1	1	1	P13671	1	4594.15	0
High	LAEYHAKATEHLSTLSEK		3.73224e-09	0	1	1	20	P02647	1	2028.04	0	5.1631e+06	4.06285e+06	116813225	29485105	2.13928e+06	1.2461e+07		5.01165e+06	2.32114e+07		1.41115e+07	1.28691e+07	0.911961	4.06285e+06	2.59543e+06	6499314	5.41467e+06	2.59543e+06	9.13612e+06	5.71541e+06	3.2807e+06	0.57401	117994953	35369510	116813225	1.24595e+08	5.92297e+07	2.48407e+08	1.44077e+08	9.60815e+07	0.666876	4.25832e+07	29485105	1.36045e+07	8.66809e+07	6.67946e+07	5.05125e+07	6.7996e+07
High	LESEETMVLEAHDAQGDVPVTVTVHDFPGKK		1.13603e-11	0	1	1	54	P01024	1	3378.65	0	6.80982e+07	228429335	5.47146e+07	107267408	1.62236e+07	6.80982e+07	83515126	3.80066e+07	1.26848e+08	1.08953e+08	9.12689e+07	4.69863e+07	0.514812	228429335	260964922	228092192	3.04434e+08	260964922	3.2063e+08	2.95343e+08	3.0854e+07	0.104468	8.34387e+07	5.47146e+07	31391467	8.81057e+07	9.1625e+07	6.67549e+07	8.21618e+07	1.34584e+07	0.163803	107267408	110447063	6.44352e+07	2.1835e+08	2.50203e+08	2.39244e+08	2.35932e+08
High	FSDEGTHESQISFTIEGPLTSFGLSNK		5.31494e-08	0	1	1	4	P04114	0	2928.39	0		6.89875e+06												6.89875e+06	25613132	6363287	9.19416e+06	25613132	8.9449e+06	1.45841e+07	9.55227e+06	0.65498
High	FSSHVGGTLGQFYQEVLWGSPAASDDGRR		7.05121e-09	0	1	1	14	Q14624	1	3124.49	0	2.48547e+07	10166931	5.92309e+06	780357	1.84031e+07	2.48547e+07	7.99622e+07	4.31125e+07	4.62972e+07	1.04317e+08	6.45757e+07	3.44541e+07	0.533546	8.00593e+06	5.13141e+07	10166931	1.06697e+07	5.13141e+07	1.42917e+07	2.54252e+07	2.24935e+07	0.884694	6810076	5.92309e+06	1.41406e+06	7.19099e+06	9.91879e+06	3.00703e+06	6.7056e+06	3.48135e+06	0.519171	1.08253e+06		562534	2.20355e+06		2.08865e+06	2.1461e+06
High	DLATVYVDVLKDSGRDYVSQFEGSALGK		1.09094e-09	0	1	1	181	P02647	2	3032.52	0	1.43856e+06	1.20739e+07	4.91197e+08	99332472	1.43856e+06	3.0827e+07	553384	3.37009e+06	5.7422e+07	721936	2.05047e+07	3.19988e+07	1.56056	2.03171e+07	1.02466e+07	1.20739e+07	2.70771e+07	1.02466e+07	1.69724e+07	1.80987e+07	8.47159e+06	0.468077	6.63345e+08	4.68983e+08	4.91197e+08	7.00448e+08	7.85359e+08	1.04454e+09	8.4345e+08	1.79253e+08	0.212523	99332472	126795468	28435280	2.02198e+08	2.87238e+08	1.05578e+08	1.98338e+08
High	NRQEGLMIASSLLNEGYLQPAGDMSK		1.173e-08	0	1	1	7	P08567	1	2822.38	0		6.04994e+06	1.71316e+06	4.19487e+06										5510741	6.04994e+06	6.83852e+06	7.34431e+06	6.04994e+06	9.61293e+06	7.66906e+06	1.80356e+06	0.235174	3818060	1.0179e+06	1.71316e+06	4.03162e+06	1.70457e+06	3.64308e+06	3.12642e+06	1.24659e+06	0.398728	6227952	1.24777e+06	4.19487e+06	1.26774e+07	2.82667e+06	1.55753e+07	1.03598e+07
High	EVDLKDYEDQQKQLEQVIAK		2.41231e-08	0	1	1	59	P02671	2	2419.24	0	4.46145e+07	3.04291e+08	2.86044e+08	4.73261e+08	1.07298e+07	1.85508e+08		2.51364e+07	3.45549e+08		1.85343e+08	2.26566e+08	1.22242	3.04291e+08	17530964	3.14293e+08	4.05537e+08	17530964	4.41803e+08	2.8829e+08	2.35184e+08	0.815791	506560599	281333712	2.86044e+08	5.34894e+08	4.71121e+08	6.08281e+08	5.38099e+08	6.86363e+07	0.127553	7.14592e+08	4.73261e+08	394782594	1.4546e+09	1.07211e+09	1.4658e+09	1.33084e+09
High	AGFSWIEVTFKNPLVWVHASPEHVVVTR		3.50813e-10	0	1	1	16	Q14624	1	3205.69	0	1.05287e+07		3.21296e+07			1.05287e+07			1.9612e+07														5.36405e+07	3.21296e+07	2.39412e+07	5.66408e+07	5.38042e+07	5.09116e+07	5.37855e+07	2.86464e+06	0.0532604
High	WEDPGKQLYNVEATSYALLALLQLKDFDFVPPVVR		9.09456e-09	0	1	1	1	P01024	2	4035.13	0			473590	883275																					473590			1.0071e+06				1.11078e+06	702365		2.26107e+06	1.59112e+06		1.92609e+06
High	KMLEEIMKYEASILTHDSSIR		8.66889e-12	0	1	1	71	P02679	2	2494.27	0	4.40791e+07	89539692	2.0184e+08	6.58227e+07	7.56818e+06	2.56729e+08		1.77298e+07	4.78212e+08		2.47971e+08	3.2561e+08	1.3131	89539692	4.08559e+07	1.11782e+08	1.19332e+08	4.08559e+07	1.57132e+08	1.05773e+08	5.9312e+07	0.560746	5.61831e+08	2.0184e+08	1.52647e+08	5.93256e+08	3.38e+08	3.24609e+08	4.18621e+08	1.51386e+08	0.361629	122610034	6.58227e+07	3.00239e+07	2.49581e+08	1.49113e+08	1.11477e+08	1.70057e+08
High	VLSLAQEQVGGSPEKLQETSNWLLSQQQADGSFQDLSPVIHR		2.22413e-07	0	1	1	2	P0C0L5	1	4620.33	0	499504		3.59879e+06		1.58708e+06	157210		3.71802e+06	292837		2.00543e+06	2.42197e+06	1.20771										5.68684e+06	3.59879e+06	1.79147e+06	6.00493e+06	6.02653e+06	3.80961e+06	5.28036e+06	1.27375e+06	0.241224
High	GGASEHITTLAYQELPTADLMQEWGDAVQYNPAIIK		1.54535e-08	0	1	1	174	P07358	0	3930.92	0	1.32181e+06	7.9206e+06	1.19024e+07	1.6226e+07		1.92713e+06	906621		3.5897e+06	1.18276e+06	2.38623e+06	1.70196e+06	0.713242	5.57088e+06	1.44963e+07	7.9206e+06	7.42447e+06	1.44963e+07	1.1134e+07	1.10183e+07	3.53733e+06	0.321043	1.89736e+07	1.19024e+07	9.49168e+06	2.00348e+07	1.99317e+07	2.01843e+07	2.00503e+07	127008	0.00633446	1.6226e+07	27447794	7.7072e+06	3.3029e+07	6.21794e+07	2.86163e+07	4.12749e+07
High	ESDEETQIKVNWEEEAASGLLTSLKDNVPK		1.82448e-09	0	1	1	8	P04114	2	3359.65	0		4804014	15014931	14951353										4804014	13766367	4.6592e+06	6.40244e+06	13766367	6.54946e+06	8.90609e+06	4.20977e+06	0.472684	20080844	15014931	9891718	2.1204e+07	2.5144e+07	2.1035e+07	2.2461e+07	2.32505e+06	0.103515	14951353	20248068	5450327	3.04345e+07	4.58693e+07	2.02367e+07	3.21802e+07
High	VLLDGVQNPRAEDLVGKSLYVSATVILHSGSDMVQAER		6.80735e-07	0	1	1	2	P01024	2	4067.12	0			3153859	6.95465e+06																					3153859			6.70677e+06				15354010	6.95465e+06	560788	3.12541e+07	1.57549e+07	2.08217e+06	1.63637e+07
High	LGPHAGDVEGHLSFLEKDLR		1.65245e-10	0	1	1	20	P06727	1	2190.13	0	2.16833e+06	4.80192e+06	47775587	5986626	193708	2.42719e+07		453796	4.52116e+07		2.28327e+07	3.16486e+07	1.38611	9.55971e+06	4.80192e+06	3.29735e+06	1.27405e+07	4.80192e+06	4.6351e+06	7.3925e+06	4.63224e+06	0.626614	106374949	47775587	3.85766e+07	1.12325e+08	8.00049e+07	8.20342e+07	9.14547e+07	1.81026e+07	0.197941	5986626	9.81765e+06	2.61398e+06	1.21862e+07	2.22406e+07	9.70553e+06	1.47108e+07
High	LELELRPTGEIEQYSVSATYELQREDR		1.03835e-08	0	1	1	11	P04114	1	3224.61	0	1.16399e+06	11976233	11030908	14637453	264033	5131483		618546	9.55849e+06		5.08852e+06	6.3215e+06	1.24231	16060127	925244	11976233	2.14038e+07	925244	1.6835e+07	1.30547e+07	1.07499e+07	0.823453	11514786	11030908	4.83169e+06	1.21588e+07	1.84723e+07	1.02747e+07	1.36353e+07	4.29362e+06	0.31489	14637453	16608614	6058112	2.97955e+07	3.76246e+07	2.24934e+07	2.99712e+07
High	YHFEALADTGISSEFYDNANDLLSK		1.39727e-08	0	1	1	100	P07357	0	2820.3	0	756456	1.2112e+07	14030239	10370415	756456	591839	4.46554e+06	1.77214e+06	1.10243e+06	5.82567e+06	2.90008e+06	2.55567e+06	0.881242	8.08457e+06	2.06766e+07	1.2112e+07	1.07745e+07	2.06766e+07	1.70259e+07	1.6159e+07	5.00764e+06	0.309897	1.7172e+07	14030239	6.20166e+06	1.81325e+07	2.3495e+07	1.3188e+07	1.82719e+07	5.15491e+06	0.282123	10370415	16437404	4.48837e+06	2.11097e+07	3.72368e+07	1.6665e+07	2.50038e+07
High	GMADQDGLKPTIDKPSEDSPPLEMLGPR		1.38722e-10	0	1	1	44	P19827	0	2994.45	0	31838213	96807344	3.64984e+07	74519385	5.90938e+06	31838213	3.90402e+07	1.38438e+07	5.93055e+07	5.09312e+07	4.13602e+07	2.4195e+07	0.584982	96807344	115636702	94543998	1.29018e+08	115636702	1.32901e+08	1.25852e+08	9.05709e+06	0.0719663	76906231	3.64984e+07	33259391	8.12079e+07	6.11202e+07	7.07271e+07	7.10184e+07	1.0047e+07	0.14147	98667748	74519385	44731113	2.00845e+08	1.68814e+08	1.66084e+08	1.78581e+08
High	ATGVLYDYVNKYHWEHTGLTLREVSSK		9.53902e-09	0	1	1	5	P04114	2	3166.6	0			7.10089e+06	9.71776e+06																			7.10089e+06	7.06523e+06	9.91904e+06	7.49807e+06	1.18314e+07	2.10931e+07	1.34742e+07	6.94482e+06	0.515416	1.13183e+07	8.34358e+06		2.30391e+07	1.89013e+07		2.09702e+07
High	TVMVNIENPEGIPVKQDSLSSQNQLGVLPLSWDIPELVNMGQWK		4.05577e-08	0	1	1	453	P01024	1	4903.5	0		6.34069e+06	2.32661e+07	1.51054e+07											7.38092e+06	5.44708e+06		7.38092e+06	7.65698e+06	7.51895e+06	195205	0.0259618	5.56496e+07	2.32661e+07	1.278e+07	5.87623e+07	3.89614e+07	2.71769e+07	4.16335e+07	1.59613e+07	0.383377	1.51054e+07	4.71239e+07	3.8432e+06	3.0748e+07	1.06753e+08	1.42696e+07	5.05902e+07
High	KFILREDPAYLHYYDPAGAEDPLGAIHLR		1.65001e-06	0	1	1	1	P08567	2	3340.71	0				3.77676e+06																												4492825		3.17481e+06	9.14544e+06		1.17879e+07	1.04667e+07
High	TPGAAANLELIFVGPQHAGNYR		3.67957e-10	0	1	1	7	P04217	0	2296.18	0	1.83376e+06	4405134	5037147	6.01302e+06	1.83376e+06	1.51621e+06	3046971	4.29592e+06	2.82427e+06	3.97503e+06	3.69841e+06	773840	0.209236	4405134	3822148	4488449	5.87084e+06	3822148	6.30943e+06	5.33414e+06	1.32766e+06	0.248899	6.14923e+06	5037147	3645593	6.49318e+06	8.4352e+06	7.75246e+06	7.56028e+06	985169	0.130309	6.01302e+06	7178021	3.24262e+06	1.22399e+07	1.62609e+07	1.20396e+07	1.35135e+07
High	SGQSEDRQPVPGQQMTLKIEGDHGAR		4.20199e-07	0	1	1	17	P01024	2	2821.36	0	866896	1.29916e+06	55006978	100351216		866896			1.61478e+06							1.29916e+06			1.82623e+06				100457432	53436534	55006978	1.06076e+08	8.94847e+07	1.16974e+08	1.04178e+08	1.38425e+07	0.132874	131608024	100351216	55562318	2.67897e+08	2.27332e+08	2.06299e+08	2.33843e+08
High	HRQGPVNLLSDPEQGVEVTGQYEREK		4.32122e-11	0	1	1	14	Q14624	2	2965.48	0	525944		15243514	39794966		525944			979684														31274249	15243514	1.32735e+07	3.30235e+07	2.55268e+07	2.82264e+07	2.89256e+07	3.79697e+06	0.131267	5.17153e+07	39794966	2.68604e+07	1.0527e+08	9.01503e+07	9.97309e+07	9.83837e+07
High	VVQGKEPAHLMSLFGGKPMIIYKGGTSR		9.67555e-08	0	1	1	13	P06396	2	3001.61	0		2.56839e+06	4.2048e+06	2.71766e+07										1.89405e+06		3.48281e+06	2.52426e+06		4.8958e+06	3.71003e+06	1.67694e+06	0.452001	4.2048e+06	535626	1.01841e+07	4.43999e+06	896957	2.16567e+07	8.99788e+06	1.11051e+07	1.23419	56960060	2.71766e+07	1.96049e+07	1.15946e+08	6.15651e+07	7.27916e+07	8.34342e+07
High	HLYVLEFSDHPGIHEPLEPEVK		2.82818e-08	0	1	1	5	P15169	0	2585.3	0	3.36421e+06	1.82723e+06	3.31001e+06	3.78832e+06	2.54281e+06	3593336	3.36421e+06	5.95699e+06	6.69336e+06	4.3889e+06	5.67975e+06	1.17698e+06	0.207224		3.24801e+06	1.02794e+06		3.24801e+06	1.44499e+06	2.3465e+06	1.27493e+06	0.543332		3.89294e+06	2.81438e+06		6.51911e+06	5.98485e+06	6.25198e+06	377774	0.0604246	5246932	3.78832e+06	1.55998e+06	1.06805e+07	8.58195e+06	5.79212e+06	8.35151e+06
High	FKLDDDLEHQGGHVLDHGHK		6.50117e-08	0	1	1	35	P01042	1	2297.11	0	2.36022e+07	3.61407e+07	472764	2.33637e+06	2.14829e+07	2.51041e+07	2.36022e+07	5.03277e+07	4.67617e+07	3.0791e+07	4.26268e+07	1.0404e+07	0.244072	3.2828e+07	6.06053e+07	3.61407e+07	4.37508e+07	6.06053e+07	5.08032e+07	5.17198e+07	8.46457e+06	0.163662	184005	3.73705e+06	472764	194297	6.25806e+06	1.00535e+06	2.4859e+06	3.29186e+06	1.32421	3.16995e+06	2.33637e+06	1.73257e+06	6.45265e+06	5.29274e+06	6.43291e+06	6.05943e+06
High	MLEEIMKYEASILTHDSSIR		3.87991e-10	0	1	1	34	P02679	1	2366.17	0	12006134	87915668	71213160	64129630	1.28138e+06	9.74061e+07	12006134	3.00187e+06	1.8144e+08	1.5663e+07	6.67016e+07	9.95678e+07	1.49273	114964896	87915668	86943432	1.53217e+08	87915668	1.22217e+08	1.21116e+08	3.26645e+07	0.269695	1.50597e+08	71213160	51800650	1.59021e+08	1.19253e+08	1.10156e+08	1.29477e+08	2.59872e+07	0.20071	1.15533e+08	64129630	33945559	2.35174e+08	1.45277e+08	1.26038e+08	1.6883e+08
High	LSLESLTSYFSIESSTKGDVKGSVLSR		2.70097e-09	0	1	1	2	P04114	2	2890.5	0				11041978																												11041978	15672927	3.47973e+06	2.24767e+07	3.5505e+07	1.292e+07	2.36339e+07
High	HRQGPVNLLSDPEQGVEVTGQYER		1.82757e-10	0	1	1	17	Q14624	1	2708.34	0	6.04279e+06	2.7897e+07	1.32409e+07	1.91394e+07	2.60916e+06	1.3995e+07		6.11242e+06	2.60688e+07		1.60906e+07	1.41113e+07	0.876989	28411501	3.15466e+06	2.7897e+07	3.78648e+07	3.15466e+06	3.92149e+07	2.67448e+07	2.04408e+07	0.764291	20793433	1.32409e+07	9.28005e+06	2.19565e+07	2.21732e+07	1.97343e+07	2.1288e+07	1.3499e+06	0.0634111	2.1903e+07	1.91394e+07	1.35212e+07	4.45851e+07	4.33578e+07	5.02033e+07	4.60487e+07
High	SLAPYAQDTQEKLNHQLEGLTFQMK		2.70097e-09	0	1	1	33	P06727	1	2890.44	0	4.03991e+07	105150818	95726665	54556441	1.41429e+07	115399194		3.31324e+07	2.14956e+08		1.24044e+08	1.28569e+08	1.03647	175014622	81853616	105150818	2.33247e+08	81853616	1.47811e+08	1.54304e+08	7.59051e+07	0.49192	146506580	95726665	83617726	1.54701e+08	1.60304e+08	1.77816e+08	1.64273e+08	1.20577e+07	0.0733999	55232596	54556441	31874151	1.1243e+08	1.2359e+08	1.18347e+08	1.18122e+08
High	TQFNNNEYSQDLDAYNTKDKIGVELTGR		6.45443e-10	0	1	1	4	P04114	2	3233.53	0	1.48461e+06	6.64215e+06	1.9753e+06	12105391		1.48461e+06			2.76541e+06					8169674		5.40024e+06	1.08879e+07		7.59114e+06	9.23954e+06	2.33119e+06	0.252306	3.06272e+06	1.9753e+06	1.74509e+06	3.23403e+06	3.30783e+06	3.71098e+06	3.41761e+06	256732	0.0751203	17095490	12105391	7.53423e+06	3.4799e+07	2.74232e+07	2.79741e+07	3.00654e+07
High	AVQHREVQGFESATFLGYFK		2.51256e-07	0	1	1	7	P06396	1	2314.16	0		467417	8496664	1.37819e+07										467417			622939						11875767	6.53855e+06	8496664	1.254e+07	1.09495e+07	1.80684e+07	1.38526e+07	3.73658e+06	0.269738	17610176	1.37819e+07	3.07301e+06	3.58467e+07	3.1221e+07	1.14099e+07	2.61592e+07
High	QVREPGQDLVVLPLSITTDFIPSFR		3.73224e-09	0	1	1	133	P01024	1	2827.54	0	880036	4.33345e+07	1.69309e+08	1.36218e+08	880036	13680027	572700	2.06164e+06	2.5482e+07	747136	9.43026e+06	1.39167e+07	1.47575	3.77029e+07	4.33345e+07	7.53469e+07	5.02477e+07	4.33345e+07	1.05915e+08	6.64992e+07	3.431e+07	0.515946	2.01622e+08	1.69309e+08	9.13996e+07	2.12899e+08	2.83524e+08	1.94364e+08	2.30262e+08	4.70481e+07	0.204324	1.36218e+08	2.41038e+08	4.73599e+07	2.7728e+08	5.46041e+08	1.75844e+08	3.33055e+08
High	ATGVLYDYVNKYHWEHTGLTLR		2.47711e-08	0	1	1	19	P04114	1	2636.33	0	5.29815e+06	13415597	8.39509e+07	3.21811e+07	5.29815e+06	4.18552e+07	971795	1.24119e+07	7.79644e+07	1.26779e+06	3.0548e+07	4.14401e+07	1.35656	1.62373e+07	13415597	1.24999e+07	2.16399e+07	13415597	1.75712e+07	1.75422e+07	4.11223e+06	0.234419	1.19931e+08	8.39509e+07	6.2236e+07	1.26639e+08	1.40584e+08	1.32347e+08	1.3319e+08	7.01047e+06	0.0526351	3.21811e+07	4.28722e+07	6787102	6.55067e+07	9.71213e+07	2.52001e+07	6.26094e+07
High	KVIEKVQHIQLLQK		3.68039e-07	0	1	1	26	P02671	2	1704.05	0	2.41447e+06	2.9279e+06	93456276	8.05738e+06	650392	8.9633e+06		1.52366e+06	1.66961e+07		9.10988e+06	1.07285e+07	1.17768	3.40779e+06	2.9279e+06	2.14303e+06	4.54166e+06	2.9279e+06	3.01247e+06	3.49401e+06	908274	0.259952	6463156	93456276	139753226	6.82466e+06	1.56502e+08	2.97189e+08	1.53505e+08	1.45205e+08	0.945932	1.36329e+07	8.05738e+06	3.19046e+06	2.77506e+07	1.82529e+07	1.1846e+07	1.92832e+07
High	TTGIVMDSGDGVTHTVPIYEGYALPHAILR		3.48367e-09	0	1	2	11	P60709	0	3183.61	0	1.81497e+06	4.31484e+07	4877376	2.68211e+06			1.81497e+06			2.36778e+06				4.31484e+07	105047285	3.09607e+07	5.75051e+07	105047285	4.35216e+07	6.86913e+07	3.22522e+07	0.469523	1.5984e+07	3.07763e+06	4877376	1.68781e+07	5.1538e+06	1.03719e+07	1.08012e+07	5.87391e+06	0.543818	2.25036e+06		3.1967e+06	4.58076e+06		1.18691e+07	8.22495e+06
High	ILGEELGFASLHDLQLLGK		2.76883e-08	0	1	1	9	P04114	0	2053.13	0	7769312	1.52305e+07	4.80641e+06	1.04949e+06	7769312	6.83977e+06	2.90693e+07	1.8201e+07	1.27405e+07	3.79234e+07	2.2955e+07	1.32474e+07	0.577104	6411166	136445643	1.52305e+07	8.54433e+06	136445643	2.14096e+07	5.54665e+07	7.04244e+07	1.26967	5.61823e+06	4.80641e+06	1.67674e+06	5.93248e+06	8.0488e+06	3.56564e+06	5.84897e+06	2.24275e+06	0.383443	602135	1.82921e+06		1.22568e+06	4.14384e+06		2.68476e+06
High	KGGVASGFKHVVPNEVVVQR		4.72982e-08	0	1	1	14	P06396	2	2107.18	0			2.07008e+07	28436325																			3.6038e+07	2.02927e+07	2.07008e+07	3.80538e+07	3.39821e+07	4.40209e+07	3.86856e+07	5.04913e+06	0.130517	4.80157e+07	28436325	1.64011e+07	9.77392e+07	6.44187e+07	6.08961e+07	7.43513e+07
High	MRPSTDTITVMVENSHGLR		5.04905e-09	0	2	2	25	P0C0L4; P0C0L5	0	2144.06	0	3.19397e+07	51502575	30731210	42048325		24660090	41368133		4.59347e+07	5.39682e+07	4.99515e+07	5.68052e+06	0.113721	51502575	58059982	50113003	6.86389e+07	58059982	7.04441e+07	6.57143e+07	6.69001e+06	0.101804	58552866	30731210	19198110	6.18279e+07	5.14624e+07	4.08253e+07	5.13719e+07	1.05016e+07	0.204423	51238266	42048325	24390300	1.04299e+08	9.52549e+07	9.05596e+07	9.67045e+07
High	ASSIIDELFQDRFFTREPQDTYHYLPFSLPHR		6.09013e-07	0	1	1	12	P10909	2	3925.93	0	536133	1.89881e+06	55061307	502672		536133			998663					2.12366e+06		1.69776e+06	2.83026e+06		2.38655e+06	2.60841e+06	313751	0.120285	78798127	55061307	41594886	8.32056e+07	9.22056e+07	8.84527e+07	8.79546e+07	4.52062e+06	0.0513972		502672			1.13874e+06
High	KGGETSEMYLIQPDSSVKPYR		4.10595e-09	0	1	1	61	P02675	1	2385.18	0	2.80974e+08	4.70999e+08	2.02509e+08	2.48208e+08	5.98231e+07	2.84014e+08	2.80974e+08	1.40146e+08	5.29037e+08	3.66554e+08	3.45246e+08	1.95319e+08	0.565739	5.58717e+08	4.67106e+08	4.70999e+08	7.44617e+08	4.67106e+08	6.62085e+08	6.24603e+08	1.42502e+08	0.228148	460916702	2.02509e+08	1.72901e+08	4.86697e+08	3.39122e+08	3.67679e+08	3.97833e+08	7.82724e+07	0.196747	4.15481e+08	2.45322e+08	2.48208e+08	8.45739e+08	5.55745e+08	9.2158e+08	7.74355e+08
High	STVELFKFQEEEKSLLHLK		6.71129e-08	0	1	1	24	P27169	2	2305.24	0	1.94758e+06	4.14354e+06	5.78583e+07	66399570	499101	7.59982e+06		1.16924e+06	1.41563e+07		7.66277e+06	9.18325e+06	1.19842	4.30573e+06		3987470	5.73836e+06		5.6052e+06	5.67178e+06	94154.9	0.0166006	114415365	5.78583e+07	40789837	1.20815e+08	9.68894e+07	8.67408e+07	1.01482e+08	1.74952e+07	0.172397	84479247	66399570	2.60248e+07	1.71963e+08	1.50419e+08	9.66283e+07	1.3967e+08
High	GSESGIFTNTKESSSHHPGIAEFPSR		3.36889e-08	0	1	1	18	P02671	1	2759.3	0	4.62668e+06	4.97219e+06	4.7852e+07	7.97731e+07		4.62668e+06			8.61819e+06							4.97219e+06			6.98943e+06				1.36727e+08	4.7852e+07	4.76962e+07	1.44375e+08	8.01328e+07	1.01427e+08	1.08645e+08	3.27234e+07	0.301196	150922208	74679454	7.97731e+07	3.07212e+08	1.69176e+08	2.96193e+08	2.57527e+08
High	AGVETTTPSKQSNNKYAASSYLSLTPEQWK		8.96623e-10	0	1	2	11	P0DOY2	2	3286.62	0			1.68589e+07	3.26221e+07																			26380509	1.68589e+07	14610455	2.78561e+07	2.82319e+07	3.10696e+07	2.90525e+07	1.75689e+06	0.0604731	41080958	3.26221e+07	1.71016e+07	8.3623e+07	7.3901e+07	6.3497e+07	7.36737e+07
High	SYRLHEAFSPVSYQHDLALLR		1.84081e-08	0	1	1	7	P00748	1	2502.29	0			1.55928e+07	15639021																			15652391	7218224	1.55928e+07	1.65279e+07	1.20876e+07	3.31585e+07	2.05913e+07	1.11076e+07	0.539431	20390264	15639021	7.84812e+06	4.15057e+07	3.54281e+07	2.91396e+07	3.53578e+07
High	KGYTQQLAFRQPSSAFAAFVK		2.5302e-08	0	1	1	9	P01024	2	2345.24	0	1.02008e+06	3.28236e+06	22386330	35783753		1.02008e+06			1.90012e+06					2514126	4141621	3.28236e+06	3.35064e+06	4141621	4.61403e+06	4.03543e+06	638351	0.158187	45057072	19256446	22386330	4.75773e+07	3.22468e+07	4.76052e+07	4.24764e+07	8.85911e+06	0.208565	40236195	35783753	1.8072e+07	8.19034e+07	8.10634e+07	6.71001e+07	7.6689e+07
High	ILDDLSPRDQFNLIVFSTEATQWRPSLVPASAENVNKAR		1.6065e-09	0	1	1	1	Q14624	2	4398.28	0			4.80644e+06	5.09704e+06																				3.89553e+06	5930354		6.52344e+06	1.26111e+07	9.56726e+06	4.3046e+06	0.449931	5.09704e+06	6833827	1.70241e+06	1.03754e+07	1.54811e+07	6.32095e+06	1.07258e+07
High	NKYGMVAQVTQTLKLEDTPK		1.9104e-08	0	1	1	16	P04114	2	2264.2	0	1.38104e+06	1.25516e+07	1.55912e+07	28824651	822977	2.31753e+06		1.92797e+06	4.3169e+06		3.12244e+06	1.68923e+06	0.540996	1.08058e+07		14579503	1.44011e+07		2.04945e+07	1.74478e+07	4.30865e+06	0.246945	25275053	1.55912e+07	1.04714e+07	2.66888e+07	2.6109e+07	2.22678e+07	2.50219e+07	2.40262e+06	0.0960209	28824651	31380298	13573132	5.86745e+07	7.10879e+07	5.03962e+07	6.00529e+07
High	VSEADSSNADWVTKQLNEINYEDHK		7.66245e-08	0	1	2	6	B4E1Z4	1	2892.33	0	739731	1.43133e+06	6.4384e+06	9325657		739731			1.37791e+06					1.32269e+06	2.33779e+06	1.43133e+06	1.76278e+06	2.33779e+06	2.01203e+06	2.03753e+06	288348	0.141518	8.18829e+06	5198788	6.4384e+06	8.64629e+06	8.70588e+06	1.36915e+07	1.03479e+07	2.89578e+06	0.279843	10089549	9325657	6.29078e+06	2.05379e+07	2.1126e+07	2.33573e+07	2.16738e+07
High	QPYSYDFPEDVAPALGTSFSHMLGATNPTQK		1.18324e-10	0	2	2	21	P06681; B4E1Z4	0	3369.57	0	5.99679e+06	1.26575e+07	4.74741e+06	9.21554e+06		4.29538e+06	8.37212e+06		8.00108e+06	1.09221e+07	9.4616e+06	2.0655e+06	0.218303	9.72212e+06	1.26575e+07	1.29249e+07	1.29569e+07	1.26575e+07	1.81686e+07	1.45943e+07	3.09901e+06	0.212343	9.52601e+06	4.74741e+06	2.96872e+06	1.00588e+07	7.95001e+06	6.31307e+06	8.10731e+06	1.87783e+06	0.231622	9.21554e+06	1.11497e+07	4.08368e+06	1.87588e+07	2.52581e+07	1.51624e+07	1.97265e+07
High	LGPHAGDVEGHLSFLEK		1.02196e-08	0	1	1	32	P06727	0	1805.92	0	218975043	76606040	5.63651e+07	5.92716e+06	218975043	1.48976e+08	252657171	5.12989e+08	2.775e+08	3.29613e+08	3.73367e+08	1.23692e+08	0.331287	76606040	257524684	4.19031e+07	1.02095e+08	257524684	5.89034e+07	1.39508e+08	1.04462e+08	0.748793	9.23055e+07	5.63651e+07	3.23623e+07	9.74684e+07	9.43889e+07	6.88193e+07	8.68922e+07	1.57272e+07	0.180996	5.92716e+06	8.55029e+06	3.40522e+06	1.20651e+07	1.93696e+07	1.26434e+07	1.46927e+07
High	AIQLTYNPDESSKPNMIDAATLKSR		4.35252e-09	0	1	1	13	P02679	1	2763.4	0		1.01215e+06	12401043	3.15286e+07												1.01215e+06			1.42279e+06				12401043	942162	3.01371e+07	1.30947e+07	1.57774e+06	6.40874e+07	2.62533e+07	3.32675e+07	1.26717	91700981	3.15286e+07	28580014	1.86663e+08	7.14238e+07	1.06116e+08	1.21401e+08
High	MADEAGSEADHEGTHSTKRGHAK		2.62142e-07	0	1	1	9	P02671	2	2422.08	0			2.31515e+06	1.11737e+07																			297668	2.31515e+06	6497890	314318	3.87695e+06	1.3818e+07	6.00307e+06	6.99838e+06	1.1658	37606384	1.11737e+07	5.76118e+06	7.65503e+07	2.53125e+07	2.13909e+07	4.10846e+07
High	VQSWKGSLVQASEANLQAAQDFVR		1.04387e-08	0	1	1	16	P19827	1	2632.35	0	1.06449e+06	2.31093e+06	38089416	2.4518e+07		1.06449e+06			1.98284e+06							2.31093e+06			3.24848e+06				57579095	38089416	2.5598e+07	6.07997e+07	6.37845e+07	5.44348e+07	5.9673e+07	4.77558e+06	0.0800292	2.4518e+07	27016864	1.11757e+07	4.99081e+07	6.12031e+07	4.14946e+07	5.08686e+07
High	TAFISDFAVTADGNAFIGDIKDKVTAWK		4.59829e-07	0	1	1	7	P19827	2	3001.53	0		834938	20618934	8056852												834938			1.17368e+06				21619242	20618934	5615426	2.28285e+07	3.45284e+07	1.19414e+07	2.30994e+07	1.1296e+07	0.489015	8056852	15036722	4.10969e+06	1.64003e+07	3.40637e+07	1.5259e+07	2.19077e+07
High	HLHEGAKSETAEELKK		2.68728e-06	0	1	1	18	O14791	2	1806.93	0	394281	1.18344e+06	1.79979e+06	3.51184e+06		394281			734434					799241		1.75233e+06	1.06517e+06		2.46326e+06	1.76422e+06	988602	0.560363		2.18903e+06	1.47976e+06		3.66574e+06	3.14675e+06	3.40625e+06	366984	0.107738	4.74013e+06	3.51184e+06	998862	9.64885e+06	7.95561e+06	3.70871e+06	7.10439e+06
High	WYLFGMGNEVDVHAAFFHGQALTNK		7.10071e-10	0	1	1	3	P00450	0	2852.36	0	1.29425e+07	1.91385e+06				9256064	18097204		1.72414e+07	2.36093e+07	2.04254e+07	4.50279e+06	0.220451		1.91385e+06			1.91385e+06
High	RHPYFYAPELLFFAKR		4.35252e-09	0	1	1	19	P02768	2	2055.1	0	1.39146e+06	810397	1.6974e+08	1.25417e+06	935366	2.06996e+06		2.19126e+06	3.85575e+06		3.02351e+06	1.17697e+06	0.389273	1.13888e+06	576659		1.51781e+06	576659		1.04724e+06	665496	0.635479	1.35795e+07	1.6974e+08	2.01487e+08	1.4339e+07	2.84247e+08	4.28468e+08	2.42351e+08	2.10219e+08	0.867415		2.21869e+06	708955		5.02616e+06	2.63231e+06	3.82923e+06
High	GVALHRPDVYLLPPAREQLNLR		1.01141e-05	0	1	1	12	P01871	1	2527.43	0			1.47415e+07	34715152																			38940973	1.46297e+07	1.47415e+07	4.11191e+07	2.44989e+07	3.13483e+07	3.23221e+07	8.35277e+06	0.258423	42941462	34715152	15163758	8.74102e+07	7.86426e+07	5.63021e+07	7.41183e+07
High	DKDQEVLLQTFLDDASPGDKR		2.05366e-10	0	1	1	20	P04114	2	2390.18	0	1.02503e+07	45463012	6.85634e+06	5.00276e+06	1.02503e+07	6.05443e+06	11843594	2.40132e+07	1.12777e+07	1.5451e+07	1.69139e+07	6.49257e+06	0.383859	38276640	139915832	45463012	5.10123e+07	139915832	6.39076e+07	8.49452e+07	4.80406e+07	0.565548	7.53496e+06	6.85634e+06	1.03136e+06	7.95642e+06	1.14816e+07	2.19323e+06	7.21042e+06	4.68891e+06	0.650297	5.00276e+06	8.0345e+06	3.84518e+06	1.01834e+07	1.82011e+07	1.42769e+07	1.42205e+07
High	EGAIHREELVYELNPLDHR		3.1279e-08	0	2	2	38	P0C0L4; P0C0L5	1	2290.16	0	5.13303e+07	8.15981e+07	2.86187e+07	33438741	5.13303e+07	4.48039e+07	5.41625e+07	1.2025e+08	8.34569e+07	7.06596e+07	9.14557e+07	2.57449e+07	0.281501	8.15981e+07	9.64863e+07	7.19335e+07	1.08748e+08	9.64863e+07	1.01117e+08	1.02117e+08	6.19169e+06	0.0606331	43153525	2.86187e+07	1.16459e+07	4.55673e+07	4.79249e+07	2.47653e+07	3.94191e+07	1.27452e+07	0.323326	33438741	34861363	18758933	6.80668e+07	7.89738e+07	6.96507e+07	7.22304e+07
High	VTTVASHTSDSDVPSGVTEVVVK		3.08899e-10	0	1	1	42	P10909	0	2314.18	0	89099862	139810333	60599131	18911067	6.50062e+07	89099862	109593313	1.52289e+08	1.65968e+08	1.42974e+08	1.53743e+08	1.15658e+07	0.0752281	139810333	166211579	1.22046e+08	1.86329e+08	166211579	1.71561e+08	1.747e+08	1.04198e+07	0.0596436	6.75039e+07	60599131	2.9337e+07	7.12796e+07	1.01479e+08	6.23859e+07	7.83816e+07	2.04915e+07	0.261432	18911067	2.04433e+07	1.28414e+07	3.84947e+07	4.63115e+07	4.76793e+07	4.41618e+07
High	GPEVQLVAHSPWLKDSLSR		8.2668e-09	0	2	2	8	P0C0L4; P0C0L5	1	2119.13	0			14427390	12783460																			19771590	14427390	9.43396e+06	2.08775e+07	2.41601e+07	2.00616e+07	2.16997e+07	2.16944e+06	0.0999753	12783460	1.58601e+07	7.68849e+06	2.60216e+07	3.5929e+07	2.85469e+07	3.01658e+07
High	LFGEVTSPLFPKPYPNNFETTTVITVPTGYR		1.29952e-09	0	1	1	5	P00736	0	3485.8	0	1.52134e+06	9213187	2.1391e+06	1.356e+06	292824	1.52134e+06	3688580	685994	2.83383e+06	4.81206e+06	2.7773e+06	2.06362e+06	0.743031	9076545	13886050	9213187	1.20966e+07	13886050	1.2951e+07	1.29779e+07	895049	0.0689673	2.33101e+06	1.963e+06		2.46139e+06	3.28724e+06		2.87431e+06	583962	0.203166		2.19091e+06	839264		4.96321e+06	3.11613e+06	4.03967e+06
High	TEHGSEMLFFGNAIEGK		1.63538e-07	0	1	1	6	P04114	0	1866.87	0	1.64776e+06	9.86511e+06	2.39322e+06	2.91547e+06		1.64776e+06			3.06931e+06					9140377	3.13846e+07	9.86511e+06	1.21816e+07	3.13846e+07	1.38674e+07	1.91446e+07	1.06337e+07	0.55544	2.8612e+06	2.00178e+06		3.02124e+06	3.35218e+06		3.18671e+06	234013	0.0734338		2.91547e+06			6.60462e+06
High	TTMKIIPFNRLTIGEGQQHHLGGAK		1.9936e-05	0	1	1	8	P02679	2	2747.48	0	17093.4	1.12978e+06	1.63235e+06	3.41547e+06	17093.4			40044.4						1.13299e+06		1.12658e+06	1.50996e+06		1.58364e+06	1.5468e+06	52096.7	0.0336803	749803	1.63235e+06	6.86036e+06	791742	2.73353e+06	1.45888e+07	6.03801e+06	7.46854e+06	1.23692	8151018	3.41547e+06	2.41819e+06	1.65919e+07	7.73729e+06	8.9786e+06	1.11026e+07
High	EGFGHLSPTGTTEFWLGNEKIHLISTQSAIPYALR		1.07967e-06	0	1	1	5	P02679	1	3870.98	0	6202152	3.18657e+06	15130233	5.90713e+06		6202152			1.15528e+07					3.61826e+06		2.80639e+06	4.82216e+06		3.94495e+06	4.38355e+06	620279	0.141501	23652400	15130233	6.11369e+06	2.49754e+07	2.53371e+07	1.30009e+07	2.11045e+07	7.02018e+06	0.33264	6.7368e+06	5.90713e+06	3.91972e+06	1.37132e+07	1.33818e+07	1.45537e+07	1.38829e+07
High	VPEARPNSMVVEHPEFLK		2.36169e-08	0	1	1	34	P06396	0	2079.07	0	38044606	86298053	3.20166e+07	45299618	1.58834e+07	55178817	38044606	3.72096e+07	1.02782e+08	4.96324e+07	6.32082e+07	3.48307e+07	0.551047	94693238	6.07287e+07	86298053	1.262e+08	6.07287e+07	1.2131e+08	1.02746e+08	3.64702e+07	0.354955	61296884	3.20166e+07	1.94819e+07	6.47254e+07	5.36149e+07	4.14288e+07	5.32564e+07	1.16525e+07	0.2188	53386197	45299618	3.0868e+07	1.08671e+08	1.0262e+08	1.14611e+08	1.08634e+08
High	SEFPESWLWNVEDLKEPPKNGISTK		1.17102e-07	0	1	1	5	P01024	2	2930.46	0	4.29033e+06	12623981	5.17576e+06	2255789		3.73739e+06	4925065		6.9617e+06	6.42516e+06	6.69343e+06	379393	0.0566814	10778392	12623981	14533113	1.43647e+07	12623981	2.04293e+07	1.5806e+07	4.09739e+06	0.259231	6.03224e+06	5.17576e+06	1.42793e+06	6.36964e+06	8.66731e+06	3.03653e+06	6.02449e+06	2.83121e+06	0.469951	2.02667e+06	2255789	2.32472e+06	4.12542e+06	5.11019e+06	8.63155e+06	5.95572e+06
High	HRHPDEAAFFDTASTGK		2.33678e-08	0	1	1	71	P02671	1	1886.88	0	322302560	5.39058e+08	1.61716e+08	2.34129e+08	1.56967e+08	4.04885e+08	322302560	3.67724e+08	7.54186e+08	4.20471e+08	5.14127e+08	2.09564e+08	0.407611	5.48792e+08	5.39058e+08	4.79593e+08	7.3139e+08	5.39058e+08	6.74166e+08	6.48205e+08	9.8759e+07	0.152358	4.85769e+08	1.61716e+08	1.11721e+08	5.1294e+08	2.7081e+08	2.37577e+08	3.40442e+08	1.50309e+08	0.44151	376085314	232246704	2.34129e+08	7.65546e+08	5.26124e+08	8.69305e+08	7.20325e+08
High	FKLDDDLEHQGGHVLDHGHKHK		1.93118e-05	0	1	1	14	P01042	2	2562.26	0	3.47196e+06	1.86266e+06	505147	1.84842e+06		3.47196e+06			6.46727e+06					1.73157e+06		2.00368e+06	2.30771e+06		2.81658e+06	2.56214e+06	359825	0.140439	6.48975e+06	505147	76347	6.85274e+06	845918	162354	2.62034e+06	3.68127e+06	1.40488	4.07839e+06	1.84842e+06	904806	8.30183e+06	4.18736e+06	3.35949e+06	5.28289e+06
High	EQLGPVTQEFWDNLEKETEGLR		1.79569e-09	0	1	1	141	P02647	1	2618.27	0	2.6374e+07	1.59391e+06	3.48373e+06	26295.6	2.6374e+07	3670483	3.56158e+07	6.17858e+07	6.83707e+06	4.64638e+07	3.83622e+07	2.83561e+07	0.739167	709701	3.42175e+07	1.59391e+06	945837	3.42175e+07	2.24057e+06	1.2468e+07	1.88468e+07	1.51162	3.48373e+06	3.7469e+06	13780.7	3.67859e+06	6.27456e+06	29305	3.32748e+06	3.13739e+06	0.942873	26295.6	110281	20479.4	53526.3	249826	76038.6	126464
High	DSLDQLVGGVPVTLNAQTIDVNQETSDLDPSK		2.70615e-07	0	1	1	1	P01031	0	3368.67	0		1.3234e+06	54866.8	79572.3										1.3234e+06			1.76373e+06						28909.9	54866.8	70481.2	30527	91879.9	149880	90762.4	59684.5	0.657591	79572.3			161975
High	EGFGHLSPTGTTEFWLGNEK		6.16548e-08	0	1	1	50	P02679	0	2207.04	0	527878123	847330870	164242245	6.17001e+07	2.20685e+08	527878123	7.50592e+08	5.16993e+08	9.83287e+08	9.79211e+08	8.26497e+08	2.68046e+08	0.324315	847330870	8.66694e+08	683611223	1.12926e+09	8.66694e+08	9.60955e+08	9.85637e+08	1.33012e+08	0.13495	2.54864e+08	164242245	55712381	2.6912e+08	2.7504e+08	1.18474e+08	2.20878e+08	8.87337e+07	0.401732	5.59058e+07	6.17692e+07	6.17001e+07	1.138e+08	1.3993e+08	2.29089e+08	1.6094e+08
High	LLSGGNTLHLVSTTKTEVIPPLIENR		3.18343e-09	0	1	1	13	P04114	1	2802.57	0	3.90871e+06	1.66357e+07	1.59972e+07	51596983		3.90871e+06			7.28081e+06					13148233		21048242	1.7523e+07		2.95876e+07	2.35553e+07	8.53096e+06	0.362167	2.22306e+07	1.59972e+07	15430035	2.3474e+07	2.67889e+07	3.28124e+07	2.76918e+07	4.73422e+06	0.170961	55367962	51596983	2.20683e+07	1.12705e+08	1.16886e+08	8.19381e+07	1.03843e+08
High	NPREDYLDVYVFGVGPLVNQVNINALASK		2.09058e-08	0	1	2	9	B4E1Z4	1	3204.67	0	428092		1.13625e+06	677912		428092			797413														1.13625e+06	1.1546e+06	586589	1.19981e+06	1.93349e+06	1.2474e+06	1.46023e+06	410543	0.281149		677912			1.53572e+06
High	EKESQDKTLSLPELEQQQEQQQEQQQEQVQMLAPLES		1.09512e-05	0	1	1	29	P06727	2	4382.09	1		2255647	1.04113e+07	2.71046e+06										4.64991e+06	2.17141e+06	2255647	6.19705e+06	2.17141e+06	3.17077e+06	3.84641e+06	2.09615e+06	0.544961	2.12999e+07	1.04113e+07	7.85494e+06	2.24913e+07	1.74348e+07	1.67038e+07	1.88766e+07	3.15165e+06	0.16696	2.71046e+06	2826000	1.22595e+06	5.51732e+06	6.40193e+06	4.55188e+06	5.49038e+06
High	VTTVASHTSDSDVPSGVTEVVVKLFDSDPITVTVPVEVSR		8.38327e-11	0	1	1	18	P10909	1	4169.15	0			7.04124e+06	5.30212e+06																			7.04124e+06	5.91003e+06	8.80453e+06	7.43508e+06	9.89692e+06	1.87231e+07	1.20184e+07	5.9355e+06	0.49387	5.30212e+06	9454932	684778	1.07928e+07	2.14189e+07	2.54254e+06	1.15848e+07
High	KDPEGLFLQDNIVAEFSVDETGQMSATAK		1.63225e-09	0	1	1	7	P02753	1	3140.51	0			815603	1.82235e+06																			1.41018e+06	815603	483667	1.48906e+06	1.36581e+06	1.02853e+06	1.29447e+06	238407	0.184174	1.82235e+06	2405085	479591	3.70952e+06	5.4484e+06	1.78069e+06	3.6462e+06
High	GHGLGHGHEQQHGLGHGHK		5.35343e-06	0	1	1	37	P01042	0	1979.94	0	4.58715e+06	5.29997e+06	7.27326e+06	8.42088e+06	4.58715e+06	4.75484e+06	2.15395e+06	1.07462e+07	8.85693e+06	2.81e+06	7.47105e+06	4.14565e+06	0.554895	4.45516e+06	6.8764e+06	5.29997e+06	5.93751e+06	6.8764e+06	7.4502e+06	6.7547e+06	763652	0.113055	7.27326e+06	7.48427e+06	5.24141e+06	7.68008e+06	1.25332e+07	1.1146e+07	1.04531e+07	2.49964e+06	0.239129	8.42088e+06	8.62221e+06	4.49336e+06	1.71413e+07	1.95325e+07	1.66836e+07	1.77858e+07
High	GLFQVVSGGMVLQLQQGDQVWVEKDPK		1.4348e-08	0	1	1	21	P02745	1	2985.55	0	6.63682e+06	1.50051e+07	4.20886e+06	4.78863e+06		4.61888e+06	9.53637e+06		8.60366e+06	1.2441e+07	1.05223e+07	2.71341e+06	0.257872	1.50051e+07	28606044	13640884	1.99976e+07	28606044	1.91751e+07	2.25929e+07	5.22374e+06	0.231211	4.19866e+06	4.21909e+06		4.43351e+06	7.06528e+06		5.74939e+06	1.86094e+06	0.323677	4.78863e+06	6.09517e+06	975209	9.74758e+06	1.38078e+07	3.62089e+06	9.05876e+06
High	EQLGPVTQEFWDNLEKETEGLRQEMSK	1xOxidation [M25]	6.03611e-08	0	1	1	39	P02647	2	3237.54	0	5.10229e+06	3.11445e+06	1.31956e+06	138138	2.30168e+07	489598	5.10229e+06	5.39211e+07	911982	6.65636e+06	2.04965e+07	2.90887e+07	1.41921		3.11445e+06			3.11445e+06					1.62626e+06	1.0707e+06		1.71723e+06	1.79299e+06		1.75511e+06	53569.6	0.0305221	1.0096e+06		18900.5	2.05511e+06		70176.3	1.06264e+06
High	QVGSGVTTDQVQAEAKESGPTTYK		7.34426e-08	0	1	1	3	P01871	1	2481.21	0		2.17797e+06	2767893	2.96737e+06										1.83586e+06		2.58382e+06	2.4467e+06		3.63209e+06	3.0394e+06	838192	0.275776	4.65871e+06	2767893	1.07973e+06	4.91929e+06	4.63511e+06	2.29607e+06	3.95015e+06	1.43951e+06	0.364419	3426476	2.96737e+06	1.80658e+06	6.97482e+06	6.72218e+06	6.70773e+06	6.80158e+06
High	MRKDDIMLDEGMLQSLMELPDQYNYGMYAK		5.74513e-07	0	1	1	4	P07357	2	3598.64	0	40741.6		699439	274171	40741.6			95444.6															2.14191e+06	699439	430266	2.26171e+06	1.17128e+06	914974	1.44932e+06	715127	0.493422		274171			621099
High	VTASDPLDTLGSEGALSPGGVASLLR		1.42208e-09	0	2	2	160	P0C0L4; P0C0L5	0	2483.3	0	9.13447e+06	7.39874e+07	3.17622e+07	6.02662e+07	4.67301e+06	9.13447e+06	3.03258e+07	1.09474e+07	1.70149e+07	3.95626e+07	2.25083e+07	1.50778e+07	0.669878	5.03398e+07	96200045	7.39874e+07	6.70892e+07	96200045	1.04004e+08	8.90979e+07	1.94555e+07	0.218361	5.66562e+07	3.17622e+07	2.25219e+07	5.98252e+07	5.3189e+07	4.78935e+07	5.36359e+07	5.97836e+06	0.111462	6.02662e+07	61764142	30914029	1.22676e+08	1.39919e+08	1.14782e+08	1.25792e+08
High	TFPGFFSPMLGEFVSETESRGSESGIFTNTK		1.43724e-09	0	1	1	30	P02671	1	3386.59	0			40817270	30510145																			82104590	40817270	36077578	8.6697e+07	6.83525e+07	7.672e+07	7.72565e+07	9.18399e+06	0.118877	30510145	4.79646e+07	1.86014e+07	6.21054e+07	1.08658e+08	6.90658e+07	7.99429e+07
High	SLAPYAQDTQEKLNHQLEGLTFQMKK		1.39491e-07	0	1	1	17	P06727	2	3018.54	0	2.63841e+06	1.29096e+07	53145145	2.84443e+07		2.63841e+06			4.9146e+06					1.36747e+07		1.21872e+07	1.82247e+07		1.71316e+07	1.76781e+07	772947	0.0437233	8.27329e+07	23077150	53145145	8.73604e+07	3.8645e+07	1.13015e+08	7.96733e+07	3.77761e+07	0.474137	61855926	27464892	2.84443e+07	1.25912e+08	6.22181e+07	1.05612e+08	9.7914e+07
High	SLPVSDSVLSGFEQRVQEAHLTEDQIFYFPK		1.45041e-05	0	1	1	3	P07360	1	3566.78	0				7.48854e+06																												7.94599e+06	7.48854e+06	1.45254e+06	1.61746e+07	1.69643e+07	5.39318e+06	1.2844e+07
High	HTFMGVVSLGSPSGEVSHPR	1xOxidation [M4]	1.06624e-08	0	1	1	7	P02765	0	2097.02	0	20923797	8.67907e+06	1.97096e+06	4.0298e+06	20923797			4.90178e+07						8.67907e+06	9.1565e+06	4295828	1.15668e+07	9.1565e+06	6.03866e+06	8.92067e+06	2.77162e+06	0.310696	1.97096e+06	1.97637e+06	614432	2.0812e+06	3.30962e+06	1.30661e+06	2.23248e+06	1.01004e+06	0.45243	4.0298e+06	4.2503e+06	1.69779e+06	8.20293e+06	9.6285e+06	6.3038e+06	8.04508e+06
High	DYAGVFSDAGLTFTSSSGQQTAQR		4.81379e-09	0	1	1	94	P01024	0	2494.15	0	1.29365e+07	5.18832e+07	9.05194e+06	8.14701e+06	1.1587e+07	1.29365e+07	8.03602e+07	2.71446e+07	2.40971e+07	1.04837e+08	5.20261e+07	4.57607e+07	0.879571	5.10162e+07	1.36719e+08	5.18832e+07	6.79907e+07	1.36719e+08	7.29324e+07	9.25473e+07	3.83333e+07	0.414203	1.1591e+07	9.05194e+06	3.4561e+06	1.22393e+07	1.51584e+07	7.3495e+06	1.15824e+07	3.94566e+06	0.340661	8.14701e+06	8.96732e+06	4.56553e+06	1.65838e+07	2.03143e+07	1.69515e+07	1.79499e+07
High	VPFDAATLHTSTAMAAQHGMDDDGTGQK	2xOxidation [M14; M20]	0.000336345	0	1	1	2	P06396	0	2905.27	0	15639679				15639679			3.66388e+07
High	KHYLMWGLSSDFWGEKPNLSYIIGK		3.60927e-08	0	1	1	11	P01024	1	2969.5	0	1.60776e+07	1.26038e+07	2.80793e+07			1.60776e+07			2.99479e+07					7.21078e+06	22030389		9.61e+06	22030389		1.58202e+07	8.78254e+06	0.555148	36108420	2.80793e+07	6.17929e+06	3.81281e+07	4.70216e+07	1.31404e+07	3.27634e+07	1.75661e+07	0.536151
High	TLADLTLLDSPIKVPLLLSEPINIIDALEMR		1.51839e-07	0	1	1	2	P04114	1	3416.93	0			2.47038e+06	666475																				3.51954e+06	1.73398e+06		5.89381e+06	3.68735e+06	4.79058e+06	1.5602e+06	0.325681	736097	603438		1.49837e+06	1.36701e+06		1.43269e+06
High	KKEVYMPSSIFQDDFVIPDISEPGTWK		5.73414e-09	0	2	2	31	P0C0L4; P0C0L5	2	3156.56	0	324368	1.40582e+07	4.16427e+07	28192497	103892	2.92235e+06	324368	243386	5.44352e+06	423165	2.03669e+06	2.95177e+06	1.4493	1.14769e+07	1.40582e+07	1.74905e+07	1.52955e+07	1.40582e+07	2.45864e+07	1.798e+07	5.75466e+06	0.320058	6.12623e+07	4.16427e+07	3.24652e+07	6.46889e+07	6.97347e+07	6.90382e+07	6.78206e+07	2.7344e+06	0.0403181	67115.2	84820000	28192497	136617	1.92149e+08	1.04677e+08	9.89874e+07
High	KWDPYKQGFGNVATNTDGK		1.38988e-08	0	1	1	38	P02675	2	2126.03	0	3.36341e+07	343817185	8.99229e+07	8.92921e+07	3.36341e+07	2.37059e+08	584830	7.87939e+07	4.41574e+08	762959	1.7371e+08	2.35235e+08	1.35418	359510568	8.57986e+07	343817185	4.79129e+08	8.57986e+07	4.83305e+08	3.49411e+08	2.28305e+08	0.653398	218358690	8.99229e+07	6.05591e+07	2.30572e+08	1.50585e+08	1.28781e+08	1.69979e+08	5.35956e+07	0.315307	1.20346e+08	8.3839e+07	8.92921e+07	2.44973e+08	1.89926e+08	3.31536e+08	2.55478e+08
High	ATLDVDEAGTEAAAATSFAIK		4.43828e-08	0	1	1	40	P29622	0	2052.01	0	5.71539e+06	1.59655e+07	2.33829e+06	1.51944e+06	2.67461e+06	5.71539e+06	9.83824e+06	6.26575e+06	1.06462e+07	1.28348e+07	9.91557e+06	3.34491e+06	0.337339	1.45662e+07	1.59655e+07	1.61626e+07	1.94128e+07	1.59655e+07	2.27198e+07	1.9366e+07	3.3774e+06	0.174398	3.08437e+06	2.33829e+06	778710	3.25689e+06	3.91569e+06	1.65595e+06	2.94284e+06	1.16214e+06	0.394905	1.51944e+06	2.15609e+06	1.11997e+06	3.09293e+06	4.88434e+06	4.15838e+06	4.04522e+06
High	SHCIAEVENDEMPADLPSLAADFVESK	1xCarbamidomethyl [C3]	1.93077e-08	0	1	1	10	P02768	0	2974.34	0	271374	4612224	1.03394e+06	1.68451e+06		153410	480046		285760	626261	456010	240770	0.527993	6.67285e+06	3.44554e+06	4612224	8.89309e+06	3.44554e+06	6.48342e+06	6.27402e+06	2.7298e+06	0.435097	1.69091e+06	1.03394e+06	669886	1.78549e+06	1.73143e+06	1.42453e+06	1.64715e+06	194678	0.118191	1.68451e+06	2.9305e+06	758020	3.42893e+06	6.63865e+06	2.81448e+06	4.29402e+06
High	VPSYTLILPSLELPVLHVPR		5.12131e-08	0	1	1	37	P04114	0	2243.32	0	2.78542e+07	7.48025e+07	8.15294e+06	1705751	1.67971e+07	2.78542e+07	7.3936e+07	3.93502e+07	5.18845e+07	9.64557e+07	6.25635e+07	3.00132e+07	0.479723	55324047	2.42115e+08	7.48025e+07	7.37319e+07	2.42115e+08	1.0515e+08	1.40332e+08	8.95351e+07	0.638022	1.10002e+07	8.15294e+06	3.16304e+06	1.16154e+07	1.36529e+07	6.72629e+06	1.06649e+07	3.5598e+06	0.333787	1705751	8.20801e+06	1.17376e+06	3.47217e+06	1.85942e+07	4.35809e+06	8.80814e+06
High	WVQTLSEQVQEELLSSQVTQELR		1.21092e-08	0	1	1	52	P02649	0	2730.39	0	3.74743e+06	1.82845e+06	1.62483e+07	1.96904e+06		3.42214e+06	4.10363e+06		6.37448e+06	5.35353e+06	5.86401e+06	721920	0.12311	1.49232e+06	2.50069e+07	1.82845e+06	1.98885e+06	2.50069e+07	2.57026e+06	9.85535e+06	1.31249e+07	1.33175	2.10314e+07	1.62483e+07	5.03195e+06	2.22078e+07	2.72093e+07	1.07006e+07	2.00392e+07	8.46533e+06	0.422438	1.96904e+06	2.97143e+06	500042	4.0081e+06	6.73138e+06	1.85662e+06	4.1987e+06
High	TKNSEEFAAAMSRYELK		5.25888e-08	0	1	1	6	P04114	2	1974.96	1	583732		1.74546e+06	12486256	583732			1.3675e+06															4.07405e+06	1.74546e+06	1606971	4.30193e+06	2.92294e+06	3.41727e+06	3.54738e+06	698640	0.196945	15461666	12486256	6.27379e+06	3.14732e+07	2.8286e+07	2.32942e+07	2.76845e+07
High	VKAHYGGFTVQNEANKYQISVNK		4.78024e-08	0	1	1	2	P02675	2	2595.33	0	3.0205e+06	2.68044e+06		1.99964e+06		3.0205e+06			5.62634e+06					3.06412e+06		2.3448e+06	4.08364e+06		3.29609e+06	3.68986e+06	556878	0.150921										1.92914e+06	2.11013e+06	1.99964e+06	3.92689e+06	4.78023e+06	7.42455e+06	5.37722e+06
High	KMLEEIMKYEASILTHDSSIR	2xOxidation [M2; M7]	1.28363e-08	0	1	1	1	P02679	2	2526.26	0	17277412	1.5396e+06		520587	17277412			4.04755e+07						2.07772e+06		1.14085e+06	2.76903e+06		1.6037e+06	2.18637e+06	824014	0.376887											462562	585889		1.04787e+06	2.17537e+06	1.61162e+06
High	VPVAVQGEDTVQSLTQGDGVAK		1.69396e-09	0	1	1	95	P01024	0	2198.13	0	4.69931e+07	1.7464e+08	5.41781e+07	6.45853e+07	3.85947e+07	4.69931e+07	1.15622e+08	9.04151e+07	8.75348e+07	1.50839e+08	1.09596e+08	3.5746e+07	0.326161	1.35109e+08	2.11891e+08	1.7464e+08	1.80063e+08	2.11891e+08	2.45492e+08	2.12482e+08	3.27181e+07	0.153981	7.93268e+07	5.41781e+07	2.29196e+07	8.37638e+07	9.07265e+07	4.87391e+07	7.44098e+07	2.25024e+07	0.302412	6.45853e+07	6.57713e+07	4.13836e+07	1.31468e+08	1.48996e+08	1.53655e+08	1.44706e+08
High	IHILPSMNPDGYEVAAAQGPNKPGYLVGR		1.08909e-08	0	1	1	5	P15169	0	3064.57	0	1.51003e+06	4966886	2.46087e+06	4.01015e+06		1.89742e+06	1.20173e+06		3.53436e+06	1.56776e+06	2.55106e+06	1.39059e+06	0.545103	2.04341e+06	6717415	4966886	2.72331e+06	6717415	6.98197e+06	5.47423e+06	2.38604e+06	0.435867	5.78732e+06	2.45598e+06	2.46087e+06	6.11103e+06	4.11278e+06	5.23312e+06	5.15231e+06	1.00157e+06	0.194393	4.34966e+06	4.01015e+06	2.13858e+06	8.85402e+06	9.08447e+06	7.9404e+06	8.62629e+06
High	ERGPEEEHLGILGPVIWAEVGDTIR		2.89859e-10	0	1	1	18	P00450	1	2772.43	0	9.18486e+06	6.88088e+06	2.5427e+07	1.73119e+07		5.51655e+06	1.52925e+07		1.02758e+07	1.99503e+07	1.5113e+07	6.84094e+06	0.452651	6.01885e+06	10835971	6.88088e+06	8.02149e+06	10835971	9.67248e+06	9.50998e+06	1.41426e+06	0.148713	2.5427e+07	2.70413e+07	15095874	2.68492e+07	4.52833e+07	3.21018e+07	3.47448e+07	9.49695e+06	0.273335	1.73119e+07	21609775	7.11459e+06	3.52396e+07	4.89541e+07	2.6416e+07	3.68699e+07
High	NFVASHIANILNSEELDIQDLKK		1.00052e-08	0	1	1	10	P04114	1	2611.37	0	1.16826e+07	2.1976e+06	2.14372e+06		1.16826e+07	8.83509e+06	20180024	2.73686e+07	1.64573e+07	2.63265e+07	2.33841e+07	6.02143e+06	0.257501	767609	63913814	2.1976e+06	1.02301e+06	63913814	3.08918e+06	2.26753e+07	3.57285e+07	1.57566		2.14372e+06			3.58987e+06
High	LELELRPTGEIEQYSVSATYELQR		1.62949e-08	0	1	1	26	P04114	0	2824.44	0	6.1301e+06	3.16522e+07	2690145	2834037	6.10067e+06	6.1301e+06	2.20777e+07	1.42919e+07	1.14186e+07	2.88022e+07	1.81709e+07	9.31837e+06	0.512818	3.16522e+07	1.13959e+08	3.00809e+07	4.21838e+07	1.13959e+08	4.22849e+07	6.61427e+07	4.14105e+07	0.626078	2690145	3.77671e+06	828208	2.84061e+06	6.32448e+06	1.76121e+06	3.6421e+06	2.38488e+06	0.654808	2834037	3.16271e+06	1.13064e+06	5.76887e+06	7.1647e+06	4.19801e+06	5.71053e+06
High	LDDDLEHQGGHVLDHGHK		3.66713e-08	0	1	1	14	P01042	0	2021.94	0	9.84179e+06	1.98923e+07		256671	9.39077e+06	9.84179e+06	9965162	2.19996e+07	1.83325e+07	1.30004e+07	1.77775e+07	4.52519e+06	0.254546	1.57997e+07	2.78399e+07	1.98923e+07	2.10567e+07	2.78399e+07	2.79627e+07	2.56198e+07	3.95224e+06	0.154265										353375	256671	65734.8	719319	581454	244069	514948
High	HSQAVEELAEQLEQTKR		1.16063e-08	0	1	1	3	P35579	1	1996.01	0		4.49624e+06		5.40763e+06										3.6387e+06	4.72142e+06	4.49624e+06	4.84939e+06	4.72142e+06	6.32039e+06	5.29707e+06	888530	0.16774										5789340		5.05108e+06	1.17846e+07		1.87543e+07	1.52695e+07
High	IWDVVEKADIGCTPGSGKDYAGVFSDAGLTFTSSSGQQTAQR	1xCarbamidomethyl [C12]	4.75496e-08	0	1	1	2	P01024	2	4407.08	0			373645	4.03516e+06																					373645			794567				4.03516e+06	5.33818e+06	1.5973e+06	8.21383e+06	1.2093e+07	5.93068e+06	8.74582e+06
High	KHYLMWGLSSDFWGEKPNLSYIIGK	1xOxidation [M5]	5.81621e-08	0	1	1	3	P01024	1	2985.5	0	8.03959e+06	4.43397e+06	2.53332e+06		2094720	11248817	8.03959e+06	4.90726e+06	2.09534e+07	1.04883e+07	1.21163e+07	8.14598e+06	0.672315		4.43397e+06			4.43397e+06						2.53332e+06			4.24229e+06
High	QKLGPHAGDVEGHLSFLEKDLR		1.65001e-06	0	1	1	9	P06727	2	2446.28	0	68345277	848133	1.43212e+07	2.15628e+06		68345277			1.27308e+08					1.2473e+06	848133	698289	1.66231e+06	848133	981587	1.16401e+06	436669	0.375142	3.79336e+06	19787223	1.43212e+07	4.00554e+06	3.31356e+07	3.04545e+07	2.25319e+07	1.61002e+07	0.714552	2.44282e+06	2.15628e+06	863817	4.97253e+06	4.88477e+06	3.2073e+06	4.35487e+06
High	IIFHENYNAGTYQNDIALIEMK		5.58536e-06	0	1	1	1	P05156	0	2597.27	0	7057430	1.81907e+06		524062			7057430			9.20701e+06					1.81907e+06			1.81907e+06															524062			1.18719e+06
High	GFQHLLHTLNLPGHGLETR		2.87839e-09	0	1	1	20	P29622	0	2140.14	0	1.8862e+07	1.10325e+07	56996.1	404166	11167026	1.8862e+07	2.35367e+07	2.61608e+07	3.51346e+07	3.07056e+07	3.0667e+07	4.48705e+06	0.146315	1.01849e+07	36788095	1.10325e+07	1.35737e+07	36788095	1.55085e+07	2.19568e+07	1.28807e+07	0.586639	56996.1			60184.1							404166			915586
High	IHSGSFQSQVELSNDQEK		2.3492e-08	0	1	1	16	P04114	0	2032.96	0	1.46787e+07	6.54414e+07	3568077	7175904	1.46787e+07	7221028	2.2022e+07	3.43875e+07	1.34507e+07	2.87296e+07	2.55226e+07	1.08305e+07	0.424351	6.26386e+07	1.40493e+08	6.54414e+07	8.34801e+07	1.40493e+08	9.19913e+07	1.05321e+08	3.07551e+07	0.292012	3568077			3.76765e+06						7175904			1.4607e+07
High	LQETSNWLLSQQQADGSFQDLSPVIHR		2.06108e-09	0	1	1	45	P0C0L5	0	3097.53	0	1.5883e+07	2.68792e+07	1.3025e+07	1.87928e+07	9.09601e+06	1.5883e+07	4.60549e+07	2.1309e+07	2.95855e+07	6.00826e+07	3.69924e+07	2.04204e+07	0.552016	26119233	5.69207e+07	2.68792e+07	3.48098e+07	5.69207e+07	3.77842e+07	4.31716e+07	1.19996e+07	0.277952	1.81338e+07	1.3025e+07	8.69164e+06	1.91481e+07	2.18117e+07	1.8483e+07	1.98143e+07	1.7615e+06	0.0889005	1.9646e+07	1.87928e+07	8632408	3.99908e+07	4.25726e+07	3.20516e+07	3.8205e+07
High	VTEPISAESGEQVERVNEPSILEMSR		5.78546e-08	0	1	1	22	O14791	1	2886.41	0	369454	5.84087e+06	16898935	37625492		369454			688188					5.61267e+06		6.07834e+06	7.48016e+06		8.54435e+06	8.01225e+06	752496	0.0939181	24863128	12377078	16898935	2.62538e+07	2.07266e+07	3.59361e+07	2.76388e+07	7.69873e+06	0.278548	47538448	37625492	16547122	9.67676e+07	8.52356e+07	6.14384e+07	8.11472e+07
High	NNLELSTPLKIETISHEDLQR		8.90373e-09	0	1	1	2	P07225	1	2450.29	0	2.00299e+06	5047743			1.70398e+06	2.35448e+06		3.99188e+06	4.38572e+06		4.1888e+06	278486	0.0664834	4.06446e+06	7.19922e+06	5047743	5.41682e+06	7.19922e+06	7.09564e+06	6.57056e+06	1.00051e+06	0.152271
High	VTASDPLDTLGSEGALSPGGVASLLRLPR		2.13539e-08	0	2	2	22	P0C0L4; P0C0L5	1	2849.54	0	317349		2.95109e+07	80853322		317349			591131														2.95109e+07	16293576	33738416	3.11616e+07	2.72852e+07	7.17457e+07	4.33975e+07	2.46267e+07	0.567468	97250262	80853322	2.7606e+07	1.97959e+08	1.83163e+08	1.02499e+08	1.61207e+08
High	LRTSSFALNLPTLPEVKFPEVDVLTK		7.35832e-06	0	1	1	1	P04114	2	2914.63	0		1.01866e+06	3244163	2.80897e+06												1.01866e+06			1.43194e+06				4387690	3244163	2.70113e+06	4.63311e+06	5.43267e+06	5.74403e+06	5.26994e+06	573059	0.108741	2.80897e+06	6138717	1049170	5.71784e+06	1.39065e+07	3.8955e+06	7.83993e+06
High	ATNYNAGDRSTDYGIFQINSR		5.63411e-08	0	1	1	6	P61626	1	2363.1	0		639691	3.3059e+06	5236043												639691			899217				5563007	3.3059e+06	3161662	5.87417e+06	5.53605e+06	6.72337e+06	6.04453e+06	611715	0.101202	7279804	5236043	4.40312e+06	1.48185e+07	1.18616e+07	1.63485e+07	1.43429e+07
High	HTFMGVVSLGSPSGEVSHPR		1.58115e-09	0	1	1	35	P02765	0	2081.02	0	9799000	123305376	31382838	7.49378e+07	9300560	9799000	24503738	2.17882e+07	1.82528e+07	3.19672e+07	2.40027e+07	7.12035e+06	0.296648	136570174	123305376	7.8098e+07	1.82011e+08	123305376	1.09783e+08	1.38366e+08	3.83972e+07	0.277504	1.31244e+08	2.18099e+07	31382838	1.38585e+08	3.65228e+07	6.67365e+07	8.06146e+07	5.24272e+07	0.650343	9.3913e+07	7.49378e+07	38855650	1.91166e+08	1.69762e+08	1.44269e+08	1.68399e+08
High	VNWEEEAASGLLTSLKDNVPK		8.2668e-09	0	1	1	19	P04114	1	2300.18	0	6.27284e+06	22530190	3.56155e+06	3.09539e+06	2.7857e+06	6.27284e+06	14273894	6.52601e+06	1.16845e+07	1.86215e+07	1.22773e+07	6.06949e+06	0.494365	22530190	9.38485e+07	22445026	3.00266e+07	9.38485e+07	3.15511e+07	5.18087e+07	3.64155e+07	0.702884	4069799	3.11677e+06		4.29744e+06	5.21934e+06		4.75839e+06	651887	0.136997		3.09539e+06			7.01221e+06
High	DPDQTDGLGLSYLSSHIANVER		3.01906e-09	0	1	1	8	P06396	0	2387.15	0	5.38466e+06	838774	623439		5.38466e+06	3.24084e+06	3.84734e+07	1.26145e+07	6.03677e+06	5.01917e+07	2.29477e+07	2.38222e+07	1.03811	274254	2.56529e+06		365506	2.56529e+06		1.4654e+06	1.55548e+06	1.06147	623439			658311
High	HAIILLTDGKSNMGGSPK		1.77074e-07	0	2	2	1	P06681; B4E1Z4	1	1838.98	0	732058	920398	2.95086e+06	400345		732058			1.36362e+06					1228677		689468	1.63749e+06		969188	1.30334e+06	472562	0.362578	8365847	2.95086e+06	1.0455e+06	8.83378e+06	4.94151e+06	2.22328e+06	5.33286e+06	3.32258e+06	0.623039			400345			1.48646e+06
High	HATKTAKDALSSVQESQVAQQAR		1.55094e-07	0	1	1	8	P02656	2	2454.27	0		1.09998e+06	16148983	9.99727e+06										1.21314e+06		997371	1.61679e+06		1.40201e+06	1.5094e+06	151874	0.100618	16148983	4.98265e+06	23088193	1.70523e+07	8.34394e+06	4.90977e+07	2.48313e+07	2.14617e+07	0.864298	1.79423e+07	9.99727e+06	4.85886e+06	3.65228e+07	2.26475e+07	1.80406e+07	2.5737e+07
High	GASQAGAPQGRVPEARPNSMVVEHPEFLK		0.000299322	0	1	1	4	P06396	1	3059.55	0			9.21781e+06	10476794																			13135485		6468590	1.38702e+07		1.37556e+07	1.38129e+07	81003	0.00586429	16656038	10476794	5868330	3.39045e+07	2.37338e+07	2.17887e+07	2.64757e+07
High	HQGVMVGMGQKDSYVGDEAQSKR	2xOxidation [M5; M8]	2.45098e-08	0	2	6	1	P60709; P68032	2	2539.17	0				2.42811e+06																												2.31487e+06		2.54689e+06	4.71207e+06		9.45643e+06	7.08425e+06
High	EGVQKEDIPPADLSDQVPDTESETR		1.84392e-09	0	1	1	95	P01024	1	2755.29	0	65636033	2.08425e+08	1.29504e+08	2.08475e+08	4.33783e+07	65636033	8.14504e+07	1.01621e+08	1.22261e+08	1.06259e+08	1.10047e+08	1.08289e+07	0.098402	2.03193e+08	2.09804e+08	2.08425e+08	2.70801e+08	2.09804e+08	2.92984e+08	2.57863e+08	4.3073e+07	0.167038	209381494	1.29504e+08	1.01269e+08	2.21093e+08	2.16867e+08	2.15352e+08	2.17771e+08	2.97533e+06	0.0136627	290760758	2.08475e+08	1.28892e+08	5.91863e+08	4.72272e+08	4.78569e+08	5.14235e+08
High	TPEVTCVVVDVSHEDPEVQFK	1xCarbamidomethyl [C6]	1.4348e-08	0	1	1	3	P01860	0	2414.15	0	3.3343e+06	6790210	522214	1.87818e+06	2.06188e+06	3.34599e+06	3.3343e+06	4.83032e+06	6.23262e+06	4.34988e+06	5.13761e+06	978264	0.190412	6790210	4412227	8960743	9.0495e+06	4412227	1.25962e+07	8.68596e+06	4.10406e+06	0.472493	626537		435262	661581		925596	793589	186687	0.235244	1.87818e+06	2.23123e+06	807573	3.82316e+06	5.05455e+06	2.99847e+06	3.95873e+06
High	HDVREGKEYGVVLAPDGSTVAVEPLLAGLEAGLQGR		2.58006e-07	0	1	1	1	Q96PD5	2	3702.94	0			1.45392e+06	1.05439e+06																			1.64784e+06		1.28281e+06	1.74001e+06		2.72794e+06	2.23398e+06	698568	0.312701		3.04714e+06	364843		6.90291e+06	1.35464e+06	4.12877e+06
High	MKGLIDEVNQDFTNRINK		2.54365e-08	0	1	1	28	P02671	2	2135.09	0	26981720	28255351	1.65667e+08	9.25179e+07		26981720			5.02593e+07					39205248	1.34144e+06	28255351	5.22499e+07	1.34144e+06	3.97187e+07	3.11033e+07	2.65252e+07	0.852808	347609680	138931089	1.65667e+08	3.67053e+08	2.32654e+08	3.52296e+08	3.17334e+08	7.37056e+07	0.232265	137936797	9.25179e+07	6.48255e+07	2.80779e+08	2.09587e+08	2.40693e+08	2.43687e+08
High	NPSSAGSWNSGSSGPGSTGNR		1.46556e-08	0	1	1	32	P02671	0	1963.85	0	32186547	72940298	1.13074e+06	397175	14151338	32186547	78354680	3.31521e+07	5.99544e+07	1.0222e+08	6.51089e+07	3.48214e+07	0.534818	72940298	88025244	66695060	9.72095e+07	88025244	9.37535e+07	9.29961e+07	4.63875e+06	0.0498811	1.55525e+06	822103		1.64224e+06	1.37669e+06		1.50947e+06	187771	0.124395	397175	348942	724911	808476	790482	2.69155e+06	1.43017e+06
High	TSAGTRQPQFISRDWHGVPGQVDAAMAGR		9.07917e-08	0	1	1	11	P04004	2	3096.52	0			7693791	46112458																			7693791	4.45381e+06	32730762	8.12413e+06	7.45835e+06	6.96029e+07	2.83951e+07	3.56885e+07	1.25685	84344210	46112458	26299291	1.71688e+08	1.04462e+08	9.76476e+07	1.24599e+08
High	VVLHPNYHQVDIGLIK		1.68824e-07	0	1	1	24	P00739	0	1845.04	0	25809160	111447062	29469956	1.77119e+07	1.95979e+07	25809160	35142546	4.59117e+07	4.80751e+07	4.58464e+07	4.66111e+07	1.26834e+06	0.0272111	111447062	1.66566e+08	9.27552e+07	1.48529e+08	1.66566e+08	1.30386e+08	1.48494e+08	1.809e+07	0.121823	43012568	29469956	1.01324e+07	4.54184e+07	4.93503e+07	2.15469e+07	3.87719e+07	1.50463e+07	0.388072	1.77119e+07	21767047	1.20878e+07	3.60538e+07	4.93104e+07	4.48813e+07	4.34152e+07
High	STQDTVIALDALSAYWIASHTTEER		2.43336e-10	0	2	2	62	P0C0L4; P0C0L5	0	2778.36	0	6.33868e+06	10599859	15792201	5984178	3.44818e+06	6.33868e+06	23872076	8.07799e+06	1.18072e+07	3.11431e+07	1.70094e+07	1.23814e+07	0.727911	9.19021e+06	23266464	10599859	1.2248e+07	23266464	1.49003e+07	1.68049e+07	5.75084e+06	0.342212	2.00273e+07	15792201	5.91175e+06	2.11475e+07	2.64456e+07	1.25715e+07	2.00549e+07	7.00128e+06	0.349107	5984178	12551237	4.04415e+06	1.21812e+07	2.84332e+07	1.50157e+07	1.85433e+07
High	KYNSQNQSNNQFVLYR		4.72982e-08	0	1	1	23	P01042	1	2002.97	0	2.44956e+07	51896962	2.63252e+07	31554469	1.82504e+07	2.44956e+07	2.65383e+07	4.27548e+07	4.56284e+07	3.46214e+07	4.10016e+07	5.70913e+06	0.139242	51896962	49644602	5.47243e+07	6.91645e+07	49644602	7.69261e+07	6.52451e+07	1.40567e+07	0.215445	4.29392e+07	2.63252e+07	1.67784e+07	4.53409e+07	4.40841e+07	3.56797e+07	4.17016e+07	5.2528e+06	0.125962	3.52296e+07	31554469	2.45445e+07	7.17122e+07	7.14825e+07	9.11322e+07	7.8109e+07
High	TSSFALNLPTLPEVKFPEVDVLTK		1.1668e-08	0	1	1	110	P04114	1	2645.44	0	967378	66634414	7.07492e+07	9.42141e+07	967378	9.35702e+06	566872	2.26626e+06	1.74295e+07	739532	6.81175e+06	9.22685e+06	1.35455	43215532	66634414	1.14291e+08	5.75945e+07	66634414	1.60659e+08	9.49627e+07	5.7074e+07	0.601016	9.76764e+07	7.07492e+07	47073848	1.0314e+08	1.18476e+08	1.00104e+08	1.0724e+08	9.84869e+06	0.0918378	9.42141e+07	137944700	2.8643e+07	1.91779e+08	3.12496e+08	1.0635e+08	2.03541e+08
High	ILLQGTPVAQMTEDAVDAERLK		2.19275e-08	0	1	1	42	P01024	1	2398.26	0	2.10426e+07	3.90507e+07	2.00943e+08	343272327		2.10426e+07			3.91964e+07					3.90507e+07	1.12295e+06	5.69651e+07	5.2044e+07	1.12295e+06	8.00761e+07	4.44143e+07	4.00257e+07	0.901189	3.29551e+08	173500721	2.00943e+08	3.47984e+08	2.90544e+08	4.27311e+08	3.5528e+08	6.86748e+07	0.193298	449892295	343272327	1.8783e+08	9.15785e+08	7.77638e+08	6.97399e+08	7.96941e+08
High	RVEPYGENFNKALVQQMEQLR		5.86826e-07	0	1	1	8	P06727	2	2549.29	0		1.21475e+06	29482889	6.48785e+06										1.67444e+06		881257	2.23157e+06		1.23879e+06	1.73518e+06	702000	0.40457	41677213	1.55271e+07	29482889	4.40084e+07	2.60016e+07	6.26962e+07	4.42354e+07	1.83483e+07	0.414789	6.48785e+06	8340561	2.79129e+06	1.32065e+07	1.88944e+07	1.03639e+07	1.41549e+07
High	ATEHLSTLSEKAKPALEDLR		1.00414e-07	0	1	1	9	P02647	1	2209.18	0	1.49064e+06		7.48247e+07	1.29296e+06	425044	5227702		995743	9.73772e+06		5.36673e+06	6.18151e+06	1.15182										86825281	3.73378e+07	7.48247e+07	9.16817e+07	6.25258e+07	1.59117e+08	1.04441e+08	4.95436e+07	0.474367	2.06572e+06	809280		4.20492e+06	1.83332e+06		3.01912e+06
High	DNENVVNEYSSELEKHQLYIDETVNSNIPTNLRVLR		5.21338e-06	0	1	1	3	P02675	2	4245.11	0			2.46623e+06	1883833																			952360		6.38656e+06	1.00563e+06		1.35812e+07	7.29342e+06	8.89228e+06	1.21922	2.1805e+06	1.84844e+06	1883833	4.43855e+06	4.18741e+06	6.99455e+06	5.20684e+06
High	LESEETMVLEAHDAQGDVPVTVTVHDFPGKK	1xOxidation [M7]	2.28388e-07	0	1	1	3	P01024	1	3394.65	0	887039	2.50583e+06			36109345	887039	693397	8.45927e+07	1.6523e+06	904595	2.90499e+07	4.81029e+07	1.65588	2.50583e+06	4.48596e+06	2481195	3.33959e+06	4.48596e+06	3.48783e+06	3.77112e+06	623486	0.165332
High	TNISDEESEQATEMLVHNAQNLMQSVK		5.63411e-08	0	1	1	1	P18206	0	3046.41	0		2.67299e+06		813242											2.4854e+06	2874751		2.4854e+06	4.04105e+06	3.26322e+06	1.10001e+06	0.337094												813242			3.01952e+06
High	DGWHSWPIAHQWPQGPSAVDAAFSWEEK		2.3577e-07	0	1	1	4	P02790	0	3219.47	0	7.51489e+06	2.79894e+06	655288				7.51489e+06			9.8038e+06				1.21123e+06	6467885		1.61424e+06	6467885		4.04106e+06	3.43205e+06	0.849294		655288			1.09734e+06
High	NMATRPYSIHAHGVQTESSTVTPTLPGETLTYVWK	1xOxidation [M2]	1.7584e-06	0	1	1	2	P00450	0	3888.92	0	4025208	5093055			4025208			9.42978e+06						5093055	6118663	3162862	6.78765e+06	6118663	4.44605e+06	5.78412e+06	1.20612e+06	0.208522
High	TGEAVAEKDSEITFIK		1.95509e-06	0	1	1	7	P01031	1	1737.89	0	3.64983e+06	5902739	1.49371e+06	591810	3.58167e+06	3.64983e+06	7091762	8.39072e+06	6.7986e+06	9.2518e+06	8.14704e+06	1.24462e+06	0.15277	5902739	7.74298e+06	5581431	7.86674e+06	7.74298e+06	7.84584e+06	7.81852e+06	66247.6	0.00847316	1.49371e+06	1.50467e+06	667382	1.57726e+06	2.51972e+06	1.41921e+06	1.83873e+06	595026	0.323607	591810	1.16706e+06	484541	1.20467e+06	2.64381e+06	1.79907e+06	1.88252e+06
High	AQPVQVAEGSEPDGFWEALGGKAAYR		3.47113e-10	0	1	1	5	P06396	1	2733.33	0			1.73012e+06	7224883																			1.73012e+06	811884	6029506	1.82689e+06	1.35958e+06	1.28219e+07	5.33613e+06	6.48709e+06	1.21569	14024255	7224883	2.15671e+06	2.85473e+07	1.6367e+07	8.00773e+06	1.76407e+07
High	LRLEPGKEYLIMGLDGATYDLEGHPQYLLDSNSWIEEMPSER		1.97593e-06	0	2	2	1	P0C0L4; P0C0L5	2	4865.34	0
High	LTSLSDRYVSHFETEGPHVLLYFDSVPTSR		1.00414e-07	0	2	2	6	P0C0L4; P0C0L5	1	3452.71	0	4.00086e+06	2267088	1.2924e+07	2.93913e+06		1.80835e+07	885168		3.36843e+07	1.15478e+06	1.74196e+07	2.30019e+07	1.32046	2267088			3.02141e+06						1.89034e+07	1.2924e+07	4664769	1.99608e+07	2.16425e+07	9.91977e+06	1.71743e+07	6.33866e+06	0.369077	2.1818e+06	6.06792e+06	2.93913e+06	4.4412e+06	1.37461e+07	1.09128e+07	9.70003e+06
High	KAGTELVNFLSYFVELGTQPATQ		2.58938e-06	0	1	1	916	P02652	1	2513.29	0	3.78471e+06	2.25659e+06	1.19004e+08	687724	103741	3.78471e+06	1.169e+07	243032	7.04984e+06	1.52506e+07	7.5145e+06	7.51458e+06	1.00001	2.25659e+06	3377888	857472	3.00742e+06	3377888	1.20535e+06	2.53022e+06	1.16222e+06	0.459338	1.24186e+08	1.19004e+08	9.43944e+07	1.31132e+08	1.99285e+08	2.00732e+08	1.7705e+08	3.97726e+07	0.224641	687724	1.09706e+06	118668	1.39991e+06	2.48523e+06	440607	1.44192e+06
High	VILGAHQEVNLEPHVQEIEVSR		2.02125e-10	0	1	1	38	P00747	0	2496.32	0	146679466	291763296	58179504	72586668	129581314	146679466	206951608	3.03568e+08	2.73222e+08	2.69986e+08	2.82259e+08	1.8525e+07	0.0656315	270631212	307199336	291763296	3.60678e+08	307199336	4.10133e+08	3.59337e+08	5.14799e+07	0.143264	83886297	58179504	24280604	8.85783e+07	9.74273e+07	5.16334e+07	7.9213e+07	2.4291e+07	0.306654	74314106	72586668	53665579	1.51271e+08	1.64436e+08	1.99257e+08	1.71655e+08
High	RGHLFLQTDQPIYNPGQR		7.22837e-08	0	2	2	39	P0C0L4; P0C0L5	1	2140.1	0	3.29325e+07	78930878	49049897	65091820	3.00034e+07	3.29325e+07	50948214	7.02885e+07	6.13439e+07	6.64662e+07	6.60329e+07	4.488e+06	0.0679662	78930878	86873672	73780826	1.05193e+08	86873672	1.03714e+08	9.85937e+07	1.01767e+07	0.103219	98438276	49049897	3.25763e+07	1.03944e+08	8.21389e+07	6.92744e+07	8.51192e+07	1.7526e+07	0.2059	65091820	68081736	37486429	1.32499e+08	1.5423e+08	1.39185e+08	1.41971e+08
High	TAKDALSSVQESQVAQQAR		1.85059e-08	0	1	1	19	P02656	1	2017.03	0	2.68663e+06	1.67535e+07	104917570	1.75301e+07	845433	8.5376e+06		1.98058e+06	1.59031e+07		8.94185e+06	9.84473e+06	1.10097	1.67535e+07	9884942	18433427	2.23279e+07	9884942	2.5912e+07	1.93749e+07	8.41167e+06	0.434152	172179957	94670825	104917570	1.81811e+08	1.58536e+08	2.2311e+08	1.87819e+08	3.27039e+07	0.174125	27192928	1.75301e+07	1.08204e+07	5.5353e+07	3.97122e+07	4.01754e+07	4.50802e+07
High	AEATTLHVAPQGTAMAVSTFR	1xOxidation [M15]	1.72442e-07	0	1	1	1	P07360	0	2175.09	0	7.06071e+06	731752			7.06071e+06			1.6541e+07								731752			1.02863e+06
High	HKFLDSNIKFSHVEK		6.77136e-07	0	1	1	19	P04114	2	1828.97	0	106858	1.25963e+06	125416	9.4703e+06	52541.3	217327		123087	404819		263953	199214	0.754733	1.25963e+06	800264	2.63729e+06	1.67874e+06	800264	3.70724e+06	2.06208e+06	1.49092e+06	0.723017	21839.8	720206		23061.4	1.20605e+06		614558	836503	1.36114	1.44145e+07	9.4703e+06	2.65102e+06	2.93417e+07	2.14537e+07	9.84305e+06	2.02128e+07
High	YLDKTEQWSTLPPETKDHAVDLIQK		1.15254e-07	0	2	2	12	P0C0L4; P0C0L5	2	2955.51	0	5.8306e+06	6.19506e+06	21862092	21724737		5.8306e+06			1.08607e+07					5679434		6.75749e+06	7.56914e+06		9.49904e+06	8.53409e+06	1.36465e+06	0.159905	29384069	21862092	1.72349e+07	3.10276e+07	3.66102e+07	3.66506e+07	3.47628e+07	3.23483e+06	0.0930543	21724737	22813982	10840699	4.42221e+07	5.16821e+07	4.02508e+07	4.5385e+07
High	YSHYNERDEIPHNDIALLK		1.94475e-06	0	1	1	15	Q14520	1	2327.14	0	14246912	22937290	5.63874e+06	9.04633e+06	8.2425e+06	14246912	1.58632e+07	1.93096e+07	2.65379e+07	2.06948e+07	2.21808e+07	3.83647e+06	0.172964	22937290	21757491	24516402	3.05691e+07	21757491	3.44628e+07	2.89298e+07	6.50937e+06	0.225006	1.24903e+07	5.63874e+06	2.94692e+06	1.31889e+07	9.44263e+06	6.26671e+06	9.63274e+06	3.46501e+06	0.359711	11457460	9.04633e+06	6.05696e+06	2.33224e+07	2.04933e+07	2.24891e+07	2.21016e+07
High	SFEGLGQLEVLTLDHNQLQEVK		1.70912e-08	0	1	1	22	P35858	0	2497.29	0	11338621	25020012	15673560	14793369	7.78429e+06	11338621	17411750	1.82361e+07	2.11206e+07	2.27151e+07	2.06906e+07	2.27024e+06	0.109723	25020012	29107002	24164786	3.33448e+07	29107002	3.39685e+07	3.21401e+07	2.64522e+06	0.0823026	19469314	15673560	9011564	2.05583e+07	2.62469e+07	1.91634e+07	2.19895e+07	3.7524e+06	0.170645	14793369	16930866	8735942	3.01129e+07	3.83546e+07	3.2436e+07	3.36345e+07
High	GGGAGFISGLSYLELDNPAGNKR		6.3311e-08	0	1	1	2	P10643	1	2293.16	0	6250213			310506	4.76846e+06	6250213	8767033	1.1171e+07	1.16424e+07	1.14373e+07	1.14169e+07	236364	0.020703																					310506			1.15289e+06
High	IRAYYENSPQQVFSTEFEVK		2.23596e-07	0	1	1	5	P01024	1	2435.19	2	6641350	1.04749e+07	12862459	7.10389e+06		6641350			1.23709e+07					9611393		11416061	1.28094e+07		1.60476e+07	1.44285e+07	2.28979e+06	0.158699	19688235	12862459	9.76585e+06	2.07895e+07	2.15395e+07	2.07674e+07	2.10321e+07	439525	0.0208978	7.10389e+06	7533410	3.88638e+06	1.44604e+07	1.70659e+07	1.44299e+07	1.53188e+07
High	VDFTLSSERDFALLSLQVPLKDAK		2.82818e-08	0	2	2	31	P0C0L4; P0C0L5	2	2692.46	0	7.25047e+06	2.62958e+07	3.75769e+07	2.34697e+07	7.25047e+06	2.41499e+07	2.61802e+06	1.69855e+07	4.49843e+07	3.41543e+06	2.17951e+07	2.11977e+07	0.97259	32831332	25930426	2.62958e+07	4.37552e+07	25930426	3.69641e+07	3.55499e+07	8.99614e+06	0.253057	4.28948e+07	3.75769e+07	20454563	4.52941e+07	6.29261e+07	4.34972e+07	5.05725e+07	1.07362e+07	0.212294	2.34697e+07	45378246	1.22867e+07	4.7774e+07	1.02798e+08	4.56196e+07	6.53974e+07
High	LESEETMVLEAHDAQGDVPVTVTVHDFPGK	1xOxidation [M7]	3.31574e-08	0	1	1	2	P01024	0	3266.55	0	9.64135e+06	2.90495e+06	697660	1.45493e+06	3.55291e+07		2.61633e+06	8.32333e+07		3.41322e+06	4.33233e+07	5.64413e+07	1.30279	2890743	3244821	2.90495e+06	3.85257e+06	3244821	4.08351e+06	3.72697e+06	433221	0.11624		923917	526811		1.54719e+06	1.12028e+06	1.33373e+06	301872	0.226336	1.45493e+06	1.52183e+06	779989	2.9616e+06	3.4475e+06	2.89605e+06	3.10172e+06
High	LSQRFPKAEFAEVSK		1.62673e-07	0	1	1	14	P02768	2	1736.93	0	410902	1.04264e+06	51898008	55434950		410902			765393					1.11641e+06		973736	1.48788e+06		1.36878e+06	1.42833e+06	84210.4	0.0589572	67663218	34929287	51898008	7.14479e+07	5.84925e+07	1.10363e+08	8.0101e+07	2.6996e+07	0.337025	55434950	63191226	1.75678e+07	1.12841e+08	1.43151e+08	6.52281e+07	1.07074e+08
High	QGLLPVLESFKVSFLSALEEYTK		3.49627e-08	0	1	1	660	P02647	1	2598.41	0	28374.3	1.6666e+06	9.04844e+07	137644		11892.6	67697.8		22152.4	88317.4	55234.9	46785.7	0.847031	1.6666e+06	5.75831e+06	371802	2.22112e+06	5.75831e+06	522644	2.83403e+06	2.6711e+06	0.942512	9.04844e+07	9.19915e+07	5.67791e+07	9.55455e+07	1.54049e+08	1.20742e+08	1.23446e+08	2.93452e+07	0.237717	388940	48711.6		791712	110350		451031
High	VLQIEKEGAIHREELVYELNPLDHR		2.00761e-06	0	2	2	16	P0C0L4; P0C0L5	2	3000.59	0	3.30728e+06		4.9757e+07	82477792		3.30728e+06			6.16053e+06														6.56026e+07	4.9757e+07	3.74008e+07	6.9272e+07	8.33231e+07	7.9534e+07	7.73764e+07	7.26975e+06	0.0939532	1.16654e+08	82477792	3.65996e+07	2.37458e+08	1.86843e+08	1.35892e+08	1.86731e+08
High	VLRENADSLQASLRPHADELKAK		7.67712e-06	0	1	1	30	P06727	2	2561.38	0	1.85158e+06	1.72136e+07	8.51036e+07	1.31195e+08	1.85158e+06	20446839	682108	4.33767e+06	3.80867e+07	889868	1.44381e+07	2.05527e+07	1.42351	1.72136e+07	502275	2.97646e+07	2.2941e+07	502275	4.18403e+07	2.17612e+07	2.06942e+07	0.95097	173579242	8.51036e+07	8.43677e+07	1.83288e+08	1.42514e+08	1.7941e+08	1.68404e+08	2.2505e+07	0.133637	1.91567e+08	1.31195e+08	7.31358e+07	3.89948e+08	2.97206e+08	2.71549e+08	3.19567e+08
High	SYKMADEAGSEADHEGTHSTK		2.03979e-06	0	1	1	9	P02671	1	2250.96	0			1.06455e+07	1.45248e+07																			22027138	6025519	1.06455e+07	2.32592e+07	1.00903e+07	2.26379e+07	1.86625e+07	7.43021e+06	0.398136	31197428	1.33067e+07	1.45248e+07	6.35044e+07	3.01445e+07	5.39297e+07	4.91929e+07
High	AISGGSIQIENGYFVHYFAPEGLTTMPK		4.19395e-09	0	1	1	23	Q14624	0	3027.49	0	8.86944e+06	2.35248e+07	8.34169e+06	7.28085e+06	2920569	8.86944e+06	1.70904e+07	6.84196e+06	1.65212e+07	2.22959e+07	1.52197e+07	7.80874e+06	0.513068	2.35248e+07	3.08621e+07	2.03968e+07	3.13521e+07	3.08621e+07	2.86719e+07	3.02954e+07	1.42715e+06	0.047108	1.02724e+07	8.34169e+06	3.37909e+06	1.08469e+07	1.3969e+07	7.18573e+06	1.06672e+07	3.39519e+06	0.318283	7.28085e+06	9.13131e+06	3719256	1.48206e+07	2.06858e+07	1.38094e+07	1.64386e+07
High	LFHTNFYDTVGTIQLINDHVK		3.82681e-05	0	1	1	5	P29622	0	2475.27	0	12194792	6139838	1.79556e+06		12194792	10354527	18967258	2.85685e+07	1.92875e+07	2.47444e+07	2.42001e+07	4.66436e+06	0.192741	6139838	18967260	3687396	8.18273e+06	18967260	5.18339e+06	1.07778e+07	7.24911e+06	0.672597	1516545	2.12591e+06		1.60137e+06	3.56004e+06		2.58071e+06	1.38499e+06	0.536671
High	QLYNVEATSYALLALLQLKDFDFVPPVVR		5.55461e-09	0	1	1	2	P01024	1	3322.81	0			2.05884e+06																				2.52976e+06	2.05884e+06	19994.2	2.67126e+06	3.44773e+06	42518.2	2.05384e+06	1.78459e+06	0.868908
High	VHVSEEGTEPEAMLQVLGPKPALPAGTEDTAK	1xOxidation [M13]	1.63815e-08	0	1	1	1	P06396	0	3317.66	0	3.67618e+06				7867538		1.71773e+06	1.84311e+07		2.24092e+06	1.0336e+07	1.14482e+07	1.1076
High	AGVETTKPSKQSNNKYAASSYLSLTPEQWK		0.000602554	0	1	2	3	B9A064	2	3313.67	0			3.19724e+06	7.25368e+06																			5.17497e+06	2.44701e+06	3.19724e+06	5.46442e+06	4.09776e+06	6.79903e+06	5.45374e+06	1.35067e+06	0.247659	7925960	7.25368e+06	4350328	1.61338e+07	1.64323e+07	1.61525e+07	1.62395e+07
High	SLYVSATVILHSGSDMVQAER		1.11432e-09	0	1	1	57	P01024	0	2263.14	0	6.09222e+07	147085179	9.10871e+07	116189630	9.95255e+06	6.09222e+07	84809315	2.33157e+07	1.13481e+08	1.10641e+08	8.24791e+07	5.12567e+07	0.621451	147085179	184776128	9.02303e+07	1.96024e+08	184776128	1.26837e+08	1.69213e+08	3.71266e+07	0.219408	1.19175e+08	9.10871e+07	3.84396e+07	1.25841e+08	1.52534e+08	8.1743e+07	1.20039e+08	3.57505e+07	0.297823	138253951	116189630	3.05728e+07	2.81425e+08	2.63212e+08	1.13515e+08	2.19384e+08
High	NRNVHSGSTFFKYYLQGAK		1.31366e-06	0	1	1	5	Q14624	2	2217.12	0	551482	936876	922843	3930996			551482			719455					936876			936876						349361	2.43771e+06		585039	5.18385e+06	2.88445e+06	3.25185e+06	1.12738	10352074	3930996	3.81626e+06	2.10723e+07	8.90515e+06	1.41695e+07	1.47157e+07
High	NPLVWVHASPEHVVVTR		9.88292e-08	0	1	1	27	Q14624	0	1940.05	0	43211758	38166764	5994466	6.9821e+06	43211758	39620173	1.50092e+08	1.01231e+08	7.38011e+07	1.95807e+08	1.23613e+08	6.40084e+07	0.517812	38166764	126171134	36364835	5.08659e+07	126171134	5.11182e+07	7.60517e+07	4.34048e+07	0.570728	1.03536e+07	5994466	1.43654e+06	1.09327e+07	1.00383e+07	3.05484e+06	8.00861e+06	4.31334e+06	0.538588	8.01367e+06	6.9821e+06	4.597e+06	1.63124e+07	1.5817e+07	1.70684e+07	1.63993e+07
High	DFSAEYEEDGKYEGLQEWEGKAHLNIK		4.64731e-07	0	1	1	11	P04114	2	3185.47	0		7.15429e+06	9.01718e+06	20941892										5.58101e+06		9.17108e+06	7.43796e+06		1.28918e+07	1.01649e+07	3.85647e+06	0.379391	13622003	9.01718e+06	4.28802e+06	1.43839e+07	1.51001e+07	9.11859e+06	1.28676e+07	3.26639e+06	0.253847	20941892	25174752	1.26453e+07	4.26286e+07	5.70301e+07	4.69513e+07	4.887e+07
High	AGRQVREPGQDLVVLPLSITTDFIPSFR		4.12869e-06	0	1	1	2	P01024	2	3111.69	0			1.42055e+06	3.08993e+06																			1.42055e+06	890410	2.08792e+06	1.50001e+06	1.49108e+06	4.44001e+06	2.47703e+06	1.7e+06	0.686303	3.08993e+06	4216023	463251	6.28975e+06	9.55084e+06	1.72002e+06	5.85354e+06
High	KMLEEIMKYEASILTHDSSIR	1xOxidation [M]	4.36825e-08	0	1	1	13	P02679	2	2510.26	0	10378373	8392405	6.21338e+06	6967788	10378373	10911892	2.13088e+06	2.43132e+07	2.03258e+07	2.77991e+06	1.58063e+07	1.1456e+07	0.724775	9967803	7074032	8392405	1.32844e+07	7074032	1.17972e+07	1.07185e+07	3.24264e+06	0.302526	18711968	6.21338e+06	4.03144e+06	1.97586e+07	1.04049e+07	8.57297e+06	1.29122e+07	5.99952e+06	0.464641	11260878	6967788	4.7312e+06	2.29223e+07	1.57846e+07	1.75667e+07	1.87578e+07
High	QRPPDLDTSSNAVDLLFFTDESGDSR		1.18551e-08	0	1	1	43	P00736	0	2882.34	0	418773	2.33828e+06	484150	870449	180302	418773	798200	422389	780055	1.04132e+06	747921	310714	0.415437	2.49126e+06	1.95544e+06	2.33828e+06	3.32017e+06	1.95544e+06	3.28693e+06	2.85418e+06	778511	0.272762	629893	484150	283385	665125	810757	602626	692836	106797	0.154144	306785	870449	1.16971e+06	624482	1.97189e+06	4.34308e+06	2.31315e+06
High	YVSHFETEGPHVLLYFDSVPTSR		3.44693e-09	0	2	2	16	P0C0L4; P0C0L5	0	2680.3	0	4.15256e+07	15887111	4.36616e+06	1.6371e+06	4.15256e+07	3.13277e+07	92473470	9.72812e+07	5.83547e+07	1.20639e+08	9.20918e+07	3.1465e+07	0.34167	15887111	54119758	1.55245e+07	2.11732e+07	54119758	2.18229e+07	3.23719e+07	1.8837e+07	0.581891	4842972	3.9363e+06		5.11386e+06	6.59172e+06		5.85279e+06	1.045e+06	0.178548	1195936	3.28235e+06	1.6371e+06	2.43441e+06	7.43573e+06	6.07843e+06	5.31619e+06
High	GIETGSEDLEILPNGLAFISSGLKYPGIK		1.44488e-09	0	1	1	23	P27169	1	3018.6	0	236621	2.66501e+06	11679769	1.7947e+07		236621			440758					2.66501e+06	2.62171e+06	7.3518e+06	3.55173e+06	2.62171e+06	1.03345e+07	5.50263e+06	4.21024e+06	0.765132	1.83086e+07	11679769	1.03382e+07	1.93326e+07	1.95589e+07	2.19845e+07	2.0292e+07	1.47008e+06	0.0724465	1.7947e+07	18535468	6.71914e+06	3.65324e+07	4.19897e+07	2.49477e+07	3.44899e+07
High	AEATTLHVAPQGTAMAVSTFR		1.42722e-08	0	1	1	14	P07360	0	2159.09	0	11259889	30259332	6383055	2.51329e+06	4.57345e+06	11259889	15543370	1.07141e+07	2.0974e+07	2.02776e+07	1.73219e+07	5.73309e+06	0.330973	26837410	32440416	30259332	3.57669e+07	32440416	4.25357e+07	3.69143e+07	5.14451e+06	0.139363	10413460	6383055	3.54314e+06	1.09959e+07	1.06891e+07	7.53459e+06	9.73986e+06	1.91597e+06	0.196714	2.51329e+06	3.31278e+06	1.89797e+06	5.11597e+06	7.50466e+06	7.04705e+06	6.55589e+06
High	FLQEQGHRAEATTLHVAPQGTAMAVSTFR		2.32492e-05	0	1	1	2	P07360	1	3154.59	0	1.8645e+06	1.82056e+06	5554052	4.5534e+06		1.8645e+06			3.47303e+06					1.41888e+06		2.33594e+06	1.89099e+06		3.28365e+06	2.58732e+06	984759	0.38061	11138131	5554052	4.88583e+06	1.17611e+07	9.30081e+06	1.03899e+07	1.04839e+07	1.23285e+06	0.117595	4938109	4.5534e+06	3.21614e+06	1.00518e+07	1.03151e+07	1.19413e+07	1.07694e+07
High	KGISTSAASPAVGTVGMDMDEDDDFSKWNFYYSPQSSPDK		4.02068e-06	0	1	1	1	P04114	2	4330.91	0
High	MKGLIDEVNQDFTNRINK	1xOxidation [M1]	6.96504e-08	0	1	1	12	P02671	2	2151.09	1	1.12622e+06	3.26186e+06	11878677	7.92304e+06	504085	2516165		1.18091e+06	4.6869e+06		2.93391e+06	2.47911e+06	0.844986	3.44908e+06		3.08481e+06	4.59668e+06		4.33633e+06	4.4665e+06	184096	0.041217	25219197	11878677	1.04971e+07	2.66298e+07	1.9892e+07	2.23223e+07	2.2948e+07	3.41219e+06	0.148692	1.18502e+07	7.92304e+06	5.5644e+06	2.41219e+07	1.79486e+07	2.06603e+07	2.09103e+07
High	SGVQMNTNFFHESGLEAHVALK	1xOxidation [M5]	3.73939e-07	0	1	1	6	P04114	0	2432.17	0	5.14286e+06	4.85036e+06		980781	15576205	1.68207e+06	5.14286e+06	3.64901e+07	3.13322e+06	6.7093e+06	1.54442e+07	1.83138e+07	1.1858	4.85876e+06	4.85036e+06	4.03699e+06	6.4754e+06	4.85036e+06	5.67481e+06	5.66686e+06	812547	0.143386											1.67186e+06	575365		3.78738e+06	2.1363e+06	2.96184e+06
High	QFTSSTSYNRGDSTFESK		9.89967e-09	0	1	1	36	P02671	1	2041.91	0	22163028	152397316	109333547	145957856	22163028	106173889	2.60948e+06	5.19209e+07	1.97772e+08	3.40428e+06	8.43657e+07	1.01164e+08	1.19911	155027037	4.47312e+07	152397316	2.06609e+08	4.47312e+07	2.14226e+08	1.55189e+08	9.57346e+07	0.616892	204268926	100470428	109333547	2.15694e+08	1.68248e+08	2.32501e+08	2.05481e+08	3.3322e+07	0.162166	270893294	145957856	127588178	5.51421e+08	3.30648e+08	4.73727e+08	4.51932e+08
High	HRLEDMEQALSPSVFK	1xOxidation [M6]	1.97593e-06	0	1	1	2	P05155	1	1902.94	0	2.13026e+07				2.13026e+07			4.99052e+07
High	KYTYNYEAESSSGVPGTADSR		2.1733e-09	0	1	1	34	P04114	1	2282.02	0	1.21167e+07	67874400	2.89706e+07	81354192	9.25797e+06	1.21167e+07	1.52719e+07	2.16885e+07	2.257e+07	1.99234e+07	2.1394e+07	1.34764e+06	0.0629914	60454238	74760334	67874400	8.0569e+07	74760334	9.54114e+07	8.35802e+07	1.06497e+07	0.127419	43443956	2.89706e+07	22108634	4.58739e+07	4.85142e+07	4.70146e+07	4.71343e+07	1.32419e+06	0.028094	112035248	81354192	45283248	2.28055e+08	1.84297e+08	1.68134e+08	1.93495e+08
High	VKVEPLYELVTATDFAYSSTVR		1.60378e-08	0	1	1	37	P07358	1	2488.3	0	1.98316e+07	55219964	2.75359e+07	6.30201e+07	1.09198e+07	1.98316e+07	3.13311e+07	2.55817e+07	3.69406e+07	4.08741e+07	3.44655e+07	7.941e+06	0.230405	5.90937e+07	55219964	5.09726e+07	7.87558e+07	55219964	7.16524e+07	6.85427e+07	1.20721e+07	0.176126	3.88295e+07	2.75359e+07	1.65081e+07	4.10014e+07	4.61115e+07	3.51051e+07	4.07393e+07	5.50791e+06	0.135199	6.30201e+07	77400077	2.73302e+07	1.28282e+08	1.7534e+08	1.01475e+08	1.35032e+08
High	VKDLATVYVDVLKDSGR		2.45098e-08	0	1	1	33	P02647	2	1878.03	0	41550649	64523161	2.03445e+08	2.8818e+07	41550649	344439245	4.19847e+06	9.73399e+07	6.41592e+08	5.47725e+06	2.48137e+08	3.43825e+08	1.38563	81215396	64523161	58291428	1.08238e+08	64523161	8.19405e+07	8.49005e+07	2.20072e+07	0.259212	311106421	2.03445e+08	111224982	3.28508e+08	3.40688e+08	2.36523e+08	3.01906e+08	5.69502e+07	0.188635	2.8818e+07	3.1459e+07	1.42545e+07	5.86609e+07	7.12662e+07	5.2926e+07	6.0951e+07
High	HQLYIDETVNSNIPTNLR		7.20234e-09	0	1	1	37	P02675	0	2127.08	0	1.74399e+08	44234600	3.83072e+07	9.59586e+06	1.74399e+08	1.20112e+08	477135028	4.08562e+08	2.23735e+08	6.22463e+08	4.18253e+08	1.99541e+08	0.477081	3.32174e+07	291573707	44234600	4.42697e+07	291573707	6.21808e+07	1.32675e+08	1.37902e+08	1.0394	6.78812e+07	3.83072e+07	21226597	7.1678e+07	6.41492e+07	4.5139e+07	6.03221e+07	1.36772e+07	0.226736	8.43991e+06	1.15853e+07	9.59586e+06	1.718e+07	2.62449e+07	3.56288e+07	2.63513e+07
High	GLKPGVVYEGQLISIQQYGHQEVTR		3.04092e-07	0	1	1	3	P02751	0	2799.48	0	2.91907e+06	4260707					2.91907e+06			3.80817e+06				4260707	6.2771e+06	3.15235e+06	5.67836e+06	6.2771e+06	4.43127e+06	5.46224e+06	941702	0.172402
High	QKDVDKEFYLFPTVFDENESLLLEDNIR		2.96137e-07	0	1	1	89	P00450	2	3416.69	0	1.34887e+06	587677	5.33498e+06	4.07268e+06		2.55673e+06	711633		4.76246e+06	928385	2.84542e+06	2.7111e+06	0.952794	243223	1.56846e+06	587677	324149	1.56846e+06	826100	906237	626014	0.690785	7.31506e+06	5.33498e+06	2.24776e+06	7.72422e+06	8.93396e+06	4.77993e+06	7.14603e+06	2.13652e+06	0.298979	4.07268e+06	1.31538e+07	899726	8.29021e+06	2.97982e+07	3.34062e+06	1.38097e+07
High	VLRAQPVQVAEGSEPDGFWEALGGK		2.75419e-08	0	1	1	1	P06396	1	2640.34	0			1.42668e+06	1.82723e+06																					1.42668e+06			3.03387e+06				2.84945e+06	1.17172e+06		5.80024e+06	2.65439e+06		4.22731e+06
High	NNKDSHSLTTNIMEILR		7.50167e-08	0	1	1	62	P02671	1	1986.01	0	60890818	330794583	243925425	89891909	53363072	299405715	60890818	1.25013e+08	5.57708e+08	7.94372e+07	2.54053e+08	2.63959e+08	1.03899	330794583	351137216	244385359	4.40859e+08	351137216	3.43534e+08	3.7851e+08	5.41295e+07	0.143007	455146448	243925425	198597028	4.80604e+08	4.08477e+08	4.22322e+08	4.37135e+08	3.82771e+07	0.0875638	117221974	89891909	62070812	2.38613e+08	2.03638e+08	2.30465e+08	2.24239e+08
High	TMQALPYSTVGNSNNYLHLSVLR		1.62949e-08	0	1	1	39	P01024	0	2578.31	0	6.79689e+07	309145607	78157337	9.53818e+07	2.23425e+07	6.79689e+07	1.32585e+08	5.23414e+07	1.26607e+08	1.72968e+08	1.17305e+08	6.0849e+07	0.518722	301917064	312793244	309145607	4.02373e+08	312793244	4.34567e+08	3.83245e+08	6.31004e+07	0.164648	1.43567e+08	78157337	4.01547e+07	1.51598e+08	1.30882e+08	8.53902e+07	1.22623e+08	3.38676e+07	0.276192	9.53818e+07	9.71151e+07	5.67355e+07	1.94156e+08	2.20001e+08	2.10655e+08	2.08271e+08
High	DQFNLIVFSTEATQWRPSLVPASAENVNK		8.09334e-09	0	1	1	82	Q14624	0	3261.65	0	1.84703e+07	14269868	9.32305e+06	6.37864e+06	2.87797e+06	1.84703e+07	4.19963e+07	6.74217e+06	3.44048e+07	5.47877e+07	3.19782e+07	2.41145e+07	0.754092	14269868	25824664	9245035	1.90178e+07	25824664	1.29958e+07	1.92794e+07	6.41844e+06	0.332916	9.32305e+06	12126836	3.08272e+06	9.84453e+06	2.03076e+07	6.55549e+06	1.22359e+07	7.18114e+06	0.586893	6.37864e+06	9.43231e+06	3.34661e+06	1.29841e+07	2.13676e+07	1.24258e+07	1.55925e+07
High	HTSVQTTSSGSGPFTDVR		3.41711e-07	0	1	1	11	P02751	0	1863.88	0	5199611	19303258	6702293	13278619	1.71872e+06	6.80228e+06	5199611	4.0264e+06	1.26707e+07	6.78333e+06	7.82682e+06	4.41562e+06	0.564165	21758116	17279032	19303258	2.89976e+07	17279032	2.71347e+07	2.44704e+07	6.29722e+06	0.25734	15482833	3.79345e+06	6702293	1.63488e+07	6.35251e+06	1.42526e+07	1.2318e+07	5.2715e+06	0.427952	18309702	5980113	13278619	3.72706e+07	1.35472e+07	4.93027e+07	3.33735e+07
High	TMQALPYSTVGNSNNYLHLSVLR	1xOxidation [M2]	4.4932e-09	0	1	1	11	P01024	0	2594.3	0	8973788	14664106	5.86523e+06	4501260	27609570	3.99904e+06	8973788	6.46804e+07	7.44908e+06	1.17071e+07	2.79455e+07	3.18845e+07	1.14095	14664106	15824489	13322181	1.95433e+07	15824489	1.87271e+07	1.80316e+07	1.95449e+06	0.108393	6.42339e+06	5.86523e+06	1.61635e+06	6.78267e+06	9.8219e+06	3.43722e+06	6.6806e+06	3.19356e+06	0.478035	4501260	5.69656e+06	3056058	9.16261e+06	1.29048e+07	1.1347e+07	1.11381e+07
High	VQWKVDNALQSGNSQESVTEQDSK		4.3378e-07	0	1	1	5	P01834	1	2677.27	0		1.02861e+07	9096800	7.31583e+06										10561794		10017527	1.4076e+07		1.40817e+07	1.40788e+07	4026.7	0.000286011	13145129	9096800	5.30616e+06	1.38804e+07	1.52335e+07	1.12837e+07	1.34659e+07	2.00725e+06	0.149062	7.31583e+06	11451006	5.68683e+06	1.48919e+07	2.59407e+07	2.11149e+07	2.06492e+07
High	AVDAALKKYNSQNQSNNQFVLYR		1.25911e-06	0	1	1	6	P01042	2	2671.36	0			1.0331e+07	24312473																			21034197	6.62759e+06	1.0331e+07	2.22107e+07	1.10986e+07	2.19692e+07	1.84262e+07	6.34705e+06	0.344458	2.82283e+07	24312473	14421299	5.74605e+07	5.50767e+07	5.35454e+07	5.53609e+07
High	HRLEDMEQALSPSVFK		1.17525e-06	0	1	1	17	P05155	1	1886.94	0	5.68738e+07	3.0103e+07	28220763	2502705	1.98915e+07	5.68738e+07	8.00388e+07	4.65995e+07	1.0594e+08	1.04417e+08	8.56522e+07	3.38292e+07	0.39496	3.0103e+07	91778537	2.17576e+07	4.0119e+07	91778537	3.05848e+07	5.41608e+07	3.29249e+07	0.60791	35426178	28220763	1.82713e+06	3.74077e+07	4.72584e+07	3.88545e+06	2.95172e+07	2.27376e+07	0.770317	2502705	4208883	2267072	5.09442e+06	9.53467e+06	8.4175e+06	7.6822e+06
High	ANLSSQALQMSLDYGFVTPLTSMSIR		1.50238e-07	0	1	1	23	P19827	0	2830.41	0		1.96948e+06	3413347	3.27166e+06										1629438	2767869	1.96948e+06	2.1716e+06	2767869	2.76851e+06	2.56932e+06	344443	0.13406	5334680	3413347	1.91305e+06	5.63307e+06	5.71598e+06	4.06816e+06	5.13907e+06	928361	0.180648	3.27166e+06	4754662	1.30758e+06	6.65967e+06	1.07711e+07	4.85498e+06	7.42857e+06
High	VHQYFNVELIQPGAVK		7.89672e-07	0	1	1	25	P01024	0	1841.99	0	68574813	114041469	6.30115e+06	3.92336e+06	68574813	65845093	167157702	1.60649e+08	1.22651e+08	2.18071e+08	1.67124e+08	4.80387e+07	0.287444	111201869	274404166	114041469	1.48202e+08	274404166	1.60309e+08	1.94305e+08	6.96317e+07	0.358363	6.30115e+06	7212995	1.56104e+06	6.6536e+06	1.20789e+07	3.3196e+06	7.35069e+06	4.42104e+06	0.601446	3.76858e+06		4.08449e+06	7.67119e+06		1.51655e+07	1.14183e+07
High	HQGVMVGMGQKDSYVGDEAQSK		4.08514e-06	0	2	6	2	P60709; P68032	1	2351.08	0			2.0351e+06	5.49117e+06																			2.4141e+06		1.7156e+06	2.54913e+06		3.64827e+06	3.0987e+06	777207	0.250817	5941867		5.07466e+06	1.20951e+07		1.88419e+07	1.54685e+07
High	MGPTELLIEMEDWKGDKVK		1.03659e-07	0	1	1	71	P02675	2	2219.11	0	3.94838e+07	292374736	3.10853e+08	369438526		3.5614e+08	4377405		6.63388e+08	5.71069e+06	3.34549e+08	4.65048e+08	1.39007	3.58343e+08	1.05005e+08	292374736	4.77573e+08	1.05005e+08	4.10992e+08	3.3119e+08	1.98691e+08	0.59993	6.55621e+08	3.10853e+08	3.05843e+08	6.92292e+08	5.20554e+08	6.50384e+08	6.21076e+08	8.95417e+07	0.144172	4.69622e+08	369438526	3.55628e+08	9.55947e+08	8.36914e+08	1.32042e+09	1.03776e+09
High	HKVYACEVTHQGLSSPVTK	1xCarbamidomethyl [C6]	1.45534e-07	0	1	1	4	P01834	1	2141.08	0		4.13487e+06												4.89342e+06	2855268	4.13487e+06	6.5216e+06	2855268	5.81241e+06	5.06309e+06	1.94463e+06	0.38408
High	QGPVNLLSDPEQGVEVTGQYEREK		3.73856e-10	0	1	1	21	Q14624	1	2672.32	0	1.92614e+06	1.15159e+07	1.85175e+07	4.76738e+07		8.34696e+06	444476		1.5548e+07	579857	8.06394e+06	1.05841e+07	1.31252	9.96631e+06		1.33064e+07	1.32824e+07		1.87049e+07	1.59936e+07	3.83432e+06	0.23974	3.81678e+07	1.85175e+07	1.67409e+07	4.03027e+07	3.10094e+07	3.56e+07	3.56374e+07	4.64675e+06	0.13039	6.0002e+07	4.76738e+07	2.62471e+07	1.22138e+08	1.07999e+08	9.74538e+07	1.09197e+08
High	MADEAGSEADHEGTHSTKR		1.56747e-07	0	1	1	16	P02671	1	2028.87	0	2.2316e+07	51729956	1.56275e+07	2.59983e+07		3.6898e+07	1.34967e+07		6.87304e+07	1.76076e+07	4.3169e+07	3.61493e+07	0.837389	60266616	3.13336e+07	51729956	8.0319e+07	3.13336e+07	7.2717e+07	6.14565e+07	2.63627e+07	0.428965	3.83511e+07	1.56275e+07	1.27974e+07	4.04962e+07	2.61698e+07	2.7214e+07	3.12933e+07	7.987e+06	0.25523	3.66302e+07	20155048	2.59983e+07	7.45632e+07	4.56586e+07	9.65299e+07	7.22506e+07
High	QLVEIEKVVLHPNYHQVDIGLIK		6.14463e-06	0	1	1	6	P00739	1	2684.51	0	3.21167e+06	2.26258e+06	17374353	1.30482e+07		3.21167e+06			5.98242e+06					2148501		2.38271e+06	2.86337e+06		3.34938e+06	3.10637e+06	343667	0.110633	24957275	17374353	1.0578e+07	2.63532e+07	2.90951e+07	2.24944e+07	2.59809e+07	3.31603e+06	0.127633	1.30482e+07	16314926	4.9541e+06	2.65606e+07	3.69593e+07	1.83942e+07	2.73047e+07
High	VSGLGEKVDVGKDQEFTVK		9.01588e-07	0	1	1	2	P21333	2	2035.07	0		1.91967e+06	1.22659e+06	3.40161e+06										1.61893e+06		2.27628e+06	2.15759e+06		3.19978e+06	2.67868e+06	736938	0.275112	1.98821e+06		756724	2.09941e+06		1.60919e+06	1.8543e+06	346637	0.186936	3.71025e+06		3118650	7.55245e+06		1.15794e+07	9.5659e+06
High	RNLQNNAEWVYQGAIR		1.7491e-06	0	1	1	13	P04114	1	1931.98	0	4.12489e+06	1.50244e+07	11345369	1.21566e+07	2755984	4.12489e+06	4.68138e+06	6.45639e+06	7.68351e+06	6.10725e+06	6.74905e+06	827878	0.122666	14343876	2.98939e+07	1.50244e+07	1.91165e+07	2.98939e+07	2.11198e+07	2.33767e+07	5.73221e+06	0.24521	2.00247e+07	1.10762e+07	11345369	2.11447e+07	1.85482e+07	2.41263e+07	2.1273e+07	2.79126e+06	0.131211	1.32774e+07	1.21566e+07	5.20578e+06	2.70271e+07	2.75391e+07	1.93287e+07	2.46316e+07
High	NHLQLEGLFFTNGEHTSK		3.62232e-07	0	1	1	6	P04114	0	2072.02	0	2786958	8.37341e+06		1.78693e+06	4.60057e+06	2786958	1.87122e+06	1.07777e+07	5.19131e+06	2.44117e+06	6.13672e+06	4.2479e+06	0.692211	8.37341e+06	15510393	7.67764e+06	1.11595e+07	15510393	1.07925e+07	1.24875e+07	2.62436e+06	0.21016										1.78693e+06	2.16325e+06	1.42388e+06	3.63741e+06	4.90057e+06	5.28678e+06	4.60825e+06
High	VRESDEETQIKVNWEEEAASGLLTSLK		1.02392e-06	0	1	1	1	P04114	2	3061.53	0	401323	1.65699e+06	326394	605071		401323			747550					1.65699e+06	10671465	1.55527e+06	2.20831e+06	10671465	2.18625e+06	5.02201e+06	4.89258e+06	0.974228		326394			546579					605071	872139	363671	1.23166e+06	1.97572e+06	1.35029e+06	1.51922e+06
High	RYSAWAESVTNLPQVIK		1.21324e-06	0	1	1	4	P10643	1	1962.04	0	3.70227e+06	1.37972e+06	2205939	576646	1.3489e+06	3.70227e+06	4436761	3.16004e+06	6.89628e+06	5.78813e+06	5.28148e+06	1.91896e+06	0.363337	1.35656e+06	4.01435e+06	1.37972e+06	1.80792e+06	4.01435e+06	1.93947e+06	2.58725e+06	1.23765e+06	0.478368	2.69253e+06	2205939	1098155	2.84313e+06	3.69406e+06	2.33526e+06	2.95748e+06	686581	0.23215	459016	917544	576646	934358	2.07858e+06	2.14105e+06	1.71799e+06
High	GYTQQLAFRQPSSAFAAFVKR		5.56525e-07	0	1	1	8	P01024	2	2373.25	0		2.84911e+06	6585894	11230278										2263742		3.58583e+06	3.01695e+06		5.04062e+06	4.02879e+06	1.43095e+06	0.355182	10010355	6001675	6585894	1.05703e+07	1.00504e+07	1.40051e+07	1.15419e+07	2.14895e+06	0.186187	12726123	11230278	5.81234e+06	2.59049e+07	2.54407e+07	2.15808e+07	2.43088e+07
High	QKLGPHAGDVEGHLSFLEK		1.55918e-07	0	1	1	7	P06727	1	2062.07	0	2.39408e+07	1.58702e+07	1.48415e+07	852936	15015904	38170287		3.51775e+07	7.11004e+07		5.31389e+07	2.54013e+07	0.478018	1.58702e+07	27667527	6.05291e+06	2.11507e+07	27667527	8.50861e+06	1.91089e+07	9.74128e+06	0.509776	24742242	1.48415e+07	7628898	2.61262e+07	2.48535e+07	1.62231e+07	2.24009e+07	5.38788e+06	0.24052	1.19736e+06		607586	2.43731e+06		2.25593e+06	2.34662e+06
High	GNVAVTVSGHTCQHWSAQTPHTHNR	1xCarbamidomethyl [C12]	4.76407e-06	0	1	1	1	P00747	0	2782.3	0	263624	943122	39879.4		255414	1.00487e+06	263624	598353	1.87179e+06	343920	938022	818615	0.872703	943122	673817	1.09294e+06	1.25692e+06	673817	1.53635e+06	1.1557e+06	440085	0.380796	39879.4			42109.9
High	VPFDAATLHTSTAMAAQHGMDDDGTGQK	1xOxidation [M]	2.87902e-06	0	1	1	5	P06396	0	2889.28	0	4.63313e+06	1.75624e+06			9706521	1546422	4.63313e+06	2.27393e+07	2.88054e+06	6.0443e+06	1.05547e+07	1.06701e+07	1.01093	3.39747e+06	1.75624e+06	1.73436e+06	4.5279e+06	1.75624e+06	2.438e+06	2.90738e+06	1.44422e+06	0.496742
High	VLTGNPRLDLQEINNWVQAQMK		9.71052e-07	0	1	1	7	P36955	1	2567.34	0			5.47986e+06	5.12465e+06																			8874917	5.423e+06	5.47986e+06	9.37132e+06	9.08135e+06	1.16531e+07	1.00353e+07	1.40857e+06	0.140362	4753338	5.52497e+06		9.67573e+06	1.25161e+07		1.10959e+07
High	VQLSPDLLATLPEPASPGR		6.1225e-07	0	1	1	25	Q04756	0	1961.07	0	2.36449e+06	4209758	2.85986e+06	5.47322e+06		1.9377e+06	2.88528e+06		3.60938e+06	3.76409e+06	3.68674e+06	109393	0.029672	3.75045e+06	5.35134e+06	4209758	4.99832e+06	5.35134e+06	5.91768e+06	5.42245e+06	463783	0.0855301	5.46136e+06	2.69937e+06	2.85986e+06	5.76683e+06	4.52037e+06	6.08158e+06	5.45626e+06	825644	0.151321	6525419	5.47322e+06	2.84216e+06	1.32829e+07	1.23989e+07	1.05527e+07	1.20782e+07
High	QDSLSSQNQLGVLPLSWDIPELVNMGQWK		2.78355e-08	0	1	1	167	P01024	0	3282.65	0		1.31944e+06	6701.49	158613										23925.1	9.88413e+06	1.31944e+06	31885.7	9.88413e+06	1.85474e+06	3.92358e+06	5.24183e+06	1.33598	4516.77	9942.93		4769.41	16650.4		10709.9	8401.14	0.784427	54659.4	625939	158613	111263	1.41798e+06	588921	706055
High	CPNPPVQENFDVNKYLGR	1xCarbamidomethyl [C1]	5.15726e-09	0	1	1	2	P05090	1	2147.03	0	799663	943279	1.12074e+06	2571893	665581	799663	1.71488e+06	1.55924e+06	1.48955e+06	2.2372e+06	1.762e+06	413012	0.2344	1.1947e+06		744770	1.59221e+06		1.04693e+06	1.31957e+06	385573	0.292197	1.83973e+06	898145	1.12074e+06	1.94263e+06	1.50403e+06	2.38328e+06	1.94331e+06	439624	0.226224	2.85249e+06	2571893	1.12982e+06	5.80644e+06	5.82628e+06	4.19493e+06	5.27589e+06
High	SSTSPTTNVLLSPLSVATALSALSLGAEQR		2.04671e-08	0	1	1	89	P36955	0	2971.59	0	5.18339e+06	1.90196e+07	5.47586e+06	2.87455e+06	5.18339e+06	3.13585e+06	2.56508e+07	1.2143e+07	5.84119e+06	3.34636e+07	1.71493e+07	1.44757e+07	0.8441	1.62706e+07	2.55093e+07	1.90196e+07	2.16842e+07	2.55093e+07	2.67359e+07	2.46431e+07	2.63484e+06	0.10692	7.47107e+06	5.47586e+06	2.39425e+06	7.88895e+06	9.16986e+06	5.09143e+06	7.38342e+06	2.08568e+06	0.282482	2.87455e+06	4.55052e+06	1.91861e+06	5.85134e+06	1.03086e+07	7.12367e+06	7.7612e+06
High	FVTQAEGAKQTEATMTFKYNR		5.41967e-07	0	1	1	2	P04114	2	2421.19	0	1.11605e+06		1.42852e+06	6639658	1.11605e+06			2.61454e+06															3469082	1104820	1.42852e+06	3.66312e+06	1.85013e+06	3.03779e+06	2.85035e+06	920916	0.323089	8696554	6639658	3.4639e+06	1.77024e+07	1.50413e+07	1.28613e+07	1.52016e+07
High	IEGSNKVPVDPATYGQFYGGDSYIILYNYR		5.04905e-09	0	1	1	86	P06396	1	3399.65	0	5.86727e+06	7.85894e+06	21217352	1.13924e+07	3.60385e+06	6.63508e+06	5.86727e+06	8.44267e+06	1.23593e+07	7.65434e+06	9.48543e+06	2.51984e+06	0.265654	7.85894e+06	8.97295e+06	5.95069e+06	1.04738e+07	8.97295e+06	8.36492e+06	9.27056e+06	1.08549e+06	0.11709	21217352	21564534	1.28711e+07	2.24041e+07	3.61119e+07	2.73708e+07	2.86289e+07	6.93998e+06	0.242411	3.51446e+06	4.63887e+07	1.13924e+07	7.15391e+06	1.05088e+08	4.22994e+07	5.15136e+07
High	LLLFSPSVVHLGVPLSVGVQLQDVPR		4.39891e-09	0	2	2	74	P0C0L4; P0C0L5	0	2769.6	0	41104964	102223136	82714638	83752366	1.34988e+07	41104964	50918114	3.16234e+07	7.65669e+07	6.6427e+07	5.82058e+07	2.35726e+07	0.404988	80571066	134177084	102223136	1.07379e+08	134177084	1.43696e+08	1.28417e+08	1.88308e+07	0.146638	97956228	82714638	50932392	1.03435e+08	1.38514e+08	1.08309e+08	1.16753e+08	1.90025e+07	0.162759	83752366	136168428	1.03163e+07	1.70483e+08	3.08472e+08	3.83037e+07	1.7242e+08
High	KSISAALEHKVSALLTPAEQTGTWK		2.96702e-05	0	1	1	3	P04114	2	2666.45	0	2.35275e+06	1.17283e+06		7974946			2.35275e+06			3.06936e+06					1.17283e+06			1.17283e+06														13425187	7974946	5.19338e+06	2.73279e+07	1.80662e+07	1.92827e+07	2.15589e+07
High	LREQLGPVTQEFWDNLEK		1.93775e-07	0	1	1	42	P02647	1	2202.12	0	3.78776e+08	6.55244e+07	8.86432e+07	5241583	3.78776e+08	2.32561e+08	1.48968e+09	8.87352e+08	4.33195e+08	1.94342e+09	1.08799e+09	7.74844e+08	0.712181	5.82374e+07	8.61536e+08	6.55244e+07	7.76146e+07	8.61536e+08	9.21079e+07	3.43753e+08	4.48472e+08	1.30463	1.02327e+08	8.86432e+07	4.53464e+07	1.08051e+08	1.48442e+08	9.64304e+07	1.17641e+08	2.72997e+07	0.232059	5241583	1.19539e+07	4.22229e+06	1.06696e+07	2.708e+07	1.56771e+07	1.78089e+07
High	SEETKENEGFTVTAEGK		1.51839e-07	0	1	1	40	P01024	1	1855.86	0	77699145	178802000	40567980	2.90686e+07	77699145	75669622	123054160	1.82024e+08	1.40951e+08	1.60535e+08	1.6117e+08	2.0544e+07	0.127468	178802000	226827892	147850112	2.38294e+08	226827892	2.07834e+08	2.24319e+08	1.53846e+07	0.0685837	53426363	40567980	14154085	5.64147e+07	6.79351e+07	3.00991e+07	5.14829e+07	1.93941e+07	0.37671	2.90686e+07	2.97997e+07	2.70664e+07	5.9171e+07	6.75073e+07	1.00496e+08	7.57247e+07
High	EVGTPHGIILDSVDAAFICPGSSR	1xCarbamidomethyl [C19]	9.65918e-07	0	1	1	3	P02790	0	2498.23	0	666195	6.12472e+06				666195			1.24093e+06					6309966	3.53306e+06	6.12472e+06	8.40946e+06	3.53306e+06	8.60955e+06	6.85069e+06	2.87489e+06	0.41965
High	ALEILQEEDLIDEDDIPVRSFFPENWLWR		1.32288e-07	0	2	2	1	P0C0L4; P0C0L5	1	3587.77	0				1.99493e+06																													1.99493e+06			4.51924e+06
High	YLTWASRQEPSQGTTTFAVTSILR		1.9584e-07	0	1	1	4	P01876	1	2713.39	0			5129518	9334289																			5129518	2464275	6637030	5.41643e+06	4.12667e+06	1.41138e+07	7.88565e+06	5.43219e+06	0.68887	11022561	9334289	3774458	2.24372e+07	2.11456e+07	1.40143e+07	1.9199e+07
High	SLAELGGHLDQQVEEFR		5.3716e-08	0	1	1	34	P06727	0	1927.95	0	7.03154e+07	80397493	64701160	2.50491e+07	7.03154e+07	5.71316e+07	95063188	1.64727e+08	1.0642e+08	1.24018e+08	1.31721e+08	2.9907e+07	0.227047	80397493	88405621	5.06569e+07	1.07148e+08	88405621	7.12087e+07	8.89207e+07	1.79752e+07	0.202148	88863080	64701160	4.9175e+07	9.38335e+07	1.08348e+08	1.04572e+08	1.02251e+08	7.53063e+06	0.0736482	2.50491e+07	2.68661e+07	1.3454e+07	5.09891e+07	6.08616e+07	4.99537e+07	5.39348e+07
High	QLGLPGPPDVPDHAAYHPFR		4.92639e-07	0	1	1	25	Q14624	0	2184.1	0	62869957	54499623	2.66815e+07	33644923	62869957	46183806	91286474	1.47284e+08	8.60273e+07	1.19091e+08	1.17467e+08	3.06607e+07	0.261014	52889955	95560241	54499623	7.04879e+07	95560241	7.66104e+07	8.08862e+07	1.30716e+07	0.161605	3.80371e+07	2.46162e+07	2.66815e+07	4.01647e+07	4.12222e+07	5.67391e+07	4.6042e+07	9.27901e+06	0.201534	41663267	33644923	1.7939e+07	8.48083e+07	7.62181e+07	6.66063e+07	7.58776e+07
High	LVQYRGEVQAMLGQSTEELRVR		2.2718e-07	0	1	1	3	P02649	2	2562.35	0			10795034	2.49191e+06																			20753738	10795034	6724236	2.19146e+07	1.80773e+07	1.42993e+07	1.80971e+07	3.80768e+06	0.210403	1.70032e+06	3.65203e+06		3.46111e+06	8.27319e+06		5.86715e+06
High	SSSYSKQFTSSTSYNRGDSTFESK		1.41727e-07	0	1	1	5	P02671	2	2681.2	0			6.09554e+06	1.13516e+07																			6.09554e+06	729405	1.50748e+07	6.43649e+06	1.22146e+06	3.2057e+07	1.32383e+07	1.65047e+07	1.24674	35446376	1.13516e+07	1.04521e+07	7.21534e+07	2.57156e+07	3.88081e+07	4.55591e+07
High	AISGGSIQIENGYFVHYFAPEGLTTMPK	1xOxidation [M26]	1.52388e-06	0	1	1	1	Q14624	0	3043.49	0	3.45482e+06				3.45482e+06			8.09354e+06
High	NTFAEVTGLSPGVTYYFK		2.86866e-07	0	1	1	23	P02751	0	1993.99	0	3.26211e+06	1.82656e+07	3.25024e+06	4502029	971472	3.26211e+06	4.6444e+06	2.27585e+06	6.07638e+06	6.05901e+06	4.80374e+06	2.18924e+06	0.455736	1.82656e+07	23134459	14466950	2.4343e+07	23134459	2.03363e+07	2.26046e+07	2.05526e+06	0.0909221	8.40379e+06	2.29452e+06	3.25024e+06	8.87385e+06	3.8424e+06	6.91172e+06	6.54265e+06	2.53595e+06	0.387602	6.81713e+06	3.12952e+06	4502029	1.38767e+07	7.08953e+06	1.67157e+07	1.25607e+07
High	LLLQMDSSATAYGSTVSKR		5.0673e-08	0	1	1	10	P04114	1	2028.04	0	1.30883e+06	22889882	1.9918e+06	5268112	780010	2.19618e+06		1.82731e+06	4.09087e+06		2.95909e+06	1.60057e+06	0.5409	22889882	19152796	24288130	3.0506e+07	19152796	3.41419e+07	2.79336e+07	7.81866e+06	0.279902	3.81183e+06	1.9918e+06	1.45004e+06	4.02504e+06	3.33546e+06	3.08354e+06	3.48135e+06	487407	0.140005	5268112	7.48711e+06	3.9881e+06	1.07236e+07	1.69611e+07	1.48076e+07	1.41641e+07
High	EPCVESLVSQYFQTVTDYGKDLMEK	1xCarbamidomethyl [C3]	9.74347e-09	0	1	1	6	P02652	1	2966.38	0		231221	238653	19994										1.68633e+06	31703.8		2.24741e+06	31703.8		1.13956e+06	1.56674e+06	1.37487	353772	238653	176738	373560	399648	375837	383015	14449.4	0.0377255		33986.2	11762.5		76991.3	43673.2	60332.3
High	QLGLPGPPDVPDHAAYHPFRR		2.47711e-08	0	1	1	37	Q14624	1	2340.2	0	1.15466e+07	2.39256e+07	4.13553e+07	7.95771e+07	5.31486e+06	2.50852e+07		1.2451e+07	4.67265e+07		2.95888e+07	2.42365e+07	0.81911	2.39256e+07	5.0122e+06	2.42559e+07	3.18862e+07	5.0122e+06	3.40966e+07	2.3665e+07	1.61916e+07	0.684199	86725965	3.45129e+07	4.13553e+07	9.15768e+07	5.77952e+07	8.79432e+07	7.91051e+07	1.85441e+07	0.234424	1.04284e+08	7.95771e+07	40633723	2.12277e+08	1.80271e+08	1.5087e+08	1.8114e+08
High	GQPREPQVYTLPPSREEMTK		2.08351e-06	0	2	2	11	P01859; P01860	2	2343.18	0	10520594	2.35566e+07	3.25302e+07	52652647		10520594			1.95969e+07					2.35566e+07	3.19646e+06	27519143	3.13945e+07	3.19646e+06	3.86838e+07	2.44249e+07	1.87422e+07	0.767338	72657058	3.25302e+07	2.3128e+07	7.6721e+07	5.4475e+07	4.91824e+07	6.01261e+07	1.46132e+07	0.243042	57149652	52652647	32294795	1.16332e+08	1.19278e+08	1.19909e+08	1.18506e+08
High	VVNRANTVQEATFQMELPK		6.21013e-06	0	1	1	8	Q14624	1	2175.12	0			5913921	11173622																			10089417	5913921	5.33858e+06	1.06538e+07	9.90344e+06	1.13526e+07	1.06366e+07	724753	0.0681376	13521286	11173622	7.21915e+06	2.75235e+07	2.53124e+07	2.68042e+07	2.65467e+07
High	IAQLEEELEEEQGNTELINDRLK		9.43841e-09	0	1	1	2	P35579	1	2713.35	0			577359	4.6876e+06																					577359			1.22777e+06				5424012		4051169	1.10409e+07		1.50417e+07	1.30413e+07
High	GSQAQPDSPSAQLALIAASQSFLQPGGK		8.38512e-08	0	1	1	14	Q9Y490	0	2754.41	0		2.14979e+06	902883	1.84071e+06										2.14221e+06	2.65124e+06	2.14979e+06	2.85498e+06	2.65124e+06	3.02198e+06	2.84273e+06	185673	0.065315	1673481	458130	902883	1.76708e+06	767183	1.92001e+06	1.48476e+06	626124	0.421701	2.45792e+06	463151	1.84071e+06	5.00326e+06	1.04921e+06	6.83445e+06	4.29564e+06
High	GILTLKYPIEHGIITNWDDMEKIWHHTFYNELR		2.01828e-06	0	1	2	5	P68032	2	4083.06	0			16897142																				31259059	4856830	16897142	3.30075e+07	8.13324e+06	3.59323e+07	2.5691e+07	1.52756e+07	0.594591
High	LHELQEKLSPLGEEMRDR		2.75947e-06	0	1	1	25	P02647	2	2180.11	0	615863	9.46912e+06	208907151	92331169	615863	1.86509e+07	483151	1.44277e+06	3.47413e+07	630311	1.22715e+07	1.94637e+07	1.58609	9.46912e+06	899013	9.59514e+06	1.26197e+07	899013	1.34879e+07	9.00223e+06	7.031e+06	0.781029	3.18636e+08	121786163	208907151	3.36458e+08	2.03943e+08	4.44247e+08	3.28216e+08	1.20364e+08	0.366722	110013923	92331169	41296798	2.23941e+08	2.09164e+08	1.53332e+08	1.95479e+08
High	YYGGGYGSTQATFMVFQALAQYQK		4.98734e-08	0	1	1	44	P01024	0	2679.25	0	1.02709e+07	2.34681e+07	5.35067e+06	957676	2101475	1.02709e+07	1.06188e+07	4.92309e+06	1.91317e+07	1.38531e+07	1.26359e+07	7.18207e+06	0.568384	2.34681e+07	3.42294e+07	1.08786e+07	3.12766e+07	3.42294e+07	1.52921e+07	2.69327e+07	1.01886e+07	0.378299	5.35067e+06	10464520	1.18763e+06	5.64995e+06	1.75239e+07	2.52554e+06	8.56645e+06	7.91309e+06	0.92373	957676	3319896	828620	1.94941e+06	7.52079e+06	3.07661e+06	4.18227e+06
High	FSDEGTHESQISFTIEGPLTSFGLSNKINSK		2.07601e-07	0	1	1	1	P04114	1	3370.64	0	896838	5592778	744645	3.26186e+06	896838	777168	1.13001e+06	2.101e+06	1.44764e+06	1.4742e+06	1.67428e+06	369792	0.220866	4439592	8796508	5592778	5.91676e+06	8796508	7.86179e+06	7.52502e+06	1.46911e+06	0.19523		744645			1.24698e+06					5524342	3.26186e+06	2.31567e+06	1.12452e+07	7.38931e+06	8.59793e+06	9.07747e+06
High	QKPDGVFQEDAPVIHQEMIGGLR		2.56151e-09	0	1	1	33	P01024	0	2564.29	0	72159148	156394556	3.71092e+07	1.81856e+07	28930316	72159148	138287074	6.77745e+07	1.34412e+08	1.80407e+08	1.27531e+08	5.66307e+07	0.444054	156394556	259708300	149894894	2.08431e+08	259708300	2.10708e+08	2.26282e+08	2.897e+07	0.128026	58765281	3.71092e+07	1.3714e+07	6.20522e+07	6.2143e+07	2.91632e+07	5.11195e+07	1.90147e+07	0.371966	1.81856e+07	1.93558e+07	1.10622e+07	3.70179e+07	4.3848e+07	4.10731e+07	4.06463e+07
High	DLTSLGHNENQQGSFSSQGGSSFSVPIFYSSK		3.28633e-09	0	1	1	19	P13671	0	3392.57	0	5.08622e+06	8.51647e+06	688964	788093	5.08622e+06	4.98769e+06	1.63389e+07	1.19154e+07	9.29065e+06	2.13154e+07	1.41738e+07	6.32251e+06	0.44607	7.12715e+06	19672644	8.51647e+06	9.49854e+06	19672644	1.19716e+07	1.37143e+07	5.30619e+06	0.38691	907988	688964	312572	958775	1.15374e+06	664693	925735	246191	0.265941	1.0988e+06	788093	320686	2.23669e+06	1.78532e+06	1.19069e+06	1.73757e+06
High	WQQGNIFSCSVMHEALHNR	1xCarbamidomethyl [C9]	2.45568e-06	0	1	1	4	P01860	0	2314.06	0	3.57073e+06	5500406	2206337	1.91071e+06		4524905	2.81776e+06		8.42861e+06	3.67601e+06	6.05231e+06	3.3606e+06	0.555259	5500406	5.18741e+06	5.60754e+06	7.33054e+06	5.18741e+06	7.88255e+06	6.80016e+06	1.4237e+06	0.209362		2206337			3.69473e+06					1.91071e+06	2.6272e+06	1.44956e+06	3.88937e+06	5.95158e+06	5.38211e+06	5.07435e+06
High	TKRHLVPGAPFLLQALVR		0.000144023	0	2	2	4	P0C0L4; P0C0L5	2	2016.22	0				1.94305e+06																												2.82776e+06	1.33514e+06		5.7561e+06	3.02458e+06		4.39034e+06
High	VTIMWTPPESAVTGYRVDVIPVNLPGEHGQR		5.10399e-06	0	1	1	1	P02751	1	3418.76	0	1.22044e+06	3.85328e+06		1.24899e+06	870752	1.48864e+06	1.22044e+06	2.03989e+06	2.77292e+06	1.59217e+06	2.13499e+06	596090	0.2792	7710965	3.36098e+06	3.85328e+06	1.02766e+07	3.36098e+06	5.41657e+06	6.35139e+06	3.55132e+06	0.559141										1.24899e+06	1.25701e+06	693975	2.5424e+06	2.84759e+06	2.57669e+06	2.65556e+06
High	SVSDGIAALDLNAVANKIADFELPTIIVPEQTIEIPSIK		8.29668e-08	0	1	1	8	P04114	1	4105.23	0			3825427	4.49971e+06																			719583	5.2525e+06	3825427	759832	8.79582e+06	8.13488e+06	5.89684e+06	4.46104e+06	0.756513	6487130	3.12116e+06		1.3205e+07	7.07059e+06		1.01378e+07
High	YTKKVPQVSTPTLVEVSR		6.99021e-07	0	1	1	18	P02768	2	2032.14	0			32004933	5.48517e+07																			32004933	7892460	34714788	3.37951e+07	1.32167e+07	7.3822e+07	4.02779e+07	3.08184e+07	0.765143	89073998	5.48517e+07	23258415	1.81316e+08	1.24259e+08	8.6357e+07	1.30644e+08
High	VLRENADSLQASLRPHADELK		6.39859e-08	0	1	1	31	P06727	1	2362.25	0	2.662e+07	96458144	4.03856e+07	4.40372e+07	9927382	71380944		2.32567e+07	1.32962e+08		7.81096e+07	7.75737e+07	0.993139	1.16173e+08	17484400	96458144	1.54827e+08	17484400	1.35592e+08	1.02634e+08	7.43665e+07	0.724578	78152954	4.03856e+07	2.48781e+07	8.25243e+07	6.76296e+07	5.2904e+07	6.7686e+07	1.48103e+07	0.218808	5.10369e+07	4.40372e+07	2.65135e+07	1.03889e+08	9.97605e+07	9.84428e+07	1.00697e+08
High	VVQGKEPAHLMSLFGGKPMIIYK	1xOxidation [M]	6.39986e-05	0	1	1	22	P06396	1	2559.38	0	8241038	9.85766e+06	1.11222e+07	13869795		8241038			1.53507e+07					9.87916e+06		9.83621e+06	1.31662e+07		1.38268e+07	1.34965e+07	467107	0.0346094	2.14997e+07	1.11222e+07	7168017	2.27022e+07	1.86253e+07	1.5243e+07	1.88568e+07	3.735e+06	0.198072	15689377	13869795	6.56119e+06	3.19368e+07	3.14202e+07	2.43613e+07	2.92394e+07
High	HVIILMTDGLHNMGGDPITVIDEIR		4.4223e-09	0	1	2	14	B4E1Z4	0	2759.42	0	7.31714e+06	2.84007e+06				2.44317e+06	2.19144e+07		4.55092e+06	2.85892e+07	1.65701e+07	1.69977e+07	1.0258		2.84007e+06			2.84007e+06
High	LSLESLTSYFSIESSTKGDVK		7.22837e-08	0	1	1	8	P04114	1	2291.17	0	1.89662e+06	5.09857e+07	293426	3.87141e+06	1.94362e+06	1.89662e+06	866714	4.55327e+06	3.53286e+06	1.1307e+06	3.07228e+06	1.75716e+06	0.571939	6.28825e+07	34721475	5.09857e+07	8.38052e+07	34721475	7.16709e+07	6.33992e+07	2.5566e+07	0.403254		293426			491370					3.87141e+06	8.29449e+06	2.61035e+06	7.88052e+06	1.87901e+07	9.69205e+06	1.21209e+07
High	SSKITHRIHWESASLLR		5.96234e-07	0	1	1	7	P01024	2	2021.1	0	17266.9		32880.7	3.87312e+06	17266.9			40450.9															8848.96	122177		9343.92	204598		106971	138065	1.29068	7.97267e+06	3.87312e+06	667771	1.62289e+07	8.77404e+06	2.47939e+06	9.16077e+06
High	GHMLENHVERLWAYLTIQELLAKR		5.00537e-07	0	1	1	6	P19827	2	2920.56	0			4.52365e+06																				876752	4.52365e+06	5.71543e+06	925792	7.5753e+06	1.2154e+07	6.88504e+06	5.64585e+06	0.820018
High	NFVASHIANILNSEELDIQDLK		6.18777e-07	0	1	1	2	P04114	0	2483.28	0	2.37166e+06	3.44589e+06		706715		1.13739e+06	4.94531e+06		2.11864e+06	6.45158e+06	4.28511e+06	3.06385e+06	0.715		11161260	1.06387e+06		11161260	1.49549e+06	6.32837e+06	6.83473e+06	1.08001										706715			1.43856e+06
High	QLNLKLLDNWDSVTSTFSKLR		3.75208e-09	0	1	1	7	P02647	2	2478.34	0			23277917	4.38656e+06																			3.86532e+07	1.93419e+07	23277917	4.08152e+07	3.239e+07	4.95012e+07	4.09021e+07	8.55593e+06	0.209181	3.71623e+06	5.17779e+06		7.56463e+06	1.17296e+07		9.64712e+06
High	FRKPYNVESYTPQTQGK		1.05702e-06	0	1	1	8	P07358	1	2043.03	0	3.00238e+06	19533131	2.43238e+06	1.72447e+06	3.00238e+06	4.99151e+06	1.4706e+06	7.03363e+06	9.29777e+06	1.91852e+06	6.0833e+06	3.7803e+06	0.621422	20473912	11696468	19533131	2.72861e+07	11696468	2.74578e+07	2.21468e+07	9.05066e+06	0.408667	2.89747e+06	2.43238e+06	775384	3.05953e+06	4.07327e+06	1.64888e+06	2.92723e+06	1.2176e+06	0.415957	1.72447e+06	1.64633e+06	1.73721e+06	3.51026e+06	3.72955e+06	6.45015e+06	4.56332e+06
High	SLALGTFAHTPALASLGLSNNR		2.82818e-08	0	1	1	18	P35858	0	2211.19	0	8883004	19668028	18395538	1.74402e+07	8.13118e+06	8883004	11684184	1.90488e+07	1.65465e+07	1.5243e+07	1.69461e+07	1.93409e+06	0.114132	19668028	24568376	17369314	2.62121e+07	24568376	2.44161e+07	2.50655e+07	995877	0.0397309	18395538	19415893	18238278	1.94245e+07	3.25138e+07	3.87842e+07	3.02408e+07	9.878e+06	0.326644	1.74402e+07	23167691	9.62012e+06	3.55008e+07	5.24834e+07	3.57189e+07	4.12343e+07
High	RIPIEDGSGEVVLSRK		3.02997e-08	0	1	1	13	P01024	2	1754.98	0	2.36168e+06	4.39807e+06	1.58006e+07	3.22651e+07		2.36168e+06			4.39913e+06					3716356		5.20484e+06	4.95289e+06		7.31647e+06	6.13468e+06	1.6713e+06	0.272435	31289050	1.58006e+07	1.38029e+07	3.30392e+07	2.64597e+07	2.93524e+07	2.96171e+07	3.29771e+06	0.111345	35677909	3.22651e+07	17708217	7.26247e+07	7.30923e+07	6.57495e+07	7.04888e+07
High	SLKYNPVVIDFEMQPIHEVLR		2.15402e-10	0	1	1	22	P07357	1	2527.34	0	1.20861e+07	8.44767e+06	45113530	56476670		1.20861e+07			2.25131e+07					7.82893e+06		9.11531e+06	1.04338e+07		1.28134e+07	1.16236e+07	1.68263e+06	0.144759	58634134	3.52857e+07	45113530	6.19137e+07	5.90893e+07	9.59352e+07	7.23128e+07	2.05063e+07	0.283578	56476670	58773090	22804226	1.14962e+08	1.33143e+08	8.46707e+07	1.10925e+08
High	RNTEILTGSWSDQTYPEGTQAIYK		5.68453e-07	0	1	1	5	P08603	1	2758.33	0	4.86033e+06	14032458	9809025	14534282	2157572	4.86033e+06	6.6505e+06	5.0545e+06	9.05341e+06	8.67614e+06	7.59469e+06	2.20794e+06	0.290721	11467597	17275494	14032458	1.52832e+07	17275494	1.97255e+07	1.74281e+07	2.22508e+06	0.127672	15082230	9809025	8888087	1.59258e+07	1.64262e+07	1.89008e+07	1.70843e+07	1.59291e+06	0.0932387	14674353	14534282	7.35647e+06	2.98706e+07	3.29255e+07	2.73141e+07	3.00367e+07
High	KVLLDGVQNPRAEDLVGK		6.1225e-07	0	1	1	18	P01024	2	1951.1	0			5.08869e+07	9.48512e+07																			7.94047e+07	4.31984e+07	5.08869e+07	8.3846e+07	7.234e+07	1.08213e+08	8.81328e+07	1.83165e+07	0.207828	127807370	9.48512e+07	5.46318e+07	2.6016e+08	2.14873e+08	2.02844e+08	2.25959e+08
High	QSNNKYAASSYLSLTPEQWK		4.099e-08	0	2	6	32	B9A064; P0DOY2	1	2315.13	0	1.06647e+06	9.03237e+07	8.81811e+07	1.20226e+08	1.06647e+06	15306962	530157	2.49841e+06	2.85125e+07	691635	1.05675e+07	1.55671e+07	1.4731	9.03237e+07	6.00618e+06	9.48025e+07	1.20377e+08	6.00618e+06	1.33264e+08	8.65491e+07	7.00492e+07	0.809358	1.3803e+08	8.81811e+07	5.55931e+07	1.4575e+08	1.47668e+08	1.1822e+08	1.37213e+08	1.64759e+07	0.120075	1.35972e+08	1.20226e+08	6.39186e+07	2.76779e+08	2.72356e+08	2.37326e+08	2.62154e+08
High	YFKPGMPFDLMVFVTNPDGSPAYRVPVAVQGEDTVQSLTQGDGVAK	1xOxidation [M]	2.48131e-09	0	1	1	6	P01024	1	4944.42	0			1.90886e+06	194207																			2.98971e+06		1.21876e+06	3.15694e+06		2.59173e+06	2.87434e+06	399659	0.139044	194207	7.16683e+06	112751	395321	1.62355e+07	418637	5.68316e+06
High	SSIDIENGFISESQYTYALKEK		2.96137e-07	0	1	1	6	P08603	1	2522.23	0
High	KVEGTAFVIFGIQDGEQR		1.99317e-08	0	1	1	30	P01024	1	1994.03	0	5.31422e+07	4.19174e+07	4.95293e+07	11079433	4.54942e+07	5.31422e+07	78740633	1.06578e+08	9.89888e+07	1.02724e+08	1.02764e+08	3.79496e+06	0.036929	4.19174e+07	84044291	2.11293e+07	5.58644e+07	84044291	2.97015e+07	5.65367e+07	2.71776e+07	0.480708	4.95293e+07	5.86098e+07	1.60726e+07	5.22996e+07	9.81479e+07	3.41789e+07	6.15421e+07	3.29708e+07	0.535744	11079433	1.37804e+07	6.85193e+06	2.25529e+07	3.12176e+07	2.54408e+07	2.64038e+07
High	GVALHRPDVYLLPPAR		1.7124e-06	0	1	1	54	P01871	0	1774.01	0	32836965	326432614	177826363	160381626	25881458	32836965	5.745e+07	6.0632e+07	6.11659e+07	7.49483e+07	6.55821e+07	8.11578e+06	0.12375	292800278	478976928	326432614	3.90223e+08	478976928	4.58868e+08	4.42689e+08	4.65364e+07	0.105122	300650334	177826363	1.00205e+08	3.17467e+08	2.97788e+08	2.13089e+08	2.76115e+08	5.54614e+07	0.200864	160381626	1.76388e+08	9.51966e+07	3.26467e+08	3.99585e+08	3.53459e+08	3.59837e+08
High	REEAPSLRPAPPPISGGGYR		1.97928e-07	0	1	1	39	P02675	1	2107.1	0	65196488	134156164	50494781	49438558	39081642	68078030	65196488	9.15558e+07	1.2681e+08	8.50543e+07	1.0114e+08	2.24673e+07	0.22214	134156164	135211336	120329676	1.78794e+08	135211336	1.69148e+08	1.61051e+08	2.28916e+07	0.142139	100658046	50494781	39652827	1.06288e+08	8.45585e+07	8.43229e+07	9.17232e+07	1.26142e+07	0.137525	70128580	43639550	49438558	1.42751e+08	9.88597e+07	1.83562e+08	1.41724e+08
High	ANLPQSFQVDTSKAGVAPLQVK		1.13027e-08	0	1	1	1	P21333	1	2298.25	0			1.16374e+06	4.98355e+06																			1.08979e+06		1242701	1.15075e+06		2.64264e+06	1.89669e+06	1.05493e+06	0.556193	5529279		4491685	1.12552e+07		1.66773e+07	1.39663e+07
High	GSESGIFTNTKESSSHHPGIAEFPSRGK		3.18343e-09	0	1	1	12	P02671	2	2944.42	0			20316316	5.07605e+07																			20316316	6670207	30911120	2.14527e+07	1.11699e+07	6.57334e+07	3.27853e+07	2.89934e+07	0.884339	1.06223e+08	42276125	5.07605e+07	2.16223e+08	9.5771e+07	1.8847e+08	1.66822e+08
High	ADSVVDLLSYNVQGSGETTYDHK		4.50944e-08	0	1	1	10	P04114	0	2498.17	0	1.4356e+06	1.47235e+07		935708		823074	2.50396e+06		1.53315e+06	3.26663e+06	2.39989e+06	1.22575e+06	0.510753	1.47235e+07	6.48142e+07	1.40015e+07	1.96224e+07	6.48142e+07	1.96819e+07	3.47062e+07	2.60743e+07	0.751288											1.18136e+06	741136		2.67622e+06	2.75179e+06	2.71401e+06
High	MYYSAVDPTKDIFTGLIGPMK		9.58972e-09	0	1	1	33	P00450	1	2347.17	0	2.038e+07	6.30146e+07	3.6034e+07	5.15449e+07		1.81106e+07	2.29338e+07		3.37348e+07	2.9919e+07	3.18269e+07	2.69818e+06	0.0847767	6.81636e+07	6.30146e+07	5.6981e+07	9.08435e+07	6.30146e+07	8.00985e+07	7.79855e+07	1.40343e+07	0.17996	6.81067e+07	3.6034e+07	2.96997e+07	7.19161e+07	6.03425e+07	6.31573e+07	6.51386e+07	6.03584e+06	0.0926614	5.15449e+07	5.43938e+07	2.59405e+07	1.04923e+08	1.23222e+08	9.63154e+07	1.08153e+08
High	LVKVQLSNDFDEYIMAIEQTIKSGSDEVQVGQQR		2.07204e-09	0	1	1	5	P01024	2	3867.94	0			158644	462076																			208488	120717		220149	202152		211151	12725.9	0.0602693	354955	601526		722533	1.36268e+06		1.04261e+06
High	VVTPLSPPTNLHLEANPDTGVLTVSWER		8.51955e-08	0	1	1	1	P02751	0	3042.59	0		513841		422670										280584	3.59466e+06	513841	373942	3.59466e+06	722309	1.56364e+06	1.76752e+06	1.13039										765183	422670	304350	1.55758e+06	957502	1.13003e+06	1.21504e+06
High	RPVKLLSGGNTLHLVSTTKTEVIPPLIENR		1.86399e-06	0	1	1	3	P04114	2	3282.89	0		847627	685732	3647099										718062		1.00057e+06	956981		1.40651e+06	1.18174e+06	317862	0.268977			685732			1.45823e+06				4854513	3647099	1.73884e+06	9.88168e+06	8.26202e+06	6.4562e+06	8.19997e+06
High	SISAALEHKVSALLTPAEQTGTWK		1.24134e-07	0	1	1	1	P04114	1	2538.36	0				4.88471e+06																												5168218	4.61676e+06		1.05202e+07	1.04587e+07		1.04895e+07
High	KRHEMPPHIYAITDTAYR		1.82488e-06	0	1	1	7	P35579	2	2199.11	0		771381	467934	3.9372e+06										905328	657251		1.20656e+06	657251		931903	388417	0.4168	228420		958595	241196		2.03848e+06	1.13984e+06	1.27087e+06	1.11496	5.83063e+06		2.65864e+06	1.18686e+07		9.87135e+06	1.087e+07
High	NNKDSHSLTTNIMEILR	1xOxidation [M13]	7.96738e-06	0	1	1	13	P02671	1	2002	0	8.34065e+06	7.16422e+06	4.62438e+06	1.18998e+06	7.74997e+07	8.34065e+06	3.26104e+06	1.81557e+08	1.55363e+07	4.2543e+06	6.71159e+07	9.92694e+07	1.47907	9.10958e+06	6.73488e+06	7.16422e+06	1.21406e+07	6.73488e+06	1.00708e+07	9.64875e+06	2.72745e+06	0.282674	1.17025e+07	4.62438e+06	3.20207e+06	1.23571e+07	7.74397e+06	6.80929e+06	8.97011e+06	2.97019e+06	0.331121	1.35626e+06		1.04409e+06	2.76075e+06		3.87664e+06	3.3187e+06
High	VNVGDPKSQWGKEFLIEK		2.65442e-05	0	2	2	2	P06681; B4E1Z4	2	2074.1	0
High	SNALDIIFQTDLTGQKKGWK		1.81831e-07	0	1	1	2	P09871	2	2263.21	0				4015789																												5.19205e+06	4015789	2.69983e+06	1.05688e+07	9.09724e+06	1.00243e+07	9.89676e+06
High	LSMDIDVSYKHKGALHNYK		0.000248635	0	1	1	2	P01031	2	2219.13	0			242480	697750																			242480			256043						1.35218e+06	697750	216702	2.75245e+06	1.58066e+06	804601	1.71257e+06
High	ATEHLSTLSEKAKPALEDLRQGLLPVLESFK		4.37662e-06	0	1	1	5	P02647	2	3420.87	0			25567471																				27360456	9.75362e+06	25567471	2.88908e+07	1.63334e+07	5.437e+07	3.31981e+07	1.93806e+07	0.583789
High	GLEEELQFSLGSKINVK		1.06264e-06	0	2	2	10	P0C0L4; P0C0L5	1	1891.02	0			1.35585e+07	3.3852e+07																			1.94326e+07	1.28147e+07	1.35585e+07	2.05195e+07	2.14595e+07	2.88326e+07	2.36039e+07	4.55253e+06	0.192872	39143812	3.3852e+07	1.2789e+07	7.96798e+07	7.66872e+07	4.74849e+07	6.79506e+07
High	ASQSVSSNLAWYQQKPGQAPR		1.08725e-07	0	1	2	6	P01624	0	2303.15	0	575698	6186505	3.00959e+06	5.4449e+06		335421	988098		624794	1.28906e+06	956925	469705	0.490848	7367951	6186505	5845679	9.81947e+06	6186505	8.2173e+06	8.07442e+06	1.82069e+06	0.225489	4554518	3.00959e+06	2.52667e+06	4.80927e+06	5.03986e+06	5.37303e+06	5.07405e+06	283434	0.0558595	5.55027e+06	5.4449e+06	2.64495e+06	1.12979e+07	1.23347e+07	9.82055e+06	1.11511e+07
High	FFGHGAEDSLADQAANEWGR		9.59182e-06	0	1	1	13	P0DJI8	0	2177.96	0	8893435	5029077	4.43743e+06	7.3901e+06	4509681	8893435	10455176	1.05647e+07	1.65659e+07	1.36397e+07	1.35901e+07	3.00091e+06	0.220815	4773929	5.48655e+06	5029077	6.36234e+06	5.48655e+06	7.0694e+06	6.3061e+06	792923	0.125739	6.1368e+06	4.43743e+06	4.40483e+06	6.48005e+06	7.43091e+06	9.367e+06	7.75932e+06	1.47122e+06	0.189607	7456811	7.3901e+06	3.71043e+06	1.51788e+07	1.67413e+07	1.37766e+07	1.52322e+07
High	GIEILNQVQESLPELSNHASILIMLTDGDPTEGVTDR		2.03245e-07	0	1	1	8	P19827	0	4005.01	0		28723.5	2.78876e+06	1.05184e+06											28723.5			28723.5					2.78981e+06		2787709	2.94586e+06		5.92814e+06	4.437e+06	2.1088e+06	0.475275	1.69416e+06	653048		3.44857e+06	1.47939e+06		2.46398e+06
High	NFRTEHYEEQIEAFK		6.04767e-06	0	1	1	6	P02748	1	1940.91	0	7.13691e+06	5.10287e+06	5.40399e+06	3.82175e+06		7.13691e+06			1.3294e+07					5.06467e+06		5.14136e+06	6.74982e+06		7.22723e+06	6.98852e+06	337581	0.048305	8.83576e+06	5.40399e+06	2.6844e+06	9.32998e+06	9.04952e+06	5.70844e+06	8.02931e+06	2.01482e+06	0.250933	3.82175e+06	5.13153e+06	2.75599e+06	7.77942e+06	1.16248e+07	1.02328e+07	9.87902e+06
High	ARAHVDALRTHLAPYSDELR		4.07043e-07	0	1	1	12	P02647	2	2291.2	0	4.48331e+06	874647	3.56824e+07	3.89285e+06		4.48331e+06			8.35113e+06					547830	1.39643e+06		730108	1.39643e+06		1.06327e+06	471161	0.443125	4.43618e+06	3.56824e+07	6.41898e+07	4.68431e+06	5.97537e+07	1.36501e+08	6.69798e+07	6.6205e+07	0.988432	3.89285e+06	6126831	193307	7.92416e+06	1.38795e+07	717738	7.50714e+06
High	AHVDALRTHLAPYSDELRQR		5.46696e-09	0	1	1	48	P02647	2	2348.22	0	7.31495e+06	5.75623e+06	435549004	73497480	7.31495e+06	37039365	667866	1.71366e+07	6.89938e+07	871287	2.90006e+07	3.55772e+07	1.22678	5.75623e+06	1.50826e+07	2366648	7.67149e+06	1.50826e+07	3.32681e+06	8.69364e+06	5.9442e+06	0.683741	120344985	435549004	862821572	1.27076e+08	7.2937e+08	1.83481e+09	8.97087e+08	8.66135e+08	0.965497	75890373	73497480	1.88175e+07	1.5448e+08	1.66499e+08	6.98682e+07	1.30282e+08
High	AIQLTYNPDESSKPNMIDAATLK		2.91959e-08	0	1	1	92	P02679	0	2520.27	0	3.74987e+08	7.5825e+08	3.69988e+08	5.15058e+08	87588742	3.74987e+08	4.29169e+08	2.05192e+08	6.98494e+08	5.59887e+08	4.87858e+08	2.54416e+08	0.521497	7.62176e+08	7.5825e+08	6.39982e+08	1.01577e+09	7.5825e+08	8.99625e+08	8.91216e+08	1.28967e+08	0.144709	7.27219e+08	3.53359e+08	3.69988e+08	7.67895e+08	5.91734e+08	7.8679e+08	7.15473e+08	1.07577e+08	0.150358	7.83718e+08	5.15058e+08	4.11298e+08	1.59531e+09	1.1668e+09	1.52712e+09	1.42974e+09
High	GIETGSEDLEILPNGLAFISSGLK		1.32288e-07	0	1	1	38	P27169	0	2460.29	0	823211	4.95924e+06	752274	225369	823211	111660	1.27314e+06	1.92852e+06	207991	1.66091e+06	1.26581e+06	925817	0.731403	1.58152e+06	1.23683e+07	4.95924e+06	2.10774e+06	1.23683e+07	6.97122e+06	7.14909e+06	5.1326e+06	0.717937	779281	752274	286592	822869	1.25976e+06	609446	897357	331492	0.36941	225369	331850	160364	458754	751762	595420	601979
High	ALHQVFEHMLDVSK		6.17729e-06	0	2	2	12	P06681; B4E1Z4	0	1653.84	0	15455202	1.94783e+07	2208158	1.94943e+06	3.84579e+06	15455202	2.19302e+07	9.00945e+06	2.87887e+07	2.86098e+07	2.2136e+07	1.13682e+07	0.513565	1.94783e+07	27529901	1.89981e+07	2.59592e+07	27529901	2.67057e+07	2.67316e+07	785653	0.0293904	4.53673e+06	2208158	1.08523e+06	4.79049e+06	3.69778e+06	2.30777e+06	3.59868e+06	1.24432e+06	0.345771	1.94943e+06	2.59087e+06	1.88626e+06	3.96818e+06	5.86928e+06	7.00357e+06	5.61368e+06
High	ISLPESLKRIPIEDGSGEVVLSR		6.34323e-06	0	1	1	5	P01024	2	2494.39	0		1.13527e+06	4970572	13372457										1.96544e+06	655748		2.6194e+06	655748		1.63757e+06	1.38851e+06	0.847908	4970572	2.67598e+06	9697367	5.24859e+06	4.48119e+06	2.06217e+07	1.01172e+07	9.1053e+06	0.899985	20425038	13372457	5172872	4.15765e+07	3.02935e+07	1.92065e+07	3.03589e+07
High	ATKEQLKAVMDDFAAFVEK		7.58163e-08	0	1	1	10	P02768	2	2141.09	0			54332912	59258994																			59342638	35388240	54332912	6.26619e+07	5.92611e+07	1.15541e+08	7.91545e+07	3.15571e+07	0.398677	66419042	59258994	25533083	1.352e+08	1.34243e+08	9.48027e+07	1.21416e+08
High	ALYYDLISSPDIHGTYKELLDTVTAPQKNLK		2.64488e-06	0	1	1	6	P36955	2	3506.84	0			9529710	20900272																			10181292	9529710	8.21024e+06	1.07508e+07	1.59584e+07	1.74593e+07	1.47228e+07	3.52082e+06	0.23914	20900272	21427258	8.3268e+06	4.25439e+07	4.85406e+07	3.09169e+07	4.06671e+07
High	ILLMDLNEEDPTVLELGITGSK		3.59019e-08	0	1	1	179	P27169	0	2400.26	0	1.69038e+06	8.40964e+06	1.14948e+06	1.28514e+06	1.69038e+06	1.20364e+06	2.2375e+06	3.96002e+06	2.24204e+06	2.91901e+06	3.04036e+06	865399	0.284637	5.09407e+06	1.67601e+07	8.40964e+06	6.78901e+06	1.67601e+07	1.18215e+07	1.17902e+07	4.98563e+06	0.422862	1.3638e+06	1.14948e+06	393342	1.44008e+06	1.92491e+06	836453	1.40048e+06	545308	0.389372	1.28514e+06	2471076	618946	2.61598e+06	5.5979e+06	2.29811e+06	3.504e+06
High	LIRDVWGIEGPIDAAFTR		1.43999e-07	0	1	1	32	P04004	1	2029.09	0	2.59217e+06	1.87084e+07	183178071	249903646	397646	1.68978e+07		931557	3.14759e+07		1.62037e+07	2.15981e+07	1.33291	13927859		2.51298e+07	1.8562e+07		3.53251e+07	2.69436e+07	1.18533e+07	0.43993	255211220	171130641	183178071	2.69486e+08	2.86575e+08	3.89533e+08	3.15198e+08	6.49408e+07	0.206032	249903646	261008612	1.34313e+08	5.08695e+08	5.91281e+08	4.98694e+08	5.3289e+08
High	VEKFDLVPVPTNLYGDFFTGDAYVILK		4.45433e-07	0	1	1	226	P06396	1	3060.6	0	5.36781e+06	773932	1.60223e+07	732538			5.36781e+06			7.00277e+06				1.34303e+06	773932	131723	1.78989e+06	773932	185164	916330	811786	0.88591	1.60223e+07	1.70766e+07	5.14848e+06	1.69185e+07	2.85964e+07	1.09484e+07	1.88211e+07	8.97651e+06	0.476939	732538	6.08986e+06	187621	1.49113e+06	1.37958e+07	696626	5.32784e+06
High	DIPTNSPELEETLTHTITK		3.55232e-08	0	1	1	61	P01042	0	2139.08	0	190075822	324671994	9.93349e+07	125029642	149393527	190075822	241260286	3.49981e+08	3.54057e+08	3.14744e+08	3.39594e+08	2.1617e+07	0.0636553	303706884	324671994	327644270	4.04758e+08	324671994	4.60571e+08	3.96667e+08	6.83099e+07	0.17221	129625554	9.93349e+07	6.05013e+07	1.36876e+08	1.66346e+08	1.28658e+08	1.4396e+08	1.98176e+07	0.137661	134636099	125029642	76224075	2.74061e+08	2.83238e+08	2.83015e+08	2.80105e+08
High	SGQSEDRQPVPGQQMTLK		3.86025e-07	0	1	1	33	P01024	1	1985.97	0	65509189	228526506	93045993	94956326	1.89841e+07	65509189	76229870	4.44737e+07	1.22025e+08	9.94483e+07	8.8649e+07	3.98876e+07	0.44995	237238420	214959364	228526506	3.16174e+08	214959364	3.21241e+08	2.84125e+08	5.99525e+07	0.211008	165458816	93045993	4.79233e+07	1.74714e+08	1.55815e+08	1.0191e+08	1.44146e+08	3.77782e+07	0.262082	102370358	94956326	5.67964e+07	2.08382e+08	2.15111e+08	2.10881e+08	2.11458e+08
High	QIRGLEEELQFSLGSKINVK		1.38283e-05	0	2	2	1	P0C0L4; P0C0L5	2	2288.26	0			1.38437e+06	4.23964e+06																			1.666e+06		1.15034e+06	1.75919e+06		2.44624e+06	2.10271e+06	485816	0.231042	4.71455e+06	4.23964e+06	1.02949e+06	9.59678e+06	9.60434e+06	3.82243e+06	7.67452e+06
High	KEAGIPEFYDYDVALIK		1.41967e-08	0	1	2	29	B4E1Z4	1	1971.01	0	41206064	5.40814e+07	3.39457e+07	2.91076e+07	2.97789e+07	41206064	4.46307e+07	6.97625e+07	7.67552e+07	5.82245e+07	6.82474e+07	9.35782e+06	0.137116	5.40814e+07	47709197	62909528	7.20757e+07	47709197	8.84322e+07	6.94057e+07	2.04924e+07	0.295255	50617703	3.39457e+07	2.19642e+07	5.34489e+07	5.68453e+07	4.67076e+07	5.2334e+07	5.16002e+06	0.098598	2.91076e+07	3.71036e+07	23580934	5.92504e+07	8.40534e+07	8.75545e+07	7.69528e+07
High	TTMKIIPFNRLTIGEGQQHHLGGAK	1xOxidation [M3]	8.00973e-06	0	1	1	1	P02679	2	2763.47	0			259862																				259862			274397
High	DLYANTVLSGGTTMYPGIADR		6.39859e-08	0	1	2	49	P60709	0	2215.07	0	275664	32505052	2.93957e+06	1.21375e+07		197741	384293		368335	501343	434839	94051.2	0.21629	3.06848e+07	32505052	33326363	4.08944e+07	32505052	4.6847e+07	4.00822e+07	7.2054e+06	0.179766	8.96289e+06	1.44692e+06	2.93957e+06	9.46421e+06	2.42301e+06	6.25107e+06	6.0461e+06	3.52508e+06	0.583033	1.29809e+07	1.0735e+06	1.21375e+07	2.64234e+07	2.43187e+06	4.50659e+07	2.46404e+07
High	VRVHGPGIQSGTTNKPNKFTVETR		6.27632e-06	0	1	1	2	P21333	2	2623.41	0			32915.9	1.77777e+06																			32915.9			34757.1						2.08964e+06		1.51244e+06	4.2536e+06		5.61561e+06	4.93461e+06
High	NVPLPVIAELPPKVSVFVPPRDGFFGNPR		9.35676e-07	0	1	1	38	P01871	2	3158.75	0		3.57782e+06	5.44305e+07	104057971										2.70953e+06		4724362	3.61107e+06		6.64106e+06	5.12606e+06	2.14252e+06	0.417967	68115557	5.44305e+07	4.84318e+07	7.19255e+07	9.11493e+07	1.02992e+08	8.86888e+07	1.56785e+07	0.176781	104057971	108901281	3.77994e+07	2.11817e+08	2.46702e+08	1.40347e+08	1.99622e+08
High	AIQLTYNPDESSKPNMIDAATLKSRK		2.94571e-07	0	1	1	1	P02679	2	2891.49	0			758204	758188																					758204			1.61234e+06				9229699	758188	757933	1.87877e+07	1.71758e+06	2.81416e+06	7.77313e+06
High	RYTIAALLSPYSYSTTAVVTNPKE		1.17102e-07	0	1	1	5	P02766	2	2645.38	0	2.40962e+06	3.1872e+06	2.98095e+06	5.31215e+06	1.86705e+06	3.10986e+06		4.37391e+06	5.79278e+06		5.08335e+06	1.00329e+06	0.197369	3581778	2.81563e+06	3.1872e+06	4.77353e+06	2.81563e+06	4.48026e+06	4.02314e+06	1.05596e+06	0.262473	3.87508e+06	2.98095e+06	2.25263e+06	4.09183e+06	4.9919e+06	4.79028e+06	4.62467e+06	472339	0.102135	5.79975e+06	5.31215e+06	2.35316e+06	1.18058e+07	1.2034e+07	8.73712e+06	1.0859e+07
High	TELRPGETLNVNFLLR		7.24221e-06	0	1	1	51	P01024	0	1872.03	0	166718704	345482840	192196042	137426172	157121590	166718704	306109510	3.68086e+08	3.1055e+08	3.99346e+08	3.59327e+08	4.50413e+07	0.125349	335152236	455615984	345482840	4.46666e+08	455615984	4.85647e+08	4.62643e+08	2.04182e+07	0.0441338	231028808	192196042	93938901	2.43951e+08	3.21851e+08	1.99764e+08	2.55189e+08	6.18146e+07	0.242231	137426172	191536502	8.70078e+07	2.7974e+08	4.33901e+08	3.23055e+08	3.45565e+08
High	DAPDHQELNLDVSLQLPSR		1.41967e-08	0	1	1	134	P01024	0	2147.07	0	3.79122e+07	1.88542e+08	58682726	3.06484e+07	1.9781e+07	3.79122e+07	5.63494e+07	4.63406e+07	7.06197e+07	7.35125e+07	6.34909e+07	1.49229e+07	0.23504	1.0502e+08	1.88542e+08	1.91317e+08	1.39963e+08	1.88542e+08	2.68935e+08	1.99147e+08	6.51367e+07	0.327079	58682726	6.09029e+07	1.89596e+07	6.19651e+07	1.01988e+08	4.03182e+07	6.80904e+07	3.12878e+07	0.459504	3.06484e+07	4.23543e+07	1.78032e+07	6.23869e+07	9.59481e+07	6.61023e+07	7.48125e+07
High	FLHVPDTFEGHFDGVPVISK		9.12743e-08	0	1	1	43	P19823	0	2241.13	0	1.33344e+08	240294301	1.7614e+08	253642914	1.20853e+08	1.33344e+08	1.66992e+08	2.83121e+08	2.48382e+08	2.17855e+08	2.49786e+08	3.26558e+07	0.130735	2.3872e+08	2.94556e+08	240294301	3.18148e+08	2.94556e+08	3.37783e+08	3.16829e+08	2.16437e+07	0.0683136	2.7028e+08	1.7614e+08	1.42818e+08	2.85398e+08	2.94964e+08	3.03706e+08	2.94689e+08	9.15727e+06	0.0310743	262079687	253642914	1.41088e+08	5.33481e+08	5.74595e+08	5.23849e+08	5.43975e+08
High	NLQPASEYTVSLVAIKGNQESPK		8.42969e-08	0	1	1	2	P02751	1	2473.29	0	841261	4.49588e+06	1.86933e+06	3.3105e+06		841261			1.56703e+06					5009990		4.03453e+06	6.67695e+06		5.67135e+06	6.17415e+06	711063	0.115168	2.41719e+06	872599	1.86933e+06	2.55239e+06	1.46125e+06	3.97518e+06	2.66294e+06	1.2606e+06	0.473388	5332307	1.75024e+06	3.3105e+06	1.08543e+07	3.96493e+06	1.22917e+07	9.03696e+06
High	IADFELPTIIVPEQTIEIPSIK		1.07396e-06	0	1	1	222	P04114	0	2466.37	0	2.9176e+06	3.5019e+07	1.53663e+07	1.4887e+07	200280	2.9176e+06	3.8984e+06	469193	5.43466e+06	5.08579e+06	3.66321e+06	2.7716e+06	0.756603	2.43879e+07	5.97656e+07	3.5019e+07	3.25024e+07	5.97656e+07	4.92264e+07	4.71648e+07	1.3748e+07	0.291489	2.05278e+07	1.53663e+07	5.92488e+06	2.1676e+07	2.57324e+07	1.25994e+07	2.00026e+07	6.72452e+06	0.336182	1.4887e+07	2.34626e+07	7.4405e+06	3.03035e+07	5.31515e+07	2.76261e+07	3.7027e+07
High	ALEILQEEDLIDEDDIPVR		2.3577e-07	0	2	2	18	P0C0L4; P0C0L5	0	2225.12	0	2.24538e+06	2.28001e+06	3.55963e+06	2.08568e+06	2.24538e+06	3.85231e+06	2.1513e+06	5.26022e+06	7.17575e+06	2.80655e+06	5.08084e+06	2.19012e+06	0.431054	3.68716e+06	2.28001e+06	1.54459e+06	4.91398e+06	2.28001e+06	2.17123e+06	3.12174e+06	1.55308e+06	0.497503	5005522	3.55963e+06	1.79872e+06	5.2855e+06	5.96095e+06	3.82503e+06	5.02383e+06	1.09174e+06	0.217312	2.8266e+06	1.1684e+06	2.08568e+06	5.75373e+06	2.64685e+06	7.74401e+06	5.38153e+06
High	FGSAIAPLGDLDRDGYNDIAVAAPYGGPSGR		1.78659e-06	0	1	1	3	P08514	1	3092.51	0		2429850	651642	3.25743e+06										2429850	1.97731e+06	2.9473e+06	3.23833e+06	1.97731e+06	4.14303e+06	3.11956e+06	1.08773e+06	0.348682			651642			1.38574e+06				2977069		3.5642e+06	6.06002e+06		1.32337e+07	9.64684e+06
High	LGREGVQKEDIPPADLSDQVPDTESETR		2.21237e-07	0	1	1	10	P01024	2	3081.5	0	582344	1300007	13999605	26892384		582344			1.08474e+06							1300007			1.82743e+06				18183010	13999605	12829595	1.92e+07	2.34437e+07	2.72825e+07	2.33088e+07	4.04292e+06	0.173451	36131540	26892384	18365506	7.35481e+07	6.09212e+07	6.819e+07	6.75531e+07
High	HPYFYAPELLFFAKR		8.92079e-07	0	1	1	3	P02768	1	1899	0
High	EPCVESLVSQYFQTVTDYGKDLMEK	1xCarbamidomethyl [C3]; 1xOxidation [M23]	4.50181e-07	0	1	1	1	P02652	1	2982.37	0	895575					895575			1.6682e+06
High	MDYPKQTQVSVLPEGGETPLFKQFFK		4.74691e-07	0	1	1	3	P06396	2	3014.53	0				3.96649e+06																												7120661	3.96649e+06	2.34901e+06	1.44946e+07	8.98556e+06	8.72173e+06	1.0734e+07
High	SQLQKVPPEWKALTDMPQMR		1.05143e-06	0	1	1	4	P02671	2	2383.23	0			6.84905e+06	6.92345e+06																					6.84905e+06			1.45647e+07				2.06617e+07	6.92345e+06	4.03714e+06	4.20582e+07	1.56842e+07	1.49896e+07	2.4244e+07
High	HPDEAAFFDTASTGK		3.05709e-07	0	1	1	42	P02671	0	1593.72	0	25001433	3.41026e+07	1.39862e+07	1.99044e+07	1.5003e+07	25001433	3.74435e+07	3.51472e+07	4.65706e+07	4.88482e+07	4.3522e+07	7.34164e+06	0.168688	36383662	3.41026e+07	33667678	4.84895e+07	3.41026e+07	4.73268e+07	4.33063e+07	7.99183e+06	0.184542	2.39631e+07	1.39862e+07	1.12429e+07	2.53034e+07	2.34213e+07	2.39083e+07	2.4211e+07	976886	0.0403489	28666361	17775692	1.99044e+07	5.83523e+07	4.02685e+07	7.39037e+07	5.75081e+07
High	GYTQQLAFRQPSSAFAAFVK		6.94148e-06	0	1	1	14	P01024	1	2217.15	0		4.36991e+06	25090500	25890346										3.81797e+06		5.00163e+06	5.08831e+06		7.03082e+06	6.05957e+06	1.37356e+06	0.226676	42105680	25090500	23135384	4.44608e+07	4.20165e+07	4.91981e+07	4.52251e+07	3.65128e+06	0.0807356	25890346	29781344	15241613	5.27015e+07	6.74657e+07	5.65911e+07	5.89195e+07
High	GVTSVSQIFHSPDLAIR		7.34426e-08	0	1	1	27	P05155	0	1826.98	0	81571590	41432451	1.16606e+07	1.87922e+06	81571590	5.48562e+07	169121252	1.91096e+08	1.02181e+08	2.20633e+08	1.71304e+08	6.16563e+07	0.359924	41432451	150862570	36495745	5.52181e+07	150862570	5.13022e+07	8.57943e+07	5.63848e+07	0.657209	1.35973e+07	1.16606e+07	4052669	1.43578e+07	1.95268e+07	8.61812e+06	1.41676e+07	5.45684e+06	0.385164	1.87922e+06	2.80461e+06	1.36941e+06	3.82528e+06	6.35347e+06	5.08454e+06	5.08776e+06
High	QGLLPVLESFKVSFLSALEEYTKK		9.91864e-07	0	1	1	56	P02647	2	2726.5	0	431463		6.26746e+06			1.45207e+06	128204		2.70479e+06	167252	1.43602e+06	1.79431e+06	1.2495										6.26746e+06	6.56198e+06	5.80427e+06	6.61802e+06	1.09887e+07	1.2343e+07	9.98322e+06	2.99198e+06	0.299701
High	NKKEFDHNSNIR		4.34605e-05	0	1	1	17	P08603	2	1501.75	2	428811	5.08281e+06	2.03748e+07	4.08366e+07	428811	5638014	96350.2	1.00457e+06	1.0502e+07	125697	3.87743e+06	5.75387e+06	1.48394	5.08281e+06	199484	9.14889e+06	6.774e+06	199484	1.28606e+07	6.61137e+06	6.33214e+06	0.957765	553436	2.99682e+07	2.03748e+07	584391	5.01846e+07	4.33276e+07	3.13655e+07	2.68768e+07	0.85689	54845469	4.08366e+07	1.53659e+07	1.11642e+08	9.251e+07	5.70526e+07	8.70681e+07
High	VQEAHLTEDQIFYFPK		3.77925e-07	0	1	1	28	P07360	0	1964.98	0	1.88039e+07	5.23428e+07	3.25429e+07	45000802	17235506	1.88039e+07	2.76963e+07	4.03773e+07	3.50264e+07	3.61321e+07	3.71786e+07	2.82477e+06	0.0759784	49026315	5.66677e+07	5.23428e+07	6.53387e+07	5.66677e+07	7.35785e+07	6.5195e+07	8.45629e+06	0.129708	4.57545e+07	3.25429e+07	2.6083e+07	4.83137e+07	5.44962e+07	5.54662e+07	5.27587e+07	3.87991e+06	0.0735406	45000802	52046802	2.66469e+07	9.16021e+07	1.17905e+08	9.89383e+07	1.02815e+08
High	KWIYHLTEGSTDLRTEGRPDMK		2.25213e-05	0	1	1	15	O95445	2	2633.31	0	7.79494e+06	8.88272e+06	9.16179e+06	8.68529e+06		7.79494e+06			1.45198e+07					7938284		9.93951e+06	1.05796e+07		1.3972e+07	1.22758e+07	2.39882e+06	0.195411	20038460	9.16179e+06	2.42435e+06	2.11593e+07	1.53423e+07	5.15546e+06	1.38857e+07	8.10074e+06	0.583388	8.68529e+06	9.96319e+06	3.74099e+06	1.76795e+07	2.25703e+07	1.38901e+07	1.80466e+07
High	YGMVAQVTQTLKLEDTPK		2.70615e-07	0	1	1	5	P04114	1	2022.06	0	2780033	19634266	8376366	16642926		2780033			5.17841e+06					19913148	756224	19634266	2.65388e+07	756224	2.76e+07	1.82983e+07	1.52012e+07	0.830741	13814018	8376366	5797256	1.45867e+07	1.4027e+07	1.2328e+07	1.36473e+07	1.17625e+06	0.0861894	17800130	16642926	8129226	3.62333e+07	3.77024e+07	3.01833e+07	3.47063e+07
High	AHVDALRTHLAPYSDELR		5.3807e-09	0	1	1	28	P02647	1	2064.06	1	9944476	3.65186e+06	294030187	1.44344e+07	9944476	4.01211e+07	1139524	2.32967e+07	7.47342e+07	1.48661e+06	3.31725e+07	3.76092e+07	1.13375	3.65186e+06	9.73774e+06	2.30265e+06	4.86693e+06	9.73774e+06	3.23685e+06	5.94717e+06	3.3824e+06	0.56874	579635565	249156099	294030187	6.12057e+08	4.17236e+08	6.25264e+08	5.51519e+08	1.16479e+08	0.211198	1.44344e+07	2.20004e+07	4.91602e+06	2.93822e+07	4.98391e+07	1.82529e+07	3.24914e+07
High	HQTVPQNTGGKNPDPWAK		2.42103e-07	0	1	1	5	P02787	1	1974.98	0	1.76017e+06	6.6908e+06				1.76017e+06			3.2787e+06					9.4551e+06		4.73467e+06	1.26011e+07		6.65554e+06	9.6283e+06	4.20412e+06	0.436642
High	CPAPELLGGPSVFLFPPKPK	1xCarbamidomethyl [C1]	2.24784e-07	0	1	1	6	P01860	0	2151.17	0	3471983	4.96018e+06	2470278	4.18808e+06	1.73635e+06	3.62272e+06	3471983	4.06771e+06	6.74811e+06	4.52949e+06	5.1151e+06	1.43295e+06	0.28014	4.96018e+06	2.99911e+06	6.16889e+06	6.61057e+06	2.99911e+06	8.67164e+06	6.09377e+06	2.87136e+06	0.471196	3.23789e+06	2470278	2.05888e+06	3.41899e+06	4.13672e+06	4.37827e+06	3.978e+06	498949	0.125427	4.18808e+06	4.60576e+06	2.42613e+06	8.52511e+06	1.04337e+07	9.00808e+06	9.32231e+06
High	RHPYFYAPELLFFAK		5.47744e-07	0	1	1	54	P02768	1	1899	1	1.84647e+08	3.71096e+07	5.37191e+08	4.22504e+06	1.14841e+08	1.84647e+08	1.90598e+08	2.69036e+08	3.43944e+08	2.48652e+08	2.8721e+08	5.01786e+07	0.17471	3.71096e+07	1.35671e+08	14163986	4.9457e+07	1.35671e+08	1.99104e+07	6.83463e+07	6.01478e+07	0.880046	6.02868e+08	5.37191e+08	2.94189e+08	6.36588e+08	8.99579e+08	6.25602e+08	7.2059e+08	1.55107e+08	0.21525		9.79273e+06	1.82288e+06		2.21841e+07	6.76823e+06	1.44762e+07
High	VVSVLTVLHQDWLNGKEYK		4.62274e-07	0	3	3	35	P01857; P01861; P01860	1	2228.21	0	7611621	1.41962e+08	1.16057e+08	9.09158e+07	7611621	46861117	3.4627e+06	1.78316e+07	8.72889e+07	4.51738e+06	3.6546e+07	4.44461e+07	1.21617	1.41962e+08	24514935	1.60005e+08	1.89196e+08	24514935	2.2492e+08	1.4621e+08	1.06894e+08	0.731099	2.02546e+08	1.16057e+08	56495720	2.13875e+08	1.94349e+08	1.2014e+08	1.76121e+08	4.94548e+07	0.280799	108541588	9.09158e+07	6.97875e+07	2.20944e+08	2.05958e+08	2.59117e+08	2.28673e+08
High	MVETTAYALLTSLNLKDINYVNPVIK		2.23974e-08	0	1	1	5	P01031	1	2923.58	0	392910	1.58389e+06	7644705	3.87903e+06		392910			731880					2.67344e+06		938385	3.56297e+06		1.31909e+06	2.44103e+06	1.58666e+06	0.649996	9630383	7644705	3.20761e+06	1.0169e+07	1.28018e+07	6.82108e+06	9.93065e+06	2.99748e+06	0.301842	3.87903e+06	7.36208e+06	1.08601e+06	7.89602e+06	1.66778e+07	4.03228e+06	9.53537e+06
High	QVFLYPEKDEPTYILNIK		1.51582e-06	0	1	1	11	P04114	1	2210.17	0	23890608	7.21587e+07			23890608	11911625	3.20795e+07	5.59681e+07	2.2188e+07	4.18505e+07	4.00022e+07	1.69657e+07	0.42412	7.13158e+07	146495880	7.21587e+07	9.50445e+07	146495880	1.01434e+08	1.14325e+08	2.80436e+07	0.245298
High	GGGAGFISGLSYLELDNPAGNK		3.92214e-07	0	1	1	10	P10643	0	2137.06	0	7.22701e+06				4.61017e+06	7.22701e+06	13373222	1.08002e+07	1.34619e+07	1.74465e+07	1.39028e+07	3.34504e+06	0.240601
High	TILDDLRAEDHFSVIDFNQNIR		1.09303e-07	0	1	1	52	P19823	1	2631.32	0	22134869	18938204	79410424	26432336	14666914	22134869	27330962	3.43599e+07	4.1231e+07	3.56555e+07	3.70821e+07	3.65093e+06	0.0984553	18938204	49631950	10001964	2.52395e+07	49631950	1.40598e+07	2.96437e+07	1.81905e+07	0.613636	97353552	79410424	43774223	1.02799e+08	1.32981e+08	9.30871e+07	1.09622e+08	2.08036e+07	0.189775	26432336	33221580	1.18975e+07	5.38048e+07	7.52591e+07	4.41747e+07	5.77462e+07
High	VAQELEEKLNILNNNYK		1.49984e-06	0	1	1	8	O14791	1	2032.07	0	2.18215e+06	21987956	13354559	17201380	1.06535e+06	4469671		2.49578e+06	8.32573e+06		5.41075e+06	4.1224e+06	0.76189	22734814	4.14864e+06	21987956	3.02993e+07	4.14864e+06	3.09086e+07	2.17855e+07	1.5277e+07	0.701246	22069866	13354559	10691843	2.33043e+07	2.23635e+07	2.27365e+07	2.28014e+07	473745	0.020777	19773060	17201380	12039242	4.02494e+07	3.89675e+07	4.47009e+07	4.13059e+07
High	MADEAGSEADHEGTHSTK		4.478e-07	0	1	1	10	P02671	0	1872.77	0	4.12782e+07	55449438	16424619	22111334		35148260	48477302		6.54712e+07	6.32427e+07	6.4357e+07	1.57579e+06	0.0244851	61078254	43761282	55449438	8.14006e+07	43761282	7.79455e+07	6.77025e+07	2.08055e+07	0.307308	36029550	16424619	1.13879e+07	3.80448e+07	2.75046e+07	2.42167e+07	2.99221e+07	7.22406e+06	0.241429	34340764	1.63449e+07	22111334	6.99029e+07	3.70272e+07	8.2098e+07	6.30094e+07
High	MRPSTDTITVMVENSHGLR	1xOxidation [M1]	5.7354e-06	0	2	2	4	P0C0L4; P0C0L5	0	2160.05	0	2.29833e+06	4946211	1.29977e+06	2.64403e+06		1.4529e+06	3635700		2.70635e+06	4.74308e+06	3.72471e+06	1.44019e+06	0.386657	4946211	6353273	3.85151e+06	6.59195e+06	6353273	5.41408e+06	6.11977e+06	622684	0.10175	2.91514e+06	1.29977e+06	776770	3.0782e+06	2.17659e+06	1.65182e+06	2.3022e+06	721436	0.313367	2.65363e+06	2.64403e+06	1.25821e+06	5.40163e+06	5.98969e+06	4.67166e+06	5.35433e+06
High	TFPGFFSPMLGEFVSETESRGSESGIFTNTK	1xOxidation [M9]	8.57935e-09	0	1	1	5	P02671	1	3402.58	0	346667		3.05725e+06	5.76053e+06	346667			812131															8.35053e+06	3.05725e+06	2.33868e+06	8.8176e+06	5.11966e+06	4.97327e+06	6.30351e+06	2.1785e+06	0.345601	6.2629e+06	5.76053e+06	2.34187e+06	1.27486e+07	1.30497e+07	8.69523e+06	1.14978e+07
High	DAQYAPGYDKVKDISEVVTPR		1.20682e-06	0	1	2	20	B4E1Z4	2	2351.19	0	1.41377e+07	8.40314e+06	37502346	68074668		1.41377e+07			2.63346e+07					6.97915e+06		10117673	9.3013e+06		1.42225e+07	1.17619e+07	3.47979e+06	0.295853	65296596	37502346	35152000	6.89489e+07	6.28014e+07	7.47517e+07	6.8834e+07	5.97602e+06	0.0868178	79276440	68074668	27187002	1.61372e+08	1.54214e+08	1.00944e+08	1.38843e+08
High	NIILEEGKEILVGDVGQTVDDPYATFVK		1.56747e-07	0	1	1	4	P23528	1	3062.59	0		741042	2.02911e+06	1.12841e+06										624418	1.38654e+06	741042	832179	1.38654e+06	1.04169e+06	1.0868e+06	279920	0.257563	2.66275e+06		1.54625e+06	2.81169e+06		3.28814e+06	3.04991e+06	336898	0.110461	1.85109e+06	664418	1.12841e+06	3.76801e+06	1.50515e+06	4.18971e+06	3.15429e+06
High	QNCELFEQLGEYKFQNALLVR	1xCarbamidomethyl [C3]	1.16483e-07	0	1	1	3	P02768	1	2599.3	0	744688	4.91267e+06	2190648	4.55742e+06	428831	1.29319e+06		1.00461e+06	2.40885e+06		1.70673e+06	992944	0.581781	5864965		4.115e+06	7.8164e+06		5.78448e+06	6.80044e+06	1.43678e+06	0.211278	2190648	2360013	1584473	2.31318e+06	3.95207e+06	3.36943e+06	3.21156e+06	830774	0.258682	3949987	5258258		8.04046e+06	1.19119e+07		9.97618e+06
High	QVFLYPEKDEPTYILNIKR		1.96881e-07	0	1	1	28	P04114	2	2366.28	0	8.69455e+06	63490002	43752329	128218292	4.13757e+06	1.82704e+07		9.69301e+06	3.40326e+07		2.18628e+07	1.72107e+07	0.787213	64200479	9636503	63490002	8.55617e+07	9636503	8.92482e+07	6.14821e+07	4.49375e+07	0.730903	87044372	43752329	3.083e+07	9.19131e+07	7.32676e+07	6.55608e+07	7.69138e+07	1.35492e+07	0.176161	135908676	128218292	62062079	2.76651e+08	2.90462e+08	2.30433e+08	2.65848e+08
High	WDPYKQGFGNVATNTDGK		2.97711e-07	0	1	1	17	P02675	1	1997.94	0	2.20647e+07	3.71384e+07	6095703	6.20202e+06		2.20647e+07			4.11003e+07					3.83637e+07	1.765e+07	3.71384e+07	5.11283e+07	1.765e+07	5.22057e+07	4.0328e+07	1.96471e+07	0.487184	12036940	6095703	4532904	1.27102e+07	1.02079e+07	9.63935e+06	1.08525e+07	1.63377e+06	0.150543	7.17945e+06	5185780	6.20202e+06	1.46142e+07	1.17477e+07	2.30277e+07	1.64632e+07
High	NSLFEYQKNNKDSHSLTTNIMEILR		4.099e-08	0	1	1	11	P02671	2	2995.49	0	520778	1337006	58406016	17708324			520778			679399				1337006			1.78186e+06						58406016	2.16491e+07	6.00236e+07	6.16729e+07	3.62535e+07	1.27642e+08	7.51894e+07	4.71697e+07	0.627345	3.82271e+07	17708324	9.73557e+06	7.78137e+07	4.01159e+07	3.61476e+07	5.13591e+07
High	KGHIYQGSEADSVFSGFLIFPSA		1.90071e-05	0	1	1	31	P02745	1	2457.21	0	1.86384e+07	28167378	4.83832e+07	3.70849e+07	8630294	1.86384e+07	2.48661e+07	2.0218e+07	3.4718e+07	3.24399e+07	2.91253e+07	7.79758e+06	0.267725	28167378	3.49317e+07	2.29062e+07	3.75394e+07	3.49317e+07	3.21994e+07	3.48902e+07	2.67027e+06	0.0765335	4.83832e+07	5.30432e+07	3.34982e+07	5.10895e+07	8.8826e+07	7.12349e+07	7.03835e+07	1.88826e+07	0.268282	3.70849e+07	6.51078e+07	2.76582e+07	7.54888e+07	1.47493e+08	1.02693e+08	1.08558e+08
High	GWVTDGFSSLKDYWSTVK		1.16483e-07	0	1	1	17	P02656	1	2076.01	0	5363448	2.33164e+06	1.44138e+08	616467	535079	2.1961e+07	5363448	1.25352e+06	4.09071e+07	6.99707e+06	1.63859e+07	2.14293e+07	1.30779		6.58922e+06	825066		6.58922e+06	1.1598e+06	3.87451e+06	3.83918e+06	0.990882	1.68245e+08	1.44138e+08	9.90961e+07	1.77656e+08	2.41373e+08	2.10731e+08	2.0992e+08	3.18662e+07	0.151802		1.5533e+06	244660		3.51881e+06	908406	2.21361e+06
High	TATESFASDPILYRPVAVALDTKGPEIR		2.65385e-08	0	1	1	2	P14618	1	3017.59	0		1.04669e+06	1.09989e+06	4.80128e+06										1.0261e+06		1.06769e+06	1.36752e+06		1.50085e+06	1.43418e+06	94282.4	0.0657393	1.18345e+06		1.02223e+06	1.24964e+06		2.17379e+06	1.71172e+06	653476	0.381766	5.03785e+06	568490	4.80128e+06	1.02549e+07	1.28784e+06	1.78269e+07	9.78986e+06
High	GQPLSPEKYVTSAPMPEPQAPGR		1.25005e-08	0	1	1	24	P01871	1	2437.22	0	1.66437e+06	4.36754e+07	5.55605e+07	8.56411e+07	853408	3.24594e+06		1.99926e+06	6.04626e+06		4.02276e+06	2.86166e+06	0.711367	4.75901e+07	2240740	4.36754e+07	6.34246e+07	2240740	6.13947e+07	4.23533e+07	3.47534e+07	0.820558	8.82987e+07	5.55605e+07	33188403	9.32375e+07	9.30416e+07	7.05761e+07	8.56184e+07	1.30274e+07	0.152156	8.88683e+07	8.56411e+07	4.93807e+07	1.80897e+08	1.94009e+08	1.83347e+08	1.86084e+08
High	GRFPLYNLGFGHNVDFNFLEVMSMENNGR		4.95257e-07	0	1	1	2	P19827	1	3374.58	0			2.39588e+06																				2.39588e+06	3366319	2.13015e+06	2.52989e+06	5.63723e+06	4.52983e+06	4.23232e+06	1.57489e+06	0.372111
High	LVRPEVDVMCTAFHDNEETFLKK	1xCarbamidomethyl [C10]	2.28001e-06	0	1	1	7	P02768	1	2778.36	0	2.8549e+06	5619675	3.32857e+06	561506		4.14032e+06	1.96856e+06		7.71223e+06	2.56815e+06	5.14019e+06	3.63742e+06	0.707642	1.17293e+07	5513612	5619675	1.5632e+07	5513612	7.8996e+06	9.68173e+06	5.28935e+06	0.546323	5593715	3.32857e+06	2.01287e+06	5.90659e+06	5.57401e+06	4.28043e+06	5.25368e+06	859105	0.163525	598694		526628	1.21868e+06		1.95533e+06	1.58701e+06
High	LHELQEKLSPLGEEMR		1.50781e-06	0	1	1	5	P02647	1	1908.98	0	1.74704e+06	840399	10181285	2.83279e+06		1.74704e+06			3.25424e+06					680048		1.03856e+06	906318		1.45991e+06	1.18311e+06	391448	0.330862	23980028	6.36936e+06	10181285	2.53213e+07	1.06661e+07	2.16508e+07	1.92127e+07	7.62573e+06	0.39691	4.4565e+06	2.83279e+06	936858	9.07149e+06	6.41731e+06	3.47849e+06	6.32243e+06
High	GSWVNKFPVEMTHNHNFR		1.7584e-06	0	1	1	8	P05546	1	2200.05	0	573681	2.38336e+06	235906		73064.3	573681	1.68509e+06	171166	1.06861e+06	2.19834e+06	1.14604e+06	1.0158e+06	0.88636	2.38336e+06	4765125	1.34878e+06	3.17637e+06	4765125	1.89598e+06	3.27916e+06	1.43733e+06	0.438323	65018.1	855938		68654.8	1.43335e+06		751004	964987	1.28493
High	TFKDLHFLEELQLGHNR		5.78546e-08	0	1	1	13	P35858	1	2097.09	0	4.65828e+06	3.74499e+06	16199614	4331656	4.65828e+06	11238261	544351	1.09129e+07	2.09337e+07	710152	1.08522e+07	1.01119e+07	0.931781	2.9271e+06	3.74499e+06	5.59337e+06	3.90103e+06	3.74499e+06	7.86262e+06	5.16955e+06	2.33358e+06	0.451409	41303356	16199614	1.20459e+07	4.36136e+07	2.71278e+07	2.5616e+07	3.21191e+07	9.98316e+06	0.310817	4331656	4.35234e+06	1.66768e+06	8.81737e+06	9.85966e+06	6.192e+06	8.28968e+06
High	QQTHMLDVMQDHFSR		8.42969e-08	0	1	1	15	P10909	0	1872.85	0	1.28873e+07	2.73525e+07	3.70802e+06	906273	9446393	1.28873e+07	6.29873e+07	2.21299e+07	2.40054e+07	8.21722e+07	4.27692e+07	3.41369e+07	0.798167	2.73525e+07	9.34987e+07	22659386	3.64534e+07	9.34987e+07	3.18524e+07	5.39348e+07	3.43404e+07	0.636703	6.16872e+06	3.70802e+06	1.13572e+06	6.51375e+06	6.20944e+06	2.41515e+06	5.04611e+06	2.28356e+06	0.452538		1427655	575300		3.23416e+06	2.13605e+06	2.68511e+06
High	GGETSEMYLIQPDSSVKPYR		1.79913e-07	0	1	1	73	P02675	0	2257.08	0	143507910	265260886	6.03519e+07	9.91445e+07	31891809	143507910	170433733	7.47123e+07	2.67314e+08	2.22345e+08	1.88124e+08	1.00758e+08	0.535595	296612612	265260886	253431644	3.95304e+08	265260886	3.5625e+08	3.38938e+08	6.67275e+07	0.196872	145172428	6.03519e+07	5.33503e+07	1.53292e+08	1.01065e+08	1.13451e+08	1.22603e+08	2.72899e+07	0.222588	128979317	84771852	9.91445e+07	2.62546e+08	1.92039e+08	3.68117e+08	2.74234e+08
High	EESSSGSSHAVMDISLPTGISANEEDLK		8.28264e-07	0	1	1	8	P01031	0	2890.33	0	1.87902e+06	4943831		734881	1.19041e+06	1.87902e+06	9790215	2.78875e+06	3.50008e+06	1.27722e+07	6.35366e+06	5.56995e+06	0.876652	4.86916e+06	13003781	4943831	6.48927e+06	13003781	6.94957e+06	8.8142e+06	3.63557e+06	0.412467										604994	892653		1.23151e+06	2.02219e+06		1.62685e+06
High	AALGKLPQQANDYLNSFNWER		5.36251e-07	0	1	1	6	P04114	1	2435.21	0		12537532													12537532			12537532
High	QGPVNLLSDPEQGVEVTGQYER		3.21192e-08	0	1	1	72	Q14624	0	2415.18	0	2.81282e+07	5.15867e+07	1.26662e+07	18940502	1.53605e+07	2.81282e+07	5.99809e+07	3.59848e+07	5.23948e+07	7.82501e+07	5.55432e+07	2.13078e+07	0.383626	5.15867e+07	7.76153e+07	3.97397e+07	6.8751e+07	7.76153e+07	5.58623e+07	6.74095e+07	1.09384e+07	0.162268	1.8829e+07	1.26662e+07	6.26957e+06	1.98821e+07	2.12107e+07	1.33324e+07	1.81418e+07	4.21765e+06	0.232483	1.92392e+07	18940502	10834769	3.91626e+07	4.29072e+07	4.02288e+07	4.07662e+07
High	ASGSLPYTQTLQDHLNSLK		3.00376e-06	0	1	1	1	P04114	0	2073.06	0	3.81241e+06	10312154		21067044	3.81241e+06	1.39376e+06	9739587	8.93127e+06	2.59618e+06	1.27061e+07	8.07785e+06	5.10871e+06	0.632434		10312154			10312154														21067044			4.28834e+07
High	QLVHHFEIDVDIFEPQGISK		6.09013e-07	0	1	1	11	P19827	0	2351.2	0	1.25209e+07	5.32089e+06	2.73858e+06		7.73571e+06	1.25209e+07	1.78586e+07	1.81223e+07	2.3323e+07	2.3298e+07	2.15811e+07	2.99542e+06	0.138798	5.32089e+06	1.54612e+07	2.2078e+06	7.0913e+06	1.54612e+07	3.10351e+06	8.552e+06	6.307e+06	0.737488	2.73858e+06	4384945	1.73907e+06	2.89175e+06	7.34302e+06	3.69819e+06	4.64432e+06	2.37167e+06	0.51066
High	AINEKLGQYASPTAKR		3.95724e-06	0	2	2	9	P0C0L4; P0C0L5	2	1746.95	0			1.11946e+07	19972896																			1.11946e+07	4.5836e+06	13338068	1.18208e+07	7.67569e+06	2.83638e+07	1.59534e+07	1.09457e+07	0.686104	32623163	19972896	11179690	6.64066e+07	4.5246e+07	4.15095e+07	5.1054e+07
High	HGTDDGVVWMNWKGSWYSMR		1.41967e-08	0	1	1	5	P02675	1	2412.06	0			20508789	2259014																			31776637	1.04752e+07	20508789	3.3554e+07	1.75418e+07	4.36125e+07	3.15695e+07	1.31482e+07	0.416484	2259014			4.59837e+06
High	ITPGKPYILTVPGHLDEMQLDIQAR		1.598e-09	0	2	2	32	P0C0L4; P0C0L5	0	2805.5	0	2.37797e+07	92383516	49243068	5.44645e+07	6341399	2.37797e+07	3.45848e+07	1.48559e+07	4.42948e+07	4.51188e+07	3.47565e+07	1.72394e+07	0.496004	96118203	92383516	88438577	1.28099e+08	92383516	1.24319e+08	1.14934e+08	1.96204e+07	0.17071	6.27719e+07	49243068	2.35746e+07	6.62829e+07	8.24624e+07	5.0132e+07	6.62924e+07	1.61652e+07	0.243847	5.44645e+07	78608668	3.87625e+07	1.10866e+08	1.78078e+08	1.43923e+08	1.44289e+08
High	DQTIRFDHVITNMNNNYEPR		3.22353e-07	0	1	1	21	P02746	1	2477.16	0	3.26208e+06	3.81843e+07	22392582	33382463	1.06313e+06	1.00093e+07		2.49056e+06	1.86445e+07		1.05676e+07	1.14226e+07	1.08091	3.81843e+07	13438133	39303427	5.08893e+07	13438133	5.5249e+07	3.98588e+07	2.29846e+07	0.57665	39826307	22211767	22392582	4.20539e+07	3.71958e+07	4.76185e+07	4.22894e+07	5.21533e+06	0.123325	54416670	33382463	23608281	1.10769e+08	7.56236e+07	8.76561e+07	9.13495e+07
High	AVPHPDSQPDTIDHDLLLLQLSEK		1.16904e-06	0	1	1	9	P00746	0	2681.38	0	5336141	6090461	5.79874e+06	3533190	4.74114e+06	5336141	6923536	1.1107e+07	9.93971e+06	9.03234e+06	1.00263e+07	1.04003e+06	0.10373	6.81452e+06	6090461	5.79567e+06	9.0819e+06	6090461	8.147e+06	7.77312e+06	1.53036e+06	0.196879	2.26703e+06	5.79874e+06	6.12324e+06	2.39383e+06	9.71057e+06	1.30212e+07	8.37521e+06	5.43809e+06	0.649308	2327381	3533190	5.48765e+06	4.73754e+06	8.00398e+06	2.03753e+07	1.10389e+07
High	IFKYSHYNERDEIPHNDIALLK		0.000104229	0	1	1	6	Q14520	2	2715.39	0		380948	4803764	7.52995e+06												380948			535501				9109535	4803764	2.76742e+06	9.61906e+06	8.04437e+06	5.885e+06	7.84948e+06	1.87464e+06	0.238824	8972436	7.52995e+06	3269311	1.8264e+07	1.70581e+07	1.21387e+07	1.58203e+07
High	YPIEHGIITNWDDMEKIWHHTFYNELR		0.000390159	0	1	2	3	P68032	1	3457.64	0	358291	321526	1.11348e+07	566117		358291			667394						321526			321526					22164173		5.59392e+06	2.34039e+07		1.18956e+07	1.76498e+07	8.13756e+06	0.461058		840615	381255		1.9043e+06	1.41558e+06	1.65994e+06
High	IWVKVSEADSSNADWVTK		1.34181e-06	0	1	2	6	B4E1Z4	1	2035.01	0			16105864	25809204																			16105864	10941046	16428247	1.70067e+07	1.83219e+07	3.49351e+07	2.34212e+07	9.99299e+06	0.426664	25904946	25809204	13432995	5.27312e+07	5.84674e+07	4.98759e+07	5.36915e+07
High	NKFVTVQATFGTQVVEK		4.31487e-07	0	1	1	11	P01024	1	1896.02	0	4.73031e+06	1.62722e+07	5615058	2.9811e+06	4.73031e+06	6.19125e+06	2.34675e+06	1.10816e+07	1.15325e+07	3.06153e+06	8.55856e+06	4.7659e+06	0.556858	1.62722e+07	2.00903e+07	1.7984e+06	2.16864e+07	2.00903e+07	2.52802e+06	1.47682e+07	1.06303e+07	0.719811	5615058	5.93693e+06	1663528	5.92913e+06	9.94198e+06	3.53754e+06	6.46955e+06	3.23624e+06	0.500226	2.95654e+06	3092087	2.9811e+06	6.01823e+06	7.00472e+06	1.10686e+07	8.03053e+06
High	DFSALESQLQDTQELLQEENRQK		6.87992e-07	0	1	1	1	P35579	1	2749.33	0		1.1801e+06	1.63054e+06	4.44437e+06										987252		1.41061e+06	1.31574e+06		1.9829e+06	1.64932e+06	471754	0.28603	2.33017e+06		1.14098e+06	2.4605e+06		2.42633e+06	2.44341e+06	24166.7	0.00989055	4061513		4863315	8.26748e+06		1.80572e+07	1.31623e+07
High	NVHSGSTFFKYYLQGAKIPKPEASFSPR		3.71962e-07	0	1	1	1	Q14624	2	3156.63	0				1.25201e+06																												3.25268e+06	803408	1.25201e+06	6.62104e+06	1.82002e+06	4.64865e+06	4.36324e+06
High	TPSAAYLWVGTGASEAEK		3.20649e-07	0	1	1	45	P06396	0	1837.9	0	2.18401e+07	49642642	6.1601e+06	4075226	19460985	2.18401e+07	94124828	4.55909e+07	4.06819e+07	1.22794e+08	6.96888e+07	4.60557e+07	0.660876	49642642	81630452	49566203	6.61601e+07	81630452	6.96754e+07	7.24887e+07	8.10979e+06	0.111877	8881371	6.1601e+06	1.48607e+06	9.37814e+06	1.03157e+07	3.16016e+06	7.618e+06	3.88895e+06	0.510495	4075226	5356101	3.10156e+06	8.29539e+06	1.21335e+07	1.15159e+07	1.06483e+07
High	ENADSLQASLRPHADELK		9.17595e-08	0	1	1	22	P06727	0	1993.99	0	109546982	1.53165e+08	4.64395e+06	1.8438e+06	109546982	7.8212e+07	1.70394e+08	2.56634e+08	1.45687e+08	2.22293e+08	2.08205e+08	5.67994e+07	0.272806	1.53165e+08	213540175	8.40386e+07	2.04127e+08	213540175	1.18133e+08	1.786e+08	5.25768e+07	0.294383	4605660	13929670	4.64395e+06	4.86327e+06	2.33266e+07	9.8755e+06	1.26885e+07	9.54768e+06	0.75247	4.17383e+06	1.8438e+06	1.29164e+06	8.4961e+06	4.17689e+06	4.79578e+06	5.82292e+06
High	VQPYLDDFQKKWQEEMELYR		1.40977e-07	0	1	1	82	P02647	2	2645.27	0	4.64134e+06	3.31459e+07	8.9302e+08	421091994		3.31037e+07	650744		6.16627e+07	848951	3.12558e+07	4.30018e+07	1.3758	3.31459e+07	6.77029e+06	3.58627e+07	4.41745e+07	6.77029e+06	5.04124e+07	3.37857e+07	2.3603e+07	0.69861	1.32018e+09	7.13055e+08	8.9302e+08	1.39402e+09	1.19408e+09	1.89903e+09	1.49571e+09	3.63311e+08	0.242901	4.5967e+08	421091994	1.74505e+08	9.35689e+08	9.53928e+08	6.47928e+08	8.45848e+08
High	QLNLKLLDNWDSVTSTFSK		5.94087e-08	0	1	1	32	P02647	1	2209.15	0	5.56586e+06	13808390	3.28602e+08	5.62143e+07	1.41111e+06	21953538		3.30577e+06	4.08932e+07		2.20995e+07	2.65783e+07	1.20267	13891693	13808390	5.58962e+06	1.85138e+07	13808390	7.85735e+06	1.33932e+07	5.34036e+06	0.398737	3.288e+08	2.02229e+08	3.28602e+08	3.47191e+08	3.38652e+08	6.98781e+08	4.61541e+08	2.055e+08	0.445246	5.62143e+07	7.79298e+07	1.72007e+07	1.14428e+08	1.7654e+08	6.38652e+07	1.18278e+08
High	GFYPSDIAVEWESSGQPENNYNTTPPMLDSDGSFFLYSK		1.56747e-07	0	1	1	9	P01860	0	4389.94	0		133259	5816935	1.13459e+06											133259			133259					5816935			6.1423e+06								1.13459e+06			4.21265e+06
High	AKPALEDLRQGLLPVLESFK		2.81322e-08	0	1	1	21	P02647	1	2224.27	0	11276261	1.15836e+06	484128216	1.41289e+06	11276261	1.16224e+08	2.60882e+06	2.64167e+07	2.16492e+08	3.40342e+06	8.21039e+07	1.16951e+08	1.42442	766416	3.1693e+06	1.15836e+06	1.02142e+06	3.1693e+06	1.62831e+06	1.93968e+06	1.10727e+06	0.570854	770742826	484128216	465728713	8.13853e+08	8.1072e+08	9.90386e+08	8.71653e+08	1.02837e+08	0.11798		2.94e+06	678997		6.66019e+06	2.52107e+06	4.59063e+06
High	KNWIQYKEGFGHLSPTGTTEFWLGNEK		2.08351e-06	0	1	1	2	P02679	2	3167.56	0			4804406	1176316																			8927306	4804406	2.75583e+06	9.42664e+06	8.04545e+06	5.86035e+06	7.77748e+06	1.79818e+06	0.231204		1176316			2.66479e+06
High	MELERPGGNEITRGGSTSYGTGSETESPR		0.000212078	0	1	1	1	P02671	1	3055.4	0			1.16374e+06	934993																			816532		1.65859e+06	862204		3.52705e+06	2.19463e+06	1.88433e+06	0.858611	5.19907e+06	905192	934993	1.0583e+07	2.05059e+06	3.47157e+06	5.3684e+06
High	QVKDNENVVNEYSSELEK		1.49443e-07	0	1	1	18	P02675	1	2124.01	0	2.02257e+07	6.29379e+07	6.91506e+06	6.01001e+06	17463800	2.02257e+07	2.88608e+07	4.09121e+07	3.76746e+07	3.76513e+07	3.8746e+07	1.87592e+06	0.0484159	6.29379e+07	7.73265e+07	55549047	8.38791e+07	7.73265e+07	7.80855e+07	7.97637e+07	3.58417e+06	0.0449348	1.23771e+07	6.91506e+06	4.22092e+06	1.30693e+07	1.15799e+07	8.97591e+06	1.12084e+07	2.07186e+06	0.184848	7.6353e+06	6.01001e+06	5993625	1.55422e+07	1.36149e+07	2.2254e+07	1.7137e+07
High	SPVTLLAAVMSLPEEHNK		4.39988e-06	0	1	1	3	P18428	0	1936.02	0	2925799	5.05605e+06	598198		873078	2925799	6.54024e+06	2.04534e+06	5.44993e+06	8.53229e+06	5.34252e+06	3.24481e+06	0.607355	5.05605e+06	5875616	4.13833e+06	6.73834e+06	5875616	5.81727e+06	6.14374e+06	515762	0.0839492	598198			631657
High	FAHYVVTSQVVNTANEAREVAFDLEIPK		2.50405e-05	0	1	1	5	P19827	1	3147.61	0			7191806	10739110																			8851431	7191806	3.50893e+06	9.34652e+06	1.20434e+07	7.46184e+06	9.61725e+06	2.30274e+06	0.239438	10739110	11820118	3.48299e+06	2.18602e+07	2.67769e+07	1.29321e+07	2.05231e+07
High	VVSVLTVLHQDWLNGK		5.65448e-07	0	3	3	35	P01857; P01861; P01860	0	1808.01	0	5.25622e+07	190679816	2.65974e+07	9.29931e+06	5.25622e+07	5.15616e+07	148061984	1.23136e+08	9.60446e+07	1.93159e+08	1.37447e+08	5.01139e+07	0.364606	190679816	366924812	171539582	2.54124e+08	366924812	2.41134e+08	2.87394e+08	6.9181e+07	0.240718	2.65974e+07	2.68688e+07	6870975	2.80851e+07	4.49944e+07	1.46113e+07	2.92302e+07	1.52239e+07	0.520825	7989530	9817714	9.29931e+06	1.62632e+07	2.22407e+07	3.45278e+07	2.43439e+07
High	VRGGEGTGYFVDFSVR		2.29602e-07	0	1	1	22	P04196	1	1745.86	0	1.10462e+07	2.40186e+07	6.32489e+07	59349723	1.10462e+07	2.38718e+07	1.29552e+06	2.58778e+07	4.44663e+07	1.69011e+06	2.40114e+07	2.14491e+07	0.893287	2.4836e+07	1.80597e+07	2.40186e+07	3.30997e+07	1.80597e+07	3.37631e+07	2.83075e+07	8.88104e+06	0.313735	80690123	6.32489e+07	58948481	8.52034e+07	1.05917e+08	1.25356e+08	1.05492e+08	2.00795e+07	0.190342	59349723	94645435	3.59778e+07	1.2081e+08	2.14407e+08	1.33583e+08	1.56267e+08
High	VQLSNDFDEYIMAIEQTIK		1.35123e-07	0	1	1	552	P01024	0	2257.11	0	9.18826e+06	1.75195e+07	1.02436e+07	4.61438e+06			9.18826e+06			1.19869e+07				1.75195e+07	1.94225e+07	1.22228e+07	2.33487e+07	1.94225e+07	1.71816e+07	1.99843e+07	3.12168e+06	0.156207	1.87603e+07	1.02436e+07	3.821e+06	1.98096e+07	1.71539e+07	8.12546e+06	1.50297e+07	6.12488e+06	0.40752	2.35805e+06	1.02317e+07	4.61438e+06	4.79997e+06	2.31785e+07	1.71329e+07	1.50371e+07
High	ILLQGTPVAQMTEDAVDAERLK	1xOxidation [M11]	2.51256e-07	0	1	1	5	P01024	1	2414.26	0		593418	1.9913e+06	5.45544e+06												593418			834170				2.97924e+06	1.66749e+06	1.9913e+06	3.14588e+06	2.79237e+06	4.23456e+06	3.39094e+06	751673	0.221671	6650588	5.45544e+06	4.25391e+06	1.35377e+07	1.23586e+07	1.57945e+07	1.38969e+07
High	SLAPYAQDTQEKLNHQLEGLTFQMK	1xOxidation [M24]	0.00059305	0	1	1	3	P06727	1	2906.44	0	5.76872e+06	1.35717e+06	1.69487e+06		17342688	1.91886e+06		4.06284e+07	3.57429e+06		2.21013e+07	2.62012e+07	1.1855	2.83184e+06	722870	1.35717e+06	3.77408e+06	722870	1.90779e+06	2.13491e+06	1.53823e+06	0.720513		1.89182e+06	1.51842e+06		3.16804e+06	3.22895e+06	3.1985e+06	43072.9	0.0134666
High	RTVAAPSVFIFPPSDEQLK		1.47617e-06	0	1	1	20	P01834	1	2102.13	0	8829271	46444187	8878849	8.82992e+06	8829271	8263299	1.25347e+07	2.06842e+07	1.53922e+07	1.63526e+07	1.74763e+07	2.81928e+06	0.16132	46444187	51238983	3.50766e+07	6.18974e+07	51238983	4.93073e+07	5.41479e+07	6.78042e+06	0.12522	10347716	8878849	4.04615e+06	1.09265e+07	1.48685e+07	8.60425e+06	1.14664e+07	3.16684e+06	0.276184	8.82992e+06	9617016	5403156	1.79739e+07	2.17861e+07	2.00616e+07	1.99405e+07
High	KGEVLPLPEANFPSFPLPHHK		4.83119e-08	0	1	1	19	P04196	1	2354.27	0	3.1186e+07	3.72362e+07	2.51589e+06	3.42796e+06	3.1186e+07	1.90812e+07	55860524	7.30588e+07	3.55429e+07	7.28748e+07	6.04922e+07	2.16069e+07	0.357185	36122690	100637567	3.72362e+07	4.81417e+07	100637567	5.23431e+07	6.70408e+07	2.91714e+07	0.435129	2.51589e+06	3.83185e+06	1.02618e+06	2.65661e+06	6.4168e+06	2.18221e+06	3.75187e+06	2.32005e+06	0.618372	3.42796e+06	3.81644e+06	2.89877e+06	6.97784e+06	8.64564e+06	1.0763e+07	8.79548e+06
High	VGLSGMAIADVTLLSGFHALR	1xOxidation [M6]	1.12836e-07	0	2	2	4	P0C0L4; P0C0L5	0	2144.15	0	3.37315e+06	1.7708e+06			20859358	984585	3.37315e+06	4.88668e+07	1.834e+06	4.40056e+06	1.83671e+07	2.64447e+07	1.43978		3.52814e+06	888778		3.52814e+06	1.24936e+06	2.38875e+06	1.61134e+06	0.674554
High	ITEATKTVGSDTFYSFKYEIK		7.38473e-05	0	1	1	6	P01042	2	2428.23	0			4735401	10431085																			8.34183e+06	4735401	4.13017e+06	8.80841e+06	7.92989e+06	8.78292e+06	8.50708e+06	500017	0.0587766	13097993	10431085	5.88317e+06	2.66618e+07	2.36302e+07	2.18438e+07	2.40453e+07
High	TGLLLLSDPDKVTIGLLFWDGR		5.99404e-07	0	1	1	16	Q14624	1	2429.34	0	537646	22597.8	21171.2			231175	1.25041e+06		430614	1.63126e+06	1.03094e+06	848986	0.823508	16368.6		31197.5	21814.9		43854.5	32834.7	15584.3	0.47463	21171.2			22355.4
High	IEGNLIFDPNNYLPKESMLK		1.78015e-07	0	1	1	8	P04114	1	2335.2	0	758131	6.33275e+06	8706199	13439970		758131			1.41218e+06					5.78191e+06		6.93607e+06	7.70571e+06		9.75006e+06	8.72789e+06	1.44557e+06	0.165627	14859549	8706199	6.86793e+06	1.56907e+07	1.45794e+07	1.46049e+07	1.49583e+07	634391	0.0424106	13439970	17461550	8.20803e+06	2.73579e+07	3.95568e+07	3.04759e+07	3.24636e+07
High	QFTSSTSYNRGDSTFESKSYK		0.000147891	0	1	1	3	P02671	2	2420.1	0			3.6278e+06	3.00509e+06																					3.6278e+06			7.71462e+06				9673492	3.00509e+06	2.94889e+06	1.9691e+07	6.80764e+06	1.09491e+07	1.24826e+07
High	GHLFLQTDQPIYNPGQR		1.78962e-07	0	2	2	21	P0C0L4; P0C0L5	0	1984	0	11503181	29119027	1.24388e+07	13507336	11503181	10197298	27985604	2.69483e+07	1.89947e+07	3.65096e+07	2.74842e+07	8.76974e+06	0.319083	2.17488e+07	3.31053e+07	29119027	2.89852e+07	3.31053e+07	4.09327e+07	3.43411e+07	6.06889e+06	0.176724	2.05629e+07	1.24388e+07	7.86776e+06	2.17131e+07	2.08299e+07	1.6731e+07	1.9758e+07	2.65839e+06	0.134547	1.60979e+07	13507336	8345673	3.27682e+07	3.05991e+07	3.0987e+07	3.14514e+07
High	DSGRDYVSQFEGSALGKQLNLK		8.19528e-07	0	1	1	1	P02647	2	2412.22	0			5815768	1.34478e+06																			5815768	3758338	6.03492e+06	6.14106e+06	6.29371e+06	1.28334e+07	8.42273e+06	3.82054e+06	0.453599	2.19313e+06	1.34478e+06	294820	4.46426e+06	3.04643e+06	1.09465e+06	2.86845e+06
High	ITENDIQIALDDAKINFNEK		9.77869e-08	0	1	1	3	P04114	1	2304.17	0	887394	1.54833e+06	4910570	1.35613e+06		887394			1.65296e+06					1.54833e+06	723075	1.67571e+06	2.06351e+06	723075	2.35555e+06	1.71404e+06	870538	0.507886	6827680	4910570	3.25066e+06	7.20958e+06	8.22323e+06	6.91263e+06	7.44848e+06	687187	0.0922586		1.35613e+06			3.07214e+06
High	KPDVSHGEMVSGFGPIYNYK	1xOxidation [M9]	5.75602e-05	0	1	1	1	P04003	0	2241.06	0	2.91184e+06	1589162	527133		5859740		1.44696e+06	1.37275e+07		1.88769e+06	7.80759e+06	8.37201e+06	1.07229	1095546	2.03092e+06	1589162	1.46006e+06	2.03092e+06	2.23389e+06	1.90829e+06	401224	0.210253		527133			882736
High	LFHTNFYDTVGTIQLINDHVKK		1.92097e-05	0	1	1	1	P29622	1	2603.36	0	986114	1.28234e+06			383110	2.53823e+06		897505	4.728e+06		2.81275e+06	2.70857e+06	0.96296		1.28234e+06			1.28234e+06
High	VRAATVGSLAGQPLQER		8.70379e-05	0	1	1	2	P02649	1	1752.97	0			3148706																				3.36911e+06	1.93669e+06	3148706	3.55755e+06	3.24317e+06	6.69581e+06	4.49885e+06	1.90911e+06	0.424356
High	GPHALGAPSLLLTGTQLYGR		8.09511e-06	0	1	1	3	P08514	0	2022.11	0		2.10913e+06	2.29281e+06	4.66552e+06										2.10913e+06	1.09152e+06	2.4794e+06	2.8109e+06	1.09152e+06	3.48531e+06	2.46257e+06	1.23432e+06	0.501232	2.61179e+06		2.01279e+06	2.75787e+06		4.28025e+06	3.51906e+06	1.07648e+06	0.305901	4289010		5.07508e+06	8.73056e+06		1.88434e+07	1.3787e+07
High	LLRGTVIDVTDFVNWASSINDAPVLISQK		2.77884e-07	0	1	1	3	P02748	1	3171.7	0			1.16127e+06																				1.56664e+06	1.16127e+06	689006	1.65427e+06	1.94466e+06	1.46519e+06	1.68804e+06	241511	0.143072
High	RIPIEDGSGEVVLSR		2.30822e-07	0	1	1	43	P01024	1	1626.88	0	59281719	246328306	142868142	242335828	5.58913e+07	59281719	122881648	1.30936e+08	1.10425e+08	1.60309e+08	1.3389e+08	2.50731e+07	0.187267	246328306	251365380	225002786	3.28288e+08	251365380	3.16287e+08	2.98647e+08	4.13845e+07	0.138573	258144888	142868142	115155719	2.72584e+08	2.39247e+08	2.44882e+08	2.52238e+08	1.78443e+07	0.070744	292564484	242335828	140624458	5.95534e+08	5.4898e+08	5.2213e+08	5.55548e+08
High	LIDQYGTHYLQSGSLGGEYR		1.93077e-08	0	1	1	10	P10643	0	2257.09	0	16926598	18019896	7882612	5.20925e+06	12712985	16926598	28157858	2.97825e+07	3.15294e+07	3.67343e+07	3.26821e+07	3.61641e+06	0.110654	18313796	18019896	17422888	2.44073e+07	18019896	2.44914e+07	2.23062e+07	3.71229e+06	0.166424	11155309	7882612	3.25612e+06	1.17793e+07	1.32002e+07	6.92422e+06	1.06346e+07	3.29086e+06	0.309449	5.20925e+06	5576453	4.20859e+06	1.06038e+07	1.26327e+07	1.56262e+07	1.29542e+07
High	NMEVSVATTTKAQIPILR		5.13982e-07	0	1	1	5	P04114	1	1972.09	0			562273	12043510																			1.16311e+06	522228	562273	1.22817e+06	874522	1.19569e+06	1.09946e+06	195477	0.177794	16913388	12043510	5333932	3.44283e+07	2.7283e+07	1.98046e+07	2.7172e+07
High	VLEDRPLSDKGSGDSSQVTQVSPQR		4.29205e-07	0	1	2	2	P05106	1	2685.34	0		2.40446e+06	1.27926e+06	5.76847e+06										2.55516e+06		2.26264e+06	3.40534e+06		3.18061e+06	3.29297e+06	158909	0.0482569	1.32091e+06		1.23892e+06	1.3948e+06		2.6346e+06	2.0147e+06	876676	0.43514	6467520		5144971	1.31651e+07		1.9103e+07	1.6134e+07
High	ETEGLRQEMSKDLEEVK		2.90971e-06	0	1	1	15	P02647	2	2020.99	0	6.49308e+07	5.33626e+07	7.84835e+06	2.48284e+06	6.49308e+07	7.79318e+07	3.17867e+07	1.52112e+08	1.45165e+08	4.14685e+07	1.12915e+08	6.19721e+07	0.548837	5.33626e+07	256057347	30536504	7.11177e+07	256057347	4.29253e+07	1.23367e+08	1.15775e+08	0.938459	7.84835e+06	9.57153e+06	1488440	8.28733e+06	1.60285e+07	3.16521e+06	9.16034e+06	6.47591e+06	0.706951		2.48284e+06			5.62456e+06
High	SSNNPHSPIVEEFQVPYNK		2.56207e-06	0	1	1	15	P09871	0	2186.05	0	5946852	17936706	4.0415e+06	5429627	5946852	5.39073e+06	11287899	1.39316e+07	1.00414e+07	1.4726e+07	1.28997e+07	2.507e+06	0.194346	17936706	20929462	16235181	2.39047e+07	20929462	2.28219e+07	2.2552e+07	1.50588e+06	0.0667736	7037243	4.0415e+06	2513900	7.43086e+06	6.76788e+06	5.34588e+06	6.51487e+06	1.06527e+06	0.163513	6227851	5429627	4.94963e+06	1.26772e+07	1.23001e+07	1.83777e+07	1.44517e+07
High	YIEKIQPSGGTNINEALLR		9.71052e-07	0	1	1	9	P19823	1	2116.14	0		962746	16321750	17414990												962746			1.35334e+06				16321750	9855892	19081304	1.72347e+07	1.65047e+07	4.05769e+07	2.47721e+07	1.36923e+07	0.552729	22959986	17414990	9858829	4.67366e+07	3.94514e+07	3.66052e+07	4.0931e+07
High	HGTDDGVVWMNWK		1.73065e-06	0	1	1	51	P02675	0	1544.7	0	317531048	409363368	215081388	64276221	64285432	317531048	451749808	1.506e+08	5.9147e+08	5.89346e+08	4.43805e+08	2.53925e+08	0.572155	422429800	409363368	349660400	5.62984e+08	409363368	4.91519e+08	4.87955e+08	7.68721e+07	0.157539	362327760	215081388	94360768	3.82594e+08	3.60175e+08	2.00661e+08	3.14477e+08	9.92027e+07	0.315453	64276221	68347842	49184985	1.30838e+08	1.54833e+08	1.82621e+08	1.56097e+08
High	ALYYDLISSPDIHGTYKELLDTVTAPQK		2.59377e-07	0	1	1	12	P36955	1	3151.62	0		7399370	16263896	17274232										7399370	1.7113e+06	8453955	9.86134e+06	1.7113e+06	1.18838e+07	7.8188e+06	5.38505e+06	0.68873	17913334	16263896	8884178	1.89153e+07	2.72355e+07	1.88925e+07	2.16811e+07	4.81027e+06	0.221865	17274232	18839452	9513132	3.51628e+07	4.26783e+07	3.53217e+07	3.77209e+07
High	KVPQVSTPTLVEVSR		2.2641e-05	0	1	1	74	P02768	1	1639.94	0	182393832	8.45409e+08	5.53698e+08	7.0721e+08	1.62013e+08	182393832	3.3448e+08	3.79545e+08	3.39748e+08	4.36357e+08	3.85217e+08	4.85538e+07	0.126043	1077862720	8.45409e+08	840563712	1.4365e+09	8.45409e+08	1.18158e+09	1.1545e+09	2.96473e+08	0.256799	6.44732e+08	5.53698e+08	3.59413e+08	6.80795e+08	9.27221e+08	7.64302e+08	7.90773e+08	1.25328e+08	0.158488	7.0721e+08	7.31371e+08	3.73491e+08	1.43957e+09	1.65682e+09	1.38675e+09	1.49438e+09
High	IIGLDQVAGMSETALPGAFK		1.02392e-06	0	1	1	9	P35579	0	2018.06	0		6.37774e+06	657370	1.43673e+06										4.87324e+06	6.60761e+06	6.37774e+06	6.49469e+06	6.60761e+06	8.96522e+06	7.35584e+06	1.3949e+06	0.189632	657370			694139								1.43673e+06			5.33448e+06
High	KREEAPSLRPAPPPISGGGYR		5.27789e-07	0	1	1	67	P02675	2	2235.2	0	4.06608e+07	192849367	105853378	134583769	3.0747e+07	1.06948e+08	4.06608e+07	7.20305e+07	1.99213e+08	5.30454e+07	1.08096e+08	7.94784e+07	0.735255	214494378	146136040	192849367	2.85862e+08	146136040	2.71089e+08	2.34363e+08	7.67626e+07	0.327538	256815044	105853378	91010473	2.7118e+08	1.77262e+08	1.93536e+08	2.13993e+08	5.01894e+07	0.234538	234283656	130634783	134583769	4.769e+08	2.95936e+08	4.99701e+08	4.24179e+08
High	GESKLEVLNFDFQANAQLSNPK		7.92525e-06	0	1	1	4	P04114	1	2449.24	0	1.62693e+06	13132130	1.48018e+06	2.52339e+06	2.02771e+06	1.30536e+06		4.75029e+06	2.43152e+06		3.5909e+06	1.63962e+06	0.456604	13132130	38760596	11107378	1.75015e+07	38760596	1.56137e+07	2.39586e+07	1.28536e+07	0.536492	1.48018e+06			1.56297e+06						2.52339e+06	3026487	1.55874e+06	5.13653e+06	6.85611e+06	5.7875e+06	5.92671e+06
High	VAPEEHPVLLTEAPLNPK		1.88706e-07	0	1	2	23	P60709	0	1954.06	0	984075	8.28669e+07	2.92824e+07	8.42175e+07	605508	984075	1.25173e+06	1.41851e+06	1.83305e+06	1.63299e+06	1.62818e+06	207312	0.127327	8.28669e+07	6.66957e+07	9.0766e+07	1.10439e+08	6.66957e+07	1.2759e+08	1.01575e+08	3.14e+07	0.309131	5.18969e+07	9547218	2.92824e+07	5.47997e+07	1.59878e+07	6.227e+07	4.43525e+07	2.48469e+07	0.560215	8.42175e+07	6852421	90551484	1.7143e+08	1.55233e+07	3.36212e+08	1.74388e+08
High	KLISVDTEHSNIYLQNGPDR		2.85832e-08	0	1	1	3	P00450	1	2299.17	0	5716543	1.1403e+07	1235462	480273	5.12216e+06	5716543	6468411	1.19996e+07	1.06483e+07	8.43859e+06	1.03622e+07	1.79766e+06	0.173484	11630156	1.1403e+07	9.42533e+06	1.54998e+07	1.1403e+07	1.32492e+07	1.3384e+07	2.05171e+06	0.153296		1235462			2.0689e+06						480273			1.088e+06
High	GGETSEMYLIQPDSSVKPYR	1xOxidation [M7]	1.41487e-06	0	1	1	9	P02675	0	2273.08	0	3.57231e+06	5386337	1.07277e+06	2.45894e+06	41502496	3.57231e+06	3.36952e+06	9.72271e+07	6.65421e+06	4.39583e+06	3.60924e+07	5.29563e+07	1.46724	5514899	5164430	5386337	7.34986e+06	5164430	7.5716e+06	6.69529e+06	1.3304e+06	0.198706	2.00582e+06	1.07277e+06	608272	2.11801e+06	1.79645e+06	1.29351e+06	1.73599e+06	415565	0.239382	2.45894e+06	1.54364e+06	3.53708e+06	5.00534e+06	3.49691e+06	1.3133e+07	7.21174e+06
High	AVSSAIAQLLGEVAQGNENYAGIAAR		3.56516e-07	0	1	1	10	Q9Y490	0	2573.33	0		2.68024e+06	996069	1.27986e+06										2.21442e+06	3.03701e+06	2.68024e+06	2.95122e+06	3.03701e+06	3.76762e+06	3.25195e+06	448638	0.13796	1.52953e+06	648665		1.61508e+06	1.08625e+06		1.35067e+06	373939	0.276855	1.87238e+06	338402	1.27986e+06	3.81135e+06	766605	4.75205e+06	3.11e+06
High	VDNALQSGNSQESVTEQDSK		2.33283e-07	0	1	1	58	P01834	0	2135.97	0	6.56308e+06	42961585	4.30304e+06	2.33326e+06	6.19067e+06	6.56308e+06	39470731	1.45028e+07	1.22251e+07	5.14929e+07	2.60736e+07	2.20432e+07	0.845422	42961585	1.03874e+08	3.44994e+07	5.72561e+07	1.03874e+08	4.8496e+07	6.98755e+07	2.97679e+07	0.426013	4.30304e+06	6.00351e+06	1.00865e+06	4.54373e+06	1.00535e+07	2.14493e+06	5.58071e+06	4.05496e+06	0.726604	2.33326e+06	2.544e+06	1.79571e+06	4.7495e+06	5.7631e+06	6.66734e+06	5.72665e+06
High	LHDRNTYEKYLGEEYVK		2.19322e-05	0	1	1	5	P02787	2	2157.06	0			5087716	10340280																			9519939	5087716	3.18451e+06	1.00524e+07	8.51988e+06	6.77195e+06	8.44808e+06	1.64141e+06	0.194294	10734648	10340280	4686379	2.18511e+07	2.34245e+07	1.74002e+07	2.0892e+07
High	TAVDHIREILNINQK		1.4919e-06	0	2	2	1	P06681; B4E1Z4	1	1763.98	0			2.16825e+06	1460787																			5.31884e+06	2.16825e+06	1351439	5.61634e+06	3.63095e+06	2.87387e+06	4.04039e+06	1.41634e+06	0.350545	1.51948e+06	1460787	695352	3.093e+06	3.30922e+06	2.5818e+06	2.99467e+06
High	RPWNVASLIYETKGEK		3.48444e-06	0	1	1	5	P02748	1	1891.01	0	1.26409e+06		8518418	8017576		1.26409e+06			2.35465e+06														17049626	8518418	7080404	1.80033e+07	1.42649e+07	1.50567e+07	1.5775e+07	1.96996e+06	0.124879	8017576	8899165	3617941	1.63203e+07	2.01599e+07	1.34332e+07	1.66378e+07
High	VSNKALPAPIEKTISK		0.000424692	0	2	2	3	P01857; P01860	2	1696	0			4.83354e+06	5446934																					4.83354e+06			1.02787e+07				14438357	5446934	2479806	2.93902e+07	1.23393e+07	9.20736e+06	1.6979e+07
High	AGALNSNDAFVLKTPSAAYLWVGTGASEAEK		9.88292e-08	0	1	1	4	P06396	1	3138.57	0			1.96195e+06	4.37523e+06																			3.49835e+06	1.89694e+06	1.96195e+06	3.69403e+06	3.17661e+06	4.17215e+06	3.68093e+06	497897	0.135264	4.37523e+06	5523258	1932869	8.90607e+06	1.25122e+07	7.17662e+06	9.53163e+06
High	VIGNMGQTMEQLTPELKSSILK		6.1225e-07	0	1	1	2	P04114	1	2417.28	0				3.69869e+06																												3.73762e+06	3.69869e+06	1.16238e+06	7.60817e+06	8.37888e+06	4.31585e+06	6.76764e+06
High	GVYSSDVFDIFPGTYQTLEMFPR		1.31588e-07	0	1	1	190	P00450	0	2669.26	0	285379	1.26277e+06	7.01051e+06	2.14513e+06		52060.4	1.56436e+06		96973.8	2.04084e+06	1.06891e+06	1.37452e+06	1.28591	1.26277e+06	1.71503e+06	142876	1.68293e+06	1.71503e+06	200842	1.1996e+06	865098	0.721156	7.01051e+06	7.38864e+06	2.32044e+06	7.40263e+06	1.2373e+07	4.93449e+06	8.23671e+06	3.78875e+06	0.459984	2.14513e+06	1.10843e+07	681324	4.36655e+06	2.51101e+07	2.52971e+06	1.06688e+07
High	TPEVTCVVVDVSHEDPEVK	1xCarbamidomethyl [C6]	4.67993e-08	0	1	1	10	P01857	0	2139.03	0	5300978	24031520	2006893	3.19824e+06	5.22137e+06	5300978	8.25024e+06	1.2232e+07	9.87422e+06	1.07631e+07	1.09564e+07	1.19072e+06	0.108677	24031520	21167620	25316608	3.20275e+07	21167620	3.55877e+07	2.95942e+07	7.51165e+06	0.253821	2006893	2.03971e+06	855487	2.11915e+06	3.41569e+06	1.81922e+06	2.45135e+06	848502	0.346136	3.19824e+06	3.74831e+06	1.95887e+06	6.51023e+06	8.4913e+06	7.27316e+06	7.4249e+06
High	VVLVAVDKGVFVLNKK		3.69369e-06	0	1	1	31	P01024	2	1728.08	0	3.0507e+06	26438555	1.33678e+08	144309760	3.0507e+06	41498759	287139	7.14682e+06	7.73004e+07	374597	2.82739e+07	4.2593e+07	1.50644	26438555	3.31256e+06	27684593	3.52354e+07	3.31256e+06	3.89164e+07	2.58214e+07	1.958e+07	0.758283	2.20934e+08	1.33678e+08	6.63248e+07	2.33291e+08	2.23857e+08	1.41042e+08	1.99397e+08	5.07566e+07	0.254551	183472237	144309760	7.13717e+07	3.7347e+08	3.26915e+08	2.64999e+08	3.21794e+08
High	GSLVQASEANLQAAQDFVR		3.08967e-07	0	1	1	76	P19827	0	2004.01	0	4.4978e+07	75861782	3.961e+07	27173120	30476486	4.4978e+07	6.44379e+07	7.13967e+07	8.37813e+07	8.40647e+07	7.97476e+07	7.23346e+06	0.0907044	75861782	133710890	7.49037e+07	1.01103e+08	133710890	1.05293e+08	1.13369e+08	1.77408e+07	0.156488	5.60243e+07	3.961e+07	2.19708e+07	5.9158e+07	6.63309e+07	4.67216e+07	5.74035e+07	9.92166e+06	0.172841	27173120	28130309	1.42217e+07	5.53127e+07	6.37255e+07	5.28043e+07	5.72808e+07
High	AQPVQVAEGSEPDGFWEALGGK		1.20887e-07	0	1	1	97	P06396	0	2272.09	0	4.49583e+07	1.01352e+08	8.81607e+07	1.41355e+08	1.76456e+07	4.49583e+07	9.94249e+07	4.13379e+07	8.37446e+07	1.29708e+08	8.49302e+07	4.41971e+07	0.520393	1.0507e+08	8.8069e+07	1.01352e+08	1.40029e+08	8.8069e+07	1.4247e+08	1.23523e+08	3.07282e+07	0.248765	1.41885e+08	8.81607e+07	8.0621e+07	1.49821e+08	1.47634e+08	1.71443e+08	1.56299e+08	1.31604e+07	0.0842	1.5456e+08	1.41355e+08	6.04254e+07	3.14617e+08	3.2022e+08	2.24356e+08	2.86398e+08
High	IIPFNRLTIGEGQQHHLGGAK		4.62274e-07	0	1	1	34	P02679	1	2286.25	0	1.16237e+06	43686601	140265324	102657121	1.16237e+06	1.14448e+07	460933	2.72306e+06	2.13184e+07	601326	8.21427e+06	1.1398e+07	1.38759	4.55371e+07	2.0037e+06	43686601	6.06885e+07	2.0037e+06	6.14105e+07	4.13675e+07	3.4092e+07	0.824124	4.02231e+08	140265324	110760667	4.24729e+08	2.34888e+08	2.35536e+08	2.98384e+08	1.09418e+08	0.366703	1.22132e+08	102657121	64074450	2.48608e+08	2.32556e+08	2.37904e+08	2.39689e+08
High	SVSDGIAALDLNAVANK		1.41487e-06	0	1	1	74	P04114	0	1657.88	0	2.9444e+07	9.68669e+07	4.13861e+07	3.90167e+07	2.27678e+07	2.9444e+07	4.28701e+07	5.33377e+07	5.48457e+07	5.59276e+07	5.47037e+07	1.3008e+06	0.023779	9.68669e+07	1.51506e+08	8.71261e+07	1.29097e+08	1.51506e+08	1.22474e+08	1.34359e+08	1.52148e+07	0.11324	7.78619e+07	4.13861e+07	2.55717e+07	8.2217e+07	6.93051e+07	5.4379e+07	6.86337e+07	1.39311e+07	0.202978	4.30548e+07	3.90167e+07	2.04474e+07	8.76408e+07	8.83872e+07	7.59197e+07	8.39826e+07
High	TFSEWLESVKENPAVIDFELAPIVDLVR		3.43528e-07	0	1	1	3	P13671	1	3216.68	0			2.31589e+06	383669																				2.50029e+06	2.14509e+06		4.18699e+06	4.5616e+06	4.37429e+06	264892	0.0605566	1.10438e+06	133288		2.24805e+06	301947		1.275e+06
High	GPEEEHLGILGPVIWAEVGDTIR		5.63411e-08	0	1	1	53	P00450	0	2487.29	0	1.23274e+06	5.26025e+06	7500397	4.20163e+06	120734	1.23274e+06	9581314	282842	2.29625e+06	1.24996e+07	5.02624e+06	6.54997e+06	1.30316	5.26025e+06	7.72132e+06	4.10497e+06	7.01048e+06	7.72132e+06	5.77038e+06	6.83406e+06	987362	0.144477	8622703	7500397	3.96931e+06	9.105e+06	1.25602e+07	8.44086e+06	1.00353e+07	2.21163e+06	0.220384	4.20163e+06	5198826	1244224	8.55269e+06	1.17773e+07	4.61973e+06	8.31656e+06
High	YLQEIYNSNNQKIVNLKEK		3.86025e-07	0	1	1	10	P02679	2	2338.24	0			8.31251e+06	18848877																			8.31251e+06	3.08653e+06	1.52838e+07	8.77745e+06	5.1687e+06	3.25013e+07	1.54825e+07	1.48488e+07	0.959069	50838218	18848877	15775126	1.03485e+08	4.26996e+07	5.8572e+07	6.82521e+07
High	QSMTLSSEVQIPDFDVDLGTILR		4.90864e-08	0	1	1	96	P04114	0	2564.29	0	82064.9	2.17261e+06	426600	914488		28690	234738		53441.4	306236	179839	178753	0.993962	19345	2.2816e+06	2.17261e+06	25781.6	2.2816e+06	3.05405e+06	1.78714e+06	1.57352e+06	0.880467	2.84769e+06	426600	194635	3.00697e+06	714384	413898	1.37842e+06	1.41835e+06	1.02897	914488	1.52733e+06	135176	1.8615e+06	3.45997e+06	501901	1.94112e+06
High	VSFLSALEEYTKKLNTQ		5.58536e-06	0	1	1	4	P02647	2	1971.04	0			24360638	686355																			25538426	13569425	24360638	2.69669e+07	2.27233e+07	5.18036e+07	3.38313e+07	1.57084e+07	0.464317		686355			1.55485e+06
High	SGVQMNTNFFHESGLEAHVALKAGKLK		1.18778e-06	0	1	1	6	P04114	2	2913.5	0			2.2244e+06	6661624																					2.2244e+06			4.73025e+06				8389799	6661624	2.20556e+06	1.7078e+07	1.5091e+07	8.1891e+06	1.34527e+07
High	KLWAYLTINQLLAER		5.96234e-07	0	1	1	28	P19823	1	1832.04	0	1.56804e+07	10345510	7.31864e+07	8878137	9.89984e+06	3.99861e+07	1.56804e+07	2.31922e+07	7.44828e+07	2.04564e+07	3.93771e+07	3.04332e+07	0.772864	10345510	1.59267e+07	4.03874e+06	1.37877e+07	1.59267e+07	5.67728e+06	1.17973e+07	5.40689e+06	0.458318	7.31864e+07	7.55676e+07	4.37303e+07	7.728e+07	1.26545e+08	9.29937e+07	9.89397e+07	2.51652e+07	0.254349	8878137	1.3556e+07	1.4599e+06	1.8072e+07	3.07093e+07	5.42053e+06	1.80673e+07
High	AFLEVNEEGSEAAASTAVVIAGR		6.32039e-07	0	1	1	15	P01008	0	2291.15	0	246084	1.72721e+06	834340	1904808		246084			458384					2.3126e+06	1.72721e+06	1.17314e+06	3.08207e+06	1.72721e+06	1.64909e+06	2.15279e+06	805725	0.37427	1.04481e+06	834340	428512	1.10325e+06	1.39718e+06	911242	1.13722e+06	244746	0.215214	1904808	1.91273e+06	705566	3.87736e+06	4.33304e+06	2.61972e+06	3.61004e+06
High	HLDSVLQQLQTEVYR		2.64038e-05	0	1	1	9	P24592	0	1828.96	0	3.67181e+06	3419629	3.15746e+06	4.50438e+06		3.34579e+06	4.02959e+06		6.23225e+06	5.25694e+06	5.7446e+06	689650	0.120052	3.82678e+06	3419629	3.4077e+06	5.10005e+06	3419629	4.79021e+06	4.43663e+06	894271	0.201565	4.06712e+06	2.31677e+06	3.15746e+06	4.29461e+06	3.87965e+06	6.71443e+06	4.9629e+06	1.531e+06	0.308489	4.53079e+06	4.50438e+06	2604995	9.22273e+06	1.02041e+07	9.67218e+06	9.69966e+06
High	AEEEHLGILGPQLHADVGDK		1.90071e-05	0	1	1	1	P00450	0	2128.07	0	2.72786e+06	1.33015e+06			1.19952e+06		6203512	2.81008e+06		8.093e+06	5.45154e+06	3.73559e+06	0.685236		2.54276e+06	695817		2.54276e+06	978114	1.76043e+06	1.10637e+06	0.628463
High	EKFSDASYQSINIPVTQNMVPSSR		7.5688e-07	0	1	1	7	P01031	1	2698.31	0	2.16351e+06	4.7121e+06	2.4426e+06	3.41841e+06		1.7618e+06	2.65683e+06		3.28173e+06	3.46606e+06	3.37389e+06	130338	0.0386314	4.18835e+06	5725038	4.7121e+06	5.58193e+06	5725038	6.62382e+06	5.97693e+06	564775	0.0944924	4.92252e+06	2.4426e+06	2.00719e+06	5.19785e+06	4.09038e+06	4.26835e+06	4.51886e+06	594718	0.131608	3.82851e+06	3.41841e+06	1.79293e+06	7.79319e+06	7.74397e+06	6.65704e+06	7.39807e+06
High	NVKENIQDNISLFSLGMGFDVDYDFLKR		2.00761e-06	0	1	1	4	P19823	2	3277.62	0			1.26081e+06																				2.65031e+06	1.26081e+06	1175209	2.79855e+06	2.11135e+06	2.49912e+06	2.46967e+06	344541	0.139509
High	IDQNVEELKGRLTPYADEFK		0.000153482	0	1	1	1	P06727	2	2365.2	0	699331		1.24858e+06	3.81111e+06		699331			1.30266e+06																1.24858e+06			2.65514e+06				6295773	3.81111e+06	1593545	1.28155e+07	8.63358e+06	5.91673e+06	9.12192e+06
High	NSEEFAAAMSRYELK		3.71332e-06	0	1	1	9	P04114	1	1745.82	0			1.13488e+07	39469925																			1.64135e+07	1.02426e+07	1.13488e+07	1.73316e+07	1.71522e+07	2.41335e+07	1.95391e+07	3.97985e+06	0.203686	42991725	39469925	1.74939e+07	8.75125e+07	8.94139e+07	6.49537e+07	8.06267e+07
High	EPGQDLVVLPLSITTDFIPSFR		2.04325e-07	0	1	1	401	P01024	0	2444.31	0	1.56328e+07	2.51208e+07	1.49114e+07	5.2089e+06		7.84732e+06	3.11424e+07		1.46173e+07	4.06278e+07	2.76226e+07	1.83922e+07	0.66584	3.95964e+06	3.72774e+07	2.51208e+07	5.27712e+06	3.72774e+07	3.53125e+07	2.59557e+07	1.79351e+07	0.690989	1.85157e+07	1.49114e+07	6.00031e+06	1.95513e+07	2.49707e+07	1.27598e+07	1.90939e+07	6.11825e+06	0.320429	5.2089e+06	2.03887e+07	1.93891e+06	1.06031e+07	4.61879e+07	7.19906e+06	2.133e+07
High	EVVADSVWVDVKDSCVGSLVVK	1xCarbamidomethyl [C15]	5.63411e-08	0	1	1	3	P01024	1	2390.23	0	1.19014e+06	2.81318e+06		2.57001e+06		1.19014e+06			2.21688e+06					2.50641e+06		3.15749e+06	3.34037e+06		4.4385e+06	3.88943e+06	776500	0.199643										2.57001e+06	2.78638e+06	1.07843e+06	5.23143e+06	6.31217e+06	4.00413e+06	5.18258e+06
High	IDSLLENDRQQTHMLDVMQDHFSR		2.05803e-05	0	1	1	1	P10909	1	2928.37	0	1.65289e+06	3.97665e+06			1.27287e+06	3195165	1.65289e+06	2.98193e+06	5.95168e+06	2.15634e+06	3.69665e+06	1.99607e+06	0.539966	3.97665e+06	11117900	2364576	5.29979e+06	11117900	3.3239e+06	6.58053e+06	4.05177e+06	0.615721
High	FGLLDEDGKKTFFR		1.7584e-06	0	2	2	15	P0C0L4; P0C0L5	2	1672.87	0	5.81396e+06	8.37026e+06	5.12251e+07	5.17533e+07		5.81396e+06			1.08297e+07					7.70546e+06		9.09242e+06	1.02693e+07		1.27813e+07	1.15253e+07	1.77624e+06	0.154117	9.95385e+07	5.12251e+07	36418061	1.05106e+08	8.57814e+07	7.74441e+07	8.94438e+07	1.419e+07	0.158647	5.17533e+07	5.30498e+07	2.98482e+07	1.05347e+08	1.20177e+08	1.10824e+08	1.12116e+08
High	GTVIDVTDFVNWASSINDAPVLISQK		1.02566e-07	0	1	1	136	P02748	0	2789.44	0		3.05605e+06	2.06329e+06	461427										3.57338e+06	3.05605e+06	646176	4.76234e+06	3.05605e+06	908332	2.90891e+06	1.93121e+06	0.663896	2.06329e+06	2476722	944601	2.1787e+06	4.14751e+06	2.00872e+06	2.77831e+06	1.18881e+06	0.427888	461427	1.36581e+06	151132	939265	3.09407e+06	561143	1.53149e+06
High	LHEAFSPVSYQHDLALLR		2.85832e-08	0	1	1	26	P00748	0	2096.09	0	74323098	52264512	40933168	49526712	74834214	73041694	74323098	1.75313e+08	1.36056e+08	9.69607e+07	1.3611e+08	3.9176e+07	0.287826	51555860	73450594	52264512	6.87099e+07	73450594	7.34685e+07	7.18763e+07	2.74222e+06	0.0381519	56390264	40933168	33556710	5.95444e+07	6.85466e+07	7.13593e+07	6.64834e+07	6.17177e+06	0.0928317	53548282	49526712	30288542	1.09001e+08	1.12196e+08	1.12459e+08	1.11219e+08
High	DFSAEYEEDGKYEGLQEWEGK		2.82339e-07	0	1	1	65	P04114	1	2509.07	0	785051	1.81772e+07	1.25441e+06	2423191	520037	785051	2.55357e+06	1.21828e+06	1.46233e+06	3.33134e+06	2.00398e+06	1.15599e+06	0.576844	1.05249e+07	2.56492e+07	1.81772e+07	1.40268e+07	2.56492e+07	2.55517e+07	2.17426e+07	6.68226e+06	0.307335	1.59686e+06	1.25441e+06	217508	1.68618e+06	2.10063e+06	462537	1.41645e+06	851708	0.601297	2423191	2788435	1.48103e+06	4.93257e+06	6.31683e+06	5.49897e+06	5.58279e+06
High	MATTMIQSKVVNNSPQPQNVVFDVQIPK		5.32512e-06	0	1	1	2	P19823	1	3113.61	0				2.10292e+06																												2.50673e+06	1764158		5.10262e+06	3.99647e+06		4.54955e+06
High	GISTSAASPAVGTVGMDMDEDDDFSK		1.90394e-06	0	1	1	15	P04114	0	2603.11	0	61597.8	762678		294627		17868.7	212343		33284.3	277020	155152	172347	1.11083	288634	1.90606e+06	762678	384671	1.90606e+06	1.0721e+06	1.12094e+06	761870	0.679668											294627			667439
High	NSLFFSAQPFEITASTNNEGNLK		4.83119e-08	0	1	1	9	P04114	0	2529.23	0	659806	6.44237e+06		579831	631943	659806	1.29074e+06	1.48044e+06	1.22903e+06	1.68387e+06	1.46445e+06	227843	0.155583	3.84746e+06	3.20492e+07	6.44237e+06	5.12761e+06	3.20492e+07	9.05607e+06	1.5411e+07	1.45424e+07	0.943641											729286	461004		1.6521e+06	1.71168e+06	1.68189e+06
High	KANLQIDQINTDLNLER		2.84866e-06	0	1	1	4	P35579	1	1998.06	0		3.27758e+06	2.24221e+06	6.2257e+06										2.69635e+06	3.27758e+06	3.31678e+06	3.5935e+06	3.27758e+06	4.66242e+06	3.8445e+06	725738	0.188773	2319348		2.16764e+06	2.44908e+06		4.60956e+06	3.52932e+06	1.52769e+06	0.432857	6.87436e+06	473041	6.2257e+06	1.39932e+07	1.07161e+06	2.31156e+07	1.27268e+07
High	HGTDDGVVWMNWKGSWYSMRK		1.21324e-06	0	1	1	4	P02675	2	2540.16	0		353975	12777422	960988										186275		672654	248253		945553	596903	493065	0.826039	25561016	6455669	12777422	2.69907e+07	1.08107e+07	2.71716e+07	2.16576e+07	9.39421e+06	0.433759	4082182	960988	900912	8.30955e+06	2.17699e+06	3.34503e+06	4.61052e+06
High	MFTTAPDQVDKEDEDFQESNK		9.6081e-07	0	1	1	14	P00450	1	2474.07	0	1.69034e+07	26943072	4.01178e+06	3.93252e+06		9182552	31116026		1.71045e+07	4.05935e+07	2.8849e+07	1.66092e+07	0.57573	26943072	38895964	20919468	3.59078e+07	38895964	2.94066e+07	3.47368e+07	4.85185e+06	0.139675	5285786	4.01178e+06	1.5683e+06	5.58144e+06	6.71811e+06	3.33503e+06	5.21153e+06	1.72161e+06	0.330347	3.9689e+06	3.93252e+06	1.8821e+06	8.07896e+06	8.90862e+06	6.98813e+06	7.9919e+06
High	KGTDYHKQPWQAK		4.19488e-06	0	1	2	32	B4E1Z4	2	1586.81	0	3.48934e+06	2.07886e+07	2.60727e+07	2.46366e+07	3.48934e+06	3.31436e+07	332692	8.1744e+06	6.17371e+07	434025	2.34485e+07	3.3384e+07	1.42371	27250827	6.13352e+06	2.07886e+07	3.63179e+07	6.13352e+06	2.92226e+07	2.38913e+07	1.57826e+07	0.6606	1.63394e+06	2.84967e+07	2.60727e+07	1.72533e+06	4.77205e+07	5.54443e+07	3.49634e+07	2.90429e+07	0.830666	3.2257e+07	2.46366e+07	1.25035e+07	6.56613e+07	5.5811e+07	4.64248e+07	5.59657e+07
High	NVHSGSTFFKYYLQGAK		1.44519e-06	0	1	1	10	Q14624	1	1946.98	0			7.1617e+06	1.28737e+07																			7.1617e+06	2905850	1.31887e+07	7.56228e+06	4.86613e+06	2.80462e+07	1.34915e+07	1.26766e+07	0.939596	1.95009e+07	1.28737e+07	7738618	3.96953e+07	2.91637e+07	2.8733e+07	3.25307e+07
High	TGVELGKPTHFTVNAK		1.91081e-05	0	1	1	5	P21333	0	1698.92	0		7.97334e+06	869501	3.00559e+06										7.97334e+06	6.44661e+06	8.92387e+06	1.06263e+07	6.44661e+06	1.25443e+07	9.87241e+06	3.11797e+06	0.315827			869501			1.84902e+06				3.13967e+06		2.87723e+06	6.39101e+06		1.0683e+07	8.53699e+06
High	KFDQLLAEEKTISAK		3.8948e-06	0	1	1	1	P35579	2	1720.95	0	512573		1.22254e+06	4.55469e+06	512573			1.2008e+06																	1.22254e+06			2.59977e+06				5290710		3.92106e+06	1.07696e+07		1.45587e+07	1.26641e+07
High	LKTQFNNNEYSQDLDAYNTK		1.60412e-05	0	1	1	3	P04114	1	2406.12	0	1.7158e+06	10213439		771637	1.7158e+06	933021	1.99823e+06	4.01956e+06	1.73795e+06	2.60686e+06	2.78813e+06	1.15156e+06	0.413021	10213439	13707182	9067684	1.36117e+07	13707182	1.27465e+07	1.33551e+07	529260	0.0396297											771637			1.74804e+06
High	IPIEDGSGEVVLSRK		7.58163e-08	0	1	1	16	P01024	1	1598.87	0	1.46821e+06	6.52988e+06	2.00378e+07	40204617	600236	3.59134e+06		1.40616e+06	6.68965e+06		4.04791e+06	3.73599e+06	0.922945	5.72763e+06		7.44449e+06	7.63336e+06		1.04648e+07	9.04906e+06	2.0021e+06	0.221249	30435929	1.86532e+07	2.00378e+07	3.21383e+07	3.12366e+07	4.2611e+07	3.53287e+07	6.32282e+06	0.178972	4.85504e+07	40204617	2.13037e+07	9.88276e+07	9.10783e+07	7.90991e+07	8.96683e+07
High	VGYVSGWGQSDNFKLTDHLK		1.52388e-06	0	1	1	11	P00739	1	2251.11	0		2.40748e+06	39595579	79346690										1.91024e+06		3.03416e+06	2.54583e+06		4.26513e+06	3.40548e+06	1.21573e+06	0.356992	71642534	39595579	36602871	7.56498e+07	6.63067e+07	7.78371e+07	7.32645e+07	6.12409e+06	0.0835888	80279488	79346690	41343132	1.63414e+08	1.79749e+08	1.53504e+08	1.65556e+08
High	VQPYLDDFQKKWQEEMELYR	1xOxidation [M16]	3.62921e-05	0	1	1	10	P02647	2	2661.27	0	697242		2.41319e+07	1.80367e+07	365407	1.33042e+06		856031	2.4782e+06		1.66712e+06	1.14705e+06	0.688043										2.9368e+07	1.793e+07	2.41319e+07	3.10106e+07	3.00256e+07	5.13172e+07	3.74512e+07	1.20185e+07	0.320911	25331941	1.80367e+07	1.65485e+07	5.15648e+07	4.08598e+07	6.14437e+07	5.12894e+07
High	SGIPIVTSPYQIHFTK		6.86826e-06	0	1	1	79	P01024	0	1787.97	0	162846604	510735000	253555657	257877330	1.42251e+08	162846604	291762753	3.33249e+08	3.03337e+08	3.80629e+08	3.39072e+08	3.89736e+07	0.114942	447564102	510735000	522937350	5.96481e+08	510735000	7.35095e+08	6.14104e+08	1.13214e+08	0.184356	393892279	253555657	1.39944e+08	4.15924e+08	4.24604e+08	2.97596e+08	3.79374e+08	7.09554e+07	0.187033	257877330	2.79767e+08	182593605	5.24926e+08	6.33776e+08	6.77959e+08	6.1222e+08
High	GISTSAASPAVGTVGMDMDEDDDFSKWNFYYSPQSSPDK		1.44519e-06	0	1	1	16	P04114	1	4202.81	0		61072	47617.5	1.42492e+06											61072			61072					47617.5			50280.9							1.42492e+06			3.22796e+06
High	FKSGFPQVSMFFTHTFPK		2.36622e-06	0	1	1	3	P04196	1	2133.06	0	892141	2.03986e+06		5.39552e+06	892141			2.09e+06						1955254		2.12812e+06	2.60582e+06		2.99151e+06	2.79866e+06	272722	0.0974472										5464947	5.39552e+06	1.96844e+06	1.11243e+07	1.22228e+07	7.30868e+06	1.02186e+07
High	ERGHMLENHVER		3.09556e-05	0	1	1	16	P19827	1	1506.72	0	3.62185e+06	1.24205e+07	3.08958e+06	3.20139e+06	767346	5317164	3.62185e+06	1.79765e+06	9.90437e+06	4.72501e+06	5.47567e+06	4.10516e+06	0.749709	1.24205e+07	1.723e+07	10741224	1.65531e+07	1.723e+07	1.5099e+07	1.6294e+07	1.08887e+06	0.0668265	437183	8628398	3.08958e+06	461637	1.44491e+07	6.57007e+06	7.16027e+06	7.01238e+06	0.979346	4077348	3.20139e+06	1.23469e+06	8.29971e+06	7.25234e+06	4.58433e+06	6.71213e+06
High	EQLKAVMDDFAAFVEK		4.17977e-07	0	1	1	27	P02768	1	1840.91	0	3.2937e+06	1.32621e+07	72475712	75289775		3.2937e+06			6.13522e+06					1.3007e+07		1.35222e+07	1.73348e+07		1.90082e+07	1.81715e+07	1.18329e+06	0.0651177	88795152	72475712	54607885	9.37618e+07	1.21368e+08	1.16125e+08	1.10418e+08	1.46611e+07	0.132778	75289775	81980127	3.84788e+07	1.53257e+08	1.85715e+08	1.42869e+08	1.60614e+08
High	HLVPGAPFLLQALVR		8.00973e-06	0	2	2	31	P0C0L4; P0C0L5	0	1630.98	0	65453815	63460344	103060278	68840273	65453815	61411425	99146796	1.53337e+08	1.14392e+08	1.29345e+08	1.32358e+08	1.96467e+07	0.148436	63460344	98435944	58575440	8.45753e+07	98435944	8.23398e+07	8.84503e+07	8.71973e+06	0.0985833	153434222	103060278	82239346	1.62016e+08	1.72585e+08	1.74884e+08	1.69828e+08	6.86248e+06	0.0404083	68840273	88891858	30804847	1.40129e+08	2.01373e+08	1.14376e+08	1.51959e+08
High	TLREQGVEEHETLLLR		0.000166185	0	1	1	2	Q9Y490	1	1923.03	0		1.95062e+06	794558	4.32376e+06										1.95062e+06	1.0089e+06	2.19817e+06	2.59965e+06	1.0089e+06	3.08998e+06	2.23284e+06	1.08795e+06	0.487249		532320	1.18598e+06		891423	2.52203e+06	1.70673e+06	1.15301e+06	0.67557	5148738		3.63097e+06	1.04806e+07		1.34816e+07	1.19811e+07
High	IAQLEEQLDNETKER		2.64488e-06	0	1	1	3	P35579	1	1815.91	0		3.35353e+06	4.3261e+06	1.23488e+07										3.13631e+06		3585788	4.17985e+06		5.04056e+06	4.6102e+06	608613	0.132014	4.65539e+06		4.0201e+06	4.91578e+06		8.54885e+06	6.73232e+06	2.56897e+06	0.381587	12296301		12401492	2.50299e+07		4.6046e+07	3.55379e+07
High	IDDIWNLEVKENFAGEATLQR		6.81889e-08	0	1	1	18	P04114	1	2461.24	0	1.20076e+06	20370632	1003032	5926988		1.20076e+06			2.23668e+06					20370632	8830441	28775186	2.71485e+07	8830441	4.04494e+07	2.54761e+07	1.58757e+07	0.62316	515772	2.07371e+06	1003032	544621	3.47263e+06	2.13298e+06	2.05008e+06	1.46577e+06	0.714981	7.18447e+06	5926988	2.80746e+06	1.46245e+07	1.34268e+07	1.04239e+07	1.28251e+07
High	VSQMAQYFEPLTLAAVGAASK		2.8638e-06	0	1	1	6	Q9Y490	0	2182.12	0	261379	2.14694e+06	620251	287773	170877		399813	400310		521590	460950	85758	0.186046	2.14694e+06	4.74902e+06	1.55669e+06	2.86129e+06	4.74902e+06	2.18825e+06	3.26619e+06	1.32753e+06	0.406447	2.53436e+06	503519	620251	2.67612e+06	843192	1.31898e+06	1.61276e+06	951125	0.589748	249032		332541	506921		1.2347e+06	870812
High	VVNNSPQPQNVVFDVQIPK		1.41487e-06	0	1	1	85	P19823	0	2122.13	0	3.59926e+07	100101772	6.32218e+07	1.00583e+08	2.16975e+07	3.59926e+07	5.6389e+07	5.08304e+07	6.70439e+07	7.35642e+07	6.38128e+07	1.17063e+07	0.183447	9.19897e+07	1.06434e+08	100101772	1.22597e+08	1.06434e+08	1.40714e+08	1.23248e+08	1.71493e+07	0.139144	9.07392e+07	6.32218e+07	3.58676e+07	9.58146e+07	1.05871e+08	7.62736e+07	9.26531e+07	1.50499e+07	0.162433	1.15708e+08	1.00583e+08	6.54012e+07	2.35532e+08	2.27857e+08	2.4283e+08	2.35407e+08
High	DSGRDYVSQFEGSALGK		1.72772e-05	0	1	1	65	P02647	1	1815.85	0	4.49525e+08	2.80455e+08	4.82269e+08	59757299	4.49525e+08	6.60239e+08	2.34486e+08	1.05309e+09	1.22984e+09	3.05907e+08	8.62946e+08	4.90437e+08	0.568329	2.80455e+08	6.11179e+08	204132894	3.7377e+08	6.11179e+08	2.86951e+08	4.23967e+08	1.67842e+08	0.395884	6.49753e+08	4.82269e+08	2.84366e+08	6.86096e+08	8.07606e+08	6.04712e+08	6.99471e+08	1.02106e+08	0.145976	59757299	77889289	2.58985e+07	1.2164e+08	1.76448e+08	9.61593e+07	1.31416e+08
High	GEKNFRTEHYEEQIEAFK		2.45151e-05	0	1	1	3	P02748	2	2255.07	0			1.88463e+06	2815974																				2768542	1.28293e+06		4.6362e+06	2.72819e+06	3.68219e+06	1.34916e+06	0.366402	2815974	3.21314e+06	1.55618e+06	5.7321e+06	7.27896e+06	5.77799e+06	6.26301e+06
High	IHWESASLLRSEETKENEGFTVTAEGK		3.21808e-06	0	1	1	8	P01024	2	3048.49	0			11144143	23628646																			11144143	11538051	5.94528e+06	1.17675e+07	1.93216e+07	1.26428e+07	1.45773e+07	4.13193e+06	0.28345	25468060	23628646	12413902	5.18419e+07	5.35276e+07	4.6092e+07	5.04872e+07
High	MKPVPDLVPGNFKSQLQKVPPEWK		1.28391e-05	0	1	1	11	P02671	2	2762.51	0			25066942	27999714																					25066942			5.33056e+07				107873936	27999714	22308407	2.19585e+08	6.34297e+07	8.28297e+07	1.21948e+08
High	AIQLTYNPDESSKPNMIDAATLK	1xOxidation [M16]	6.42172e-07	0	1	1	30	P02679	0	2536.26	0	19098928	1.90091e+07	8497352	15360108	1.09586e+08	13426659	19098928	2.56725e+08	2.50101e+07	2.49162e+07	1.02217e+08	1.33808e+08	1.30906	1.90091e+07	19053898	14279604	2.53339e+07	19053898	2.00729e+07	2.14869e+07	3.37033e+06	0.156855	16396671	8.35632e+06	8497352	1.73138e+07	1.39935e+07	1.80699e+07	1.6459e+07	2.16845e+06	0.131748	2.39123e+07	15360108	1.48444e+07	4.86751e+07	3.47963e+07	5.51165e+07	4.61959e+07
High	NLASRPYTFHSHGITYYK		1.91406e-06	0	1	1	24	P00450	0	2155.07	0	1.28072e+07	1.16279e+07	320353	478597	1.29062e+07	1.15565e+07	1.28072e+07	3.02351e+07	2.15265e+07	1.67081e+07	2.28232e+07	6.8561e+06	0.3004	1.16279e+07	3.44176e+07	7.35601e+06	1.54968e+07	3.44176e+07	1.03404e+07	2.00849e+07	1.26774e+07	0.631189	47802.5	2.14687e+06		50476.3	3.59515e+06		1.82281e+06	2.50646e+06	1.37505		478597			1.0842e+06
High	VFDEFKPLVEEPQNLIK		2.28388e-07	0	1	1	67	P02768	0	2045.1	0	202978791	982674584	294854978	309573716	134463485	202978791	399800556	3.15005e+08	3.78092e+08	5.21573e+08	4.0489e+08	1.0586e+08	0.261453	1204647504	982674584	787358264	1.60547e+09	982674584	1.10679e+09	1.23164e+09	3.29634e+08	0.267637	376405536	294854978	151412682	3.97459e+08	4.93764e+08	3.21983e+08	4.04402e+08	8.61003e+07	0.212908	309573716	357707742	198845072	6.30158e+08	8.1034e+08	7.38299e+08	7.26266e+08
High	SNTSPEELGPLANQLTSDYGR		6.96504e-08	0	1	1	11	Q9Y490	0	2249.07	0	56437.6	2.93079e+06	1.47624e+06	4.75261e+06		56437.6			105127					2.83703e+06	2.93079e+06	3.86382e+06	3.78099e+06	2.93079e+06	5.4314e+06	4.04772e+06	1.27146e+06	0.314118	2.42488e+06		898717	2.56052e+06		1.91115e+06	2.23583e+06	459173	0.20537	6.80876e+06	921429	4.75261e+06	1.38597e+07	2.08738e+06	1.76461e+07	1.11977e+07
High	TFVNITPAEVGVLVGKDR		2.80846e-07	0	1	1	3	P07737	1	1915.06	0		2.65452e+06	1.23235e+06	4781422										2122431		3.32001e+06	2.82862e+06		4.66695e+06	3.74779e+06	1.2999e+06	0.346844	3.11967e+06	804529	1.23235e+06	3.29417e+06	1.34726e+06	2.62062e+06	2.42068e+06	988731	0.408451	5578268	570240	4781422	1.13549e+07	1.2918e+06	1.77531e+07	1.01333e+07
High	SGIPIVTSPYQIHFTKTPK		3.86025e-07	0	1	1	20	P01024	1	2114.16	0			8.30003e+07	141775394																			115147350	53278146	8.30003e+07	1.21588e+08	8.92195e+07	1.76503e+08	1.29103e+08	4.41242e+07	0.341774	207082133	141775394	7.40737e+07	4.21529e+08	3.21173e+08	2.75031e+08	3.39245e+08
High	MTVSTLVLGEGATEAEISMTSTR		8.84166e-08	0	1	1	23	P02760	0	2384.17	0	1.4826e+06	2.99693e+06	5.97307e+06	721710	41438.5	1.4826e+06	4.2564e+06	97077.1	2.76166e+06	5.55283e+06	2.80385e+06	2.72812e+06	0.972989	2.99693e+06	7.61302e+06	2.74805e+06	3.99408e+06	7.61302e+06	3.86295e+06	5.15669e+06	2.12826e+06	0.412718	8.27089e+06	5.97307e+06	2.75761e+06	8.73351e+06	1.00025e+07	5.86414e+06	8.20005e+06	2.12012e+06	0.25855	769089	677249		1.56553e+06	1.53422e+06		1.54988e+06
High	QSVGNEAEIWLGLNDMAAEGTWVDMTGAR		2.31214e-08	0	1	1	7	P05452	0	3121.44	0		126735													126735			126735
High	FLLKAEPLAFTFSHDYKGSTSHHLVSR		5.72559e-05	0	1	1	1	P04114	2	3088.6	0	658932	686997		1.68435e+06	658932			1.54367e+06						686997			915579															2.36625e+06	1.19895e+06		4.81666e+06	2.71607e+06		3.76636e+06
High	LNHQLEGLTFQMK		1.82178e-05	0	1	1	18	P06727	0	1558.8	0	48955853	116410573	1.29221e+07	1.96653e+06	4.57673e+07	48955853	161569156	1.07218e+08	9.11908e+07	2.10781e+08	1.36397e+08	6.4915e+07	0.475929	116410573	275544688	57994928	1.55144e+08	275544688	8.15237e+07	1.70737e+08	9.79459e+07	0.573665	1.5843e+07	1.29221e+07	3940346	1.67291e+07	2.16393e+07	8.37926e+06	1.55826e+07	6.70396e+06	0.430222	1.96653e+06	3081963	1.86821e+06	4.003e+06	6.98178e+06	6.93653e+06	5.97377e+06
High	QKHSQAVEELAEQLEQTKR		6.77136e-07	0	1	1	2	P35579	2	2252.16	0		2.18175e+06	1.71185e+06	5.47885e+06										2.18175e+06	1.89277e+06	3.69153e+06	2.90768e+06	1.89277e+06	5.1892e+06	3.32988e+06	1.68828e+06	0.50701	2.24277e+06		1.30662e+06	2.36822e+06		2.77856e+06	2.57339e+06	290154	0.112752	5748301		5.22203e+06	1.1701e+07		1.93891e+07	1.55451e+07
High	STATISGLKPGVDYTITVYAVTGR		2.42103e-07	0	1	1	2	P02751	0	2470.32	0	1.7091e+06	2.10887e+06			605968		4.82042e+06	1.41959e+06		6.28864e+06	3.85412e+06	3.44294e+06	0.893315	2.10887e+06	5963296	1.32815e+06	2.81055e+06	5963296	1.86698e+06	3.54694e+06	2.14515e+06	0.604787
High	MPGGLLLGDVAPNFEANTTVGR	1xMet-loss [N-Term]	9.64281e-06	0	1	1	5	P30041	0	2098.09	0		653416	384382	990492										653416	635273	759264	870825	635273	1.0673e+06	857800	216308	0.252166	635837	164874	384382	671402	276099	817399	588300	280055	0.476042	1283000	290943	990492	2.61163e+06	659094	3.67763e+06	2.31612e+06
High	VVLGDQDLKKEEFHEQSFR		1.46587e-05	0	1	1	5	Q14520	2	2304.16	0	2.4175e+06	4159198			2.39335e+06	2.44189e+06		5.60685e+06	4.54854e+06		5.0777e+06	748333	0.147376	4147279	4216203	4159198	5.52719e+06	4216203	5.8466e+06	5.19667e+06	863995	0.166259
High	AHYGGFTVQNEANK		5.1584e-06	0	1	1	34	P02675	0	1535.72	0	153733214	230253390	2.19459e+07	1.936e+07	153733214	81529243	410346840	3.60148e+08	1.51866e+08	5.35332e+08	3.49115e+08	1.91971e+08	0.549879	230253390	432814056	195423046	3.06865e+08	432814056	2.74707e+08	3.38129e+08	8.35615e+07	0.247129	3.58724e+07	2.19459e+07	7041751	3.78788e+07	3.67506e+07	1.49745e+07	2.9868e+07	1.29105e+07	0.432251	16501568	1.936e+07	20350729	3.359e+07	4.38576e+07	7.5561e+07	5.10029e+07
High	AYYENSPQQVFSTEFEVK		1.16286e-06	0	1	1	72	P01024	0	2166	0	45553211	171312976	33308762	24683297	45553211	44816336	116185176	1.06717e+08	8.34801e+07	1.51573e+08	1.13923e+08	3.46139e+07	0.303835	171312976	255752920	168776340	2.28313e+08	255752920	2.3725e+08	2.40439e+08	1.39949e+07	0.0582059	36487351	33308762	1.125e+07	3.85282e+07	5.57788e+07	2.39234e+07	3.94101e+07	1.5946e+07	0.404616	24683297	28028050	18585783	5.02445e+07	6.34939e+07	6.90078e+07	6.09154e+07
High	TKKQELSEAEQATR		2.49505e-06	0	1	1	53	P01024	2	1618.84	0	2.83908e+07	184434018	1.25104e+08	223621279	2.83908e+07	6.66469e+07	9308282	6.65105e+07	1.24144e+08	1.21434e+07	6.75994e+07	5.60083e+07	0.828533	184434018	94599362	191380110	2.458e+08	94599362	2.69024e+08	2.03141e+08	9.47144e+07	0.466249	237894597	1.25104e+08	1.04551e+08	2.51201e+08	2.09499e+08	2.2233e+08	2.27677e+08	2.13588e+07	0.0938118	282526734	223621279	129199158	5.75102e+08	5.06585e+08	4.79708e+08	5.20465e+08
High	YRGDQDATMSILDISMMTGFAPDTDDLK	3xOxidation [M9; M16; M17]	6.66451e-07	0	1	1	9	P01024	1	3155.39	0	572505	22699.5			572505			1.3412e+06							22699.5			22699.5
High	EAMQQADDWLGIPQVITPEEIVDPNVDEHSVMTYLSQFPK		1.52354e-09	0	1	1	1	P21333	0	4570.18	0
High	SMGGKEDLIWELLNQAQEHFGKDK		8.31256e-06	0	1	1	1	P02787	2	2773.36	0	1.02587e+06	1.63801e+06	1.41719e+07			1.02587e+06			1.9109e+06					2.35266e+06	1.63801e+06	1.43706e+06	3.13546e+06	1.63801e+06	2.02008e+06	2.26451e+06	778076	0.343595	8978355	22369788		9.48055e+06	3.74604e+07		2.34705e+07	1.97847e+07	0.842963
High	DLHFLEELQLGHNR		3.08967e-07	0	1	1	3	P35858	0	1720.88	0	4427674	1.76134e+06		427630	4427674	1.53792e+06	7883415	1.03726e+07	2.86471e+06	1.02846e+07	7.84064e+06	4.3095e+06	0.549637	1.76134e+06	5.56626e+06	1066570	2.34739e+06	5.56626e+06	1.49928e+06	3.13764e+06	2.14557e+06	0.683814											427630			968738
High	YTHGHGSETLYLAPGGGDDWIYDLGIK		1.80563e-06	0	1	1	2	Q96IY4	0	2935.39	0	4.44939e+06	3.2136e+06	971594			3.43274e+06	5767151		6.39421e+06	7.52373e+06	6.95897e+06	798693	0.114772	1.98853e+06	6307046	3.2136e+06	2.65016e+06	6307046	4.51737e+06	4.49153e+06	1.82858e+06	0.407117	1.02644e+06	919675		1.08386e+06	1.54009e+06		1.31197e+06	322603	0.245892
High	ADSSPVKAGVETTTPSK		1.60685e-06	0	1	2	23	P0DOY2	1	1674.85	0	8.20189e+06	2.46838e+07	3.38919e+07	3.45928e+07		8.20189e+06			1.52778e+07					24336997		2.50354e+07	3.24346e+07		3.51924e+07	3.38135e+07	1.95011e+06	0.0576725	5.63078e+07	3.38919e+07	1.81118e+07	5.94573e+07	5.67554e+07	3.85153e+07	5.1576e+07	1.13913e+07	0.220864	39257178	3.45928e+07	2.07199e+07	7.99106e+07	7.83654e+07	7.69317e+07	7.84026e+07
High	LSINTHPSQKPLSITVR		3.83984e-07	0	1	1	70	P01024	0	1891.08	0	2.05242e+08	540143527	344485308	6.28247e+08	126152388	2.05242e+08	242378382	2.95535e+08	3.82307e+08	3.16203e+08	3.31348e+08	4.53255e+07	0.136791	540143527	528050933	580673212	7.19864e+08	528050933	8.16255e+08	6.88057e+08	1.46711e+08	0.213225	741688232	344485308	293582347	7.83173e+08	5.76874e+08	6.24311e+08	6.61453e+08	1.08048e+08	0.16335	7.6963e+08	6.28247e+08	348348006	1.56663e+09	1.42321e+09	1.29339e+09	1.42775e+09
High	SYFEKSKEQLTPLIK		3.00376e-06	0	1	1	21	P02652	2	1810.99	0	7.17414e+06	1.60238e+06	341129688	1.38104e+07	2.70821e+06	19004540		6.34448e+06	3.54001e+07		2.08723e+07	2.05454e+07	0.98434	1.30375e+06	1.96941e+06		1.73754e+06	1.96941e+06		1.85348e+06	163959	0.0884603	500844612	219906033	341129688	5.28859e+08	3.68254e+08	7.25422e+08	5.40845e+08	1.78885e+08	0.330752	1.63832e+07	1.38104e+07	5.24601e+06	3.33491e+07	3.12856e+07	1.94781e+07	2.80376e+07
High	IGDQWDKQHDMGHMMR		0.000390159	0	1	1	16	P02751	1	1984.86	0	4.21037e+06	1.85878e+07	6.6884e+06	1.23362e+07		4.21037e+06			7.84273e+06					2.29568e+07	8.03604e+06	1.85878e+07	3.05952e+07	8.03604e+06	2.61289e+07	2.15867e+07	1.19458e+07	0.553387	23911783	2791321	6.6884e+06	2.52493e+07	4.67434e+06	1.42231e+07	1.47156e+07	1.02963e+07	0.699688	19064004	5.66357e+06	1.23362e+07	3.8806e+07	1.28301e+07	4.58035e+07	3.24799e+07
High	TAFISDFAVTADGNAFIGDIK		1.3729e-07	0	1	1	93	P19827	0	2173.08	2	8.98557e+06	1.17039e+07	4.75505e+06	3.84074e+06	2.63302e+07	3.39731e+06	8.98557e+06	6.16833e+07	6.32822e+06	1.17224e+07	2.6578e+07	3.05215e+07	1.14838	7.9192e+06	2.17372e+07	1.17039e+07	1.05541e+07	2.17372e+07	1.64522e+07	1.62479e+07	5.59433e+06	0.344312	5.14716e+06	4.75505e+06	1.46871e+06	5.43506e+06	7.9628e+06	3.12326e+06	5.50704e+06	2.42057e+06	0.439542	3.84074e+06	5914114	2.77202e+06	7.81809e+06	1.33976e+07	1.02923e+07	1.05027e+07
High	QPQFISRDWHGVPGQVDAAMAGR		0.000291493	0	1	1	3	P04004	1	2523.23	0			4189611	5565769																			4.91383e+06	2.83692e+06	4189611	5.18868e+06	4.75071e+06	8.90933e+06	6.28291e+06	2.28507e+06	0.363696	6943209	5565769	2.36675e+06	1.41334e+07	1.26085e+07	8.78758e+06	1.18432e+07
High	SNALDIIFQTDLTGQK		2.98787e-06	0	1	1	47	P09871	0	1763.92	0	3.48453e+06	1.63664e+07	8.13231e+06	9.42443e+06	3.48453e+06	2.90798e+06	1.14181e+07	8.16314e+06	5.41675e+06	1.48959e+07	9.49194e+06	4.87729e+06	0.513835	1.63664e+07	18577247	16200975	2.18119e+07	18577247	2.27738e+07	2.10543e+07	2.19845e+06	0.104418	11362259	8.13231e+06	5.39954e+06	1.19978e+07	1.36184e+07	1.14823e+07	1.23661e+07	1.11466e+06	0.0901379	9.42443e+06	10222894	5.42163e+06	1.91841e+07	2.31586e+07	2.01302e+07	2.08243e+07
High	VPLLLSEPINIIDALEMR		1.37057e-06	0	1	1	16	P04114	0	2036.15	0	1042188	673266	548636	260230			1042188			1.35962e+06				294355	4.58843e+06	673266	392295	4.58843e+06	946413	1.97571e+06	2.27958e+06	1.1538	674982	445940		712736	746770		729753	24065.9	0.0329781		260230			589516
High	YRGDQDATMSILDISMMTGFAPDTDDLK	1xOxidation [M]	8.8267e-07	0	1	1	4	P01024	1	3123.4	0	545376	81739.2				545376			1.01588e+06						81739.2			81739.2
High	YLDKTEQWSTLPPETK		2.26796e-06	0	2	2	15	P0C0L4; P0C0L5	1	1935.97	0	21393498	4.25481e+07	1.40226e+07	9807816	13304405	21393498	4.07056e+07	3.1168e+07	3.985e+07	5.31039e+07	4.1374e+07	1.10471e+07	0.267005	4.25481e+07	5.52939e+07	3.30212e+07	5.6705e+07	5.52939e+07	4.6418e+07	5.28057e+07	5.57665e+06	0.105607	1.99048e+07	1.40226e+07	7.52845e+06	2.10181e+07	2.34822e+07	1.60095e+07	2.01699e+07	3.80789e+06	0.188791	9807816	10992235	7.42037e+06	1.99645e+07	2.49015e+07	2.75514e+07	2.41391e+07
High	AHLNIKSPAFTDLHLR		8.48887e-09	0	1	1	9	P04114	1	1833.01	0	404861		6841517	36587442		404861			754141														314050	7.75948e+06	6841517	331616	1.2994e+07	1.45487e+07	9.29144e+06	7.79827e+06	0.839297	5.271e+07	36587442	15973630	1.07295e+08	8.2884e+07	5.93091e+07	8.31626e+07
High	TAAQNLYEKTYLPAVDEK		1.48402e-06	0	1	2	2	K7ER74	1	2054.04	0	357161	908438	4.11764e+06			357161			665289						908438			908438					5.9508e+06	3.46358e+06	4.11764e+06	6.28365e+06	5.8001e+06	8.75629e+06	6.94668e+06	1.58571e+06	0.228269
High	HYYIGIIETTWDYASDHGEKK		9.5411e-06	0	1	1	2	P00450	1	2526.19	0	8.08745e+06	1.05087e+06	354013	360500	2.55017e+06	10344450	8.08745e+06	5.97423e+06	1.92688e+07	1.05508e+07	1.19313e+07	6.75393e+06	0.56607	619534	1.78251e+06		825669	1.78251e+06		1.30409e+06	676587	0.51882		354013			592829							360500			1.33851e+06
High	REYHTEKLVTSK		0.000628652	0	1	1	7	P02671	2	1490.8	0			1.42596e+06	2.96186e+06																				1769205	1.14931e+06		2.96271e+06	2.44404e+06	2.70338e+06	366751	0.135664	6.40414e+06	2.96186e+06	2.067e+06	1.30361e+07	6.70969e+06	7.67462e+06	9.14012e+06
High	NTEILTGSWSDQTYPEGTQAIYK		4.65519e-08	0	1	1	90	P08603	0	2602.23	0	2.36604e+07	86679886	5.07202e+07	8.81884e+07	5.48765e+06	2.36604e+07	3.34898e+07	1.28558e+07	4.40725e+07	4.36903e+07	3.35395e+07	1.79137e+07	0.534106	7.2027e+07	8.81616e+07	86679886	9.59924e+07	8.81616e+07	1.21846e+08	1.02e+08	1.76277e+07	0.17282	7.38577e+07	5.07202e+07	4.10704e+07	7.79888e+07	8.4936e+07	8.73373e+07	8.34207e+07	4.85497e+06	0.0581986	9.53582e+07	8.81884e+07	4.39871e+07	1.94108e+08	1.99779e+08	1.63321e+08	1.85736e+08
High	IYISGMAPRPSLAKKQR	1xOxidation [M6]	0.000586796	0	1	2	3	P04004	2	1932.08	0			949374	2.60334e+06																					949374			2.01887e+06				8.26487e+06	2.60334e+06	1.25128e+06	1.68237e+07	5.89752e+06	4.64592e+06	9.12238e+06
High	EKAEAQAQYSAAVAK		3.54031e-06	0	1	1	26	Q14624	1	1564.8	0	20417265	40297864	1.62718e+07	1.71195e+07	1.55223e+07	20417265	24980017	3.63637e+07	3.80316e+07	3.25885e+07	3.56613e+07	2.78868e+06	0.078199	40045234	42654619	40297864	5.33694e+07	42654619	5.66469e+07	5.08903e+07	7.31815e+06	0.143802	2.51484e+07	1.62718e+07	8889042	2.65551e+07	2.72488e+07	1.89028e+07	2.42355e+07	4.63129e+06	0.191095	2.02406e+07	1.71195e+07	1.25554e+07	4.1201e+07	3.8782e+07	4.66175e+07	4.22002e+07
High	GLIDEVNQDFTNRINK		1.20044e-06	0	1	1	35	P02671	1	1875.96	0	5.20935e+07	59996809	121350762	66855531		5.20935e+07			9.70355e+07					70783758	2.94117e+06	59996809	9.43354e+07	2.94117e+06	8.43378e+07	6.05381e+07	5.01303e+07	0.828078	234645436	121350762	117534048	2.4777e+08	2.03214e+08	2.4994e+08	2.33641e+08	2.63732e+07	0.112879	94761600	66855531	4.85589e+07	1.92893e+08	1.51452e+08	1.80296e+08	1.74881e+08
High	SVSLPSLDPASAKIEGNLIFDPNNYLPKESMLK		6.84354e-07	0	1	1	9	P04114	2	3587.87	0			7511799	19940946																			11234589	6848644	7511799	1.1863e+07	1.14687e+07	1.59741e+07	1.31019e+07	2.49514e+06	0.190441	19940946	23364492	6.51912e+06	4.05911e+07	5.29292e+07	2.42051e+07	3.92418e+07
High	VGLSGMAIADVTLLSGFHALR		8.56484e-08	0	2	2	19	P0C0L4; P0C0L5	0	2128.16	0	2.68219e+07	23377186	11872813	3.27207e+06	11183500	2.68219e+07	5.98556e+07	2.61994e+07	4.99616e+07	7.80866e+07	5.14159e+07	2.59742e+07	0.505178	23377186	4.78186e+07	19128828	3.11554e+07	4.78186e+07	2.68895e+07	3.52878e+07	1.10596e+07	0.313411	15260873	11872813	4.07672e+06	1.61145e+07	1.98822e+07	8.66925e+06	1.48886e+07	5.70609e+06	0.383252	3.27207e+06	5447590	1.70688e+06	6.66052e+06	1.23408e+07	6.33755e+06	8.44629e+06
High	GEVQAMLGQSTEELRVR		2.97208e-06	0	1	1	4	P02649	1	1902.97	0	6.5404e+06	3.54858e+06	7.03689e+06			6.5404e+06			1.21829e+07					3.54858e+06	2.67983e+06	5.01114e+06	4.72929e+06	2.67983e+06	7.04418e+06	4.81777e+06	2.18352e+06	0.453222	9882277	7.03689e+06	2.95021e+06	1.0435e+07	1.1784e+07	6.2737e+06	9.49756e+06	2.87226e+06	0.302421
High	NVPLPVIAELPPKVSVFVPPR		2.74953e-07	0	1	1	15	P01871	1	2268.35	0	2013227	1.82242e+07	1.38637e+07	16723873		2013227			3.75007e+06					1.6689e+07		19900678	2.22419e+07		2.79745e+07	2.51082e+07	4.05352e+06	0.161442	1.90196e+07	1.38637e+07	7.81527e+06	2.00835e+07	2.32161e+07	1.66194e+07	1.9973e+07	3.29974e+06	0.16521	16723873	2.03124e+07	9.10355e+06	3.40425e+07	4.60151e+07	3.38009e+07	3.79529e+07
High	LLLQMDSSATAYGSTVSK		1.40739e-06	0	1	1	13	P04114	0	1871.94	0	800495	13737465		828737	655065	800495	3.5326e+06	1.53461e+06	1.4911e+06	4.60857e+06	2.54476e+06	1.78745e+06	0.702404	12038871	53143084	13737465	1.60445e+07	53143084	1.93108e+07	2.94995e+07	2.0541e+07	0.696317										1.2315e+06	828737	332097	2.5068e+06	1.87739e+06	1.23306e+06	1.87242e+06
High	VVAQGVGIPEDSIFTMADR		1.56482e-06	0	1	1	10	P02760	0	2005.01	0	1.83574e+06	6.50018e+06	361520	194274	710091	1.83574e+06	1.53308e+07	1.66352e+06	3.41946e+06	2.00003e+07	8.3611e+06	1.0118e+07	1.21013	6.50018e+06	16671780	5.95775e+06	8.66296e+06	16671780	8.37484e+06	1.12365e+07	4.70927e+06	0.419104	408053	361520	100190	430876	605401	213057	416445	196570	0.47202		225692	167230		511275	620916	566095
High	SPEQQETVLDGNLIIR		1.21324e-06	0	1	1	72	Q14624	0	1811.95	0	6.15651e+07	9.6884e+07	3.93441e+07	3.72836e+07	52659381	6.15651e+07	8.7235e+07	1.23364e+08	1.14678e+08	1.13805e+08	1.17283e+08	5.28479e+06	0.0450603	9.6884e+07	9.02568e+07	1.12342e+08	1.2912e+08	9.02568e+07	1.5792e+08	1.25765e+08	3.39559e+07	0.269994	4.98406e+07	3.93441e+07	1.94566e+07	5.26283e+07	6.58856e+07	4.13749e+07	5.32963e+07	1.2269e+07	0.230203	3.72836e+07	4.71383e+07	2.65571e+07	7.58933e+07	1.06786e+08	9.86048e+07	9.37612e+07
High	ILLQGTPVAQMTEDAVDAER		7.58163e-08	0	1	1	105	P01024	0	2157.09	0	9.85014e+07	3.22707e+08	1.10802e+08	164596560	16201155	9.85014e+07	1.97024e+08	3.79541e+07	1.8348e+08	2.57034e+08	1.59489e+08	1.11493e+08	0.699061	3.22707e+08	3.95419e+08	2.94537e+08	4.3008e+08	3.95419e+08	4.14032e+08	4.13177e+08	1.73464e+07	0.0419831	1.94437e+08	1.10802e+08	7.33394e+07	2.05313e+08	1.8555e+08	1.55958e+08	1.82273e+08	2.48396e+07	0.136277	207044968	164596560	105688360	4.21454e+08	3.72872e+08	3.92414e+08	3.9558e+08
High	LEIQSQVDSQHVGHSVLTAK		4.72181e-07	0	1	1	6	P04114	0	2176.14	0	2.86225e+06	1.44839e+07		913519	2.86225e+06	1.75588e+06	4.03568e+06	6.70534e+06	3.2707e+06	5.26488e+06	5.08031e+06	1.72474e+06	0.339495	1.44839e+07	44557943	9.71537e+06	1.9303e+07	44557943	1.36569e+07	2.58393e+07	1.64548e+07	0.636812										903112	924045		1.83834e+06	2.0933e+06		1.96582e+06
High	RHLVPGAPFLLQALVR		3.63541e-06	0	2	2	6	P0C0L4; P0C0L5	1	1787.08	0	3.73134e+06	2.3643e+06	7.16907e+06	4661648	3.73134e+06	5.20856e+06	3256647	8.74133e+06	9.70207e+06	4.24857e+06	7.56399e+06	2.91114e+06	0.384869	2.3643e+06	4383078	1278797	3.15097e+06	4383078	1.79761e+06	3.11055e+06	1.29321e+06	0.415748	1.39206e+07	7.16907e+06	5.37626e+06	1.46992e+07	1.20053e+07	1.14328e+07	1.27124e+07	1.74424e+06	0.137208	4.6828e+06	4661648	587274	9.53214e+06	1.05603e+07	2.18051e+06	7.42434e+06
High	SSLSVPYVIVPLKTGLQEVEVK		5.41967e-07	0	1	1	56	P01024	1	2385.36	0	1.1777e+07	209668633	131761462	194614531	1.1777e+07	8.41799e+07	3.49639e+06	2.75898e+07	1.56803e+08	4.56133e+06	6.29848e+07	8.20609e+07	1.30287	209668633	2.57787e+07	237306032	2.79431e+08	2.57787e+07	3.33582e+08	2.12931e+08	1.64324e+08	0.771727	190634441	131761462	6.71629e+07	2.01297e+08	2.20648e+08	1.42824e+08	1.88256e+08	4.05177e+07	0.215226	194614531	196414856	119200981	3.96151e+08	4.44952e+08	4.42586e+08	4.27896e+08
High	ALNHLPLEYNSALYSR		6.57177e-05	0	1	1	14	P13671	0	1860.96	0	29325254	16669050	2.43759e+07	6.82072e+06	17315927	29325254	3.56728e+07	4.05657e+07	5.46246e+07	4.65382e+07	4.72428e+07	7.0559e+06	0.149354	14359468	3.25467e+07	16669050	1.91373e+07	3.25467e+07	2.34318e+07	2.50386e+07	6.84758e+06	0.273481	3.32925e+07	2.43759e+07	1.80875e+07	3.51546e+07	4.08199e+07	3.84637e+07	3.81461e+07	2.84593e+06	0.0746061	6.82072e+06	8850245	2.9041e+06	1.3884e+07	2.00491e+07	1.07827e+07	1.49053e+07
High	VIEKVQHIQLLQK		2.13584e-05	0	1	1	21	P02671	1	1575.96	0	44606874	7.27284e+06	7.70818e+07	4.37742e+06		44606874			8.30899e+07					7.27284e+06	4.82523e+06	7.89199e+06	9.69271e+06	4.82523e+06	1.10938e+07	8.53725e+06	3.29015e+06	0.385388	206505307	70083977	7.70818e+07	2.18056e+08	1.17362e+08	1.63917e+08	1.66445e+08	5.03943e+07	0.302768	4.37742e+06	6.90827e+06	2.5963e+06	8.91053e+06	1.56498e+07	9.63989e+06	1.14001e+07
High	GMADQDGLKPTIDKPSEDSPPLEMLGPRR		6.91649e-07	0	1	1	5	P19827	1	3150.56	0			8.77132e+06	1.59577e+07																			1.26988e+07	5004149	8.77132e+06	1.34091e+07	8.37994e+06	1.86525e+07	1.34805e+07	5.13663e+06	0.381041	21877396	1.59577e+07	9092738	4.45329e+07	3.61501e+07	3.37608e+07	3.81479e+07
High	LWGTQDVSQDIQEMKDESAR		7.82668e-08	0	1	2	1	Q8TDB8	1	2336.08	0	365745	2.59293e+06	894660	1.608e+06	388229	344564		909496	641824		775660	189273	0.244015			2.59293e+06			3.64489e+06						894660			1.90252e+06				1.608e+06	134516	1.84102e+06	3.27319e+06	304728	6.8356e+06	3.47117e+06
High	IAEFTTNLTEEEEKSK		1.76774e-06	0	1	1	4	P35579	1	1868.91	0		3692054	896082	4.18732e+06										3692054	1.74548e+06	4486696	4.9205e+06	1.74548e+06	6.30697e+06	4.32432e+06	2.33845e+06	0.540768	1.88569e+06	467654	896082	1.99116e+06	783133	1.90554e+06	1.55995e+06	674102	0.432131	4.09004e+06		4.28692e+06	8.32555e+06		1.59171e+07	1.21213e+07
High	NPNLPPETVDSLKNILTSNNIDVKK		4.58267e-05	0	1	1	1	P05090	2	2763.49	0	2.67482e+06	4.37645e+06	3.47439e+06	791990		2.67482e+06			4.98243e+06					3433551		5578270	4.57599e+06		7.8414e+06	6.20869e+06	2.309e+06	0.371897	5.02954e+06	3.47439e+06	2938283	5.31086e+06	5.8182e+06	6.24834e+06	5.79247e+06	469271	0.081014			791990			2.94061e+06
High	YRGDQDATMSILDISMMTGFAPDTDDLK	2xOxidation [M16; M17]	9.11199e-07	0	1	1	1	P01024	1	3139.39	0	567245				567245			1.32887e+06
High	GLQYAAQEGLLALQSELLR		3.9014e-07	0	1	1	11	P18428	0	2073.13	0	811887	931657			811887	501165	1.03735e+07	1.90199e+06	933527	1.35331e+07	5.45622e+06	7.01156e+06	1.28506	919918	3.44368e+06	931657	1.226e+06	3.44368e+06	1.30963e+06	1.99311e+06	1.25693e+06	0.63064
High	HLEVDVWVIEPQGLR		5.21338e-06	0	1	1	44	P19823	0	1789.96	0	2.61519e+07	3.91806e+06	4.49915e+07	1.84543e+07	9.80935e+06	2.61519e+07	2.79506e+07	2.29802e+07	4.87136e+07	3.64639e+07	3.60525e+07	1.28716e+07	0.357024	3.91806e+06	1.02865e+07	1.80437e+06	5.22171e+06	1.02865e+07	2.53641e+06	6.01487e+06	3.93545e+06	0.654287	4.10878e+07	5.5238e+07	4.49915e+07	4.33859e+07	9.25015e+07	9.56757e+07	7.71877e+07	2.93162e+07	0.379804	1.84543e+07	2.26833e+07	3.53712e+06	3.7565e+07	5.13859e+07	1.31331e+07	3.4028e+07
High	STAAMSTYTGIFTDQVLSVLKGEE	1xOxidation [M5]	1.73065e-06	0	1	2	2	K7ER74	1	2564.24	0	313770				313770			735064
High	TFPGFFSPMLGEFVSETESR		1.72442e-07	0	1	1	333	P02671	0	2265.05	0	2.83363e+07	9.48292e+07	1.22e+08	4.63274e+07	5.47909e+06	2.83363e+07	7.83968e+07	1.28358e+07	5.27824e+07	1.02275e+08	5.59645e+07	4.48046e+07	0.800589	6.40667e+07	1.09963e+08	9.48292e+07	8.53834e+07	1.09963e+08	1.33302e+08	1.09549e+08	2.39619e+07	0.218732	2.14142e+08	1.22e+08	7.9185e+07	2.2612e+08	2.043e+08	1.68389e+08	1.99603e+08	2.91507e+07	0.146043	4.28455e+07	1.08481e+08	4.63274e+07	8.72149e+07	2.4575e+08	1.72011e+08	1.68325e+08
High	YEDGTLSLTSTSDLQSGIIK		1.69721e-07	0	1	1	13	P04114	0	2128.07	0	1.06843e+06	3.81044e+06	339752	411812	833849	1.06843e+06	1.95101e+06	1.95344e+06	1.99017e+06	2.54526e+06	2.16296e+06	331592	0.153305	3.62488e+06	12243902	3.81044e+06	4.83098e+06	12243902	5.35635e+06	7.47708e+06	4.13654e+06	0.55323	339752	348504	77090.4	358755	583604	163935	368765	210014	0.569506	317447	711968	411812	646184	1.61287e+06	1.52903e+06	1.26269e+06
High	TLDEFTIIQNLQPQYQFR		7.73102e-07	0	1	1	59	P00736	0	2254.15	0	3.41354e+06	19570563	1.31295e+07	1.83057e+07	2.01842e+06	3.41354e+06	1.34991e+07	4.72852e+06	6.35846e+06	1.76107e+07	9.56589e+06	7.0145e+06	0.733283	19570563	2.90055e+07	1.55193e+07	2.60822e+07	2.90055e+07	2.18155e+07	2.56344e+07	3.61587e+06	0.141055	1.84327e+07	1.31295e+07	9.1126e+06	1.94637e+07	2.19867e+07	1.93782e+07	2.02762e+07	1.48195e+06	0.073088	1.83057e+07	21026366	1.04696e+07	3.72625e+07	4.76325e+07	3.88731e+07	4.1256e+07
High	DLMEKVKSPELQAEAK		7.51603e-06	0	1	1	7	P02652	2	1815.95	0	987701	918460	1.52264e+07	860396	987701	432134	3.55236e+06	2.31387e+06	804943	4.63435e+06	2.58439e+06	1.92898e+06	0.746399	918460	1.67203e+06	625982	1.22406e+06	1.67203e+06	879946	1.25868e+06	397175	0.315549	21314908	9.45992e+06	1.52264e+07	2.25071e+07	1.58416e+07	3.23793e+07	2.3576e+07	8.32052e+06	0.352923	860396			1.75139e+06
High	TPKYFKPGMPFDLMVFVTNPDGSPAYR		3.11732e-06	0	1	1	2	P01024	1	3075.51	0			3.79223e+06	3.07906e+06																			5838472	3.2591e+06	3.79223e+06	6.16504e+06	5.45768e+06	8.06428e+06	6.56233e+06	1.34795e+06	0.205407		3.07906e+06			6.97521e+06
High	FSGSNSGNTATLTISR		1.36333e-06	0	1	2	16	P80748	0	1612.79	0	5.29475e+06	2.09576e+07	4.84654e+06	4.15405e+06		3.74817e+06	7.47949e+06		6.98177e+06	9.75763e+06	8.3697e+06	1.96283e+06	0.234516	2.09576e+07	2.41922e+07	1.90736e+07	2.79308e+07	2.41922e+07	2.68118e+07	2.63116e+07	1.91882e+06	0.0729268	7.90332e+06	4.84654e+06	1986720	8.34538e+06	8.11601e+06	4.22482e+06	6.8954e+06	2.31564e+06	0.335823	4.64449e+06	4.15405e+06	2541122	9.45418e+06	9.41046e+06	9.43503e+06	9.43322e+06
High	LPYTIITTPPLKDFSLWEK		4.09207e-07	0	1	1	12	P04114	1	2262.24	0	7.03022e+06	16218392	5.66878e+06	3.45564e+06	5.22212e+06	7.03022e+06	7.14587e+06	1.22338e+07	1.30953e+07	9.32239e+06	1.15505e+07	1.97709e+06	0.171169	14598007	48477100	16218392	1.94552e+07	48477100	2.27983e+07	3.02435e+07	1.5879e+07	0.525038	8545972	5.66878e+06	3.40118e+06	9.02398e+06	9.49294e+06	7.23272e+06	8.58321e+06	1.19283e+06	0.138973	3.45564e+06	9139666	2.69153e+06	7.03419e+06	2.07047e+07	9.99349e+06	1.25775e+07
High	HFWQQDEPPQSPWDR		4.96198e-05	0	1	1	4	P02647	0	1952.87	0	5.82313e+06	3.1605e+06	2.045e+06		5.82313e+06	4549381	18159262	1.36417e+07	8.4742e+06	2.36903e+07	1.52687e+07	7.73742e+06	0.506749		8734301	1.14362e+06		8734301	1.6076e+06	5.17095e+06	5.03934e+06	0.974548	2122582	1.97025e+06		2.24131e+06	3.29938e+06		2.77034e+06	748169	0.270064
High	ALRLPPTTTCQQQKEELLPAQDIK	1xCarbamidomethyl [C10]	6.58305e-06	0	1	2	3	B4E1Z4	2	2778.48	0	3539495	2.54226e+06	2680807	4945702		3539495			6.59307e+06					2161505		2990085	2.8807e+06		4.20318e+06	3.54194e+06	935134	0.264018	2.8144e+06	1.75337e+06	2680807	2.97182e+06	2.93619e+06	5.70081e+06	3.86961e+06	1.58597e+06	0.409854	8749257	4945702	3.5955e+06	1.78097e+07	1.12038e+07	1.33499e+07	1.41211e+07
High	KGGETSEMYLIQPDSSVKPYR	1xOxidation [M8]	1.96548e-06	0	1	1	11	P02675	1	2401.17	0	5520865	1.43787e+07	3.47998e+06	8.27314e+06	81023800	5.09018e+06	5520865	1.89813e+08	9.48157e+06	7.20243e+06	6.88323e+07	1.04778e+08	1.52223	1.75297e+07	1.43787e+07	1.05609e+07	2.33623e+07	1.43787e+07	1.48455e+07	1.75288e+07	5.05728e+06	0.288512	5.29152e+06	3.47998e+06	1917779	5.5875e+06	5.82757e+06	4.07821e+06	5.16443e+06	948318	0.183625	8.27314e+06	4710246	1.05946e+07	1.68405e+07	1.06704e+07	3.93372e+07	2.22827e+07
High	VVSVLTVVHQDWLNGK		6.41084e-06	0	1	1	6	P01859	0	1793.99	0	1.77118e+06	19667816	1.64304e+06	886067	1.77118e+06	1.58974e+06	6482162	4.1493e+06	2.96124e+06	8.45653e+06	5.18902e+06	2.89142e+06	0.557219	19667816	21446124	13525735	2.62118e+07	21446124	1.90132e+07	2.22237e+07	3.66178e+06	0.164769	1.48136e+06	1.82238e+06		1.56422e+06	3.05175e+06		2.30798e+06	1.05184e+06	0.455741	1.12723e+06	710430	886067	2.29455e+06	1.60939e+06	3.28991e+06	2.39795e+06
High	VTWAPPPSIDLTNFLVR		1.20044e-06	0	1	1	8	P02751	0	1926.05	0	295386	3.43534e+06	1.59056e+06	2.73991e+06	38142.2	295386	2.46837e+06	89355.1	550220	3.22019e+06	1.28659e+06	1.69033e+06	1.31381	3.43534e+06	4.11735e+06	3.36079e+06	4.57838e+06	4.11735e+06	4.72428e+06	4.47334e+06	316808	0.0708213	3.74464e+06	1.52528e+06	1.59056e+06	3.95409e+06	2.55423e+06	3.38237e+06	3.2969e+06	703836	0.213484	3.36583e+06	2.59306e+06	2.73991e+06	6.85136e+06	5.87425e+06	1.01731e+07	7.63291e+06
High	DAVEKPQEFTIVAFVK		2.08351e-06	0	1	1	20	P04114	0	1820.98	0	7.84957e+06	31741060	4.39032e+06	4.43743e+06	7.84957e+06	5.44497e+06	8.4735e+06	1.8389e+07	1.01424e+07	1.10544e+07	1.31953e+07	4.52097e+06	0.34262	31741060	68516919	2.67278e+07	4.23022e+07	68516919	3.75714e+07	4.94635e+07	1.66694e+07	0.337005	4.39032e+06	4.44484e+06	1.52277e+06	4.63589e+06	7.44332e+06	3.23821e+06	5.10581e+06	2.14158e+06	0.41944	4.43743e+06	6.54386e+06	3.50585e+06	9.03268e+06	1.48242e+07	1.3017e+07	1.22913e+07
High	EDYLDVYVFGVGPLVNQVNINALASK		1.07967e-06	0	1	2	39	B4E1Z4	0	2837.47	0		1.10042e+06	4429.54	106372											2.37354e+06	510172		2.37354e+06	717152	1.54535e+06	1.17124e+06	0.757917	4024.71	4429.54	25743.8	4249.83	7417.7	54745	22137.5	28283.3	1.27762		106372			240971
High	KTSLEDFYLDEER		3.39329e-06	0	1	1	28	P36955	1	1644.78	0	1.81095e+07	40799825	1.90134e+07	18820673	1.81095e+07	1.59754e+07	3.41243e+07	4.24249e+07	2.97577e+07	4.4518e+07	3.89002e+07	7.9865e+06	0.205308	39117805	40799825	48472031	5.21334e+07	40799825	6.81374e+07	5.36902e+07	1.37351e+07	0.255821	2.04653e+07	1.90134e+07	8967732	2.161e+07	3.18398e+07	1.90701e+07	2.41733e+07	6.75975e+06	0.279637	18820673	20410175	1.35164e+07	3.83107e+07	4.62366e+07	5.01856e+07	4.49109e+07
High	VKAHYGGFTVQNEANK		3.80658e-05	0	1	1	2	P02675	1	1762.89	0	1.04074e+06	3.157e+06	1.43579e+06	1.00002e+06	702738	1.5413e+06		1.64629e+06	2.87101e+06		2.25865e+06	866006	0.383418	3.157e+06	1.8237e+06	3.42117e+06	4.20742e+06	1.8237e+06	4.80915e+06	3.61342e+06	1.57888e+06	0.436948		1.43579e+06			2.40437e+06					1.28644e+06		777362	2.61864e+06		2.8863e+06	2.75247e+06
High	NRDVVLTTTFVDDIK		3.06814e-06	0	1	1	15	P02748	1	1735.92	0	1.37273e+07	21844687	9108620	7.39902e+06	1.37273e+07	2.2134e+07	7.94102e+06	3.21587e+07	4.12293e+07	1.03597e+07	2.79159e+07	1.58661e+07	0.568354	2.54473e+07	1.45777e+07	21844687	3.39143e+07	1.45777e+07	3.07072e+07	2.63997e+07	1.0363e+07	0.392542	9807436	9108620	3.91662e+06	1.0356e+07	1.52533e+07	8.32881e+06	1.13127e+07	3.55999e+06	0.31469	7.39902e+06	8.24417e+06	5.71208e+06	1.50612e+07	1.86761e+07	2.12086e+07	1.83153e+07
High	VNWEEEAASGLLTSLK		6.86826e-06	0	1	1	10	P04114	0	1746.89	1	1.00592e+07	6.53177e+07	9706589	9862127	1.00592e+07	7.46428e+06	26568193	2.35656e+07	1.39038e+07	3.46604e+07	2.40433e+07	1.03865e+07	0.431994	6.27499e+07	146709103	6.53177e+07	8.36285e+07	146709103	9.18174e+07	1.07385e+08	3.43009e+07	0.31942	14706638	9706589	4.01889e+06	1.55292e+07	1.62546e+07	8.54628e+06	1.34434e+07	4.2565e+06	0.316624	9862127	13698707	6.75762e+06	2.0075e+07	3.10326e+07	2.50906e+07	2.53994e+07
High	ITYGETGGNSPVQEFTVPGSK		2.07249e-06	0	1	1	4	P02751	0	2168.05	0	1.72855e+06	3.37165e+06	305650	353561		651845	4.58371e+06		1.2142e+06	5.97983e+06	3.59702e+06	3.36981e+06	0.936834	3.37165e+06	8032014	2.0337e+06	4.4935e+06	8032014	2.85878e+06	5.1281e+06	2.64436e+06	0.515661	523336		178512	552608		379611	466110	122327	0.262444	380057		328911	773631		1.22123e+06	997429
High	SNALDIIFQTDLTGQKK		1.05702e-06	0	1	1	3	P09871	1	1892.01	0	2.39639e+06	7.35039e+06	3.3451e+06	3.21455e+06	2.1448e+06	2.6775e+06		5.02459e+06	4.98742e+06		5.006e+06	26277.8	0.00524927	7454784	3.96492e+06	7.35039e+06	9.93519e+06	3.96492e+06	1.03325e+07	8.07753e+06	3.56716e+06	0.441615	5364996	3.3451e+06	2.26162e+06	5.66508e+06	5.6017e+06	4.80939e+06	5.35872e+06	476789	0.0889745	3.67207e+06	3.21455e+06	1.80481e+06	7.47474e+06	7.28214e+06	6.70115e+06	7.15268e+06
High	MQKEITALAPSTMK		7.00343e-05	0	2	6	13	P60709; P68032	1	1548.81	0		5.0199e+06	1.8485e+07	65627302										3.30159e+06		7632503	4.40012e+06		1.0729e+07	7.56458e+06	4.47523e+06	0.591603	42176007	4559115	1.8485e+07	4.45351e+07	7.63469e+06	3.93088e+07	3.04929e+07	1.99675e+07	0.654825	68810946	4576684	65627302	1.40069e+08	1.03679e+07	2.4367e+08	1.31369e+08
High	HYYIGIIETTWDYASDHGEK		1.7124e-06	0	1	1	2	P00450	0	2398.1	0	4466750	772195			2.13797e+06	4466750	7.81025e+06	5.00858e+06	8.32029e+06	1.01891e+07	7.83933e+06	2.62355e+06	0.334665		772195			772195
High	VTIKPAPETEKRPQDAK		3.54031e-06	0	1	1	29	P01024	1	1908.05	0	1.50497e+07	102593704	2.71278e+07	22817708	1.50497e+07	52277786	723257	3.52567e+07	9.73787e+07	943549	4.45263e+07	4.88813e+07	1.09781	102593704	3.04417e+07	105460704	1.36729e+08	3.04417e+07	1.48247e+08	1.05139e+08	6.49458e+07	0.617712	4.57312e+07	2.71278e+07	7395467	4.82891e+07	4.54282e+07	1.57267e+07	3.64813e+07	1.80309e+07	0.49425	2.39582e+07	22817708	1.77829e+07	4.87685e+07	5.16905e+07	6.60267e+07	5.54952e+07
High	ITPGKPYILTVPGHLDEMQLDIQAR	1xOxidation [M18]	1.13653e-05	0	2	2	1	P0C0L4; P0C0L5	0	2821.49	0	9785174	2.01378e+06	593845	1.45436e+06	9785174			2.29235e+07						2.01378e+06			2.68382e+06							593845			994451						1.83014e+06	1.15573e+06		4.14595e+06	4.29116e+06	4.21855e+06
High	GQQKAHVSFKPTVAQQR		1.00606e-05	0	1	1	7	P19823	1	1910.04	0			3299234	10442449																			630336	3299234	10054041	665593	5.52489e+06	2.13802e+07	9.19023e+06	1.08328e+07	1.17873	20394008	10442449	4.52026e+06	4.15133e+07	2.3656e+07	1.67834e+07	2.73176e+07
High	TMEQFTIHLTVNPQSK		8.15195e-07	0	1	1	10	P19827	0	1873.95	0	30044438	89571927	1.46362e+07	1.51444e+07	8209346	30044438	4.67923e+07	1.92319e+07	5.59643e+07	6.10444e+07	4.54135e+07	2.28158e+07	0.502401	89571927	128121960	83154323	1.19375e+08	128121960	1.1689e+08	1.21462e+08	5.89959e+06	0.0485713	1.57083e+07	1.46362e+07	3.90651e+06	1.65869e+07	2.45097e+07	8.3073e+06	1.6468e+07	8.10186e+06	0.491977	1.51444e+07	1.92168e+07	8.34446e+06	3.08275e+07	4.35331e+07	3.09824e+07	3.51143e+07
High	LQDRGPDVLTATVSGK		1.9936e-05	0	1	1	22	Q14624	1	1656.89	0	46882481	7.67601e+07	15582143	11062552	46882481	50307356	1.70741e+07	1.09831e+08	9.37083e+07	2.22746e+07	7.52712e+07	4.6599e+07	0.619081	86996610	70407716	7.67601e+07	1.15943e+08	70407716	1.07902e+08	9.80841e+07	2.43033e+07	0.24778	18846452	15582143	6480999	1.99006e+07	2.60938e+07	1.3782e+07	1.99255e+07	6.15594e+06	0.308948	11062552	11687154	7192703	2.25186e+07	2.64757e+07	2.67061e+07	2.52334e+07
High	EFNAETFTFHADICTLSEKER	1xCarbamidomethyl [C14]	1.01312e-06	0	1	1	1	P02768	1	2545.17	0	809020	2.01537e+06		874830	510153	1.28298e+06		1.19512e+06	2.38982e+06		1.79247e+06	844777	0.471292	3856853	1.05312e+06		5.14013e+06	1.05312e+06		3.09662e+06	2.88996e+06	0.933261										981956	779390		1.99884e+06	1.76561e+06		1.88222e+06
High	IYGNQDTSSQLKKFYNQVSTPLLR		7.02737e-07	0	1	1	5	P19823	2	2800.46	0	1.65035e+06	2.95715e+06	4.68602e+06	1.41417e+07		678360	4.01504e+06		1.26359e+06	5.23796e+06	3.25078e+06	2.8103e+06	0.864502		2.95715e+06			2.95715e+06					2.29592e+06		9564250	2.42434e+06		2.03387e+07	1.13815e+07	1.26673e+07	1.11298	31831534	1.41417e+07	8.43969e+06	6.47952e+07	3.20363e+07	3.1336e+07	4.27225e+07
High	FLHVPDTFEGHFDGVPVISKGQQK		3.73939e-07	0	1	1	12	P19823	1	2682.37	0			25598482	6.28837e+07																			25598482	1.29791e+07	3.00543e+07	2.70303e+07	2.17348e+07	6.39113e+07	3.75588e+07	2.2975e+07	0.611708	9.5133e+07	6.28837e+07	27878200	1.9365e+08	1.42455e+08	1.0351e+08	1.46538e+08
High	DFGTHYITEAVLGGIYEYTLVMNK	1xOxidation [M22]	5.55583e-06	0	1	1	6	P07358	0	2750.34	0	525314				525314			1.23064e+06
High	YFKPGMPFDLMVFVTNPDGSPAYR		4.50181e-07	0	1	1	61	P01024	0	2749.32	0	1.81486e+07	13633728	5.08543e+07	3.666e+06	4.03325e+06	1.81486e+07	4.66568e+07	9.44862e+06	3.38056e+07	6.08677e+07	3.47073e+07	2.57214e+07	0.741095	13633728	46778120	1.1624e+07	1.817e+07	46778120	1.63399e+07	2.7096e+07	1.70697e+07	0.629972	5.89709e+07	5.08543e+07	1.69319e+07	6.22693e+07	8.51605e+07	3.60061e+07	6.11453e+07	2.45965e+07	0.402263	2.01667e+06	1.66091e+07	3.666e+06	4.10507e+06	3.76257e+07	1.36116e+07	1.84475e+07
High	GGVASGFKHVVPNEVVVQR		9.20912e-07	0	1	1	12	P06396	1	1979.08	0			8.64538e+06	1.39083e+07																			19961285	8.64538e+06	8.47726e+06	2.10778e+07	1.44775e+07	1.80271e+07	1.78608e+07	3.30327e+06	0.184945	1.71068e+07	1.39083e+07	8947616	3.48219e+07	3.15075e+07	3.32219e+07	3.31838e+07
High	SLAELGGHLDQQVEEFRR		1.97593e-06	0	1	1	46	P06727	1	2084.05	0	1.75923e+08	2.28394e+08	1.7172e+08	75816740	1.75923e+08	182140374	155024428	4.12132e+08	3.39276e+08	2.02242e+08	3.17883e+08	1.06568e+08	0.335241	2.28394e+08	272461420	133595215	3.04387e+08	272461420	1.87795e+08	2.54881e+08	6.02511e+07	0.236389	288222535	1.7172e+08	1.64484e+08	3.04344e+08	2.87562e+08	3.4978e+08	3.13895e+08	3.219e+07	0.10255	75816740	83220530	46931566	1.5433e+08	1.88525e+08	1.74254e+08	1.7237e+08
High	ATLYALSHAVNNYHK		1.15671e-06	0	1	1	16	P04114	0	1701.87	0	18021273	39119658	2.3095e+07	4.16718e+06	18021273	1.65144e+07	23143831	4.22181e+07	3.07616e+07	3.01931e+07	3.43909e+07	6.78449e+06	0.197276	3.44276e+07	142882366	39119658	4.58826e+07	142882366	5.49907e+07	8.12519e+07	5.35675e+07	0.659277	38984032	2.3095e+07	4129715	4.11645e+07	3.86749e+07	8.78196e+06	2.95405e+07	1.80204e+07	0.610026	1.75984e+06	7.17698e+06	4.16718e+06	3.58227e+06	1.62585e+07	1.54725e+07	1.17711e+07
High	SLAELGGHLDQQVEEFRRR		0.000115887	0	1	1	2	P06727	2	2240.15	0			4.00429e+06	1.85319e+06																			6101648	1.62578e+06	4.00429e+06	6.44293e+06	2.72253e+06	8.51524e+06	5.89357e+06	2.93517e+06	0.49803	1.66249e+06	2.06577e+06		3.38412e+06	4.67972e+06		4.03192e+06
High	FDVSSFNPHGISTFTDEDNAMYLLVVNHPDAK		1.35123e-07	0	1	1	31	P27169	0	3580.67	0	6.68601e+06	4.68158e+06	2.19378e+06	2.04742e+06	2.33804e+06	6.68601e+06	22792231	5.47728e+06	1.24541e+07	2.97344e+07	1.58886e+07	1.24879e+07	0.785968	4.37082e+06	27623816	4.68158e+06	5.82512e+06	27623816	6.58092e+06	1.33433e+07	1.23731e+07	0.927289	2475055	2.19378e+06	818619	2.61349e+06	3.6737e+06	1.74082e+06	2.676e+06	967956	0.361717	1.73576e+06	2.60078e+06	2.04742e+06	3.53326e+06	5.89173e+06	7.60196e+06	5.67565e+06
High	SSIDIENGFISESQYTYALK		1.79913e-07	0	1	1	17	P08603	0	2265.09	0	4.10057e+06	15113387		587774	2.55084e+06	4.10057e+06	9.67497e+06	5.97579e+06	7.63819e+06	1.26218e+07	8.74527e+06	3.45856e+06	0.395478	1.49275e+07	20319837	15113387	1.98943e+07	20319837	2.1245e+07	2.04864e+07	690555	0.033708												587774			2.18237e+06
High	EEAPSLRPAPPPISGGGYR		9.20912e-07	0	1	1	44	P02675	0	1951	0	82902467	194274755	5.15884e+07	6.83125e+07	58226549	82902467	1.27991e+08	1.36406e+08	1.54424e+08	1.66976e+08	1.52602e+08	1.5366e+07	0.100693	201157832	194274755	182793653	2.68088e+08	194274755	2.56954e+08	2.39772e+08	3.97935e+07	0.165964	9.88563e+07	5.15884e+07	4.08254e+07	1.04386e+08	8.63899e+07	8.68163e+07	9.25306e+07	1.0269e+07	0.110979	1.07966e+08	6.59727e+07	6.83125e+07	2.19772e+08	1.49452e+08	2.5364e+08	2.07621e+08
High	ANPTVTLFPPSSEELQANK		3.37535e-06	0	1	2	60	B9A064	0	2043.04	0	5.17033e+06	38556638	8.37867e+06	1.15557e+07	5.17033e+06	4.41592e+06	10727361	1.21124e+07	8.2256e+06	1.39947e+07	1.14443e+07	2.94204e+06	0.257076	38556638	54317854	32149341	5.13855e+07	54317854	4.51925e+07	5.02986e+07	4.65877e+06	0.0926222	1.23456e+07	8.37867e+06	4.35361e+06	1.30361e+07	1.40309e+07	9.25807e+06	1.21084e+07	2.51805e+06	0.207959	1.16736e+07	1.15557e+07	7751489	2.37624e+07	2.6178e+07	2.87808e+07	2.62404e+07
High	QHVVSVEEALLATGQWK		6.23244e-05	0	1	1	1	P07996	0	1895	0		2.44717e+06	593486	2.41274e+06										2.44717e+06	2.17939e+06	13565296	3.26141e+06	2.17939e+06	1.90688e+07	8.16987e+06	9.45424e+06	1.15721	824492	511669	593486	870609	856840	1.26206e+06	996504	230085	0.230892	2199555		2.64658e+06	4.47734e+06		9.82658e+06	7.15196e+06
High	TQFNNNEYSQDLDAYNTK		2.39144e-06	0	1	1	9	P04114	0	2164.94	0	1.88788e+06	6.43768e+06		448940	1.88788e+06	1.02748e+06	4025503	4.42269e+06	1.9139e+06	5.25161e+06	3.86274e+06	1.73788e+06	0.44991	6.43768e+06	1.41873e+07	5.86533e+06	8.57967e+06	1.41873e+07	8.24493e+06	1.03373e+07	3.33839e+06	0.322947										337257	626440	448940	686509	1.41912e+06	1.66688e+06	1.2575e+06
High	KWIYHLTEGSTDLR		3.32209e-06	0	1	1	21	O95445	1	1718.89	0	2.58459e+07	4.01863e+07	6394301	3.5934e+06	1.27487e+07	2.58459e+07	2.79605e+07	2.98662e+07	4.81436e+07	3.64769e+07	3.81622e+07	9.2545e+06	0.242504	4.01863e+07	6.57202e+07	3.41769e+07	5.35574e+07	6.57202e+07	4.80426e+07	5.57734e+07	9.04471e+06	0.162169	12555907	6394301	3.3403e+06	1.32582e+07	1.07079e+07	7.10324e+06	1.03564e+07	3.09249e+06	0.298606	3.5934e+06	4.14324e+06	2.6366e+06	7.3146e+06	9.38597e+06	9.78952e+06	8.83003e+06
High	SKMLTPEHVFIHPGWK		1.5213e-05	0	1	1	11	P09871	1	1907	0	417664	585418	3.84452e+06	8.69175e+06		417664			777990					499489		686131	665682		964497	815090	211294	0.259228	428948	3.84452e+06	6.23882e+06	452940	6.43802e+06	1.3267e+07	6.71933e+06	6.41167e+06	0.954213	1.69778e+07	8.69175e+06	4.69521e+06	3.45594e+07	1.969e+07	1.7433e+07	2.38941e+07
High	DDKHEQDMVNGIMLSVEK		2.81382e-05	0	1	1	2	P04114	1	2087.97	0	878526	1928811			241080	878526	2.72192e+06	564775	1.63644e+06	3.55097e+06	1.9174e+06	1.51279e+06	0.788983	1928811	9826406	1.44799e+06	2.57058e+06	9826406	2.03545e+06	4.81081e+06	4.35186e+06	0.904601
High	STGSWSTLKTQDQKTVR		5.87939e-05	0	1	2	2	B4E1Z4	2	1922.99	0			2.85378e+06	3467734																					2.85378e+06			6.06864e+06				6.29127e+06	3467734	1.48555e+06	1.28063e+07	7.85569e+06	5.51575e+06	8.72591e+06
High	KLVPFATELHER		7.51603e-06	0	1	1	37	P06727	1	1439.8	0	122917701	9.86541e+07	201856904	34103356	9.07973e+07	1.5966e+08	122917701	2.12709e+08	2.974e+08	1.60356e+08	2.23489e+08	6.91549e+07	0.309434	9.86541e+07	182288375	6.72092e+07	1.31479e+08	182288375	9.44763e+07	1.36081e+08	4.40866e+07	0.323972	453382818	201856904	169667855	4.78742e+08	3.38029e+08	3.60804e+08	3.92525e+08	7.55296e+07	0.19242	34103356	48321391	1.96958e+07	6.94196e+07	1.09466e+08	7.31293e+07	8.40049e+07
High	EYSGTIASEANTYLNSK		4.91805e-06	0	1	1	39	P04114	0	1847.87	0	2.94267e+06	42729905	4.28914e+06	53719802	2.94267e+06	2.27655e+06	3.08037e+06	6.89374e+06	4.24057e+06	4.0186e+06	5.05097e+06	1.59974e+06	0.31672	35481271	42729905	42999544	4.72869e+07	42729905	6.04447e+07	5.01538e+07	9.19879e+06	0.183412	7.67683e+06	4.28914e+06	3.23975e+06	8.10622e+06	7.18259e+06	6.88941e+06	7.39274e+06	635042	0.0859008	59916832	53719802	25355429	1.21965e+08	1.21695e+08	9.41431e+07	1.12601e+08
High	VANYFDWISYHVGRPFISQYNV		1.41998e-05	0	1	1	4	P05156	0	2675.3	0		814194	15130182												1.25741e+06	527205		1.25741e+06	741095	999251	365088	0.365362	18535098	15130182	11598155	1.95718e+07	2.5337e+07	2.46638e+07	2.31909e+07	3.1522e+06	0.135924
High	SVSLPSLDPASAKIEGNLIFDPNNYLPK		3.98502e-07	0	1	1	14	P04114	1	2999.57	0		823062	9356964	17565214										351509		1.92721e+06	468466		2.70908e+06	1.58877e+06	1.58436e+06	0.997218	13728960	9356964	7.28981e+06	1.44969e+07	1.56692e+07	1.5502e+07	1.52227e+07	634095	0.0416546	17565214	27435188	6.47252e+06	3.57552e+07	6.21508e+07	2.4032e+07	4.0646e+07
High	SSNLIILEEHLKNKK		1.23714e-05	0	1	1	9	P08603	2	1766.02	0	400842	687082	5.53415e+06	6.54814e+06			400842			522932					727213	649166		727213	912536	819874	131043	0.159833			5.53415e+06			1.17685e+07				1.21993e+07	6.54814e+06	2.41355e+06	2.48325e+07	1.48339e+07	8.96136e+06	1.62093e+07
High	FSYSSGHVHLSSENKFQNSAILTIQPK		5.54633e-05	0	1	1	4	P01031	1	3019.53	0	4.47651e+06	1.95433e+07		6.25245e+06	2.0843e+06	9.61433e+06		4.88285e+06	1.79088e+07		1.13958e+07	9.21072e+06	0.808255	2.08161e+07	1.43523e+07	1.95433e+07	2.77422e+07	1.43523e+07	2.74721e+07	2.31889e+07	7.65392e+06	0.330069										8.62659e+06	6.25245e+06	5.2571e+06	1.756e+07	1.41641e+07	1.95193e+07	1.70811e+07
High	QKPDGVFQEDAPVIHQEMIGGLR	1xOxidation [M18]	9.7456e-06	0	1	1	5	P01024	0	2580.29	0	5.42362e+06	3.46266e+06	551570		4.20784e+07	2.42594e+06	5.42362e+06	9.85762e+07	4.51884e+06	7.07557e+06	3.67236e+07	5.35813e+07	1.45904	3.46266e+06	6117492	3.27994e+06	4.61479e+06	6117492	4.61062e+06	5.1143e+06	868792	0.169875		987203	308173		1.65317e+06	655340	1.15425e+06	705571	0.611279
High	TQFNNNEYSQDLDAYNTKDK		1.12049e-06	0	1	1	2	P04114	1	2408.06	0	398417	3.55474e+06	1.31177e+06	323613	398417			933363						4.18063e+06	847139	3.55474e+06	5.57164e+06	847139	4.99691e+06	3.80523e+06	2.57785e+06	0.677449		1.31177e+06			2.19669e+06					323613	548174	147990	658735	1.24182e+06	549477	816676
High	MGPTELLIEMEDWKGDK		3.56516e-07	0	1	1	29	P02675	1	1991.95	0	5.91524e+07	6.90125e+07	1.31329e+07	1.15365e+07		3.49869e+07	100008985		6.51707e+07	1.3047e+08	9.78204e+07	4.61737e+07	0.472025	6.90125e+07	145562246	5.14791e+07	9.19749e+07	145562246	7.23645e+07	1.03301e+08	3.78904e+07	0.366798	2.14074e+07	1.31329e+07	6409449	2.26047e+07	2.19923e+07	1.36299e+07	1.9409e+07	5.01421e+06	0.258345	7027816	1.18863e+07	1.15365e+07	1.43056e+07	2.69269e+07	4.28343e+07	2.80223e+07
High	ESLSSYWESAKTAAQNLYEK		3.2579e-07	0	1	2	1	K7ER74	1	2305.1	0			6657613																				7185713	3.29212e+06	6657613	7.58763e+06	5.51299e+06	1.41576e+07	9.08608e+06	4.51291e+06	0.496684
High	MREWFSETFQKVK		0.000192777	0	1	1	5	P02654	2	1715.86	0			6.91982e+06																				1.74986e+07	6.91982e+06	5241278	1.84773e+07	1.15879e+07	1.11457e+07	1.3737e+07	4.1112e+06	0.29928
High	TAFISDFAVTADGNAFIGDIKDK		1.56747e-07	0	1	1	6	P19827	1	2416.2	0	1.66524e+06	1.39025e+07	1.60374e+06		286469	2.37443e+06	1.66524e+06	671105	4.42288e+06	2.17244e+06	2.42214e+06	1.88831e+06	0.779604	1.10832e+07	17439002		1.47708e+07	17439002		1.61049e+07	1.88669e+06	0.11715	1.55914e+06	1.64963e+06		1.64634e+06	2.76246e+06		2.2044e+06	789215	0.358017
High	KYPVAHFIDQTLK		4.19488e-06	0	1	1	36	P05155	1	1559.86	0	7.24779e+07	7.08602e+07	4.61787e+07	2.10251e+07	6.55093e+07	7.24779e+07	1.27363e+08	1.53467e+08	1.35006e+08	1.66155e+08	1.51543e+08	1.56637e+07	0.103362	7.08602e+07	165224104	65546513	9.44373e+07	165224104	9.2139e+07	1.17267e+08	4.15481e+07	0.354304	1.02176e+08	4.61787e+07	2.12323e+07	1.07891e+08	7.73308e+07	4.5151e+07	7.67911e+07	3.13737e+07	0.408559	2.10251e+07	2.95756e+07	1.1577e+07	4.27981e+07	6.69997e+07	4.29846e+07	5.09274e+07
High	AGTELVNFLSYFVELGTQPATQ		0.000736986	0	1	1	685	P02652	0	2385.2	0		2.26184e+06	3.10579e+07	927411										125892	3.52706e+06	2.26184e+06	167779	3.52706e+06	3.17948e+06	2.29144e+06	1.84734e+06	0.80619	1.27286e+07	4.77619e+07	3.10579e+07	1.34405e+07	7.99821e+07	6.60454e+07	5.3156e+07	3.50934e+07	0.660196	7.08436e+06	927411	48406	1.44207e+07	2.10093e+06	179728	5.56711e+06
High	MQQNIQELEEQLEEEESAR		1.67362e-05	0	1	1	2	P35579	0	2333.06	0	590820		796428	924514		496672	702814		925159	916880	921020	5854.08	0.00635609										796428			840975								924514			3.43266e+06
High	VVAEGFDFANGINISPDGK		1.18979e-07	0	1	1	12	P27169	0	1949.96	0	1.69164e+06	3.49064e+06	118473		188298	1.69164e+06	6.683e+06	441122	3.15104e+06	8.71854e+06	4.10357e+06	4.22012e+06	1.0284	3.49064e+06	1.83345e+07	2.36205e+06	4.65207e+06	1.83345e+07	3.32035e+06	8.76897e+06	8.3107e+06	0.94774			118473			251937
High	TVTKTVIGPDGHKEVTK		1.85099e-05	0	1	1	1	P02671	2	1810.01	0				1.63313e+06																												3.12546e+06	1.63313e+06	1.18857e+06	6.36207e+06	3.69964e+06	4.41307e+06	4.82492e+06
High	DWHGVPGQVDAAMAGR		5.85833e-06	0	1	1	49	P04004	0	1666.78	0	145029499	321767840	210443408	302518452	31264674	145029499	184065552	7.32432e+07	2.70149e+08	2.40129e+08	1.94507e+08	1.06085e+08	0.545404	319348804	394988404	321767840	4.25605e+08	394988404	4.52311e+08	4.24301e+08	2.86833e+07	0.0676012	388417008	210443408	174169714	4.10143e+08	3.52408e+08	3.70377e+08	3.77643e+08	2.9545e+07	0.0782353	312299400	302518452	176099154	6.35706e+08	6.85316e+08	6.53845e+08	6.58289e+08
High	YSQPEDSLIPFFEITVPESQLTVSQFTLPK		4.9789e-07	0	1	1	312	P04114	0	3440.75	0		7.17014e+06	7.70339e+06	5.50516e+06											9.59418e+06	5.35855e+06		9.59418e+06	7.53254e+06	8.56336e+06	1.4578e+06	0.170237	1.37367e+07	7.70339e+06	4.14273e+06	1.4505e+07	1.29001e+07	8.80964e+06	1.20716e+07	2.93669e+06	0.243273	3.61874e+06	8.37495e+06		7.36619e+06	1.89723e+07		1.31693e+07
High	ANLQSVPHASASRPR		0.000100966	0	1	1	30	O14791	0	1590.85	0	9.01903e+06	4.94741e+07	2.56895e+07	3.28571e+07	7188414	1.13407e+07	9.01903e+06	1.68402e+07	2.11245e+07	1.17661e+07	1.65769e+07	4.68475e+06	0.282607	4.72207e+07	5.24058e+07	4.94741e+07	6.29323e+07	5.24058e+07	6.95459e+07	6.1628e+07	8.64416e+06	0.140264	47546920	2.56895e+07	23802030	5.02064e+07	4.30195e+07	5.06157e+07	4.79472e+07	4.2724e+06	0.0891063	3.6643e+07	3.28571e+07	1.81401e+07	7.45892e+07	7.44335e+07	6.73529e+07	7.21252e+07
High	VQVVAGKKYFIDFVAR		9.64281e-06	0	1	1	9	P01042	2	1840.05	0		1.23343e+06	1.51429e+07	27319132												1.23343e+06			1.73384e+06				1.51429e+07	3.82889e+06	18470056	1.59899e+07	6.41185e+06	3.92771e+07	2.05596e+07	1.69025e+07	0.822119	39776507	27319132	9.86202e+06	8.09677e+07	6.18879e+07	3.6617e+07	5.98242e+07
High	RHQQTVTIPPK		5.12235e-05	0	1	1	26	P01024	1	1304.74	0	8.00307e+06	2.34872e+07	4.05646e+06	9270012	5395127	8.00307e+06	1.01143e+07	1.26391e+07	1.49074e+07	1.3195e+07	1.35805e+07	1.18231e+06	0.0870597	2.34872e+07	2.01895e+07	2.38772e+07	3.13021e+07	2.01895e+07	3.35643e+07	2.83519e+07	7.15883e+06	0.252499	192407	8.15133e+06	4.05646e+06	203169	1.36502e+07	8.62617e+06	7.49318e+06	6.79473e+06	0.906789	12377834	9270012	6843950	2.51959e+07	2.1e+07	2.54112e+07	2.3869e+07
High	KVESELIKPINPR		2.3622e-05	0	1	1	26	P07225	1	1522.9	0	7.72675e+06	26249134	1.58501e+07	1.66635e+07	5632108	7.72675e+06	1.00924e+07	1.31942e+07	1.43927e+07	1.31664e+07	1.35844e+07	700145	0.0515402	23013506	30605770	26249134	3.06707e+07	30605770	3.68985e+07	3.2725e+07	3.61452e+06	0.110451	2.90996e+07	1.58501e+07	15078255	3.07272e+07	2.65426e+07	3.20643e+07	2.97781e+07	2.88063e+06	0.0967368	1.66635e+07	1.7474e+07	8.05465e+06	3.39196e+07	3.9585e+07	2.99064e+07	3.44703e+07
High	VKSPELQAEAKSYFEK		5.85833e-06	0	1	1	12	P02652	2	1853.96	0	1.36438e+06		114613809	7.93711e+06		1.36438e+06			2.54145e+06														116228534	40951122	114613809	1.2273e+08	6.85767e+07	2.4373e+08	1.45012e+08	8.96773e+07	0.618413	8.1911e+06	7.93711e+06	3.15547e+06	1.66735e+07	1.79805e+07	1.1716e+07	1.54567e+07
High	TVIGPDGHKEVTKEVVTSEDGSDCPEAMDLGTLSGIGTLDGFR	1xCarbamidomethyl [C24]	1.80869e-07	0	1	1	3	P02671	2	4490.13	0			2533160	8062331																			4951808	2533160	913165	5.22878e+06	4.24203e+06	1.94187e+06	3.80423e+06	1.68662e+06	0.443355	11515755	8062331	6.17457e+06	2.34411e+07	1.82641e+07	2.29258e+07	2.15437e+07
High	NKADKPLSIHPQGIR		6.97837e-06	0	1	1	7	P12259	1	1673.94	0	529973	1.89239e+06	1.03769e+06	1.01652e+06	529973	804492	327744	1.24156e+06	1.49854e+06	427570	1.05589e+06	559105	0.529511	1.89239e+06	1.51475e+06	1.98568e+06	2.52204e+06	1.51475e+06	2.79129e+06	2.27603e+06	672891	0.295643		1.29727e+06	830059		2.1724e+06	1.76515e+06	1.96877e+06	287973	0.14627	1.10024e+06	1.01652e+06	693572	2.23961e+06	2.30279e+06	2.57519e+06	2.37253e+06
High	GLLIFDASSSWGPQMSASVHLDSK		1.54274e-07	0	1	1	1	P04114	0	2533.24	0		616091		1.42876e+06											759069	500045		759069	702915	730992	39707.2	0.0543195										1.42876e+06	2.80814e+06	614498	2.90834e+06	6.36147e+06	2.28159e+06	3.85047e+06
High	TMTIHNGMFFSTYDRDNDGWLTSDPRK		2.03633e-05	0	1	1	18	P02675	2	3205.45	0	7.44345e+06	2.61665e+07	2.49256e+07	25400856	1646347	33653285		3.85687e+06	6.26865e+07		3.32717e+07	4.15988e+07	1.25028	38394091	1.61687e+07	2.61665e+07	5.11688e+07	1.61687e+07	3.67824e+07	3.47066e+07	1.75921e+07	0.506881	60462008	2.49256e+07	17499992	6.38439e+07	4.17404e+07	3.72142e+07	4.75995e+07	1.42489e+07	0.299349	32786330	1.88181e+07	25400856	6.67387e+07	4.26299e+07	9.43118e+07	6.78935e+07
High	LRTEGDGVYTLNDKK		0.0118343	0.000303008	2	2	7	P00739; P00738	2	1708.89	0	3466152	2.08926e+07	3.79822e+06	2.43638e+06	3466152	4998891	3.22171e+06	8.12009e+06	9.31151e+06	4.20299e+06	7.21153e+06	2.67271e+06	0.370616	20319300	23669704	2.08926e+07	2.70801e+07	23669704	2.93688e+07	2.67062e+07	2.86789e+06	0.107387	7.30655e+06	3.79822e+06	1.94622e+06	7.71523e+06	6.36049e+06	4.1387e+06	6.07147e+06	1.8057e+06	0.297407	2.43638e+06	2857227	2.35042e+06	4.95942e+06	6.47267e+06	8.72696e+06	6.71968e+06
High	LNEAAAGLNQAATELVQASR		3.3696e-05	0	1	1	1	Q9Y490	0	2027.05	0		4.3323e+06		7.94639e+06										3.66094e+06	4.3323e+06	5046566	4.87903e+06	4.3323e+06	7.09398e+06	5.4351e+06	1.46241e+06	0.269067										9083110		6951925	1.84893e+07		2.58121e+07	2.21507e+07
High	GWVTDGFSSLKDYWSTVKDK		4.24678e-07	0	1	1	6	P02656	2	2319.13	0	1.8082e+06		1.79211e+07			1.8082e+06			3.36816e+06														1.79211e+07	32876147	16297161	1.89235e+07	5.50543e+07	3.46564e+07	3.62114e+07	1.81156e+07	0.500273
High	GKEESLDSDLYAELR		1.28609e-06	0	1	1	37	P02775	1	1724.83	0	3.60377e+07	52153827	34910087	64793194	3.34686e+07	3.60377e+07	55419389	7.84062e+07	6.71279e+07	7.22993e+07	7.26111e+07	5.64561e+06	0.0777512	53983794	50300252	52153827	7.19457e+07	50300252	7.33129e+07	6.51863e+07	1.29098e+07	0.198044	48136488	19692162	34910087	5.08289e+07	3.29765e+07	7.42373e+07	5.26809e+07	2.06927e+07	0.392793	79960377	29356271	64793194	1.62765e+08	6.65028e+07	2.40573e+08	1.56613e+08
High	ITHRIHWESASLLR		3.42946e-06	0	1	1	10	P01024	1	1718.94	0			3.20972e+06	9.33191e+06																			195227	3.20972e+06	5.79175e+06	206147	5.37499e+06	1.23163e+07	5.96582e+06	6.07667e+06	1.01858	1.90445e+07	9.33191e+06	2.39168e+06	3.87664e+07	2.11402e+07	8.88015e+06	2.29289e+07
High	NNNEKDMALTAFVLISLQEAK	1xOxidation [M7]	3.5089e-07	0	1	1	2	P01024	1	2365.21	0	1.66212e+06	945626			5327987		518514	1.24818e+07		676445	6.57911e+06	8.34763e+06	1.26881		945626			945626
High	STGSWSTLKTQDQK		3.53428e-05	0	1	2	16	B4E1Z4	1	1566.78	0	1.78106e+06	1397448	56687831	74679269		1.78106e+06			3.31761e+06							1397448			1.9644e+06				60569428	3.19928e+07	56687831	6.39573e+07	5.35751e+07	1.20548e+08	7.93602e+07	3.60457e+07	0.454204	107212104	74679269	4.27249e+07	2.18237e+08	1.69176e+08	1.58635e+08	1.82016e+08
High	NRNVHSGSTFFK		1.69146e-05	0	1	1	18	Q14624	1	1393.7	0	1.23172e+06	1.90561e+06	1.4826e+07	1.54844e+07		1.83759e+06	825616		3.4229e+06	1.07709e+06	2.24999e+06	1.65874e+06	0.737221	1.79582e+06	3300730	1.90561e+06	2.39334e+06	3300730	2.67872e+06	2.79093e+06	463987	0.166248	1.06542e+06	1.4826e+07	1.55062e+07	1.12501e+06	2.48275e+07	3.29744e+07	1.96423e+07	1.65457e+07	0.842351	2.37569e+07	1.54844e+07	7.78817e+06	4.83588e+07	3.50779e+07	2.8917e+07	3.74512e+07
High	EELATFDPVDNIVFNMAAGSAPMQLHLR		3.2982e-08	0	1	1	25	O95445	0	3086.51	0	3.33059e+06	5.92036e+06		42468.7		4.82409e+06	2.29946e+06		8.98592e+06	2.99984e+06	5.99288e+06	4.2328e+06	0.706305		5.92036e+06			5.92036e+06														40328.5	44722.5		82091.3	101313		91702.2
High	AHLDIAGSLEGHLR		2.84866e-06	0	1	1	15	P04114	0	1488.79	0	1.76158e+07	2.15686e+07	3.25041e+06	1.29791e+06	1.76158e+07	7.89806e+06	2.41041e+07	4.12683e+07	1.47118e+07	3.14458e+07	2.9142e+07	1.34273e+07	0.460754	1.85731e+07	157430043	2.15686e+07	2.47529e+07	157430043	3.03191e+07	7.0834e+07	7.5046e+07	1.05946		3.25041e+06			5.44314e+06					1.29791e+06	3.24762e+06	1.07787e+06	2.64198e+06	7.35707e+06	4.00206e+06	4.66704e+06
High	TSTADYAMFKVGPEADKYR		3.41711e-07	0	1	1	7	P02679	2	2150.02	0	431602	1.05677e+06	8.30319e+06	1.19113e+07	431602			1.01111e+06						410940	2717591		547671	2717591		1.63263e+06	1.53437e+06	0.939812	1.56327e+07	4.86201e+06	8.30319e+06	1.65071e+07	8.14191e+06	1.7657e+07	1.4102e+07	5.19351e+06	0.368282	23942072	1.19113e+07	1.17803e+07	4.87357e+07	2.69835e+07	4.37396e+07	3.98196e+07
High	HEMPPHIYAITDTAYR		3.05191e-06	0	1	1	1	P35579	0	1914.92	0		2.15997e+06		1.1173e+06										1.83923e+06	2.15997e+06	2.46371e+06	2.45119e+06	2.15997e+06	3.46324e+06	2.69147e+06	684055	0.254157										918053		1.35978e+06	1.86876e+06		5.04878e+06	3.45877e+06
High	QTALVELVKHKPKATK		0.000202198	0	1	1	4	P02768	2	1791.09	0			473448	922846																					473448			1.0068e+06				2.61761e+06	922846	181214	5.32832e+06	2.09059e+06	672838	2.69725e+06
High	ETEGLRQEMSKDLEEVK	1xOxidation [M9]	3.44182e-05	0	1	1	3	P02647	2	2036.98	0	3.98419e+06	3.71139e+06			104980800	3.02093e+06	3.98419e+06	2.45937e+08	5.62714e+06	5.19771e+06	8.55871e+07	1.38867e+08	1.62252		3.71139e+06			3.71139e+06
High	IVSSAMEPDREYHFGQAVR		3.75291e-06	0	1	1	35	P08603	1	2192.06	0	5.97475e+07	1.6945e+08	4.50105e+07	71470297	1.90863e+07	5.97475e+07	67524858	4.47132e+07	1.11293e+08	8.80919e+07	8.13659e+07	3.37954e+07	0.415352	168611712	2.12603e+08	1.6945e+08	2.24713e+08	2.12603e+08	2.38196e+08	2.25171e+08	1.28027e+07	0.0568577	94896761	4.50105e+07	3.12705e+07	1.00205e+08	7.53745e+07	6.64975e+07	8.06922e+07	1.74714e+07	0.21652	71470297	72346194	43411500	1.45483e+08	1.63891e+08	1.61184e+08	1.56852e+08
High	LTVAAPPSGGPGFLSIERPDSRPPR		2.37475e-05	0	2	2	29	P0C0L4; P0C0L5	0	2574.38	0	2.97923e+07	70719902	2.8256e+07	36781736	2.97923e+07	26697896	46282001	6.97939e+07	4.97306e+07	6.03788e+07	5.99678e+07	1.0038e+07	0.16739	67509834	70719902	8.10995e+07	8.99722e+07	70719902	1.14002e+08	9.15647e+07	2.16849e+07	0.236826	3.87244e+07	2.8256e+07	14191378	4.08904e+07	4.73174e+07	3.01784e+07	3.94621e+07	8.65832e+06	0.219409	3.90164e+07	36781736	2.88134e+07	7.94204e+07	8.33242e+07	1.06982e+08	8.9909e+07
High	TMEQFTIHLTVNPQSK	1xOxidation [M2]	2.77414e-06	0	1	1	3	P19827	0	1889.94	0	2.15539e+06	2.312e+06		499527	14553680	893090	2.15539e+06	3.40946e+07	1.66357e+06	2.81189e+06	1.28567e+07	1.84015e+07	1.43128	2.26992e+06	4.18158e+06	2.312e+06	3.02518e+06	4.18158e+06	3.24999e+06	3.48559e+06	613142	0.175908											499527			1.13161e+06
High	LASEAKPAAVAAENEEIGSHIKHR		3.97149e-05	0	1	1	1	Q9Y490	1	2528.32	0				2.79014e+06																												3824320		2035627	7.78466e+06		7.55815e+06	7.67141e+06
High	HPYFYAPELLFFAK		1.7584e-06	0	1	1	20	P02768	0	1742.89	0	2.1198e+07	3.85946e+06	2.92654e+07		2.1198e+07	1.70874e+07	50064323	4.96602e+07	3.1829e+07	6.53131e+07	4.89341e+07	1.67539e+07	0.342377	3.85946e+06	19733999	2.78905e+06	5.14361e+06	19733999	3.92058e+06	9.5994e+06	8.7981e+06	0.916526	2.92654e+07	3.26458e+07	11943419	3.09023e+07	5.46687e+07	2.5398e+07	3.69897e+07	1.55559e+07	0.420546
High	KNQGILEFYGDDIALLK		9.12914e-05	0	2	2	13	P06681; B4E1Z4	1	1937.04	0	14747797	14653042	9544625	9270852	7934025	14747797	19620124	1.85869e+07	2.7471e+07	2.55961e+07	2.38846e+07	4.68278e+06	0.196058	14653042	17332676	12889452	1.95285e+07	17332676	1.81188e+07	1.83266e+07	1.11258e+06	0.0607082	13395336	9544625	7108206	1.41446e+07	1.59834e+07	1.51158e+07	1.50813e+07	919900	0.0609962	9270852	12747149	6203850	1.88714e+07	2.8877e+07	2.30345e+07	2.35943e+07
High	MREIEEVLTPEMLMR		0.000100966	0	1	1	5	P29622	1	1876.93	0		12434738	3.13189e+06	4.0132e+06										12434738	10708811	13067072	1.65721e+07	10708811	1.83684e+07	1.52165e+07	4.00573e+06	0.26325	5.93474e+06	3.13189e+06	2.39269e+06	6.26669e+06	5.24466e+06	5.08812e+06	5.53316e+06	640062	0.115678	4.0132e+06	4452877	3.11752e+06	8.16913e+06	1.00874e+07	1.15751e+07	9.94389e+06
High	HKPKATKEQLK		0.000819387	0	1	1	18	P02768	2	1307.78	0	75491	37484.6	1.85756e+06	6.32028e+06	64932.1	87767		152115	163485		157800	8039.78	0.0509491			37484.6			52692.3				1.57127e+06	1.85756e+06	2.77537e+06	1.65916e+06	3.11066e+06	5.9019e+06	3.55724e+06	2.15634e+06	0.606182	7.9203e+06	6.32028e+06	2.0641e+06	1.61223e+07	1.43178e+07	7.66386e+06	1.27013e+07
High	AYKSELEEQLTPVAEETR		3.45354e-07	0	1	1	26	P02649	1	2093.04	0	1.97745e+07	51601344	24118674	2.04738e+07	1.97745e+07	2.67551e+07	1.42916e+07	4.63253e+07	4.98372e+07	1.86446e+07	3.8269e+07	1.70857e+07	0.446463	51601344	6.6061e+07	46042383	6.87705e+07	6.6061e+07	6.4722e+07	6.65178e+07	2.06256e+06	0.0310076	32287894	24118674	9.65542e+06	3.40939e+07	4.03891e+07	2.05325e+07	3.16718e+07	1.01474e+07	0.320393	2.04738e+07	2.21822e+07	1.38252e+07	4.16757e+07	5.02508e+07	5.13321e+07	4.77529e+07
High	RNDYLDIYAIGVGK		0.000469689	0	2	2	1	P06681; B4E1Z4	1	1596.84	0	1.39715e+06	1.21156e+06			1.39715e+06	720914	2.48394e+06	3.27308e+06	1.34286e+06	3.24051e+06	2.61882e+06	1.10513e+06	0.421997		1.21156e+06			1.21156e+06
High	YNPVVIDFEMQPIHEVLR		4.74691e-07	0	1	1	15	P07357	0	2199.13	0	1.88618e+07	3.40259e+07	8364788	7061723	6.71116e+06	1.88618e+07	42186789	1.57221e+07	3.51342e+07	5.50362e+07	3.52975e+07	1.96576e+07	0.556911	2.68539e+07	59242263	3.40259e+07	3.57889e+07	59242263	4.78304e+07	4.76205e+07	1.17281e+07	0.246282	11971276	8364788	5.28025e+06	1.26409e+07	1.40077e+07	1.12286e+07	1.26257e+07	1.38959e+06	0.11006	7061723	9903543	3.68547e+06	1.43746e+07	2.24352e+07	1.36839e+07	1.68312e+07
High	LSLESLTSYFSIESSTK		8.55034e-07	0	1	1	14	P04114	0	1891.95	0	587863	15566633	205508	396484	587863	152920	2.9921e+06	1.37718e+06	284847	3.90345e+06	1.85516e+06	1.85605e+06	1.00048	1.27543e+07	47252447	15566633	1.6998e+07	47252447	2.18821e+07	2.87109e+07	1.62421e+07	0.565714	205508	118518	224472	217003	198471	477345	297606	155934	0.523961	396484	845146	297673	807070	1.91457e+06	1.10524e+06	1.27563e+06
High	ENIQDNISLFSLGMGFDVDYDFLKR		2.21612e-08	0	1	1	1	P19823	1	2936.41	0
High	GGTLGTPQTGSENDALYEYLR		1.7584e-06	0	1	1	13	P05452	0	2242.06	0	1.90982e+07	434715	471656	1547409	1.49735e+07	1.90982e+07	29052342	3.50781e+07	3.55745e+07	3.79012e+07	3.61846e+07	1.50721e+06	0.0416533	434715			579356								471656			1.00299e+06				1547409	1685545	1.01252e+06	3.14985e+06	3.81838e+06	3.75943e+06	3.57589e+06
High	RRDGYLFQLLR		7.63653e-06	0	1	1	20	P04196	2	1436.81	0	1.2115e+07	1.05185e+07	76168350	2.22709e+07	4.72469e+06	3.10651e+07		1.10685e+07	5.78655e+07		3.4467e+07	3.30905e+07	0.960064	1.05185e+07	8.18227e+06	1.08853e+07	1.40183e+07	8.18227e+06	1.53016e+07	1.25007e+07	3.79452e+06	0.303545	148373664	76168350	7.22896e+07	1.56673e+08	1.27551e+08	1.53726e+08	1.45983e+08	1.60304e+07	0.10981	2.95995e+07	2.22709e+07	11138824	6.02517e+07	5.04519e+07	4.13578e+07	5.06871e+07
High	TLEEEAKTHEAQIQEMR		3.82681e-05	0	1	1	2	P35579	1	2042.98	0		2.31918e+06	1.2882e+06	4.02503e+06										2.31918e+06	1.39163e+06	2.76486e+06	3.09083e+06	1.39163e+06	3.88658e+06	2.78968e+06	1.27445e+06	0.456844	1.66758e+06		995134	1.76085e+06		2.11618e+06	1.93852e+06	251259	0.129614	4.84769e+06		3.34197e+06	9.86779e+06		1.24085e+07	1.11382e+07
High	DSQEEEKTEALTSAK		7.59615e-06	0	1	1	4	P06396	1	1665.78	0	2.14256e+07	1.453e+07	1.20715e+06	1041437	2.14256e+07	8.36173e+06	70159100	5.01933e+07	1.55755e+07	9.15285e+07	5.24324e+07	3.80259e+07	0.725237	1.453e+07	44386585	1.44685e+07	1.93646e+07	44386585	2.03384e+07	2.80298e+07	1.41737e+07	0.505665	1.34254e+06	1.20715e+06	448723	1.41763e+06	2.02149e+06	954222	1.46445e+06	535172	0.365442	1.0807e+06	1041437	809725	2.19984e+06	2.35924e+06	3.00646e+06	2.52185e+06
High	AYKSELEEQLTPVAEETRAR		7.51603e-06	0	1	1	5	P02649	2	2320.18	0	27270329	8.07945e+06	1.56414e+07	51112358	26275218	29686840	27270329	6.15544e+07	5.52981e+07	3.55764e+07	5.08097e+07	1.35582e+07	0.266842	7.89365e+06	9489600	8.07945e+06	1.05201e+07	9489600	1.13573e+07	1.04557e+07	935525	0.0894755	1.56414e+07			1.65162e+07						59608869	51112358	1.42924e+07	1.21338e+08	1.15788e+08	5.30666e+07	9.67309e+07
High	KYPVAHFIDQTLKAK		0.000189736	0	1	1	4	P05155	2	1758.99	0		410816	3.90018e+06	3.68416e+06										410816			547506							3.22433e+06	4717680		5.39947e+06	1.00323e+07	7.71587e+06	3.2759e+06	0.424566	4692025	3.68416e+06	1.21858e+06	9.55093e+06	8.34597e+06	4.5245e+06	7.4738e+06
High	SGAQATWTELPWPHEK		8.76515e-06	0	1	1	23	P02790	0	1837.89	0	1.05002e+07	93738441	1.24913e+07	3.84188e+06	1.05002e+07	6988741	5.99017e+07	2.45987e+07	1.3018e+07	7.81468e+07	3.85879e+07	3.47449e+07	0.900411	93738441	137846402	80896814	1.24928e+08	137846402	1.13717e+08	1.25497e+08	1.20748e+07	0.0962155	1.24913e+07	13071941	2.23368e+06	1.319e+07	2.18902e+07	4.74997e+06	1.32767e+07	8.57047e+06	0.645525	3.84188e+06	6.04177e+06	2.60182e+06	7.82041e+06	1.36868e+07	9.6604e+06	1.03892e+07
High	AEFAEVSKLVTDLTK		3.03578e-06	0	1	1	31	P02768	1	1650.89	0	2.14655e+06	1.59097e+07	163188848	134637466	883222	5.21689e+06		2.06911e+06	9.71759e+06		5.89335e+06	5.40829e+06	0.917694	1.62475e+07		1.55789e+07	2.16535e+07		2.18994e+07	2.17764e+07	173848	0.0079833	198922416	163188848	122783950	2.10049e+08	2.73276e+08	2.61104e+08	2.48143e+08	3.3547e+07	0.135192	134637466	173101616	66155138	2.74063e+08	3.92139e+08	2.4563e+08	3.03944e+08
High	MDRAHEAKIR		5.40124e-05	0	1	1	11	P01024	2	1226.64	0		358618	2.3904e+06	3.35299e+06										339094		379265	451920		533135	492527	57427.5	0.116598		2730913	2.09234e+06		4.57318e+06	4.44943e+06	4.5113e+06	87508.2	0.0193975	3.35299e+06	3.81657e+06	874755	6.82523e+06	8.64593e+06	3.24791e+06	6.23969e+06
High	LLDNWDSVTSTFSKLR		3.26967e-06	0	1	1	12	P02647	1	1881.97	0	1.24755e+06	1.76176e+06	7.81147e+07	10654806	346005	4.49815e+06		810579	8.37877e+06		4.59467e+06	5.35152e+06	1.16472	1.76176e+06			2.34794e+06						7.81147e+07	4.69081e+07	84799413	8.24839e+07	7.85522e+07	1.80328e+08	1.13788e+08	5.7659e+07	0.506722	10654806	18047972	3377397	2.16886e+07	4.08853e+07	1.25401e+07	2.5038e+07
High	AEFQDALEKLNMGITDLQGLR		2.25979e-07	0	2	2	28	P0C0L4; P0C0L5	1	2362.21	0	4.35523e+06	7.28138e+06	15159760	4.4169e+06		4.35523e+06			8.11256e+06					7.28138e+06	6.70676e+06	11612863	9.70409e+06	6.70676e+06	1.63243e+07	1.09117e+07	4.92116e+06	0.450998	22958608	15159760	4920743	2.42428e+07	2.53865e+07	1.04641e+07	2.00311e+07	8.305e+06	0.414605	4.4169e+06	6.99973e+06	2.45306e+06	8.9909e+06	1.5857e+07	9.10805e+06	1.13186e+07
High	EDIPPADLSDQVPDTESETR		1.42995e-06	0	1	1	92	P01024	0	2214	0	509380	2.27745e+06	919118	1.04265e+06	509380	257163	5.28279e+06	1.19331e+06	479022	6.89184e+06	2.85473e+06	3.51444e+06	1.2311	1.62473e+06	7.69057e+06	2.27745e+06	2.16532e+06	7.69057e+06	3.20142e+06	4.35244e+06	2.93696e+06	0.674786	947544	919118	435879	1.00054e+06	1.53915e+06	926908	1.15553e+06	334257	0.289266	1.08947e+06	1.04265e+06	498374	2.21769e+06	2.36199e+06	1.85043e+06	2.14337e+06
High	AYWDIMISNHQNSNR		2.57569e-06	0	1	2	21	A0A096LPE2	0	1848.84	0	3.9504e+07	7661701	63396128	3.9952e+06	1.2826e+07	3.9504e+07	41516505	3.00473e+07	7.35848e+07	5.41618e+07	5.25979e+07	2.18108e+07	0.414671	6.92362e+06	4.86178e+07	7661701	9.2273e+06	4.86178e+07	1.07701e+07	2.28717e+07	2.23101e+07	0.975444	94158104	63396128	33705070	9.94247e+07	1.06163e+08	7.16748e+07	9.24208e+07	1.82798e+07	0.197788	3.9952e+06	5900761	2.21682e+06	8.13249e+06	1.33674e+07	8.23092e+06	9.91027e+06
High	SMQGGLVGNDETVALTAFVTIALHHGLAVFQDEGAEPLK		7.73102e-07	0	2	2	1	P0C0L4; P0C0L5	0	4036.05	0		159314												101860	351476	159314	135752	351476	223949	237059	108458	0.457515
High	IHLISTQSAIPYALRVELEDWNGR		3.37535e-06	0	1	1	12	P02679	1	2781.47	0	5.00227e+06	13898507	41683860	1.68415e+06	689821	3.62742e+07		1.61603e+06	6.75686e+07		3.45923e+07	4.66355e+07	1.34815	19734892	1652293	13898507	2.63012e+07	1652293	1.95372e+07	1.58302e+07	1.27357e+07	0.804519	5.19152e+07	41683860	9777815	5.4819e+07	6.98037e+07	2.07928e+07	4.84718e+07	2.51144e+07	0.518123		1066202	2.66025e+06		2.41534e+06	9.87736e+06	6.14635e+06
High	QKQVKDNENVVNEYSSELEK		6.39986e-05	0	1	1	5	P02675	2	2380.16	0	4.9985e+06	2.14535e+06	2.92241e+06	3664868	19235516	1.2989e+06		4.50627e+07	2.41948e+06		2.37411e+07	3.01533e+07	1.27009	2.3058e+06		1.99606e+06	3.073e+06		2.80587e+06	2.93944e+06	188894	0.0642619	7366195	2.92241e+06	2.85606e+06	7.77821e+06	4.89387e+06	6.07348e+06	6.24852e+06	1.45012e+06	0.232074	5.27744e+06	3664868	3307380	1.07426e+07	8.30228e+06	1.22801e+07	1.04417e+07
High	MKPVPDLVPGNFKSQLQKVPPEWK	1xOxidation [M1]	9.39056e-06	0	1	1	2	P02671	2	2778.5	0			4.04825e+06	8.25295e+06																					4.04825e+06			8.60871e+06				26146044	8.25295e+06	5.27583e+06	5.3222e+07	1.8696e+07	1.95888e+07	3.05023e+07
High	NKRDTMVEDLVVLVR		8.43129e-05	0	1	1	1	P07358	2	1786.98	0			5.13264e+06	1.60991e+06																			9893509	5101420	5.13264e+06	1.04469e+07	8.54283e+06	1.09147e+07	9.96814e+06	1.25633e+06	0.126034			1.60991e+06			5.97748e+06
High	LLSDSLPPSTGTFQEAQSR		7.71793e-06	0	1	1	13	Q9Y490	0	2034.01	0		2.8714e+06	1.08166e+06	4.77682e+06										2.8714e+06	2.86524e+06	3.3714e+06	3.8268e+06	2.86524e+06	4.7392e+06	3.81041e+06	937089	0.245929	2.09669e+06	386733	1.08166e+06	2.21397e+06	647623	2.30019e+06	1.72059e+06	930220	0.540639	6.45943e+06	258576	4.77682e+06	1.31486e+07	585770	1.7736e+07	1.04901e+07
High	HSTIFENLANK		0.000115887	0	1	1	3	P02787	0	1273.65	0	7625254	4.17735e+06		949769			7625254			9.94779e+06				4.17735e+06	8055723	2704114	5.56727e+06	8055723	3.80119e+06	5.80806e+06	2.13747e+06	0.368017										1.46349e+06		616378	2.97903e+06		2.28857e+06	2.6338e+06
High	KLGSYEHRIYLQPGR		3.2989e-05	0	1	1	6	P19823	2	1816.98	0		86567.5	586845	3.11938e+06										44758.5		167430	59650.9		235357	147504	124243	0.842303	108176	586845	3.22681e+06	114226	982730	6.86191e+06	2.65295e+06	3.67084e+06	1.38368	1.04993e+07	3.11938e+06	2.25578e+06	2.1372e+07	7.06654e+06	8.37556e+06	1.22714e+07
High	ASKPGWWLLNTEVGENQR		2.42565e-05	0	1	1	4	P12259	0	2085.05	0	1.03557e+06	3.17666e+06	2.57213e+06	2.64529e+06	413391	1.03557e+06	1.11707e+06	968443	1.92897e+06	1.45731e+06	1.45157e+06	480287	0.330873	2.27006e+06	4.17745e+06	3.17666e+06	3.02537e+06	4.17745e+06	4.46544e+06	3.88942e+06	762019	0.195921	3.98574e+06	2.57213e+06	2386161	4.20868e+06	4.30728e+06	5.07424e+06	4.53007e+06	473839	0.104599	2.8183e+06	2.64529e+06	2.22687e+06	5.73684e+06	5.99257e+06	8.26822e+06	6.66587e+06
High	NRLAELPADALGPLQR		2.00761e-06	0	1	1	1	P35858	1	1733.97	0	594466	887742	4.63374e+06	2.08869e+06		594466			1.10732e+06							887742			1.2479e+06				6.20232e+06	3.44978e+06	4.63374e+06	6.54924e+06	5.77699e+06	9.85379e+06	7.39334e+06	2.16551e+06	0.292901	2.4554e+06	2.08869e+06	1.14231e+06	4.99812e+06	4.73166e+06	4.24132e+06	4.65703e+06
High	YLQEIYNSNNQKIVNLK		1.96548e-06	0	1	1	5	P02679	1	2081.1	0	2667667		5460628	7867340			2667667			3.4802e+06													5460628	2.31319e+06	8699210	5.76606e+06	3.87367e+06	1.84991e+07	9.37962e+06	7.9542e+06	0.848031	14309618	7867340	6710375	2.91282e+07	1.78224e+07	2.49152e+07	2.39553e+07
High	SELEEQLTPVAEETR		3.28705e-06	0	1	1	17	P02649	0	1730.84	0	5.94716e+06	4.15668e+06	1.01524e+06	749896	5.94716e+06	3831572	18151379	1.39323e+07	7.13713e+06	2.368e+07	1.49165e+07	8.31523e+06	0.557453	4.15405e+06	2.11293e+07	4.15668e+06	5.53621e+06	2.11293e+07	5.84307e+06	1.08362e+07	8.9154e+06	0.822743	1.63804e+06	1.01524e+06	239464	1.72966e+06	1.70011e+06	509228	1.313e+06	696244	0.530269	804299	749896	416146	1.6372e+06	1.69879e+06	1.54513e+06	1.62704e+06
High	SPELQAEAKSYFEK		9.84948e-06	0	1	1	4	P02652	1	1626.8	0	790892		11558314	780918		790892			1.47321e+06														11558314	6.38595e+06	16070884	1.22048e+07	1.06939e+07	3.41752e+07	1.90246e+07	1.31425e+07	0.690815		1.1401e+06	534895		2.58274e+06	1.98603e+06	2.28439e+06
High	RPDSLQHVLLPVLDR		2.13584e-05	0	1	1	7	P00746	0	1758	0	5409741	3.82016e+06	1.1196e+06	2.4237e+06	5665409	4.56158e+06	5409741	1.32722e+07	8.49692e+06	7.05746e+06	9.60888e+06	3.25318e+06	0.33856	3.67945e+06	3.82016e+06	4.13188e+06	4.90371e+06	3.82016e+06	5.8082e+06	4.84402e+06	995364	0.205483	1.1196e+06	1.32985e+06	929169	1.18223e+06	2.22696e+06	1.97591e+06	1.79503e+06	545350	0.303811	4395381	2.4237e+06	1.32234e+06	8.94709e+06	5.49057e+06	4.90976e+06	6.44914e+06
High	QTHQPPAPNSLIR		7.46345e-05	0	1	1	34	P02747	0	1458.78	0	1.71284e+07	56551237	3.53699e+07	4.36974e+07	1.60868e+07	1.71284e+07	2.16247e+07	3.76863e+07	3.19054e+07	2.82112e+07	3.2601e+07	4.77566e+06	0.146488	56551237	4.967e+07	56770719	7.53674e+07	4.967e+07	7.98029e+07	6.82801e+07	1.62687e+07	0.238264	5.89683e+07	3.53699e+07	3.39404e+07	6.22666e+07	5.92304e+07	7.21753e+07	6.45574e+07	6.76969e+06	0.104863	5.22091e+07	4.36974e+07	2.67463e+07	1.06275e+08	9.89907e+07	9.93075e+07	1.01524e+08
High	IHIGSSFEKYPLYVLK		1.63851e-05	0	1	1	5	Q96IY4	1	1894.05	0	4559221			3.6962e+06		4559221			8.49253e+06																							5.98867e+06		2.28129e+06	1.21903e+07		8.4703e+06	1.03303e+07
High	SSPVVIDASTAIDAPSNLR		9.97137e-07	0	1	1	9	P02751	0	1913	0	494495	4.45086e+06	816002	891255	448380	494495	3.85399e+06	1.05041e+06	921104	5.02785e+06	2.33312e+06	2.3346e+06	1.00063	4.45086e+06	7095508	1.26896e+06	5.93178e+06	7095508	1.78378e+06	4.93702e+06	2.79209e+06	0.565542	918215	816002	570015	969574	1.36648e+06	1.21215e+06	1.18273e+06	200080	0.169167		768501	1.03362e+06		1.74094e+06	3.83776e+06	2.78935e+06
High	SLYVSATVILHSGSDMVQAER	1xOxidation [M16]	4.82302e-07	0	1	1	8	P01024	0	2279.13	0	2.28925e+06	5151757	2.94135e+06	5.17084e+06	2.59105e+07	1.20718e+06	2.28925e+06	6.06999e+07	2.24863e+06	2.98652e+06	2.19784e+07	3.35359e+07	1.52586	5151757	6277850	2.13639e+06	6.86589e+06	6277850	3.00313e+06	5.38229e+06	2.08128e+06	0.386691	4.9146e+06	2.94135e+06	1.46216e+06	5.18949e+06	4.92558e+06	3.10933e+06	4.40813e+06	1.13251e+06	0.256914	1.6074e+07	5.17084e+06	2.26538e+06	3.27196e+07	1.17139e+07	8.4112e+06	1.76149e+07
High	QTVNLQLQPYSLVTTLNSDLK		2.40415e-06	0	1	1	2	P04114	0	2375.28	0	691385	1.96864e+06	263025				691385			901969				1.96864e+06	4.32075e+06	996045	2.62365e+06	4.32075e+06	1.40015e+06	2.78152e+06	1.46669e+06	0.527298	263025			277737
High	SNLDEDIIAEENIVSR		1.36333e-06	0	1	1	135	P01024	0	1816.89	0	62859240	257815720	157822104	267328392	27973759	62859240	104873828	6.55336e+07	1.17089e+08	1.36817e+08	1.0648e+08	3.68068e+07	0.345669	219185728	262337104	257815720	2.92115e+08	262337104	3.62413e+08	3.05622e+08	5.13868e+07	0.168139	213141080	157822104	121400996	2.25063e+08	2.64289e+08	2.58163e+08	2.49171e+08	2.11021e+07	0.0846891	296581392	267328392	136475656	6.03711e+08	6.05597e+08	5.06725e+08	5.72011e+08
High	FNKNNEGTYYSPNYNPQSR		9.84948e-06	0	1	1	11	P00450	1	2293.03	0	3.97516e+06	17198638	17210044	18869520	1.91913e+06	8233870		4.49591e+06	1.53374e+07		9.91663e+06	7.66606e+06	0.773051	19444650	3.53874e+06	17198638	2.59144e+07	3.53874e+06	2.41762e+07	1.78765e+07	1.24472e+07	0.69629	26692874	17210044	12499418	2.81859e+07	2.88199e+07	2.65804e+07	2.78621e+07	1.15435e+06	0.0414311	25187460	18869520	13088978	5.12707e+07	4.27464e+07	4.85985e+07	4.75386e+07
High	DLGEELEALKTELEDTLDSTAAQQELR		7.9809e-07	0	1	1	1	P35579	1	3017.48	0				869700																													869700			1.97019e+06
High	LSEKHEGSFIQGAEK		2.16228e-06	0	1	1	7	P13671	1	1659.83	0	1.05957e+07	22898881	2.70182e+06	1.5493e+06	8.41177e+06	14036932	1.05957e+07	1.97061e+07	2.61468e+07	1.3823e+07	1.9892e+07	6.16402e+06	0.309875	22898881	19729394	26752185	3.0518e+07	19729394	3.76057e+07	2.92843e+07	9.00176e+06	0.307392	4949891	1.47475e+06		5.22676e+06	2.46961e+06		3.84819e+06	1.94959e+06	0.506627		1.5493e+06			3.50974e+06
High	SDDKVTLEERLDK		1.45812e-05	0	1	1	29	P01024	2	1547.79	0	1.27972e+07	90360405	6.33838e+07	6.51961e+07	4.22032e+06	38804636		9.88687e+06	7.2282e+07		4.10844e+07	4.412e+07	1.07389	90360405	9886366	1.04337e+08	1.20426e+08	9886366	1.46667e+08	9.23264e+07	7.25908e+07	0.786241	109222894	6.33838e+07	32225682	1.15332e+08	1.06142e+08	6.85288e+07	9.66678e+07	2.47984e+07	0.256533	65863921	6.51961e+07	4.29468e+07	1.3407e+08	1.47693e+08	1.59459e+08	1.47074e+08
High	DFHINLFQVLPWLKEK		4.78121e-05	0	1	2	17	B4E1Z4	1	2027.11	0	1.63933e+07	25143320	60182304	31283258		1.63933e+07			3.05361e+07					25143320	1.98235e+06	33463657	3.35092e+07	1.98235e+06	4.704e+07	2.75105e+07	2.312e+07	0.840407	75049068	60182304	54402450	7.92468e+07	1.00781e+08	1.15688e+08	9.85721e+07	1.83209e+07	0.185863	43896366	31283258	22524364	8.9354e+07	7.08681e+07	8.36315e+07	8.12845e+07
High	QEPSQGTTTFAVTSILR		5.24109e-06	0	1	1	49	P01876	0	1835.95	0	7.49146e+06	3.23293e+07	2.57885e+07	1.7558e+07	5.20608e+06	7.49146e+06	1.44874e+07	1.21962e+07	1.39545e+07	1.89001e+07	1.50169e+07	3.47593e+06	0.231468	3.23293e+07	3.72274e+07	3.00545e+07	4.30861e+07	3.72274e+07	4.22478e+07	4.08538e+07	3.16839e+06	0.0775544	3.59947e+07	2.57885e+07	1.51074e+07	3.8008e+07	4.31854e+07	3.21263e+07	3.77732e+07	5.53327e+06	0.146486	1.7558e+07	1.87766e+07	7.85481e+06	3.57405e+07	4.25359e+07	2.91644e+07	3.58136e+07
High	FFHKNEIWYRTEQAAVAR		4.80663e-05	0	1	1	8	P00748	2	2266.15	0			9.01085e+06	1.53491e+07																			1.14638e+07	4.6111e+06	9.01085e+06	1.2105e+07	7.72173e+06	1.91618e+07	1.29962e+07	5.77187e+06	0.44412	2.56936e+07	1.53491e+07	5.67347e+06	5.2301e+07	3.47713e+07	2.10652e+07	3.60458e+07
High	SEFPESWLWNVEDLKEPPK		1.28609e-06	0	1	1	25	P01024	1	2330.13	0	5472444	27899606	4684372	2.16983e+06	1.62849e+06	5472444	34442188	3.81503e+06	1.01936e+07	4.49327e+07	1.96471e+07	2.2129e+07	1.12632	14477428	5.72691e+07	27899606	1.92945e+07	5.72691e+07	3.92186e+07	3.8594e+07	1.8995e+07	0.492175	4684372	4.68602e+06	1269719	4.94639e+06	7.84719e+06	2.70009e+06	5.16456e+06	2.58048e+06	0.499651	2.16983e+06	3.05845e+06	1.93278e+06	4.41683e+06	6.92851e+06	7.17631e+06	6.17388e+06
High	TAAQNLYEKTYLPAVDEKLR		2.33728e-05	0	1	2	2	K7ER74	2	2323.23	0			3.046e+06																				5328193	2656423	3.046e+06	5.62622e+06	4.44844e+06	6.47741e+06	5.51736e+06	1.01886e+06	0.184664
High	NTEQEEGGEAVHEVEVVIK		1.7369e-05	0	1	1	2	P00742	0	2096.01	0	4.56174e+06	3.1002e+06	1.02538e+06	512587			4.56174e+06			5.95118e+06						3.1002e+06			4.35797e+06						1.02538e+06			2.18049e+06				1.0686e+06	512587	355873	2.1752e+06	1.1612e+06	1.32133e+06	1.55258e+06
High	IASFSQNCDIYPGKDFVQPPTK	1xCarbamidomethyl [C8]	7.78529e-08	0	1	1	7	P01042	1	2512.22	0	1.88874e+06	4528036	1.26151e+06	4061605	1.88874e+06	3.69389e+06	1.42529e+06	4.42472e+06	6.88067e+06	1.85942e+06	4.38827e+06	2.51082e+06	0.572168	4528036	2797557	5.84024e+06	6.03464e+06	2797557	8.20965e+06	5.68061e+06	2.72336e+06	0.479413	3.10739e+06	1.26151e+06	1.14573e+06	3.28119e+06	2.11251e+06	2.43642e+06	2.61004e+06	603376	0.231175	4061605	5477135	2924207	8.26767e+06	1.24077e+07	1.08574e+07	1.05109e+07
High	VGKETVQTTEDQILKR		4.12165e-05	0	1	1	2	P18206	2	1845.01	0		2.0324e+06		4.46496e+06										1.82996e+06		2.25723e+06	2.43884e+06		3.17299e+06	2.80592e+06	519125	0.185011										5.21301e+06		3.82426e+06	1.06114e+07		1.41992e+07	1.24053e+07
High	MDYPKQTQVSVLPEGGETPLFK		6.38776e-07	0	1	1	15	P06396	1	2464.24	0	704272	668999	2.02363e+07	2.8462e+07		704272			1.31186e+06							668999			940415				3.13497e+07	1.62931e+07	2.02363e+07	3.31032e+07	2.72844e+07	4.30332e+07	3.44736e+07	7.96331e+06	0.230997	3.78145e+07	2.8462e+07	1.59038e+07	7.6974e+07	6.44769e+07	5.90499e+07	6.68336e+07
[truncated: 2,525 more rows]
[truncated: 24 more columns]
