# Supplementary material for: Corona Isolation Method Matters: Capillary Electrophoresis Mass Spectrometry Based Comparison of Protein Corona Compositions Following On-Particle versus In-Solution or In-Gel Digestion
Source: Nanomaterials (Basel). 2019 Jun 20;9(6):898. doi: 10.3390/nano9060898 (PMC6631359; doi:10.3390/nano9060898)
Supplement: Supplementary file 1 [file nanomaterials-09-00898-s001.zip › Supplementary Materials/Supplementary Materials SI-7.xlsx]

## Sheet: Contents
	Corona isolation method matters: capillary electrophoresis mass spectrometry based comparison of corona compositions following on-particle versus in-solution or in-gel digestion
	Klaus Faserl1#, Andrew J. Chetwynd2#, Iseult Lynch3, James A. Thorn2, Herbert H. Lindner1*
	1 Department of Medical Chemistry and Biochemistry, University of Innsbruck, Fritz-Pregl-Strasse 3, A-6020, Innsbruck, Austria
	2 AB Sciex UK Ltd., Phoenix House, Lakeside Drive, Warrington, Cheshire, WA1 1RX, UK
	3 School of Geography Earth and Environmental Sciences, University of Birmingham, Edgbaston, Birmingham, B15 2TT, UK
	Supplementary Materials SI-7
	Pair wise comparisons of protein abundances in SiO2 NM corona depending on the solubilizing agent used
	Sheet 1) 0.1% Rapigest vs ABC buffer
	Sheet 2) 0.1% Rapigest vs 1.5 M Urea
	Sheet 3) 0.1% Rapigest vs 0.1% Rapigest and 1.5 M Urea

## Sheet: Rapigest vs. ABC buffer
																						Abundances without solubilizing agent			Abundances Rapigest
Protein FDR Confidence: Combined	Master	Accession	Description	Exp. q-value: Combined	Sum PEP Score	Coverage [%]	# Peptides	# PSMs	# Unique Peptides	# Protein Groups	# AAs	MW [kDa]	calc. pI	Score Sequest HT: Sequest HT	# Peptides (by Search Engine): Sequest HT	# Razor Peptides	Abundances (Grouped): none	Abundances (Grouped): rapigest	Abundances (Grouped): urea	Abundances (Grouped): rapigest-urea	Total Abundances	Abundance: F1: Control, none, 1	Abundance: F2: Control, none, 2	Abundance: F3: Control, none, 3	Abundance: F4: Sample, rapigest, 1	Abundance: F5: Sample, rapigest, 2	Abundance: F6: Sample, rapigest, 3	Found in Sample Group: none	Found in Sample Group: rapigest	Found in Sample Group: urea	Found in Sample Group: rapigest-urea		Ratio 1	Ratio 2	Ratio 3	Average Ratio	Ratio 1 (log normalized)	Ratio 2 (log normalized)	Ratio 3 (log normalized)	Average Ratio (log)		t-test	p-value’s rank	FDR > 0.05 (Benjamini-Hochberg)		Average Ratio normalized
High	Master Protein	P02647	Apolipoprotein A-I OS=Homo sapiens OX=9606 GN=APOA1 PE=1 SV=1	0	886.456	93	69	5442	69	1	267	30.8	5.76	17901	69	0	2.54012e+10	1.00714e+10	2.30983e+10	4.17063e+09	6.27416e+10	2.42792e+10	2.54012e+10	3.26601e+10	1.00714e+10	2.59393e+10	8.61098e+09	High	High	High	High		0.414816	1.02118	0.263655	0.396494	-0.382144	0.009104	-0.578964	-0.401764		0.0624398	36	not sign.		0.15393
High	Master Protein	P01024	Complement C3 OS=Homo sapiens OX=9606 GN=C3 PE=1 SV=2	0	2076.91	77	176	6756	176	1	1663	187	6.4	23964.2	176	0	5.87775e+09	1.60767e+10	8.41966e+09	1.01566e+10	4.05306e+10	4.791e+09	5.87775e+09	1.06834e+10	1.50172e+10	1.79393e+10	1.60767e+10	High	High	High	High		3.13447	3.05207	1.50483	2.73517	0.496164	0.484595	0.177487	0.436985		0.262504	87	not sign.		1.06187
High	Master Protein	P02671	Fibrinogen alpha chain OS=Homo sapiens OX=9606 GN=FGA PE=1 SV=2	0	1019.75	49	92	3047	92	1	866	94.9	6.01	9724.21	92	0	7.71259e+09	1.10759e+10	6.24877e+09	6.41259e+09	3.14499e+10	3.58903e+09	7.71259e+09	8.50942e+09	1.10759e+10	1.11526e+10	1.0547e+10	High	High	High	High		3.08606	1.44603	1.23945	1.43609	0.489404	0.160176	0.0932299	0.157181		0.828569	151	not sign.		0.557531
High	Master Protein	P02768	Serum albumin OS=Homo sapiens OX=9606 GN=ALB PE=1 SV=2	0	454.786	64	59	1228	59	1	609	69.3	6.28	3866.51	59	0	1.84917e+09	7.80049e+09	5.95798e+09	3.90106e+09	1.95087e+10	1.69854e+09	1.84917e+09	3.62375e+09	8.80827e+09	7.80049e+09	6.06706e+09	High	High	High	High		5.18578	4.21837	1.67425	4.21837	0.714814	0.625144	0.22382	0.625144		0.189912	66	not sign.		1.63769
High	Master Protein	P02675	Fibrinogen beta chain OS=Homo sapiens OX=9606 GN=FGB PE=1 SV=2	0	703.343	70	55	2023	55	1	491	55.9	8.27	8115.43	55	0	4.36648e+09	6.62084e+09	3.88152e+09	2.83495e+09	1.77038e+10	2.20172e+09	4.36648e+09	5.76933e+09	6.62084e+09	6.71147e+09	5.77942e+09	High	High	High	High		3.00713	1.53704	1.00175	1.51629	0.478152	0.186687	0.000758961	0.180782		0.898925	158	not sign.		0.588667
High	Master Protein	P02679	Fibrinogen gamma chain OS=Homo sapiens OX=9606 GN=FGG PE=1 SV=3	0	488.417	61	42	1063	42	1	453	51.5	5.62	3957.62	42	0	4.97372e+09	7.54762e+09	3.00882e+09	2.21336e+09	1.77435e+10	2.85794e+09	4.97372e+09	6.50205e+09	7.54762e+09	8.32892e+09	6.56595e+09	High	High	High	High		2.64093	1.67458	1.00983	1.5175	0.421757	0.223907	0.00424707	0.181129		0.842274	152	not sign.		0.589138
High	Master Protein	P04114	Apolipoprotein B-100 OS=Homo sapiens OX=9606 GN=APOB PE=1 SV=2	0	2540.25	56	310	4229	310	1	4563	515.3	7.05	14744.4	310	0	1.59691e+09	6.61888e+09	2.53958e+09	4.15347e+09	1.49088e+10	1.53063e+09	1.59691e+09	2.85945e+09	5.92167e+09	1.25192e+10	6.61888e+09	High	High	High	High		3.86878	7.83965	2.31474	4.14479	0.587574	0.894297	0.364502	0.617503		0.11709	51	not sign.		1.60913
High	Master Protein	P01860	Immunoglobulin heavy constant gamma 3 OS=Homo sapiens OX=9606 GN=IGHG3 PE=1 SV=2	0	164.775	57	20	448	6	1	377	41.3	7.9	1276.82	20	16	1.16289e+09	4.19887e+09	2.66329e+09	3.3502e+09	1.13752e+10	8.51871e+08	1.16289e+09	2.00885e+09	4.5985e+09	4.19887e+09	4.05498e+09	High	High	High	High		5.39812	3.61072	2.01855	3.61072	0.732242	0.557594	0.30504	0.557594		0.142098	59	not sign.		1.40179
High	Master Protein	P06727	Apolipoprotein A-IV OS=Homo sapiens OX=9606 GN=APOA4 PE=1 SV=3	0	733.912	89	77	1394	77	1	396	45.4	5.38	4744.09	77	0	3.05993e+09	3.01903e+09	2.82879e+09	1.26782e+09	1.01756e+10	2.69034e+09	3.05993e+09	3.71864e+09	3.01903e+09	4.10491e+09	1.91678e+09	High	High	High	High		1.12217	1.3415	0.515453	0.986632	0.0500591	0.127592	-0.287811	-0.00584469		0.13125	55	not sign.		0.383039
High	Master Protein	P02652	Apolipoprotein A-II OS=Homo sapiens OX=9606 GN=APOA2 PE=1 SV=1	0	147.522	74	15	1894	15	1	100	11.2	6.62	3846.89	15	0	3.50944e+09	3.31741e+08	3.95847e+09	1.82204e+08	7.98185e+09	3.50944e+09	3.09511e+09	3.60868e+09	3.31741e+08	1.37767e+09	3.06302e+08	High	High	High	High		0.094528	0.445111	0.0848795	0.094528	-1.02444	-0.351532	-1.0712	-1.02444		0.0342142	26	not sign.		0.0366985
High	Master Protein	P0C0L5	Complement C4-B OS=Homo sapiens OX=9606 GN=C4B PE=1 SV=2	0	987.903	56	108	2055	5	1	1744	192.6	7.27	7468.74	108	104	1.32228e+09	2.60557e+09	1.74677e+09	1.93628e+09	7.6109e+09	1.12835e+09	1.32228e+09	2.75624e+09	2.47761e+09	3.27082e+09	2.60557e+09	High	High	High	High		2.19577	2.47362	0.945336	1.97051	0.341588	0.393333	-0.0244138	0.294579		0.6941	140	not sign.		0.765011
High	Master Protein	B4E1Z4	cDNA FLJ55673, highly similar to Complement factor B (EC 3.4.21.47) OS=Homo sapiens OX=9606 PE=1 SV=1	0	593.384	45	78	1322	54	1	1266	140.9	7.18	4363.72	78	24	1.89849e+09	2.11793e+09	1.51064e+09	1.5698e+09	7.09685e+09	1.20978e+09	1.89849e+09	2.68286e+09	2.05853e+09	2.11793e+09	2.51339e+09	High	High	High	High		1.70157	1.11559	0.936832	1.11559	0.23085	0.0475037	-0.0283382	0.0475037		0.0784421	40	not sign.		0.433104
High	Master Protein	P06396	Gelsolin OS=Homo sapiens OX=9606 GN=GSN PE=1 SV=1	0	849.722	70	67	1645	67	1	782	85.6	6.28	6846.47	67	0	1.27823e+09	2.12962e+09	1.31513e+09	1.89332e+09	6.61629e+09	1.06277e+09	1.27823e+09	2.34107e+09	2.23687e+09	1.98039e+09	2.12962e+09	High	High	High	High		2.10476	1.54933	0.909677	1.66607	0.323203	0.190143	-0.0411127	0.221694		0.334491	99	not sign.		0.646818
High	Master Protein	P19823	Inter-alpha-trypsin inhibitor heavy chain H2 OS=Homo sapiens OX=9606 GN=ITIH2 PE=1 SV=2	0	486.551	47	58	995	58	1	946	106.4	6.86	3584.74	58	0	9.54034e+08	2.10152e+09	1.66999e+09	1.95151e+09	6.67705e+09	7.50456e+08	9.54034e+08	1.39581e+09	1.99476e+09	2.49524e+09	2.10152e+09	High	High	High	High		2.65806	2.61546	1.50559	2.20277	0.424565	0.417548	0.177707	0.34297		0.651566	138	not sign.		0.855181
High	Master Protein	P01042	Kininogen-1 OS=Homo sapiens OX=9606 GN=KNG1 PE=1 SV=2	0	290.287	35	37	640	37	1	644	71.9	6.81	2032	37	0	1.20916e+09	2.04416e+09	1.2021e+09	1.39809e+09	5.85352e+09	1.0504e+09	1.20916e+09	1.78688e+09	1.71286e+09	2.0805e+09	2.04416e+09	High	High	High	High		1.63068	1.72061	1.14398	1.69055	0.212368	0.235682	0.0584177	0.228029		0.171313	63	not sign.		0.656322
High	Master Protein	Q14624	Inter-alpha-trypsin inhibitor heavy chain H4 OS=Homo sapiens OX=9606 GN=ITIH4 PE=1 SV=4	0	736	60	74	1246	74	1	930	103.3	6.98	4763.59	74	0	1.38984e+09	1.69321e+09	1.239e+09	1.33642e+09	5.65848e+09	1.06797e+09	1.38984e+09	2.19734e+09	1.63315e+09	2.02734e+09	1.69321e+09	High	High	High	High		1.52921	1.45868	0.770573	1.21827	0.184467	0.16396	-0.113186	0.0857453		0.135985	56	not sign.		0.47297
High	Master Protein	P04004	Vitronectin OS=Homo sapiens OX=9606 GN=VTN PE=1 SV=1	0	187.114	31	24	856	24	1	478	54.3	5.8	2694.58	24	0	785178103	1.59196e+09	1.2725e+09	1.69873e+09	5.34837e+09	5.03858e+08	785178103	1.01634e+09	1.55847e+09	1.59196e+09	1.76192e+09	High	High	High	High		3.09308	2.02752	1.73359	2.02752	0.490391	0.306965	0.238947	0.306965		0.586869	130	not sign.		0.787142
High	Master Protein	P08603	Complement factor H OS=Homo sapiens OX=9606 GN=CFH PE=1 SV=4	0	347.97	33	47	770	40	1	1231	139	6.61	2516.82	47	8	7.08442e+08	1.8248e+09	1.00613e+09	1.36849e+09	4.90786e+09	5.06084e+08	7.08442e+08	9.63036e+08	1.55982e+09	1.9328e+09	1.8248e+09	High	High	High	High		3.08214	2.72824	1.89484	2.5758	0.488852	0.435883	0.277574	0.410912		0.291797	89	not sign.		1
High	Master Protein	P01871	Immunoglobulin heavy constant mu OS=Homo sapiens OX=9606 GN=IGHM PE=1 SV=4	0	220.978	40	27	490	27	1	453	49.4	6.77	1701.35	27	0	1.4456e+08	1.66047e+09	9.41645e+08	8.92436e+08	3.63911e+09	1.29338e+08	1.4456e+08	3.13705e+08	1.65341e+09	2.73055e+09	1.66047e+09	High	High	High	High		12.7836	18.8887	5.2931	11.4864	1.10665	1.2762	0.72371	1.06018		0.029658	23	not sign.		4.45935
High	Master Protein	P00747	Plasminogen OS=Homo sapiens OX=9606 GN=PLG PE=1 SV=2	0	138.761	20	22	418	22	1	810	90.5	7.24	1145.43	22	0	7.86811e+08	1.27046e+09	7.22115e+08	7.74145e+08	3.55353e+09	5.24762e+08	7.86811e+08	1.10781e+09	1.20156e+09	1.27046e+09	1.44544e+09	High	High	High	High		2.28972	1.6147	1.30477	1.6147	0.359782	0.208091	0.115535	0.208091		0.533094	120	not sign.		0.626872
High	Master Protein	P02787	Serotransferrin OS=Homo sapiens OX=9606 GN=TF PE=1 SV=3	0	111.657	32	21	107	21	1	698	77	7.12	350.41	21	0	1.11125e+09	1.08934e+09	1.34592e+09	298225510	3.84473e+09	2.20756e+07	1.11125e+09	1.69054e+09	1.08934e+09	2.37336e+09	7.19974e+08	High	High	High	High		49.3458	2.13575	0.425883	0.980277	1.69325	0.32955	-0.37071	-0.00865114		0.712149	142	not sign.		0.380572
High	Master Protein	P10909	Clusterin OS=Homo sapiens OX=9606 GN=CLU PE=1 SV=1	0	264.445	45	35	773	35	1	449	52.5	6.27	2589.36	35	0	7.35377e+08	1.08825e+09	8.60097e+08	4.96917e+08	3.18064e+09	5.50796e+08	7.35377e+08	1.11631e+09	1.08825e+09	1.49677e+09	9.8701e+08	High	High	High	High		1.97577	2.03537	0.884169	1.47985	0.295737	0.308644	-0.0534645	0.170218		0.429021	113	not sign.		0.574521
High	Master Protein	P02790	Hemopexin OS=Homo sapiens OX=9606 GN=HPX PE=1 SV=2	0	133.371	42	24	401	24	1	462	51.6	7.02	1094.5	24	0	2.03827e+08	1.28861e+09	1.21029e+09	5.55727e+08	3.25846e+09	2.03827e+08	183401758	5.3052e+08	1.56362e+09	1.28861e+09	1.18654e+09	High	High	High	High		7.67131	7.02615	2.23656	6.32207	0.884869	0.846717	0.34958	0.800859		0.141175	58	not sign.		2.45441
High	Master Protein	P19827	Inter-alpha-trypsin inhibitor heavy chain H1 OS=Homo sapiens OX=9606 GN=ITIH1 PE=1 SV=3	0	376.058	46	40	888	40	1	911	101.3	6.79	3038.12	40	0	4.75473e+08	1.08562e+09	6.42302e+08	6.75269e+08	2.87867e+09	3.78101e+08	4.75473e+08	6.90686e+08	1.0084e+09	1.396e+09	1.08562e+09	High	High	High	High		2.66702	2.93601	1.5718	2.28325	0.426026	0.467758	0.196398	0.358553		0.643196	135	not sign.		0.886424
High	Master Protein	P00450	Ceruloplasmin OS=Homo sapiens OX=9606 GN=CP PE=1 SV=1	0	474.154	45	47	888	47	1	1065	122.1	5.72	3292.28	47	0	4.31956e+08	9.18542e+08	4.74057e+08	4.11349e+08	2.2359e+09	3.13089e+08	4.31956e+08	8.73179e+08	9.18542e+08	1.05593e+09	7.5717e+08	High	High	High	High		2.9338	2.44453	0.867142	2.12647	0.467431	0.388196	-0.0619098	0.327659		0.781555	146	not sign.		0.825558
High	Master Protein	P04196	Histidine-rich glycoprotein OS=Homo sapiens OX=9606 GN=HRG PE=1 SV=1	0	210.449	37	24	1114	24	1	525	59.5	7.5	3524.81	24	0	3.4954e+08	5.457e+08	5.23707e+08	4.98271e+08	1.91722e+09	3.3067e+08	3.4954e+08	4.88551e+08	4.91571e+08	8.23192e+08	5.457e+08	High	High	High	High		1.48659	2.35507	1.11698	1.5612	0.172192	0.372004	0.048044	0.193457		0.366452	103	not sign.		0.606102
High	Master Protein	P01857	Immunoglobulin heavy constant gamma 1 OS=Homo sapiens OX=9606 GN=IGHG1 PE=1 SV=1	0	149.899	55	19	504	7	1	330	36.1	8.19	1452.24	19	1	2.4995e+08	1.24468e+09	3.57888e+08	3.13542e+08	2.16606e+09	2.4995e+08	2.2346e+08	6.91008e+08	1.24468e+09	1.6461e+09	9.67924e+08	High	High	High	High		4.97972	7.36644	1.40074	4.97972	0.697205	0.867257	0.146358	0.697205		0.355448	102	not sign.		1.93327
High	Master Protein	P05155	Plasma protease C1 inhibitor OS=Homo sapiens OX=9606 GN=SERPING1 PE=1 SV=2	0	217.445	38	24	370	24	1	500	55.1	6.55	1160.93	24	0	6.27714e+08	5.99441e+08	3.66574e+08	2.03502e+08	1.79723e+09	5.19041e+08	6.27714e+08	1.24892e+09	5.99441e+08	1.2085e+09	5.5787e+08	High	High	High	High		1.1549	1.92524	0.446683	0.954959	0.0625445	0.284486	-0.350001	-0.0200153		0.225558	78	not sign.		0.370743
High	Master Protein	P36955	Pigment epithelium-derived factor OS=Homo sapiens OX=9606 GN=SERPINF1 PE=1 SV=4	0	240.546	66	29	597	29	1	418	46.3	6.38	1991.35	29	0	3.17546e+08	8.87915e+08	3.22414e+08	3.53952e+08	1.88183e+09	2.93287e+08	3.17546e+08	8.92361e+08	8.20411e+08	9.93311e+08	8.87915e+08	High	High	High	High		2.79729	3.12808	0.995018	2.79618	0.446738	0.495278	-0.00216896	0.446565		0.966482	161	not sign.		1.08556
High	Master Protein	P60709	Actin, cytoplasmic 1 OS=Homo sapiens OX=9606 GN=ACTB PE=1 SV=1	0	220.702	57	27	304	7	1	375	41.7	5.48	1070.33	27	23	2.16055e+07	8.13248e+08	2.49364e+08	6.73849e+08	1.75807e+09	1.50089e+07	2.16055e+07	3.44856e+07	6.63676e+08	8.21979e+08	8.13248e+08	Peak Found	High	High	High		44.2187	38.0448	23.5823	37.6407	1.64561	1.5803	1.37259	1.57566		0.000214078	4	significant		14.6132
High	Master Protein	P27169	Serum paraoxonase/arylesterase 1 OS=Homo sapiens OX=9606 GN=PON1 PE=1 SV=3	0	187.459	52	16	569	14	1	355	39.7	5.22	1824.5	16	2	2.29644e+08	5.8783e+08	3.50578e+08	3.92196e+08	1.56025e+09	2.29644e+08	2.19834e+08	3.68717e+08	5.8783e+08	7.19978e+08	5.83141e+08	High	High	High	High		2.55974	3.2751	1.58154	2.55974	0.408197	0.515224	0.19908	0.408197		0.708464	141	not sign.		0.993767
High	Master Protein	P02749	Beta-2-glycoprotein 1 OS=Homo sapiens OX=9606 GN=APOH PE=1 SV=3	0	64.436	31	14	110	14	1	345	38.3	7.97	304.74	14	0	3.88088e+08	4.67407e+08	2.47067e+08	3.32836e+08	1.4354e+09	2.50183e+08	3.88088e+08	8.49841e+08	4.40476e+08	5.75684e+08	4.67407e+08	High	High	High	High		1.76062	1.48338	0.549993	1.20438	0.245665	0.171254	-0.259643	0.0807645		0.217402	75	not sign.		0.467577
High	Master Protein	P02748	Complement component C9 OS=Homo sapiens OX=9606 GN=C9 PE=1 SV=2	0	219.29	40	37	532	37	1	559	63.1	5.59	1492.59	37	0	5.12876e+08	4.42328e+08	3.05423e+08	2.02686e+08	1.46331e+09	3.55992e+08	5.12876e+08	7.11739e+08	4.15507e+08	4.8296e+08	4.42328e+08	High	High	High	High		1.16718	0.941671	0.621475	0.862446	0.0671391	-0.0261008	-0.206577	-0.0642681		0.0152395	18	not sign.		0.334827
High	Master Protein	P01834	Immunoglobulin kappa constant OS=Homo sapiens OX=9606 GN=IGKC PE=1 SV=2	0	155.186	76	11	345	11	1	107	11.8	6.52	1570.58	11	0	1.24668e+08	7.85656e+08	2.78702e+08	3.61741e+08	1.55077e+09	9.65817e+07	1.24668e+08	2.74827e+08	7.85656e+08	8.71234e+08	6.6016e+08	High	High	High	High		8.13463	6.98843	2.40209	6.30199	0.910338	0.84438	0.38059	0.799478		0.138756	57	not sign.		2.44662
High	Master Protein	P02649	Apolipoprotein E OS=Homo sapiens OX=9606 GN=APOE PE=1 SV=1	0	263.588	82	40	381	40	1	317	36.1	5.73	1389.41	40	0	3.32895e+08	3.09564e+08	4.91844e+08	2.25112e+08	1.35941e+09	2.62322e+08	3.33588e+08	3.32895e+08	2.88686e+08	6.34862e+08	3.09564e+08	High	High	High	High		1.1005	1.90313	0.929914	0.929914	0.0415901	0.279469	-0.031557	-0.031557		0.101436	48	not sign.		0.36102
High	Master Protein	A0A096LPE2	SAA2-SAA4 readthrough OS=Homo sapiens OX=9606 GN=SAA2-SAA4 PE=4 SV=1	0	85.499	50	13	173	11	1	208	23.3	8.98	528.42	13	2	3.17005e+08	3.58767e+08	4.19734e+08	2.33705e+08	1.32921e+09	2.14581e+08	3.20819e+08	3.17005e+08	320365476	4.06124e+08	3.58767e+08	High	High	High	High		1.49298	1.2659	1.13174	1.13174	0.174054	0.102399	0.0537465	0.0537465		0.00176017	11	significant		0.439374
High	Master Protein	P00739	Haptoglobin-related protein OS=Homo sapiens OX=9606 GN=HPR PE=2 SV=2	0	145.633	41	20	275	10	1	348	39	7.09	792.44	20	10	1.37221e+08	5.63416e+08	2.99269e+08	3.30049e+08	1.32995e+09	1.0364e+08	1.37221e+08	1.93946e+08	5.63416e+08	7.24269e+08	5.35678e+08	High	High	High	High		5.43628	5.27813	2.762	4.10591	0.735302	0.72248	0.441223	0.613409		0.0508194	32	not sign.		1.59403
High	Master Protein	P01031	Complement C5 OS=Homo sapiens OX=9606 GN=C5 PE=1 SV=4	0	348.273	41	69	523	69	1	1676	188.2	6.52	1510.76	69	0	2.62337e+08	4.92698e+08	2.27247e+08	2.07671e+08	1.18995e+09	1.83588e+08	2.62337e+08	4.96041e+08	4.72434e+08	6.79556e+08	4.92698e+08	High	High	High	High		2.57333	2.59039	0.993261	1.87811	0.410496	0.413365	-0.0029366	0.273721		0.858928	154	not sign.		0.729137
High	Master Protein	P07357	Complement component C8 alpha chain OS=Homo sapiens OX=9606 GN=C8A PE=1 SV=2	0	141.466	27	20	313	20	1	584	65.1	6.47	1155.53	20	0	2.46351e+08	3.59309e+08	3.22648e+08	2.78526e+08	1.20683e+09	1.44393e+08	2.46351e+08	3.07e+08	3.26923e+08	3.84822e+08	3.59309e+08	High	High	High	High		2.26412	1.56209	1.17039	1.45853	0.3549	0.193706	0.0683293	0.163914		0.403537	108	not sign.		0.566242
High	Master Protein	P07358	Complement component C8 beta chain OS=Homo sapiens OX=9606 GN=C8B PE=1 SV=3	0	187.954	38	21	508	21	1	591	67	8.13	1942.74	21	0	1.66136e+08	3.53889e+08	2.00613e+08	2.56329e+08	9.76968e+08	1.35034e+08	1.66136e+08	2.3498e+08	3.37404e+08	3.92598e+08	3.53889e+08	High	High	High	High		2.49867	2.36312	1.50604	2.13012	0.397709	0.373485	0.177837	0.328404		0.896878	157	not sign.		0.826975
High	Master Protein	B9A064	Immunoglobulin lambda-like polypeptide 5 OS=Homo sapiens OX=9606 GN=IGLL5 PE=2 SV=2	0	62.843	33	8	168	5	1	214	23	8.84	671.08	8	3	7.72233e+07	4.83783e+08	2.30765e+08	2.60876e+08	1.05265e+09	4.51392e+07	7.72233e+07	1.6457e+08	4.84024e+08	4.83783e+08	4.67169e+08	High	High	High	High		10.7229	6.26473	2.83872	6.26473	1.03031	0.796902	0.453123	0.796902		0.100159	47	not sign.		2.43215
High	Master Protein	P02746	Complement C1q subcomponent subunit B OS=Homo sapiens OX=9606 GN=C1QB PE=1 SV=3	0	49.165	25	6	93	6	1	253	26.7	8.63	302.96	6	0	9.92787e+07	2.50922e+08	2.12084e+08	3.15421e+08	8.77704e+08	6.68076e+07	9.92787e+07	1.25672e+08	2.50922e+08	2.3163e+08	2.83752e+08	High	High	High	High		3.75588	2.33313	2.25788	2.52745	0.574712	0.367939	0.3537	0.402682		0.216806	74	not sign.		0.981229
High	Master Protein	P04003	C4b-binding protein alpha chain OS=Homo sapiens OX=9606 GN=C4BPA PE=1 SV=2	0	114.476	23	16	209	16	1	597	67	7.3	636.2	16	0	1.27533e+08	4.13432e+08	1.69988e+08	1.78757e+08	8.89711e+08	1.10192e+08	1.27533e+08	2.71997e+08	355891766	5.26047e+08	4.13432e+08	High	High	High	High		3.22975	4.12478	1.51999	3.24176	0.509169	0.615401	0.18184	0.510781		0.412908	110	not sign.		1.25855
High	Master Protein	P02751	Fibronectin OS=Homo sapiens OX=9606 GN=FN1 PE=1 SV=4	0	311.202	25	48	306	48	1	2386	262.5	5.71	1042.53	48	0	1.08961e+08	4.41466e+08	1.17188e+08	207242970	8.74858e+08	2.47143e+07	1.08961e+08	1.663e+08	4.6786e+08	4.41466e+08	3.65146e+08	High	High	High	High		18.9307	4.05159	2.1957	4.05159	1.27717	0.607625	0.341573	0.607625		0.256189	85	not sign.		1.57294
High	Master Protein	P02656	Apolipoprotein C-III OS=Homo sapiens OX=9606 GN=APOC3 PE=1 SV=1	0	96.156	63	9	175	9	1	99	10.8	5.41	689.33	9	0	8.44129e+07	8.24981e+07	4.74913e+08	5.83803e+07	7.00204e+08	4.34589e+07	8.44129e+07	1.60805e+08	8.24981e+07	2.73935e+08	7.8128e+07	High	High	High	High		1.8983	3.24518	0.485857	0.977316	0.278365	0.511238	-0.313492	-0.00996479		0.613629	133	not sign.		0.379423
High	Master Protein	P05090	Apolipoprotein D OS=Homo sapiens OX=9606 GN=APOD PE=1 SV=1	0	54.028	35	9	84	9	1	189	21.3	5.15	277.98	9	0	1.61901e+08	3.24771e+08	1.08506e+08	9.47804e+07	6.89959e+08	1.58963e+08	1.61901e+08	2.3134e+08	3.24771e+08	4.55084e+08	3.12224e+08	High	High	High	High		2.04307	2.81088	1.34964	2.00599	0.310283	0.448843	0.130217	0.302329		0.99377	162	not sign.		0.778785
High	Master Protein	P02747	Complement C1q subcomponent subunit C OS=Homo sapiens OX=9606 GN=C1QC PE=1 SV=3	0	53.772	34	7	120	7	1	245	25.8	8.41	424.49	7	0	8.23561e+07	2.44665e+08	1.3384e+08	1.7885e+08	6.39711e+08	8.23561e+07	7.54132e+07	1.46643e+08	2.3786e+08	306151570	2.44665e+08	High	High	High	High		2.88818	4.05965	1.66844	2.97082	0.460625	0.608489	0.222311	0.472877		0.353931	100	not sign.		1.15336
High	Master Protein	P18206	Vinculin OS=Homo sapiens OX=9606 GN=VCL PE=1 SV=4	0	55.4	14	12	28	12	1	1134	123.7	5.66	90.49	12	0	73737456	3.13961e+08	1.94698e+08	1.06326e+08	6.88723e+08	71675552	73737456	163002640	4.01943e+08	3.04263e+08	3.13961e+08	Peak Found	High	Peak Found	High		5.60781	4.1263	1.92611	4.25782	0.748793	0.615561	0.284681	0.629188		0.192871	67	not sign.		1.65301
High	Master Protein	P09871	Complement C1s subcomponent OS=Homo sapiens OX=9606 GN=C1S PE=1 SV=1	0	118.705	23	20	197	20	1	688	76.6	4.96	704.22	20	0	6.16307e+07	1.65955e+08	1.53435e+08	1.96243e+08	5.77263e+08	4.04803e+07	6.16307e+07	1.26243e+08	1.63187e+08	1.89781e+08	1.65955e+08	High	High	High	High		4.03127	3.07933	1.31457	2.69274	0.605442	0.488456	0.118782	0.430194		0.539446	123	not sign.		1.0454
High	Master Protein	P02765	Alpha-2-HS-glycoprotein OS=Homo sapiens OX=9606 GN=AHSG PE=1 SV=1	0	76.466	25	7	72	7	1	367	39.3	5.72	341.42	7	0	6.9926e+07	3.43237e+08	1.01364e+08	1.76303e+08	6.9083e+08	6.9926e+07	2.34445e+07	8.35415e+07	3.66495e+08	3.43237e+08	2.13817e+08	High	High	High	High		5.24119	14.6404	2.55941	4.90857	0.719429	1.16555	0.40814	0.690955		0.166524	61	not sign.		1.90565
High	Master Protein	P35858	Insulin-like growth factor-binding protein complex acid labile subunit OS=Homo sapiens OX=9606 GN=IGFALS PE=1 SV=1	0	205.286	42	27	291	27	1	605	66	6.79	1091.31	27	0	1.49628e+08	1.78304e+08	1.71983e+08	9.04759e+07	5.90391e+08	1.24844e+08	1.49628e+08	2.43727e+08	1.78304e+08	3.01598e+08	1.77118e+08	High	High	High	High		1.42821	2.01565	0.726709	1.19165	0.154793	0.304415	-0.138639	0.076147		0.260566	86	not sign.		0.462631
High	Master Protein	P0DOY2	Immunoglobulin lambda constant 2 OS=Homo sapiens OX=9606 GN=IGLC2 PE=1 SV=1	0	86.443	67	8	256	5	1	106	11.3	7.24	1011.17	8	0	6.67996e+07	313553277	1.29205e+08	1.35133e+08	6.44691e+08	6.03558e+07	6.67996e+07	127101898	313553277	340217440	2.99768e+08	High	High	High	High		5.19509	5.09311	2.35849	4.69394	0.715593	0.706983	0.372634	0.671538		0.0904721	43	not sign.		1.82233
High	Master Protein	O95445	Apolipoprotein M OS=Homo sapiens OX=9606 GN=APOM PE=1 SV=2	0	64.755	37	7	104	7	1	188	21.2	6.01	317.98	7	0	1.14206e+08	1.92531e+08	115833961	1.602e+08	5.82771e+08	66480084	1.14206e+08	1.31496e+08	1.79754e+08	2.38028e+08	1.92531e+08	High	High	High	High		2.70388	2.08419	1.46416	1.68582	0.431988	0.318938	0.165587	0.22681		0.926394	160	not sign.		0.654483
High	Master Protein	P01876	Immunoglobulin heavy constant alpha 1 OS=Homo sapiens OX=9606 GN=IGHA1 PE=1 SV=2	0	55.103	22	10	156	10	1	353	37.6	6.51	514.7	10	0	5.0388e+07	2.24238e+08	179745046	1.47536e+08	6.01907e+08	2.13253e+07	5.0388e+07	1.11034e+08	2.24238e+08	2.41455e+08	1.72408e+08	High	High	High	High		10.5151	4.79192	1.55275	4.45023	1.02181	0.68051	0.191101	0.648382		0.298496	91	not sign.		1.72771
High	Master Protein	P00736	Complement C1r subcomponent OS=Homo sapiens OX=9606 GN=C1R PE=1 SV=2	0	110.308	27	21	244	21	1	705	80.1	6.21	714.49	21	0	7.75976e+07	2.28691e+08	1.14424e+08	1.27301e+08	5.48014e+08	4.04706e+07	7.75976e+07	1.62461e+08	2.21922e+08	3.12632e+08	2.28691e+08	High	High	High	High		5.48353	4.02889	1.40766	2.94714	0.73906	0.605185	0.148499	0.4694		0.411246	109	not sign.		1.14416
High	Master Protein	P02654	Apolipoprotein C-I OS=Homo sapiens OX=9606 GN=APOC1 PE=1 SV=1	0	62.669	51	10	68	10	1	83	9.3	8.47	201.86	10	0	290246887	1.98461e+07	1.50419e+08	8.49799e+06	4.6901e+08	2.62584e+08	290246887	5.47051e+08	1.05846e+07	23167979	1.98461e+07	High	High	High	Peak Found		0.0403095	0.0798216	0.0362784	0.0683767	-1.39459	-1.09788	-1.44035	-1.16509		0.000764044	6	significant		0.0265458
High	Master Protein	P00748	Coagulation factor XII OS=Homo sapiens OX=9606 GN=F12 PE=1 SV=3	0	64.365	12	9	104	9	1	615	67.7	7.74	325.96	9	0	1.54439e+08	9.71165e+07	1.16062e+08	1.24858e+08	4.92475e+08	1.4885e+08	1.54439e+08	1.79484e+08	9.27783e+07	1.41087e+08	9.71165e+07	High	High	High	High		0.623302	0.913545	0.541087	0.628834	-0.205301	-0.03927	-0.266733	-0.201464		0.00225	12	significant		0.244132
High	Master Protein	P13671	Complement component C6 OS=Homo sapiens OX=9606 GN=C6 PE=1 SV=3	0	190.848	31	29	302	29	1	934	104.7	6.76	1079.51	29	0	1.56357e+08	1.71527e+08	1.17464e+08	7.63515e+07	5.21699e+08	1.40334e+08	1.56357e+08	2.57349e+08	1.43848e+08	2.48504e+08	1.71527e+08	High	High	High	High		1.02504	1.58934	0.666516	1.09703	0.0107407	0.201217	-0.176189	0.0402171		0.0718624	37	not sign.		0.425898
High	Master Protein	O14791	Apolipoprotein L1 OS=Homo sapiens OX=9606 GN=APOL1 PE=1 SV=5	0	123.707	41	16	232	16	1	398	43.9	5.81	821.41	16	0	4.47409e+07	2.02844e+08	1.16847e+08	1.46108e+08	5.1054e+08	3.32156e+07	4.47409e+07	5.83608e+07	1.87268e+08	2.7341e+08	2.02844e+08	High	High	High	High		5.63796	6.11096	3.47568	4.53374	0.751122	0.78611	0.54104	0.656457		0.017451	19	not sign.		1.76013
High	Master Protein	Q96IY4	Carboxypeptidase B2 OS=Homo sapiens OX=9606 GN=CPB2 PE=1 SV=2	0	51.14	23	10	72	10	1	423	48.4	7.71	203.45	10	0	1.04552e+08	1.86233e+08	8.39715e+07	1.08285e+08	4.83041e+08	7.72065e+07	1.04552e+08	2.00067e+08	1.78791e+08	274399161	1.86233e+08	High	High	High	High		2.31575	2.62453	0.930853	1.78125	0.364692	0.419051	-0.031119	0.250725		0.53632	121	not sign.		0.691533
High	Master Protein	P07360	Complement component C8 gamma chain OS=Homo sapiens OX=9606 GN=C8G PE=1 SV=3	0	68.509	39	8	142	8	1	202	22.3	8.31	516.09	8	0	7.62016e+07	2.09858e+08	1.06661e+08	1.28086e+08	5.20806e+08	6.75886e+07	7.62016e+07	1.16592e+08	1.84308e+08	2.20605e+08	2.09858e+08	High	High	High	High		2.72692	2.89502	1.79993	2.75398	0.435672	0.461651	0.255257	0.439961		0.735185	143	not sign.		1.06918
High	Master Protein	P10643	Complement component C7 OS=Homo sapiens OX=9606 GN=C7 PE=1 SV=2	0	155.958	23	22	217	22	1	843	93.5	6.48	744.58	22	0	1.94047e+08	1.70086e+08	8.18413e+07	5.02308e+07	4.96204e+08	1.39925e+08	1.94047e+08	3.23784e+08	1.54967e+08	2.07393e+08	1.70086e+08	High	High	High	High		1.1075	1.06878	0.525306	0.876518	0.0443426	0.0288878	-0.279588	-0.0572391		0.0332947	25	not sign.		0.34029
High	Master Protein	P21333	Filamin-A OS=Homo sapiens OX=9606 GN=FLNA PE=1 SV=4	0	214.593	20	37	141	37	1	2647	280.6	6.06	459.41	37	0	5.10992e+07	2.9286e+08	3.58444e+07	9.37698e+07	4.73573e+08	4.64594e+07	5.10992e+07	1.66669e+08	2.67688e+08	3.78454e+08	2.9286e+08	Peak Found	High	High	High		5.76177	7.40625	1.75713	5.7312	0.760556	0.869598	0.244805	0.758245		0.307119	93	not sign.		2.22502
High	Master Protein	P02775	Platelet basic protein OS=Homo sapiens OX=9606 GN=PPBP PE=1 SV=3	0	17.718	26	3	70	3	1	128	13.9	8.79	234.18	3	0	8.25674e+07	1.29364e+08	76066703	155394688	4.43393e+08	7.30006e+07	8.25674e+07	1.17437e+08	1.29364e+08	1.23716e+08	142505017	High	High	High	High		1.7721	1.49836	1.21346	1.56677	0.248488	0.175616	0.084027	0.195006		0.0221518	21	not sign.		0.608268
High	Master Protein	Q14520	Hyaluronan-binding protein 2 OS=Homo sapiens OX=9606 GN=HABP2 PE=1 SV=1	0	46.291	11	11	55	11	1	560	62.6	6.54	208.44	11	0	1.73392e+08	1.05854e+08	9.39524e+07	3.26217e+07	4.0582e+08	1.26624e+08	1.73392e+08	254463456	8.16127e+07	1.71909e+08	1.05854e+08	High	High	High	High		0.64453	0.991448	0.415989	0.61049	-0.190757	-0.0037299	-0.380918	-0.214322		0.0197295	20	not sign.		0.23701
High	Master Protein	P29622	Kallistatin OS=Homo sapiens OX=9606 GN=SERPINA4 PE=1 SV=3	0	143.769	52	21	205	21	1	427	48.5	7.75	772.82	21	0	1.19688e+08	1.57825e+08	5.40841e+07	1.75962e+07	3.49193e+08	9.32881e+07	1.19688e+08	2.503e+08	1.57825e+08	2.84255e+08	1.45605e+08	High	High	High	High		1.6918	2.37497	0.581722	1.31864	0.22835	0.375658	-0.235285	0.120125		0.33024	98	not sign.		0.511933
High	Master Protein	P02760	Protein AMBP OS=Homo sapiens OX=9606 GN=AMBP PE=1 SV=1	0	82.256	32	11	152	11	1	352	39	6.25	447.96	11	0	8.05142e+07	1.02997e+08	1.33284e+08	5.26655e+07	3.69461e+08	4.40151e+07	8.05142e+07	1.16691e+08	1.02997e+08	1.24831e+08	9.75417e+07	High	High	High	High		2.34004	1.55043	0.835897	1.27924	0.369224	0.190451	-0.077847	0.106953		0.255343	84	not sign.		0.496639
High	Master Protein	P07225	Vitamin K-dependent protein S OS=Homo sapiens OX=9606 GN=PROS1 PE=1 SV=1	0	55.27	18	13	101	13	1	676	75.1	5.67	303.22	13	0	3.57964e+07	1.08613e+08	7.81841e+07	7.25424e+07	2.95136e+08	3.57964e+07	34401300	7.78475e+07	1.01314e+08	1.59933e+08	1.08613e+08	High	High	High	High		2.83028	4.64904	1.39521	3.0342	0.45183	0.667363	0.144638	0.482044		0.779803	145	not sign.		1.17796
High	Master Protein	O43866	CD5 antigen-like OS=Homo sapiens OX=9606 GN=CD5L PE=1 SV=1	0	9.835	7	4	38	4	1	347	38.1	5.47	72.6	4	0	7424318	8.30759e+07	87311564	121322025	2.99134e+08	5328205	7424318	1.64015e+07	7.61553e+07	1.06496e+08	8.30759e+07	High	High	High	High		14.2929	14.3442	5.06515	11.1897	1.15512	1.15668	0.704592	1.04882		0.03937	27	not sign.		4.34417
High	Master Protein	P03952	Plasma kallikrein OS=Homo sapiens OX=9606 GN=KLKB1 PE=1 SV=1	0	65.168	22	15	126	15	1	638	71.3	8.22	339.9	15	0	4.86853e+07	1.03499e+08	6.70632e+07	7.48894e+07	2.94137e+08	3.8375e+07	4.86853e+07	8.05478e+07	9.7898e+07	1.27974e+08	1.03499e+08	High	High	High	High		2.55109	2.62858	1.28494	2.12587	0.406726	0.419722	0.108882	0.327537		0.655072	139	not sign.		0.825326
High	Master Protein	K7ER74	APOC4-APOC2 readthrough (NMD candidate) OS=Homo sapiens OX=9606 GN=APOC4-APOC2 PE=1 SV=1	0	95.034	34	11	183	11	1	178	20	6.64	435.42	11	0	4.92625e+07	5.64882e+06	1.63837e+08	2.1327e+06	2.20881e+08	4.92625e+07	4.56468e+07	6.55128e+07	3.86022e+06	5.33251e+07	5.64882e+06	High	High	High	High		0.0783601	1.16821	0.0862247	0.114668	-1.1059	0.0675214	-1.06437	-0.940558		0.105545	49	not sign.		0.0445174
High	Master Protein	P01859	Immunoglobulin heavy constant gamma 2 OS=Homo sapiens OX=9606 GN=IGHG2 PE=1 SV=2	0	101.141	37	13	315	6	1	326	35.9	7.59	823.56	13	0	9.49458e+06	7.04803e+07	5.77754e+07	7.14227e+07	2.09173e+08	7.20662e+06	9.49458e+06	2.53215e+07	1.04212e+08	7.04803e+07	5.37553e+07	High	High	High	High		14.4606	7.42321	2.12291	7.42321	1.16019	0.870592	0.326932	0.870592		0.226751	79	not sign.		2.88191
High	Master Protein	P02745	Complement C1q subcomponent subunit A OS=Homo sapiens OX=9606 GN=C1QA PE=1 SV=2	0	42.088	25	5	84	5	1	245	26	9.11	342.45	5	0	3.28576e+07	7.35466e+07	6.07245e+07	46978992	2.14108e+08	1.89462e+07	3.28576e+07	4.81093e+07	7.31129e+07	9.4935e+07	7.35466e+07	High	High	High	High		3.85898	2.88928	1.52874	2.23834	0.586472	0.46079	0.184334	0.349926		0.816083	148	not sign.		0.86899
High	Master Protein	P35579	Myosin-9 OS=Homo sapiens OX=9606 GN=MYH9 PE=1 SV=4	0	302.904	30	50	196	50	1	1960	226.4	5.6	726.41	50	0	3.18199e+06	8.66386e+07	3.37928e+07	1.30065e+08	2.53678e+08	3.18199e+06	3.08266e+06	6.55388e+06	7.82667e+07	8.66386e+07	9.92402e+07	Peak Found	High	High	High		24.5968	28.1052	15.1422	27.2278	1.39088	1.44879	1.18019	1.43501		0.000820321	7	significant		10.5706
High	Master Protein	Q9Y490	Talin-1 OS=Homo sapiens OX=9606 GN=TLN1 PE=1 SV=3	0	200.386	20	33	155	33	1	2541	269.6	6.07	547.7	33	0	6.3298e+06	7.77906e+07	3.28652e+07	7.48188e+07	1.91804e+08	6.83017e+06	6.3298e+06	5.51688e+06	6.09077e+07	8.62961e+07	7.77906e+07	Peak Found	High	High	High		8.91745	13.6333	14.1005	12.2896	0.950241	1.1346	1.14923	1.08954		0.000369113	5	significant		4.77118
High	Master Protein	P17936	Insulin-like growth factor-binding protein 3 OS=Homo sapiens OX=9606 GN=IGFBP3 PE=1 SV=2	0	28.042	18	6	76	6	1	291	31.7	8.69	132.41	6	0	1.92902e+07	5.03388e+07	3.58411e+07	5.31865e+07	1.58657e+08	1.48274e+07	1.92902e+07	2.70088e+07	5.06593e+07	4.52448e+07	5.03388e+07	High	High	High	High		3.41661	2.34548	1.86379	2.60955	0.533595	0.370232	0.270397	0.416565		0.873585	156	not sign.		1.0131
High	Master Protein	P07996	Thrombospondin-1 OS=Homo sapiens OX=9606 GN=THBS1 PE=1 SV=2	0	74.66	17	16	73	16	1	1170	129.3	4.94	198.89	16	0	2.13044e+06	7.14752e+07	3.75591e+07	7.6414e+07	1.87579e+08	2.14968e+06	984643	2.13044e+06	6.29543e+07	7.14752e+07	9.28702e+07	Peak Found	High	High	High		29.2855	72.5899	43.5919	33.5494	1.46665	1.86088	1.63941	1.52569		0.00278347	14	significant		13.0249
High	Master Protein	P02743	Serum amyloid P-component OS=Homo sapiens OX=9606 GN=APCS PE=1 SV=2	0	36.327	34	9	68	9	1	223	25.4	6.54	209.91	9	0	9.69605e+06	58979669	4.79418e+07	4.46072e+07	1.61225e+08	9.69605e+06	9.66595e+06	2.51368e+07	4.77444e+07	8.37646e+07	58979669	High	High	High	High		4.92411	8.66595	2.34634	6.08286	0.692327	0.937816	0.370392	0.784108		0.212102	73	not sign.		2.36154
High	Master Protein	P00738	Haptoglobin OS=Homo sapiens OX=9606 GN=HP PE=1 SV=1	0	77.514	26	15	147	5	1	406	45.2	6.58	401.91	15	0	2.90659e+06	6.87082e+07	3.61695e+07	5.44743e+07	1.62259e+08	2.90659e+06	2.22441e+06	8.65271e+06	6.87082e+07	7.08294e+07	5.97402e+07	High	High	High	High		23.6388	31.8419	6.90422	23.6388	1.37362	1.503	0.839114	1.37362		0.0451563	29	not sign.		9.17726
High	Master Protein	P61626	Lysozyme C OS=Homo sapiens OX=9606 GN=LYZ PE=1 SV=1	0	24.91	30	6	49	6	1	148	16.5	9.16	151.44	6	0	3.50694e+07	3.74374e+07	35424804	3.7469e+07	1.45401e+08	1.58506e+07	3.50694e+07	41634912	3.74374e+07	3.29992e+07	4.60525e+07	High	High	High	High		2.36189	0.940968	1.1061	1.06752	0.37326	-0.0264252	0.0437956	0.0283776		0.169706	62	not sign.		0.414444
High	Master Protein	P05546	Heparin cofactor 2 OS=Homo sapiens OX=9606 GN=SERPIND1 PE=1 SV=3	0	65.37	29	13	57	13	1	499	57	6.9	166.31	13	0	1.56698e+07	1.16972e+08	2.40153e+07	1.39904e+07	1.70648e+08	1.56698e+07	1.41669e+07	7.33336e+07	1.1757e+08	1.16972e+08	6.64634e+07	High	High	High	High		7.50296	8.25674	0.906316	7.4648	0.875233	0.916808	-0.0427202	0.873018		0.566276	128	not sign.		2.89806
High	Master Protein	P04217	Alpha-1B-glycoprotein OS=Homo sapiens OX=9606 GN=A1BG PE=1 SV=4	0	41.154	32	10	35	10	1	495	54.2	5.86	127.66	10	0	1.19588e+07	5.71046e+07	3.54876e+07	38691398	143242433	1.19588e+07	8.26252e+06	2.42014e+07	5.71046e+07	6.34879e+07	4.87274e+07	High	High	High	High		4.77513	7.68384	2.01341	4.77513	0.678985	0.885579	0.303932	0.678985		0.269104	88	not sign.		1.85384
High	Master Protein	P05156	Complement factor I OS=Homo sapiens OX=9606 GN=CFI PE=1 SV=2	0	42.841	19	9	38	9	1	583	65.7	7.5	121.4	9	0	2.69376e+07	4.19028e+07	3.65624e+07	1.97981e+07	1.25201e+08	19304922	2.69376e+07	83844573	4.19028e+07	6.02268e+07	4.18165e+07	High	High	High	High		2.17058	2.23579	0.498739	1.55555	0.336575	0.349431	-0.302127	0.191884		0.373899	104	not sign.		0.60391
High	Master Protein	P06681	Complement C2 OS=Homo sapiens OX=9606 GN=C2 PE=1 SV=2	0	199.21	38	31	258	7	1	752	83.2	7.42	863.34	31	0	3.25471e+07	4.22104e+07	1.85285e+07	3.43154e+07	1.27601e+08	2.98298e+07	3.25471e+07	6.52972e+07	3.8181e+07	4.91498e+07	4.22104e+07	High	High	High	High		1.27996	1.51011	0.646436	1.2969	0.107197	0.17901	-0.189475	0.112908		0.0747129	39	not sign.		0.503496
High	Master Protein	P49908	Selenoprotein P OS=Homo sapiens OX=9606 GN=SELENOP PE=1 SV=3	0	52.755	24	12	141	12	1	381	43.2	7.87	253.81	12	0	3.50535e+07	4.86269e+07	2.04193e+07	2.80278e+07	1.32127e+08	2.81211e+07	3.50535e+07	4.7261e+07	3.81209e+07	5.13713e+07	4.86269e+07	High	High	High	High		1.3556	1.46551	1.0289	1.38722	0.132131	0.165988	0.0123737	0.142145		0.0037253	15	significant		0.538558
High	Master Protein	P01011	Alpha-1-antichymotrypsin OS=Homo sapiens OX=9606 GN=SERPINA3 PE=1 SV=2	0	41.105	19	10	55	10	1	423	47.6	5.52	157.32	10	0	1.24203e+07	7.83448e+07	2.88715e+07	2.12465e+07	1.40883e+08	1.24203e+07	9.63535e+06	6.73426e+07	7.83448e+07	9.31227e+07	5.15454e+07	High	High	High	High		6.30781	9.66469	0.765421	6.30781	0.799879	0.985188	-0.1161	0.799879		0.649614	136	not sign.		2.44888
High	Master Protein	P01880	Immunoglobulin heavy constant delta OS=Homo sapiens OX=9606 GN=IGHD PE=1 SV=3	0	38.587	16	5	81	5	1	384	42.3	8.12	257.55	5	0	2.56411e+06	3.81925e+07	3.17109e+07	5.43843e+07	1.26852e+08	2.56411e+06	1.47631e+06	1.13066e+07	3.26908e+07	3.82337e+07	3.81925e+07	High	High	High	High		12.7494	25.8982	3.37789	14.895	1.10549	1.41327	0.528646	1.17304		0.128899	54	not sign.		5.78269
High	Master Protein	P00746	Complement factor D OS=Homo sapiens OX=9606 GN=CFD PE=1 SV=5	0	27.357	34	6	43	6	1	253	27	7.71	129.57	6	0	3.08507e+07	3.55026e+07	1.96344e+07	2.44139e+07	110401655	2.62446e+07	3.08507e+07	3.98613e+07	3.55026e+07	34018912	3.6778e+07	High	High	High	High		1.35275	1.10269	0.92265	1.15079	0.131219	0.0424553	-0.0349629	0.0609946		0.00158429	9	significant		0.446769
High	Master Protein	Q03591	Complement factor H-related protein 1 OS=Homo sapiens OX=9606 GN=CFHR1 PE=1 SV=2	0	47.931	20	9	118	1	1	330	37.6	7.39	322.48	9	1	3.15542e+07	6.77343e+07	12746756	1.15155e+07	1.23551e+08	3.15542e+07	2.30443e+07	46477158	5.21928e+07	7.54183e+07	6.77343e+07	High	High	High	High		1.65407	3.27275	1.45737	2.1466	0.218553	0.514913	0.163569	0.331751		0.515054	117	not sign.		0.833372
High	Master Protein	A0A0A0MRZ8	Immunoglobulin kappa variable 3D-11 OS=Homo sapiens OX=9606 GN=IGKV3D-11 PE=3 SV=6	0	15.857	32	4	29	3	1	115	12.6	5.29	70.68	4	1	6.5176e+06	4.16899e+07	2.9004e+07	3.50147e+07	1.12226e+08	4.89259e+06	6.5176e+06	1.13023e+07	4.72693e+07	3.63438e+07	4.16899e+07	High	High	High	High		9.6614	5.57625	3.68862	6.39651	0.98504	0.746342	0.566864	0.805943		0.072934	38	not sign.		2.48331
High	Master Protein	P0C0L4	Complement C4-A OS=Homo sapiens OX=9606 GN=C4A PE=1 SV=2	0	954.731	54	106	2030	3	1	1744	192.7	7.08	7315.73	106	0	2.65075e+07	3.12909e+07	4.07014e+07	8.09249e+06	1.06592e+08	1.94525e+07	2.65075e+07	56786769	3.12909e+07	5.17075e+07	3.04927e+07	High	High	High	High		1.60859	1.95068	0.536969	1.18046	0.206444	0.290185	-0.270051	0.0720501		0.202473	69	not sign.		0.458288
High	Master Protein	P08514	Integrin alpha-IIb OS=Homo sapiens OX=9606 GN=ITGA2B PE=1 SV=3	0	72.997	20	14	57	14	1	1039	113.3	5.38	203.65	14	0	3.01546e+06	4.3167e+07	1.95269e+07	5.72062e+07	1.22916e+08	1.4078e+06		6.45904e+06	4.3167e+07	3.92043e+07	5.30024e+07	Peak Found	High	High	High		30.6628		8.20592	14.3152	1.48661		0.914127	1.1558		0.209374	71	not sign.		5.55758
High	Master Protein	P12259	Coagulation factor V OS=Homo sapiens OX=9606 GN=F5 PE=1 SV=4	0	87.626	12	23	75	23	1	2224	251.5	6.05	195.57	23	0	2.05563e+07	4.93534e+07	2.17732e+07	1.92547e+07	1.10938e+08	1.129e+07	2.05563e+07	2.30421e+07	4.50131e+07	5.64758e+07	4.93534e+07	High	High	High	High		3.98698	2.74737	2.14188	2.40089	0.600644	0.438918	0.330794	0.380372		0.596536	132	not sign.		0.932096
High	Master Protein	P00742	Coagulation factor X OS=Homo sapiens OX=9606 GN=F10 PE=1 SV=2	0	23.486	13	6	35	6	1	488	54.7	5.94	93.52	6	0	12928415	3.09382e+07	2.1313e+07	2.63224e+07	9.15021e+07	9.47041e+06	12928415	28157381	2.84163e+07	35711539	3.09382e+07	High	High	High	High		3.00054	2.76225	1.09876	2.39304	0.477199	0.441263	0.040903	0.37895		0.642408	134	not sign.		0.929048
High	Master Protein	P02753	Retinol-binding protein 4 OS=Homo sapiens OX=9606 GN=RBP4 PE=1 SV=3	0	24.757	29	5	27	5	1	201	23	6.07	96.9	5	0	2.03222e+07	3.38699e+07	2.21224e+07	1.96712e+07	9.59856e+07	2.03222e+07	1.68131e+07	4.97395e+07	3.38699e+07	4.51727e+07	2.8428e+07	High	High	High	High		1.66665	2.68676	0.571538	1.66665	0.221845	0.42923	-0.242955	0.221845		0.325285	97	not sign.		0.647043
High	Master Protein	P01861	Immunoglobulin heavy constant gamma 4 OS=Homo sapiens OX=9606 GN=IGHG4 PE=1 SV=1	0	86.65	34	10	296	4	1	327	35.9	7.36	861.9	10	0	4004100	4.7474e+07	2.66472e+07	2.39435e+07	1.02069e+08	4004100	3.85211e+06	1.03809e+07	5.30443e+07	4.7474e+07	3.72629e+07	High	High	High	High		13.2475	12.3241	3.58958	11.8563	1.12213	1.09076	0.555043	1.07395		0.0955149	45	not sign.		4.60298
High	Master Protein	Q9BYE2	Transmembrane protease serine 13 OS=Homo sapiens OX=9606 GN=TMPRSS13 PE=2 SV=4	0.011	4.842	1	1	21	1	1	586	63.1	8.63	46.11	1	0	33775864	1.55862e+07	28901801	6563110	8.48269e+07	22830563	46239004	33775864	12713252	1.64014e+07	1.55862e+07	High	High	High	High		0.556852	0.354708	0.461459	0.461459	-0.25426	-0.450129	-0.335867	-0.335867		9.79171e-05	3	significant		0.179152
High	Master Protein	P01591	Immunoglobulin J chain OS=Homo sapiens OX=9606 GN=JCHAIN PE=1 SV=4	0	9.448	17	3	34	3	1	159	18.1	5.24	92.16	3	0	5339818	31788124	1.71895e+07	2.36282e+07	7.79456e+07	5339818	2.9802e+06	1.0484e+07	31788124	66534088	30105587	High	High	High	High		5.95304	22.3254	2.87158	5.95304	0.774738	1.3488	0.458122	0.774738		0.21101	72	not sign.		2.31114
High	Master Protein	P15169	Carboxypeptidase N catalytic chain OS=Homo sapiens OX=9606 GN=CPN1 PE=1 SV=1	0	51.257	28	9	56	9	1	458	52.3	7.34	170.14	9	0	1.46445e+07	2.30992e+07	1.98442e+07	2.76013e+07	8.51892e+07	7.95509e+06	1.46445e+07	1.62052e+07	1.91726e+07	3.59757e+07	2.30992e+07	High	High	High	High		2.41011	2.4566	1.42542	1.57733	0.382037	0.390335	0.153943	0.197923		0.418707	111	not sign.		0.612366
High	Master Protein	P05452	Tetranectin OS=Homo sapiens OX=9606 GN=CLEC3B PE=1 SV=3	0	49.761	45	7	45	7	1	202	22.5	5.67	149.48	7	0	4.64479e+07	1.40506e+07	1.08589e+07	4.58979e+06	7.59472e+07	4.64479e+07	3.45787e+07	8.02465e+07	1.40506e+07	3.28614e+07	13186685	High	High	High	Peak Found		0.302502	0.950336	0.164327	0.302502	-0.519272	-0.022123	-0.784291	-0.519272		0.0593267	35	not sign.		0.11744
High	Master Protein	P19652	Alpha-1-acid glycoprotein 2 OS=Homo sapiens OX=9606 GN=ORM2 PE=1 SV=2	0	36.132	18	7	48	7	1	201	23.6	5.11	149.17	7	0	1.88241e+07	3.13911e+07	1.77325e+07	1.72585e+07	8.52063e+07	6.36977e+06	2.05529e+07	1.88241e+07	3.12077e+07	4.99566e+07	3.13911e+07	High	High	High	High		4.89934	2.43064	1.6676	1.6676	0.690138	0.385721	0.222092	0.222092		0.82429	150	not sign.		0.647411
High	Master Protein	A0A0C4DH25	Immunoglobulin kappa variable 3D-20 OS=Homo sapiens OX=9606 GN=IGKV3D-20 PE=3 SV=1	0	21.045	28	4	25	1	1	116	12.5	4.59	80.96	4	3	7.54138e+06	5.05226e+07	1.27839e+07	1.30397e+07	8.38876e+07	3.7538e+06	7.54138e+06	2.35453e+07	5.00954e+07	6.52814e+07	5.05226e+07	High	High	High	High		13.3452	8.65643	2.14576	6.69938	1.12533	0.937339	0.331581	0.826035		0.235473	80	not sign.		2.6009
High	Master Protein	P01624	Immunoglobulin kappa variable 3-15 OS=Homo sapiens OX=9606 GN=IGKV3-15 PE=1 SV=2	0	13.793	32	3	36	2	1	115	12.5	5.19	99.16	3	0	5.38888e+06	26781251	2.0908e+07	2.70299e+07	8.0108e+07	3903013	5.38888e+06	1.04933e+07	31156223	26781251	24045999	High	High	High	High		7.98261	4.96972	2.29156	4.96972	0.902145	0.696332	0.360131	0.696332		0.244773	82	not sign.		1.92939
High	Master Protein	P05154	Plasma serine protease inhibitor OS=Homo sapiens OX=9606 GN=SERPINA5 PE=1 SV=3	0	49.444	24	8	46	8	1	406	45.6	9.26	149.22	8	0	2.55765e+07	3.08553e+07	1.59824e+07	1.38081e+07	8.62224e+07	1.47849e+07	2.55765e+07	3.93093e+07	2.25709e+07	3.62022e+07	3.08553e+07	High	High	High	High		1.52662	1.41545	0.784937	1.20639	0.183731	0.150894	-0.105165	0.0814889		0.0491073	31	not sign.		0.468357
High	Master Protein	A0A0B4J2B5	Immunoglobulin heavy variable 3/OR16-9 (non-functional) (Fragment) OS=Homo sapiens OX=9606 GN=IGHV3OR16-9 PE=1 SV=1	0	11.087	40	3	17	1	1	98	10.7	8.46	47.52	3	0	6054013	29734682	19080436	2.47395e+07	7.96086e+07	3.29641e+06	6054013	10058631	29734682	31389966	27071372	Peak Found	Peak Found	High	High		9.02031	5.18498	2.69136	4.91157	0.955222	0.714747	0.429971	0.69122		0.178785	64	not sign.		1.90681
High	Master Protein	P01619	Immunoglobulin kappa variable 3-20 OS=Homo sapiens OX=9606 GN=IGKV3-20 PE=1 SV=2	0	20.958	28	4	24	1	1	116	12.5	4.96	77.24	4	0	5.45748e+06	21912284	22080140	23382228	7.28321e+07	4292346	5.45748e+06	10937934	25121994	21912284	20847172	High	High	High	High		5.85274	4.01509	1.90595	4.01509	0.767359	0.603695	0.280112	0.603695		0.398287	106	not sign.		1.55878
High	Master Protein	P18428	Lipopolysaccharide-binding protein OS=Homo sapiens OX=9606 GN=LBP PE=1 SV=3	0	39.883	20	7	35	7	1	481	53.4	6.7	122.93	7	0	1.82387e+07	2.68235e+07	6.36688e+06	1.45006e+07	6.59297e+07	1.82387e+07	1.44572e+07	4.58448e+07	2.68235e+07	3.71281e+07	2.60616e+07	High	High	High	High		1.47069	2.56814	0.568474	1.47069	0.167522	0.409618	-0.24529	0.167522		0.250269	83	not sign.		0.570966
High	Master Protein	P10720	Platelet factor 4 variant OS=Homo sapiens OX=9606 GN=PF4V1 PE=1 SV=1	0	6.617	16	2	10	2	1	104	11.5	9.1	29.99	2	0	1.17666e+06	4.668e+07	2.06061e+07	2.18886e+07	9.03513e+07		1.17666e+06		4.18524e+07	4.668e+07	5.10301e+07	Peak Found	High	High	High			39.6715		39.6715		1.59848		1.59848						15.4016
High	Master Protein	P23142	Fibulin-1 OS=Homo sapiens OX=9606 GN=FBLN1 PE=1 SV=4	0	26.858	13	6	31	6	1	703	77.2	5.22	87.12	6	0	7.13032e+06	2.20365e+07	16194763	2.01613e+07	6.55229e+07	6.68793e+06	7.13032e+06	1.84802e+07	18545163	2.8223e+07	2.20365e+07	High	High	High	High		2.77293	3.95816	1.19244	3.09054	0.442939	0.597494	0.0764373	0.490034		0.809701	147	not sign.		1.19984
High	Master Protein	Q86UX7	Fermitin family homolog 3 OS=Homo sapiens OX=9606 GN=FERMT3 PE=1 SV=1	0	63.096	23	12	41	12	1	667	75.9	6.98	99.02	12	0	2.44344e+06	3.66351e+07	1.44826e+07	2.00753e+07	7.36365e+07	1.19868e+06	2.44344e+06	2.95399e+06	3.22597e+07	4.61108e+07	3.66351e+07	Peak Found	High	High	High		26.9126	18.8712	12.4019	14.9932	1.42996	1.2758	1.09349	1.1759		0.00439943	16	significant		5.82081
High	Master Protein	P02766	Transthyretin OS=Homo sapiens OX=9606 GN=TTR PE=1 SV=1	0	45.144	50	7	34	7	1	147	15.9	5.76	143.76	7	0	18670651	2.22215e+07	1.58502e+07	15862924	7.26052e+07	1.57284e+07	1.87722e+07	18670651	2.22215e+07	2.33485e+07	1.79192e+07	High	High	High	High		1.41282	1.24378	0.95975	1.19018	0.150087	0.0947448	-0.0178418	0.0756131		0.00173307	10	significant		0.462063
High	Master Protein	P68032	Actin, alpha cardiac muscle 1 OS=Homo sapiens OX=9606 GN=ACTC1 PE=1 SV=1	0	183.491	37	23	226	3	1	377	42	5.39	711.02	23	0	957876	4.86578e+07	2.28704e+07	1.40525e+06	7.38914e+07		826284	1.11043e+06	4.09101e+07	7.26787e+07	4.86578e+07	Peak Found	High	High	Peak Found			87.9584	43.8191	50.7976		1.94428	1.64166	1.70584		0.0512462	33	not sign.		19.7211
High	Master Protein	Q13790	Apolipoprotein F OS=Homo sapiens OX=9606 GN=APOF PE=1 SV=2	0	11.292	8	2	49	2	1	326	35.4	5.64	138.89	2	0	1.66067e+07	7.34662e+06	1.37578e+07	1.84709e+07	5.61819e+07	1.66067e+07	1.36545e+07	2.94399e+07	6.35169e+06	2.00029e+07	7.34662e+06	High	High	High	High		0.382478	1.46493	0.249547	0.44239	-0.417393	0.165817	-0.602848	-0.354195		0.0866665	41	not sign.		0.171749
High	Master Protein	P0DJI8	Serum amyloid A-1 protein OS=Homo sapiens OX=9606 GN=SAA1 PE=1 SV=1	0	24.829	66	5	29	3	1	122	13.5	6.79	131.74	5	0	2.1118e+07	1.34919e+07	7.77472e+06	1.35009e+07	5.58855e+07	8.68655e+06	22637793	2.1118e+07	1.33653e+07	1.38945e+07	1.34919e+07	High	High	High	High		1.53862	0.613776	0.63888	0.63888	0.18713	-0.21199	-0.194581	-0.194581		0.0483022	30	not sign.		0.248032
High	Master Protein	P01700	Immunoglobulin lambda variable 1-47 OS=Homo sapiens OX=9606 GN=IGLV1-47 PE=1 SV=2	0.011	4.852	11	1	9	1	1	117	12.3	5.91	34.89	1	0	5.34545e+06	46934396		11645313	6.39252e+07	5.34545e+06			46934396	56689876	41687988	High	High	High	High		8.78026			8.78026	0.943507			0.943507						3.40875
High	Master Protein	A0A075B6I0	Immunoglobulin lambda variable 8-61 OS=Homo sapiens OX=9606 GN=IGLV8-61 PE=3 SV=7	0	9.468	20	3	5	3	1	122	12.8	4.55	12.46	3	0	14461729	1.36963e+07	5.62332e+06	6.77881e+06	4.05602e+07	14461729	9.27509e+06	46730444	1.36963e+07	2.4126e+07	1.32121e+07	Peak Found	High	High	Peak Found		0.947072	2.60116	0.282731	0.947072	-0.0236168	0.415168	-0.548627	-0.0236168		0.223288	77	not sign.		0.367681
High	Master Protein	Q9UK55	Protein Z-dependent protease inhibitor OS=Homo sapiens OX=9606 GN=SERPINA10 PE=1 SV=1	0	41.721	22	10	49	10	1	444	50.7	8.27	150.36	10	0	1.14192e+07	1.8213e+07	1.31456e+07	7.47131e+06	5.02491e+07	4.10163e+06	1.14192e+07	1.97953e+07	1.74006e+07	2.33428e+07	1.8213e+07	High	High	High	High		4.24235	2.04418	0.920065	1.59495	0.627606	0.310518	-0.0361814	0.202747		0.565877	127	not sign.		0.619206
High	Master Protein	Q16610	Extracellular matrix protein 1 OS=Homo sapiens OX=9606 GN=ECM1 PE=1 SV=2	0	25.428	13	6	31	6	1	540	60.6	6.71	86.39	6	0	7.87971e+06	1.45648e+07	1.05928e+07	1.42914e+07	4.73287e+07	3.81503e+06	7.87971e+06	9.5436e+06	1.45648e+07	1.2819e+07	1.56712e+07	High	High	High	High		3.81773	1.62683	1.64207	1.84839	0.581805	0.211343	0.215391	0.266794		0.505052	116	not sign.		0.717599
High	Master Protein	A0A0J9YY99	Uncharacterized protein (Fragment) OS=Homo sapiens OX=9606 PE=1 SV=1	0	12.255	19	3	11	2	1	117	13	8.92	35.12	3	2	6819812	3.85711e+07	7512620	2.38303e+06	5.52866e+07	6.58138e+06	6819812	1.46835e+07	3.85711e+07	5.09766e+07	31503968	High	High	High	Peak Found		5.86064	7.47477	2.14554	5.65574	0.767945	0.873598	0.331536	0.75249		0.309197	95	not sign.		2.19572
High	Master Protein	P01780	Immunoglobulin heavy variable 3-7 OS=Homo sapiens OX=9606 GN=IGHV3-7 PE=1 SV=2	0	9.919	25	3	18	1	1	117	12.9	6.57	46.76	3	1	5.94997e+06	37816480	7.25471e+06	2.5861e+06	5.36073e+07	5.18881e+06	5.94997e+06	2.01384e+07	37816480	54240444	28758063	High	High	Peak Found	Peak Found		7.28809	9.11609	1.42802	6.35575	0.862614	0.959809	0.154735	0.803167		0.478383	115	not sign.		2.46749
High	Master Protein	P03951	Coagulation factor XI OS=Homo sapiens OX=9606 GN=F11 PE=1 SV=1	0	24.438	10	6	19	6	1	625	70.1	8.1	59.33	6	0	2.61519e+06	1.38654e+07	1.29181e+07	1.85426e+07	4.79413e+07	2.61519e+06	2.52387e+06	4.11737e+06	1.38654e+07	9184495	1.50029e+07	High	High	High	High		5.30186	3.63905	3.64381	5.30186	0.724428	0.560988	0.561556	0.724428		0.0446509	28	not sign.		2.05834
High	Master Protein	Q96PD5	N-acetylmuramoyl-L-alanine amidase OS=Homo sapiens OX=9606 GN=PGLYRP2 PE=1 SV=1	0	61.65	16	6	85	6	1	576	62.2	7.55	239.01	6	0	1.16733e+07	2.46827e+07	8.63635e+06	5.36109e+06	5.03534e+07	7.93495e+06	1.16733e+07	1.87888e+07	2.65623e+07	2.46827e+07	2.18459e+07	High	High	High	High		3.34751	2.11445	1.16271	2.11445	0.524721	0.325198	0.0654706	0.325198		0.421295	112	not sign.		0.820893
High	Master Protein	P20851	C4b-binding protein beta chain OS=Homo sapiens OX=9606 GN=C4BPB PE=1 SV=1	0	7.644	7	3	12	3	1	252	28.3	5.14	25.07	3	0	7.51468e+06	2.3038e+07	9.81424e+06	7.73611e+06	48103012	5.86815e+06	7.51468e+06	1.17369e+07	2.15028e+07	3.52311e+07	2.3038e+07	High	High	High	High		3.66432	4.6883	1.96286	3.06573	0.563994	0.671016	0.29289	0.486534		0.65077	137	not sign.		1.19021
High	Master Protein	P60660	Myosin light polypeptide 6 OS=Homo sapiens OX=9606 GN=MYL6 PE=1 SV=2	0	17.466	34	4	16	4	1	151	16.9	4.65	48.63	4	0		1.87386e+07	1.00579e+07	24487414	5.3284e+07				1.87386e+07	1.48548e+07	23983814	Not Found	High	High	High
High	Master Protein	P01009	Alpha-1-antitrypsin OS=Homo sapiens OX=9606 GN=SERPINA1 PE=1 SV=3	0	26.338	22	8	21	8	1	418	46.7	5.59	47.96	8	0	1.53072e+07	1.79282e+07	7.99297e+06	5.09957e+06	46327959	1.53072e+07	1.21048e+07	2.54296e+07	1.79282e+07	1.88104e+07	1.09499e+07	High	High	High	High		1.17123	1.55396	0.430597	1.17123	0.0686408	0.191439	-0.365929	0.0686408		0.0961612	46	not sign.		0.454704
High	Master Protein	P67936	Tropomyosin alpha-4 chain OS=Homo sapiens OX=9606 GN=TPM4 PE=1 SV=3	0	23.889	20	6	30	6	1	248	28.5	4.69	92.04	6	0	50738.8	1.4175e+07	9.38276e+06	2.64324e+07	5.00409e+07	46477.6	55390.6		1.4175e+07	6741454	1.88076e+07	Peak Found	High	High	High		304.986	121.708		279.373	2.48428	2.08532		2.44618		0.0580642	34	not sign.		108.461
High	Master Protein	P01034	Cystatin-C OS=Homo sapiens OX=9606 GN=CST3 PE=1 SV=1	0	15.969	19	3	27	3	1	146	15.8	8.75	86.12	3	0	9.23427e+06	1.60324e+07	6.58668e+06	1.05511e+07	4.24045e+07	5.57875e+06	9.23427e+06	1.51878e+07	1.60324e+07	1.10638e+07	1.60929e+07	High	High	High	High		2.87384	1.19812	1.05959	1.73619	0.458462	0.0785015	0.0251374	0.239596		0.183946	65	not sign.		0.674038
High	Master Protein	P05106	Integrin beta-3 OS=Homo sapiens OX=9606 GN=ITGB3 PE=1 SV=2	0	29.247	10	6	18	6	1	788	87	5.24	57.94	6	0	3.49556e+06	24469073	2.99972e+06	1.44287e+07	4.5393e+07	3.49556e+06	2.51279e+06	1.19329e+07	24469073	2.20207e+07	2.97432e+07	Peak Found	High	High	High		7.00004	8.76345	2.49254	7.00004	0.8451	0.942675	0.396642	0.8451		0.241407	81	not sign.		2.71762
High	Master Protein	Q04756	Hepatocyte growth factor activator OS=Homo sapiens OX=9606 GN=HGFAC PE=1 SV=1	0	25.132	7	4	43	4	1	655	70.6	7.24	156.62	4	0	6.33105e+06	1.41654e+07	7.96951e+06	1.30126e+07	4.14785e+07	2.73263e+06	6.33105e+06	8.94854e+06	1.2879e+07	1.41654e+07	1.69292e+07	High	High	High	High		4.71306	2.23745	1.89184	2.23745	0.673303	0.349753	0.276885	0.349753		0.84853	153	not sign.		0.868642
High	Master Protein	P26927	Hepatocyte growth factor-like protein OS=Homo sapiens OX=9606 GN=MST1 PE=1 SV=2	0	12.673	5	3	11	3	1	711	80.3	7.68	34.84	3	0	7931704	1.55552e+07	7.03936e+06	8592566	3.91189e+07	3.4737e+06	7931704	1.50355e+07	1.53409e+07	16366128	1.55552e+07	High	High	High	Peak Found		4.4163	2.06338	1.03457	1.96115	0.645058	0.314579	0.0147586	0.29251		0.536412	122	not sign.		0.761375
High	Master Protein	A0A0B4J1V0	Immunoglobulin heavy variable 3-15 OS=Homo sapiens OX=9606 GN=IGHV3-15 PE=3 SV=1	0.01	4.55	19	2	2	2	1	119	12.9	8.62	6.17	2	0	1.63553e+06	6.4666e+06	4.36249e+07		5.1727e+07		1.3193e+06	2.02756e+06		6.4666e+06		Peak Found	High	High	Not Found			4.90154		3.95382		0.690332		0.597017						1.53499
High	Master Protein	P61224	Ras-related protein Rap-1b OS=Homo sapiens OX=9606 GN=RAP1B PE=1 SV=1	0	12.024	22	3	10	3	1	184	20.8	5.78	33.78	3	0	391527	1.94183e+07	5264557	1.29762e+07	3.80507e+07	391527	351325	1.6359e+06	1.56944e+07	1.94183e+07	2.07229e+07	Peak Found	High	High	High		40.085	55.2718	12.6676	49.5964	1.60298	1.7425	1.10269	1.69545		0.0293753	22	not sign.		19.2548
High	Master Protein	P80748	Immunoglobulin lambda variable 3-21 OS=Homo sapiens OX=9606 GN=IGLV3-21 PE=1 SV=2	0	12.278	14	1	16	1	1	117	12.4	5.29	73.02	1	0	5.29475e+06	2.09576e+07	4.84654e+06	4.15405e+06	3.52529e+07		3.74817e+06	7.47949e+06	2.09576e+07	2.41922e+07	1.90736e+07	High	High	High	High			6.45441	2.55012	3.95818		0.809856	0.40656	0.597496		0.594827	131	not sign.		1.53668
High	Master Protein	P08697	Alpha-2-antiplasmin OS=Homo sapiens OX=9606 GN=SERPINF2 PE=1 SV=3	0	19.106	13	5	16	5	1	491	54.5	6.29	52.61	5	0	6.09232e+06	1.22699e+07	5.31119e+06	5.82725e+06	2.95007e+07	6.09232e+06	5.22904e+06	13153315	1.21682e+07	1.62414e+07	1.22699e+07	High	High	Peak Found	High		1.9973	3.10599	0.932838	2.014	0.300444	0.4922	-0.0301938	0.304059		0.308999	94	not sign.		0.781892
High	Master Protein	A0A0B4J1X5	Immunoglobulin heavy variable 3-74 OS=Homo sapiens OX=9606 GN=IGHV3-74 PE=3 SV=1	0	11.575	23	3	23	1	1	117	12.8	8.66	55.21	3	1	1.22842e+06	1.22949e+07	1.13089e+07	6220823	31052997	837375	1.22842e+06	3.00452e+06	1.22949e+07	18539500	1.10413e+07	High	High	High	High		14.6826	15.0921	3.67489	10.0087	1.1668	1.17875	0.565244	1.00038		0.121913	52	not sign.		3.88565
High	Master Protein	P01008	Antithrombin-III OS=Homo sapiens OX=9606 GN=SERPINC1 PE=1 SV=1	0	27.131	18	6	28	6	1	464	52.6	6.71	105.84	6	0	2.31182e+06	1.33034e+07	7.36004e+06	8.32167e+06	3.12969e+07	1.24987e+06	2.31182e+06	6.93875e+06	1.50433e+07	1.33034e+07	9.19395e+06	High	High	High	High		12.0359	5.75449	1.32502	5.75449	1.08048	0.760007	0.122221	0.760007		0.561465	126	not sign.		2.23406
High	Master Protein	P01701	Immunoglobulin lambda variable 1-51 OS=Homo sapiens OX=9606 GN=IGLV1-51 PE=1 SV=2	0	10.401	18	3	5	3	1	117	12.2	7.03	9.92	3	0	841182	9.48346e+06	1.16638e+06	8.23343e+06	1.97245e+07	841182	566544	3686710	8910056	1.02443e+07	9.48346e+06	Peak Found	High	Peak Found	High		10.5923	18.0821	2.57234	11.274	1.02499	1.25725	0.410328	1.05208		0.222429	76	not sign.		4.37689
High	Master Protein	P01023	Alpha-2-macroglobulin OS=Homo sapiens OX=9606 GN=A2M PE=1 SV=3	0	38.501	9	10	16	10	1	1474	163.2	6.46	45.16	10	0	7.15294e+06	9.47997e+06	2.62538e+06	2.7883e+06	2.20466e+07	5.87531e+06	7.15294e+06	2.06534e+07	8.87297e+06	1.65205e+07	9.47997e+06	High	High	Peak Found	Peak Found		1.51021	2.30961	0.459003	1.32532	0.179038	0.363539	-0.338185	0.122322		0.198131	68	not sign.		0.51453
High	Master Protein	P13224	Platelet glycoprotein Ib beta chain OS=Homo sapiens OX=9606 GN=GP1BB PE=1 SV=1	0	16.453	18	4	24	4	1	206	21.7	9.31	79.75	4	0	1.28632e+06	1.3945e+07	4.23904e+06	11699258	3.11696e+07	1.28632e+06			1.13051e+07	1.3945e+07	1.54722e+07	Peak Found	High	High	High		8.78875			10.8411	0.943927			1.03507						4.20881
High	Master Protein	P08519	Apolipoprotein(a) OS=Homo sapiens OX=9606 GN=LPA PE=1 SV=1	0	7.724	7	2	14	2	1	4548	501	5.88	32.53	2	0	1.14098e+07	5993118	3.00478e+06	3.18014e+06	2.35878e+07	8.66485e+06	1.14098e+07	1.21744e+07	5993118	4.12542e+06	6074420	High	High	High	High		0.691658	0.361568	0.498949	0.52526	-0.160108	-0.44181	-0.301944	-0.279625		0.00278261	13	significant		0.203921
High	Master Protein	P08567	Pleckstrin OS=Homo sapiens OX=9606 GN=PLEK PE=1 SV=3	0	28.025	20	4	13	4	1	350	40.1	8.28	76.49	4	0	766067	13429848	1.71316e+06	9.54597e+06	25455045	766067			1.15096e+07	1.45363e+07	13429848	Peak Found	High	High	High		15.0242			17.5309	1.17679			1.2438						6.80601
High	Master Protein	P14618	Pyruvate kinase PKM OS=Homo sapiens OX=9606 GN=PKM PE=1 SV=4	0	50.061	18	6	18	6	1	531	57.9	7.84	66.7	6	0	178622	7.20346e+06	2.49246e+06	1.21515e+07	2.2026e+07		154224	206880	7.20346e+06	6.04054e+06	7.29714e+06	Peak Found	High	Peak Found	High			39.1673	35.2723	40.3279		1.59292	1.54743	1.60561		8.55705e-15	1	significant		15.6565
High	Master Protein	P01019	Angiotensinogen OS=Homo sapiens OX=9606 GN=AGT PE=1 SV=1	0	24.554	16	6	16	6	1	485	53.1	6.32	51.04	6	0	4.37832e+06	1.02803e+07	1.60928e+06	705826	1.69737e+07	4.37832e+06	3.88897e+06	1.61621e+07	1.02803e+07	1.94885e+07	8.01509e+06	High	High	Peak Found	Peak Found		2.348	5.01122	0.495918	2.348	0.370697	0.699943	-0.30459	0.370697		0.553508	125	not sign.		0.911561
High	Master Protein	P36980	Complement factor H-related protein 2 OS=Homo sapiens OX=9606 GN=CFHR2 PE=1 SV=1	0	23.769	15	4	54	2	1	270	30.6	6.38	146.21	4	0	3.09723e+06	3.78434e+06	5.33783e+06	5.6382e+06	1.78576e+07	1412953	5.38793e+06	3.09723e+06	3.78434e+06	3.07974e+06	4306188	Peak Found	High	High	High		2.67832	0.5716	1.39034	1.22185	0.427863	-0.242908	0.14312	0.0870172		0.203219	70	not sign.		0.474357
High	Master Protein	P00734	Prothrombin OS=Homo sapiens OX=9606 GN=F2 PE=1 SV=2	0	10.353	5	3	17	3	1	622	70	5.9	49.38	3	0	2.29131e+06	8.81932e+06	4.0094e+06	4.75227e+06	1.98723e+07	1.50457e+06	2.29131e+06	3.68254e+06	8.81932e+06	9.35133e+06	5889807	High	High	High	High		5.8617	4.08122	1.59939	3.84904	0.768024	0.61079	0.203954	0.585352		0.754978	144	not sign.		1.49431
High	Master Protein	Q9H4B7	Tubulin beta-1 chain OS=Homo sapiens OX=9606 GN=TUBB1 PE=1 SV=1	0	31.354	20	6	15	5	1	451	50.3	5.17	47.82	6	1	528489	8.79075e+06	1.93656e+06	9.05337e+06	2.03092e+07	250553	1.11474e+06		8.79075e+06	6.49828e+06	1.0798e+07	Peak Found	High	High	High		35.0854	5.82942		16.6337	1.54513	0.765625		1.22099		0.325205	96	not sign.		6.4577
High	Master Protein	Q92954	Proteoglycan 4 OS=Homo sapiens OX=9606 GN=PRG4 PE=1 SV=2	0	24.163	4	5	13	5	1	1404	151	9.5	44.59	5	0	751374	7.6629e+06	4.38685e+06	5.50817e+06	1.83093e+07	751374	623639	1.53911e+06	5.29247e+06	1.0331e+07	7.6629e+06	Peak Found	High	High	High		7.04372	16.5657	4.97879	10.1985	0.847802	1.21921	0.697124	1.00854		0.0901229	42	not sign.		3.95936
High	Master Protein	P23528	Cofilin-1 OS=Homo sapiens OX=9606 GN=CFL1 PE=1 SV=3	0	30.67	37	4	29	4	1	166	18.5	8.09	109.25	4	0	421993	8.06012e+06	4.09619e+06	6738714	1.9317e+07			421993	7.48581e+06	8.06012e+06	8.96385e+06	Peak Found	High	High	High				21.2417	19.1001			1.32719	1.28104						7.41522
High	Master Protein	P63104	14-3-3 protein zeta/delta OS=Homo sapiens OX=9606 GN=YWHAZ PE=1 SV=1	0.004	5.882	7	2	6	2	1	245	27.7	4.79	15.7	2	0		1.01226e+07	1.81029e+06	5.14693e+06	1.70798e+07				1.01226e+07	9.7194e+06	1.16956e+07	Not Found	High	High	High
High	Master Protein	O14950	Myosin regulatory light chain 12B OS=Homo sapiens OX=9606 GN=MYL12B PE=1 SV=2	0	10.856	28	3	5	2	1	172	19.8	4.84	15.09	3	1		6176817	493293	8.26578e+06	1.49359e+07				4.80238e+06	6.55069e+06	6176817	Not Found	High	Peak Found	High
High	Master Protein	P80108	Phosphatidylinositol-glycan-specific phospholipase D OS=Homo sapiens OX=9606 GN=GPLD1 PE=1 SV=3	0	6.727	4	3	4	3	1	840	92.3	6.37	5.69	3	0	669031	4.90753e+06	4.49836e+06	6.45828e+06	1.65332e+07		567948	788104	4.90753e+06	5.69577e+06	4.79327e+06	Peak Found	Peak Found	High	High			10.0287	6.08202	7.33528		1.00124	0.784048	0.865417		0.124084	53	not sign.		2.84777
High	Master Protein	P24592	Insulin-like growth factor-binding protein 6 OS=Homo sapiens OX=9606 GN=IGFBP6 PE=1 SV=1	0.004	6.109	6	1	9	1	1	240	25.3	7.81	47.47	1	0	3.67181e+06	3419629	3.15746e+06	4.50438e+06	1.47533e+07		3.34579e+06	4.02959e+06	3.82678e+06	3419629	3.4077e+06	High	High	High	High			1.02207	0.845668	0.931321		0.00948041	-0.0728001	-0.0309008		0.001124	8	significant		0.361566
High	Master Protein	A0A0A0MS15	Immunoglobulin heavy variable 3-49 OS=Homo sapiens OX=9606 GN=IGHV3-49 PE=3 SV=1	0.004	6.092	17	2	4	2	1	119	13	8.62	10.77	2	0	2.83723e+06	6.2919e+06	3.40051e+06	588539	1.31182e+07	1.8695e+06	2.83723e+06	9.31508e+06	6.2919e+06	9.73356e+06	4.8201e+06	High	High	Peak Found	Peak Found		3.36555	3.43066	0.517451	2.21763	0.527056	0.535378	-0.286131	0.345888		0.519425	118	not sign.		0.860947
High	Master Protein	A0A087WW87	Immunoglobulin kappa variable 2-40 OS=Homo sapiens OX=9606 GN=IGKV2-40 PE=3 SV=2	0.004	6.102	17	1	5	1	1	121	13.3	4.61	17.88	1	0	1.78342e+06	4.98774e+06	5.13097e+06	3.84118e+06	1.57433e+07		1.78342e+06		6098260	1515885	4.98774e+06	Peak Found	High	High	High			0.849988		2.79673		-0.0705871		0.446651						1.08577
High	Master Protein	O95810	Caveolae-associated protein 2 OS=Homo sapiens OX=9606 GN=CAVIN2 PE=1 SV=3	0	16.742	9	4	7	4	1	425	47.1	5.21	24.92	4	0		4.53786e+06	1579222	5.81304e+06	1.19301e+07				4.53786e+06	4.19562e+06	6.39722e+06	Not Found	High	Peak Found	High
High	Master Protein	P68363	Tubulin alpha-1B chain OS=Homo sapiens OX=9606 GN=TUBA1B PE=1 SV=1	0	18.611	10	3	15	2	1	451	50.1	5.06	45.67	3	1		7.07931e+06	1.39069e+06	5.19492e+06	1.36649e+07				5.788e+06	7.07931e+06	7474030	Not Found	High	High	High
High	Master Protein	P02774	Vitamin D-binding protein OS=Homo sapiens OX=9606 GN=GC PE=1 SV=1	0.004	6.284	4	2	8	2	1	474	52.9	5.54	29.17	2	0	650512	3.94661e+06	2.71085e+06	3708382	1.10164e+07	485213	650512	1.91084e+06	4851646	3.94661e+06	2.85175e+06	Peak Found	High	High	High		9.99901	6.06692	1.4924	6.06692	0.999957	0.782969	0.173886	0.782969		0.542116	124	not sign.		2.35536
High	Master Protein	P01602	Immunoglobulin kappa variable 1-5 OS=Homo sapiens OX=9606 GN=IGKV1-5 PE=1 SV=2	0	13.735	27	3	5	3	1	117	12.8	8.28	15.69	3	0	932780	7.39896e+06	1.84833e+06	2.51089e+06	1.2691e+07	783448	1.11058e+06		7.1891e+06	8.11267e+06	7.39896e+06	Peak Found	High	High	Peak Found		9.17624	7.30492		7.93216	0.962665	0.863615		0.899391		0.00821322	17	not sign.		3.0795
High	Master Protein	P55058	Phospholipid transfer protein OS=Homo sapiens OX=9606 GN=PLTP PE=1 SV=1	0	18.921	8	3	7	3	1	493	54.7	7.01	19.07	3	0	676115	4.16693e+06	2.37242e+06	3.29525e+06	1.05107e+07	676115	1.52263e+06	337228	4.50204e+06	2.9326e+06	4.16693e+06	High	High	High	High		6.65869	1.92601	12.3564	6.16305	0.823389	0.284658	1.09189	0.789796		0.384984	105	not sign.		2.39268
High	Master Protein	Q13418	Integrin-linked protein kinase OS=Homo sapiens OX=9606 GN=ILK PE=1 SV=2	0	13.022	8	3	8	3	1	452	51.4	8.07	23.08	3	0		5.43774e+06	1.15058e+06	3.42389e+06	1.00122e+07				4.88778e+06	5.65919e+06	5.43774e+06	Not Found	High	High	High
High	Master Protein	A0A0B4J2D9	Immunoglobulin kappa variable 1D-13 OS=Homo sapiens OX=9606 GN=IGKV1D-13 PE=3 SV=1	0	12.749	14	1	14	1	1	117	12.6	7.84	52.72	1	0		5798277	2.56325e+06	2.48404e+06	1.08456e+07				6.43174e+06	5798277	5.40408e+06	Not Found	High	High	High
High	Master Protein	P55056	Apolipoprotein C-IV OS=Homo sapiens OX=9606 GN=APOC4 PE=1 SV=1	0.01	3.432	11	2	6	2	1	127	14.5	8.92	9.23	2	0	3.60567e+06	5.76822e+06	3.95789e+06	664537	1.39963e+07	2.97155e+06	3.60567e+06	6.45681e+06		5.76822e+06		High	High	High	Peak Found			1.59976		1.59976		0.204056		0.204056						0.621075
High	Master Protein	P23083	Immunoglobulin heavy variable 1-2 OS=Homo sapiens OX=9606 GN=IGHV1-2 PE=1 SV=2	0	13.065	32	2	18	2	1	117	13.1	9.13	60.78	2	0	725327	4.35744e+06	2.48622e+06	2.51367e+06	1.00827e+07	43796.6	725327	1.16066e+06	4.60825e+06	4.35744e+06	4128163	High	High	High	High		105.219	6.00756	3.55673	6.00756	2.0221	0.778698	0.551051	0.778698		0.293165	90	not sign.		2.33231
High	Master Protein	P07737	Profilin-1 OS=Homo sapiens OX=9606 GN=PFN1 PE=1 SV=2	0	19.94	39	4	10	4	1	140	15	8.27	33.43	4	0		3.16516e+06	1.23235e+06	4781422	9.17893e+06				3.16516e+06	2.28618e+06	4.63439e+06	Not Found	High	High	High
High	Master Protein	P14770	Platelet glycoprotein IX OS=Homo sapiens OX=9606 GN=GP9 PE=1 SV=3	0.011	5.052	8	1	2	1	1	177	19	6.34	6.9	1	0		1.62148e+06	1.29613e+06	4.86934e+06	7.78695e+06				1506115		1.74569e+06	Not Found	Peak Found	Peak Found	High
High	Master Protein	A0A075B6S6	Immunoglobulin kappa variable 2D-30 OS=Homo sapiens OX=9606 GN=IGKV2D-30 PE=3 SV=1	0	8.3	22	1	4	1	1	120	13.2	7.99	17.88	1	0		3.58678e+06	2.17012e+06	3.80602e+06	9.56292e+06				3.58678e+06	4.85159e+06	3.55008e+06	Not Found	High	High	High
High	Master Protein	A0A0C4DH72	Immunoglobulin kappa variable 1-6 OS=Homo sapiens OX=9606 GN=IGKV1-6 PE=3 SV=1	0	12.019	14	1	11	1	1	117	12.7	8.29	37.58	1	0	1.11132e+06	4.51654e+06	2.37593e+06	1.83623e+06	9.84002e+06	805443	1.11132e+06	1.59176e+06	4.51654e+06	5.64132e+06	3.65193e+06	Peak Found	High	High	High		5.60752	5.07622	2.29427	4.06411	0.748771	0.705541	0.360644	0.608966		0.398793	107	not sign.		1.57781
High	Master Protein	O75636	Ficolin-3 OS=Homo sapiens OX=9606 GN=FCN3 PE=1 SV=2	0	11.912	11	3	7	3	1	299	32.9	6.67	21.49	3	0	570491	4.31898e+06	1311882	745316	6.94667e+06		268781	1.21087e+06	4.31898e+06	1.36209e+07	3.98598e+06	Peak Found	High	High	Peak Found			50.6764	3.29182	7.57064		1.70481	0.517437	0.879132		0.476803	114	not sign.		2.93914
High	Master Protein	P08571	Monocyte differentiation antigen CD14 OS=Homo sapiens OX=9606 GN=CD14 PE=1 SV=2	0	25.163	11	2	11	2	1	375	40.1	6.23	43.88	2	0	1.78826e+06	2.65361e+06	1.26285e+06	1.62837e+06	7.33309e+06	727494	1.78826e+06	4.86798e+06	2.65361e+06	3.18851e+06	2.17013e+06	High	High	High	High		3.6476	1.78303	0.445797	1.48391	0.562007	0.251158	-0.350863	0.171407		0.355102	101	not sign.		0.576097
High	Master Protein	P03950	Angiogenin OS=Homo sapiens OX=9606 GN=ANG PE=1 SV=1	0	7.748	18	2	3	2	1	147	16.5	9.64	8.5	2	0	1.11019e+06	7.49986e+06	422726	721562	9.75434e+06	1.06709e+06	1.35405e+06	1.11019e+06	7.49986e+06	7.52769e+06	6.29667e+06	High	High	Peak Found	Peak Found		7.02831	5.55939	5.6717	6.75548	0.846851	0.745027	0.753714	0.829656		6.20897e-05	2	significant		2.62267
High	Master Protein	P69905	Hemoglobin subunit alpha OS=Homo sapiens OX=9606 GN=HBA1 PE=1 SV=2	0	7.045	18	2	3	2	1	142	15.2	8.68	7.65	2	0		4368477	1.90607e+06	1.47701e+06	7.75156e+06				4368477	4.50935e+06	2.78511e+06	Not Found	High	High	High
High	Master Protein	P24844	Myosin regulatory light polypeptide 9 OS=Homo sapiens OX=9606 GN=MYL9 PE=1 SV=4	0	6.75	16	2	3	1	1	172	19.8	4.92	8.78	2	0		1.42531e+06	1.25472e+06	3.09922e+06	5.77925e+06				1.42531e+06	1.42028e+06	1.69592e+06	Not Found	Peak Found	Peak Found	High
High	Master Protein	P11021	Endoplasmic reticulum chaperone BiP OS=Homo sapiens OX=9606 GN=HSPA5 PE=1 SV=2	0	9.016	5	3	4	3	1	654	72.3	5.16	9.48	3	0	399069	3048826	912501	1.61035e+06	5.97074e+06		311150	511830	3.10368e+06	2.77732e+06	3048826	Peak Found	High	Peak Found	High			8.92598	5.95672	7.63985		0.950656	0.775007	0.883085		0.0926579	44	not sign.		2.96601
High	Master Protein	P68366	Tubulin alpha-4A chain OS=Homo sapiens OX=9606 GN=TUBA4A PE=1 SV=1	0	18.613	10	3	10	2	1	448	49.9	5.06	28.16	3	0		3.14884e+06	660693	1.95099e+06	5.76052e+06				2.88377e+06	3.14884e+06	3.69992e+06	Not Found	High	High	High
High	Master Protein	Q15485	Ficolin-2 OS=Homo sapiens OX=9606 GN=FCN2 PE=1 SV=2	0.01	3.823	4	1	1	1	1	313	34	6.77	2.45	1	0		1.29385e+06	1.46864e+06	2.22722e+06	4989714				1.29385e+06	1.55512e+06	1280008	Not Found	Peak Found	High	Peak Found
High	Master Protein	Q9UHG3	Prenylcysteine oxidase 1 OS=Homo sapiens OX=9606 GN=PCYOX1 PE=1 SV=3	0.011	5.369	5	2	4	2	1	505	56.6	6.18	6.23	2	0	1.15539e+06	1.89383e+06	1.15117e+06	817967	5.01836e+06	1.61557e+06	1.15539e+06	210023	2099871	376971	1.89383e+06	High	High	High	Peak Found		1.29977	0.326272	9.01725	1.63913	0.113868	-0.48642	0.955074	0.214613		0.573063	129	not sign.		0.636358
High	Master Protein	O75083	WD repeat-containing protein 1 OS=Homo sapiens OX=9606 GN=WDR1 PE=1 SV=4	0	8.71	4	2	4	2	1	606	66.2	6.65	10.56	2	0		1.60604e+06	956801	1.87903e+06	4.44187e+06				1594940	1.60604e+06	1.87799e+06	Not Found	High	Peak Found	High
High	Master Protein	Q93084	Sarcoplasmic/endoplasmic reticulum calcium ATPase 3 OS=Homo sapiens OX=9606 GN=ATP2A3 PE=1 SV=2	0	16.118	6	3	4	3	1	1043	113.9	5.57	14.32	3	0		1.03483e+06	516221	2.28509e+06	3.83615e+06				1.86209e+06	910837	1.03483e+06	Not Found	Peak Found	Peak Found	High
High	Master Protein	P11142	Heat shock cognate 71 kDa protein OS=Homo sapiens OX=9606 GN=HSPA8 PE=1 SV=1	0	8.148	4	2	6	2	1	646	70.9	5.52	19.46	2	0	531763	1.90144e+06	537680	1.83233e+06	4.80321e+06	351186		805190	1.90144e+06	1422461	2.33814e+06	Peak Found	High	Peak Found	High		5.41433		2.90383	3.57573	0.733545		0.462972	0.553364		0.519499	119	not sign.		1.3882
High	Master Protein	Q9ULV4	Coronin-1C OS=Homo sapiens OX=9606 GN=CORO1C PE=1 SV=1	0	14.976	9	4	7	4	1	474	53.2	7.08	19.81	4	0		1.55315e+06	901883	1.99886e+06	4.45389e+06				1.62273e+06	1.55315e+06	797467	Not Found	Peak Found	High	High
High	Master Protein	P01593	Immunoglobulin kappa variable 1D-33 OS=Homo sapiens OX=9606 GN=IGKV1D-33 PE=1 SV=2	0	12.361	14	1	8	1	1	117	12.8	4.78	28.56	1	0		954781	1.35986e+06	1.42969e+06	3.74433e+06				2.70461e+06	954781	633503	Not Found	High	High	High
High	Master Protein	P37802	Transgelin-2 OS=Homo sapiens OX=9606 GN=TAGLN2 PE=1 SV=3	0	6.977	13	2	14	2	1	199	22.4	8.25	25.27	2	0		299453	1.32969e+06	1.97371e+06	3.60285e+06				278434	550764	299453	Not Found	High	Peak Found	High
High	Master Protein	P68871	Hemoglobin subunit beta OS=Homo sapiens OX=9606 GN=HBB PE=1 SV=2	0	11.698	22	2	2	2	1	147	16	7.28	7.39	2	0	202325	2.21766e+06	744683	688378	3.85304e+06		138431	295710	2.36889e+06	2.21766e+06	1.48894e+06	Peak Found	High	Peak Found	High			16.02	5.03515	10.9609		1.20466	0.702012	1.03985		0.29993	92	not sign.		4.25533
High	Master Protein	P13501	C-C motif chemokine 5 OS=Homo sapiens OX=9606 GN=CCL5 PE=1 SV=3	0.011	5.107	13	1	2	1	1	91	10	9.07	6.14	1	0		762831		2.36325e+06	3.12608e+06						762831	Not Found	High	Not Found	High
High	Master Protein	P35527	Keratin, type I cytoskeletal 9 OS=Homo sapiens OX=9606 GN=KRT9 PE=1 SV=3	0	8.13	11	2	3	2	1	623	62	5.24	9.76	2	0	1.6952e+06	2.50163e+06		86713.9	4.28355e+06	1.6952e+06			1070250		5.84739e+06	Peak Found	High	Not Found	Peak Found		0.631341			1.47572	-0.199736			0.169003						0.572916
High	Master Protein	P62820	Ras-related protein Rab-1A OS=Homo sapiens OX=9606 GN=RAB1A PE=1 SV=3	0	11.503	19	3	3	3	1	205	22.7	6.21	8.62	3	0		4.03934e+06		1.95532e+06	5.99466e+06				3.27226e+06	4.81969e+06	4.03934e+06	Not Found	High	Not Found	Peak Found
High	Master Protein	Q562R1	Beta-actin-like protein 2 OS=Homo sapiens OX=9606 GN=ACTBL2 PE=1 SV=2	0	56.574	17	10	95	1	1	376	42	5.59	275.64	10	0				1.85918e+06	1.85918e+06							Not Found	Not Found	Not Found	High
High	Master Protein	P30101	Protein disulfide-isomerase A3 OS=Homo sapiens OX=9606 GN=PDIA3 PE=1 SV=4	0	8.193	5	2	2	2	1	505	56.7	6.35	5.17	2	0		815112	460755	1.08223e+06	2.3581e+06				748631	905347	815112	Not Found	Peak Found	Peak Found	High
High	Master Protein	A0A0C4DH38	Immunoglobulin heavy variable 5-51 OS=Homo sapiens OX=9606 GN=IGHV5-51 PE=3 SV=1	0.01	4.61	11	1	1	1	1	117	12.7	8.27	3.21	1	0		2.51181e+06	776719		3.28853e+06				2.51181e+06	4161575	2.03524e+06	Not Found	High	Peak Found	Not Found
High	Master Protein	Q01518	Adenylyl cyclase-associated protein 1 OS=Homo sapiens OX=9606 GN=CAP1 PE=1 SV=5	0	14.236	15	4	11	4	1	475	51.9	8.06	16.03	4	0		664219	216994	938922	1.82013e+06				1.18549e+06	513162	664219	Not Found	High	Peak Found	High
High	Master Protein	P18065	Insulin-like growth factor-binding protein 2 OS=Homo sapiens OX=9606 GN=IGFBP2 PE=1 SV=2	0.004	6.464	4	2	5	2	1	325	34.8	7.5	12.03	2	0	951559	429164		637782	2.0185e+06	549491	951559	1.18404e+06	429164	458023	54595.6	High	High	Not Found	Peak Found		0.781021	0.481339	0.0461097	0.451012	-0.107337	-0.317549	-1.33621	-0.345812		0.107648	50	not sign.		0.175096
High	Master Protein	Q8TDB8	Solute carrier family 2, facilitated glucose transporter member 14 OS=Homo sapiens OX=9606 GN=SLC2A14 PE=2 SV=1	0	9.117	4	1	1	1	1	520	56.3	7.83	5.3	1	0	365745	2.59293e+06	894660	1.608e+06	5.46133e+06	388229	344564				2.59293e+06	Peak Found	Peak Found	Peak Found	High					7.08944				0.850612						2.75233
High	Master Protein	P30041	Peroxiredoxin-6 OS=Homo sapiens OX=9606 GN=PRDX6 PE=1 SV=3	0	6.629	10	1	5	1	1	224	25	6.38	22.29	1	0		653416	384382	990492	2.02829e+06				653416	635273	759264	Not Found	High	Peak Found	High
High	Master Protein	P98160	Basement membrane-specific heparan sulfate proteoglycan core protein OS=Homo sapiens OX=9606 GN=HSPG2 PE=1 SV=4	0.004	5.749	1	2	7	2	1	4391	468.5	6.51	9.47	2	0	209446	603477	535390	840248	2.18856e+06	327228		134059	603477	275642	787343	High	High	Peak Found	High		1.84421		5.87312	2.88129	0.26581		0.768869	0.459588		0.870953	155	not sign.		1.1186
High	Master Protein	P01743	Immunoglobulin heavy variable 1-46 OS=Homo sapiens OX=9606 GN=IGHV1-46 PE=1 SV=2	0	10.425	13	1	3	1	1	117	12.9	8.92	11.34	1	0	174166	1.54275e+06	184231	330294	2.23144e+06			174166	1.54275e+06	1.96215e+06	1.48806e+06	Peak Found	High	Peak Found	Peak Found				8.5439	8.85796			0.931656	0.947334						3.43892
High	Master Protein	P05160	Coagulation factor XIII B chain OS=Homo sapiens OX=9606 GN=F13B PE=1 SV=3	0	6.687	4	2	2	2	1	661	75.5	6.39	3.38	2	0	430402	1.4752e+06	292959	348115	2.54667e+06			430402	1.4752e+06	1.93551e+06	811864	Peak Found	High	Peak Found	Peak Found				1.88629	3.42749			0.275609	0.534976						1.33065
High	Master Protein	P01742	Immunoglobulin heavy variable 1-69 OS=Homo sapiens OX=9606 GN=IGHV1-69 PE=1 SV=2	0.01	4.533	11	1	1	1	1	117	12.7	9.17	3.82	1	0		1771812			1771812				1.57699e+06	3.91024e+06	1771812	Not Found	High	Not Found	Not Found
High	Master Protein	P27918	Properdin OS=Homo sapiens OX=9606 GN=CFP PE=1 SV=2	0.01	3.896	1	1	5	1	1	469	51.2	7.9	0	1	0	176432	385668	201694	709026	1.47282e+06	176432	325338	23657.3	255016	385668	819858	Peak Found	High	High	High		1.4454	1.18544	34.6556	2.18593	0.159989	0.0738792	1.53977	0.339636		0.816358	149	not sign.		0.848641
High	Master Protein	P04264	Keratin, type II cytoskeletal 1 OS=Homo sapiens OX=9606 GN=KRT1 PE=1 SV=6	0	15.511	6	4	4	4	1	644	66	8.12	11.38	4	0		824703	218628		1.04333e+06				824703	583993	2.77036e+06	Not Found	High	Peak Found	Not Found
High	Master Protein	Q06033	Inter-alpha-trypsin inhibitor heavy chain H3 OS=Homo sapiens OX=9606 GN=ITIH3 PE=1 SV=2	0.004	6.189	3	2	3	2	1	890	99.8	5.74	8.34	2	0	776181	661977	213374	346372	1.9979e+06	776181	473448	1.36877e+06	661977	922808	313280	High	High	Peak Found	Peak Found		0.852864	1.94912	0.228877	0.852864	-0.06912	0.289839	-0.640399	-0.06912		0.152403	60	not sign.		0.331107
High	Master Protein	P04278	Sex hormone-binding globulin OS=Homo sapiens OX=9606 GN=SHBG PE=1 SV=2	0.004	5.584	6	1	3	1	1	402	43.8	6.71	10.58	1	0	335089	1243033			1.57812e+06		154804	725334	1243033	2.08148e+06	641659	High	High	Not Found	Not Found			13.4459	0.88464	3.70956		1.12859	-0.0532336	0.569322		0.922687	159	not sign.		1.44016
High	Master Protein	Q15404	Ras suppressor protein 1 OS=Homo sapiens OX=9606 GN=RSU1 PE=1 SV=3	0	11.904	21	3	4	3	1	277	31.5	8.65	12.16	3	0		1.5383e+06	382313	210086	2.1307e+06				1.44431e+06	2.29982e+06	1.5383e+06	Not Found	High	Peak Found	Peak Found
High	Master Protein	O00151	PDZ and LIM domain protein 1 OS=Homo sapiens OX=9606 GN=PDLIM1 PE=1 SV=4	0	10.427	5	1	5	1	1	329	36	7.02	10.93	1	0	95274.4	256119	382026	494840	1.22826e+06	135269	95274.4	69803.1		256119		Peak Found	Peak Found	High	High			2.68822		2.68822		0.429465		0.429465						1.04365
High	Master Protein	P49747	Cartilage oligomeric matrix protein OS=Homo sapiens OX=9606 GN=COMP PE=1 SV=2	0	10.149	6	2	7	2	1	757	82.8	4.6	21	2	0		711898	200241	251936	1164074				548326	797068	711898	Not Found	High	Peak Found	High
High	Master Protein	P00488	Coagulation factor XIII A chain OS=Homo sapiens OX=9606 GN=F13A1 PE=1 SV=4	0.004	5.493	3	1	3	1	1	732	83.2	6.09	10.54	1	0		530802		669700	1.2005e+06				566041		497757	Not Found	Peak Found	Not Found	High
High	Master Protein	P68371	Tubulin beta-4B chain OS=Homo sapiens OX=9606 GN=TUBB4B PE=1 SV=1	0	6.694	5	2	4	1	1	445	49.8	4.89	11.2	2	0		295191		848628	1.14382e+06				295191			Not Found	Peak Found	Not Found	High
High	Master Protein	O00299	Chloride intracellular channel protein 1 OS=Homo sapiens OX=9606 GN=CLIC1 PE=1 SV=4	0.01	3.492	5	1	19	1	1	241	26.9	5.17	39.8	1	0		376844	233113	480489	1.09045e+06				363928	376844	379098	Not Found	High	High	High
High	Master Protein	Q15166	Serum paraoxonase/lactonase 3 OS=Homo sapiens OX=9606 GN=PON3 PE=1 SV=3	0	11.239	7	3	61	1	1	354	39.6	5.41	135	3	0	567981	230728			798709	460624	651144	567981	252447		210877	High	High	High	High		0.548054		0.371275	0.406225	-0.261176		-0.430305	-0.391234		0.0314254	24	not sign.		0.157708
High	Master Protein	P31146	Coronin-1A OS=Homo sapiens OX=9606 GN=CORO1A PE=1 SV=4	0.004	5.695	6	2	3	2	1	461	51	6.68	3.9	2	0				407904	407904							Not Found	Not Found	Not Found	High
High	Master Protein	P21796	Voltage-dependent anion-selective channel protein 1 OS=Homo sapiens OX=9606 GN=VDAC1 PE=1 SV=2	0.01	4.034	4	1	3	1	1	283	30.8	8.54	6.25	1	0		108658		254991	363649				108658	116311	107167	Not Found	Peak Found	Not Found	High
High	Master Protein	P05141	ADP/ATP translocase 2 OS=Homo sapiens OX=9606 GN=SLC25A5 PE=1 SV=7	0.01	3.82	3	1	4	1	1	298	32.8	9.69	4.37	1	0		180110		47789.7	227900				146790	204372	180110	Not Found	High	Not Found	Peak Found
																																	Median Ratio (used for normalization)
																																	3.08606	2.81088	1.44269	2.5758
																													#REF!
																													#REF!

## Sheet: Rapigest vs. Urea
																						Abundances Rapigest			Abundances Urea
Protein FDR Confidence: Combined	Master	Accession	Description	Exp. q-value: Combined	Sum PEP Score	Coverage [%]	# Peptides	# PSMs	# Unique Peptides	# Protein Groups	# AAs	MW [kDa]	calc. pI	Score Sequest HT: Sequest HT	# Peptides (by Search Engine): Sequest HT	# Razor Peptides	Abundances (Grouped): none	Abundances (Grouped): rapigest	Abundances (Grouped): urea	Abundances (Grouped): rapigest-urea	Total Abundances	Abundance: F4: Sample, rapigest, 1	Abundance: F5: Sample, rapigest, 2	Abundance: F6: Sample, rapigest, 3	Abundance: F7: Sample, urea, 1	Abundance: F8: Sample, urea, 2	Abundance: F9: Sample, urea, 3	Found in Sample Group: none	Found in Sample Group: rapigest	Found in Sample Group: urea	Found in Sample Group: rapigest-urea		Ratio 1	Ratio 2	Ratio 3	Average Ratio	Ratio 1 (log normalized)	Ratio 2 (log normalized)	Ratio 3 (log normalized)	Average Ratio (log)		t-test	p-value’s rank	FDR > 0.05 (Benjamini-Hochberg)		Average Ratio normalized
High	Master Protein	P02647	Apolipoprotein A-I OS=Homo sapiens OX=9606 GN=APOA1 PE=1 SV=1	0	886.456	93	69	5442	69	1	267	30.8	5.76	17901	69	0	2.54012e+10	1.00714e+10	2.30983e+10	4.17063e+09		1.00714e+10	2.59393e+10	8.61098e+09	3.38448e+10	2.30983e+10	1.97344e+10	High	High	High	High		0.297577	1.12299	0.436344	0.436024	-0.600306	-0.296587	-0.725369	-0.36049		0.0152078	72	significant		0.245309
High	Master Protein	P01024	Complement C3 OS=Homo sapiens OX=9606 GN=C3 PE=1 SV=2	0	2076.91	77	176	6756	176	1	1663	187	6.4	23964.2	176	0	5.87775e+09	1.60767e+10	8.41966e+09	1.01566e+10		1.50172e+10	1.79393e+10	1.60767e+10	1.27178e+10	8.41966e+09	5.48321e+09	High	High	High	High		1.1808	2.13065	2.93198	1.90942	-0.00172877	-0.0184537	0.101963	0.280902		0.32894	138	not sign.		1.07425
High	Master Protein	P02671	Fibrinogen alpha chain OS=Homo sapiens OX=9606 GN=FGA PE=1 SV=2	0	1019.75	49	92	3047	92	1	866	94.9	6.01	9724.21	92	0	7.71259e+09	1.10759e+10	6.24877e+09	6.41259e+09		1.10759e+10	1.11526e+10	1.0547e+10	1.30189e+10	6.24877e+09	6.23788e+09	High	High	High	High		0.850758	1.78477	1.6908	1.7725	-0.144099	-0.0953834	-0.137104	0.248586		0.00238658	50	significant		0.997217
High	Master Protein	P02768	Serum albumin OS=Homo sapiens OX=9606 GN=ALB PE=1 SV=2	0	454.786	64	59	1228	59	1	609	69.3	6.28	3866.51	59	0	1.84917e+09	7.80049e+09	5.95798e+09	3.90106e+09		8.80827e+09	7.80049e+09	6.06706e+09	7.47231e+09	5.95798e+09	3.83589e+09	High	High	High	High		1.17879	1.30925	1.58166	1.30925	-0.0024696	-0.229942	-0.166085	0.117023		0.0407211	91	not sign.		0.736592
High	Master Protein	P02675	Fibrinogen beta chain OS=Homo sapiens OX=9606 GN=FGB PE=1 SV=2	0	703.343	70	55	2023	55	1	491	55.9	8.27	8115.43	55	0	4.36648e+09	6.62084e+09	3.88152e+09	2.83495e+09		6.62084e+09	6.71147e+09	5.77942e+09	7.51136e+09	3.88152e+09	3.37631e+09	High	High	High	High		0.881443	1.72909	1.71176	1.70573	-0.128711	-0.109148	-0.131756	0.231912		0.000936181	40	significant		0.959655
High	Master Protein	P02679	Fibrinogen gamma chain OS=Homo sapiens OX=9606 GN=FGG PE=1 SV=3	0	488.417	61	42	1063	42	1	453	51.5	5.62	3957.62	42	0	4.97372e+09	7.54762e+09	3.00882e+09	2.21336e+09		7.54762e+09	8.32892e+09	6.56595e+09	6.24668e+09	3.00882e+09	2.15778e+09	High	High	High	High		1.20826	2.76817	3.04291	2.5085	0.00825599	0.0952277	0.118092	0.399414		0.548495	159	not sign.		1.41129
High	Master Protein	P04114	Apolipoprotein B-100 OS=Homo sapiens OX=9606 GN=APOB PE=1 SV=2	0	2540.25	56	310	4229	310	1	4563	515.3	7.05	14744.4	310	0	1.59691e+09	6.61888e+09	2.53958e+09	4.15347e+09		5.92167e+09	1.25192e+10	6.61888e+09	3.9253e+09	2.53958e+09	1.82543e+09	High	High	High	High		1.50859	4.92965	3.62593	2.60629	0.104667	0.345851	0.194222	0.416022		0.301211	135	not sign.		1.46631
High	Master Protein	P01860	Immunoglobulin heavy constant gamma 3 OS=Homo sapiens OX=9606 GN=IGHG3 PE=1 SV=2	0	164.775	57	20	448	6	1	377	41.3	7.9	1276.82	20	16	1.16289e+09	4.19887e+09	2.66329e+09	3.3502e+09		4.5985e+09	4.19887e+09	4.05498e+09	4.22061e+09	2.66329e+09	2.16897e+09	High	High	High	High		1.08953	1.57658	1.86954	1.57658	-0.0366645	-0.14925	-0.0934626	0.197715		0.00316616	55	significant		0.886989
High	Master Protein	P06727	Apolipoprotein A-IV OS=Homo sapiens OX=9606 GN=APOA4 PE=1 SV=3	0	733.912	89	77	1394	77	1	396	45.4	5.38	4744.09	77	0	3.05993e+09	3.01903e+09	2.82879e+09	1.26782e+09		3.01903e+09	4.10491e+09	1.91678e+09	4.75277e+09	2.82879e+09	2.35895e+09	High	High	High	High		0.635214	1.45112	0.812556	1.06725	-0.270985	-0.185262	-0.455344	0.0282661		0.00941138	66	significant		0.60044
High	Master Protein	P02652	Apolipoprotein A-II OS=Homo sapiens OX=9606 GN=APOA2 PE=1 SV=1	0	147.522	74	15	1894	15	1	100	11.2	6.62	3846.89	15	0	3.50944e+09	3.31741e+08	3.95847e+09	1.82204e+08		3.31741e+08	1.37767e+09	3.06302e+08	7.15238e+09	3.95847e+09	3.72368e+09	High	High	High	High		0.0463819	0.348031	0.0822579	0.0838054	-1.40756	-0.805347	-1.45002	-1.07673		0.0172943	77	significant		0.0471493
High	Master Protein	P0C0L5	Complement C4-B OS=Homo sapiens OX=9606 GN=C4B PE=1 SV=2	0	987.903	56	108	2055	5	1	1744	192.6	7.27	7468.74	108	104	1.32228e+09	2.60557e+09	1.74677e+09	1.93628e+09		2.47761e+09	3.27082e+09	2.60557e+09	2.58391e+09	1.74677e+09	1.12653e+09	High	High	High	High		0.958859	1.8725	2.31293	1.49165	-0.0921505	-0.0745433	-0.00103493	0.173668		0.00210183	48	significant		0.839212
High	Master Protein	B4E1Z4	cDNA FLJ55673, highly similar to Complement factor B (EC 3.4.21.47) OS=Homo sapiens OX=9606 PE=1 SV=1	0	593.384	45	78	1322	54	1	1266	140.9	7.18	4363.72	78	24	1.89849e+09	2.11793e+09	1.51064e+09	1.5698e+09		2.05853e+09	2.11793e+09	2.51339e+09	2.39164e+09	1.51064e+09	1.1651e+09	High	High	High	High		0.860718	1.40201	2.15724	1.40201	-0.139044	-0.200214	-0.0313	0.146751		0.00435028	58	significant		0.788778
High	Master Protein	P06396	Gelsolin OS=Homo sapiens OX=9606 GN=GSN PE=1 SV=1	0	849.722	70	67	1645	67	1	782	85.6	6.28	6846.47	67	0	1.27823e+09	2.12962e+09	1.31513e+09	1.89332e+09		2.23687e+09	1.98039e+09	2.12962e+09	2.25596e+09	1.31513e+09	1.06436e+09	High	High	High	High		0.991537	1.50586	2.00085	1.61933	-0.0775962	-0.169182	-0.0639824	0.209334		0.000450062	34	significant		0.911041
High	Master Protein	P19823	Inter-alpha-trypsin inhibitor heavy chain H2 OS=Homo sapiens OX=9606 GN=ITIH2 PE=1 SV=2	0	486.551	47	58	995	58	1	946	106.4	6.86	3584.74	58	0	9.54034e+08	2.10152e+09	1.66999e+09	1.95151e+09		1.99476e+09	2.49524e+09	2.10152e+09	2.40047e+09	1.66999e+09	1.24322e+09	High	High	High	High		0.830989	1.49417	1.69039	1.25841	-0.15431	-0.172566	-0.137212	0.0998207		3.45273e-07	9	significant		0.707986
High	Master Protein	P01042	Kininogen-1 OS=Homo sapiens OX=9606 GN=KNG1 PE=1 SV=2	0	290.287	35	37	640	37	1	644	71.9	6.81	2032	37	0	1.20916e+09	2.04416e+09	1.2021e+09	1.39809e+09		1.71286e+09	2.0805e+09	2.04416e+09	1.94994e+09	1.2021e+09	9.51225e+08	High	High	High	High		0.878416	1.73072	2.14897	1.70048	-0.130205	-0.108739	-0.0329665	0.230573		0.000206858	27	significant		0.956701
High	Master Protein	Q14624	Inter-alpha-trypsin inhibitor heavy chain H4 OS=Homo sapiens OX=9606 GN=ITIH4 PE=1 SV=4	0	736	60	74	1246	74	1	930	103.3	6.98	4763.59	74	0	1.38984e+09	1.69321e+09	1.239e+09	1.33642e+09		1.63315e+09	2.02734e+09	1.69321e+09	2.08137e+09	1.239e+09	9.17725e+08	High	High	High	High		0.784652	1.63627	1.84501	1.36659	-0.179228	-0.133111	-0.0991993	0.135639		7.27844e-06	16	significant		0.768852
High	Master Protein	P04004	Vitronectin OS=Homo sapiens OX=9606 GN=VTN PE=1 SV=1	0	187.114	31	24	856	24	1	478	54.3	5.8	2694.58	24	0	785178103	1.59196e+09	1.2725e+09	1.69873e+09		1.55847e+09	1.59196e+09	1.76192e+09	2.20318e+09	1.2725e+09	1.04146e+09	High	High	High	High		0.707374	1.25105	1.69178	1.25105	-0.224256	-0.249689	-0.136854	0.0972755		2.81454e-05	17	significant		0.703849
High	Master Protein	P08603	Complement factor H OS=Homo sapiens OX=9606 GN=CFH PE=1 SV=4	0	347.97	33	47	770	40	1	1231	139	6.61	2516.82	47	8	7.08442e+08	1.8248e+09	1.00613e+09	1.36849e+09		1.55982e+09	1.9328e+09	1.8248e+09	1.65048e+09	1.00613e+09	8.37752e+08	High	High	High	High		0.945072	1.92103	2.17822	1.81369	-0.0984403	-0.0634306	-0.0270967	0.258563		0.000149636	24	significant		1.02039
High	Master Protein	P01871	Immunoglobulin heavy constant mu OS=Homo sapiens OX=9606 GN=IGHM PE=1 SV=4	0	220.978	40	27	490	27	1	453	49.4	6.77	1701.35	27	0	1.4456e+08	1.66047e+09	9.41645e+08	8.92436e+08		1.65341e+09	2.73055e+09	1.66047e+09	1.28019e+09	9.41645e+08	5.51461e+08	High	High	High	High		1.29154	2.89977	3.01104	1.76337	0.0372035	0.115398	0.113519	0.246344		0.184861	124	not sign.		0.992083
High	Master Protein	P00747	Plasminogen OS=Homo sapiens OX=9606 GN=PLG PE=1 SV=2	0	138.761	20	22	418	22	1	810	90.5	7.24	1145.43	22	0	7.86811e+08	1.27046e+09	7.22115e+08	7.74145e+08		1.20156e+09	1.27046e+09	1.44544e+09	1.17583e+09	7.22115e+08	4.81788e+08	High	High	High	High		1.02188	1.75936	3.00016	1.75936	-0.064506	-0.10161	0.111947	0.245355		0.090021	102	not sign.		0.989825
High	Master Protein	P02787	Serotransferrin OS=Homo sapiens OX=9606 GN=TF PE=1 SV=3	0	111.657	32	21	107	21	1	698	77	7.12	350.41	21	0	1.11125e+09	1.08934e+09	1.34592e+09	298225510		1.08934e+09	2.37336e+09	7.19974e+08	1.74971e+09	1.34592e+09	8.82902e+08	High	High	High	High		0.622582	1.76338	0.815463	0.809363	-0.279708	-0.10062	-0.453793	-0.0918568		0.0336833	84	not sign.		0.455352
High	Master Protein	P10909	Clusterin OS=Homo sapiens OX=9606 GN=CLU PE=1 SV=1	0	264.445	45	35	773	35	1	449	52.5	6.27	2589.36	35	0	7.35377e+08	1.08825e+09	8.60097e+08	4.96917e+08		1.08825e+09	1.49677e+09	9.8701e+08	1.35176e+09	8.60097e+08	6.57669e+08	High	High	High	High		0.80506	1.74023	1.50077	1.26526	-0.168077	-0.106358	-0.188883	0.10218		1.79559e-06	12	significant		0.711842
High	Master Protein	P02790	Hemopexin OS=Homo sapiens OX=9606 GN=HPX PE=1 SV=2	0	133.371	42	24	401	24	1	462	51.6	7.02	1094.5	24	0	2.03827e+08	1.28861e+09	1.21029e+09	5.55727e+08		1.56362e+09	1.28861e+09	1.18654e+09	1.31894e+09	1.21029e+09	4.61119e+08	High	High	High	High		1.18551	1.06471	2.57317	1.06471	0	-0.319735	0.0452703	0.0272298		0.146981	116	not sign.		0.599009
High	Master Protein	P19827	Inter-alpha-trypsin inhibitor heavy chain H1 OS=Homo sapiens OX=9606 GN=ITIH1 PE=1 SV=3	0	376.058	46	40	888	40	1	911	101.3	6.79	3038.12	40	0	4.75473e+08	1.08562e+09	6.42302e+08	6.75269e+08		1.0084e+09	1.396e+09	1.08562e+09	8.96353e+08	6.42302e+08	4.03971e+08	High	High	High	High		1.125	2.17343	2.68738	1.69021	-0.0227511	-0.00981986	0.0641312	0.22794		0.00528584	59	significant		0.95092
High	Master Protein	P00450	Ceruloplasmin OS=Homo sapiens OX=9606 GN=CP PE=1 SV=1	0	474.154	45	47	888	47	1	1065	122.1	5.72	3292.28	47	0	4.31956e+08	9.18542e+08	4.74057e+08	4.11349e+08		9.18542e+08	1.05593e+09	7.5717e+08	6.40338e+08	4.74057e+08	2.15834e+08	High	High	High	High		1.43446	2.22743	3.50812	1.93762	0.0827845	0.000839384	0.179876	0.287268		0.239713	128	not sign.		1.09011
High	Master Protein	P04196	Histidine-rich glycoprotein OS=Homo sapiens OX=9606 GN=HRG PE=1 SV=1	0	210.449	37	24	1114	24	1	525	59.5	7.5	3524.81	24	0	3.4954e+08	5.457e+08	5.23707e+08	4.98271e+08		4.91571e+08	8.23192e+08	5.457e+08	7.84607e+08	5.23707e+08	4.54204e+08	High	High	High	High		0.626518	1.57185	1.20144	1.04199	-0.276971	-0.150552	-0.285495	0.0178652		0.000240453	30	significant		0.586231
High	Master Protein	P01857	Immunoglobulin heavy constant gamma 1 OS=Homo sapiens OX=9606 GN=IGHG1 PE=1 SV=1	0	149.899	55	19	504	7	1	330	36.1	8.19	1452.24	19	1	2.4995e+08	1.24468e+09	3.57888e+08	3.13542e+08		1.24468e+09	1.6461e+09	9.67924e+08	4.38663e+08	3.57888e+08	1.51361e+08	High	High	High	High		2.83745	4.59948	6.39482	3.47785	0.379023	0.315744	0.440631	0.541311		0.00274301	53	significant		1.95666
High	Master Protein	P05155	Plasma protease C1 inhibitor OS=Homo sapiens OX=9606 GN=SERPING1 PE=1 SV=2	0	217.445	38	24	370	24	1	500	55.1	6.55	1160.93	24	0	6.27714e+08	5.99441e+08	3.66574e+08	2.03502e+08		5.99441e+08	1.2085e+09	5.5787e+08	5.76505e+08	3.66574e+08	2.0283e+08	High	High	High	High		1.03978	3.29675	2.75043	1.63525	-0.0569616	0.171121	0.0742027	0.213584		0.270422	132	not sign.		0.920001
High	Master Protein	P36955	Pigment epithelium-derived factor OS=Homo sapiens OX=9606 GN=SERPINF1 PE=1 SV=4	0	240.546	66	29	597	29	1	418	46.3	6.38	1991.35	29	0	3.17546e+08	8.87915e+08	3.22414e+08	3.53952e+08		8.20411e+08	9.93311e+08	8.87915e+08	4.60733e+08	3.22414e+08	2.05374e+08	High	High	High	High		1.78067	3.08085	4.3234	2.75396	0.176677	0.141706	0.270628	0.439957		0.590945	164	not sign.		1.54939
High	Master Protein	P60709	Actin, cytoplasmic 1 OS=Homo sapiens OX=9606 GN=ACTB PE=1 SV=1	0	220.702	57	27	304	7	1	375	41.7	5.48	1070.33	27	23	2.16055e+07	8.13248e+08	2.49364e+08	6.73849e+08		6.63676e+08	8.21979e+08	8.13248e+08	4.93457e+08	9.5814e+07	2.49364e+08	Peak Found	High	High	High		1.34495	8.57891	3.26129	3.26129	0.0548016	0.586467	0.148191	0.513389		0.603388	165	not sign.		1.83482
High	Master Protein	P27169	Serum paraoxonase/arylesterase 1 OS=Homo sapiens OX=9606 GN=PON1 PE=1 SV=3	0	187.459	52	16	569	14	1	355	39.7	5.22	1824.5	16	2	2.29644e+08	5.8783e+08	3.50578e+08	3.92196e+08		5.8783e+08	7.19978e+08	5.83141e+08	5.32241e+08	3.50578e+08	2.40978e+08	High	High	High	High		1.10444	2.05369	2.4199	1.67675	-0.0307616	-0.0344302	0.0185995	0.224467		0.000188734	26	significant		0.943346
High	Master Protein	P02749	Beta-2-glycoprotein 1 OS=Homo sapiens OX=9606 GN=APOH PE=1 SV=3	0	64.436	31	14	110	14	1	345	38.3	7.97	304.74	14	0	3.88088e+08	4.67407e+08	2.47067e+08	3.32836e+08		4.40476e+08	5.75684e+08	4.67407e+08	3.95908e+08	2.47067e+08	2.4142e+08	High	High	High	High		1.11257	2.33008	1.93607	1.89183	-0.0275772	0.0204057	-0.0782755	0.276881		0.00124779	43	significant		1.06435
High	Master Protein	P02748	Complement component C9 OS=Homo sapiens OX=9606 GN=C9 PE=1 SV=2	0	219.29	40	37	532	37	1	559	63.1	5.59	1492.59	37	0	5.12876e+08	4.42328e+08	3.05423e+08	2.02686e+08		4.15507e+08	4.8296e+08	4.42328e+08	4.279e+08	3.05423e+08	1.97955e+08	High	High	High	High		0.971039	1.58128	2.23449	1.44825	-0.0866682	-0.147955	-0.0160196	0.160843		0.00153249	44	significant		0.814791
High	Master Protein	P01834	Immunoglobulin kappa constant OS=Homo sapiens OX=9606 GN=IGKC PE=1 SV=2	0	155.186	76	11	345	11	1	107	11.8	6.52	1570.58	11	0	1.24668e+08	7.85656e+08	2.78702e+08	3.61741e+08		7.85656e+08	8.71234e+08	6.6016e+08	3.39284e+08	2.78702e+08	1.27419e+08	High	High	High	High		2.31563	3.12604	5.181	2.81898	0.290764	0.14803	0.349216	0.450093		0.269446	131	not sign.		1.58598
High	Master Protein	P02649	Apolipoprotein E OS=Homo sapiens OX=9606 GN=APOE PE=1 SV=1	0	263.588	82	40	381	40	1	317	36.1	5.73	1389.41	40	0	3.32895e+08	3.09564e+08	4.91844e+08	2.25112e+08		2.88686e+08	6.34862e+08	3.09564e+08	8.44676e+08	4.91844e+08	3.93584e+08	High	High	High	High		0.341771	1.29078	0.786525	0.629394	-0.54017	-0.236113	-0.469485	-0.201077		0.0122911	69	significant		0.3541
High	Master Protein	A0A096LPE2	SAA2-SAA4 readthrough OS=Homo sapiens OX=9606 GN=SAA2-SAA4 PE=4 SV=1	0	85.499	50	13	173	11	1	208	23.3	8.98	528.42	13	2	3.17005e+08	3.58767e+08	4.19734e+08	2.33705e+08		320365476	4.06124e+08	3.58767e+08	7.31892e+08	4.19734e+08	3.00276e+08	High	High	High	High		0.437723	0.967573	1.19479	0.854748	-0.432706	-0.361281	-0.287906	-0.0681621		4.90995e-05	19	significant		0.480885
High	Master Protein	P00739	Haptoglobin-related protein OS=Homo sapiens OX=9606 GN=HPR PE=2 SV=2	0	145.633	41	20	275	10	1	348	39	7.09	792.44	20	10	1.37221e+08	5.63416e+08	2.99269e+08	3.30049e+08		5.63416e+08	7.24269e+08	5.35678e+08	4.62391e+08	2.99269e+08	2.19127e+08	High	High	High	High		1.21848	2.42013	2.4446	1.88264	0.011915	0.0368741	0.0230104	0.274768		0.00343478	57	significant		1.05918
High	Master Protein	P01031	Complement C5 OS=Homo sapiens OX=9606 GN=C5 PE=1 SV=4	0	348.273	41	69	523	69	1	1676	188.2	6.52	1510.76	69	0	2.62337e+08	4.92698e+08	2.27247e+08	2.07671e+08		4.72434e+08	6.79556e+08	4.92698e+08	3.29289e+08	2.27247e+08	1.38685e+08	High	High	High	High		1.43471	2.99038	3.55265	2.16812	0.0828579	0.128762	0.185354	0.336083		0.740658	175	not sign.		1.21979
High	Master Protein	P07357	Complement component C8 alpha chain OS=Homo sapiens OX=9606 GN=C8A PE=1 SV=2	0	141.466	27	20	313	20	1	584	65.1	6.47	1155.53	20	0	2.46351e+08	3.59309e+08	3.22648e+08	2.78526e+08		3.26923e+08	3.84822e+08	3.59309e+08	4.65421e+08	3.22648e+08	2.57286e+08	High	High	High	High		0.702424	1.1927	1.39653	1.11363	-0.227306	-0.270433	-0.220147	0.0467392		1.2636e-11	5	significant		0.626531
High	Master Protein	P07358	Complement component C8 beta chain OS=Homo sapiens OX=9606 GN=C8B PE=1 SV=3	0	187.954	38	21	508	21	1	591	67	8.13	1942.74	21	0	1.66136e+08	3.53889e+08	2.00613e+08	2.56329e+08		3.37404e+08	3.92598e+08	3.53889e+08	3.28695e+08	2.00613e+08	1.52278e+08	High	High	High	High		1.0265	1.95699	2.32397	1.76404	-0.0625476	-0.0553766	0.00103247	0.246508		0.000170851	25	significant		0.992456
High	Master Protein	B9A064	Immunoglobulin lambda-like polypeptide 5 OS=Homo sapiens OX=9606 GN=IGLL5 PE=2 SV=2	0	62.843	33	8	168	5	1	214	23	8.84	671.08	8	3	7.72233e+07	4.83783e+08	2.30765e+08	2.60876e+08		4.84024e+08	4.83783e+08	4.67169e+08	3.06552e+08	2.30765e+08	1.26246e+08	High	High	High	High		1.57893	2.09643	3.70047	2.09643	0.124457	-0.0254842	0.203059	0.321481		0.530882	156	not sign.		1.17946
High	Master Protein	P02746	Complement C1q subcomponent subunit B OS=Homo sapiens OX=9606 GN=C1QB PE=1 SV=3	0	49.165	25	6	93	6	1	253	26.7	8.63	302.96	6	0	9.92787e+07	2.50922e+08	2.12084e+08	3.15421e+08		2.50922e+08	2.3163e+08	2.83752e+08	3.64246e+08	1.97103e+08	2.12084e+08	High	High	High	High		0.68888	1.17517	1.33793	1.18313	-0.235762	-0.276864	-0.238766	0.0730307		1.00059e-13	3	significant		0.665632
High	Master Protein	P04003	C4b-binding protein alpha chain OS=Homo sapiens OX=9606 GN=C4BPA PE=1 SV=2	0	114.476	23	16	209	16	1	597	67	7.3	636.2	16	0	1.27533e+08	4.13432e+08	1.69988e+08	1.78757e+08		355891766	5.26047e+08	4.13432e+08	2.39396e+08	1.69988e+08	1.13727e+08	High	High	High	High		1.48662	3.0946	3.6353	2.43212	0.0982959	0.14364	0.195343	0.385985		0.778205	177	not sign.		1.36832
High	Master Protein	P02751	Fibronectin OS=Homo sapiens OX=9606 GN=FN1 PE=1 SV=4	0	311.202	25	48	306	48	1	2386	262.5	5.71	1042.53	48	0	1.08961e+08	4.41466e+08	1.17188e+08	207242970		4.6786e+08	4.41466e+08	3.65146e+08	2.42241e+08	6.60449e+07	1.17188e+08	High	High	High	High		1.93138	6.68433	3.11589	3.76715	0.211964	0.478093	0.128384	0.576013		0.442922	151	not sign.		2.11942
High	Master Protein	P02656	Apolipoprotein C-III OS=Homo sapiens OX=9606 GN=APOC3 PE=1 SV=1	0	96.156	63	9	175	9	1	99	10.8	5.41	689.33	9	0	8.44129e+07	8.24981e+07	4.74913e+08	5.83803e+07		8.24981e+07	2.73935e+08	7.8128e+07	6.90759e+08	4.74913e+08	4.06338e+08	High	High	High	High		0.119431	0.576811	0.192273	0.173712	-0.996788	-0.585932	-1.08128	-0.76017		0.0153929	73	significant		0.0977313
High	Master Protein	P05090	Apolipoprotein D OS=Homo sapiens OX=9606 GN=APOD PE=1 SV=1	0	54.028	35	9	84	9	1	189	21.3	5.15	277.98	9	0	1.61901e+08	3.24771e+08	1.08506e+08	9.47804e+07		3.24771e+08	4.55084e+08	3.12224e+08	1.74638e+08	1.08506e+08	8.63351e+07	High	High	High	High		1.85968	4.19408	3.61643	2.99311	0.195534	0.275671	0.193082	0.476123		0.292982	133	not sign.		1.68394
High	Master Protein	P02747	Complement C1q subcomponent subunit C OS=Homo sapiens OX=9606 GN=C1QC PE=1 SV=3	0	53.772	34	7	120	7	1	245	25.8	8.41	424.49	7	0	8.23561e+07	2.44665e+08	1.3384e+08	1.7885e+08		2.3786e+08	306151570	2.44665e+08	2.1366e+08	1.3384e+08	1.22926e+08	High	High	High	High		1.11326	2.28745	1.99035	1.82805	-0.0273081	0.0123866	-0.066269	0.261988		0.000135149	22	significant		1.02847
High	Master Protein	P18206	Vinculin OS=Homo sapiens OX=9606 GN=VCL PE=1 SV=4	0	55.4	14	12	28	12	1	1134	123.7	5.66	90.49	12	0	73737456	3.13961e+08	1.94698e+08	1.06326e+08		4.01943e+08	3.04263e+08	3.13961e+08	2.3513e+08	1.94698e+08	9.33647e+07	Peak Found	High	Peak Found	High		1.70945	1.56274	3.36274	1.61255	0.158952	-0.153078	0.161496	0.207513		0.389051	144	not sign.		0.907229
High	Master Protein	P09871	Complement C1s subcomponent OS=Homo sapiens OX=9606 GN=C1S PE=1 SV=1	0	118.705	23	20	197	20	1	688	76.6	4.96	704.22	20	0	6.16307e+07	1.65955e+08	1.53435e+08	1.96243e+08		1.63187e+08	1.89781e+08	1.65955e+08	2.35088e+08	1.319e+08	1.53435e+08	High	High	High	High		0.694153	1.43882	1.0816	1.0816	-0.23245	-0.188957	-0.33113	0.0340671		0.000245439	32	significant		0.608514
High	Master Protein	P02765	Alpha-2-HS-glycoprotein OS=Homo sapiens OX=9606 GN=AHSG PE=1 SV=1	0	76.466	25	7	72	7	1	367	39.3	5.72	341.42	7	0	6.9926e+07	3.43237e+08	1.01364e+08	1.76303e+08		3.66495e+08	3.43237e+08	2.13817e+08	2.62786e+08	1.01364e+08	7.69243e+07	High	High	High	High		1.39465	3.38619	2.77957	3.38619	0.0705604	0.182747	0.0787807	0.529712		0.302642	136	not sign.		1.90509
High	Master Protein	P35858	Insulin-like growth factor-binding protein complex acid labile subunit OS=Homo sapiens OX=9606 GN=IGFALS PE=1 SV=1	0	205.286	42	27	291	27	1	605	66	6.79	1091.31	27	0	1.49628e+08	1.78304e+08	1.71983e+08	9.04759e+07		1.78304e+08	3.01598e+08	1.77118e+08	2.42522e+08	1.71983e+08	1.26793e+08	High	High	High	High		0.735208	1.75365	1.39691	1.03675	-0.207495	-0.103021	-0.220029	0.0156757		0.000226319	29	significant		0.583283
High	Master Protein	P0DOY2	Immunoglobulin lambda constant 2 OS=Homo sapiens OX=9606 GN=IGLC2 PE=1 SV=1	0	86.443	67	8	256	5	1	106	11.3	7.24	1011.17	8	0	6.67996e+07	313553277	1.29205e+08	1.35133e+08		313553277	340217440	2.99768e+08	1.78983e+08	1.29205e+08	6.81078e+07	High	High	High	High		1.75186	2.63316	4.40138	2.42679	0.169593	0.0735129	0.278391	0.385033		0.707325	173	not sign.		1.36533
High	Master Protein	O95445	Apolipoprotein M OS=Homo sapiens OX=9606 GN=APOM PE=1 SV=2	0	64.755	37	7	104	7	1	188	21.2	6.01	317.98	7	0	1.14206e+08	1.92531e+08	115833961	1.602e+08		1.79754e+08	2.38028e+08	1.92531e+08	170293666	115833961	1.1372e+08	High	High	High	High		1.05555	2.0549	1.69303	1.66213	-0.0504243	-0.0341731	-0.136533	0.220664		0.00102447	41	significant		0.935121
High	Master Protein	P01876	Immunoglobulin heavy constant alpha 1 OS=Homo sapiens OX=9606 GN=IGHA1 PE=1 SV=2	0	55.103	22	10	156	10	1	353	37.6	6.51	514.7	10	0	5.0388e+07	2.24238e+08	179745046	1.47536e+08		2.24238e+08	2.41455e+08	1.72408e+08	2.70352e+08	179745046	1.41114e+08	High	High	High	High		0.829432	1.34332	1.22177	1.24753	-0.155124	-0.218785	-0.278209	0.0960526		4.73363e-05	18	significant		0.701869
High	Master Protein	P00736	Complement C1r subcomponent OS=Homo sapiens OX=9606 GN=C1R PE=1 SV=2	0	110.308	27	21	244	21	1	705	80.1	6.21	714.49	21	0	7.75976e+07	2.28691e+08	1.14424e+08	1.27301e+08		2.21922e+08	3.12632e+08	2.28691e+08	1.92951e+08	1.14424e+08	9.52442e+07	High	High	High	High		1.15014	2.73222	2.4011	1.99862	-0.0131534	0.0895502	0.0152125	0.30073		0.0388693	89	not sign.		1.12443
High	Master Protein	P02654	Apolipoprotein C-I OS=Homo sapiens OX=9606 GN=APOC1 PE=1 SV=1	0	62.669	51	10	68	10	1	83	9.3	8.47	201.86	10	0	290246887	1.98461e+07	1.50419e+08	8.49799e+06		1.05846e+07	23167979	1.98461e+07	2.33815e+08	1.50419e+08	9.10104e+07	High	High	High	Peak Found		0.0452693	0.154022	0.218064	0.131938	-1.4181	-1.15938	-1.02661	-0.879628		0.00331685	56	significant		0.0742293
High	Master Protein	P00748	Coagulation factor XII OS=Homo sapiens OX=9606 GN=F12 PE=1 SV=3	0	64.365	12	9	104	9	1	615	67.7	7.74	325.96	9	0	1.54439e+08	9.71165e+07	1.16062e+08	1.24858e+08		9.27783e+07	1.41087e+08	9.71165e+07	1.28106e+08	1.16062e+08	1.06323e+08	High	High	High	High		0.724232	1.21561	0.913408	0.836762	-0.214027	-0.262169	-0.404533	-0.0773981		0.00227908	49	significant		0.470767
High	Master Protein	P13671	Complement component C6 OS=Homo sapiens OX=9606 GN=C6 PE=1 SV=3	0	190.848	31	29	302	29	1	934	104.7	6.76	1079.51	29	0	1.56357e+08	1.71527e+08	1.17464e+08	7.63515e+07		1.43848e+08	2.48504e+08	1.71527e+08	1.53851e+08	1.17464e+08	8.61737e+07	High	High	High	High		0.934987	2.11557	1.99048	1.46025	-0.1031	-0.0215365	-0.0662391	0.164428		9.42399e-05	20	significant		0.821546
High	Master Protein	O14791	Apolipoprotein L1 OS=Homo sapiens OX=9606 GN=APOL1 PE=1 SV=5	0	123.707	41	16	232	16	1	398	43.9	5.81	821.41	16	0	4.47409e+07	2.02844e+08	1.16847e+08	1.46108e+08		1.87268e+08	2.7341e+08	2.02844e+08	2.06962e+08	1.16847e+08	1.05453e+08	High	High	High	High		0.904842	2.33989	1.92354	1.73597	-0.117333	0.0222306	-0.0810956	0.239543		0.00837934	65	significant		0.976667
High	Master Protein	Q96IY4	Carboxypeptidase B2 OS=Homo sapiens OX=9606 GN=CPB2 PE=1 SV=2	0	51.14	23	10	72	10	1	423	48.4	7.71	203.45	10	0	1.04552e+08	1.86233e+08	8.39715e+07	1.08285e+08		1.78791e+08	274399161	1.86233e+08	1.47805e+08	8.39715e+07	56252647	High	High	High	High		1.20964	3.26776	3.31065	2.21781	0.00875197	0.167286	0.154716	0.345924		0.540273	158	not sign.		1.24775
High	Master Protein	P07360	Complement component C8 gamma chain OS=Homo sapiens OX=9606 GN=C8G PE=1 SV=3	0	68.509	39	8	142	8	1	202	22.3	8.31	516.09	8	0	7.62016e+07	2.09858e+08	1.06661e+08	1.28086e+08		1.84308e+08	2.20605e+08	2.09858e+08	166512023	1.06661e+08	7.61524e+07	High	High	High	High		1.10688	2.06828	2.75576	1.96752	-0.0298053	-0.0313556	0.0750434	0.293919		0.0199858	80	significant		1.10694
High	Master Protein	P10643	Complement component C7 OS=Homo sapiens OX=9606 GN=C7 PE=1 SV=2	0	155.958	23	22	217	22	1	843	93.5	6.48	744.58	22	0	1.94047e+08	1.70086e+08	8.18413e+07	5.02308e+07		1.54967e+08	2.07393e+08	1.70086e+08	1.25331e+08	8.18413e+07	4.13217e+07	High	High	High	High		1.23646	2.53409	4.11613	2.07823	0.0182738	0.0568566	0.249292	0.317695		0.58363	163	not sign.		1.16923
High	Master Protein	P21333	Filamin-A OS=Homo sapiens OX=9606 GN=FLNA PE=1 SV=4	0	214.593	20	37	141	37	1	2647	280.6	6.06	459.41	37	0	5.10992e+07	2.9286e+08	3.58444e+07	9.37698e+07		2.67688e+08	3.78454e+08	2.9286e+08	7.709e+07	2.58792e+07	3.58444e+07	Peak Found	High	High	High		3.47241	14.6238	8.1703	8.1703	0.466726	0.818097	0.547041	0.912238		0.0378279	88	not sign.		4.59665
High	Master Protein	P02775	Platelet basic protein OS=Homo sapiens OX=9606 GN=PPBP PE=1 SV=3	0	17.718	26	3	70	3	1	128	13.9	8.79	234.18	3	0	8.25674e+07	1.29364e+08	76066703	155394688		1.29364e+08	1.23716e+08	142505017	1.08523e+08	4.56148e+07	76066703	High	High	High	High		1.19205	2.71218	1.87342	1.70067	0.00238801	0.0863537	-0.0925619	0.23062		0.0603679	97	not sign.		0.956806
High	Master Protein	Q14520	Hyaluronan-binding protein 2 OS=Homo sapiens OX=9606 GN=HABP2 PE=1 SV=1	0	46.291	11	11	55	11	1	560	62.6	6.54	208.44	11	0	1.73392e+08	1.05854e+08	9.39524e+07	3.26217e+07		8.16127e+07	1.71909e+08	1.05854e+08	173346362	9.39524e+07	6.08818e+07	High	High	High	High		0.470807	1.82975	1.73868	1.12668	-0.401062	-0.0845737	-0.124978	0.0517994		0.0524185	94	not sign.		0.633874
High	Master Protein	P29622	Kallistatin OS=Homo sapiens OX=9606 GN=SERPINA4 PE=1 SV=3	0	143.769	52	21	205	21	1	427	48.5	7.75	772.82	21	0	1.19688e+08	1.57825e+08	5.40841e+07	1.75962e+07		1.57825e+08	2.84255e+08	1.45605e+08	7.1997e+07	5.40841e+07	2.53988e+07	High	High	High	High		2.1921	5.2558	5.73274	2.91814	0.266956	0.373674	0.393165	0.465106		0.0116165	68	significant		1.64176
High	Master Protein	P02760	Protein AMBP OS=Homo sapiens OX=9606 GN=AMBP PE=1 SV=1	0	82.256	32	11	152	11	1	352	39	6.25	447.96	11	0	8.05142e+07	1.02997e+08	1.33284e+08	5.26655e+07		1.02997e+08	1.24831e+08	9.75417e+07	1.49034e+08	1.33284e+08	1.05782e+08	High	High	High	High		0.691101	0.936579	0.9221	0.772762	-0.234364	-0.375421	-0.400419	-0.111954		0.000891224	39	significant		0.43476
High	Master Protein	P07225	Vitamin K-dependent protein S OS=Homo sapiens OX=9606 GN=PROS1 PE=1 SV=1	0	55.27	18	13	101	13	1	676	75.1	5.67	303.22	13	0	3.57964e+07	1.08613e+08	7.81841e+07	7.25424e+07		1.01314e+08	1.59933e+08	1.08613e+08	113664951	7.81841e+07	7.12429e+07	High	High	High	High		0.891338	2.04559	1.52455	1.3892	-0.123863	-0.0361458	-0.182056	0.142764		0.00269691	52	significant		0.78157
High	Master Protein	O43866	CD5 antigen-like OS=Homo sapiens OX=9606 GN=CD5L PE=1 SV=1	0	9.835	7	4	38	4	1	347	38.1	5.47	72.6	4	0	7424318	8.30759e+07	87311564	121322025		7.61553e+07	1.06496e+08	8.30759e+07	117658689	85101344	87311564	High	High	High	High		0.647256	1.2514	0.951488	0.951488	-0.262829	-0.249568	-0.386794	-0.0215965		0.000283738	33	significant		0.535312
High	Master Protein	P03952	Plasma kallikrein OS=Homo sapiens OX=9606 GN=KLKB1 PE=1 SV=1	0	65.168	22	15	126	15	1	638	71.3	8.22	339.9	15	0	4.86853e+07	1.03499e+08	6.70632e+07	7.48894e+07		9.7898e+07	1.27974e+08	1.03499e+08	1.10979e+08	6.70632e+07	5.27911e+07	High	High	High	High		0.882129	1.90825	1.96054	1.5433	-0.128373	-0.0663292	-0.0728227	0.188451		5.06492e-07	10	significant		0.86827
High	Master Protein	K7ER74	APOC4-APOC2 readthrough (NMD candidate) OS=Homo sapiens OX=9606 GN=APOC4-APOC2 PE=1 SV=1	0	95.034	34	11	183	11	1	178	20	6.64	435.42	11	0	4.92625e+07	5.64882e+06	1.63837e+08	2.1327e+06		3.86022e+06	5.33251e+07	5.64882e+06	2.65194e+08	1.63837e+08	1.55803e+08	High	High	High	High		0.0145562	0.325477	0.0362562	0.0344784	-1.91086	-0.834445	-1.80582	-1.46245		0.0375895	87	not sign.		0.0193977
High	Master Protein	P01859	Immunoglobulin heavy constant gamma 2 OS=Homo sapiens OX=9606 GN=IGHG2 PE=1 SV=2	0	101.141	37	13	315	6	1	326	35.9	7.59	823.56	13	0	9.49458e+06	7.04803e+07	5.77754e+07	7.14227e+07		1.04212e+08	7.04803e+07	5.37553e+07	8.96603e+07	5.77754e+07	40839259	High	High	High	High		1.1623	1.2199	1.31626	1.2199	-0.00858761	-0.26064	-0.245854	0.0863248		0.0356469	86	not sign.		0.686323
High	Master Protein	P02745	Complement C1q subcomponent subunit A OS=Homo sapiens OX=9606 GN=C1QA PE=1 SV=2	0	42.088	25	5	84	5	1	245	26	9.11	342.45	5	0	3.28576e+07	7.35466e+07	6.07245e+07	46978992		7.31129e+07	9.4935e+07	7.35466e+07	6.07245e+07	6.4516e+07	3.77551e+07	High	High	High	High		1.20401	1.4715	1.94799	1.21115	0.00672501	-0.179206	-0.0756103	0.0831989		0.0170178	76	significant		0.681401
High	Master Protein	P35579	Myosin-9 OS=Homo sapiens OX=9606 GN=MYH9 PE=1 SV=4	0	302.904	30	50	196	50	1	1960	226.4	5.6	726.41	50	0	3.18199e+06	8.66386e+07	3.37928e+07	1.30065e+08		7.82667e+07	8.66386e+07	9.92402e+07	5.62994e+07	4.86878e+06	3.37928e+07	Peak Found	High	High	High		1.39019	17.7947	2.93673	2.56382	0.0691678	0.903326	0.102666	0.408887		0.565234	162	not sign.		1.44242
High	Master Protein	Q9Y490	Talin-1 OS=Homo sapiens OX=9606 GN=TLN1 PE=1 SV=3	0	200.386	20	33	155	33	1	2541	269.6	6.07	547.7	33	0	6.3298e+06	7.77906e+07	3.28652e+07	7.48188e+07		6.09077e+07	8.62961e+07	7.77906e+07	6.04185e+07	1.84694e+07	3.28652e+07	Peak Found	High	High	High		1.0081	4.67239	2.36696	2.36696	-0.0704029	0.322574	0.00899368	0.374191		0.558426	160	not sign.		1.33166
High	Master Protein	P17936	Insulin-like growth factor-binding protein 3 OS=Homo sapiens OX=9606 GN=IGFBP3 PE=1 SV=2	0	28.042	18	6	76	6	1	291	31.7	8.69	132.41	6	0	1.92902e+07	5.03388e+07	3.58411e+07	5.31865e+07		5.06593e+07	4.52448e+07	5.03388e+07	4.90805e+07	33923010	3.58411e+07	High	High	High	High		1.03217	1.33375	1.4045	1.4045	-0.0601546	-0.221891	-0.217677	0.147521		0.00624983	62	significant		0.790177
High	Master Protein	P07996	Thrombospondin-1 OS=Homo sapiens OX=9606 GN=THBS1 PE=1 SV=2	0	74.66	17	16	73	16	1	1170	129.3	4.94	198.89	16	0	2.13044e+06	7.14752e+07	3.75591e+07	7.6414e+07		6.29543e+07	7.14752e+07	9.28702e+07	55534199	9.52295e+06	3.75591e+07	Peak Found	High	High	High		1.13361	7.50557	2.47264	1.90301	-0.0194404	0.528419	0.027964	0.27944		0.974666	185	not sign.		1.07064
High	Master Protein	P02743	Serum amyloid P-component OS=Homo sapiens OX=9606 GN=APCS PE=1 SV=2	0	36.327	34	9	68	9	1	223	25.4	6.54	209.91	9	0	9.69605e+06	58979669	4.79418e+07	4.46072e+07		4.77444e+07	8.37646e+07	58979669	5.69759e+07	4.79418e+07	28187658	High	High	High	High		0.837974	1.74721	2.09239	1.23024	-0.150674	-0.104619	-0.0445541	0.0899882		0.000210148	28	significant		0.692137
High	Master Protein	P00738	Haptoglobin OS=Homo sapiens OX=9606 GN=HP PE=1 SV=1	0	77.514	26	15	147	5	1	406	45.2	6.58	401.91	15	0	2.90659e+06	6.87082e+07	3.61695e+07	5.44743e+07		6.87082e+07	7.08294e+07	5.97402e+07	5.03525e+07	3.61695e+07	2.36149e+07	High	High	High	High		1.36454	1.95827	2.52976	1.89962	0.0610826	-0.0550933	0.0378827	0.278667		0.015831	74	significant		1.06874
High	Master Protein	P61626	Lysozyme C OS=Homo sapiens OX=9606 GN=LYZ PE=1 SV=1	0	24.91	30	6	49	6	1	148	16.5	9.16	151.44	6	0	3.50694e+07	3.74374e+07	35424804	3.7469e+07		3.74374e+07	3.29992e+07	4.60525e+07	56307600	3.10131e+07	35424804	High	High	High	High		0.664873	1.06404	1.30001	1.05681	-0.251166	-0.320006	-0.251252	0.0239985		3.811e-09	8	significant		0.594569
High	Master Protein	P05546	Heparin cofactor 2 OS=Homo sapiens OX=9606 GN=SERPIND1 PE=1 SV=3	0	65.37	29	13	57	13	1	499	57	6.9	166.31	13	0	1.56698e+07	1.16972e+08	2.40153e+07	1.39904e+07		1.1757e+08	1.16972e+08	6.64634e+07	2.40153e+07	2.72744e+07	9.83101e+06	High	High	High	High		4.89563	4.28872	6.76059	4.87073	0.615904	0.285363	0.464787	0.687594		0.0811134	101	not sign.		2.7403
High	Master Protein	P04217	Alpha-1B-glycoprotein OS=Homo sapiens OX=9606 GN=A1BG PE=1 SV=4	0	41.154	32	10	35	10	1	495	54.2	5.86	127.66	10	0	1.19588e+07	5.71046e+07	3.54876e+07	38691398		5.71046e+07	6.34879e+07	4.87274e+07	4.63858e+07	3.54876e+07	2.40449e+07	High	High	High	High		1.23108	1.78901	2.02652	1.60914	0.0163814	-0.0943509	-0.0584468	0.206594		0.00185852	47	significant		0.905311
High	Master Protein	P05156	Complement factor I OS=Homo sapiens OX=9606 GN=CFI PE=1 SV=2	0	42.841	19	9	38	9	1	583	65.7	7.5	121.4	9	0	2.69376e+07	4.19028e+07	3.65624e+07	1.97981e+07		4.19028e+07	6.02268e+07	4.18165e+07	4.53203e+07	3.65624e+07	2.4023e+07	High	High	High	High		0.924593	1.64724	1.74069	1.14606	-0.107954	-0.130209	-0.124477	0.0592091		1.37586e-14	2	significant		0.644782
High	Master Protein	P06681	Complement C2 OS=Homo sapiens OX=9606 GN=C2 PE=1 SV=2	0	199.21	38	31	258	7	1	752	83.2	7.42	863.34	31	0	3.25471e+07	4.22104e+07	1.85285e+07	3.43154e+07		3.8181e+07	4.91498e+07	4.22104e+07	1.85285e+07	1.85335e+07	1.09923e+07	High	High	High	High		2.06066	2.65195	3.83999	2.27813	0.240101	0.0765997	0.219133	0.357579		0.916592	180	not sign.		1.28169
High	Master Protein	P49908	Selenoprotein P OS=Homo sapiens OX=9606 GN=SELENOP PE=1 SV=3	0	52.755	24	12	141	12	1	381	43.2	7.87	253.81	12	0	3.50535e+07	4.86269e+07	2.04193e+07	2.80278e+07		3.81209e+07	5.13713e+07	4.86269e+07	3.05436e+07	2.04193e+07	1.63489e+07	High	High	High	High		1.24808	2.51582	2.97433	2.38142	0.022338	0.0537151	0.108191	0.376836		0.016052	75	significant		1.3398
High	Master Protein	P01011	Alpha-1-antichymotrypsin OS=Homo sapiens OX=9606 GN=SERPINA3 PE=1 SV=2	0	41.105	19	10	55	10	1	423	47.6	5.52	157.32	10	0	1.24203e+07	7.83448e+07	2.88715e+07	2.12465e+07		7.83448e+07	9.31227e+07	5.15454e+07	3.98253e+07	2.88715e+07	9.62047e+06	High	High	High	High		1.96721	3.22542	5.35789	2.71357	0.219946	0.161622	0.363796	0.433541		0.34183	139	not sign.		1.52667
High	Master Protein	P01880	Immunoglobulin heavy constant delta OS=Homo sapiens OX=9606 GN=IGHD PE=1 SV=3	0	38.587	16	5	81	5	1	384	42.3	8.12	257.55	5	0	2.56411e+06	3.81925e+07	3.17109e+07	5.43843e+07		3.26908e+07	3.82337e+07	3.81925e+07	6.47807e+07	3.17109e+07	2.74968e+07	High	High	High	High		0.504639	1.2057	1.38898	1.2044	-0.370925	-0.265727	-0.222501	0.0807694		0.00067949	37	significant		0.677599
High	Master Protein	P00746	Complement factor D OS=Homo sapiens OX=9606 GN=CFD PE=1 SV=5	0	27.357	34	6	43	6	1	253	27	7.71	129.57	6	0	3.08507e+07	3.55026e+07	1.96344e+07	2.44139e+07		3.55026e+07	34018912	3.6778e+07	1.80908e+07	2.20306e+07	1.96344e+07	High	High	High	High		1.96246	1.54417	1.87314	1.80818	0.218897	-0.158271	-0.092628	0.257241		0.245986	129	not sign.		1.01729
High	Master Protein	Q03591	Complement factor H-related protein 1 OS=Homo sapiens OX=9606 GN=CFHR1 PE=1 SV=2	0	47.931	20	9	118	1	1	330	37.6	7.39	322.48	9	1	3.15542e+07	6.77343e+07	12746756	1.15155e+07		5.21928e+07	7.54183e+07	6.77343e+07	1.58547e+07	12746756	9202025	High	High	High	High		3.29194	5.91667	7.3608	5.31385	0.443547	0.425112	0.501728	0.725409		3.5081e-06	14	significant		2.9896
High	Master Protein	A0A0A0MRZ8	Immunoglobulin kappa variable 3D-11 OS=Homo sapiens OX=9606 GN=IGKV3D-11 PE=3 SV=6	0	15.857	32	4	29	3	1	115	12.6	5.29	70.68	4	1	6.5176e+06	4.16899e+07	2.9004e+07	3.50147e+07		4.72693e+07	3.63438e+07	4.16899e+07	3.5762e+07	2.9004e+07	2.18323e+07	High	High	High	High		1.32177	1.25306	1.90955	1.43738	0.0472522	-0.248993	-0.0842653	0.157572		0.0717685	99	not sign.		0.808679
High	Master Protein	P0C0L4	Complement C4-A OS=Homo sapiens OX=9606 GN=C4A PE=1 SV=2	0	954.731	54	106	2030	3	1	1744	192.7	7.08	7315.73	106	0	2.65075e+07	3.12909e+07	4.07014e+07	8.09249e+06		3.12909e+07	5.17075e+07	3.04927e+07	4.81845e+07	4.07014e+07	1.85115e+07	High	High	High	High		0.649398	1.27041	1.64723	0.768793	-0.261394	-0.243021	-0.148443	-0.114191		0.000140596	23	significant		0.432527
High	Master Protein	P08514	Integrin alpha-IIb OS=Homo sapiens OX=9606 GN=ITGA2B PE=1 SV=3	0	72.997	20	14	57	14	1	1039	113.3	5.38	203.65	14	0	3.01546e+06	4.3167e+07	1.95269e+07	5.72062e+07		4.3167e+07	3.92043e+07	5.30024e+07	2.87549e+07	4.16304e+06	1.95269e+07	Peak Found	High	High	High		1.5012	9.41724	2.71433	2.21064	0.102535	0.626959	0.0684649	0.344519		0.678682	170	not sign.		1.24372
High	Master Protein	P12259	Coagulation factor V OS=Homo sapiens OX=9606 GN=F5 PE=1 SV=4	0	87.626	12	23	75	23	1	2224	251.5	6.05	195.57	23	0	2.05563e+07	4.93534e+07	2.17732e+07	1.92547e+07		4.50131e+07	5.64758e+07	4.93534e+07	2.60907e+07	2.17732e+07	1.33667e+07	High	High	High	High		1.72525	2.59383	3.69225	2.26671	0.162947	0.0669763	0.202094	0.355396		0.503221	154	not sign.		1.27526
High	Master Protein	P00742	Coagulation factor X OS=Homo sapiens OX=9606 GN=F10 PE=1 SV=2	0	23.486	13	6	35	6	1	488	54.7	5.94	93.52	6	0	12928415	3.09382e+07	2.1313e+07	2.63224e+07		2.84163e+07	35711539	3.09382e+07	34159909	2.1313e+07	1.96373e+07	High	High	High	High		0.831862	1.67557	1.57548	1.45161	-0.153854	-0.122802	-0.167784	0.16185		1.89449e-13	4	significant		0.816683
High	Master Protein	P02753	Retinol-binding protein 4 OS=Homo sapiens OX=9606 GN=RBP4 PE=1 SV=3	0	24.757	29	5	27	5	1	201	23	6.07	96.9	5	0	2.03222e+07	3.38699e+07	2.21224e+07	1.96712e+07		3.38699e+07	4.51727e+07	2.8428e+07	3.20925e+07	2.21224e+07	1.41719e+07	High	High	High	High		1.05538	2.04195	2.00594	1.53103	-0.0504945	-0.0369199	-0.0628787	0.184983		2.1859e-11	6	significant		0.861364
High	Master Protein	P01861	Immunoglobulin heavy constant gamma 4 OS=Homo sapiens OX=9606 GN=IGHG4 PE=1 SV=1	0	86.65	34	10	296	4	1	327	35.9	7.36	861.9	10	0	4004100	4.7474e+07	2.66472e+07	2.39435e+07		5.30443e+07	4.7474e+07	3.72629e+07	4.04907e+07	2.66472e+07	1.63316e+07	High	High	High	High		1.31004	1.78157	2.28164	1.78157	0.0433789	-0.0961608	-0.00695024	0.250804		0.0134436	71	significant		1.00232
High	Master Protein	Q9BYE2	Transmembrane protease serine 13 OS=Homo sapiens OX=9606 GN=TMPRSS13 PE=2 SV=4	0.011	4.842	1	1	21	1	1	586	63.1	8.63	46.11	1	0	33775864	1.55862e+07	28901801	6563110		12713252	1.64014e+07	1.55862e+07	50808118	28901801	22259068	High	High	High	High		0.250221	0.567485	0.700217	0.53928	-0.675582	-0.59301	-0.519965	-0.268186		0.000131229	21	significant		0.303402
High	Master Protein	P01591	Immunoglobulin J chain OS=Homo sapiens OX=9606 GN=JCHAIN PE=1 SV=4	0	9.448	17	3	34	3	1	159	18.1	5.24	92.16	3	0	5339818	31788124	1.71895e+07	2.36282e+07		31788124	66534088	30105587	2.45968e+07	1.71895e+07	1.27611e+07	High	High	High	High		1.29237	3.87063	2.35917	1.84928	0.0374808	0.240817	0.0075623	0.267003		0.378612	143	not sign.		1.04041
High	Master Protein	P15169	Carboxypeptidase N catalytic chain OS=Homo sapiens OX=9606 GN=CPN1 PE=1 SV=1	0	51.257	28	9	56	9	1	458	52.3	7.34	170.14	9	0	1.46445e+07	2.30992e+07	1.98442e+07	2.76013e+07		1.91726e+07	3.59757e+07	2.30992e+07	2.23687e+07	1.98442e+07	1.68174e+07	High	High	High	High		0.857121	1.81291	1.37353	1.16403	-0.140863	-0.0885898	-0.22736	0.0659627		0.00176159	46	significant		0.654887
High	Master Protein	P05452	Tetranectin OS=Homo sapiens OX=9606 GN=CLEC3B PE=1 SV=3	0	49.761	45	7	45	7	1	202	22.5	5.67	149.48	7	0	4.64479e+07	1.40506e+07	1.08589e+07	4.58979e+06		1.40506e+07	3.28614e+07	13186685	1.47553e+07	1.08589e+07	5.07419e+06	High	High	High	Peak Found		0.952242	3.02622	2.59878	1.29392	-0.0951578	0.133935	0.0495717	0.111909		0.132967	110	not sign.		0.727969
High	Master Protein	P19652	Alpha-1-acid glycoprotein 2 OS=Homo sapiens OX=9606 GN=ORM2 PE=1 SV=2	0	36.132	18	7	48	7	1	201	23.6	5.11	149.17	7	0	1.88241e+07	3.13911e+07	1.77325e+07	1.72585e+07		3.12077e+07	4.99566e+07	3.13911e+07	1.77325e+07	2.24713e+07	1.31933e+07	High	High	High	High		1.75991	2.22313	2.37932	1.77026	0.171586	0	0.0112561	0.248037		0.130968	108	not sign.		0.995956
High	Master Protein	A0A0C4DH25	Immunoglobulin kappa variable 3D-20 OS=Homo sapiens OX=9606 GN=IGKV3D-20 PE=3 SV=1	0	21.045	28	4	25	1	1	116	12.5	4.59	80.96	4	3	7.54138e+06	5.05226e+07	1.27839e+07	1.30397e+07		5.00954e+07	6.52814e+07	5.05226e+07	1.45928e+07	1.27839e+07	7.31726e+06	High	High	High	High		3.43288	5.10654	6.90458	3.95205	0.461753	0.361162	0.473939	0.596822		0.00242132	51	significant		2.22344
High	Master Protein	P01624	Immunoglobulin kappa variable 3-15 OS=Homo sapiens OX=9606 GN=IGKV3-15 PE=1 SV=2	0	13.793	32	3	36	2	1	115	12.5	5.19	99.16	3	0	5.38888e+06	26781251	2.0908e+07	2.70299e+07		31156223	26781251	24045999	29747060	2.0908e+07	1.61762e+07	High	High	High	High		1.04737	1.28091	1.48651	1.28091	-0.0538043	-0.239446	-0.19303	0.107518		0.00976112	67	significant		0.720646
High	Master Protein	P05154	Plasma serine protease inhibitor OS=Homo sapiens OX=9606 GN=SERPINA5 PE=1 SV=3	0	49.444	24	8	46	8	1	406	45.6	9.26	149.22	8	0	2.55765e+07	3.08553e+07	1.59824e+07	1.38081e+07		2.25709e+07	3.62022e+07	3.08553e+07	2.20904e+07	1.59824e+07	9.28955e+06	High	High	High	High		1.02175	2.26513	3.32151	1.93058	-0.0645592	0.00812804	0.156138	0.285688		0.120336	106	not sign.		1.08615
High	Master Protein	A0A0B4J2B5	Immunoglobulin heavy variable 3/OR16-9 (non-functional) (Fragment) OS=Homo sapiens OX=9606 GN=IGHV3OR16-9 PE=1 SV=1	0	11.087	40	3	17	1	1	98	10.7	8.46	47.52	3	0	6054013	29734682	19080436	2.47395e+07		29734682	31389966	27071372	2.56757e+07	19080436	1.3707e+07	Peak Found	Peak Found	High	High		1.15808	1.64514	1.975	1.55839	-0.0101648	-0.130762	-0.0696297	0.192675		0.00164298	45	significant		0.876756
High	Master Protein	P01619	Immunoglobulin kappa variable 3-20 OS=Homo sapiens OX=9606 GN=IGKV3-20 PE=1 SV=2	0	20.958	28	4	24	1	1	116	12.5	4.96	77.24	4	0	5.45748e+06	21912284	22080140	23382228		25121994	21912284	20847172	30348116	22080140	18072678	High	High	High	High		0.827794	0.992398	1.15352	0.992398	-0.155983	-0.350279	-0.303173	-0.00331417		0.00569789	61	significant		0.558328
High	Master Protein	P18428	Lipopolysaccharide-binding protein OS=Homo sapiens OX=9606 GN=LBP PE=1 SV=3	0	39.883	20	7	35	7	1	481	53.4	6.7	122.93	7	0	1.82387e+07	2.68235e+07	6.36688e+06	1.45006e+07		2.68235e+07	3.71281e+07	2.60616e+07	1.40089e+07	6.36688e+06	5.18545e+06	High	High	High	High		1.91474	5.83145	5.0259	4.21298	0.208205	0.418812	0.336017	0.624589		0.152064	119	not sign.		2.37024
High	Master Protein	P10720	Platelet factor 4 variant OS=Homo sapiens OX=9606 GN=PF4V1 PE=1 SV=1	0	6.617	16	2	10	2	1	104	11.5	9.1	29.99	2	0	1.17666e+06	4.668e+07	2.06061e+07	2.18886e+07		4.18524e+07	4.668e+07	5.10301e+07	43097135	4.13293e+06	2.06061e+07	Peak Found	High	High	High		0.971117	11.2946	2.47646	2.26535	-0.0866334	0.705908	0.0286332	0.355135		0.933659	181	not sign.		1.2745
High	Master Protein	P23142	Fibulin-1 OS=Homo sapiens OX=9606 GN=FBLN1 PE=1 SV=4	0	26.858	13	6	31	6	1	703	77.2	5.22	87.12	6	0	7.13032e+06	2.20365e+07	16194763	2.01613e+07		18545163	2.8223e+07	2.20365e+07	27360751	16194763	1.50145e+07	High	High	High	High		0.677802	1.74272	1.46768	1.36072	-0.242802	-0.105737	-0.198565	0.133769		0.0010727	42	significant		0.765548
High	Master Protein	Q86UX7	Fermitin family homolog 3 OS=Homo sapiens OX=9606 GN=FERMT3 PE=1 SV=1	0	63.096	23	12	41	12	1	667	75.9	6.98	99.02	12	0	2.44344e+06	3.66351e+07	1.44826e+07	2.00753e+07		3.22597e+07	4.61108e+07	3.66351e+07	2.67589e+07	1.2598e+07	1.44826e+07	Peak Found	High	High	High		1.20557	3.66016	2.52959	2.52959	0.007286	0.216535	0.0378534	0.403051		0.22077	127	not sign.		1.42316
High	Master Protein	P02766	Transthyretin OS=Homo sapiens OX=9606 GN=TTR PE=1 SV=1	0	45.144	50	7	34	7	1	147	15.9	5.76	143.76	7	0	18670651	2.22215e+07	1.58502e+07	15862924		2.22215e+07	2.33485e+07	1.79192e+07	1.77916e+07	1.58502e+07	8.32571e+06	High	High	High	High		1.24899	1.47308	2.15227	1.40197	0.0226526	-0.178739	-0.032301	0.146739		0.0300194	82	not sign.		0.788756
High	Master Protein	P68032	Actin, alpha cardiac muscle 1 OS=Homo sapiens OX=9606 GN=ACTC1 PE=1 SV=1	0	183.491	37	23	226	3	1	377	42	5.39	711.02	23	0	957876	4.86578e+07	2.28704e+07	1.40525e+06		4.09101e+07	7.26787e+07	4.86578e+07	5.54295e+07	5.38028e+06	2.28704e+07	Peak Found	High	High	Peak Found		0.738056	13.5083	2.12754	2.12754	-0.205816	0.783637	-0.0373196	0.327878		0.954635	182	not sign.		1.19697
High	Master Protein	Q13790	Apolipoprotein F OS=Homo sapiens OX=9606 GN=APOF PE=1 SV=2	0	11.292	8	2	49	2	1	326	35.4	5.64	138.89	2	0	1.66067e+07	7.34662e+06	1.37578e+07	1.84709e+07		6.35169e+06	2.00029e+07	7.34662e+06	2.07139e+07	1.32829e+07	1.37578e+07	High	High	High	High		0.30664	1.50592	0.533998	0.533998	-0.587277	-0.169164	-0.637658	-0.272461		0.042069	92	not sign.		0.30043
High	Master Protein	P0DJI8	Serum amyloid A-1 protein OS=Homo sapiens OX=9606 GN=SAA1 PE=1 SV=1	0	24.829	66	5	29	3	1	122	13.5	6.79	131.74	5	0	2.1118e+07	1.34919e+07	7.77472e+06	1.35009e+07		1.33653e+07	1.38945e+07	1.34919e+07	14223675	7.77472e+06	6.2811e+06	High	High	High	High		0.93965	1.78714	2.14801	1.73535	-0.100939	-0.0948059	-0.0331618	0.239387		2.03065e-06	13	significant		0.976316
High	Master Protein	P01700	Immunoglobulin lambda variable 1-47 OS=Homo sapiens OX=9606 GN=IGLV1-47 PE=1 SV=2	0.011	4.852	11	1	9	1	1	117	12.3	5.91	34.89	1	0	5.34545e+06	46934396		11645313		46934396	56689876	41687988				High	High	High	High															0
High	Master Protein	A0A075B6I0	Immunoglobulin lambda variable 8-61 OS=Homo sapiens OX=9606 GN=IGLV8-61 PE=3 SV=7	0	9.468	20	3	5	3	1	122	12.8	4.55	12.46	3	0	14461729	1.36963e+07	5.62332e+06	6.77881e+06		1.36963e+07	2.4126e+07	1.32121e+07	7.7433e+06	5.62332e+06	4.02135e+06	Peak Found	High	High	Peak Found		1.76879	4.29035	3.2855	2.43562	0.173772	0.285528	0.151404	0.38661		0.964964	184	not sign.		1.37029
High	Master Protein	Q9UK55	Protein Z-dependent protease inhibitor OS=Homo sapiens OX=9606 GN=SERPINA10 PE=1 SV=1	0	41.721	22	10	49	10	1	444	50.7	8.27	150.36	10	0	1.14192e+07	1.8213e+07	1.31456e+07	7.47131e+06		1.74006e+07	2.33428e+07	1.8213e+07	1.56382e+07	1.31456e+07	8.61353e+06	High	High	High	High		1.11269	1.77571	2.11446	1.38548	-0.0275291	-0.097594	-0.0399977	0.1416		5.13324e-06	15	significant		0.779477
High	Master Protein	Q16610	Extracellular matrix protein 1 OS=Homo sapiens OX=9606 GN=ECM1 PE=1 SV=2	0	25.428	13	6	31	6	1	540	60.6	6.71	86.39	6	0	7.87971e+06	1.45648e+07	1.05928e+07	1.42914e+07		1.45648e+07	1.2819e+07	1.56712e+07	1.73539e+07	1.05928e+07	8.30834e+06	High	High	High	High		0.83928	1.21015	1.88621	1.37497	-0.149998	-0.264124	-0.0896083	0.138292		0.00550736	60	significant		0.773562
High	Master Protein	A0A0J9YY99	Uncharacterized protein (Fragment) OS=Homo sapiens OX=9606 PE=1 SV=1	0	12.255	19	3	11	2	1	117	13	8.92	35.12	3	2	6819812	3.85711e+07	7512620	2.38303e+06		3.85711e+07	5.09766e+07	31503968	8.75255e+06	7512620	1.90007e+06	High	High	High	Peak Found		4.40684	6.78546	16.5805	5.13417	0.570223	0.484614	0.854399	0.710471		0.0560803	95	not sign.		2.88851
High	Master Protein	P01780	Immunoglobulin heavy variable 3-7 OS=Homo sapiens OX=9606 GN=IGHV3-7 PE=1 SV=2	0	9.919	25	3	18	1	1	117	12.9	6.57	46.76	3	1	5.94997e+06	37816480	7.25471e+06	2.5861e+06		37816480	54240444	28758063	7.6007e+06	7.25471e+06	484982	High	High	Peak Found	Peak Found		4.97539	7.47658	59.2972	5.21268	0.622922	0.526738	1.40784	0.717061		0.148967	117	not sign.		2.93268
High	Master Protein	P03951	Coagulation factor XI OS=Homo sapiens OX=9606 GN=F11 PE=1 SV=1	0	24.438	10	6	19	6	1	625	70.1	8.1	59.33	6	0	2.61519e+06	1.38654e+07	1.29181e+07	1.85426e+07		1.38654e+07	9184495	1.50029e+07	2.06903e+07	9.9428e+06	1.29181e+07	High	High	High	High		0.67014	0.923733	1.16138	1.07332	-0.24774	-0.381418	-0.300222	0.0307312		0.000241775	31	significant		0.603858
High	Master Protein	Q96PD5	N-acetylmuramoyl-L-alanine amidase OS=Homo sapiens OX=9606 GN=PGLYRP2 PE=1 SV=1	0	61.65	16	6	85	6	1	576	62.2	7.55	239.01	6	0	1.16733e+07	2.46827e+07	8.63635e+06	5.36109e+06		2.65623e+07	2.46827e+07	2.18459e+07	1.26306e+07	8.63635e+06	5.28207e+06	High	High	High	High		2.10301	2.858	4.13586	2.858	0.248936	0.109097	0.251368	0.456062		0.751173	176	not sign.		1.60792
High	Master Protein	P20851	C4b-binding protein beta chain OS=Homo sapiens OX=9606 GN=C4BPB PE=1 SV=1	0	7.644	7	3	12	3	1	252	28.3	5.14	25.07	3	0	7.51468e+06	2.3038e+07	9.81424e+06	7.73611e+06		2.15028e+07	3.52311e+07	2.3038e+07	1.33389e+07	9.81424e+06	5.84486e+06	High	High	High	High		1.61204	3.58979	3.94158	2.3474	0.133471	0.208105	0.230473	0.370588		0.43828	149	not sign.		1.32066
High	Master Protein	P60660	Myosin light polypeptide 6 OS=Homo sapiens OX=9606 GN=MYL6 PE=1 SV=2	0	17.466	34	4	16	4	1	151	16.9	4.65	48.63	4	0		1.87386e+07	1.00579e+07	24487414		1.87386e+07	1.48548e+07	23983814	1.38905e+07	403046	1.00579e+07	Not Found	High	High	High		1.34903	36.8563	2.38457	1.86307	0.0561149	1.21955	0.0122121	0.270229		0.660858	168	not sign.		1.04817
High	Master Protein	P01009	Alpha-1-antitrypsin OS=Homo sapiens OX=9606 GN=SERPINA1 PE=1 SV=3	0	26.338	22	8	21	8	1	418	46.7	5.59	47.96	8	0	1.53072e+07	1.79282e+07	7.99297e+06	5.09957e+06		1.79282e+07	1.88104e+07	1.09499e+07	9.22164e+06	7.99297e+06	4.65478e+06	High	High	High	High		1.94415	2.35336	2.35241	2.243	0.214824	0.0247239	0.00631494	0.350828		0.150843	118	not sign.		1.26192
High	Master Protein	P67936	Tropomyosin alpha-4 chain OS=Homo sapiens OX=9606 GN=TPM4 PE=1 SV=3	0	23.889	20	6	30	6	1	248	28.5	4.69	92.04	6	0	50738.8	1.4175e+07	9.38276e+06	2.64324e+07		1.4175e+07	6741454	1.88076e+07	1.04334e+07	1.44068e+06	9.38276e+06	Peak Found	High	High	High		1.35863	4.67935	2.00448	1.51075	0.0591948	0.32322	-0.0631954	0.179194		0.406053	146	not sign.		0.849958
High	Master Protein	P01034	Cystatin-C OS=Homo sapiens OX=9606 GN=CST3 PE=1 SV=1	0	15.969	19	3	27	3	1	146	15.8	8.75	86.12	3	0	9.23427e+06	1.60324e+07	6.58668e+06	1.05511e+07		1.60324e+07	1.10638e+07	1.60929e+07	1.23309e+07	6.58668e+06	4.56802e+06	High	High	High	High		1.30018	1.67972	3.52294	2.43407	0.0400996	-0.121727	0.181707	0.386332		0.145664	114	not sign.		1.36942
High	Master Protein	P05106	Integrin beta-3 OS=Homo sapiens OX=9606 GN=ITGB3 PE=1 SV=2	0	29.247	10	6	18	6	1	788	87	5.24	57.94	6	0	3.49556e+06	24469073	2.99972e+06	1.44287e+07		24469073	2.20207e+07	2.97432e+07	6.72078e+06	2.22938e+06	2.99972e+06	Peak Found	High	High	High		3.64081	9.87749	9.91534	8.15713	0.487293	0.647682	0.63111	0.911537		0.00659233	63	significant		4.58924
High	Master Protein	Q04756	Hepatocyte growth factor activator OS=Homo sapiens OX=9606 GN=HGFAC PE=1 SV=1	0	25.132	7	4	43	4	1	655	70.6	7.24	156.62	4	0	6.33105e+06	1.41654e+07	7.96951e+06	1.30126e+07		1.2879e+07	1.41654e+07	1.69292e+07	7.96951e+06	1.01644e+07	6679559	High	High	High	High		1.61604	1.39363	2.53449	1.77745	0.134546	-0.202818	0.0386924	0.249796		0.13184	109	not sign.		1
High	Master Protein	P26927	Hepatocyte growth factor-like protein OS=Homo sapiens OX=9606 GN=MST1 PE=1 SV=2	0	12.673	5	3	11	3	1	711	80.3	7.68	34.84	3	0	7931704	1.55552e+07	7.03936e+06	8592566		1.53409e+07	16366128	1.55552e+07	1.13719e+07	7.03936e+06	5.15211e+06	High	High	High	Peak Found		1.34902	2.32495	3.0192	2.20975	0.0561143	0.0194482	0.114694	0.344344		0.0028928	54	significant		1.24322
High	Master Protein	A0A0B4J1V0	Immunoglobulin heavy variable 3-15 OS=Homo sapiens OX=9606 GN=IGHV3-15 PE=3 SV=1	0.01	4.55	19	2	2	2	1	119	12.9	8.62	6.17	2	0	1.63553e+06	6.4666e+06	4.36249e+07				6.4666e+06		56503352	33681688		Peak Found	High	High	Not Found			0.191992		0.148232
High	Master Protein	P61224	Ras-related protein Rap-1b OS=Homo sapiens OX=9606 GN=RAP1B PE=1 SV=1	0	12.024	22	3	10	3	1	184	20.8	5.78	33.78	3	0	391527	1.94183e+07	5264557	1.29762e+07		1.56944e+07	1.94183e+07	2.07229e+07	9.5108e+06	2.80331e+06	5264557	Peak Found	High	High	High		1.65016	6.92694	3.93631	3.68851	0.143622	0.493576	0.229891	0.56685		0.67569	169	not sign.		2.07517
High	Master Protein	P80748	Immunoglobulin lambda variable 3-21 OS=Homo sapiens OX=9606 GN=IGLV3-21 PE=1 SV=2	0	12.278	14	1	16	1	1	117	12.4	5.29	73.02	1	0	5.29475e+06	2.09576e+07	4.84654e+06	4.15405e+06		2.09576e+07	2.41922e+07	1.90736e+07	7.90332e+06	4.84654e+06	1986720	High	High	High	High		2.65174	4.99165	9.60055	4.32424	0.349627	0.351279	0.617099	0.63591		0.139366	113	not sign.		2.43284
High	Master Protein	P08697	Alpha-2-antiplasmin OS=Homo sapiens OX=9606 GN=SERPINF2 PE=1 SV=3	0	19.106	13	5	16	5	1	491	54.5	6.29	52.61	5	0	6.09232e+06	1.22699e+07	5.31119e+06	5.82725e+06		1.21682e+07	1.62414e+07	1.22699e+07	8.77056e+06	5.31119e+06	2.8813e+06	High	High	Peak Found	High		1.38739	3.05795	4.25846	2.3102	0.0682947	0.138466	0.264056	0.36365		0.299702	134	not sign.		1.29973
High	Master Protein	A0A0B4J1X5	Immunoglobulin heavy variable 3-74 OS=Homo sapiens OX=9606 GN=IGHV3-74 PE=3 SV=1	0	11.575	23	3	23	1	1	117	12.8	8.66	55.21	3	1	1.22842e+06	1.22949e+07	1.13089e+07	6220823		1.22949e+07	18539500	1.10413e+07	1.6185e+07	1.13089e+07	6959134	High	High	High	High		0.759647	1.63937	1.58659	1.08719	-0.193293	-0.132287	-0.164733	0.0363041		8.59059e-11	7	significant		0.611657
High	Master Protein	P01008	Antithrombin-III OS=Homo sapiens OX=9606 GN=SERPINC1 PE=1 SV=1	0	27.131	18	6	28	6	1	464	52.6	6.71	105.84	6	0	2.31182e+06	1.33034e+07	7.36004e+06	8.32167e+06		1.50433e+07	1.33034e+07	9.19395e+06	1.21893e+07	7.36004e+06	4.42397e+06	High	High	High	High		1.23414	1.80751	2.07821	1.80751	0.0174594	-0.0898843	-0.0475075	0.257081		0.000606865	36	significant		1.01691
High	Master Protein	P01701	Immunoglobulin lambda variable 1-51 OS=Homo sapiens OX=9606 GN=IGLV1-51 PE=1 SV=2	0	10.401	18	3	5	3	1	117	12.2	7.03	9.92	3	0	841182	9.48346e+06	1.16638e+06	8.23343e+06		8910056	1.02443e+07	9.48346e+06	2.12891e+07	1.16638e+06	964324	Peak Found	High	Peak Found	High		0.418527	8.78296	9.83431	8.13065	-0.452182	0.596676	0.627546	0.910125		0.963549	183	not sign.		4.57435
High	Master Protein	P01023	Alpha-2-macroglobulin OS=Homo sapiens OX=9606 GN=A2M PE=1 SV=3	0	38.501	9	10	16	10	1	1474	163.2	6.46	45.16	10	0	7.15294e+06	9.47997e+06	2.62538e+06	2.7883e+06		8.87297e+06	1.65205e+07	9.47997e+06	4.54754e+06	2.11232e+06	2.62538e+06	High	High	Peak Found	Peak Found		1.95116	7.82101	3.6109	3.6109	0.216388	0.546298	0.192418	0.557616		0.559708	161	not sign.		2.03151
High	Master Protein	P13224	Platelet glycoprotein Ib beta chain OS=Homo sapiens OX=9606 GN=GP1BB PE=1 SV=1	0	16.453	18	4	24	4	1	206	21.7	9.31	79.75	4	0	1.28632e+06	1.3945e+07	4.23904e+06	11699258		1.13051e+07	1.3945e+07	1.54722e+07	7.17266e+06	1.23337e+06	4.23904e+06	Peak Found	High	High	High		1.57614	11.3065	3.64993	3.28966	0.12369	0.706363	0.197088	0.517152		0.636424	167	not sign.		1.85078
High	Master Protein	P08519	Apolipoprotein(a) OS=Homo sapiens OX=9606 GN=LPA PE=1 SV=1	0	7.724	7	2	14	2	1	4548	501	5.88	32.53	2	0	1.14098e+07	5993118	3.00478e+06	3.18014e+06		5993118	4.12542e+06	6074420	4.01305e+06	3.00478e+06	3.0019e+06	High	High	High	High		1.49341	1.37295	2.02353	1.99453	0.100273	-0.209309	-0.0590886	0.29984		0.0694833	98	not sign.		1.12213
High	Master Protein	P08567	Pleckstrin OS=Homo sapiens OX=9606 GN=PLEK PE=1 SV=3	0	28.025	20	4	13	4	1	350	40.1	8.28	76.49	4	0	766067	13429848	1.71316e+06	9.54597e+06		1.15096e+07	1.45363e+07	13429848	5.13745e+06	1.0179e+06	1.71316e+06	Peak Found	High	High	High		2.24033	14.2808	7.83924	7.83924	0.276406	0.807786	0.529077	0.894274		0.192398	125	not sign.		4.4104
High	Master Protein	P14618	Pyruvate kinase PKM OS=Homo sapiens OX=9606 GN=PKM PE=1 SV=4	0	50.061	18	6	18	6	1	531	57.9	7.84	66.7	6	0	178622	7.20346e+06	2.49246e+06	1.21515e+07		7.20346e+06	6.04054e+06	7.29714e+06	3.01081e+06	197100	2.49246e+06	Peak Found	High	Peak Found	High		2.39253	30.6471	2.92768	2.8901	0.304953	1.13942	0.101326	0.460912		0.483724	153	not sign.		1.62598
High	Master Protein	P01019	Angiotensinogen OS=Homo sapiens OX=9606 GN=AGT PE=1 SV=1	0	24.554	16	6	16	6	1	485	53.1	6.32	51.04	6	0	4.37832e+06	1.02803e+07	1.60928e+06	705826		1.02803e+07	1.94885e+07	8.01509e+06	2.46734e+06	1.60928e+06	808913	High	High	Peak Found	Peak Found		4.16654	12.1101	9.90846	6.38812	0.54587	0.736182	0.630809	0.805373		0.00782466	64	significant		3.59399
High	Master Protein	P36980	Complement factor H-related protein 2 OS=Homo sapiens OX=9606 GN=CFHR2 PE=1 SV=1	0	23.769	15	4	54	2	1	270	30.6	6.38	146.21	4	0	3.09723e+06	3.78434e+06	5.33783e+06	5.6382e+06		3.78434e+06	3.07974e+06	4306188	9.78575e+06	2.91163e+06		Peak Found	High	High	High		0.38672	1.05774		0.708966	-0.486509	-0.322587		-0.149375		0.0585179	96	not sign.		0.398868
High	Master Protein	P00734	Prothrombin OS=Homo sapiens OX=9606 GN=F2 PE=1 SV=2	0	10.353	5	3	17	3	1	622	70	5.9	49.38	3	0	2.29131e+06	8.81932e+06	4.0094e+06	4.75227e+06		8.81932e+06	9.35133e+06	5889807	4.92625e+06	4.0094e+06	3.36687e+06	High	High	High	High		1.79027	2.33235	1.74934	2.19966	0.179013	0.0208287	-0.122323	0.342356		0.117571	105	not sign.		1.23754
High	Master Protein	Q9H4B7	Tubulin beta-1 chain OS=Homo sapiens OX=9606 GN=TUBB1 PE=1 SV=1	0	31.354	20	6	15	5	1	451	50.3	5.17	47.82	6	1	528489	8.79075e+06	1.93656e+06	9.05337e+06		8.79075e+06	6.49828e+06	1.0798e+07	3.93088e+06	927851	1.93656e+06	Peak Found	High	High	High		2.23633	7.00358	5.57587	4.53936	0.275632	0.498355	0.381115	0.656994		0.146297	115	not sign.		2.55386
High	Master Protein	Q92954	Proteoglycan 4 OS=Homo sapiens OX=9606 GN=PRG4 PE=1 SV=2	0	24.163	4	5	13	5	1	1404	151	9.5	44.59	5	0	751374	7.6629e+06	4.38685e+06	5.50817e+06		5.29247e+06	1.0331e+07	7.6629e+06	7.27993e+06	4.00352e+06	4.38685e+06	Peak Found	High	High	High		0.726994	2.58048	1.74679	1.74679	-0.212374	0.0647361	-0.122957	0.24224		0.0441388	93	not sign.		0.982752
High	Master Protein	P23528	Cofilin-1 OS=Homo sapiens OX=9606 GN=CFL1 PE=1 SV=3	0	30.67	37	4	29	4	1	166	18.5	8.09	109.25	4	0	421993	8.06012e+06	4.09619e+06	6738714		7.48581e+06	8.06012e+06	8.96385e+06	7.61816e+06	1.50038e+06	4.09619e+06	Peak Found	High	High	High		0.982627	5.37205	2.18834	1.96771	-0.0815162	0.383175	-0.0250834	0.293961		0.407807	147	not sign.		1.10704
High	Master Protein	P63104	14-3-3 protein zeta/delta OS=Homo sapiens OX=9606 GN=YWHAZ PE=1 SV=1	0.004	5.882	7	2	6	2	1	245	27.7	4.79	15.7	2	0		1.01226e+07	1.81029e+06	5.14693e+06		1.01226e+07	9.7194e+06	1.16956e+07	3.81674e+06	384513	1.81029e+06	Not Found	High	High	High		2.65216	25.2772	6.46064	5.59171	0.349695		0.445078	0.747545		0.134989	111	not sign.		3.14593
High	Master Protein	O14950	Myosin regulatory light chain 12B OS=Homo sapiens OX=9606 GN=MYL12B PE=1 SV=2	0	10.856	28	3	5	2	1	172	19.8	4.84	15.09	3	1		6176817	493293	8.26578e+06		4.80238e+06	6.55069e+06	6176817	493293	77802.9	2.6544e+06	Not Found	High	Peak Found	High		9.73537	84.196	2.32701	12.5216	0.914447		0.00160013	1.09766		0.723834	174	not sign.		7.04472
High	Master Protein	P80108	Phosphatidylinositol-glycan-specific phospholipase D OS=Homo sapiens OX=9606 GN=GPLD1 PE=1 SV=3	0	6.727	4	3	4	3	1	840	92.3	6.37	5.69	3	0	669031	4.90753e+06	4.49836e+06	6.45828e+06		4.90753e+06	5.69577e+06	4.79327e+06	6.49496e+06	4.49836e+06	3.96956e+06	Peak Found	Peak Found	High	High		0.75559	1.26619	1.20751	1.09096	-0.195619	-0.244466	-0.283308	0.0378087		9.53892e-07	11	significant		0.61378
High	Master Protein	P24592	Insulin-like growth factor-binding protein 6 OS=Homo sapiens OX=9606 GN=IGFBP6 PE=1 SV=1	0.004	6.109	6	1	9	1	1	240	25.3	7.81	47.47	1	0	3.67181e+06	3419629	3.15746e+06	4.50438e+06		3.82678e+06	3419629	3.4077e+06	4.06712e+06	2.31677e+06	3.15746e+06	High	High	High	High		0.940907	1.47604	1.07925	1.08303	-0.100359	-0.177868	-0.332075	0.0346409		0.0125673	70	significant		0.609319
High	Master Protein	A0A0A0MS15	Immunoglobulin heavy variable 3-49 OS=Homo sapiens OX=9606 GN=IGHV3-49 PE=3 SV=1	0.004	6.092	17	2	4	2	1	119	13	8.62	10.77	2	0	2.83723e+06	6.2919e+06	3.40051e+06	588539		6.2919e+06	9.73356e+06	4.8201e+06	3.40051e+06	3.92649e+06	1.31171e+06	High	High	Peak Found	Peak Found		1.85028	2.47895	3.67466	1.85028		0.047303	0.20002	0.267238		0.321188	137	not sign.		1.04098
High	Master Protein	A0A087WW87	Immunoglobulin kappa variable 2-40 OS=Homo sapiens OX=9606 GN=IGKV2-40 PE=3 SV=2	0.004	6.102	17	1	5	1	1	121	13.3	4.61	17.88	1	0	1.78342e+06	4.98774e+06	5.13097e+06	3.84118e+06		6098260	1515885	4.98774e+06	6.00513e+06	5.13097e+06	2472568	Peak Found	High	High	High		1.01551	0.295438	2.01723	0.972086	-0.0672216	-0.876498	-0.0604419	-0.0122953		0.160917	122	not sign.		0.546901
High	Master Protein	O95810	Caveolae-associated protein 2 OS=Homo sapiens OX=9606 GN=CAVIN2 PE=1 SV=3	0	16.742	9	4	7	4	1	425	47.1	5.21	24.92	4	0		4.53786e+06	1579222	5.81304e+06		4.53786e+06	4.19562e+06	6.39722e+06	2.42172e+06	414903	1579222	Not Found	High	Peak Found	High		1.87382	10.1123	4.05087	2.87348	0.198823	0.657885	0.242351	0.458408		0.531345	157	not sign.		1.61664
High	Master Protein	P68363	Tubulin alpha-1B chain OS=Homo sapiens OX=9606 GN=TUBA1B PE=1 SV=1	0	18.611	10	3	15	2	1	451	50.1	5.06	45.67	3	1		7.07931e+06	1.39069e+06	5.19492e+06		5.788e+06	7.07931e+06	7474030	3.42958e+06	1.0677e+06	1.39069e+06	Not Found	High	High	High		1.68767	6.63043	5.37433	5.0905	0.153383	0.474577	0.365127	0.70676		0.504742	155	not sign.		2.86394
High	Master Protein	P02774	Vitamin D-binding protein OS=Homo sapiens OX=9606 GN=GC PE=1 SV=1	0.004	6.284	4	2	8	2	1	474	52.9	5.54	29.17	2	0	650512	3.94661e+06	2.71085e+06	3708382		4851646	3.94661e+06	2.85175e+06	2.68172e+06	2.96091e+06	2.71085e+06	Peak Found	High	High	High		1.80916	1.3329	1.05197	1.45586	0.183571	-0.222166	-0.343192	0.163118		0.135845	112	not sign.		0.819072
High	Master Protein	P01602	Immunoglobulin kappa variable 1-5 OS=Homo sapiens OX=9606 GN=IGKV1-5 PE=1 SV=2	0	13.735	27	3	5	3	1	117	12.8	8.28	15.69	3	0	932780	7.39896e+06	1.84833e+06	2.51089e+06		7.1891e+06	8.11267e+06	7.39896e+06	1.87612e+06	1.84833e+06	834315	Peak Found	High	High	Peak Found		3.83191	4.38919	8.86831	4.00305	0.50951	0.295419	0.582643	0.602391		0.127065	107	not sign.		2.25214
High	Master Protein	P55058	Phospholipid transfer protein OS=Homo sapiens OX=9606 GN=PLTP PE=1 SV=1	0	18.921	8	3	7	3	1	493	54.7	7.01	19.07	3	0	676115	4.16693e+06	2.37242e+06	3.29525e+06		4.50204e+06	2.9326e+06	4.16693e+06	3.08788e+06	2.37242e+06	1.61954e+06	High	High	High	High		1.45797	1.23612	2.57291	1.75641	0.0898439	-0.254904	0.0452266	0.244625		0.106252	104	not sign.		0.988163
High	Master Protein	Q13418	Integrin-linked protein kinase OS=Homo sapiens OX=9606 GN=ILK PE=1 SV=2	0	13.022	8	3	8	3	1	452	51.4	8.07	23.08	3	0		5.43774e+06	1.15058e+06	3.42389e+06		4.88778e+06	5.65919e+06	5.43774e+06	3.33738e+06	712524	1.15058e+06	Not Found	High	High	High		1.46455	7.94246	4.7261	4.7261	0.0918002		0.309305	0.674502		0.700245	172	not sign.		2.65893
High	Master Protein	A0A0B4J2D9	Immunoglobulin kappa variable 1D-13 OS=Homo sapiens OX=9606 GN=IGKV1D-13 PE=3 SV=1	0	12.749	14	1	14	1	1	117	12.6	7.84	52.72	1	0		5798277	2.56325e+06	2.48404e+06		6.43174e+06	5798277	5.40408e+06	3348197	2.56325e+06	1.1865e+06	Not Found	High	High	High		1.92096	2.26208	4.55463	2.26208	0.209612	0.00754355	0.293256	0.354508		0.420869	148	not sign.		1.27266
High	Master Protein	P55056	Apolipoprotein C-IV OS=Homo sapiens OX=9606 GN=APOC4 PE=1 SV=1	0.01	3.432	11	2	6	2	1	127	14.5	8.92	9.23	2	0	3.60567e+06	5.76822e+06	3.95789e+06	664537			5.76822e+06		6066819	3.95789e+06	2.89706e+06	High	High	High	Peak Found			1.4574		1.4574										0.81994
High	Master Protein	P23083	Immunoglobulin heavy variable 1-2 OS=Homo sapiens OX=9606 GN=IGHV1-2 PE=1 SV=2	0	13.065	32	2	18	2	1	117	13.1	9.13	60.78	2	0	725327	4.35744e+06	2.48622e+06	2.51367e+06		4.60825e+06	4.35744e+06	4128163	3.38343e+06	2.48622e+06	1.50917e+06	High	High	High	High		1.36201	1.75264	2.73539	1.75264	0.0602737	-0.103272	0.0718212	0.243693		0.0340105	85	not sign.		0.986044
High	Master Protein	P07737	Profilin-1 OS=Homo sapiens OX=9606 GN=PFN1 PE=1 SV=2	0	19.94	39	4	10	4	1	140	15	8.27	33.43	4	0		3.16516e+06	1.23235e+06	4781422		3.16516e+06	2.28618e+06	4.63439e+06	3.34837e+06	804529	1.23235e+06	Not Found	High	High	High		0.945284	2.84164	3.76062	2.5684	-0.098343	0.106605	0.210062	0.409663		0.183233	123	not sign.		1.445
High	Master Protein	P14770	Platelet glycoprotein IX OS=Homo sapiens OX=9606 GN=GP9 PE=1 SV=3	0.011	5.052	8	1	2	1	1	177	19	6.34	6.9	1	0		1.62148e+06	1.29613e+06	4.86934e+06		1506115		1.74569e+06	1.85524e+06		905514	Not Found	Peak Found	Peak Found	High		0.811818		1.92784	1.25102	-0.164446		-0.0801254	0.0972655		0.0231146	81	not sign.		0.703832
High	Master Protein	A0A075B6S6	Immunoglobulin kappa variable 2D-30 OS=Homo sapiens OX=9606 GN=IGKV2D-30 PE=3 SV=1	0	8.3	22	1	4	1	1	120	13.2	7.99	17.88	1	0		3.58678e+06	2.17012e+06	3.80602e+06		3.58678e+06	4.85159e+06	3.55008e+06	3504706	2.17012e+06	1.40049e+06	Not Found	High	High	High		1.02342	2.23564	2.53489	1.65281	-0.0638514	0.00243629	0.0387612	0.218222		0.000820789	38	significant		0.929878
High	Master Protein	A0A0C4DH72	Immunoglobulin kappa variable 1-6 OS=Homo sapiens OX=9606 GN=IGKV1-6 PE=3 SV=1	0	12.019	14	1	11	1	1	117	12.7	8.29	37.58	1	0	1.11132e+06	4.51654e+06	2.37593e+06	1.83623e+06		4.51654e+06	5.64132e+06	3.65193e+06	3662385	2.37593e+06	1.26188e+06	Peak Found	High	High	High		1.23322	2.37436	2.89403	1.90096	0.0171367	0.0285819	0.096306	0.278972		0.00045468	35	significant		1.06949
High	Master Protein	O75636	Ficolin-3 OS=Homo sapiens OX=9606 GN=FCN3 PE=1 SV=2	0	11.912	11	3	7	3	1	299	32.9	6.67	21.49	3	0	570491	4.31898e+06	1311882	745316		4.31898e+06	1.36209e+07	3.98598e+06	1.68761e+06	1311882	694062	Peak Found	High	High	Peak Found		2.55922	10.3827	5.74298	3.2922	0.334203	0.669345		0.517486		0.36941	142	not sign.		1.85221
High	Master Protein	P08571	Monocyte differentiation antigen CD14 OS=Homo sapiens OX=9606 GN=CD14 PE=1 SV=2	0	25.163	11	2	11	2	1	375	40.1	6.23	43.88	2	0	1.78826e+06	2.65361e+06	1.26285e+06	1.62837e+06		2.65361e+06	3.18851e+06	2.17013e+06	2.4189e+06	1.15046e+06	1.26285e+06	High	High	High	High		1.09703	2.77151	1.71844	2.10129	-0.0336856	0.0957517	-0.130063	0.322486		0.0388892	90	not sign.		1.1822
High	Master Protein	P03950	Angiogenin OS=Homo sapiens OX=9606 GN=ANG PE=1 SV=1	0	7.748	18	2	3	2	1	147	16.5	9.64	8.5	2	0	1.11019e+06	7.49986e+06	422726	721562		7.49986e+06	7.52769e+06	6.29667e+06		422726		High	High	Peak Found	Peak Found			17.8075		17.7416		0.903637		1.24899						9.98154
High	Master Protein	P69905	Hemoglobin subunit alpha OS=Homo sapiens OX=9606 GN=HBA1 PE=1 SV=2	0	7.045	18	2	3	2	1	142	15.2	8.68	7.65	2	0		4368477	1.90607e+06	1.47701e+06		4368477	4.50935e+06	2.78511e+06	1.90607e+06	1.12757e+06	3.06258e+06	Not Found	High	High	High		2.29187	3.99917	0.9094	2.29187	0.286285	0.255005	-0.406443	0.36019		0.458272	152	not sign.		1.28942
High	Master Protein	P24844	Myosin regulatory light polypeptide 9 OS=Homo sapiens OX=9606 GN=MYL9 PE=1 SV=4	0	6.75	16	2	3	1	1	172	19.8	4.92	8.78	2	0		1.42531e+06	1.25472e+06	3.09922e+06		1.42531e+06	1.42028e+06	1.69592e+06	1.38606e+06		1.13583e+06	Not Found	Peak Found	Peak Found	High		1.02832		1.4931	1.13595	-0.0617778		-0.191107	0.0553605		0.075072	100	not sign.		0.639093
High	Master Protein	P11021	Endoplasmic reticulum chaperone BiP OS=Homo sapiens OX=9606 GN=HSPA5 PE=1 SV=2	0	9.016	5	3	4	3	1	654	72.3	5.16	9.48	3	0	399069	3048826	912501	1.61035e+06		3.10368e+06	2.77732e+06	3048826	1883517	231913	912501	Peak Found	High	Peak Found	High		1.64781	11.9757	3.34118	3.34118	0.143002	0.731336	0.158702	0.523899		0.681726	171	not sign.		1.87976
High	Master Protein	P68366	Tubulin alpha-4A chain OS=Homo sapiens OX=9606 GN=TUBA4A PE=1 SV=1	0	18.613	10	3	10	2	1	448	49.9	5.06	28.16	3	0		3.14884e+06	660693	1.95099e+06		2.88377e+06	3.14884e+06	3.69992e+06	1.55162e+06	353002	660693	Not Found	High	High	High		1.85855	8.92017	5.60007	4.76596	0.195269	0.603408	0.382996	0.678151		0.351656	141	not sign.		2.68135
High	Master Protein	Q15485	Ficolin-2 OS=Homo sapiens OX=9606 GN=FCN2 PE=1 SV=2	0.01	3.823	4	1	1	1	1	313	34	6.77	2.45	1	0		1.29385e+06	1.46864e+06	2.22722e+06		1.29385e+06	1.55512e+06	1280008	2.19582e+06	1.46864e+06	1.15117e+06	Not Found	Peak Found	High	Peak Found		0.589232	1.05889	1.11192	0.880981	-0.303619	-0.322116	-0.319123	-0.0550336		1.56057e-52	1	significant		0.495644
High	Master Protein	Q9UHG3	Prenylcysteine oxidase 1 OS=Homo sapiens OX=9606 GN=PCYOX1 PE=1 SV=3	0.011	5.369	5	2	4	2	1	505	56.6	6.18	6.23	2	0	1.15539e+06	1.89383e+06	1.15117e+06	817967		2099871	376971	1.89383e+06	2011608	1.15117e+06	941396	High	High	High	Peak Found		1.04388	0.327467	2.01173	1.64513	-0.0552558	-0.831797	-0.0616285	0.216201		0.156129	121	not sign.		0.925561
High	Master Protein	O75083	WD repeat-containing protein 1 OS=Homo sapiens OX=9606 GN=WDR1 PE=1 SV=4	0	8.71	4	2	4	2	1	606	66.2	6.65	10.56	2	0		1.60604e+06	956801	1.87903e+06		1594940	1.60604e+06	1.87799e+06	1349313	262046	956801	Not Found	High	Peak Found	High		1.18204	6.12887	1.96278	1.67855	-0.00127343		-0.0723263	0.224935		0.0179683	79	significant		0.944363
High	Master Protein	Q93084	Sarcoplasmic/endoplasmic reticulum calcium ATPase 3 OS=Homo sapiens OX=9606 GN=ATP2A3 PE=1 SV=2	0	16.118	6	3	4	3	1	1043	113.9	5.57	14.32	3	0		1.03483e+06	516221	2.28509e+06		1.86209e+06	910837	1.03483e+06	651059		409309	Not Found	Peak Found	Peak Found	High		2.8601		2.52825	2.00463	0.382476		0.0376218	0.302035		0.831147	178	not sign.		1.12782
High	Master Protein	P11142	Heat shock cognate 71 kDa protein OS=Homo sapiens OX=9606 GN=HSPA8 PE=1 SV=1	0	8.148	4	2	6	2	1	646	70.9	5.52	19.46	2	0	531763	1.90144e+06	537680	1.83233e+06		1.90144e+06	1422461	2.33814e+06	850902		339757	Peak Found	High	Peak Found	High		2.23461		6.8818	3.53637	0.275297		0.472504	0.548558		0.438888	150	not sign.		1.98958
High	Master Protein	Q9ULV4	Coronin-1C OS=Homo sapiens OX=9606 GN=CORO1C PE=1 SV=1	0	14.976	9	4	7	4	1	474	53.2	7.08	19.81	4	0		1.55315e+06	901883	1.99886e+06		1.62273e+06	1.55315e+06	797467	1.05454e+06		771325	Not Found	Peak Found	High	High		1.5388		1.03389	1.72212	0.113277		-0.350722	0.236064		0.349844	140	not sign.		0.968876
High	Master Protein	P01593	Immunoglobulin kappa variable 1D-33 OS=Homo sapiens OX=9606 GN=IGKV1D-33 PE=1 SV=2	0	12.361	14	1	8	1	1	117	12.8	4.78	28.56	1	0		954781	1.35986e+06	1.42969e+06		2.70461e+06	954781	633503	1.89303e+06	1.35986e+06	532790	Not Found	High	High	High		1.42872	0.702117	1.18903	0.702117	0.081043	-0.500556	-0.290005	-0.153591		0.0977943	103	not sign.		0.395014
High	Master Protein	P37802	Transgelin-2 OS=Homo sapiens OX=9606 GN=TAGLN2 PE=1 SV=3	0	6.977	13	2	14	2	1	199	22.4	8.25	25.27	2	0		299453	1.32969e+06	1.97371e+06		278434	550764	299453	1.70727e+06	801280	1.32969e+06	Not Found	High	Peak Found	High		0.163087	0.687356	0.225206	0.225206	-0.861486	-0.509783	-1.01262	-0.64742		0.0174183	78	significant		0.126702
High	Master Protein	P68871	Hemoglobin subunit beta OS=Homo sapiens OX=9606 GN=HBB PE=1 SV=2	0	11.698	22	2	2	2	1	147	16	7.28	7.39	2	0	202325	2.21766e+06	744683	688378		2.36889e+06	2.21766e+06	1.48894e+06	1.0695e+06	589636	744683	Peak Found	High	Peak Found	High		2.21494	3.76106	1.99943	2.97799	0.271457	0.228345	-0.0642908	0.473923		0.39613	145	not sign.		1.67543
High	Master Protein	P13501	C-C motif chemokine 5 OS=Homo sapiens OX=9606 GN=CCL5 PE=1 SV=3	0.011	5.107	13	1	2	1	1	91	10	9.07	6.14	1	0		762831		2.36325e+06				762831				Not Found	High	Not Found	High															0
High	Master Protein	P35527	Keratin, type I cytoskeletal 9 OS=Homo sapiens OX=9606 GN=KRT9 PE=1 SV=3	0	8.13	11	2	3	2	1	623	62	5.24	9.76	2	0	1.6952e+06	2.50163e+06		86713.9		1070250		5.84739e+06				Peak Found	High	Not Found	Peak Found															0
High	Master Protein	P62820	Ras-related protein Rab-1A OS=Homo sapiens OX=9606 GN=RAB1A PE=1 SV=3	0	11.503	19	3	3	3	1	205	22.7	6.21	8.62	3	0		4.03934e+06		1.95532e+06		3.27226e+06	4.81969e+06	4.03934e+06				Not Found	High	Not Found	Peak Found															0
High	Master Protein	Q562R1	Beta-actin-like protein 2 OS=Homo sapiens OX=9606 GN=ACTBL2 PE=1 SV=2	0	56.574	17	10	95	1	1	376	42	5.59	275.64	10	0				1.85918e+06								Not Found	Not Found	Not Found	High
High	Master Protein	P30101	Protein disulfide-isomerase A3 OS=Homo sapiens OX=9606 GN=PDIA3 PE=1 SV=4	0	8.193	5	2	2	2	1	505	56.7	6.35	5.17	2	0		815112	460755	1.08223e+06		748631	905347	815112	498170		426150	Not Found	Peak Found	Peak Found	High		1.50276		1.91274	1.76908	0.102985		-0.0835424	0.247747		0.212003	126	not sign.		0.995293
High	Master Protein	A0A0C4DH38	Immunoglobulin heavy variable 5-51 OS=Homo sapiens OX=9606 GN=IGHV5-51 PE=3 SV=1	0.01	4.61	11	1	1	1	1	117	12.7	8.27	3.21	1	0		2.51181e+06	776719			2.51181e+06	4161575	2.03524e+06		776719		Not Found	High	Peak Found	Not Found			5.35789		3.23388
High	Master Protein	Q01518	Adenylyl cyclase-associated protein 1 OS=Homo sapiens OX=9606 GN=CAP1 PE=1 SV=5	0	14.236	15	4	11	4	1	475	51.9	8.06	16.03	4	0		664219	216994	938922		1.18549e+06	513162	664219	536262	81720.4	216994	Not Found	High	Peak Found	High		2.21065	6.27948	3.06101	3.06101	0.270616	0.450959	0.120667	0.485864		0.8318	179	not sign.		1.72214
High	Master Protein	P18065	Insulin-like growth factor-binding protein 2 OS=Homo sapiens OX=9606 GN=IGFBP2 PE=1 SV=2	0.004	6.464	4	2	5	2	1	325	34.8	7.5	12.03	2	0	951559	429164		637782		429164	458023	54595.6				High	High	Not Found	Peak Found															0
High	Master Protein	Q8TDB8	Solute carrier family 2, facilitated glucose transporter member 14 OS=Homo sapiens OX=9606 GN=SLC2A14 PE=2 SV=1	0	9.117	4	1	1	1	1	520	56.3	7.83	5.3	1	0	365745	2.59293e+06	894660	1.608e+06				2.59293e+06			894660	Peak Found	Peak Found	Peak Found	High				2.89823	2.89823			0.0969349	0.462132						1.63056
High	Master Protein	P30041	Peroxiredoxin-6 OS=Homo sapiens OX=9606 GN=PRDX6 PE=1 SV=3	0	6.629	10	1	5	1	1	224	25	6.38	22.29	1	0		653416	384382	990492		653416	635273	759264	635837	164874	384382	Not Found	High	Peak Found	High		1.02765	3.85307	1.97529	1.69991	-0.0620614	0.238842	-0.0695675	0.230427		0.154724	120	not sign.		0.95638
High	Master Protein	P98160	Basement membrane-specific heparan sulfate proteoglycan core protein OS=Homo sapiens OX=9606 GN=HSPG2 PE=1 SV=4	0.004	5.749	1	2	7	2	1	4391	468.5	6.51	9.47	2	0	209446	603477	535390	840248		603477	275642	787343		535390		High	High	Peak Found	High			0.514844		1.12717		-0.635289		0.0519906						0.634153
High	Master Protein	P01743	Immunoglobulin heavy variable 1-46 OS=Homo sapiens OX=9606 GN=IGHV1-46 PE=1 SV=2	0	10.425	13	1	3	1	1	117	12.9	8.92	11.34	1	0	174166	1.54275e+06	184231	330294		1.54275e+06	1.96215e+06	1.48806e+06	184231	190604	52684.5	Peak Found	High	Peak Found	Peak Found		8.37402	10.2944	28.2447	8.37402	0.849029	0.665636	1.08574	0.922934		0.0335169	83	not sign.		4.71127
High	Master Protein	P05160	Coagulation factor XIII B chain OS=Homo sapiens OX=9606 GN=F13B PE=1 SV=3	0	6.687	4	2	2	2	1	661	75.5	6.39	3.38	2	0	430402	1.4752e+06	292959	348115		1.4752e+06	1.93551e+06	811864	270554	317220		Peak Found	High	Peak Found	Peak Found		5.45252	6.10149		5.03551		0.438471		0.702043						2.833
High	Master Protein	P01742	Immunoglobulin heavy variable 1-69 OS=Homo sapiens OX=9606 GN=IGHV1-69 PE=1 SV=2	0.01	4.533	11	1	1	1	1	117	12.7	9.17	3.82	1	0		1771812				1.57699e+06	3.91024e+06	1771812				Not Found	High	Not Found	Not Found
High	Master Protein	P27918	Properdin OS=Homo sapiens OX=9606 GN=CFP PE=1 SV=2	0.01	3.896	1	1	5	1	1	469	51.2	7.9	0	1	0	176432	385668	201694	709026		255016	385668	819858		201694		Peak Found	High	High	High			1.91214		1.91214		-0.065444		0.281521						1.07578
High	Master Protein	P04264	Keratin, type II cytoskeletal 1 OS=Homo sapiens OX=9606 GN=KRT1 PE=1 SV=6	0	15.511	6	4	4	4	1	644	66	8.12	11.38	4	0		824703	218628			824703	583993	2.77036e+06		190944	250325	Not Found	High	Peak Found	Not Found			3.05845	11.0671	3.77218
High	Master Protein	Q06033	Inter-alpha-trypsin inhibitor heavy chain H3 OS=Homo sapiens OX=9606 GN=ITIH3 PE=1 SV=2	0.004	6.189	3	2	3	2	1	890	99.8	5.74	8.34	2	0	776181	661977	213374	346372		661977	922808	313280		213374		High	High	Peak Found	Peak Found			4.32483		3.10242		0.289004		0.491701						1.74544
High	Master Protein	P04278	Sex hormone-binding globulin OS=Homo sapiens OX=9606 GN=SHBG PE=1 SV=2	0.004	5.584	6	1	3	1	1	402	43.8	6.71	10.58	1	0	335089	1243033				1243033	2.08148e+06	641659				High	High	Not Found	Not Found
High	Master Protein	Q15404	Ras suppressor protein 1 OS=Homo sapiens OX=9606 GN=RSU1 PE=1 SV=3	0	11.904	21	3	4	3	1	277	31.5	8.65	12.16	3	0		1.5383e+06	382313	210086		1.44431e+06	2.29982e+06	1.5383e+06	382313			Not Found	High	Peak Found	Peak Found		3.77783			4.02367										2.26374
High	Master Protein	O00151	PDZ and LIM domain protein 1 OS=Homo sapiens OX=9606 GN=PDLIM1 PE=1 SV=4	0	10.427	5	1	5	1	1	329	36	7.02	10.93	1	0	95274.4	256119	382026	494840			256119		712366	350599	382026	Peak Found	Peak Found	High	High			0.730518		0.670422		-0.483334		-0.173652						0.377183
High	Master Protein	P49747	Cartilage oligomeric matrix protein OS=Homo sapiens OX=9606 GN=COMP PE=1 SV=2	0	10.149	6	2	7	2	1	757	82.8	4.6	21	2	0		711898	200241	251936		548326	797068	711898	304335	200241	161137	Not Found	High	Peak Found	High		1.80172	3.98055	4.41795	3.55521	0.181782	0.252979	0.280024	0.550866		0.63138	166	not sign.		2.00018
High	Master Protein	P00488	Coagulation factor XIII A chain OS=Homo sapiens OX=9606 GN=F13A1 PE=1 SV=4	0.004	5.493	3	1	3	1	1	732	83.2	6.09	10.54	1	0		530802		669700		566041		497757				Not Found	Peak Found	Not Found	High															0
High	Master Protein	P68371	Tubulin beta-4B chain OS=Homo sapiens OX=9606 GN=TUBB4B PE=1 SV=1	0	6.694	5	2	4	1	1	445	49.8	4.89	11.2	2	0		295191		848628		295191						Not Found	Peak Found	Not Found	High															0
High	Master Protein	O00299	Chloride intracellular channel protein 1 OS=Homo sapiens OX=9606 GN=CLIC1 PE=1 SV=4	0.01	3.492	5	1	19	1	1	241	26.9	5.17	39.8	1	0		376844	233113	480489		363928	376844	379098	463476	79421.4	233113	Not Found	High	High	High		0.785214	4.74486	1.62624	1.61657	-0.178917	0.329259	-0.154013	0.208594		0.25702	130	not sign.		0.90949
High	Master Protein	Q15166	Serum paraoxonase/lactonase 3 OS=Homo sapiens OX=9606 GN=PON3 PE=1 SV=3	0	11.239	7	3	61	1	1	354	39.6	5.41	135	3	0	567981	230728				252447		210877				High	High	High	High
High	Master Protein	P31146	Coronin-1A OS=Homo sapiens OX=9606 GN=CORO1A PE=1 SV=4	0.004	5.695	6	2	3	2	1	461	51	6.68	3.9	2	0				407904								Not Found	Not Found	Not Found	High
High	Master Protein	P21796	Voltage-dependent anion-selective channel protein 1 OS=Homo sapiens OX=9606 GN=VDAC1 PE=1 SV=2	0.01	4.034	4	1	3	1	1	283	30.8	8.54	6.25	1	0		108658		254991		108658	116311	107167				Not Found	Peak Found	Not Found	High															0
High	Master Protein	P05141	ADP/ATP translocase 2 OS=Homo sapiens OX=9606 GN=SLC25A5 PE=1 SV=7	0.01	3.82	3	1	4	1	1	298	32.8	9.69	4.37	1	0		180110		47789.7		146790	204372	180110				Not Found	High	Not Found	Peak Found															0
																																	Median Ratio (used for normalization)
																																	1.18551	2.22313	2.31845	1.77745

## Sheet: Rapigest vs. Rapigest+Urea
																						Abundances Rapigest			Abundances Rapigest+Urea
Protein FDR Confidence: Combined	Master	Accession	Description	Exp. q-value: Combined	Sum PEP Score	Coverage [%]	# Peptides	# PSMs	# Unique Peptides	# Protein Groups	# AAs	MW [kDa]	calc. pI	Score Sequest HT: Sequest HT	# Peptides (by Search Engine): Sequest HT	# Razor Peptides	Abundances (Grouped): none	Abundances (Grouped): rapigest	Abundances (Grouped): urea	Abundances (Grouped): rapigest-urea	Total Abundances	Abundance: F4: Sample, rapigest, 1	Abundance: F5: Sample, rapigest, 2	Abundance: F6: Sample, rapigest, 3	Abundance: F10: Sample, rapigest-urea, 1	Abundance: F11: Sample, rapigest-urea, 2	Abundance: F13: Sample, rapigest-urea, 3	Found in Sample Group: none	Found in Sample Group: rapigest	Found in Sample Group: urea	Found in Sample Group: rapigest-urea		Ratio 1	Ratio 2	Ratio 3	Average Ratio	Ratio 1 (log normalized)	Ratio 2 (log normalized)	Ratio 3 (log normalized)	Average Ratio (log)		t-test	p-value’s rank	FDR > 0.05 (Benjamini-Hochberg)		Average Ratio normalized
High	Master Protein	P02647	Apolipoprotein A-I OS=Homo sapiens OX=9606 GN=APOA1 PE=1 SV=1	0	886.456	93	69	5442	69	1	267	30.8	5.76	17901	69	0	2.54012e+10	1.00714e+10	2.30983e+10	4.17063e+09	6.27416e+10	1.00714e+10	2.59393e+10	8.61098e+09	4.17063e+09	4.60401e+09	1.96388e+09	High	High	High	High		2.41484	5.63407	4.38467	2.41484	0.260018	0.376909	0.245928	0.382889		0.158498	126	not sign.		1.52051
High	Master Protein	P01024	Complement C3 OS=Homo sapiens OX=9606 GN=C3 PE=1 SV=2	0	2076.91	77	176	6756	176	1	1663	187	6.4	23964.2	176	0	5.87775e+09	1.60767e+10	8.41966e+09	1.01566e+10	4.05306e+10	1.50172e+10	1.79393e+10	1.60767e+10	1.09558e+10	1.01566e+10	5.70957e+09	High	High	High	High		1.37071	1.76628	2.81574	1.58288	0.0140751	-0.126854	0.0535831	0.199449		0.0214401	57	not sign.		0.996668
High	Master Protein	P02671	Fibrinogen alpha chain OS=Homo sapiens OX=9606 GN=FGA PE=1 SV=2	0	1019.75	49	92	3047	92	1	866	94.9	6.01	9724.21	92	0	7.71259e+09	1.10759e+10	6.24877e+09	6.41259e+09	3.14499e+10	1.10759e+10	1.11526e+10	1.0547e+10	1.01258e+10	6.41259e+09	5.77929e+09	High	High	High	High		1.09383	1.73917	1.82497	1.72722	-0.083921	-0.13357	-0.134754	0.237347		1.0699e-08	3	significant		1.08755
High	Master Protein	P02768	Serum albumin OS=Homo sapiens OX=9606 GN=ALB PE=1 SV=2	0	454.786	64	59	1228	59	1	609	69.3	6.28	3866.51	59	0	1.84917e+09	7.80049e+09	5.95798e+09	3.90106e+09	1.95087e+10	8.80827e+09	7.80049e+09	6.06706e+09	3.90106e+09	4.42836e+09	2.10049e+09	High	High	High	High		2.25791	1.76149	2.8884	1.99958	0.230836	-0.128034	0.0646487	0.300939		0.218473	143	not sign.		1.25904
High	Master Protein	P02675	Fibrinogen beta chain OS=Homo sapiens OX=9606 GN=FGB PE=1 SV=2	0	703.343	70	55	2023	55	1	491	55.9	8.27	8115.43	55	0	4.36648e+09	6.62084e+09	3.88152e+09	2.83495e+09	1.77038e+10	6.62084e+09	6.71147e+09	5.77942e+09	3.8952e+09	2.83495e+09	2.47515e+09	High	High	High	High		1.69974	2.3674	2.33498	2.33543	0.107512	0.000359242	-0.027727	0.368367		0.0112968	34	not sign.		1.47051
High	Master Protein	P02679	Fibrinogen gamma chain OS=Homo sapiens OX=9606 GN=FGG PE=1 SV=3	0	488.417	61	42	1063	42	1	453	51.5	5.62	3957.62	42	0	4.97372e+09	7.54762e+09	3.00882e+09	2.21336e+09	1.77435e+10	7.54762e+09	8.32892e+09	6.56595e+09	3.11785e+09	2.21336e+09	1.90554e+09	High	High	High	High		2.42078	3.76302	3.44572	3.41002	0.261083	0.201623	0.14127	0.532757		0.441314	163	not sign.		2.14713
High	Master Protein	P04114	Apolipoprotein B-100 OS=Homo sapiens OX=9606 GN=APOB PE=1 SV=2	0	2540.25	56	310	4229	310	1	4563	515.3	7.05	14744.4	310	0	1.59691e+09	6.61888e+09	2.53958e+09	4.15347e+09	1.49088e+10	5.92167e+09	1.25192e+10	6.61888e+09	4.15347e+09	4.4307e+09	1.92856e+09	High	High	High	High		1.42572	2.82556	3.43203	1.59358	0.0311624	0.0771922	0.139542	0.202373		0.0115309	36	not sign.		1.0034
High	Master Protein	P01860	Immunoglobulin heavy constant gamma 3 OS=Homo sapiens OX=9606 GN=IGHG3 PE=1 SV=2	0	164.775	57	20	448	6	1	377	41.3	7.9	1276.82	20	16	1.16289e+09	4.19887e+09	2.66329e+09	3.3502e+09	1.13752e+10	4.5985e+09	4.19887e+09	4.05498e+09	3.70401e+09	3.3502e+09	2.10418e+09	High	High	High	High		1.24149	1.25332	1.92711	1.25332	-0.0289274	-0.275851	-0.111103	0.0980623		0.0193993	53	not sign.		0.789157
High	Master Protein	P06727	Apolipoprotein A-IV OS=Homo sapiens OX=9606 GN=APOA4 PE=1 SV=3	0	733.912	89	77	1394	77	1	396	45.4	5.38	4744.09	77	0	3.05993e+09	3.01903e+09	2.82879e+09	1.26782e+09	1.01756e+10	3.01903e+09	4.10491e+09	1.91678e+09	1.37493e+09	1.26782e+09	7.27863e+08	High	High	High	High		2.19577	3.23777	2.63344	2.38127	0.218716	0.136333	0.0245141	0.376809		0.133452	115	not sign.		1.49938
High	Master Protein	P02652	Apolipoprotein A-II OS=Homo sapiens OX=9606 GN=APOA2 PE=1 SV=1	0	147.522	74	15	1894	15	1	100	11.2	6.62	3846.89	15	0	3.50944e+09	3.31741e+08	3.95847e+09	1.82204e+08	7.98185e+09	3.31741e+08	1.37767e+09	3.06302e+08	1.82204e+08	2.05051e+08	8.9593e+07	High	High	High	High		1.82071	6.71865	3.41882	1.82071	0.137369	0.453369	0.137867	0.26024		0.901357	190	not sign.		1.14641
High	Master Protein	P0C0L5	Complement C4-B OS=Homo sapiens OX=9606 GN=C4B PE=1 SV=2	0	987.903	56	108	2055	5	1	1744	192.6	7.27	7468.74	108	104	1.32228e+09	2.60557e+09	1.74677e+09	1.93628e+09	7.6109e+09	2.47761e+09	3.27082e+09	2.60557e+09	1.93628e+09	2.11869e+09	9.95721e+08	High	High	High	High		1.27957	1.54379	2.61677	1.34566	-0.0158063	-0.185324	0.0217564	0.128936		0.0215974	59	not sign.		0.847299
High	Master Protein	B4E1Z4	cDNA FLJ55673, highly similar to Complement factor B (EC 3.4.21.47) OS=Homo sapiens OX=9606 PE=1 SV=1	0	593.384	45	78	1322	54	1	1266	140.9	7.18	4363.72	78	24	1.89849e+09	2.11793e+09	1.51064e+09	1.5698e+09	7.09685e+09	2.05853e+09	2.11793e+09	2.51339e+09	1.58221e+09	1.5698e+09	8.9648e+08	High	High	High	High		1.30105	1.34917	2.80362	1.34917	-0.0085774	-0.243847	0.0517102	0.130066		0.0598813	90	not sign.		0.849508
High	Master Protein	P06396	Gelsolin OS=Homo sapiens OX=9606 GN=GSN PE=1 SV=1	0	849.722	70	67	1645	67	1	782	85.6	6.28	6846.47	67	0	1.27823e+09	2.12962e+09	1.31513e+09	1.89332e+09	6.61629e+09	2.23687e+09	1.98039e+09	2.12962e+09	2.11902e+09	1.89332e+09	1.08436e+09	High	High	High	High		1.05561	1.04599	1.96394	1.12481	-0.0993658	-0.354386	-0.102882	0.0510781		0.0256041	62	not sign.		0.708238
High	Master Protein	P19823	Inter-alpha-trypsin inhibitor heavy chain H2 OS=Homo sapiens OX=9606 GN=ITIH2 PE=1 SV=2	0	486.551	47	58	995	58	1	946	106.4	6.86	3584.74	58	0	9.54034e+08	2.10152e+09	1.66999e+09	1.95151e+09	6.67705e+09	1.99476e+09	2.49524e+09	2.10152e+09	2.09383e+09	1.95151e+09	1.03939e+09	High	High	High	High		0.952684	1.27862	2.02188	1.07687	-0.143922	-0.267171	-0.0902535	0.0321638		0.00444233	19	significant		0.678055
High	Master Protein	P01042	Kininogen-1 OS=Homo sapiens OX=9606 GN=KNG1 PE=1 SV=2	0	290.287	35	37	640	37	1	644	71.9	6.81	2032	37	0	1.20916e+09	2.04416e+09	1.2021e+09	1.39809e+09	5.85352e+09	1.71286e+09	2.0805e+09	2.04416e+09	1.39809e+09	1.52221e+09	8.2857e+08	High	High	High	High		1.22514	1.36676	2.46709	1.4621	-0.0346854	-0.238219	-0.00382431	0.164978		0.0297681	68	not sign.		0.920617
High	Master Protein	Q14624	Inter-alpha-trypsin inhibitor heavy chain H4 OS=Homo sapiens OX=9606 GN=ITIH4 PE=1 SV=4	0	736	60	74	1246	74	1	930	103.3	6.98	4763.59	74	0	1.38984e+09	1.69321e+09	1.239e+09	1.33642e+09	5.65848e+09	1.63315e+09	2.02734e+09	1.69321e+09	1.44306e+09	1.33642e+09	7.67062e+08	High	High	High	High		1.13173	1.51699	2.2074	1.26697	-0.0691291	-0.192931	-0.0521288	0.102767		0.00330095	17	significant		0.797753
High	Master Protein	P04004	Vitronectin OS=Homo sapiens OX=9606 GN=VTN PE=1 SV=1	0	187.114	31	24	856	24	1	478	54.3	5.8	2694.58	24	0	785178103	1.59196e+09	1.2725e+09	1.69873e+09	5.34837e+09	1.55847e+09	1.59196e+09	1.76192e+09	1.80403e+09	1.69873e+09	1.02204e+09	High	High	High	High		0.863884	0.937146	1.72393	0.937146	-0.186416	-0.402106	-0.15949	-0.0281925		0.0149173	46	not sign.		0.590077
High	Master Protein	P08603	Complement factor H OS=Homo sapiens OX=9606 GN=CFH PE=1 SV=4	0	347.97	33	47	770	40	1	1231	139	6.61	2516.82	47	8	7.08442e+08	1.8248e+09	1.00613e+09	1.36849e+09	4.90786e+09	1.55982e+09	1.9328e+09	1.8248e+09	1.36849e+09	1.39644e+09	7.3132e+08	High	High	High	High		1.13981	1.38409	2.49522	1.33344	-0.0660378	-0.232748	0.00109926	0.124975		0.0261591	63	not sign.		0.839607
High	Master Protein	P01871	Immunoglobulin heavy constant mu OS=Homo sapiens OX=9606 GN=IGHM PE=1 SV=4	0	220.978	40	27	490	27	1	453	49.4	6.77	1701.35	27	0	1.4456e+08	1.66047e+09	9.41645e+08	8.92436e+08	3.63911e+09	1.65341e+09	2.73055e+09	1.66047e+09	8.92436e+08	9.66814e+08	4.23946e+08	High	High	High	High		1.8527	2.82428	3.91671	1.86061	0.144933	0.0769944	0.196912	0.269655		0.0545468	87	not sign.		1.17154
High	Master Protein	P00747	Plasminogen OS=Homo sapiens OX=9606 GN=PLG PE=1 SV=2	0	138.761	20	22	418	22	1	810	90.5	7.24	1145.43	22	0	7.86811e+08	1.27046e+09	7.22115e+08	7.74145e+08	3.55353e+09	1.20156e+09	1.27046e+09	1.44544e+09	8.51512e+08	7.74145e+08	4.94262e+08	High	High	High	High		1.41109	1.64111	2.92444	1.64111	0.0266833	-0.158774	0.0700336	0.215139		0.0491682	83	not sign.		1.03333
High	Master Protein	P02787	Serotransferrin OS=Homo sapiens OX=9606 GN=TF PE=1 SV=3	0	111.657	32	21	107	21	1	698	77	7.12	350.41	21	0	1.11125e+09	1.08934e+09	1.34592e+09	298225510	3.84473e+09	1.08934e+09	2.37336e+09	7.19974e+08	298225510	3.92082e+08	1.51876e+08	High	High	High	High		3.65273	6.05323	4.74054	3.65273	0.439746	0.408074	0.279819	0.562617		0.0916317	107	not sign.		2.29995
High	Master Protein	P10909	Clusterin OS=Homo sapiens OX=9606 GN=CLU PE=1 SV=1	0	264.445	45	35	773	35	1	449	52.5	6.27	2589.36	35	0	7.35377e+08	1.08825e+09	8.60097e+08	4.96917e+08	3.18064e+09	1.08825e+09	1.49677e+09	9.8701e+08	4.96917e+08	5.17171e+08	2.75002e+08	High	High	High	High		2.19	2.89414	3.5891	2.19	0.217572	0.0876069	0.158977	0.340443		0.116587	111	not sign.		1.37894
High	Master Protein	P02790	Hemopexin OS=Homo sapiens OX=9606 GN=HPX PE=1 SV=2	0	133.371	42	24	401	24	1	462	51.6	7.02	1094.5	24	0	2.03827e+08	1.28861e+09	1.21029e+09	5.55727e+08	3.25846e+09	1.56362e+09	1.28861e+09	1.18654e+09	5.55727e+08	5.5735e+08	2.6732e+08	High	High	High	High		2.81365	2.31203	4.43864	2.31878	0.326398	-0.00992046	0.251241	0.365259		0.694749	182	not sign.		1.46003
High	Master Protein	P19827	Inter-alpha-trypsin inhibitor heavy chain H1 OS=Homo sapiens OX=9606 GN=ITIH1 PE=1 SV=3	0	376.058	46	40	888	40	1	911	101.3	6.79	3038.12	40	0	4.75473e+08	1.08562e+09	6.42302e+08	6.75269e+08	2.87867e+09	1.0084e+09	1.396e+09	1.08562e+09	7.04459e+08	6.75269e+08	3.39706e+08	High	High	High	High		1.43145	2.06732	3.19577	1.60769	0.0329061	-0.0585056	0.108567	0.206203		0.0280842	65	not sign.		1.01229
High	Master Protein	P00450	Ceruloplasmin OS=Homo sapiens OX=9606 GN=CP PE=1 SV=1	0	474.154	45	47	888	47	1	1065	122.1	5.72	3292.28	47	0	4.31956e+08	9.18542e+08	4.74057e+08	4.11349e+08	2.2359e+09	9.18542e+08	1.05593e+09	7.5717e+08	4.11349e+08	4.20237e+08	2.13401e+08	High	High	High	High		2.233	2.5127	3.54811	2.233	0.226017	0.026228	0.153988	0.348888		0.202258	135	not sign.		1.40601
High	Master Protein	P04196	Histidine-rich glycoprotein OS=Homo sapiens OX=9606 GN=HRG PE=1 SV=1	0	210.449	37	24	1114	24	1	525	59.5	7.5	3524.81	24	0	3.4954e+08	5.457e+08	5.23707e+08	4.98271e+08	1.91722e+09	4.91571e+08	8.23192e+08	5.457e+08	4.98271e+08	5.9072e+08	2.51212e+08	High	High	High	High		0.986553	1.39354	2.17227	1.09519	-0.128751	-0.229794	-0.0590957	0.0394887		0.00659947	25	not sign.		0.689588
High	Master Protein	P01857	Immunoglobulin heavy constant gamma 1 OS=Homo sapiens OX=9606 GN=IGHG1 PE=1 SV=1	0	149.899	55	19	504	7	1	330	36.1	8.19	1452.24	19	1	2.4995e+08	1.24468e+09	3.57888e+08	3.13542e+08	2.16606e+09	1.24468e+09	1.6461e+09	9.67924e+08	3.13542e+08	3.23459e+08	2.06434e+08	High	High	High	High		3.96976	5.08905	4.68878	3.96976	0.475893	0.332724	0.275051	0.598764		0.180509	132	not sign.		2.49957
High	Master Protein	P05155	Plasma protease C1 inhibitor OS=Homo sapiens OX=9606 GN=SERPING1 PE=1 SV=2	0	217.445	38	24	370	24	1	500	55.1	6.55	1160.93	24	0	6.27714e+08	5.99441e+08	3.66574e+08	2.03502e+08	1.79723e+09	5.99441e+08	1.2085e+09	5.5787e+08	2.03502e+08	2.06563e+08	1.19755e+08	High	High	High	High		2.94562	5.85053	4.65842	2.94562	0.346306	0.393282	0.272229	0.469177		0.0883375	106	not sign.		1.85472
High	Master Protein	P36955	Pigment epithelium-derived factor OS=Homo sapiens OX=9606 GN=SERPINF1 PE=1 SV=4	0	240.546	66	29	597	29	1	418	46.3	6.38	1991.35	29	0	3.17546e+08	8.87915e+08	3.22414e+08	3.53952e+08	1.88183e+09	8.20411e+08	9.93311e+08	8.87915e+08	3.6655e+08	3.53952e+08	2.03461e+08	High	High	High	High		2.23819	2.80634	4.36405	2.50857	0.227027	0.0742275	0.243881	0.399427		0.347016	157	not sign.		1.57953
High	Master Protein	P60709	Actin, cytoplasmic 1 OS=Homo sapiens OX=9606 GN=ACTB PE=1 SV=1	0	220.702	57	27	304	7	1	375	41.7	5.48	1070.33	27	23	2.16055e+07	8.13248e+08	2.49364e+08	6.73849e+08	1.75807e+09	6.63676e+08	8.21979e+08	8.13248e+08	7.16806e+08	7.53649e+07	6.73849e+08	Peak Found	High	High	High		0.925879	10.9067	1.20687	1.20687	-0.156317	0.663779	-0.314349	0.0816605		0.618857	177	not sign.		0.759909
High	Master Protein	P27169	Serum paraoxonase/arylesterase 1 OS=Homo sapiens OX=9606 GN=PON1 PE=1 SV=3	0	187.459	52	16	569	14	1	355	39.7	5.22	1824.5	16	2	2.29644e+08	5.8783e+08	3.50578e+08	3.92196e+08	1.56025e+09	5.8783e+08	7.19978e+08	5.83141e+08	4.33844e+08	3.92196e+08	2.14654e+08	High	High	High	High		1.35493	1.83576	2.71666	1.49882	0.00904726	-0.110097	0.0380256	0.175748		0.0123913	38	not sign.		0.943734
High	Master Protein	P02749	Beta-2-glycoprotein 1 OS=Homo sapiens OX=9606 GN=APOH PE=1 SV=3	0	64.436	31	14	110	14	1	345	38.3	7.97	304.74	14	0	3.88088e+08	4.67407e+08	2.47067e+08	3.32836e+08	1.4354e+09	4.40476e+08	5.75684e+08	4.67407e+08	3.67627e+08	3.32836e+08	2.22522e+08	High	High	High	High		1.19816	1.72963	2.1005	1.40432	-0.0443569	-0.135959	-0.073687	0.147465		0.000124459	8	significant		0.884232
High	Master Protein	P02748	Complement component C9 OS=Homo sapiens OX=9606 GN=C9 PE=1 SV=2	0	219.29	40	37	532	37	1	559	63.1	5.59	1492.59	37	0	5.12876e+08	4.42328e+08	3.05423e+08	2.02686e+08	1.46331e+09	4.15507e+08	4.8296e+08	4.42328e+08	2.02686e+08	2.43482e+08	1.36335e+08	High	High	High	High		2.05001	1.98355	3.24441	2.18233	0.188884	-0.0764692	0.115127	0.33892		0.156449	125	not sign.		1.37411
High	Master Protein	P01834	Immunoglobulin kappa constant OS=Homo sapiens OX=9606 GN=IGKC PE=1 SV=2	0	155.186	76	11	345	11	1	107	11.8	6.52	1570.58	11	0	1.24668e+08	7.85656e+08	2.78702e+08	3.61741e+08	1.55077e+09	7.85656e+08	8.71234e+08	6.6016e+08	3.85837e+08	3.61741e+08	1.88805e+08	High	High	High	High		2.03624	2.40844	3.49652	2.17187	0.185957	0.0078233	0.147627	0.336834		0.124334	113	not sign.		1.36753
High	Master Protein	P02649	Apolipoprotein E OS=Homo sapiens OX=9606 GN=APOE PE=1 SV=1	0	263.588	82	40	381	40	1	317	36.1	5.73	1389.41	40	0	3.32895e+08	3.09564e+08	4.91844e+08	2.25112e+08	1.35941e+09	2.88686e+08	6.34862e+08	3.09564e+08	2.28296e+08	2.25112e+08	1.02407e+08	High	High	High	High		1.26453	2.82021	3.02288	1.37515	-0.0209431	0.0763678	0.0844113	0.138351		0.00869884	29	not sign.		0.86587
High	Master Protein	A0A096LPE2	SAA2-SAA4 readthrough OS=Homo sapiens OX=9606 GN=SAA2-SAA4 PE=4 SV=1	0	85.499	50	13	173	11	1	208	23.3	8.98	528.42	13	2	3.17005e+08	3.58767e+08	4.19734e+08	2.33705e+08	1.32921e+09	320365476	4.06124e+08	3.58767e+08	2.62608e+08	2.33705e+08	1.28697e+08	High	High	High	High		1.21994	1.73776	2.78769	1.53513	-0.036534	-0.133923	0.0492348	0.186144		0.0203727	55	not sign.		0.966597
High	Master Protein	P00739	Haptoglobin-related protein OS=Homo sapiens OX=9606 GN=HPR PE=2 SV=2	0	145.633	41	20	275	10	1	348	39	7.09	792.44	20	10	1.37221e+08	5.63416e+08	2.99269e+08	3.30049e+08	1.32995e+09	5.63416e+08	7.24269e+08	5.35678e+08	3.30049e+08	3.4209e+08	1.6756e+08	High	High	High	High		1.70707	2.11719	3.19693	1.70707	0.109379	-0.0481529	0.108724	0.23225		0.0529477	84	not sign.		1.07486
High	Master Protein	P01031	Complement C5 OS=Homo sapiens OX=9606 GN=C5 PE=1 SV=4	0	348.273	41	69	523	69	1	1676	188.2	6.52	1510.76	69	0	2.62337e+08	4.92698e+08	2.27247e+08	2.07671e+08	1.18995e+09	4.72434e+08	6.79556e+08	4.92698e+08	2.07671e+08	2.13794e+08	1.2153e+08	High	High	High	High		2.27491	3.17855	4.05412	2.37249	0.234094	0.128316	0.211887	0.375205		0.295797	153	not sign.		1.49385
High	Master Protein	P07357	Complement component C8 alpha chain OS=Homo sapiens OX=9606 GN=C8A PE=1 SV=2	0	141.466	27	20	313	20	1	584	65.1	6.47	1155.53	20	0	2.46351e+08	3.59309e+08	3.22648e+08	2.78526e+08	1.20683e+09	3.26923e+08	3.84822e+08	3.59309e+08	2.78526e+08	2.86081e+08	1.44567e+08	High	High	High	High		1.17376	1.34515	2.48542	1.29004	-0.053291	-0.245143	-0.000609485	0.110603		0.035976	73	not sign.		0.812276
High	Master Protein	P07358	Complement component C8 beta chain OS=Homo sapiens OX=9606 GN=C8B PE=1 SV=3	0	187.954	38	21	508	21	1	591	67	8.13	1942.74	21	0	1.66136e+08	3.53889e+08	2.00613e+08	2.56329e+08	9.76968e+08	3.37404e+08	3.92598e+08	3.53889e+08	2.56329e+08	2.76611e+08	1.45859e+08	High	High	High	High		1.31629	1.41931	2.42624	1.3806	-0.00351905	-0.221835	-0.011075	0.140069		0.038059	75	not sign.		0.869301
High	Master Protein	B9A064	Immunoglobulin lambda-like polypeptide 5 OS=Homo sapiens OX=9606 GN=IGLL5 PE=2 SV=2	0	62.843	33	8	168	5	1	214	23	8.84	671.08	8	3	7.72233e+07	4.83783e+08	2.30765e+08	2.60876e+08	1.05265e+09	4.84024e+08	4.83783e+08	4.67169e+08	267279336	2.60876e+08	1.3521e+08	High	High	High	High		1.81093	1.85445	3.45514	1.85445	0.13503	-0.105697	0.142457	0.268216		0.149635	123	not sign.		1.16766
High	Master Protein	P02746	Complement C1q subcomponent subunit B OS=Homo sapiens OX=9606 GN=C1QB PE=1 SV=3	0	49.165	25	6	93	6	1	253	26.7	8.63	302.96	6	0	9.92787e+07	2.50922e+08	2.12084e+08	3.15421e+08	8.77704e+08	2.50922e+08	2.3163e+08	2.83752e+08	3.79317e+08	3.15421e+08	1.99111e+08	High	High	High	High		0.66151	0.734353	1.42509	0.795514	-0.302335	-0.508008	-0.242166	-0.099352		0.013779	42	not sign.		0.500898
High	Master Protein	P04003	C4b-binding protein alpha chain OS=Homo sapiens OX=9606 GN=C4BPA PE=1 SV=2	0	114.476	23	16	209	16	1	597	67	7.3	636.2	16	0	1.27533e+08	4.13432e+08	1.69988e+08	1.78757e+08	8.89711e+08	355891766	5.26047e+08	4.13432e+08	1.78757e+08	2.17026e+08	1.00502e+08	High	High	High	High		1.99092	2.42389	4.11367	2.31281	0.176183	0.0105997	0.21822	0.364141		0.225856	145	not sign.		1.45627
High	Master Protein	P02751	Fibronectin OS=Homo sapiens OX=9606 GN=FN1 PE=1 SV=4	0	311.202	25	48	306	48	1	2386	262.5	5.71	1042.53	48	0	1.08961e+08	4.41466e+08	1.17188e+08	207242970	8.74858e+08	4.6786e+08	4.41466e+08	3.65146e+08	2.80108e+08	9.95586e+07	207242970	High	High	High	High		1.67028	4.43423	1.76192	2.13019	0.099919	0.272905	-0.150023	0.328417		0.294852	152	not sign.		1.34128
High	Master Protein	P02656	Apolipoprotein C-III OS=Homo sapiens OX=9606 GN=APOC3 PE=1 SV=1	0	96.156	63	9	175	9	1	99	10.8	5.41	689.33	9	0	8.44129e+07	8.24981e+07	4.74913e+08	5.83803e+07	7.00204e+08	8.24981e+07	2.73935e+08	7.8128e+07	8.66097e+07	5.83803e+07	3.40747e+07	High	High	High	High		0.952527	4.69224	2.29284	1.41311	-0.143994	0.297468	-0.0356354	0.150177		0.26628	150	not sign.		0.889772
High	Master Protein	P05090	Apolipoprotein D OS=Homo sapiens OX=9606 GN=APOD PE=1 SV=1	0	54.028	35	9	84	9	1	189	21.3	5.15	277.98	9	0	1.61901e+08	3.24771e+08	1.08506e+08	9.47804e+07	6.89959e+08	3.24771e+08	4.55084e+08	3.12224e+08	1.05098e+08	9.47804e+07	6.17007e+07	High	High	High	High		3.09019	4.80146	5.06031	3.42657	0.367114	0.30746	0.308168	0.534859		0.0196447	54	not sign.		2.15755
High	Master Protein	P02747	Complement C1q subcomponent subunit C OS=Homo sapiens OX=9606 GN=C1QC PE=1 SV=3	0	53.772	34	7	120	7	1	245	25.8	8.41	424.49	7	0	8.23561e+07	2.44665e+08	1.3384e+08	1.7885e+08	6.39711e+08	2.3786e+08	306151570	2.44665e+08	2.09908e+08	1.7885e+08	1.13446e+08	High	High	High	High		1.13316	1.71178	2.15666	1.36799	-0.0685787	-0.140465	-0.0622275	0.136084		2.52988e-05	6	significant		0.861362
High	Master Protein	P18206	Vinculin OS=Homo sapiens OX=9606 GN=VCL PE=1 SV=4	0	55.4	14	12	28	12	1	1134	123.7	5.66	90.49	12	0	73737456	3.13961e+08	1.94698e+08	1.06326e+08	6.88723e+08	4.01943e+08	3.04263e+08	3.13961e+08	1.06326e+08	1.11366e+08	7.76907e+07	Peak Found	High	Peak Found	High		3.78028	2.73211	4.04116	2.95281	0.454653	0.0625847	0.210497	0.470236		0.914446	192	not sign.		1.85925
High	Master Protein	P09871	Complement C1s subcomponent OS=Homo sapiens OX=9606 GN=C1S PE=1 SV=1	0	118.705	23	20	197	20	1	688	76.6	4.96	704.22	20	0	6.16307e+07	1.65955e+08	1.53435e+08	1.96243e+08	5.77263e+08	1.63187e+08	1.89781e+08	1.65955e+08	2.44544e+08	1.96243e+08	1.13694e+08	High	High	High	High		0.667312	0.967075	1.45967	0.845663	-0.298542	-0.388453	-0.231755	-0.0728025		0.00134698	14	significant		0.532474
High	Master Protein	P02765	Alpha-2-HS-glycoprotein OS=Homo sapiens OX=9606 GN=AHSG PE=1 SV=1	0	76.466	25	7	72	7	1	367	39.3	5.72	341.42	7	0	6.9926e+07	3.43237e+08	1.01364e+08	1.76303e+08	6.9083e+08	3.66495e+08	3.43237e+08	2.13817e+08	178329703	1.76303e+08	8.57875e+07	High	High	High	High		2.05516	1.94685	2.4924	1.94685	0.189974	-0.0845795	0.000608631	0.289334		0.108691	109	not sign.		1.22584
High	Master Protein	P35858	Insulin-like growth factor-binding protein complex acid labile subunit OS=Homo sapiens OX=9606 GN=IGFALS PE=1 SV=1	0	205.286	42	27	291	27	1	605	66	6.79	1091.31	27	0	1.49628e+08	1.78304e+08	1.71983e+08	9.04759e+07	5.90391e+08	1.78304e+08	3.01598e+08	1.77118e+08	9.04759e+07	9.97848e+07	5.04868e+07	High	High	High	High		1.97074	3.02249	3.50821	1.97074	0.171757	0.106451	0.149077	0.294628		0.00460676	20	significant		1.24088
High	Master Protein	P0DOY2	Immunoglobulin lambda constant 2 OS=Homo sapiens OX=9606 GN=IGLC2 PE=1 SV=1	0	86.443	67	8	256	5	1	106	11.3	7.24	1011.17	8	0	6.67996e+07	313553277	1.29205e+08	1.35133e+08	6.44691e+08	313553277	340217440	2.99768e+08	1.45612e+08	1.35133e+08	8.09457e+07	High	High	High	High		2.15335	2.51765	3.70332	2.32033	0.210244	0.0270816	0.172582	0.365549		0.165707	129	not sign.		1.461
High	Master Protein	O95445	Apolipoprotein M OS=Homo sapiens OX=9606 GN=APOM PE=1 SV=2	0	64.755	37	7	104	7	1	188	21.2	6.01	317.98	7	0	1.14206e+08	1.92531e+08	115833961	1.602e+08	5.82771e+08	1.79754e+08	2.38028e+08	1.92531e+08	1.602e+08	1.62349e+08	8.20187e+07	High	High	High	High		1.12206	1.46615	2.3474	1.20182	-0.0728542	-0.207735	-0.0254224	0.0798377		0.0124955	39	not sign.		0.756726
High	Master Protein	P01876	Immunoglobulin heavy constant alpha 1 OS=Homo sapiens OX=9606 GN=IGHA1 PE=1 SV=2	0	55.103	22	10	156	10	1	353	37.6	6.51	514.7	10	0	5.0388e+07	2.24238e+08	179745046	1.47536e+08	6.01907e+08	2.24238e+08	2.41455e+08	1.72408e+08	1.47536e+08	1.54046e+08	7.82515e+07	High	High	High	High		1.51989	1.56742	2.20325	1.51989	0.0589411	-0.178728	-0.0529451	0.181812		0.0364193	74	not sign.		0.957004
High	Master Protein	P00736	Complement C1r subcomponent OS=Homo sapiens OX=9606 GN=C1R PE=1 SV=2	0	110.308	27	21	244	21	1	705	80.1	6.21	714.49	21	0	7.75976e+07	2.28691e+08	1.14424e+08	1.27301e+08	5.48014e+08	2.21922e+08	3.12632e+08	2.28691e+08	1.34275e+08	1.27301e+08	7.25769e+07	High	High	High	High		1.65274	2.45585	3.15101	1.79646	0.0953331	0.0162892	0.102441	0.254417		0.00399032	18	significant		1.13115
High	Master Protein	P02654	Apolipoprotein C-I OS=Homo sapiens OX=9606 GN=APOC1 PE=1 SV=1	0	62.669	51	10	68	10	1	83	9.3	8.47	201.86	10	0	290246887	1.98461e+07	1.50419e+08	8.49799e+06	4.6901e+08	1.05846e+07	23167979	1.98461e+07	8.63754e+06	8.49799e+06	6.87526e+06	High	High	High	Peak Found		1.22542	2.72629	2.8866	2.33539	-0.034585	0.0616589	0.0643771	0.368359		0.00505224	21	significant		1.47049
High	Master Protein	P00748	Coagulation factor XII OS=Homo sapiens OX=9606 GN=F12 PE=1 SV=3	0	64.365	12	9	104	9	1	615	67.7	7.74	325.96	9	0	1.54439e+08	9.71165e+07	1.16062e+08	1.24858e+08	4.92475e+08	9.27783e+07	1.41087e+08	9.71165e+07	1.51105e+08	1.24858e+08	6.76665e+07	High	High	High	High		0.613998	1.12998	1.43522	0.777818	-0.334704	-0.320841	-0.23909	-0.109122		3.62139e-05	7	significant		0.489756
High	Master Protein	P13671	Complement component C6 OS=Homo sapiens OX=9606 GN=C6 PE=1 SV=3	0	190.848	31	29	302	29	1	934	104.7	6.76	1079.51	29	0	1.56357e+08	1.71527e+08	1.17464e+08	7.63515e+07	5.21699e+08	1.43848e+08	2.48504e+08	1.71527e+08	7.85958e+07	7.63515e+07	3.68954e+07	High	High	High	High		1.83023	3.25474	4.64901	2.24655	0.139634	0.138603	0.271351	0.351516		0.406714	159	not sign.		1.41455
High	Master Protein	O14791	Apolipoprotein L1 OS=Homo sapiens OX=9606 GN=APOL1 PE=1 SV=5	0	123.707	41	16	232	16	1	398	43.9	5.81	821.41	16	0	4.47409e+07	2.02844e+08	1.16847e+08	1.46108e+08	5.1054e+08	1.87268e+08	2.7341e+08	2.02844e+08	1.71686e+08	1.46108e+08	7.71646e+07	High	High	High	High		1.09076	1.87129	2.62872	1.38832	-0.0851416	-0.101772	0.0237344	0.142489		0.00522877	22	significant		0.874158
High	Master Protein	Q96IY4	Carboxypeptidase B2 OS=Homo sapiens OX=9606 GN=CPB2 PE=1 SV=2	0	51.14	23	10	72	10	1	423	48.4	7.71	203.45	10	0	1.04552e+08	1.86233e+08	8.39715e+07	1.08285e+08	4.83041e+08	1.78791e+08	274399161	1.86233e+08	1.28546e+08	1.08285e+08	7.10601e+07	High	High	High	High		1.39087	2.53405	2.62078	1.71984	0.020416	0.0299028	0.0224213	0.235489		4.66796e-14	2	significant		1.08291
High	Master Protein	P07360	Complement component C8 gamma chain OS=Homo sapiens OX=9606 GN=C8G PE=1 SV=3	0	68.509	39	8	142	8	1	202	22.3	8.31	516.09	8	0	7.62016e+07	2.09858e+08	1.06661e+08	1.28086e+08	5.20806e+08	1.84308e+08	2.20605e+08	2.09858e+08	1.28086e+08	1.40483e+08	7.24149e+07	High	High	High	High		1.43894	1.57033	2.89799	1.63841	0.0351721	-0.177923	0.0660873	0.214423		0.0722232	96	not sign.		1.03163
High	Master Protein	P10643	Complement component C7 OS=Homo sapiens OX=9606 GN=C7 PE=1 SV=2	0	155.958	23	22	217	22	1	843	93.5	6.48	744.58	22	0	1.94047e+08	1.70086e+08	8.18413e+07	5.02308e+07	4.96204e+08	1.54967e+08	2.07393e+08	1.70086e+08	5.02308e+07	5.77818e+07	3.55871e+07	High	High	High	High		3.0851	3.58925	4.77942	3.38608	0.366397	0.18109	0.283366	0.529697		0.511314	170	not sign.		2.13206
High	Master Protein	P21333	Filamin-A OS=Homo sapiens OX=9606 GN=FLNA PE=1 SV=4	0	214.593	20	37	141	37	1	2647	280.6	6.06	459.41	37	0	5.10992e+07	2.9286e+08	3.58444e+07	9.37698e+07	4.73573e+08	2.67688e+08	3.78454e+08	2.9286e+08	1.13329e+08	2.3899e+07	9.37698e+07	Peak Found	High	High	High		2.36204	15.8355	3.12318	3.12318	0.250416	0.82572	0.0985874	0.494597		0.547472	176	not sign.		1.96652
High	Master Protein	P02775	Platelet basic protein OS=Homo sapiens OX=9606 GN=PPBP PE=1 SV=3	0	17.718	26	3	70	3	1	128	13.9	8.79	234.18	3	0	8.25674e+07	1.29364e+08	76066703	155394688	4.43393e+08	1.29364e+08	1.23716e+08	142505017	1.65926e+08	5.90066e+07	155394688	High	High	High	High		0.779653	2.09664	0.917052	0.832489	-0.23097	-0.0523893	-0.433615	-0.0796213		0.0450722	82	not sign.		0.524179
High	Master Protein	Q14520	Hyaluronan-binding protein 2 OS=Homo sapiens OX=9606 GN=HABP2 PE=1 SV=1	0	46.291	11	11	55	11	1	560	62.6	6.54	208.44	11	0	1.73392e+08	1.05854e+08	9.39524e+07	3.26217e+07	4.0582e+08	8.16127e+07	1.71909e+08	1.05854e+08	3.83114e+07	3.26217e+07	2.12087e+07	High	High	High	High		2.13025	5.26978	4.99106	3.2449	0.205559	0.34788	0.302183	0.511201		0.336878	156	not sign.		2.04316
High	Master Protein	P29622	Kallistatin OS=Homo sapiens OX=9606 GN=SERPINA4 PE=1 SV=3	0	143.769	52	21	205	21	1	427	48.5	7.75	772.82	21	0	1.19688e+08	1.57825e+08	5.40841e+07	1.75962e+07	3.49193e+08	1.57825e+08	2.84255e+08	1.45605e+08	1.75962e+07	2.91803e+07	1.71871e+07	High	High	High	High		8.96925	9.74135	8.47175	8.96925	0.829885	0.614706	0.531964	0.952756		0.0338522	71	not sign.		5.64751
High	Master Protein	P02760	Protein AMBP OS=Homo sapiens OX=9606 GN=AMBP PE=1 SV=1	0	82.256	32	11	152	11	1	352	39	6.25	447.96	11	0	8.05142e+07	1.02997e+08	1.33284e+08	5.26655e+07	3.69461e+08	1.02997e+08	1.24831e+08	9.75417e+07	5.26655e+07	8.65655e+07	3.10032e+07	High	High	High	High		1.95569	1.44204	3.14619	1.95569	0.168428	-0.214934	0.101775	0.291299		0.204	137	not sign.		1.2314
High	Master Protein	P07225	Vitamin K-dependent protein S OS=Homo sapiens OX=9606 GN=PROS1 PE=1 SV=1	0	55.27	18	13	101	13	1	676	75.1	5.67	303.22	13	0	3.57964e+07	1.08613e+08	7.81841e+07	7.25424e+07	2.95136e+08	1.01314e+08	1.59933e+08	1.08613e+08	7.25424e+07	8.09864e+07	37680459	High	High	High	High		1.39662	1.97481	2.88248	1.49724	0.0222057	-0.0783872	0.0637575	0.175291		0.013924	43	not sign.		0.94274
High	Master Protein	O43866	CD5 antigen-like OS=Homo sapiens OX=9606 GN=CD5L PE=1 SV=1	0	9.835	7	4	38	4	1	347	38.1	5.47	72.6	4	0	7424318	8.30759e+07	87311564	121322025	2.99134e+08	7.61553e+07	1.06496e+08	8.30759e+07	121322025	126577229	5.6675e+07	High	High	High	High		0.627712	0.841351	1.46583	0.684756	-0.325111	-0.448936	-0.229925	-0.164464		0.00654543	24	not sign.		0.431158
High	Master Protein	P03952	Plasma kallikrein OS=Homo sapiens OX=9606 GN=KLKB1 PE=1 SV=1	0	65.168	22	15	126	15	1	638	71.3	8.22	339.9	15	0	4.86853e+07	1.03499e+08	6.70632e+07	7.48894e+07	2.94137e+08	9.7898e+07	1.27974e+08	1.03499e+08	7.72751e+07	7.48894e+07	4.21539e+07	High	High	High	High		1.26688	1.70883	2.45526	1.38202	-0.0201372	-0.141213	-0.00591144	0.140515		0.0070305	26	not sign.		0.870195
High	Master Protein	K7ER74	APOC4-APOC2 readthrough (NMD candidate) OS=Homo sapiens OX=9606 GN=APOC4-APOC2 PE=1 SV=1	0	95.034	34	11	183	11	1	178	20	6.64	435.42	11	0	4.92625e+07	5.64882e+06	1.63837e+08	2.1327e+06	2.20881e+08	3.86022e+06	5.33251e+07	5.64882e+06	2.1327e+06	3.52483e+06	271940	High	High	High	High		1.81001	15.1284	20.7724	2.64867	0.134811	0.80588	0.921476	0.423028		0.255587	148	not sign.		1.66774
High	Master Protein	P01859	Immunoglobulin heavy constant gamma 2 OS=Homo sapiens OX=9606 GN=IGHG2 PE=1 SV=2	0	101.141	37	13	315	6	1	326	35.9	7.59	823.56	13	0	9.49458e+06	7.04803e+07	5.77754e+07	7.14227e+07	2.09173e+08	1.04212e+08	7.04803e+07	5.37553e+07	84245738	7.14227e+07	4.20598e+07	High	High	High	High		1.237	0.986805	1.27807	0.986805	-0.0305016	-0.379682	-0.289455	-0.00576876		0.040316	76	not sign.		0.621345
High	Master Protein	P02745	Complement C1q subcomponent subunit A OS=Homo sapiens OX=9606 GN=C1QA PE=1 SV=2	0	42.088	25	5	84	5	1	245	26	9.11	342.45	5	0	3.28576e+07	7.35466e+07	6.07245e+07	46978992	2.14108e+08	7.31129e+07	9.4935e+07	7.35466e+07	46978992	7.78041e+07	3.22037e+07	High	High	High	High		1.55629	1.22018	2.28379	1.56552	0.0692191	-0.287489	-0.0373528	0.194659		0.0876694	104	not sign.		0.985735
High	Master Protein	P35579	Myosin-9 OS=Homo sapiens OX=9606 GN=MYH9 PE=1 SV=4	0	302.904	30	50	196	50	1	1960	226.4	5.6	726.41	50	0	3.18199e+06	8.66386e+07	3.37928e+07	1.30065e+08	2.53678e+08	7.82667e+07	8.66386e+07	9.92402e+07	1.31795e+08	3.51367e+06	1.30065e+08	Peak Found	High	High	High		0.593853	24.6576	0.763007	0.66612	-0.349192	1.01804	-0.513481	-0.176448		0.740139	186	not sign.		0.419424
High	Master Protein	Q9Y490	Talin-1 OS=Homo sapiens OX=9606 GN=TLN1 PE=1 SV=3	0	200.386	20	33	155	33	1	2541	269.6	6.07	547.7	33	0	6.3298e+06	7.77906e+07	3.28652e+07	7.48188e+07	1.91804e+08	6.09077e+07	8.62961e+07	7.77906e+07	8.29057e+07	8.56632e+06	7.48188e+07	Peak Found	High	High	High		0.734663	10.0739	1.03972	1.03972	-0.256783	0.629284	-0.379093	0.0169164		0.533603	174	not sign.		0.654663
High	Master Protein	P17936	Insulin-like growth factor-binding protein 3 OS=Homo sapiens OX=9606 GN=IGFBP3 PE=1 SV=2	0	28.042	18	6	76	6	1	291	31.7	8.69	132.41	6	0	1.92902e+07	5.03388e+07	3.58411e+07	5.31865e+07	1.58657e+08	5.06593e+07	4.52448e+07	5.03388e+07	6.26137e+07	5.31865e+07	2.9496e+07	High	High	High	High		0.809077	0.850683	1.70663	0.946458	-0.214881	-0.444145	-0.16387	-0.0238986		0.0215726	58	not sign.		0.59594
High	Master Protein	P07996	Thrombospondin-1 OS=Homo sapiens OX=9606 GN=THBS1 PE=1 SV=2	0	74.66	17	16	73	16	1	1170	129.3	4.94	198.89	16	0	2.13044e+06	7.14752e+07	3.75591e+07	7.6414e+07	1.87579e+08	6.29543e+07	7.14752e+07	9.28702e+07	85940146	7.94341e+06	7.6414e+07	Peak Found	High	High	High		0.732536	8.99805	1.21535	0.935367	-0.258042	0.580235	-0.311306	-0.0290179		0.506391	169	not sign.		0.588957
High	Master Protein	P02743	Serum amyloid P-component OS=Homo sapiens OX=9606 GN=APCS PE=1 SV=2	0	36.327	34	9	68	9	1	223	25.4	6.54	209.91	9	0	9.69605e+06	58979669	4.79418e+07	4.46072e+07	1.61225e+08	4.77444e+07	8.37646e+07	58979669	4.46072e+07	4.74645e+07	2.08496e+07	High	High	High	High		1.07033	1.76479	2.82881	1.3222	-0.0933536	-0.127221	0.0555946	0.121298		0.022154	60	not sign.		0.832528
High	Master Protein	P00738	Haptoglobin OS=Homo sapiens OX=9606 GN=HP PE=1 SV=1	0	77.514	26	15	147	5	1	406	45.2	6.58	401.91	15	0	2.90659e+06	6.87082e+07	3.61695e+07	5.44743e+07	1.62259e+08	6.87082e+07	7.08294e+07	5.97402e+07	5.44743e+07	6.13071e+07	2.98485e+07	High	High	High	High		1.2613	1.15532	2.00145	1.2613	-0.0220543	-0.31121	-0.0946647	0.100817		0.0416125	79	not sign.		0.794179
High	Master Protein	P61626	Lysozyme C OS=Homo sapiens OX=9606 GN=LYZ PE=1 SV=1	0	24.91	30	6	49	6	1	148	16.5	9.16	151.44	6	0	3.50694e+07	3.74374e+07	35424804	3.7469e+07	1.45401e+08	3.74374e+07	3.29992e+07	4.60525e+07	4.17461e+07	3.7469e+07	2.24258e+07	High	High	High	High		0.896789	0.880705	2.05355	0.999156	-0.170181	-0.429082	-0.0835045	-0.000366608		0.0421087	81	not sign.		0.629122
High	Master Protein	P05546	Heparin cofactor 2 OS=Homo sapiens OX=9606 GN=SERPIND1 PE=1 SV=3	0	65.37	29	13	57	13	1	499	57	6.9	166.31	13	0	1.56698e+07	1.16972e+08	2.40153e+07	1.39904e+07	1.70648e+08	1.1757e+08	1.16972e+08	6.64634e+07	1.39904e+07	1.51463e+07	8.17914e+06	High	High	High	High		8.40362	7.72284	8.12597	8.36088	0.801595	0.513864	0.513866	0.922252		0.0533484	85	not sign.		5.26445
High	Master Protein	P04217	Alpha-1B-glycoprotein OS=Homo sapiens OX=9606 GN=A1BG PE=1 SV=4	0	41.154	32	10	35	10	1	495	54.2	5.86	127.66	10	0	1.19588e+07	5.71046e+07	3.54876e+07	38691398	143242433	5.71046e+07	6.34879e+07	4.87274e+07	4.30329e+07	38691398	2.39412e+07	High	High	High	High		1.327	1.64088	2.0353	1.4759	0	-0.158837	-0.087381	0.169057		0.00851465	28	not sign.		0.929305
High	Master Protein	P05156	Complement factor I OS=Homo sapiens OX=9606 GN=CFI PE=1 SV=2	0	42.841	19	9	38	9	1	583	65.7	7.5	121.4	9	0	2.69376e+07	4.19028e+07	3.65624e+07	1.97981e+07	1.25201e+08	4.19028e+07	6.02268e+07	4.18165e+07	1.97981e+07	2.17394e+07	1.25912e+07	High	High	High	High		2.1165	2.7704	3.32111	2.1165	0.202748	0.0686291	0.125273	0.325619		0.0854336	101	not sign.		1.33266
High	Master Protein	P06681	Complement C2 OS=Homo sapiens OX=9606 GN=C2 PE=1 SV=2	0	199.21	38	31	258	7	1	752	83.2	7.42	863.34	31	0	3.25471e+07	4.22104e+07	1.85285e+07	3.43154e+07	1.27601e+08	3.8181e+07	4.91498e+07	4.22104e+07	3.86844e+07	3.43154e+07	1.62129e+07	High	High	High	High		0.986987	1.4323	2.60351	1.23007	-0.12856	-0.21788	0.0195505	0.089931		0.0285225	66	not sign.		0.774519
High	Master Protein	P49908	Selenoprotein P OS=Homo sapiens OX=9606 GN=SELENOP PE=1 SV=3	0	52.755	24	12	141	12	1	381	43.2	7.87	253.81	12	0	3.50535e+07	4.86269e+07	2.04193e+07	2.80278e+07	1.32127e+08	3.81209e+07	5.13713e+07	4.86269e+07	3.18502e+07	2.80278e+07	1.39218e+07	High	High	High	High		1.19688	1.83287	3.49285	1.73495	-0.0448204	-0.110781	0.14717	0.239288		0.0801045	98	not sign.		1.09242
High	Master Protein	P01011	Alpha-1-antichymotrypsin OS=Homo sapiens OX=9606 GN=SERPINA3 PE=1 SV=2	0	41.105	19	10	55	10	1	423	47.6	5.52	157.32	10	0	1.24203e+07	7.83448e+07	2.88715e+07	2.12465e+07	1.40883e+08	7.83448e+07	9.31227e+07	5.15454e+07	2.12465e+07	2.15294e+07	9.65372e+06	High	High	High	High		3.68742	4.32537	5.33944	3.68742	0.443852	0.26211	0.331486	0.566723		0.160789	127	not sign.		2.3218
High	Master Protein	P01880	Immunoglobulin heavy constant delta OS=Homo sapiens OX=9606 GN=IGHD PE=1 SV=3	0	38.587	16	5	81	5	1	384	42.3	8.12	257.55	5	0	2.56411e+06	3.81925e+07	3.17109e+07	5.43843e+07	1.26852e+08	3.26908e+07	3.82337e+07	3.81925e+07	5.49542e+07	5.43843e+07	2.69147e+07	High	High	High	High		0.594874	0.703029	1.41902	0.702271	-0.348446	-0.52694	-0.244021	-0.153495		0.013526	41	not sign.		0.442187
High	Master Protein	P00746	Complement factor D OS=Homo sapiens OX=9606 GN=CFD PE=1 SV=5	0	27.357	34	6	43	6	1	253	27	7.71	129.57	6	0	3.08507e+07	3.55026e+07	1.96344e+07	2.44139e+07	110401655	3.55026e+07	34018912	3.6778e+07	3.01057e+07	2.44139e+07	1.69414e+07	High	High	High	High		1.17926	1.39342	2.17089	1.45419	-0.0512605	-0.22983	-0.0593713	0.162622		0.0170739	48	not sign.		0.915637
High	Master Protein	Q03591	Complement factor H-related protein 1 OS=Homo sapiens OX=9606 GN=CFHR1 PE=1 SV=2	0	47.931	20	9	118	1	1	330	37.6	7.39	322.48	9	1	3.15542e+07	6.77343e+07	12746756	1.15155e+07	1.23551e+08	5.21928e+07	7.54183e+07	6.77343e+07	1.35871e+07	1.15155e+07	8.8245e+06	High	High	High	High		3.84136	6.54926	7.67571	5.88199	0.461614	0.442279	0.489109	0.769524		1.11478e-08	4	significant		3.70361
High	Master Protein	A0A0A0MRZ8	Immunoglobulin kappa variable 3D-11 OS=Homo sapiens OX=9606 GN=IGKV3D-11 PE=3 SV=6	0	15.857	32	4	29	3	1	115	12.6	5.29	70.68	4	1	6.5176e+06	4.16899e+07	2.9004e+07	3.50147e+07	1.12226e+08	4.72693e+07	3.63438e+07	4.16899e+07	38940771	3.50147e+07	1.99322e+07	High	High	High	High		1.21388	1.03796	2.09159	1.19064	-0.0386968	-0.357734	-0.0755338	0.0757799		0.0552893	88	not sign.		0.749689
High	Master Protein	P0C0L4	Complement C4-A OS=Homo sapiens OX=9606 GN=C4A PE=1 SV=2	0	954.731	54	106	2030	3	1	1744	192.7	7.08	7315.73	106	0	2.65075e+07	3.12909e+07	4.07014e+07	8.09249e+06	1.06592e+08	3.12909e+07	5.17075e+07	3.04927e+07	1.05006e+07	8.09249e+06	7.19242e+06	High	High	High	High		2.97993	6.38956	4.23957	3.86666	0.351335	0.431558	0.231312	0.587336		0.204917	139	not sign.		2.43466
High	Master Protein	P08514	Integrin alpha-IIb OS=Homo sapiens OX=9606 GN=ITGA2B PE=1 SV=3	0	72.997	20	14	57	14	1	1039	113.3	5.38	203.65	14	0	3.01546e+06	4.3167e+07	1.95269e+07	5.72062e+07	1.22916e+08	4.3167e+07	3.92043e+07	5.30024e+07	5.72062e+07	2.75189e+06	6.2371e+07	Peak Found	High	High	High		0.754585	14.2463	0.849791	0.754585	-0.245163	0.77979	-0.466697	-0.122292		0.639622	179	not sign.		0.475127
High	Master Protein	P12259	Coagulation factor V OS=Homo sapiens OX=9606 GN=F5 PE=1 SV=4	0	87.626	12	23	75	23	1	2224	251.5	6.05	195.57	23	0	2.05563e+07	4.93534e+07	2.17732e+07	1.92547e+07	1.10938e+08	4.50131e+07	5.64758e+07	4.93534e+07	2.43481e+07	1.92547e+07	1.63882e+07	High	High	High	High		1.84873	2.93309	3.01151	2.56318	0.144002	0.0934116	0.0827752	0.408779		0.000605031	10	significant		1.61391
High	Master Protein	P00742	Coagulation factor X OS=Homo sapiens OX=9606 GN=F10 PE=1 SV=2	0	23.486	13	6	35	6	1	488	54.7	5.94	93.52	6	0	12928415	3.09382e+07	2.1313e+07	2.63224e+07	9.15021e+07	2.84163e+07	35711539	3.09382e+07	3.18631e+07	2.63224e+07	1.61154e+07	High	High	High	High		0.891827	1.3567	1.9198	1.17535	-0.172591	-0.241431	-0.112754	0.070169		0.000770422	11	significant		0.740066
High	Master Protein	P02753	Retinol-binding protein 4 OS=Homo sapiens OX=9606 GN=RBP4 PE=1 SV=3	0	24.757	29	5	27	5	1	201	23	6.07	96.9	5	0	2.03222e+07	3.38699e+07	2.21224e+07	1.96712e+07	9.59856e+07	3.38699e+07	4.51727e+07	2.8428e+07	1.96712e+07	2.38857e+07	7.44205e+06	High	High	High	High		1.72181	1.89121	3.81992	1.72181	0.113113	-0.0971739	0.186045	0.235984		0.177191	131	not sign.		1.08414
High	Master Protein	P01861	Immunoglobulin heavy constant gamma 4 OS=Homo sapiens OX=9606 GN=IGHG4 PE=1 SV=1	0	86.65	34	10	296	4	1	327	35.9	7.36	861.9	10	0	4004100	4.7474e+07	2.66472e+07	2.39435e+07	1.02069e+08	5.30443e+07	4.7474e+07	3.72629e+07	2.39435e+07	2.93783e+07	1.53279e+07	High	High	High	High		2.21539	1.61595	2.43105	1.98275	0.22258	-0.165485	-0.0102147	0.297268		0.180784	133	not sign.		1.24844
High	Master Protein	Q9BYE2	Transmembrane protease serine 13 OS=Homo sapiens OX=9606 GN=TMPRSS13 PE=2 SV=4	0.011	4.842	1	1	21	1	1	586	63.1	8.63	46.11	1	0	33775864	1.55862e+07	28901801	6563110	8.48269e+07	12713252	1.64014e+07	1.55862e+07	6563110	8.77308e+06	4.9817e+06	High	High	High	High		1.93708	1.86951	3.12869	2.37481	0.164276	-0.102185	0.0993529	0.37563		0.136147	117	not sign.		1.49531
High	Master Protein	P01591	Immunoglobulin J chain OS=Homo sapiens OX=9606 GN=JCHAIN PE=1 SV=4	0	9.448	17	3	34	3	1	159	18.1	5.24	92.16	3	0	5339818	31788124	1.71895e+07	2.36282e+07	7.79456e+07	31788124	66534088	30105587	3.25126e+07	2.36282e+07	1.22303e+07	High	High	High	High		0.977717	2.81588	2.46156	1.34535	-0.132658	0.0757014	-0.00479872	0.128835		0.0350126	72	not sign.		0.847103
High	Master Protein	P15169	Carboxypeptidase N catalytic chain OS=Homo sapiens OX=9606 GN=CPN1 PE=1 SV=1	0	51.257	28	9	56	9	1	458	52.3	7.34	170.14	9	0	1.46445e+07	2.30992e+07	1.98442e+07	2.76013e+07	8.51892e+07	1.91726e+07	3.59757e+07	2.30992e+07	3.12786e+07	2.76013e+07	1.29555e+07	High	High	High	High		0.612963	1.3034	1.78296	0.836887	-0.335437	-0.258834	-0.144867	-0.0773334		0.00533947	23	significant		0.526948
High	Master Protein	P05452	Tetranectin OS=Homo sapiens OX=9606 GN=CLEC3B PE=1 SV=3	0	49.761	45	7	45	7	1	202	22.5	5.67	149.48	7	0	4.64479e+07	1.40506e+07	1.08589e+07	4.58979e+06	7.59472e+07	1.40506e+07	3.28614e+07	13186685	4.58979e+06	5.80652e+06	2.61504e+06	High	High	High	Peak Found		3.06127	5.65939	5.04264	3.06127	0.36303	0.378857	0.306649	0.485902		0.0113774	35	not sign.		1.92754
High	Master Protein	P19652	Alpha-1-acid glycoprotein 2 OS=Homo sapiens OX=9606 GN=ORM2 PE=1 SV=2	0	36.132	18	7	48	7	1	201	23.6	5.11	149.17	7	0	1.88241e+07	3.13911e+07	1.77325e+07	1.72585e+07	8.52063e+07	3.12077e+07	4.99566e+07	3.13911e+07	2.15713e+07	1.72585e+07	9.38118e+06	High	High	High	High		1.44672	2.89461	3.34618	1.81888	0.0375139	0.0876768	0.12854	0.259804		0.00204071	15	significant		1.14526
High	Master Protein	A0A0C4DH25	Immunoglobulin kappa variable 3D-20 OS=Homo sapiens OX=9606 GN=IGKV3D-20 PE=3 SV=1	0	21.045	28	4	25	1	1	116	12.5	4.59	80.96	4	3	7.54138e+06	5.05226e+07	1.27839e+07	1.30397e+07	8.38876e+07	5.00954e+07	6.52814e+07	5.05226e+07	1.64233e+07	1.11544e+07	1.30397e+07	High	High	High	High		3.05025	5.85254	3.87452	3.87452	0.361465	0.393432	0.192208	0.588217		0.421355	162	not sign.		2.4396
High	Master Protein	P01624	Immunoglobulin kappa variable 3-15 OS=Homo sapiens OX=9606 GN=IGKV3-15 PE=1 SV=2	0	13.793	32	3	36	2	1	115	12.5	5.19	99.16	3	0	5.38888e+06	26781251	2.0908e+07	2.70299e+07	8.0108e+07	31156223	26781251	24045999	3.03479e+07	2.70299e+07	1.44117e+07	High	High	High	High		1.02663	0.990802	1.66851	0.990802	-0.111455	-0.377926	-0.173681	-0.00401302		0.0192294	52	not sign.		0.623862
High	Master Protein	P05154	Plasma serine protease inhibitor OS=Homo sapiens OX=9606 GN=SERPINA5 PE=1 SV=3	0	49.444	24	8	46	8	1	406	45.6	9.26	149.22	8	0	2.55765e+07	3.08553e+07	1.59824e+07	1.38081e+07	8.62224e+07	2.25709e+07	3.62022e+07	3.08553e+07	1.38081e+07	1.42584e+07	7.33411e+06	High	High	High	High		1.63461	2.539	4.2071	2.23458	0.0905435	0.0307502	0.227973	0.349195		0.119613	112	not sign.		1.40701
High	Master Protein	A0A0B4J2B5	Immunoglobulin heavy variable 3/OR16-9 (non-functional) (Fragment) OS=Homo sapiens OX=9606 GN=IGHV3OR16-9 PE=1 SV=1	0	11.087	40	3	17	1	1	98	10.7	8.46	47.52	3	0	6054013	29734682	19080436	2.47395e+07	7.96086e+07	29734682	31389966	27071372	3.06768e+07	2.47395e+07	12563483	Peak Found	Peak Found	High	High		0.969289	1.26882	2.15477	1.20191	-0.136418	-0.270513	-0.0626091	0.0798728		0.0108152	33	not sign.		0.756788
High	Master Protein	P01619	Immunoglobulin kappa variable 3-20 OS=Homo sapiens OX=9606 GN=IGKV3-20 PE=1 SV=2	0	20.958	28	4	24	1	1	116	12.5	4.96	77.24	4	0	5.45748e+06	21912284	22080140	23382228	7.28321e+07	25121994	21912284	20847172	25425544	23382228	13729340	High	High	High	High		0.988061	0.937134	1.51844	0.937134	-0.128087	-0.402111	-0.214612	-0.0281982		0.0172184	49	not sign.		0.590069
High	Master Protein	P18428	Lipopolysaccharide-binding protein OS=Homo sapiens OX=9606 GN=LBP PE=1 SV=3	0	39.883	20	7	35	7	1	481	53.4	6.7	122.93	7	0	1.82387e+07	2.68235e+07	6.36688e+06	1.45006e+07	6.59297e+07	2.68235e+07	3.71281e+07	2.60616e+07	1.47347e+07	1.45006e+07	8.0723e+06	High	High	High	High		1.82043	2.56045	3.22852	1.84982	0.137304	0.0344038	0.112994	0.267129		0.00922346	30	not sign.		1.16474
High	Master Protein	P10720	Platelet factor 4 variant OS=Homo sapiens OX=9606 GN=PF4V1 PE=1 SV=1	0	6.617	16	2	10	2	1	104	11.5	9.1	29.99	2	0	1.17666e+06	4.668e+07	2.06061e+07	2.18886e+07	9.03513e+07	4.18524e+07	4.668e+07	5.10301e+07	2.18886e+07	1.62126e+06	2.19855e+07	Peak Found	High	High	High		1.91206	28.7924	2.32108	2.13262	0.158631	1.08537	-0.0303189	0.328913		0.701355	183	not sign.		1.34281
High	Master Protein	P23142	Fibulin-1 OS=Homo sapiens OX=9606 GN=FBLN1 PE=1 SV=4	0	26.858	13	6	31	6	1	703	77.2	5.22	87.12	6	0	7.13032e+06	2.20365e+07	16194763	2.01613e+07	6.55229e+07	18545163	2.8223e+07	2.20365e+07	23091574	2.01613e+07	1.15817e+07	High	High	High	High		0.803114	1.39986	1.90271	1.09301	-0.218094	-0.227828	-0.116637	0.0386252		0.00032497	9	significant		0.688219
High	Master Protein	Q86UX7	Fermitin family homolog 3 OS=Homo sapiens OX=9606 GN=FERMT3 PE=1 SV=1	0	63.096	23	12	41	12	1	667	75.9	6.98	99.02	12	0	2.44344e+06	3.66351e+07	1.44826e+07	2.00753e+07	7.36365e+07	3.22597e+07	4.61108e+07	3.66351e+07	2.65885e+07	1.1959e+07	2.00753e+07	Peak Found	High	High	High		1.21329	3.85575	1.82488	1.82488	-0.0389055	0.212195	-0.134774	0.261235		0.142126	121	not sign.		1.14904
High	Master Protein	P02766	Transthyretin OS=Homo sapiens OX=9606 GN=TTR PE=1 SV=1	0	45.144	50	7	34	7	1	147	15.9	5.76	143.76	7	0	18670651	2.22215e+07	1.58502e+07	15862924	7.26052e+07	2.22215e+07	2.33485e+07	1.79192e+07	15862924	1.66144e+07	7.50027e+06	High	High	High	High		1.40084	1.40532	2.38914	1.40084	0.0235181	-0.226139	-0.0177683	0.146389		0.0414836	78	not sign.		0.882045
High	Master Protein	P68032	Actin, alpha cardiac muscle 1 OS=Homo sapiens OX=9606 GN=ACTC1 PE=1 SV=1	0	183.491	37	23	226	3	1	377	42	5.39	711.02	23	0	957876	4.86578e+07	2.28704e+07	1.40525e+06	7.38914e+07	4.09101e+07	7.26787e+07	4.86578e+07	1.40525e+06	840615	2.45104e+06	Peak Found	High	High	Peak Found		29.1124	86.459	19.8519	34.6258	1.34121	1.5629	0.901793	1.5394		0.0327603	70	not sign.		21.8022
High	Master Protein	Q13790	Apolipoprotein F OS=Homo sapiens OX=9606 GN=APOF PE=1 SV=2	0	11.292	8	2	49	2	1	326	35.4	5.64	138.89	2	0	1.66067e+07	7.34662e+06	1.37578e+07	1.84709e+07	5.61819e+07	6.35169e+06	2.00029e+07	7.34662e+06	1.87055e+07	1.84709e+07	5.86221e+06	High	High	High	High		0.339564	1.08294	1.25322	0.397741	-0.59195	-0.339308	-0.297983	-0.400399		0.0139467	44	not sign.		0.250439
High	Master Protein	P0DJI8	Serum amyloid A-1 protein OS=Homo sapiens OX=9606 GN=SAA1 PE=1 SV=1	0	24.829	66	5	29	3	1	122	13.5	6.79	131.74	5	0	2.1118e+07	1.34919e+07	7.77472e+06	1.35009e+07	5.58855e+07	1.33653e+07	1.38945e+07	1.34919e+07	1.44937e+07	1.35009e+07	5.67058e+06	High	High	High	High		0.922143	1.02915	2.37927	0.999328	-0.158073	-0.361433	-0.0195655	-0.0002919		0.0418659	80	not sign.		0.62923
High	Master Protein	P01700	Immunoglobulin lambda variable 1-47 OS=Homo sapiens OX=9606 GN=IGLV1-47 PE=1 SV=2	0.011	4.852	11	1	9	1	1	117	12.3	5.91	34.89	1	0	5.34545e+06	46934396		11645313	6.39252e+07	46934396	56689876	41687988	11645313	12891825	6262879	High	High	High	High		4.03032	4.39735	6.65636	4.03032	0.482469	0.269278	0.427228	0.60534		0.14701	122	not sign.		2.53771
High	Master Protein	A0A075B6I0	Immunoglobulin lambda variable 8-61 OS=Homo sapiens OX=9606 GN=IGLV8-61 PE=3 SV=7	0	9.468	20	3	5	3	1	122	12.8	4.55	12.46	3	0	14461729	1.36963e+07	5.62332e+06	6.77881e+06	4.05602e+07	1.36963e+07	2.4126e+07	1.32121e+07	6.96188e+06	6.77881e+06	3.62882e+06	Peak Found	High	High	Peak Found		1.96733	3.55903	3.64089	2.02046	0.171006	0.177419	0.165198	0.30545		0.000872636	13	significant		1.27219
High	Master Protein	Q9UK55	Protein Z-dependent protease inhibitor OS=Homo sapiens OX=9606 GN=SERPINA10 PE=1 SV=1	0	41.721	22	10	49	10	1	444	50.7	8.27	150.36	10	0	1.14192e+07	1.8213e+07	1.31456e+07	7.47131e+06	5.02491e+07	1.74006e+07	2.33428e+07	1.8213e+07	7.47131e+06	9.8764e+06	4.46536e+06	High	High	High	High		2.32898	2.36349	4.07872	2.43772	0.244295	-0.00035954	0.214515	0.386984		0.320387	155	not sign.		1.53492
High	Master Protein	Q16610	Extracellular matrix protein 1 OS=Homo sapiens OX=9606 GN=ECM1 PE=1 SV=2	0	25.428	13	6	31	6	1	540	60.6	6.71	86.39	6	0	7.87971e+06	1.45648e+07	1.05928e+07	1.42914e+07	4.73287e+07	1.45648e+07	1.2819e+07	1.56712e+07	1.47139e+07	1.42914e+07	8.92084e+06	High	High	High	High		0.989867	0.89697	1.7567	1.01913	-0.127294	-0.421135	-0.151312	0.00822894		0.0292847	67	not sign.		0.641697
High	Master Protein	A0A0J9YY99	Uncharacterized protein (Fragment) OS=Homo sapiens OX=9606 PE=1 SV=1	0	12.255	19	3	11	2	1	117	13	8.92	35.12	3	2	6819812	3.85711e+07	7512620	2.38303e+06	5.52866e+07	3.85711e+07	5.09766e+07	31503968	2.38303e+06	3.15879e+06	2.05259e+06	High	High	High	Peak Found		16.1857	16.138	15.3484	16.1857	1.08626	0.833937	0.790054	1.20913		0.014837	45	not sign.		10.1914
High	Master Protein	P01780	Immunoglobulin heavy variable 3-7 OS=Homo sapiens OX=9606 GN=IGHV3-7 PE=1 SV=2	0	9.919	25	3	18	1	1	117	12.9	6.57	46.76	3	1	5.94997e+06	37816480	7.25471e+06	2.5861e+06	5.36073e+07	37816480	54240444	28758063	2.5861e+06	3.91293e+06	2.31955e+06	High	High	Peak Found	Peak Found		14.623	13.8618	12.3981	14.623	1.04216	0.767908	0.697346	1.16504		0.0261854	64	not sign.		9.2074
High	Master Protein	P03951	Coagulation factor XI OS=Homo sapiens OX=9606 GN=F11 PE=1 SV=1	0	24.438	10	6	19	6	1	625	70.1	8.1	59.33	6	0	2.61519e+06	1.38654e+07	1.29181e+07	1.85426e+07	4.79413e+07	1.38654e+07	9184495	1.50029e+07	19217675	1.85426e+07	1.07212e+07	High	High	High	High		0.72149	0.495318	1.39937	0.747756	-0.264641	-0.679029	-0.250077	-0.12624		0.0404055	77	not sign.		0.470827
High	Master Protein	Q96PD5	N-acetylmuramoyl-L-alanine amidase OS=Homo sapiens OX=9606 GN=PGLYRP2 PE=1 SV=1	0	61.65	16	6	85	6	1	576	62.2	7.55	239.01	6	0	1.16733e+07	2.46827e+07	8.63635e+06	5.36109e+06	5.03534e+07	2.65623e+07	2.46827e+07	2.18459e+07	5.36109e+06	8.98269e+06	2.60653e+06	High	High	High	High		4.95464	2.74781	8.38122	4.60404	0.572141	0.0650729	0.527298	0.663139		0.490391	168	not sign.		2.89895
High	Master Protein	P20851	C4b-binding protein beta chain OS=Homo sapiens OX=9606 GN=C4BPB PE=1 SV=1	0	7.644	7	3	12	3	1	252	28.3	5.14	25.07	3	0	7.51468e+06	2.3038e+07	9.81424e+06	7.73611e+06	48103012	2.15028e+07	3.52311e+07	2.3038e+07	7.73611e+06	9.6709e+06	4.02547e+06	High	High	High	High		2.77954	3.643	5.72306	2.97798	0.321102	0.187546	0.361619	0.473922		0.526282	172	not sign.		1.87509
High	Master Protein	P60660	Myosin light polypeptide 6 OS=Homo sapiens OX=9606 GN=MYL6 PE=1 SV=2	0	17.466	34	4	16	4	1	151	16.9	4.65	48.63	4	0		1.87386e+07	1.00579e+07	24487414	5.3284e+07	1.87386e+07	1.48548e+07	23983814	27172650	1.34033e+06	24487414	Not Found	High	High	High		0.689613	11.083	0.979434	0.765234	-0.284266	0.670743	-0.405034	-0.116206		0.522938	171	not sign.		0.481832
High	Master Protein	P01009	Alpha-1-antitrypsin OS=Homo sapiens OX=9606 GN=SERPINA1 PE=1 SV=3	0	26.338	22	8	21	8	1	418	46.7	5.59	47.96	8	0	1.53072e+07	1.79282e+07	7.99297e+06	5.09957e+06	46327959	1.79282e+07	1.88104e+07	1.09499e+07	5.09957e+06	6.71488e+06	3.07045e+06	High	High	High	High		3.51563	2.80129	3.56623	3.51563	0.423132	0.0734456	0.1562	0.546003		0.776934	187	not sign.		2.21363
High	Master Protein	P67936	Tropomyosin alpha-4 chain OS=Homo sapiens OX=9606 GN=TPM4 PE=1 SV=3	0	23.889	20	6	30	6	1	248	28.5	4.69	92.04	6	0	50738.8	1.4175e+07	9.38276e+06	2.64324e+07	5.00409e+07	1.4175e+07	6741454	1.88076e+07	3.20295e+07	1.42093e+06	2.64324e+07	Peak Found	High	High	High		0.442562	4.74438	0.711535	0.536276	-0.476897	0.302267	-0.543813	-0.270612		0.211085	141	not sign.		0.337667
High	Master Protein	P01034	Cystatin-C OS=Homo sapiens OX=9606 GN=CST3 PE=1 SV=1	0	15.969	19	3	27	3	1	146	15.8	8.75	86.12	3	0	9.23427e+06	1.60324e+07	6.58668e+06	1.05511e+07	4.24045e+07	1.60324e+07	1.10638e+07	1.60929e+07	11475359	1.05511e+07	6.64559e+06	High	High	High	High		1.39712	1.04859	2.42158	1.5195	0.0223616	-0.353308	-0.0119099	0.1817		0.0878566	105	not sign.		0.956756
High	Master Protein	P05106	Integrin beta-3 OS=Homo sapiens OX=9606 GN=ITGB3 PE=1 SV=2	0	29.247	10	6	18	6	1	788	87	5.24	57.94	6	0	3.49556e+06	24469073	2.99972e+06	1.44287e+07	4.5393e+07	24469073	2.20207e+07	2.97432e+07	1.44287e+07	1.40755e+06	1.60424e+07	Peak Found	High	High	High		1.69586	15.6447	1.85404	1.69586	0.10652	0.820453	-0.127891	0.229391		0.958877	194	not sign.		1.06781
High	Master Protein	Q04756	Hepatocyte growth factor activator OS=Homo sapiens OX=9606 GN=HGFAC PE=1 SV=1	0	25.132	7	4	43	4	1	655	70.6	7.24	156.62	4	0	6.33105e+06	1.41654e+07	7.96951e+06	1.30126e+07	4.14785e+07	1.2879e+07	1.41654e+07	1.69292e+07	1.45165e+07	1.30126e+07	6.3891e+06	High	High	High	High		0.887199	1.08859	2.64971	1.08859	-0.17485	-0.337049	0.0271888	0.0368639		0.0538615	86	not sign.		0.685433
High	Master Protein	P26927	Hepatocyte growth factor-like protein OS=Homo sapiens OX=9606 GN=MST1 PE=1 SV=2	0	12.673	5	3	11	3	1	711	80.3	7.68	34.84	3	0	7931704	1.55552e+07	7.03936e+06	8592566	3.91189e+07	1.53409e+07	16366128	1.55552e+07	8636200	8592566	5.0534e+06	High	High	High	Peak Found		1.77635	1.90468	3.07818	1.81031	0.126657	-0.09409	0.0922843	0.257754		0.0804686	99	not sign.		1.13987
High	Master Protein	A0A0B4J1V0	Immunoglobulin heavy variable 3-15 OS=Homo sapiens OX=9606 GN=IGHV3-15 PE=3 SV=1	0.01	4.55	19	2	2	2	1	119	12.9	8.62	6.17	2	0	1.63553e+06	6.4666e+06	4.36249e+07		5.1727e+07		6.4666e+06					Peak Found	High	High	Not Found
High	Master Protein	P61224	Ras-related protein Rap-1b OS=Homo sapiens OX=9606 GN=RAP1B PE=1 SV=1	0	12.024	22	3	10	3	1	184	20.8	5.78	33.78	3	0	391527	1.94183e+07	5264557	1.29762e+07	3.80507e+07	1.56944e+07	1.94183e+07	2.07229e+07	1.4086e+07	2.83085e+06	1.29762e+07	Peak Found	High	High	High		1.11419	6.85955	1.59699	1.49646	-0.0759138	0.462382	-0.192707	0.175064		0.468263	165	not sign.		0.942248
High	Master Protein	P80748	Immunoglobulin lambda variable 3-21 OS=Homo sapiens OX=9606 GN=IGLV3-21 PE=1 SV=2	0	12.278	14	1	16	1	1	117	12.4	5.29	73.02	1	0	5.29475e+06	2.09576e+07	4.84654e+06	4.15405e+06	3.52529e+07	2.09576e+07	2.41922e+07	1.90736e+07	4.64449e+06	4.15405e+06	2541122	High	High	High	High		4.51235	5.82376	7.50598	5.0451	0.531532	0.39129	0.479398	0.70287		0.0120983	37	not sign.		3.17666
High	Master Protein	P08697	Alpha-2-antiplasmin OS=Homo sapiens OX=9606 GN=SERPINF2 PE=1 SV=3	0	19.106	13	5	16	5	1	491	54.5	6.29	52.61	5	0	6.09232e+06	1.22699e+07	5.31119e+06	5.82725e+06	2.95007e+07	1.21682e+07	1.62414e+07	1.22699e+07	5.82725e+06	5.90554e+06	2.75786e+06	High	High	Peak Found	High		2.08816	2.75019	4.44908	2.10561	0.196892	0.0654497	0.252261	0.323378		0.306505	154	not sign.		1.3258
High	Master Protein	A0A0B4J1X5	Immunoglobulin heavy variable 3-74 OS=Homo sapiens OX=9606 GN=IGHV3-74 PE=3 SV=1	0	11.575	23	3	23	1	1	117	12.8	8.66	55.21	3	1	1.22842e+06	1.22949e+07	1.13089e+07	6220823	31052997	1.22949e+07	18539500	1.10413e+07	8.48298e+06	6220823	3.34388e+06	High	High	High	High		1.44936	2.98023	3.30194	1.97641	0.0383042	0.100337	0.122759	0.295876		0.00259604	16	significant		1.24445
High	Master Protein	P01008	Antithrombin-III OS=Homo sapiens OX=9606 GN=SERPINC1 PE=1 SV=1	0	27.131	18	6	28	6	1	464	52.6	6.71	105.84	6	0	2.31182e+06	1.33034e+07	7.36004e+06	8.32167e+06	3.12969e+07	1.50433e+07	1.33034e+07	9.19395e+06	8.71463e+06	8.32167e+06	3.54264e+06	High	High	High	High		1.72621	1.59864	2.59522	1.59864	0.114222	-0.170163	0.0181656	0.20375		0.081864	100	not sign.		1.00659
High	Master Protein	P01701	Immunoglobulin lambda variable 1-51 OS=Homo sapiens OX=9606 GN=IGLV1-51 PE=1 SV=2	0	10.401	18	3	5	3	1	117	12.2	7.03	9.92	3	0	841182	9.48346e+06	1.16638e+06	8.23343e+06	1.97245e+07	8910056	1.02443e+07	9.48346e+06	1.78318e+07	8.23343e+06	5.95728e+06	Peak Found	High	Peak Found	High		0.499673	1.24423	1.59191	1.15182	-0.424185	-0.279011	-0.19409	0.0613862		0.00851372	27	not sign.		0.725249
High	Master Protein	P01023	Alpha-2-macroglobulin OS=Homo sapiens OX=9606 GN=A2M PE=1 SV=3	0	38.501	9	10	16	10	1	1474	163.2	6.46	45.16	10	0	7.15294e+06	9.47997e+06	2.62538e+06	2.7883e+06	2.20466e+07	8.87297e+06	1.65205e+07	9.47997e+06	4.56e+06	2.33586e+06	2.7883e+06	High	High	Peak Found	Peak Found		1.94583	7.07255	3.3999	3.3999	0.166233	0.475663	0.135457	0.531467		0.886992	189	not sign.		2.14076
High	Master Protein	P13224	Platelet glycoprotein Ib beta chain OS=Homo sapiens OX=9606 GN=GP1BB PE=1 SV=1	0	16.453	18	4	24	4	1	206	21.7	9.31	79.75	4	0	1.28632e+06	1.3945e+07	4.23904e+06	11699258	3.11696e+07	1.13051e+07	1.3945e+07	1.54722e+07	1.32759e+07	504388	11699258	Peak Found	High	High	High		0.851555	27.6474	1.3225	1.19196	-0.192658	1.06774	-0.274615	0.076261		0.930679	193	not sign.		0.75052
High	Master Protein	P08519	Apolipoprotein(a) OS=Homo sapiens OX=9606 GN=LPA PE=1 SV=1	0	7.724	7	2	14	2	1	4548	501	5.88	32.53	2	0	1.14098e+07	5993118	3.00478e+06	3.18014e+06	2.35878e+07	5993118	4.12542e+06	6074420	3.18014e+06	3.51509e+06	2.23349e+06	High	High	High	High		1.88455	1.17363	2.7197	1.88455	0.152336	-0.304382	0.038511	0.275207		0.17516	130	not sign.		1.18661
High	Master Protein	P08567	Pleckstrin OS=Homo sapiens OX=9606 GN=PLEK PE=1 SV=3	0	28.025	20	4	13	4	1	350	40.1	8.28	76.49	4	0	766067	13429848	1.71316e+06	9.54597e+06	25455045	1.15096e+07	1.45363e+07	13429848	1.28906e+07	1.24777e+06	9.54597e+06	Peak Found	High	High	High		0.892865	11.6498	1.40686	1.40686	-0.172085	0.692406	-0.247758	0.148251		0.666834	181	not sign.		0.885834
High	Master Protein	P14618	Pyruvate kinase PKM OS=Homo sapiens OX=9606 GN=PKM PE=1 SV=4	0	50.061	18	6	18	6	1	531	57.9	7.84	66.7	6	0	178622	7.20346e+06	2.49246e+06	1.21515e+07	2.2026e+07	7.20346e+06	6.04054e+06	7.29714e+06	1.50278e+07	1.62377e+06	1.21515e+07	Peak Found	High	Peak Found	High		0.479342	3.72006	0.600514	0.592805	-0.442225	0.196637	-0.617486	-0.227088		0.164283	128	not sign.		0.373261
High	Master Protein	P01019	Angiotensinogen OS=Homo sapiens OX=9606 GN=AGT PE=1 SV=1	0	24.554	16	6	16	6	1	485	53.1	6.32	51.04	6	0	4.37832e+06	1.02803e+07	1.60928e+06	705826	1.69737e+07	1.02803e+07	1.94885e+07	8.01509e+06	479727	705826	1.0218e+06	High	High	Peak Found	Peak Found		21.4294	27.6109	7.8441	14.5649	1.20814	1.06717	0.498534	1.16331		0.0873365	103	not sign.		9.17082
High	Master Protein	P36980	Complement factor H-related protein 2 OS=Homo sapiens OX=9606 GN=CFHR2 PE=1 SV=1	0	23.769	15	4	54	2	1	270	30.6	6.38	146.21	4	0	3.09723e+06	3.78434e+06	5.33783e+06	5.6382e+06	1.78576e+07	3.78434e+06	3.07974e+06	4306188	8.84975e+06	5.6382e+06	3.73725e+06	Peak Found	High	High	High		0.427622	0.546228	1.15224	0.671197	-0.491812	-0.636539	-0.334468	-0.17315		0.0098503	32	not sign.		0.422621
High	Master Protein	P00734	Prothrombin OS=Homo sapiens OX=9606 GN=F2 PE=1 SV=2	0	10.353	5	3	17	3	1	622	70	5.9	49.38	3	0	2.29131e+06	8.81932e+06	4.0094e+06	4.75227e+06	1.98723e+07	8.81932e+06	9.35133e+06	5889807	7.08934e+06	4.75227e+06	2.89732e+06	High	High	High	High		1.24403	1.96776	2.03284	1.85581	-0.0280416	-0.0799407	-0.0879053	0.268534		2.24754e-07	5	significant		1.16852
High	Master Protein	Q9H4B7	Tubulin beta-1 chain OS=Homo sapiens OX=9606 GN=TUBB1 PE=1 SV=1	0	31.354	20	6	15	5	1	451	50.3	5.17	47.82	6	1	528489	8.79075e+06	1.93656e+06	9.05337e+06	2.03092e+07	8.79075e+06	6.49828e+06	1.0798e+07	1.03895e+07	1.22983e+06	9.05337e+06	Peak Found	High	High	High		0.846119	5.28387	1.19271	0.970992	-0.19544	0.349039	-0.319475	-0.0127844		0.28653	151	not sign.		0.611388
High	Master Protein	Q92954	Proteoglycan 4 OS=Homo sapiens OX=9606 GN=PRG4 PE=1 SV=2	0	24.163	4	5	13	5	1	1404	151	9.5	44.59	5	0	751374	7.6629e+06	4.38685e+06	5.50817e+06	1.83093e+07	5.29247e+06	1.0331e+07	7.6629e+06	5.50817e+06	6.01222e+06	2.77019e+06	Peak Found	High	High	High		0.960839	1.71834	2.76621	1.39119	-0.140221	-0.138805	0.0458752	0.143386		0.0239506	61	not sign.		0.875966
High	Master Protein	P23528	Cofilin-1 OS=Homo sapiens OX=9606 GN=CFL1 PE=1 SV=3	0	30.67	37	4	29	4	1	166	18.5	8.09	109.25	4	0	421993	8.06012e+06	4.09619e+06	6738714	1.9317e+07	7.48581e+06	8.06012e+06	8.96385e+06	7.319e+06	2.33104e+06	6738714	Peak Found	High	High	High		1.02279	3.45773	1.3302	1.19609	-0.113084	0.164879	-0.272092	0.0777644		0.129915	114	not sign.		0.753123
High	Master Protein	P63104	14-3-3 protein zeta/delta OS=Homo sapiens OX=9606 GN=YWHAZ PE=1 SV=1	0.004	5.882	7	2	6	2	1	245	27.7	4.79	15.7	2	0		1.01226e+07	1.81029e+06	5.14693e+06	1.70798e+07	1.01226e+07	9.7194e+06	1.16956e+07	5.4642e+06		4.84807e+06	Not Found	High	High	High		1.85253		2.41243	1.96673	0.144894		-0.013555	0.293744		0.247741	146	not sign.		1.23836
High	Master Protein	O14950	Myosin regulatory light chain 12B OS=Homo sapiens OX=9606 GN=MYL12B PE=1 SV=2	0	10.856	28	3	5	2	1	172	19.8	4.84	15.09	3	1		6176817	493293	8.26578e+06	1.49359e+07	4.80238e+06	6.55069e+06	6176817	8.14472e+06		8.38864e+06	Not Found	High	Peak Found	High		0.589631		0.736331	0.747275	-0.352291		-0.528936	-0.126519		0.0660701	92	not sign.		0.470524
High	Master Protein	P80108	Phosphatidylinositol-glycan-specific phospholipase D OS=Homo sapiens OX=9606 GN=GPLD1 PE=1 SV=3	0	6.727	4	3	4	3	1	840	92.3	6.37	5.69	3	0	669031	4.90753e+06	4.49836e+06	6.45828e+06	1.65332e+07	4.90753e+06	5.69577e+06	4.79327e+06	6.45828e+06	6.65488e+06	2.67239e+06	Peak Found	Peak Found	High	High		0.759881	0.855879	1.79363	0.759881	-0.242126	-0.441501	-0.142277	-0.119254		0.0211895	56	not sign.		0.478461
High	Master Protein	P24592	Insulin-like growth factor-binding protein 6 OS=Homo sapiens OX=9606 GN=IGFBP6 PE=1 SV=1	0.004	6.109	6	1	9	1	1	240	25.3	7.81	47.47	1	0	3.67181e+06	3419629	3.15746e+06	4.50438e+06	1.47533e+07	3.82678e+06	3419629	3.4077e+06	4.53079e+06	4.50438e+06	2604995	High	High	High	High		0.844616	0.759178	1.30814	0.759178	-0.196212	-0.493569	-0.279355	-0.119656		0.0177932	50	not sign.		0.478019
High	Master Protein	A0A0A0MS15	Immunoglobulin heavy variable 3-49 OS=Homo sapiens OX=9606 GN=IGHV3-49 PE=3 SV=1	0.004	6.092	17	2	4	2	1	119	13	8.62	10.77	2	0	2.83723e+06	6.2919e+06	3.40051e+06	588539	1.31182e+07	6.2919e+06	9.73356e+06	4.8201e+06		873301	396631	High	High	Peak Found	Peak Found			11.1457	12.1526	10.6907		0.673195	0.68866	1.02901		2.70904e-27	1	significant		6.73144
High	Master Protein	A0A087WW87	Immunoglobulin kappa variable 2-40 OS=Homo sapiens OX=9606 GN=IGKV2-40 PE=3 SV=2	0.004	6.102	17	1	5	1	1	121	13.3	4.61	17.88	1	0	1.78342e+06	4.98774e+06	5.13097e+06	3.84118e+06	1.57433e+07	6098260	1515885	4.98774e+06	3.84118e+06	4.73235e+06	2.24883e+06	Peak Found	High	High	High		1.5876	0.320324	2.21793	1.29849	0.0778696	-0.868324	-0.050062	0.113439		0.217991	142	not sign.		0.817598
High	Master Protein	O95810	Caveolae-associated protein 2 OS=Homo sapiens OX=9606 GN=CAVIN2 PE=1 SV=3	0	16.742	9	4	7	4	1	425	47.1	5.21	24.92	4	0		4.53786e+06	1579222	5.81304e+06	1.19301e+07	4.53786e+06	4.19562e+06	6.39722e+06	9.36325e+06	353816	5.81304e+06	Not Found	High	Peak Found	High		0.484647	11.8582	1.1005	0.780636	-0.437446	0.700106	-0.354421	-0.107552		0.531005	173	not sign.		0.491529
High	Master Protein	P68363	Tubulin alpha-1B chain OS=Homo sapiens OX=9606 GN=TUBA1B PE=1 SV=1	0	18.611	10	3	15	2	1	451	50.1	5.06	45.67	3	1		7.07931e+06	1.39069e+06	5.19492e+06	1.36649e+07	5.788e+06	7.07931e+06	7474030	5.19492e+06	666202	5.67307e+06	Not Found	High	High	High		1.11417	10.6264	1.31746	1.36274	-0.075921	0.652472	-0.276272	0.134412		0.665889	180	not sign.		0.858052
High	Master Protein	P02774	Vitamin D-binding protein OS=Homo sapiens OX=9606 GN=GC PE=1 SV=1	0.004	6.284	4	2	8	2	1	474	52.9	5.54	29.17	2	0	650512	3.94661e+06	2.71085e+06	3708382	1.10164e+07	4851646	3.94661e+06	2.85175e+06	4.72103e+06	3708382	2.246e+06	Peak Found	High	High	High		1.02767	1.06424	1.2697	1.06424	-0.111018	-0.346874	-0.292307	0.0270396		0.0132779	40	not sign.		0.670102
High	Master Protein	P01602	Immunoglobulin kappa variable 1-5 OS=Homo sapiens OX=9606 GN=IGKV1-5 PE=1 SV=2	0	13.735	27	3	5	3	1	117	12.8	8.28	15.69	3	0	932780	7.39896e+06	1.84833e+06	2.51089e+06	1.2691e+07	7.1891e+06	8.11267e+06	7.39896e+06	2.51089e+06	3.02649e+06	1.39014e+06	Peak Found	High	High	Peak Found		2.86317	2.68055	5.32246	2.94675	0.333976	0.0543116	0.330103	0.469343		0.990836	195	not sign.		1.85543
High	Master Protein	P55058	Phospholipid transfer protein OS=Homo sapiens OX=9606 GN=PLTP PE=1 SV=1	0	18.921	8	3	7	3	1	493	54.7	7.01	19.07	3	0	676115	4.16693e+06	2.37242e+06	3.29525e+06	1.05107e+07	4.50204e+06	2.9326e+06	4.16693e+06	4.23356e+06	3.29525e+06	1.54783e+06	High	High	High	High		1.06342	0.889947	2.69212	1.26453	-0.0961672	-0.424549	0.0340845	0.101928		0.0955701	108	not sign.		0.796213
High	Master Protein	Q13418	Integrin-linked protein kinase OS=Homo sapiens OX=9606 GN=ILK PE=1 SV=2	0	13.022	8	3	8	3	1	452	51.4	8.07	23.08	3	0		5.43774e+06	1.15058e+06	3.42389e+06	1.00122e+07	4.88778e+06	5.65919e+06	5.43774e+06	3.91362e+06		2.99544e+06	Not Found	High	High	High		1.24892		1.81534	1.58818	-0.0263381		-0.137052	0.200899		0.0710129	95	not sign.		1
High	Master Protein	A0A0B4J2D9	Immunoglobulin kappa variable 1D-13 OS=Homo sapiens OX=9606 GN=IGKV1D-13 PE=3 SV=1	0	12.749	14	1	14	1	1	117	12.6	7.84	52.72	1	0		5798277	2.56325e+06	2.48404e+06	1.08456e+07	6.43174e+06	5798277	5.40408e+06	2.63025e+06	2.48404e+06	1.46401e+06	Not Found	High	High	High		2.4453	2.33422	3.69129	2.33422	0.26546	-0.00577214	0.171169	0.368141		0.37311	158	not sign.		1.46975
High	Master Protein	P55056	Apolipoprotein C-IV OS=Homo sapiens OX=9606 GN=APOC4 PE=1 SV=1	0.01	3.432	11	2	6	2	1	127	14.5	8.92	9.23	2	0	3.60567e+06	5.76822e+06	3.95789e+06	664537	1.39963e+07		5.76822e+06		506774		871412	High	High	High	Peak Found					8.68006				0.938523						5.46542
High	Master Protein	P23083	Immunoglobulin heavy variable 1-2 OS=Homo sapiens OX=9606 GN=IGHV1-2 PE=1 SV=2	0	13.065	32	2	18	2	1	117	13.1	9.13	60.78	2	0	725327	4.35744e+06	2.48622e+06	2.51367e+06	1.00827e+07	4.60825e+06	4.35744e+06	4128163	3.18273e+06	2.51367e+06	1.26589e+06	High	High	High	High		1.44789	1.7335	3.26107	1.7335	0.0378655	-0.134989	0.117351	0.238924		0.0864375	102	not sign.		1.0915
High	Master Protein	P07737	Profilin-1 OS=Homo sapiens OX=9606 GN=PFN1 PE=1 SV=2	0	19.94	39	4	10	4	1	140	15	8.27	33.43	4	0		3.16516e+06	1.23235e+06	4781422	9.17893e+06	3.16516e+06	2.28618e+06	4.63439e+06	5578268	570240	4781422	Not Found	High	High	High		0.567409	4.00917	0.969248	0.66197	-0.368975	0.229141	-0.409574	-0.179162		0.183467	134	not sign.		0.416811
High	Master Protein	P14770	Platelet glycoprotein IX OS=Homo sapiens OX=9606 GN=GP9 PE=1 SV=3	0.011	5.052	8	1	2	1	1	177	19	6.34	6.9	1	0		1.62148e+06	1.29613e+06	4.86934e+06	7.78695e+06	1506115		1.74569e+06	4839666		4899194	Not Found	Peak Found	Peak Found	High		0.311202		0.356322	0.332999	-0.629828		-0.844167	-0.477557		0.0597593	89	not sign.		0.209674
High	Master Protein	A0A075B6S6	Immunoglobulin kappa variable 2D-30 OS=Homo sapiens OX=9606 GN=IGKV2D-30 PE=3 SV=1	0	8.3	22	1	4	1	1	120	13.2	7.99	17.88	1	0		3.58678e+06	2.17012e+06	3.80602e+06	9.56292e+06	3.58678e+06	4.85159e+06	3.55008e+06	3.80602e+06	3844979	811604	Not Found	High	High	High		0.942398	1.2618	4.37415	0.942398	-0.148637	-0.272923	0.244885	-0.0257658		0.202479	136	not sign.		0.593384
High	Master Protein	A0A0C4DH72	Immunoglobulin kappa variable 1-6 OS=Homo sapiens OX=9606 GN=IGKV1-6 PE=3 SV=1	0	12.019	14	1	11	1	1	117	12.7	8.29	37.58	1	0	1.11132e+06	4.51654e+06	2.37593e+06	1.83623e+06	9.84002e+06	4.51654e+06	5.64132e+06	3.65193e+06	1.83623e+06	2.10637e+06	568123	Peak Found	High	High	High		2.45968	2.67821	6.42806	2.45968	0.268008	0.0539321	0.412071	0.390879		0.908308	191	not sign.		1.54875
High	Master Protein	O75636	Ficolin-3 OS=Homo sapiens OX=9606 GN=FCN3 PE=1 SV=2	0	11.912	11	3	7	3	1	299	32.9	6.67	21.49	3	0	570491	4.31898e+06	1311882	745316	6.94667e+06	4.31898e+06	1.36209e+07	3.98598e+06	634330	875722		Peak Found	High	High	Peak Found		6.80873	15.5539		5.79483	0.710195	0.817925		0.763041		0.0304833	69	not sign.		3.64873
High	Master Protein	P08571	Monocyte differentiation antigen CD14 OS=Homo sapiens OX=9606 GN=CD14 PE=1 SV=2	0	25.163	11	2	11	2	1	375	40.1	6.23	43.88	2	0	1.78826e+06	2.65361e+06	1.26285e+06	1.62837e+06	7.33309e+06	2.65361e+06	3.18851e+06	2.17013e+06	1.91797e+06	1.62837e+06	897298	High	High	High	High		1.38355	1.9581	2.41852	1.62961	0.0181231	-0.0820792	-0.01246	0.212083		0.000797268	12	significant		1.02609
High	Master Protein	P03950	Angiogenin OS=Homo sapiens OX=9606 GN=ANG PE=1 SV=1	0	7.748	18	2	3	2	1	147	16.5	9.64	8.5	2	0	1.11019e+06	7.49986e+06	422726	721562	9.75434e+06	7.49986e+06	7.52769e+06	6.29667e+06	1.24217e+06	721562	360054	High	High	Peak Found	Peak Found		6.0377	10.4325	17.4881	10.3939	0.658	0.644475	0.846734	1.01678		0.00959061	31	not sign.		6.54457
High	Master Protein	P69905	Hemoglobin subunit alpha OS=Homo sapiens OX=9606 GN=HBA1 PE=1 SV=2	0	7.045	18	2	3	2	1	142	15.2	8.68	7.65	2	0		4368477	1.90607e+06	1.47701e+06	7.75156e+06	4368477	4.50935e+06	2.78511e+06	1.47701e+06	827820	2.34421e+06	Not Found	High	High	High		2.95765	5.44727	1.18808	2.95765	0.348076	0.362266	-0.321165	0.470947		0.708928	184	not sign.		1.86229
High	Master Protein	P24844	Myosin regulatory light polypeptide 9 OS=Homo sapiens OX=9606 GN=MYL9 PE=1 SV=4	0	6.75	16	2	3	1	1	172	19.8	4.92	8.78	2	0		1.42531e+06	1.25472e+06	3.09922e+06	5.77925e+06	1.42531e+06	1.42028e+06	1.69592e+06	3069157		3.12957e+06	Not Found	Peak Found	Peak Found	High		0.464397		0.541901	0.459893	-0.455981		-0.662089	-0.337343		0.0699863	93	not sign.		0.289573
High	Master Protein	P11021	Endoplasmic reticulum chaperone BiP OS=Homo sapiens OX=9606 GN=HSPA5 PE=1 SV=2	0	9.016	5	3	4	3	1	654	72.3	5.16	9.48	3	0	399069	3048826	912501	1.61035e+06	5.97074e+06	3.10368e+06	2.77732e+06	3048826	2.75106e+06	1.03611e+06	1.61035e+06	Peak Found	High	Peak Found	High		1.12818	2.68052	1.89327	1.89327	-0.0704943	0.0543055	-0.118796	0.277213		0.0184439	51	not sign.		1.19211
High	Master Protein	P68366	Tubulin alpha-4A chain OS=Homo sapiens OX=9606 GN=TUBA4A PE=1 SV=1	0	18.613	10	3	10	2	1	448	49.9	5.06	28.16	3	0		3.14884e+06	660693	1.95099e+06	5.76052e+06	2.88377e+06	3.14884e+06	3.69992e+06	2303662	431372	1.95099e+06	Not Found	High	High	High		1.25182	7.29959	1.89643	1.61397	-0.0253294	0.489386	-0.118072	0.207894		0.628277	178	not sign.		1.01624
High	Master Protein	Q15485	Ficolin-2 OS=Homo sapiens OX=9606 GN=FCN2 PE=1 SV=2	0.01	3.823	4	1	1	1	1	313	34	6.77	2.45	1	0		1.29385e+06	1.46864e+06	2.22722e+06	4989714	1.29385e+06	1.55512e+06	1280008	2.22722e+06	2547371	987256	Not Found	Peak Found	High	Peak Found		0.580923	0.610482	1.29653	0.580923	-0.358753	-0.58824	-0.283226	-0.235881		0.0154627	47	not sign.		0.36578
High	Master Protein	Q9UHG3	Prenylcysteine oxidase 1 OS=Homo sapiens OX=9606 GN=PCYOX1 PE=1 SV=3	0.011	5.369	5	2	4	2	1	505	56.6	6.18	6.23	2	0	1.15539e+06	1.89383e+06	1.15117e+06	817967	5.01836e+06	2099871	376971	1.89383e+06	817967	1.42422e+06	543394	High	High	High	Peak Found		2.56718	0.264686	3.48519	2.31529	0.286586	-0.951182	0.146217	0.364606		0.418236	160	not sign.		1.45783
High	Master Protein	O75083	WD repeat-containing protein 1 OS=Homo sapiens OX=9606 GN=WDR1 PE=1 SV=4	0	8.71	4	2	4	2	1	606	66.2	6.65	10.56	2	0		1.60604e+06	956801	1.87903e+06	4.44187e+06	1594940	1.60604e+06	1.87799e+06	1858273		1.90001e+06	Not Found	High	Peak Found	High		0.858292		0.988408	0.85472	-0.189236		-0.401073	-0.0681759		0.113644	110	not sign.		0.538177
High	Master Protein	Q93084	Sarcoplasmic/endoplasmic reticulum calcium ATPase 3 OS=Homo sapiens OX=9606 GN=ATP2A3 PE=1 SV=2	0	16.118	6	3	4	3	1	1043	113.9	5.57	14.32	3	0		1.03483e+06	516221	2.28509e+06	3.83615e+06	1.86209e+06	910837	1.03483e+06	2.33824e+06		2.23316e+06	Not Found	Peak Found	Peak Found	High		0.796366		0.463395	0.452863	-0.221759		-0.730058	-0.344033		0.218808	144	not sign.		0.285146
High	Master Protein	P11142	Heat shock cognate 71 kDa protein OS=Homo sapiens OX=9606 GN=HSPA8 PE=1 SV=1	0	8.148	4	2	6	2	1	646	70.9	5.52	19.46	2	0	531763	1.90144e+06	537680	1.83233e+06	4.80321e+06	1.90144e+06	1422461	2.33814e+06	1.83233e+06	120768	1.94159e+06	Peak Found	High	Peak Found	High		1.03772	11.7784	1.20424	1.03772	-0.106792	0.697175	-0.315297	0.0160791		0.713043	185	not sign.		0.653402
High	Master Protein	Q9ULV4	Coronin-1C OS=Homo sapiens OX=9606 GN=CORO1C PE=1 SV=1	0	14.976	9	4	7	4	1	474	53.2	7.08	19.81	4	0		1.55315e+06	901883	1.99886e+06	4.45389e+06	1.62273e+06	1.55315e+06	797467	1.99886e+06	119663	2.60226e+06	Not Found	Peak Found	High	High		0.811826	12.9794	0.306451	0.777021	-0.213408	0.739341	-0.909648	-0.109567		0.539736	175	not sign.		0.489254
High	Master Protein	P01593	Immunoglobulin kappa variable 1D-33 OS=Homo sapiens OX=9606 GN=IGKV1D-33 PE=1 SV=2	0	12.361	14	1	8	1	1	117	12.8	4.78	28.56	1	0		954781	1.35986e+06	1.42969e+06	3.74433e+06	2.70461e+06	954781	633503	1.42969e+06	1.44697e+06	529679	Not Found	High	High	High		1.89175	0.659849	1.19601	0.667826	0.153993	-0.554468	-0.318273	-0.175337		0.154851	124	not sign.		0.420499
High	Master Protein	P37802	Transgelin-2 OS=Homo sapiens OX=9606 GN=TAGLN2 PE=1 SV=3	0	6.977	13	2	14	2	1	199	22.4	8.25	25.27	2	0		299453	1.32969e+06	1.97371e+06	3.60285e+06	278434	550764	299453	2.81468e+06	1.97371e+06	43667.2	Not Found	High	Peak Found	High		0.098922	0.27905	6.85762	0.151721	-1.12758	-0.928231	0.440164	-0.818954		0.262101	149	not sign.		0.0955316
High	Master Protein	P68871	Hemoglobin subunit beta OS=Homo sapiens OX=9606 GN=HBB PE=1 SV=2	0	11.698	22	2	2	2	1	147	16	7.28	7.39	2	0	202325	2.21766e+06	744683	688378	3.85304e+06	2.36889e+06	2.21766e+06	1.48894e+06	688378	215737	901268	Peak Found	High	Peak Found	High		3.44126	10.2795	1.65205	3.22157	0.413847	0.638057	-0.177985	0.508067		0.81461	188	not sign.		2.02847
High	Master Protein	P13501	C-C motif chemokine 5 OS=Homo sapiens OX=9606 GN=CCL5 PE=1 SV=3	0.011	5.107	13	1	2	1	1	91	10	9.07	6.14	1	0		762831		2.36325e+06	3.12608e+06			762831	2.4715e+06		2.25974e+06	Not Found	High	Not Found	High				0.337574	0.322789			-0.86764	-0.491082						0.203245
High	Master Protein	P35527	Keratin, type I cytoskeletal 9 OS=Homo sapiens OX=9606 GN=KRT9 PE=1 SV=3	0	8.13	11	2	3	2	1	623	62	5.24	9.76	2	0	1.6952e+06	2.50163e+06		86713.9	4.28355e+06	1070250		5.84739e+06	97427	86713.9	30123.2	Peak Found	High	Not Found	Peak Found		10.9851		194.116	28.8493	0.917935		1.89205	1.46014		0.248486	147	not sign.		18.165
High	Master Protein	P62820	Ras-related protein Rab-1A OS=Homo sapiens OX=9606 GN=RAB1A PE=1 SV=3	0	11.503	19	3	3	3	1	205	22.7	6.21	8.62	3	0		4.03934e+06		1.95532e+06	5.99466e+06	3.27226e+06	4.81969e+06	4.03934e+06			1.95532e+06	Not Found	High	Not Found	Peak Found				2.06583	2.06583			-0.0809156	0.315094						1.30075
High	Master Protein	Q562R1	Beta-actin-like protein 2 OS=Homo sapiens OX=9606 GN=ACTBL2 PE=1 SV=2	0	56.574	17	10	95	1	1	376	42	5.59	275.64	10	0				1.85918e+06	1.85918e+06				2.87177e+06		1.20363e+06	Not Found	Not Found	Not Found	High
High	Master Protein	P30101	Protein disulfide-isomerase A3 OS=Homo sapiens OX=9606 GN=PDIA3 PE=1 SV=4	0	8.193	5	2	2	2	1	505	56.7	6.35	5.17	2	0		815112	460755	1.08223e+06	2.3581e+06	748631	905347	815112	1341122	89248.9	1.08223e+06	Not Found	Peak Found	Peak Found	High		0.558213	10.1441	0.753176	0.753176	-0.376072	0.632299	-0.519113	-0.123103		0.487784	167	not sign.		0.47424
High	Master Protein	A0A0C4DH38	Immunoglobulin heavy variable 5-51 OS=Homo sapiens OX=9606 GN=IGHV5-51 PE=3 SV=1	0.01	4.61	11	1	1	1	1	117	12.7	8.27	3.21	1	0		2.51181e+06	776719		3.28853e+06	2.51181e+06	4161575	2.03524e+06				Not Found	High	Peak Found	Not Found
High	Master Protein	Q01518	Adenylyl cyclase-associated protein 1 OS=Homo sapiens OX=9606 GN=CAP1 PE=1 SV=5	0	14.236	15	4	11	4	1	475	51.9	8.06	16.03	4	0		664219	216994	938922	1.82013e+06	1.18549e+06	513162	664219	1.74198e+06	127941	938922	Not Found	High	Peak Found	High		0.680541	4.01092	0.707427	0.707427	-0.290017	0.229331	-0.546328	-0.150319		0.205599	140	not sign.		0.445433
High	Master Protein	P18065	Insulin-like growth factor-binding protein 2 OS=Homo sapiens OX=9606 GN=IGFBP2 PE=1 SV=2	0.004	6.464	4	2	5	2	1	325	34.8	7.5	12.03	2	0	951559	429164		637782	2.0185e+06	429164	458023	54595.6		748693	543300	High	High	Not Found	Peak Found			0.611763	0.100489	0.672902		-0.58733	-1.39389	-0.172048		0.204418	138	not sign.		0.423695
High	Master Protein	Q8TDB8	Solute carrier family 2, facilitated glucose transporter member 14 OS=Homo sapiens OX=9606 GN=SLC2A14 PE=2 SV=1	0	9.117	4	1	1	1	1	520	56.3	7.83	5.3	1	0	365745	2.59293e+06	894660	1.608e+06	5.46133e+06			2.59293e+06	1.608e+06	134516	1.84102e+06	Peak Found	Peak Found	Peak Found	High				1.40842	1.61252			-0.247278	0.207505						1.01533
High	Master Protein	P30041	Peroxiredoxin-6 OS=Homo sapiens OX=9606 GN=PRDX6 PE=1 SV=3	0	6.629	10	1	5	1	1	224	25	6.38	22.29	1	0		653416	384382	990492	2.02829e+06	653416	635273	759264	1283000	290943	990492	Not Found	High	Peak Found	High		0.509287	2.18349	0.766552	0.659688	-0.415908	-0.0347609	-0.511468	-0.180661		0.0625745	91	not sign.		0.415375
High	Master Protein	P98160	Basement membrane-specific heparan sulfate proteoglycan core protein OS=Homo sapiens OX=9606 GN=HSPG2 PE=1 SV=4	0.004	5.749	1	2	7	2	1	4391	468.5	6.51	9.47	2	0	209446	603477	535390	840248	2.18856e+06	603477	275642	787343	1.26655e+06	840248	446530	High	High	Peak Found	High		0.476472	0.328049	1.76325	0.718212	-0.444834	-0.857975	-0.149695	-0.143747		0.0742659	97	not sign.		0.452225
High	Master Protein	P01743	Immunoglobulin heavy variable 1-46 OS=Homo sapiens OX=9606 GN=IGHV1-46 PE=1 SV=2	0	10.425	13	1	3	1	1	117	12.9	8.92	11.34	1	0	174166	1.54275e+06	184231	330294	2.23144e+06	1.54275e+06	1.96215e+06	1.48806e+06	330294	467031	186291	Peak Found	High	Peak Found	Peak Found		4.67084	4.20133	7.98779	4.67084	0.546524	0.249473	0.506417	0.669395		0.137003	118	not sign.		2.94101
High	Master Protein	P05160	Coagulation factor XIII B chain OS=Homo sapiens OX=9606 GN=F13B PE=1 SV=3	0	6.687	4	2	2	2	1	661	75.5	6.39	3.38	2	0	430402	1.4752e+06	292959	348115	2.54667e+06	1.4752e+06	1.93551e+06	811864		505295	239828	Peak Found	High	Peak Found	Peak Found			3.83046	3.38519	4.23767		0.209338	0.133573	0.627127		0.418768	161	not sign.		2.66826
High	Master Protein	P01742	Immunoglobulin heavy variable 1-69 OS=Homo sapiens OX=9606 GN=IGHV1-69 PE=1 SV=2	0.01	4.533	11	1	1	1	1	117	12.7	9.17	3.82	1	0		1771812			1771812	1.57699e+06	3.91024e+06	1771812				Not Found	High	Not Found	Not Found
High	Master Protein	P27918	Properdin OS=Homo sapiens OX=9606 GN=CFP PE=1 SV=2	0.01	3.896	1	1	5	1	1	469	51.2	7.9	0	1	0	176432	385668	201694	709026	1.47282e+06	255016	385668	819858	709026	1.24879e+06	281259	Peak Found	High	High	High		0.359671	0.308834	2.91496	0.543941	-0.566966	-0.884188	0.0686235	-0.264449		0.135662	116	not sign.		0.342494
High	Master Protein	P04264	Keratin, type II cytoskeletal 1 OS=Homo sapiens OX=9606 GN=KRT1 PE=1 SV=6	0	15.511	6	4	4	4	1	644	66	8.12	11.38	4	0		824703	218628		1.04333e+06	824703	583993	2.77036e+06				Not Found	High	Peak Found	Not Found
High	Master Protein	Q06033	Inter-alpha-trypsin inhibitor heavy chain H3 OS=Homo sapiens OX=9606 GN=ITIH3 PE=1 SV=2	0.004	6.189	3	2	3	2	1	890	99.8	5.74	8.34	2	0	776181	661977	213374	346372	1.9979e+06	661977	922808	313280		346372		High	High	Peak Found	Peak Found			2.66421		1.91118		0.0516558		0.281301						1.20338
High	Master Protein	P04278	Sex hormone-binding globulin OS=Homo sapiens OX=9606 GN=SHBG PE=1 SV=2	0.004	5.584	6	1	3	1	1	402	43.8	6.71	10.58	1	0	335089	1243033			1.57812e+06	1243033	2.08148e+06	641659				High	High	Not Found	Not Found
High	Master Protein	Q15404	Ras suppressor protein 1 OS=Homo sapiens OX=9606 GN=RSU1 PE=1 SV=3	0	11.904	21	3	4	3	1	277	31.5	8.65	12.16	3	0		1.5383e+06	382313	210086	2.1307e+06	1.44431e+06	2.29982e+06	1.5383e+06			210086	Not Found	High	Peak Found	Peak Found				7.32226	7.32226			0.468636	0.864645						4.61048
High	Master Protein	O00151	PDZ and LIM domain protein 1 OS=Homo sapiens OX=9606 GN=PDLIM1 PE=1 SV=4	0	10.427	5	1	5	1	1	329	36	7.02	10.93	1	0	95274.4	256119	382026	494840	1.22826e+06		256119		681298	494840	398019	Peak Found	Peak Found	High	High			0.517578		0.517578		-0.659937		-0.286024						0.325895
High	Master Protein	P49747	Cartilage oligomeric matrix protein OS=Homo sapiens OX=9606 GN=COMP PE=1 SV=2	0	10.149	6	2	7	2	1	757	82.8	4.6	21	2	0		711898	200241	251936	1164074	548326	797068	711898	251936	571951	166410	Not Found	High	Peak Found	High		2.17645	1.3936	4.27798	2.82571	0.214878	-0.229776	0.235229	0.451128		0.444666	164	not sign.		1.77922
High	Master Protein	P00488	Coagulation factor XIII A chain OS=Homo sapiens OX=9606 GN=F13A1 PE=1 SV=4	0.004	5.493	3	1	3	1	1	732	83.2	6.09	10.54	1	0		530802		669700	1.2005e+06	566041		497757	743843	135452	669700	Not Found	Peak Found	Not Found	High		0.760969		0.743254	0.792597	-0.241504		-0.524872	-0.100948		0.139255	120	not sign.		0.499061
High	Master Protein	P68371	Tubulin beta-4B chain OS=Homo sapiens OX=9606 GN=TUBB4B PE=1 SV=1	0	6.694	5	2	4	1	1	445	49.8	4.89	11.2	2	0		295191		848628	1.14382e+06	295191			878156		820093	Not Found	Peak Found	Not Found	High		0.336149			0.347845	-0.59634			-0.458614						0.219022
High	Master Protein	O00299	Chloride intracellular channel protein 1 OS=Homo sapiens OX=9606 GN=CLIC1 PE=1 SV=4	0.01	3.492	5	1	19	1	1	241	26.9	5.17	39.8	1	0		376844	233113	480489	1.09045e+06	363928	376844	379098	480489	139022	708724	Not Found	High	High	High		0.757412	2.71068	0.534902	0.784292	-0.243539	0.0591654	-0.667735	-0.105522		0.138945	119	not sign.		0.493832
High	Master Protein	Q15166	Serum paraoxonase/lactonase 3 OS=Homo sapiens OX=9606 GN=PON3 PE=1 SV=3	0	11.239	7	3	61	1	1	354	39.6	5.41	135	3	0	567981	230728			798709	252447		210877				High	High	High	High
High	Master Protein	P31146	Coronin-1A OS=Homo sapiens OX=9606 GN=CORO1A PE=1 SV=4	0.004	5.695	6	2	3	2	1	461	51	6.68	3.9	2	0				407904	407904				427355		389338	Not Found	Not Found	Not Found	High
High	Master Protein	P21796	Voltage-dependent anion-selective channel protein 1 OS=Homo sapiens OX=9606 GN=VDAC1 PE=1 SV=2	0.01	4.034	4	1	3	1	1	283	30.8	8.54	6.25	1	0		108658		254991	363649	108658	116311	107167	272782		238360	Not Found	Peak Found	Not Found	High		0.39833		0.449602	0.426123	-0.522628		-0.743181	-0.370465		0.0708015	94	not sign.		0.268309
High	Master Protein	P05141	ADP/ATP translocase 2 OS=Homo sapiens OX=9606 GN=SLC25A5 PE=1 SV=7	0.01	3.82	3	1	4	1	1	298	32.8	9.69	4.37	1	0		180110		47789.7	227900	146790	204372	180110	52076.4		43855.9	Not Found	High	Not Found	Peak Found		2.81875		4.10687	3.76881	0.327185		0.217502	0.576204		0.484849	166	not sign.		2.37304
																																	Median Ratio (used for normalization)
																																	1.327	2.36545	2.48891	1.58818
