# Supplementary material for: Corona Isolation Method Matters: Capillary Electrophoresis Mass Spectrometry Based Comparison of Protein Corona Compositions Following On-Particle versus In-Solution or In-Gel Digestion
Source: Nanomaterials (Basel). 2019 Jun 20;9(6):898. doi: 10.3390/nano9060898 (PMC6631359; doi:10.3390/nano9060898)
Supplement: Supplementary file 1 [file nanomaterials-09-00898-s001.zip › Supplementary Materials/Supplementary Materials SI-8.xlsx]

## Sheet: Contents
	Corona isolation method matters: capillary electrophoresis mass spectrometry based comparison of corona compositions following on-particle versus in-solution or in-gel digestion
	Klaus Faserl1#, Andrew J. Chetwynd2#, Iseult Lynch3, James A. Thorn2, Herbert H. Lindner1*
	1 Department of Medical Chemistry and Biochemistry, University of Innsbruck, Fritz-Pregl-Strasse 3, A-6020, Innsbruck, Austria
	2 AB Sciex UK Ltd., Phoenix House, Lakeside Drive, Warrington, Cheshire, WA1 1RX, UK
	3 School of Geography Earth and Environmental Sciences, University of Birmingham, Edgbaston, Birmingham, B15 2TT, UK
	Supplementary Materials SI-8
	Evaluation of protein corona isolation efficiency
	Sheet 1) Protein identities and analysis

## Sheet: Proteins
																	Control without solubilizing agent						Rapigest						Urea
Protein FDR Confidence: Combined	Master	Accession	Description	Exp. q-value: Combined	Sum PEP Score	Coverage [%]	# Peptides	# PSMs	# Unique Peptides	# Protein Groups	# AAs	MW [kDa]	calc. pI	Score Sequest HT: Sequest HT	# Peptides (by Search Engine): Sequest HT	# Razor Peptides	Abundances (Grouped): F1: Control, none, 1	Abundances (Grouped): F2: Control, none, 2	Abundances (Grouped): F3: Control, none, 3	Median Abundances: on-particle digestion	Abundances: in-gel control	Ratio (i-gel/on-particle digestion)	Abundances (Grouped): F4: Sample, rapigest, 1	Abundances (Grouped): F5: Sample, rapigest, 2	Abundances (Grouped): F6: Sample, rapigest, 3	Median Abundances: on-particle digestion	Abundances: in-gel control	Ratio (i-gel/on-particle digestion)	Abundances (Grouped): F7: Sample, urea, 1	Abundances (Grouped): F8: Sample, urea, 2	Abundances (Grouped): F9: Sample, urea, 3	Median Abundances: on-particle digestion	Abundances: in-gel control	Ratio (i-gel/on-particle digestion)
High	Master Protein	P02647	Apolipoprotein A-I OS=Homo sapiens OX=9606 GN=APOA1 PE=1 SV=1	0	900.018	93	70	6572	70	1	267	30.8	5.76	18678.5	70	0	2.44037e+10	2.55735e+10	3.28283e+10	2.55735e+10	3.82323e+08	0.01495	1.0221e+10	2.61512e+10	8.77222e+09	1.0221e+10	4.05877e+07	0.00397102	3.39562e+10	2.32539e+10	1.98577e+10	2.32539e+10	1.73205e+09	0.0744845
High	Master Protein	P01024	Complement C3 OS=Homo sapiens OX=9606 GN=C3 PE=1 SV=2	0	2145.57	83	189	7555	189	1	1663	187	6.4	24650	189	0	4.82265e+09	5.92705e+09	1.08222e+10	5.92705e+09	1.80213e+07	0.00304052	1.52246e+10	1.81439e+10	1.63231e+10	1.63231e+10	1.9996e+07	0.00122502	1.2908e+10	8.4722e+09	5.57477e+09	8.4722e+09	3.31573e+08	0.0391366
High	Master Protein	P02671	Fibrinogen alpha chain OS=Homo sapiens OX=9606 GN=FGA PE=1 SV=2	0	1019.72	49	91	3408	91	1	866	94.9	6.01	9927.65	91	0	3.55952e+09	7.79798e+09	8.45074e+09	7.79798e+09	8.65947e+06	0.00111048	1.12283e+10	1.1163e+10	1.07359e+10	1.1163e+10	3.16147e+06	0.000283209	1.33651e+10	6.41503e+09	6.47032e+09	6.47032e+09	1.04195e+08	0.0161035
High	Master Protein	P02679	Fibrinogen gamma chain OS=Homo sapiens OX=9606 GN=FGG PE=1 SV=3	0	503.171	70	44	1216	44	1	453	51.5	5.62	4136.37	44	0	2.814e+09	4.98428e+09	6.50936e+09	4.98428e+09	1.05274e+07	0.00211213	7.56098e+09	8.3465e+09	6.57985e+09	7.56098e+09	2.96176e+06	0.000391717	6.24993e+09	3.01374e+09	2.16001e+09	3.01374e+09	1.77286e+08	0.0588259
High	Master Protein	P02768	Serum albumin OS=Homo sapiens OX=9606 GN=ALB PE=1 SV=2	0	456.848	64	59	1380	59	1	609	69.3	6.28	3975.03	59	0	1.6671e+09	1.82542e+09	3.52052e+09	1.82542e+09	2.24452e+06	0.00122959	8.64855e+09	7.48771e+09	5.94665e+09	7.48771e+09	4.94811e+06	0.00066083	7.4439e+09	5.8988e+09	3.82538e+09	5.8988e+09	3.97138e+07	0.00673251
High	Master Protein	P04114	Apolipoprotein B-100 OS=Homo sapiens OX=9606 GN=APOB PE=1 SV=2	0	3264.01	69	380	6368	380	1	4563	515.3	7.05	17783.4	380	0	1.87024e+09	2.17913e+09	3.88284e+09	2.17913e+09	3.02336e+08	0.138742	6.74725e+09	1.34568e+10	7.4299e+09	7.4299e+09	6.67107e+07	0.00897869	4.54697e+09	2.94889e+09	2.0622e+09	2.94889e+09	1.93344e+09	0.655649
High	Master Protein	P02675	Fibrinogen beta chain OS=Homo sapiens OX=9606 GN=FGB PE=1 SV=2	0	707.583	73	55	2215	55	1	491	55.9	8.27	8279.77	55	0	1.79355e+09	3.83159e+09	5.02744e+09	3.83159e+09	5.95046e+06	0.001553	6.48558e+09	6.17339e+09	5.62594e+09	6.17339e+09	2.25029e+06	0.000364514	6.18392e+09	3.19571e+09	2.56296e+09	3.19571e+09	6.48949e+07	0.0203069
High	Master Protein	P06727	Apolipoprotein A-IV OS=Homo sapiens OX=9606 GN=APOA4 PE=1 SV=3	0	732.599	89	76	1425	76	1	396	45.4	5.38	4751.07	76	0	2.68798e+09	3.06858e+09	3.68836e+09	3.06858e+09	594232	0.00019365	3.05644e+09	4.17749e+09	1.95209e+09	3.05644e+09	742073	0.00024279	4.7914e+09	2.83577e+09	2.37795e+09	2.83577e+09	5.15828e+06	0.00181901
High	Master Protein	P01860	Immunoglobulin heavy constant gamma 3 OS=Homo sapiens OX=9606 GN=IGHG3 PE=1 SV=2	0	175.8	63	22	567	7	1	377	41.3	7.9	1405.32	22	17	8.56267e+08	1.16346e+09	2.01492e+09	1.16346e+09	9.61461e+06	0.00826384	4.60202e+09	4.20737e+09	4.06051e+09	4.20737e+09	2.78835e+07	0.00662731	4.23074e+09	2.67276e+09	2.17071e+09	2.67276e+09	3.6376e+07	0.0136099
High	Master Protein	P02652	Apolipoprotein A-II OS=Homo sapiens OX=9606 GN=APOA2 PE=1 SV=1	0	148.954	74	15	2189	15	1	100	11.2	6.62	3967.63	15	0	3.51614e+09	3.10109e+09	3.61538e+09	3.51614e+09	2.70207e+07	0.00768476	3.34079e+08	1.38654e+09	3.1034e+08	3.34079e+08	3.07571e+06	0.00920652	7.17078e+09	3.95077e+09	3.73022e+09	3.95077e+09	1.20982e+08	0.0306224
High	Master Protein	P0C0L5	Complement C4-B OS=Homo sapiens OX=9606 GN=C4B PE=1 SV=2	0	1012.3	59	111	2323	5	1	1744	192.6	7.27	7639.21	111	112	1.12867e+09	1.33039e+09	2.77667e+09	1.33039e+09	1.24535e+07	0.00936077	2.4747e+09	3.25301e+09	2.62469e+09	2.62469e+09	1.1785e+07	0.00449005	2.53872e+09	1.7257e+09	1.15009e+09	1.7257e+09	5.2684e+07	0.0305291
High	Master Protein	B4E1Z4	cDNA FLJ55673, highly similar to Complement factor B (EC 3.4.21.47) OS=Homo sapiens OX=9606 PE=1 SV=1	0	592.138	45	77	1377	54	1	1266	140.9	7.18	4386.84	77	23	1.16447e+09	1.81341e+09	2.59856e+09	1.81341e+09	174948	9.64745e-05	1.95818e+09	2.02639e+09	2.43118e+09	2.02639e+09	172997	8.53719e-05	2.3218e+09	1.46553e+09	1.13226e+09	1.46553e+09	6.98939e+06	0.00476917
High	Master Protein	P06396	Gelsolin OS=Homo sapiens OX=9606 GN=GSN PE=1 SV=1	0	849.722	70	67	1693	67	1	782	85.6	6.28	6874.48	67	0	1.09189e+09	1.29024e+09	2.35758e+09	1.29024e+09	6219.29	4.82027e-06	2.26859e+09	2.02565e+09	2.1513e+09	2.1513e+09	49085.6	2.28167e-05	2.26826e+09	1.32549e+09	1.0796e+09	1.32549e+09	3.22452e+06	0.0024327
High	Master Protein	P19823	Inter-alpha-trypsin inhibitor heavy chain H2 OS=Homo sapiens OX=9606 GN=ITIH2 PE=1 SV=2	0	486.971	47	58	1015	58	1	946	106.4	6.86	3605.03	58	0	7.59614e+08	9.54344e+08	1.36189e+09	9.54344e+08	206619	0.000216504	2.01695e+09	2.47414e+09	2.10838e+09	2.10838e+09	128839	6.11079e-05	2.42163e+09	1.67568e+09	1.25717e+09	1.67568e+09	1.58549e+07	0.00946175
High	Master Protein	P01042	Kininogen-1 OS=Homo sapiens OX=9606 GN=KNG1 PE=1 SV=2	0	291.141	35	37	752	37	1	644	71.9	6.81	2067.42	37	0	1.04365e+09	1.20074e+09	1.76524e+09	1.20074e+09	1.11023e+06	0.000924619	1.7079e+09	2.05692e+09	2.02597e+09	2.02597e+09	864346	0.000426634	1.95054e+09	1.19537e+09	9.48162e+08	1.19537e+09	1.20136e+07	0.01005
High	Master Protein	Q14624	Inter-alpha-trypsin inhibitor heavy chain H4 OS=Homo sapiens OX=9606 GN=ITIH4 PE=1 SV=4	0	739.499	60	74	1363	74	1	930	103.3	6.98	4826.92	74	0	1.10203e+09	1.39279e+09	2.20019e+09	1.39279e+09	1.7129e+06	0.00122984	1.64744e+09	2.06596e+09	1.70767e+09	1.70767e+09	2.00352e+06	0.00117325	2.10363e+09	1.24973e+09	9.21469e+08	1.24973e+09	2.21998e+07	0.0177637
High	Master Protein	P04004	Vitronectin OS=Homo sapiens OX=9606 GN=VTN PE=1 SV=1	0	184.628	31	23	882	23	1	478	54.3	5.8	2707.58	23	0	4.80375e+08	7.464e+08	1.00474e+09	7.464e+08	1.19379e+06	0.00159939	1.4846e+09	1.53006e+09	1.69009e+09	1.53006e+09	317956	0.000207807	2.12581e+09	1.24492e+09	1.01195e+09	1.24492e+09	2.60288e+07	0.0209081
High	Master Protein	P02787	Serotransferrin OS=Homo sapiens OX=9606 GN=TF PE=1 SV=3	0	111.657	32	21	108	21	1	698	77	7.12	352.08	21	0	2.14568e+07	1.10825e+09	1.68759e+09	1.10825e+09			1.07929e+09	2.37344e+09	7.1591e+08	1.07929e+09	13360.6	1.2379e-05	1.74982e+09	1.34592e+09	8.83215e+08	1.34592e+09	384623	0.00028577
High	Master Protein	P08603	Complement factor H OS=Homo sapiens OX=9606 GN=CFH PE=1 SV=4	0	353.101	35	47	780	41	1	1231	139	6.61	2497.4	47	7	5.77315e+08	6.81585e+08	9.26823e+08	6.81585e+08	233290	0.000342275	1.50229e+09	1.87428e+09	1.72919e+09	1.72919e+09	591833	0.000342261	1.60578e+09	9.59186e+08	7.99843e+08	9.59186e+08	8.91905e+06	0.00929856
High	Master Protein	P00747	Plasminogen OS=Homo sapiens OX=9606 GN=PLG PE=1 SV=2	0	140.171	20	22	452	22	1	810	90.5	7.24	1182.74	22	0	5.23517e+08	7.87296e+08	1.11039e+09	7.87296e+08	504072	0.000640257	1.20774e+09	1.27927e+09	1.45226e+09	1.27927e+09	427789	0.0003344	1.18096e+09	7.21056e+08	4.82596e+08	7.21056e+08	1.20604e+07	0.016726
High	Master Protein	P01871	Immunoglobulin heavy constant mu OS=Homo sapiens OX=9606 GN=IGHM PE=1 SV=4	0	221.271	40	27	527	27	1	453	49.4	6.77	1754.78	27	0	1.28539e+08	1.42685e+08	3.13803e+08	1.42685e+08	390140	0.00273428	1.65396e+09	2.73194e+09	1.66101e+09	1.66101e+09	1.38193e+06	0.00083198	1.27245e+09	9.36195e+08	5.48433e+08	9.36195e+08	1.27692e+07	0.0136395
High	Master Protein	P02790	Hemopexin OS=Homo sapiens OX=9606 GN=HPX PE=1 SV=2	0	138.642	42	24	451	24	1	462	51.6	7.02	1148.76	24	0	2.08978e+08	197991464	5.50261e+08	2.08978e+08	285564	0.00136648	1.56406e+09	1.28604e+09	1.19867e+09	1.28604e+09	947364	0.000736655	1.32723e+09	1.2173e+09	4.63104e+08	1.2173e+09	1.50885e+07	0.0123951
High	Master Protein	P10909	Clusterin OS=Homo sapiens OX=9606 GN=CLU PE=1 SV=1	0	267.224	45	35	817	35	1	449	52.5	6.27	2629.79	35	0	5.62809e+08	7.38376e+08	1.10243e+09	7.38376e+08	276635	0.000374653	1.10119e+09	1.51254e+09	9.98222e+08	1.10119e+09	547902	0.000497556	1.35428e+09	8.61444e+08	6.59492e+08	8.61444e+08	5.654e+06	0.00656339
High	Master Protein	P19827	Inter-alpha-trypsin inhibitor heavy chain H1 OS=Homo sapiens OX=9606 GN=ITIH1 PE=1 SV=3	0	382.175	46	41	987	41	1	911	101.3	6.79	3121.45	41	0	3.58665e+08	4.52515e+08	6.54819e+08	4.52515e+08	3.17422e+06	0.00701462	9.68567e+08	1.34938e+09	1.03782e+09	1.03782e+09	1.05641e+06	0.00101792	8.3203e+08	6.00526e+08	3.65209e+08	6.00526e+08	2.94415e+07	0.0490262
High	Master Protein	P01857	Immunoglobulin heavy constant gamma 1 OS=Homo sapiens OX=9606 GN=IGHG1 PE=1 SV=1	0	153.025	55	19	636	7	1	330	36.1	8.19	1612.77	19	1	2.50502e+08	2.23484e+08	6.91933e+08	2.50502e+08	2.14233e+07	0.0855216	1.24655e+09	1.64871e+09	9.69701e+08	1.24655e+09	1.11002e+08	0.0890474	4.41045e+08	3.58274e+08	1.5263e+08	3.58274e+08	6.39449e+07	0.178481
High	Master Protein	P00450	Ceruloplasmin OS=Homo sapiens OX=9606 GN=CP PE=1 SV=1	0	474.745	45	47	919	47	1	1065	122.1	5.72	3306.81	47	0	3.00267e+08	4.32681e+08	8.70997e+08	4.32681e+08	154324	0.000356668	9.19528e+08	1.05247e+09	7.59279e+08	9.19528e+08	447397	0.00048655	6.50423e+08	4.80999e+08	2.17992e+08	4.80999e+08	4.70207e+06	0.00977563
High	Master Protein	P05155	Plasma protease C1 inhibitor OS=Homo sapiens OX=9606 GN=SERPING1 PE=1 SV=2	0	250.023	36	26	558	26	1	500	55.1	6.55	1438.94	26	0	5.27581e+08	6.31248e+08	1.30412e+09	6.31248e+08	3.58223e+07	0.0567484	6.19224e+08	1.22555e+09	5.82859e+08	6.19224e+08	2.69678e+07	0.0435509	5.96781e+08	3.81976e+08	2.12611e+08	3.81976e+08	9.09789e+07	0.23818
High	Master Protein	P36955	Pigment epithelium-derived factor OS=Homo sapiens OX=9606 GN=SERPINF1 PE=1 SV=4	0	250.551	69	31	721	31	1	418	46.3	6.38	2164.21	31	0	3.11213e+08	3.36758e+08	9.24897e+08	3.36758e+08	1.59304e+07	0.0473053	8.56628e+08	1.03427e+09	9.45441e+08	9.45441e+08	5.62292e+06	0.0059474	5.00414e+08	3.34194e+08	2.1993e+08	3.34194e+08	3.81655e+07	0.114202
High	Master Protein	P01834	Immunoglobulin kappa constant OS=Homo sapiens OX=9606 GN=IGKC PE=1 SV=2	0	182.694	91	12	512	12	1	107	11.8	6.52	1947.11	12	0	9.8381e+07	1.25351e+08	2.80318e+08	1.25351e+08	4.01437e+07	0.32025	7.83637e+08	8.91621e+08	6.59244e+08	7.83637e+08	1.24391e+08	0.158736	3.40843e+08	2.76444e+08	1.26583e+08	2.76444e+08	8.4186e+07	0.304532
High	Master Protein	P04196	Histidine-rich glycoprotein OS=Homo sapiens OX=9606 GN=HRG PE=1 SV=1	0	216.077	41	26	1151	26	1	525	59.5	7.5	3541.82	26	0	3.31116e+08	3.47057e+08	4.91432e+08	3.47057e+08	400526	0.00115406	4.90892e+08	8.16672e+08	5.45839e+08	5.45839e+08	137993	0.000252809	7.86409e+08	5.25799e+08	4.55542e+08	5.25799e+08	3.52365e+06	0.00670151
High	Master Protein	P02748	Complement component C9 OS=Homo sapiens OX=9606 GN=C9 PE=1 SV=2	0	220.668	40	37	592	37	1	559	63.1	5.59	1528.77	37	0	3.60388e+08	5.11842e+08	7.11893e+08	5.11842e+08	565942	0.0011057	4.19882e+08	4.90675e+08	4.48857e+08	4.48857e+08	337599	0.00075213	4.31381e+08	3.09352e+08	2.00107e+08	3.09352e+08	7.47412e+06	0.0241606
High	Master Protein	P27169	Serum paraoxonase/arylesterase 1 OS=Homo sapiens OX=9606 GN=PON1 PE=1 SV=3	0	188.52	52	16	599	14	1	355	39.7	5.22	1844.8	16	2	2.38907e+08	2.16518e+08	3.57376e+08	2.38907e+08	1.76531e+06	0.00738911	5.99992e+08	7.23696e+08	5.97861e+08	5.99992e+08	189074	0.000315128	5.33388e+08	3.96353e+08	2.41903e+08	3.96353e+08	1.32707e+07	0.0334819
High	Master Protein	P02649	Apolipoprotein E OS=Homo sapiens OX=9606 GN=APOE PE=1 SV=1	0	282.061	86	43	451	43	1	317	36.1	5.73	1484.32	43	0	2.6246e+08	3.30049e+08	3.38027e+08	3.30049e+08	814992	0.00246931	2.96198e+08	6.66346e+08	3.19303e+08	3.19303e+08	571043	0.00178841	8.11491e+08	4.78303e+08	3.91897e+08	4.78303e+08	3.01654e+07	0.0630676
High	Master Protein	A0A096LPE2	SAA2-SAA4 readthrough OS=Homo sapiens OX=9606 GN=SAA2-SAA4 PE=4 SV=1	0	85.58	50	13	189	11	1	208	23.3	8.98	539.93	13	2	211567332	3.32212e+08	324435276	324435276	166100	0.000511967	3.26978e+08	4.16212e+08	3.68154e+08	3.68154e+08	4178.3	1.13493e-05	7.38642e+08	4.23911e+08	3.03996e+08	4.23911e+08	1.08682e+06	0.0025638
High	Master Protein	P02749	Beta-2-glycoprotein 1 OS=Homo sapiens OX=9606 GN=APOH PE=1 SV=3	0	66.111	33	15	116	15	1	345	38.3	7.97	312.33	15	0	2.51499e+08	3.88117e+08	8.49858e+08	3.88117e+08	91429.3	0.000235572	4.4161e+08	5.75951e+08	4.68042e+08	4.68042e+08	97844.7	0.000209051	4.03174e+08	2.51019e+08	2.44527e+08	2.51019e+08	694405	0.00276634
High	Master Protein	P01031	Complement C5 OS=Homo sapiens OX=9606 GN=C5 PE=1 SV=4	0	359.478	42	71	581	71	1	1676	188.2	6.52	1567.79	71	0	1.89316e+08	2.73428e+08	5.19568e+08	2.73428e+08	217481	0.000795389	5.22948e+08	7.52322e+08	5.31404e+08	5.31404e+08	170394	0.00032065	3.54453e+08	2.52094e+08	1.50569e+08	2.52094e+08	1.20175e+07	0.0476707
High	Master Protein	P60709	Actin, cytoplasmic 1 OS=Homo sapiens OX=9606 GN=ACTB PE=1 SV=1	0	226.855	57	27	337	7	1	375	41.7	5.48	1096.99	27	24	7.64025e+06	2.11373e+07	3.40843e+07	2.11373e+07	1.31192e+06	0.0620667	6.66694e+08	8.08959e+08	7.72874e+08	7.72874e+08	557094	0.000720809	4.57456e+08	8.38469e+07	2.52748e+08	2.52748e+08	1.71743e+07	0.0679502
High	Master Protein	P00739	Haptoglobin-related protein OS=Homo sapiens OX=9606 GN=HPR PE=2 SV=2	0	154.457	46	23	297	11	1	348	39	7.09	809.57	23	12	1.01593e+08	1.41585e+08	2.03803e+08	1.41585e+08	57660.1	0.000407247	5.66793e+08	7.30169e+08	5.43328e+08	5.66793e+08	56432.8	9.95651e-05	4.87464e+08	3.08505e+08	2.31219e+08	3.08505e+08	4.31779e+06	0.0139958
High	Master Protein	P07357	Complement component C8 alpha chain OS=Homo sapiens OX=9606 GN=C8A PE=1 SV=2	0	142.352	27	20	325	20	1	584	65.1	6.47	1159.94	20	0	1.75596e+08	2.59066e+08	3.28927e+08	2.59066e+08	46895.5	0.000181017	3.38572e+08	4.13142e+08	3.68361e+08	3.68361e+08	54309.9	0.000147437	4.73789e+08	3.39099e+08	2.52151e+08	3.39099e+08	3.37973e+06	0.00996679
High	Master Protein	B9A064	Immunoglobulin lambda-like polypeptide 5 OS=Homo sapiens OX=9606 GN=IGLL5 PE=2 SV=2	0	72.009	37	9	250	5	1	214	23	8.84	814.76	9	4	4.51392e+07	7.77992e+07	1.65013e+08	7.77992e+07	8.15041e+06	0.104762	4.86014e+08	4.87871e+08	4.72763e+08	4.86014e+08	3.83192e+07	0.0788438	3.07887e+08	2.30765e+08	1.27866e+08	2.30765e+08	2.4028e+07	0.104123
High	Master Protein	P02751	Fibronectin OS=Homo sapiens OX=9606 GN=FN1 PE=1 SV=4	0	380.448	31	59	473	59	1	2386	262.5	5.71	1223.53	59	0	3.43347e+07	1.239e+08	1.95869e+08	1.239e+08	4.13014e+06	0.0333344	4.89623e+08	4.61753e+08	3.91525e+08	4.61753e+08	2.11037e+07	0.0457034	2.83603e+08	9.00481e+07	1.37145e+08	1.37145e+08	3.65928e+07	0.266818
High	Master Protein	P07358	Complement component C8 beta chain OS=Homo sapiens OX=9606 GN=C8B PE=1 SV=3	0	194.285	40	22	535	22	1	591	67	8.13	1960.92	22	0	1.2475e+08	1.66462e+08	2.35088e+08	1.66462e+08	813270	0.00488563	3.38474e+08	3.94168e+08	3.55993e+08	3.55993e+08	308479	0.000866533	3.31462e+08	2.0053e+08	1.58752e+08	2.0053e+08	5.53743e+06	0.027614
High	Master Protein	P04003	C4b-binding protein alpha chain OS=Homo sapiens OX=9606 GN=C4BPA PE=1 SV=2	0	117.643	25	17	239	17	1	597	67	7.3	656.07	17	0	1.11874e+08	1.28441e+08	2.78378e+08	1.28441e+08	231659	0.00180361	3.55964e+08	5.27134e+08	4.14451e+08	4.14451e+08	366926	0.000885331	2.41782e+08	1.70089e+08	1.14237e+08	1.70089e+08	5.94787e+06	0.0349692
High	Master Protein	P02656	Apolipoprotein C-III OS=Homo sapiens OX=9606 GN=APOC3 PE=1 SV=1	0	96.156	63	9	187	9	1	99	10.8	5.41	691.2	9	0	5.04857e+07	8.51481e+07	1.61697e+08	8.51481e+07			8.40251e+07	2.74003e+08	8.04817e+07	8.40251e+07	146266	0.00174074	7.04155e+08	4.81623e+08	4.11466e+08	4.81623e+08	268444	0.000557374
High	Master Protein	P02765	Alpha-2-HS-glycoprotein OS=Homo sapiens OX=9606 GN=AHSG PE=1 SV=1	0	76.466	25	7	86	7	1	367	39.3	5.72	355.94	7	0	7.51032e+07	3.58981e+07	1.16115e+08	7.51032e+07	14154.1	0.000188463	4.40745e+08	4.11099e+08	2.75909e+08	4.11099e+08	602880	0.00146651	3.12716e+08	1.32871e+08	9.49414e+07	1.32871e+08	1.03923e+06	0.00782131
High	Master Protein	O14791	Apolipoprotein L1 OS=Homo sapiens OX=9606 GN=APOL1 PE=1 SV=5	0	137.104	46	19	245	19	1	398	43.9	5.81	838.32	19	0	5.22459e+07	4.47104e+07	1.03926e+08	5.22459e+07			3.40068e+08	4.68384e+08	356122908	356122908			3.06922e+08	1.94136e+08	1.43601e+08	1.94136e+08	1.14193e+07	0.0588215
High	Master Protein	P02746	Complement C1q subcomponent subunit B OS=Homo sapiens OX=9606 GN=C1QB PE=1 SV=3	0	49.366	25	6	106	6	1	253	26.7	8.63	322.18	6	0	6.7665e+07	1.06073e+08	1.25672e+08	1.06073e+08	36134.6	0.000340658	266430657	2.30609e+08	2.97895e+08	266430657			3.94956e+08	2.11841e+08	2.36807e+08	2.36807e+08	2.5781e+06	0.0108869
High	Master Protein	P0DOY2	Immunoglobulin lambda constant 2 OS=Homo sapiens OX=9606 GN=IGLC2 PE=1 SV=1	0	91.639	67	8	334	4	1	106	11.3	7.24	1195.73	8	1	6.03558e+07	6.68081e+07	1.27401e+08	6.68081e+07	1.12391e+07	0.168229	313553277	3.40364e+08	3.02663e+08	313553277	5.28013e+07	0.168397	1.81943e+08	1.3199e+08	7.03151e+07	1.3199e+08	2.99047e+07	0.226567
High	Master Protein	P18206	Vinculin OS=Homo sapiens OX=9606 GN=VCL PE=1 SV=4	0	58.035	15	13	30	13	1	1134	123.7	5.66	92.67	13	0	71675552	7.38034e+07	1.64978e+08	7.38034e+07			4.05326e+08	3.04263e+08	3.16406e+08	3.16406e+08			2.33869e+08	1.94833e+08	9.24352e+07	1.94833e+08	191065	0.000980662
High	Master Protein	P05090	Apolipoprotein D OS=Homo sapiens OX=9606 GN=APOD PE=1 SV=1	0	57.655	35	10	104	10	1	189	21.3	5.15	302.96	10	0	1.56996e+08	1.5428e+08	229624700	1.56996e+08	6.90783e+06	0.0440001	3.12185e+08	4.49937e+08	3.02133e+08	3.12185e+08	873328	0.00279747	1.65971e+08	1.02852e+08	8.29972e+07	1.02852e+08	5.18681e+06	0.0504298
High	Master Protein	Q96IY4	Carboxypeptidase B2 OS=Homo sapiens OX=9606 GN=CPB2 PE=1 SV=2	0	51.625	23	10	77	10	1	423	48.4	7.71	209.34	10	0	7.10383e+07	126997241	3.69434e+08	126997241	24526.6	0.000193127	3.16109e+08	600311865	2.90479e+08	3.16109e+08			1.57081e+08	9.08831e+07	5.67543e+07	9.08831e+07	1.22869e+06	0.0135194
High	Master Protein	P02654	Apolipoprotein C-I OS=Homo sapiens OX=9606 GN=APOC1 PE=1 SV=1	0	64.965	51	10	106	10	1	83	9.3	8.47	254.52	10	0	2.60714e+08	2.93796e+08	5.5246e+08	2.93796e+08	7.70088e+06	0.0262117	1.71734e+07	3.12971e+07	2.57833e+07	2.57833e+07	1.33513e+06	0.0517827	2.39168e+08	1.50102e+08	9.10104e+07	1.50102e+08	4.26213e+07	0.283949
High	Master Protein	P35858	Insulin-like growth factor-binding protein complex acid labile subunit OS=Homo sapiens OX=9606 GN=IGFALS PE=1 SV=1	0	211.552	44	28	329	28	1	605	66	6.79	1131.98	28	0	1.27316e+08	1.51406e+08	2.46842e+08	1.51406e+08	490315	0.00323842	1.83412e+08	3.05241e+08	1.82473e+08	1.83412e+08	30321.3	0.000165318	246125537	1.72367e+08	1.28056e+08	1.72367e+08	1.26193e+07	0.0732123
High	Master Protein	P02747	Complement C1q subcomponent subunit C OS=Homo sapiens OX=9606 GN=C1QC PE=1 SV=3	0	57.934	38	8	133	8	1	245	25.8	8.41	446.48	8	0	8.25689e+07	7.77221e+07	1.4767e+08	8.25689e+07	375763	0.0045509	2.38659e+08	3.06738e+08	2.45246e+08	2.45246e+08	71439.4	0.000291296	2.1366e+08	1.3384e+08	1.22926e+08	1.3384e+08	4.08733e+06	0.030539
High	Master Protein	P01876	Immunoglobulin heavy constant alpha 1 OS=Homo sapiens OX=9606 GN=IGHA1 PE=1 SV=2	0	55.103	22	10	157	10	1	353	37.6	6.51	516.48	10	0	2.13253e+07	5.20923e+07	1.11034e+08	5.20923e+07	12137.8	0.000233005	2.2167e+08	2.41436e+08	1.72408e+08	2.2167e+08			2.70352e+08	179745046	1.41114e+08	179745046	111925	0.000622689
High	Master Protein	P10643	Complement component C7 OS=Homo sapiens OX=9606 GN=C7 PE=1 SV=2	0	156.067	23	22	227	22	1	843	93.5	6.48	760.57	22	0	1.41462e+08	1.9411e+08	3.25013e+08	1.9411e+08			1.5771e+08	2.11703e+08	1.72185e+08	1.72185e+08			1.27027e+08	8.26061e+07	4.25659e+07	8.26061e+07	2.11955e+06	0.0256586
High	Master Protein	P13671	Complement component C6 OS=Homo sapiens OX=9606 GN=C6 PE=1 SV=3	0	190.848	31	29	310	29	1	934	104.7	6.76	1082.15	29	0	1.39939e+08	1.54777e+08	2.62137e+08	1.54777e+08	92946.8	0.00060052	1.44103e+08	2.4948e+08	1.71667e+08	1.71667e+08	47640.4	0.000277516	1.60668e+08	1.21215e+08	8.63602e+07	1.21215e+08	517784	0.00427163
High	Master Protein	P00736	Complement C1r subcomponent OS=Homo sapiens OX=9606 GN=C1R PE=1 SV=2	0	110.529	27	21	259	21	1	705	80.1	6.21	726.49	21	0	4.10891e+07	7.77474e+07	1.63476e+08	7.77474e+07	1.09941e+06	0.0141408	2.26884e+08	3.13387e+08	2.30226e+08	2.30226e+08	18563	8.06292e-05	1.90348e+08	1.12709e+08	9.4948e+07	1.12709e+08	6.97199e+06	0.0618586
High	Master Protein	P21333	Filamin-A OS=Homo sapiens OX=9606 GN=FLNA PE=1 SV=4	0	221.98	21	39	147	39	1	2647	280.6	6.06	463.2	39	0	9.41732e+07	5.96606e+07	1.93866e+08	9.41732e+07	23520	0.000249752	2.67183e+08	3.93036e+08	2.98932e+08	2.98932e+08	416775	0.00139422	7.36046e+07	2.95568e+07	3.32622e+07	3.32622e+07	1.0811e+06	0.0325025
High	Master Protein	O95445	Apolipoprotein M OS=Homo sapiens OX=9606 GN=APOM PE=1 SV=2	0	76.645	52	9	117	9	1	188	21.2	6.01	322.78	9	0	6.52396e+07	1.1452e+08	1.33408e+08	1.1452e+08	18331.3	0.000160072	1.7988e+08	2.39051e+08	1.93753e+08	1.93753e+08			170293666	1.16159e+08	1.13939e+08	1.16159e+08	1.5278e+06	0.0131526
High	Master Protein	P07360	Complement component C8 gamma chain OS=Homo sapiens OX=9606 GN=C8G PE=1 SV=3	0	68.718	39	8	145	8	1	202	22.3	8.31	521.24	8	0	6.82313e+07	7.62016e+07	1.16592e+08	7.62016e+07	6188.08	8.12068e-05	1.83143e+08	2.20605e+08	2.10117e+08	2.10117e+08			166512023	1.07326e+08	7.61524e+07	1.07326e+08	1.87486e+06	0.0174688
High	Master Protein	P29622	Kallistatin OS=Homo sapiens OX=9606 GN=SERPINA4 PE=1 SV=3	0	158.892	56	23	260	23	1	427	48.5	7.75	847.23	23	0	9.17681e+07	1.32206e+08	2.79394e+08	1.32206e+08	1.24135e+06	0.00938953	1.86239e+08	3.19224e+08	1.76747e+08	1.86239e+08	292356	0.00156979	7.67667e+07	5.83422e+07	2.80822e+07	5.83422e+07	1.52219e+07	0.260907
High	Master Protein	P09871	Complement C1s subcomponent OS=Homo sapiens OX=9606 GN=C1S PE=1 SV=1	0	118.705	23	20	203	20	1	688	76.6	4.96	704.22	20	0	2.96298e+07	5.69687e+07	1.09313e+08	5.69687e+07	106961	0.00187754	1.64593e+08	1.98004e+08	1.67502e+08	1.67502e+08	4833.44	2.88559e-05	2.33142e+08	1.32932e+08	156779690	156779690	7.9047e+06	0.0504192
High	Master Protein	P00748	Coagulation factor XII OS=Homo sapiens OX=9606 GN=F12 PE=1 SV=3	0	64.365	12	9	108	9	1	615	67.7	7.74	331.26	9	0	1.4885e+08	1.55347e+08	1.8324e+08	1.55347e+08	18308.5	0.000117855	9.3319e+07	1.42924e+08	1.00045e+08	1.00045e+08			1.3062e+08	1.17588e+08	1.07967e+08	1.17588e+08	196112	0.00166779
High	Master Protein	Q14520	Hyaluronan-binding protein 2 OS=Homo sapiens OX=9606 GN=HABP2 PE=1 SV=1	0	49.216	13	12	59	12	1	560	62.6	6.54	210.7	12	0	1.26624e+08	1.69456e+08	2.47291e+08	1.69456e+08	20678.3	0.000122028	7.5558e+07	1.66205e+08	9.68689e+07	9.68689e+07	6704.61	6.92133e-05	1.62693e+08	8.37815e+07	5.51223e+07	8.37815e+07	503990	0.00601553
High	Master Protein	P04264	Keratin, type II cytoskeletal 1 OS=Homo sapiens OX=9606 GN=KRT1 PE=1 SV=6	0	184.921	54	35	266	32	1	644	66	8.12	431.65	35	3	2.54315e+06	9.85955e+06	1.67476e+06	2.54315e+06	6.6188e+07	26.0259	2.56978e+07	4.84034e+06	2.79074e+07	2.56978e+07	6.70888e+07	2.61069	4.39665e+07	2.20291e+07	1.09106e+07	2.20291e+07	8.39558e+07	3.81113
High	Master Protein	K7ER74	APOC4-APOC2 readthrough (NMD candidate) OS=Homo sapiens OX=9606 GN=APOC4-APOC2 PE=1 SV=1	0	101.119	40	13	212	11	1	178	20	6.64	447.29	13	2	4.92625e+07	4.56961e+07	6.56143e+07	4.92625e+07	625731	0.012702	4.3545e+06	5.34218e+07	7.37158e+06	7.37158e+06			2.65208e+08	1.64609e+08	1.57015e+08	1.64609e+08	2.3092e+06	0.0140284
High	Master Protein	P07225	Vitamin K-dependent protein S OS=Homo sapiens OX=9606 GN=PROS1 PE=1 SV=1	0	55.633	18	13	105	13	1	676	75.1	5.67	305.21	13	0	3.57964e+07	34401300	7.78475e+07	3.57964e+07			1.01314e+08	1.59933e+08	1.09175e+08	1.09175e+08			1.14392e+08	7.87525e+07	7.41949e+07	7.87525e+07	373529	0.00474307
High	Master Protein	P03952	Plasma kallikrein OS=Homo sapiens OX=9606 GN=KLKB1 PE=1 SV=1	0	75.301	25	17	140	17	1	638	71.3	8.22	355.69	17	0	3.72897e+07	4.93563e+07	7.92133e+07	4.93563e+07	248156	0.00502785	9.91184e+07	1.3192e+08	1.03552e+08	1.03552e+08	88828.6	0.000857815	1.09339e+08	6.71864e+07	5.1655e+07	6.71864e+07	3.50539e+06	0.0521741
High	Master Protein	P35908	Keratin, type II cytoskeletal 2 epidermal OS=Homo sapiens OX=9606 GN=KRT2 PE=1 SV=2	0	111.979	53	28	166	23	1	639	65.4	8	217.99	28	3	2.18435e+07	3.75032e+07	5.6936e+07	3.75032e+07	1.90297e+07	0.507414	6.08198e+07	6.3337e+07	6.18223e+07	6.18223e+07	2.41534e+07	0.39069	7.89015e+07	5.30004e+07	4.44252e+07	5.30004e+07	2.08065e+07	0.392574
High	Master Protein	P02760	Protein AMBP OS=Homo sapiens OX=9606 GN=AMBP PE=1 SV=1	0	82.256	32	11	160	11	1	352	39	6.25	455.68	11	0	2.16942e+07	5.56502e+07	8.11794e+07	5.56502e+07	428349	0.00769718	4.51374e+07	6.41934e+07	3.87666e+07	4.51374e+07	250014	0.00553896	1.155e+08	1.06262e+08	9.09898e+07	1.06262e+08	1.11217e+06	0.0104664
High	Master Protein	O43866	CD5 antigen-like OS=Homo sapiens OX=9606 GN=CD5L PE=1 SV=1	0	9.835	7	4	38	4	1	347	38.1	5.47	72.6	4	0	5328205	7424318	1.64015e+07	7424318	19362.6	0.002608	7.61553e+07	1.06496e+08	8.30759e+07	8.30759e+07	55123.2	0.000663528	1.19167e+08	8.65212e+07	8.76938e+07	8.76938e+07	525947	0.00599753
High	Master Protein	P05546	Heparin cofactor 2 OS=Homo sapiens OX=9606 GN=SERPIND1 PE=1 SV=3	0	77.453	31	14	87	14	1	499	57	6.9	191.24	14	0	1.61917e+07	1.43198e+07	7.34087e+07	1.61917e+07	1.29429e+06	0.0799355	1.18956e+08	1.1774e+08	6.75485e+07	1.1774e+08	565951	0.00480678	2.58293e+07	2.76731e+07	1.04234e+07	2.58293e+07	7.79875e+06	0.301935
High	Master Protein	P02743	Serum amyloid P-component OS=Homo sapiens OX=9606 GN=APCS PE=1 SV=2	0	38.943	34	9	121	9	1	223	25.4	6.54	309.52	9	0	9.86313e+06	9.80796e+06	2.61368e+07	9.86313e+06	6.47581e+06	0.656567	5.22717e+07	8.91106e+07	6.28204e+07	6.28204e+07	1.95154e+07	0.310654	6.27751e+07	5.34719e+07	3.12746e+07	5.34719e+07	1.59719e+07	0.298696
High	Master Protein	P02745	Complement C1q subcomponent subunit A OS=Homo sapiens OX=9606 GN=C1QA PE=1 SV=2	0	45.085	29	6	88	6	1	245	26	9.11	344.87	6	0	1.90954e+07	3.25872e+07	4.72997e+07	3.25872e+07			7.31129e+07	9.4935e+07	7.35027e+07	7.35027e+07	94543.1	0.00128625	6.00457e+07	6.39993e+07	3.77551e+07	6.00457e+07	288090	0.00479785
High	Master Protein	P12259	Coagulation factor V OS=Homo sapiens OX=9606 GN=F5 PE=1 SV=4	0	87.626	12	23	81	23	1	2224	251.5	6.05	195.57	23	0	9.80876e+06	2.43402e+07	6.2906e+07	2.43402e+07	216335	0.00888795	6.53223e+07	9.78639e+07	6.84769e+07	6.84769e+07	28352.8	0.000414049	6.94101e+07	5.05883e+07	2.86509e+07	5.05883e+07	5012.29	9.908e-05
High	Master Protein	P01859	Immunoglobulin heavy constant gamma 2 OS=Homo sapiens OX=9606 GN=IGHG2 PE=1 SV=2	0	113.149	45	15	388	6	1	326	35.9	7.59	912.18	15	1	7.96427e+06	1.01715e+07	25266807	1.01715e+07	405562	0.0398725	1.04557e+08	7.05322e+07	5.44402e+07	7.05322e+07	2.44418e+06	0.0346534	8.94325e+07	5.7613e+07	4.07807e+07	5.7613e+07	760899	0.0132071
High	Master Protein	P35527	Keratin, type I cytoskeletal 9 OS=Homo sapiens OX=9606 GN=KRT9 PE=1 SV=3	0	162.879	70	29	189	28	1	623	62	5.24	303.52	29	1	4.02854e+06	1.07337e+07	9.98732e+06	9.98732e+06	3.14728e+07	3.15128	6.84629e+06	8.3563e+06	9.74944e+06	8.3563e+06	2.83342e+07	3.39075	9.54806e+06	4.75533e+06	2.45125e+06	4.75533e+06	5.48837e+07	11.5415
High	Master Protein	P05156	Complement factor I OS=Homo sapiens OX=9606 GN=CFI PE=1 SV=2	0	46.487	19	9	49	9	1	583	65.7	7.5	130.31	9	0	2.22485e+07	2.94763e+07	8.4205e+07	2.94763e+07	247047	0.00838122	5.81712e+07	8.56051e+07	5.85796e+07	5.85796e+07			6.55198e+07	4.63006e+07	3.17588e+07	4.63006e+07	2.13021e+06	0.0460082
High	Master Protein	P02775	Platelet basic protein OS=Homo sapiens OX=9606 GN=PPBP PE=1 SV=3	0	17.718	26	3	70	3	1	128	13.9	8.79	234.18	3	0	3.56516e+07	3.79168e+07	5.85457e+07	3.79168e+07			5.67924e+07	5.25704e+07	58025417	5.67924e+07			5.21876e+07	2.18042e+07	38189343	38189343	6495.74	0.000170093
High	Master Protein	P13645	Keratin, type I cytoskeletal 10 OS=Homo sapiens OX=9606 GN=KRT10 PE=1 SV=6	0	129.499	47	27	206	24	1	584	58.8	5.21	301.01	27	3	4.24538e+06	1.85253e+06	8.6333e+06	4.24538e+06	3.69432e+07	8.70199	3.1043e+06	8.22352e+06	4.08847e+06	4.08847e+06	4.44206e+07	10.8648	4.9744e+06	2.25183e+06	2.81288e+06	2.81288e+06	3.72395e+07	13.2389
High	Master Protein	P35579	Myosin-9 OS=Homo sapiens OX=9606 GN=MYH9 PE=1 SV=4	0	312.287	32	53	202	53	1	1960	226.4	5.6	732.62	53	0	2.00459e+06	2.00201e+06	6.32576e+06	2.00459e+06	65037.5	0.0324443	7.925e+07	8.76882e+07	9.97141e+07	8.76882e+07	96586.5	0.00110148	5.48609e+07	4.39277e+06	3.21487e+07	3.21487e+07	1.01969e+06	0.0317179
High	Master Protein	Q9Y490	Talin-1 OS=Homo sapiens OX=9606 GN=TLN1 PE=1 SV=3	0	200.386	20	33	157	33	1	2541	269.6	6.07	547.7	33	0	6.57748e+06	6.62325e+06	6.10157e+06	6.57748e+06	157971	0.0240169	6.09742e+07	8.63923e+07	7.78134e+07	7.78134e+07			6.39843e+07	1.9516e+07	3.483e+07	3.483e+07	403077	0.0115727
High	Master Protein	P61626	Lysozyme C OS=Homo sapiens OX=9606 GN=LYZ PE=1 SV=1	0	24.91	30	6	52	6	1	148	16.5	9.16	154.06	6	0	1.67402e+07	3.78048e+07	43289762	3.78048e+07	124325	0.00328862	4.79595e+07	5.60091e+07	4.85125e+07	4.85125e+07	66682	0.00137453	4.25519e+07	3.13806e+07	2.90858e+07	3.13806e+07
High	Master Protein	Q03591	Complement factor H-related protein 1 OS=Homo sapiens OX=9606 GN=CFHR1 PE=1 SV=2	0	46.766	19	8	127	1	1	330	37.6	7.39	334.6	8	1	3.15542e+07	2.30443e+07	4.65563e+07	3.15542e+07	11149.4	0.00035334	5.22373e+07	7.54601e+07	6.77343e+07	6.77343e+07	10269.4	0.000151614	1.58547e+07	15392128	1.0172e+07	15392128	45831.7	0.0029776
High	Master Protein	P17936	Insulin-like growth factor-binding protein 3 OS=Homo sapiens OX=9606 GN=IGFBP3 PE=1 SV=2	0	28.042	18	6	76	6	1	291	31.7	8.69	132.41	6	0	1.48319e+07	1.92902e+07	2.81791e+07	1.92902e+07	14999.2	0.000777553	5.42534e+07	6.38542e+07	5.66098e+07	5.66098e+07			4.90805e+07	33923010	3.58411e+07	3.58411e+07	71431.1	0.00199299
High	Master Protein	P07996	Thrombospondin-1 OS=Homo sapiens OX=9606 GN=THBS1 PE=1 SV=2	0	74.66	17	16	74	16	1	1170	129.3	4.94	198.89	16	0	1.62776e+08	1.7323e+06	4.44466e+06	4.44466e+06			6.32373e+07	7.04547e+07	9.31203e+07	7.04547e+07			4.92117e+07	1.0025e+07	3.46579e+07	3.46579e+07	156957	0.00452876
High	Master Protein	P00738	Haptoglobin OS=Homo sapiens OX=9606 GN=HP PE=1 SV=1	0	82.757	26	17	157	5	1	406	45.2	6.58	412.78	17	0	3.46334e+06	3.23829e+06	8.65271e+06	3.46334e+06			6.97459e+07	7.08294e+07	5.97402e+07	6.97459e+07	4923.28	7.05888e-05	5.21883e+07	3.61695e+07	2.36149e+07	3.61695e+07	68754.8	0.00190091
High	Master Protein	P49908	Selenoprotein P OS=Homo sapiens OX=9606 GN=SELENOP PE=1 SV=3	0	52.755	24	12	162	12	1	381	43.2	7.87	255.95	12	0	2.7643e+07	3.49195e+07	4.45369e+07	3.49195e+07			3.78031e+07	5.01578e+07	4.90541e+07	4.90541e+07			3.06564e+07	2.05233e+07	1.65073e+07	2.05233e+07	206688	0.0100709
High	Master Protein	P06681	Complement C2 OS=Homo sapiens OX=9606 GN=C2 PE=1 SV=2	0	200.192	38	30	262	7	1	752	83.2	7.42	860.16	30	0	3.09702e+07	3.36745e+07	6.99824e+07	3.36745e+07	280168	0.00831986	3.9585e+07	5.37932e+07	4.39107e+07	4.39107e+07			2.73435e+07	2.4291e+07	1.6728e+07	2.4291e+07	780300	0.032123
High	Master Protein	P0C0L4	Complement C4-A OS=Homo sapiens OX=9606 GN=C4A PE=1 SV=2	0	979.132	56	109	2298	3	1	1744	192.7	7.08	7486.21	109	0	1.94525e+07	2.65075e+07	56786769	2.65075e+07			3.12909e+07	5.17075e+07	3.04927e+07	3.12909e+07			4.81845e+07	4.07014e+07	1.85115e+07	4.07014e+07	143993	0.00353778
High	Master Protein	P05452	Tetranectin OS=Homo sapiens OX=9606 GN=CLEC3B PE=1 SV=3	0	52.601	49	8	56	8	1	202	22.5	5.67	165.39	8	0	5.83924e+07	4.97847e+07	9.12655e+07	5.83924e+07	304637	0.00521707	1.54347e+07	3.51701e+07	1.49804e+07	1.54347e+07	264325	0.0171254	2.11724e+07	1.96019e+07	1.05376e+07	1.96019e+07	2.8693e+06	0.146379
High	Master Protein	A0A0A0MRZ8	Immunoglobulin kappa variable 3D-11 OS=Homo sapiens OX=9606 GN=IGKV3D-11 PE=3 SV=6	0	15.857	32	4	37	3	1	115	12.6	5.29	87.01	4	1	4.89259e+06	6.5176e+06	1.13023e+07	6.5176e+06	1.07257e+06	0.164566	4.72693e+07	3.63438e+07	4.16899e+07	4.16899e+07	1.1897e+07	0.285369	3.5762e+07	2.9004e+07	2.18323e+07	2.9004e+07	6226591	0.21468
High	Master Protein	P01011	Alpha-1-antichymotrypsin OS=Homo sapiens OX=9606 GN=SERPINA3 PE=1 SV=2	0	43.004	24	11	63	11	1	423	47.6	5.52	167.46	11	0	1.24203e+07	1.03806e+07	5.57447e+07	1.24203e+07	61450.5	0.00494759	5.80589e+07	7.47414e+07	3.6729e+07	5.80589e+07	983049	0.0169319	2.63611e+07	2.19392e+07	5.95436e+06	2.19392e+07	964323	0.0439544
High	Master Protein	P04217	Alpha-1B-glycoprotein OS=Homo sapiens OX=9606 GN=A1BG PE=1 SV=4	0	39.841	32	9	30	9	1	495	54.2	5.86	124.22	9	0	7.36225e+06	5.40967e+06	1.6511e+07	7.36225e+06			4.98311e+07	5.47401e+07	4.20126e+07	4.98311e+07			4.36583e+07	3.30068e+07	2.30816e+07	3.30068e+07
High	Master Protein	A0A0C4DH25	Immunoglobulin kappa variable 3D-20 OS=Homo sapiens OX=9606 GN=IGKV3D-20 PE=3 SV=1	0	21.045	28	4	43	1	1	116	12.5	4.59	116.21	4	3	3.7538e+06	7.54138e+06	2.35652e+07	7.54138e+06	2.80873e+06	0.372443	5.00954e+07	6.52814e+07	5.05344e+07	5.05344e+07	8.76076e+06	0.173362	1.45928e+07	1.27839e+07	7.55091e+06	1.27839e+07	7.40717e+06	0.579414
High	Master Protein	P00746	Complement factor D OS=Homo sapiens OX=9606 GN=CFD PE=1 SV=5	0	27.357	34	6	44	6	1	253	27	7.71	129.57	6	0	2.57263e+07	3.08507e+07	3.98613e+07	3.08507e+07			3.32108e+07	3.5786e+07	3.6778e+07	3.5786e+07			1.80259e+07	2.20306e+07	1.96344e+07	1.96344e+07	23238.2	0.00118354
High	Master Protein	P05154	Plasma serine protease inhibitor OS=Homo sapiens OX=9606 GN=SERPINA5 PE=1 SV=3	0	60.665	30	11	80	11	1	406	45.6	9.26	166.9	11	0	1.48268e+07	2.34628e+07	3.9671e+07	2.34628e+07	1.01468e+06	0.0432465	3.25996e+07	4.74446e+07	4.24053e+07	4.24053e+07	1.52612e+06	0.0359888	2.63014e+07	1.56474e+07	1.34656e+07	1.56474e+07	1.88009e+06	0.120153
High	Master Protein	Q9BYE2	Transmembrane protease serine 13 OS=Homo sapiens OX=9606 GN=TMPRSS13 PE=2 SV=4	0.009	4.842	1	1	24	1	1	586	63.1	8.63	46.11	1	0	22830563	46239004	33775864	33775864			12713252	1.64014e+07	1.55862e+07	1.55862e+07	72701	0.00466445	50808118	28901801	22259068	28901801	306861	0.0106174
High	Master Protein	P01861	Immunoglobulin heavy constant gamma 4 OS=Homo sapiens OX=9606 GN=IGHG4 PE=1 SV=1	0	98.166	42	12	341	4	1	327	35.9	7.36	935.43	12	0	4004100	3.85211e+06	1.03809e+07	4004100			5.30443e+07	4.7474e+07	3.72629e+07	4.7474e+07			4.04907e+07	2.66472e+07	1.63316e+07	2.66472e+07
High	Master Protein	P02753	Retinol-binding protein 4 OS=Homo sapiens OX=9606 GN=RBP4 PE=1 SV=3	0	25.158	29	5	28	5	1	201	23	6.07	96.9	5	0	1.96458e+07	1.68131e+07	4.97395e+07	1.96458e+07	13419.2	0.000683057	3.38699e+07	4.51727e+07	2.8428e+07	3.38699e+07			3.20925e+07	2.21224e+07	1.42192e+07	2.21224e+07	405956	0.0183505
High	Master Protein	P01880	Immunoglobulin heavy constant delta OS=Homo sapiens OX=9606 GN=IGHD PE=1 SV=3	0	40.38	18	6	82	6	1	384	42.3	8.12	259.29	6	0	3.867e+06	3.53139e+06	1.48326e+07	3.867e+06			3.26609e+07	4.29791e+07	3.81454e+07	3.81454e+07			6.47807e+07	3.17109e+07	2.74968e+07	3.17109e+07	880513	0.0277669
High	Master Protein	P68032	Actin, alpha cardiac muscle 1 OS=Homo sapiens OX=9606 GN=ACTC1 PE=1 SV=1	0	184.454	37	23	245	3	1	377	42	5.39	724.33	23	0		467994	1.11043e+06	789209			4.09101e+07	72357146	4.86578e+07	4.86578e+07			5.54295e+07	5.38028e+06	2.28704e+07	2.28704e+07
High	Master Protein	P00742	Coagulation factor X OS=Homo sapiens OX=9606 GN=F10 PE=1 SV=2	0	25.402	14	7	37	7	1	488	54.7	5.94	95.42	7	0	9.47041e+06	1.81549e+07	2.99691e+07	1.81549e+07	138313	0.00761853	2.92229e+07	37489326	3.1697e+07	3.1697e+07			33417663	2.09343e+07	1.94237e+07	2.09343e+07	1.24661e+06	0.0595486
High	Master Protein	A0A0J9YY99	Uncharacterized protein (Fragment) OS=Homo sapiens OX=9606 PE=1 SV=1	0	15.899	28	4	31	3	1	117	13	8.92	50.01	4	2	1.29079e+07	1.09375e+07	1.90002e+07	1.29079e+07	1.05848e+06	0.0820028	4.0787e+07	5.65502e+07	3.32382e+07	4.0787e+07	3.9196e+06	0.0960994	1.09504e+07	9.85183e+06	3.96556e+06	9.85183e+06	2.07135e+06	0.21025
High	Master Protein	P19652	Alpha-1-acid glycoprotein 2 OS=Homo sapiens OX=9606 GN=ORM2 PE=1 SV=2	0	36.132	18	7	49	7	1	201	23.6	5.11	152.07	7	0	6.36977e+06	2.05529e+07	1.88241e+07	1.88241e+07			3.12077e+07	4.99566e+07	3.13911e+07	3.13911e+07			1.77325e+07	2.24713e+07	1.31933e+07	1.77325e+07	35427.3	0.00199787
High	Master Protein	P10720	Platelet factor 4 variant OS=Homo sapiens OX=9606 GN=PF4V1 PE=1 SV=1	0	6.617	16	2	10	2	1	104	11.5	9.1	29.99	2	0							4.18524e+07	4.668e+07	5.10301e+07	4.668e+07			43097135	4.13293e+06	2.06061e+07	2.06061e+07	224645	0.0109019
High	Master Protein	P08514	Integrin alpha-IIb OS=Homo sapiens OX=9606 GN=ITGA2B PE=1 SV=3	0	72.997	20	14	58	14	1	1039	113.3	5.38	205.53	14	0	1.4078e+06		6250293	3.82905e+06	24452.9	0.00638617	4.3167e+07	3.92043e+07	5.30024e+07	4.3167e+07			2.87549e+07	4.16304e+06	1.95269e+07	1.95269e+07	60431	0.00309476
High	Master Protein	P01624	Immunoglobulin kappa variable 3-15 OS=Homo sapiens OX=9606 GN=IGKV3-15 PE=1 SV=2	0	13.908	32	3	58	2	1	115	12.5	5.19	130.43	3	0	3903013	5.38888e+06	1.04933e+07	5.38888e+06	1.56212e+06	0.289878	3.11751e+07	2.68575e+07	2.40805e+07	2.68575e+07	4.94434e+06	0.184095	2.98081e+07	2.09516e+07	1.6238e+07	2.09516e+07	3.65124e+06	0.17427
High	Master Protein	P01619	Immunoglobulin kappa variable 3-20 OS=Homo sapiens OX=9606 GN=IGKV3-20 PE=1 SV=2	0	20.958	28	4	50	1	1	116	12.5	4.96	127.26	4	0	4.79852e+06	5.49214e+06	1.1899e+07	5.49214e+06	1.49003e+06	0.271303	2.73396e+07	2.4908e+07	2.3111e+07	2.4908e+07	3.38859e+06	0.136044	3.37501e+07	23892144	2.00204e+07	23892144	2.99687e+06	0.125433
High	Master Protein	P01780	Immunoglobulin heavy variable 3-7 OS=Homo sapiens OX=9606 GN=IGHV3-7 PE=1 SV=2	0	20.282	40	5	37	2	1	117	12.9	6.57	73.67	5	4	5.18881e+06	5.94997e+06	2.01384e+07	5.94997e+06	694903	0.116791	3.82711e+07	54240444	2.92105e+07	3.82711e+07	3.18158e+06	0.0831329	1.54797e+07	1.04166e+07	3.94467e+06	1.04166e+07	2.05289e+06	0.197079
High	Master Protein	P02766	Transthyretin OS=Homo sapiens OX=9606 GN=TTR PE=1 SV=1	0	45.144	50	7	34	7	1	147	15.9	5.76	143.76	7	0	1.57284e+07	1.87722e+07	18670651	18670651	155225	0.00831385	2.22215e+07	2.33485e+07	1.6854e+07	2.22215e+07			1.77916e+07	1.73166e+07	8.80613e+06	1.73166e+07	574829	0.0331952
High	Master Protein	P01591	Immunoglobulin J chain OS=Homo sapiens OX=9606 GN=JCHAIN PE=1 SV=4	0	9.448	17	3	35	3	1	159	18.1	5.24	92.16	3	0	5339818	2.9802e+06	1.27683e+07	5339818			3.32995e+07	6.86148e+07	3.20006e+07	3.32995e+07			2.45968e+07	1.79637e+07	1.27611e+07	1.79637e+07
High	Master Protein	P01700	Immunoglobulin lambda variable 1-47 OS=Homo sapiens OX=9606 GN=IGLV1-47 PE=1 SV=2	0.009	4.852	11	1	16	1	1	117	12.3	5.91	53.13	1	0	5.34545e+06		123157	2.7343e+06	715722	0.261757	46934396	56689876	4.17413e+07	46934396	3.3107e+06	0.0705388					2.2438e+06
High	Master Protein	P15169	Carboxypeptidase N catalytic chain OS=Homo sapiens OX=9606 GN=CPN1 PE=1 SV=1	0	51.257	28	9	56	9	1	458	52.3	7.34	170.14	9	0	7.24903e+06	1.6437e+07	1.32889e+07	1.32889e+07			1.83131e+07	35420708	2.36598e+07	2.36598e+07			2.56224e+07	1.67029e+07	1.87174e+07	1.87174e+07	23520.9	0.00125664
High	Master Protein	A0A0B4J2B5	Immunoglobulin heavy variable 3/OR16-9 (non-functional) (Fragment) OS=Homo sapiens OX=9606 GN=IGHV3OR16-9 PE=1 SV=1	0	14.928	40	3	29	1	1	98	10.7	8.46	63.81	3	0	3.29641e+06	6054013	10058631	6054013			29734682	31389966	27071372	29734682	61681.9	0.00207441	2.56757e+07	19080436	1.3707e+07	19080436
High	Master Protein	Q86UX7	Fermitin family homolog 3 OS=Homo sapiens OX=9606 GN=FERMT3 PE=1 SV=1	0	68.901	25	14	43	14	1	667	75.9	6.98	103.01	14	0	738788	1.31054e+06	1.74798e+06	1.31054e+06	5885.1	0.00449059	3.22597e+07	4.61108e+07	3.66351e+07	3.66351e+07			2.67589e+07	1.2598e+07	1.44826e+07	1.44826e+07	655662	0.0452723
High	Master Protein	P18428	Lipopolysaccharide-binding protein OS=Homo sapiens OX=9606 GN=LBP PE=1 SV=3	0	46.882	22	9	47	9	1	481	53.4	6.7	131.77	9	0	1.75225e+07	1.38068e+07	44606435	1.75225e+07	521247	0.0297472	2.43679e+07	3.53023e+07	2.57374e+07	2.57374e+07	16856.1	0.000654926	1.25808e+07	6.36688e+06	5.18545e+06	6.36688e+06	2.39682e+06	0.376451
High	Master Protein	Q96PD5	N-acetylmuramoyl-L-alanine amidase OS=Homo sapiens OX=9606 GN=PGLYRP2 PE=1 SV=1	0	61.65	16	6	85	6	1	576	62.2	7.55	239.01	6	0	7.95397e+06	1.16733e+07	1.90494e+07	1.16733e+07	115479	0.00989256	2.69237e+07	2.53962e+07	2.18111e+07	2.53962e+07			1.26059e+07	9.36204e+06	5.28207e+06	9.36204e+06
High	Master Protein	P23142	Fibulin-1 OS=Homo sapiens OX=9606 GN=FBLN1 PE=1 SV=4	0	26.858	13	6	31	6	1	703	77.2	5.22	87.12	6	0	6.68793e+06	7.13032e+06	1.36323e+07	7.13032e+06	10261	0.00143906	18545163	2.60979e+07	2.20365e+07	2.20365e+07	35276.4	0.00160082	27360751	16194763	1.50145e+07	16194763	73101.3	0.00451388
High	Master Protein	Q9UK55	Protein Z-dependent protease inhibitor OS=Homo sapiens OX=9606 GN=SERPINA10 PE=1 SV=1	0	41.721	22	10	49	10	1	444	50.7	8.27	150.36	10	0	4.94608e+06	1.14192e+07	1.97953e+07	1.14192e+07	24835.4	0.00217489	1.74006e+07	2.33428e+07	1.8213e+07	1.8213e+07			1.56382e+07	1.31456e+07	8.61353e+06	1.31456e+07	172812	0.013146
High	Master Protein	A0A0B4J1V0	Immunoglobulin heavy variable 3-15 OS=Homo sapiens OX=9606 GN=IGHV3-15 PE=3 SV=1	0.009	4.55	19	2	2	2	1	119	12.9	8.62	6.17	2	0		1.3193e+06	2.02756e+06	1.67343e+06				6.4666e+06		6.4666e+06			56503352	33681688	267677	33681688
High	Master Protein	P0DJI8	Serum amyloid A-1 protein OS=Homo sapiens OX=9606 GN=SAA1 PE=1 SV=1	0	24.829	66	5	29	3	1	122	13.5	6.79	131.74	5	0	8.68655e+06	22637793	2.1118e+07	2.1118e+07			1.33653e+07	1.38945e+07	1.34919e+07	1.34919e+07			1.30691e+07	6.8008e+06	6.2811e+06	6.8008e+06
High	Master Protein	Q13790	Apolipoprotein F OS=Homo sapiens OX=9606 GN=APOF PE=1 SV=2	0	11.292	8	2	111	2	1	326	35.4	5.64	186.56	2	0	1.66067e+07	1.36385e+07	2.94184e+07	1.66067e+07			6.3068e+06	2.00029e+07	7.31366e+06	7.31366e+06	46176.5	0.00631373	2.07139e+07	1.32518e+07	1.37578e+07	1.37578e+07	112347	0.00816606
High	Master Protein	P01009	Alpha-1-antitrypsin OS=Homo sapiens OX=9606 GN=SERPINA1 PE=1 SV=3	0	26.734	24	8	21	8	1	418	46.7	5.59	45.81	8	0	1.28855e+07	1.19709e+07	21554843	1.28855e+07	97189.5	0.00754252	1.85961e+07	1.88104e+07	1.09499e+07	1.85961e+07	15916.1	0.000855882	9.22164e+06	5.95699e+06	3.55159e+06	5.95699e+06	279374	0.0468986
High	Master Protein	P80748	Immunoglobulin lambda variable 3-21 OS=Homo sapiens OX=9606 GN=IGLV3-21 PE=1 SV=2	0	12.278	14	1	24	1	1	117	12.4	5.29	91.67	1	0		4.5397e+06	8.03786e+06	6.28878e+06	585911	0.0931678	2.10756e+07	2.47624e+07	1.91105e+07	2.10756e+07	2.80222e+06	0.13296	8.60291e+06	5.2725e+06	2.29266e+06	5.2725e+06	1.38348e+06	0.262394
High	Master Protein	P05106	Integrin beta-3 OS=Homo sapiens OX=9606 GN=ITGB3 PE=1 SV=2	0	31.485	11	7	20	7	1	788	87	5.24	57.94	7	0	8.14136e+06	2.51279e+06	1.26746e+07	8.14136e+06			24469073	2.20207e+07	2.97432e+07	24469073	650229	0.0265735	6.74364e+06	3209816	2.99972e+06	3209816	107911	0.0336189
High	Master Protein	A0A075B6I0	Immunoglobulin lambda variable 8-61 OS=Homo sapiens OX=9606 GN=IGLV8-61 PE=3 SV=7	0	9.468	20	3	7	3	1	122	12.8	4.55	14.57	3	0	14461729	9.27509e+06	46730444	14461729			1.36963e+07	2.4126e+07	1.32121e+07	1.36963e+07	725843	0.0529955	7.7433e+06	5.62332e+06	4.02135e+06	5.62332e+06
High	Master Protein	A0A075B6I9	Immunoglobulin lambda variable 7-46 OS=Homo sapiens OX=9606 GN=IGLV7-46 PE=3 SV=4	0.009	4.52	15	2	9	2	1	117	12.5	7.2	16.52	2	0	3.11088e+06	2.80832e+06	6.84019e+06	3.11088e+06	228279	0.073381	16370432	2.03376e+07	1.54447e+07	16370432	902535	0.055132	1.91543e+07	13301143	13216401	13301143	23954	0.00180089
High	Master Protein	Q16610	Extracellular matrix protein 1 OS=Homo sapiens OX=9606 GN=ECM1 PE=1 SV=2	0	25.428	13	6	31	6	1	540	60.6	6.71	86.39	6	0	3.81503e+06	7.87971e+06	9.5436e+06	7.87971e+06			1.45648e+07	1.2819e+07	1.56712e+07	1.45648e+07			1.73539e+07	1.05928e+07	8.30834e+06	1.05928e+07	89412.7	0.00844087
High	Master Protein	P01034	Cystatin-C OS=Homo sapiens OX=9606 GN=CST3 PE=1 SV=1	0	15.969	19	3	27	3	1	146	15.8	8.75	86.12	3	0	6.38558e+06	9.23427e+06	1.51878e+07	9.23427e+06	96878.1	0.0104911	1.69637e+07	12164004	1.60929e+07	1.60929e+07			1.29685e+07	7.02039e+06	4.56802e+06	7.02039e+06	516470	0.0735671
High	Master Protein	P26927	Hepatocyte growth factor-like protein OS=Homo sapiens OX=9606 GN=MST1 PE=1 SV=2	0	12.673	5	3	11	3	1	711	80.3	7.68	34.84	3	0	3.4737e+06	7931704	1.50355e+07	7931704	7139	0.000900058	1.53409e+07	16366128	1.55552e+07	1.55552e+07			1.13719e+07	7.03936e+06	5.15211e+06	7.03936e+06
High	Master Protein	P03951	Coagulation factor XI OS=Homo sapiens OX=9606 GN=F11 PE=1 SV=1	0	24.438	10	6	19	6	1	625	70.1	8.1	59.33	6	0	2.61519e+06	2.52387e+06	4.11737e+06	2.61519e+06	42934.1	0.0164172	1.38654e+07	9184495	1.50029e+07	1.38654e+07			2.06903e+07	9.9428e+06	1.29181e+07	1.29181e+07	104030	0.00805305
High	Master Protein	P60660	Myosin light polypeptide 6 OS=Homo sapiens OX=9606 GN=MYL6 PE=1 SV=2	0	17.466	34	4	16	4	1	151	16.9	4.65	48.63	4	0							1.87386e+07	1.48548e+07	2.44561e+07	1.87386e+07			1.38905e+07	403046	1.00579e+07	1.00579e+07	63736.6	0.00633695
High	Master Protein	Q04756	Hepatocyte growth factor activator OS=Homo sapiens OX=9606 GN=HGFAC PE=1 SV=1	0	25.132	7	4	43	4	1	655	70.6	7.24	156.62	4	0	2.73263e+06	6.33105e+06	8.94854e+06	6.33105e+06	27938.3	0.0044129	1.2879e+07	1.41654e+07	1.69292e+07	1.41654e+07			7.96951e+06	1.01644e+07	6679559	7.96951e+06	213155	0.0267463
High	Master Protein	P55056	Apolipoprotein C-IV OS=Homo sapiens OX=9606 GN=APOC4 PE=1 SV=1	0	18.793	29	5	12	3	1	127	14.5	8.92	17.32	5	0	2.97155e+06	1.04058e+07	1.57421e+07	1.04058e+07			8056772	13734556	5453317	8056772			14495160	8.27013e+06	5.17273e+06	8.27013e+06	894548	0.108166
High	Master Protein	P12814	Alpha-actinin-1 OS=Homo sapiens OX=9606 GN=ACTN1 PE=1 SV=2	0.009	5.056	2	2	2	2	1	892	103	5.41	4.33	2	0	11152360	953866		6.05311e+06			3.62372e+06	1.62774e+06	1.89951e+06	1.89951e+06			29712992	1.73592e+07	9678584	1.73592e+07	116894	0.00673384
High	Master Protein	P67936	Tropomyosin alpha-4 chain OS=Homo sapiens OX=9606 GN=TPM4 PE=1 SV=3	0	23.889	20	6	30	6	1	248	28.5	4.69	92.04	6	0	122001	870738		496370	9912.94	0.0199709	1.4175e+07	7.70027e+06	1.88076e+07	1.4175e+07	10449.1	0.000737152	1.04334e+07	1.44068e+06	9.38276e+06	9.38276e+06	7414.89	0.000790268
High	Master Protein	P01008	Antithrombin-III OS=Homo sapiens OX=9606 GN=SERPINC1 PE=1 SV=1	0	30.154	21	7	30	7	1	464	52.6	6.71	105.84	7	0	1.62377e+06	2.2912e+06	8.0507e+06	2.2912e+06			1.50433e+07	1.33034e+07	9.19395e+06	1.33034e+07			1.21893e+07	7.36004e+06	4.42397e+06	7.36004e+06	100763	0.0136905
High	Master Protein	P08697	Alpha-2-antiplasmin OS=Homo sapiens OX=9606 GN=SERPINF2 PE=1 SV=3	0	19.106	13	5	16	5	1	491	54.5	6.29	52.61	5	0	6.09232e+06	2.96643e+06	1.32495e+07	6.09232e+06			1.21682e+07	1.62414e+07	1.22699e+07	1.22699e+07			8.22716e+06	4.3326e+06	2.57272e+06	4.3326e+06	111511	0.0257376
High	Master Protein	P01023	Alpha-2-macroglobulin OS=Homo sapiens OX=9606 GN=A2M PE=1 SV=3	0	38.501	9	10	17	10	1	1474	163.2	6.46	45.16	10	0	5.87531e+06	7.15294e+06	2.06534e+07	7.15294e+06			1.05528e+07	1.80249e+07	9.56983e+06	1.05528e+07			4.54754e+06	2.11232e+06	4.56038e+06	4.54754e+06	37554	0.00825808
High	Master Protein	A0A0B4J1X5	Immunoglobulin heavy variable 3-74 OS=Homo sapiens OX=9606 GN=IGHV3-74 PE=3 SV=1	0	16.097	32	4	40	1	1	117	12.8	8.66	76.74	4	0	837375	1.22842e+06	3.00452e+06	1.22842e+06			11840286	18539500	10647442	11840286	338629	0.0285997	8.30601e+06	8147048	3.49944e+06	8147048
High	Master Protein	P08519	Apolipoprotein(a) OS=Homo sapiens OX=9606 GN=LPA PE=1 SV=1	0	7.724	7	2	14	2	1	4548	501	5.88	32.53	2	0	8.66485e+06	1.14098e+07	1.21744e+07	1.14098e+07			6.58435e+06	4.89531e+06	6.45395e+06	6.45395e+06			4.5046e+06	3.35142e+06	3.31046e+06	3.35142e+06
High	Master Protein	P01602	Immunoglobulin kappa variable 1-5 OS=Homo sapiens OX=9606 GN=IGKV1-5 PE=1 SV=2	0	13.735	27	3	10	3	1	117	12.8	8.28	20.45	3	0	2.01291e+06	4.90716e+06	3.30403e+06	3.30403e+06	168800	0.0510893	1.09149e+07	1.4129e+07	1.13802e+07	1.13802e+07	582358	0.051173	6.06213e+06	5.05567e+06	2.90083e+06	5.05567e+06	369990	0.0731832
High	Master Protein	P61224	Ras-related protein Rap-1b OS=Homo sapiens OX=9606 GN=RAP1B PE=1 SV=1	0	12.024	22	3	11	3	1	184	20.8	5.78	35.87	3	0	598274		1.75827e+06	1.17827e+06			1.43211e+07	1.69416e+07	19031744	1.69416e+07			4.93095e+06	1.23792e+06	2.09078e+06	2.09078e+06	138863	0.066417
High	Master Protein	P02533	Keratin, type I cytoskeletal 14 OS=Homo sapiens OX=9606 GN=KRT14 PE=1 SV=4	0	51.038	37	15	86	8	1	472	51.5	5.16	102.97	15	4	516803	135282	790132	516803	3.23583e+06	6.26124	378242	189537		283890	1.7733e+06	6.24645	27246.2	632361	37210.4	37210.4	1.44263e+07	387.697
High	Master Protein	P13224	Platelet glycoprotein Ib beta chain OS=Homo sapiens OX=9606 GN=GP1BB PE=1 SV=1	0	16.453	18	4	24	4	1	206	21.7	9.31	79.75	4	0	1.28632e+06			1.28632e+06			1.13051e+07	1.3945e+07	1.54722e+07	1.3945e+07			7.17266e+06	1.23337e+06	4.23904e+06	4.23904e+06	53492	0.0126189
High	Master Protein	P01019	Angiotensinogen OS=Homo sapiens OX=9606 GN=AGT PE=1 SV=1	0	24.554	16	6	17	6	1	485	53.1	6.32	51.04	6	0	4.63282e+06	3.88897e+06	1.61621e+07	4.63282e+06	165097	0.0356364	1.15384e+07	2.09334e+07	9.34746e+06	1.15384e+07			1.12173e+06	1.22974e+06	974378	1.12173e+06	200926	0.179122
High	Master Protein	P01701	Immunoglobulin lambda variable 1-51 OS=Homo sapiens OX=9606 GN=IGLV1-51 PE=1 SV=2	0	11.099	18	3	16	3	1	117	12.2	7.03	17.75	3	0	841182	566544	3686710	841182	369855	0.439685	8910056	1.02443e+07	9.01333e+06	9.01333e+06	3.3959e+06	0.376764	2.12891e+07	1.16638e+06	964324	1.16638e+06	2.84597e+06	2.44
High	Master Protein	P01824	Immunoglobulin heavy variable 4-39 OS=Homo sapiens OX=9606 GN=IGHV4-39 PE=1 SV=2	0	6.827	20	2	16	2	1	125	13.9	9.26	23.47	2	0	1.48819e+06	858783	3.61932e+06	1.48819e+06	855743	0.575021	6.36724e+06	14316670	7.10184e+06	7.10184e+06	3.07235e+06	0.432613	888015	1.45021e+06		1.16911e+06	2.88677e+06	2.4692
High	Master Protein	P08567	Pleckstrin OS=Homo sapiens OX=9606 GN=PLEK PE=1 SV=3	0	28.388	20	4	14	4	1	350	40.1	8.28	76.49	4	0	1.20924e+06			1.20924e+06	10638.7	0.00879785	1.15096e+07	1.50635e+07	13429848	13429848			5.13745e+06	1.0179e+06	1.71316e+06	1.71316e+06	195032	0.113844
High	Master Protein	P68363	Tubulin alpha-1B chain OS=Homo sapiens OX=9606 GN=TUBA1B PE=1 SV=1	0	21.146	12	4	19	3	1	451	50.1	5.06	47.43	4	1	4182412			4182412	58277.3	0.0139339	6.14624e+06	8.143e+06	7.87099e+06	7.87099e+06	56142.1	0.00713279	3.42958e+06	1.0677e+06	1.39069e+06	1.39069e+06	426681	0.306812
High	Master Protein	P36980	Complement factor H-related protein 2 OS=Homo sapiens OX=9606 GN=CFHR2 PE=1 SV=1	0	23.769	15	4	55	2	1	270	30.6	6.38	146.21	4	0	1412953	5344616	3076394	3076394	39300.9	0.012775	3.77502e+06	3.07032e+06	4306188	3.77502e+06			9.78575e+06	2.88322e+06		6.33448e+06	11764.7	0.00185725
High	Master Protein	Q92954	Proteoglycan 4 OS=Homo sapiens OX=9606 GN=PRG4 PE=1 SV=2	0	24.163	4	5	13	5	1	1404	151	9.5	44.59	5	0	708576	1.0721e+06	1.8529e+06	1.0721e+06			6.05889e+06	1.0331e+07	7.6629e+06	7.6629e+06			7.27993e+06	4.00352e+06	4.38685e+06	4.38685e+06
High	Master Protein	P23528	Cofilin-1 OS=Homo sapiens OX=9606 GN=CFL1 PE=1 SV=3	0	30.67	37	4	29	4	1	166	18.5	8.09	109.25	4	0	122160	130759	632117	130759	52593.5	0.402216	7.48581e+06	8.06012e+06	8.96385e+06	8.06012e+06	10619.7	0.00131757	7.61816e+06	1.83802e+06	4.09619e+06	4.09619e+06	48990.7	0.0119601
High	Master Protein	P13647	Keratin, type II cytoskeletal 5 OS=Homo sapiens OX=9606 GN=KRT5 PE=1 SV=3	0	55.264	25	16	81	8	1	590	62.3	7.74	92.85	16	5	41287.9	525035	152294	152294	3.44887e+06	22.6462	266132	285927	406645	285927	2.94934e+06	10.315	1.06218e+06	478622	777254	777254	4.68752e+06	6.03087
High	Master Protein	P00734	Prothrombin OS=Homo sapiens OX=9606 GN=F2 PE=1 SV=2	0	9.078	4	2	15	2	1	622	70	5.9	49.38	2	0	1.50457e+06	1.77132e+06	3.68254e+06	1.77132e+06			7.23932e+06	7.90312e+06	5889807	7.23932e+06			4.92625e+06	3.02082e+06	2.6414e+06	3.02082e+06
High	Master Protein	A0A0A0MS15	Immunoglobulin heavy variable 3-49 OS=Homo sapiens OX=9606 GN=IGHV3-49 PE=3 SV=1	0.003	6.092	17	2	4	2	1	119	13	8.62	10.77	2	0	1.8695e+06	2.83723e+06	9.31508e+06	2.83723e+06			6.2919e+06	9.73356e+06	4.8201e+06	6.2919e+06			2.88959e+06	3.07843e+06	1.31021e+06	2.88959e+06
High	Master Protein	P01709	Immunoglobulin lambda variable 2-8 OS=Homo sapiens OX=9606 GN=IGLV2-8 PE=1 SV=2	0	7.066	14	2	14	2	1	118	12.4	5.91	9.13	2	0			1.01396e+06	1.01396e+06	229867	0.226701	6.4172e+06	8.10581e+06	6234644	6.4172e+06	2.71107e+06	0.42247					1.58552e+06
High	Master Protein	A0A087WW87	Immunoglobulin kappa variable 2-40 OS=Homo sapiens OX=9606 GN=IGKV2-40 PE=3 SV=2	0	10.564	17	2	8	1	1	121	13.3	4.61	26.61	2	0		1.78342e+06		1.78342e+06			6098260	1515885	4.98774e+06	4.98774e+06			6.00513e+06	5.13097e+06	2472568	5.13097e+06
High	Master Protein	P20851	C4b-binding protein beta chain OS=Homo sapiens OX=9606 GN=C4BPB PE=1 SV=1	0	7.644	7	3	13	3	1	252	28.3	5.14	25.07	3	0	258190	1.02884e+06	2.21793e+06	1.02884e+06	5103.84	0.00496078	6.81213e+06	1.07405e+07	9.26595e+06	9.26595e+06			1.71719e+06	1.55026e+06	933099	1.55026e+06	13113.6	0.00845897
High	Master Protein	A0A075B6S2	Immunoglobulin kappa variable 2D-29 OS=Homo sapiens OX=9606 GN=IGKV2D-29 PE=3 SV=1	0	7.892	26	3	7	1	1	120	13.1	7.12	12.65	3	2	725330	408906	1.84076e+06	725330	1.27115e+06	1.75251	2.19477e+06	4388073	2385779	2385779	6.22627e+06	2.60974		688134		688134	33926.5	0.0493022
High	Master Protein	Q9H4B7	Tubulin beta-1 chain OS=Homo sapiens OX=9606 GN=TUBB1 PE=1 SV=1	0	31.354	20	6	15	5	1	451	50.3	5.17	47.82	6	1		1.11474e+06	565573	840156			7.15012e+06	6.49828e+06	1.0798e+07	7.15012e+06			3.68601e+06	674609	2.76544e+06	2.76544e+06	139459	0.0504294
High	Master Protein	P24592	Insulin-like growth factor-binding protein 6 OS=Homo sapiens OX=9606 GN=IGFBP6 PE=1 SV=1	0.003	6.109	6	1	9	1	1	240	25.3	7.81	47.47	1	0		3.34579e+06	4.02959e+06	3.68769e+06			3.82678e+06	3419629	3.4077e+06	3419629			4.06712e+06	2.31677e+06	3.15746e+06	3.15746e+06
High	Master Protein	P01593	Immunoglobulin kappa variable 1D-33 OS=Homo sapiens OX=9606 GN=IGKV1D-33 PE=1 SV=2	0	12.361	14	1	13	1	1	117	12.8	4.78	31.38	1	0	296185		1.20557e+06	750879			5.86629e+06	9.31881e+06	4.30832e+06	5.86629e+06	203345	0.0346633	1.89303e+06	1.35986e+06	809731	1.35986e+06	1.50481e+06	1.10659
High	Master Protein	P14618	Pyruvate kinase PKM OS=Homo sapiens OX=9606 GN=PKM PE=1 SV=4	0	50.061	18	6	18	6	1	531	57.9	7.84	66.7	6	0		154224	206880	180552			7.20346e+06	6.04054e+06	7.29714e+06	7.20346e+06			1.78412e+06	614358	1.88126e+06	1.78412e+06	17043.2	0.00955271
High	Master Protein	A0A0C4DH72	Immunoglobulin kappa variable 1-6 OS=Homo sapiens OX=9606 GN=IGKV1-6 PE=3 SV=1	0	12.019	14	1	18	1	1	117	12.7	8.29	48.89	1	0	805443	1.11405e+06	1.59176e+06	1.11405e+06	332732	0.29867	4.51654e+06	5.65838e+06	3.65193e+06	4.51654e+06	426784	0.0944935	3.72422e+06	2.37593e+06	1.26188e+06	2.37593e+06	386149	0.162525
High	Master Protein	P03950	Angiogenin OS=Homo sapiens OX=9606 GN=ANG PE=1 SV=1	0	7.748	18	2	4	2	1	147	16.5	9.64	8.5	2	0	1.06709e+06	1.53901e+06	1.27776e+06	1.27776e+06			7.49986e+06	7.52769e+06	6.29667e+06	7.49986e+06			203692	525632	75626.8	203692	63674.4	0.312602
High	Master Protein	A0A0B4J2D9	Immunoglobulin kappa variable 1D-13 OS=Homo sapiens OX=9606 GN=IGKV1D-13 PE=3 SV=1	0	12.749	14	1	19	1	1	117	12.6	7.84	65.51	1	0							6.43174e+06	5798277	5.40408e+06	5798277	268870	0.0463707	3348197	2.56325e+06	1.1865e+06	2.56325e+06	224128	0.0874389
High	Master Protein	P23083	Immunoglobulin heavy variable 1-2 OS=Homo sapiens OX=9606 GN=IGHV1-2 PE=1 SV=2	0	17.316	42	3	24	3	1	117	13.1	9.13	67.58	3	0	121651	725327	1.16066e+06	725327	233761	0.322284	4.60825e+06	4.35744e+06	4128163	4.35744e+06	752749	0.17275	3.40622e+06	2.48622e+06	1.50917e+06	2.48622e+06	108786	0.0437557
High	Master Protein	P55058	Phospholipid transfer protein OS=Homo sapiens OX=9606 GN=PLTP PE=1 SV=1	0	18.921	8	3	7	3	1	493	54.7	7.01	19.07	3	0	676115	1.65353e+06	337228	676115			4.70129e+06	2.9326e+06	4.11798e+06	4.11798e+06	17049.7	0.00414031	3.08788e+06	2.67252e+06	1.61954e+06	2.67252e+06
High	Master Protein	P02774	Vitamin D-binding protein OS=Homo sapiens OX=9606 GN=GC PE=1 SV=1	0.003	6.284	4	2	8	2	1	474	52.9	5.54	29.17	2	0	485213	650512	1.91084e+06	650512			4851646	3.94661e+06	2.85175e+06	3.94661e+06			2.68172e+06	2.96091e+06	2.71085e+06	2.71085e+06
High	Master Protein	P01742	Immunoglobulin heavy variable 1-69 OS=Homo sapiens OX=9606 GN=IGHV1-69 PE=1 SV=2	0	9.423	17	2	10	2	1	117	12.7	9.17	17.11	2	0	181554		291324	236439	207790	0.878834	1.57699e+06	4.42752e+06	1.82616e+06	1.82616e+06	2.7115e+06	1.48481	918417	40237.1	187029	187029	1.96659e+06	10.5149
High	Master Protein	O95810	Caveolae-associated protein 2 OS=Homo sapiens OX=9606 GN=CAVIN2 PE=1 SV=3	0	16.742	9	4	8	4	1	425	47.1	5.21	24.92	4	0	386960	396707	1.83324e+06	396707	5366.98	0.0135288	4.53786e+06	4.19562e+06	6.39722e+06	4.53786e+06	7726.67	0.00170271	2.42172e+06	414903	2.05623e+06	2.05623e+06	5040.73	0.00245144
High	Master Protein	O14950	Myosin regulatory light chain 12B OS=Homo sapiens OX=9606 GN=MYL12B PE=1 SV=2	0	10.856	28	3	5	2	1	172	19.8	4.84	15.09	3	1	176179	64413.2		120296			4.80238e+06	6.55069e+06	6176817	6176817			493293	77802.9	2.6544e+06	493293
High	Master Protein	O00391	Sulfhydryl oxidase 1 OS=Homo sapiens OX=9606 GN=QSOX1 PE=1 SV=3	0	10.612	7	4	4	4	1	747	82.5	8.92	4.41	4	0	6.05036e+06			6.05036e+06													632094
High	Master Protein	Q13418	Integrin-linked protein kinase OS=Homo sapiens OX=9606 GN=ILK PE=1 SV=2	0	13.022	8	3	8	3	1	452	51.4	8.07	23.08	3	0					20972.3		4.88778e+06	5.65919e+06	5.43774e+06	5.43774e+06			3.33738e+06	712524	1.15058e+06	1.15058e+06
High	Master Protein	P69905	Hemoglobin subunit alpha OS=Homo sapiens OX=9606 GN=HBA1 PE=1 SV=2	0	9.118	23	3	4	3	1	142	15.2	8.68	7.65	3	0							4368477	4.50935e+06	2.78511e+06	4368477	20547.1	0.0047035	1.90607e+06	1.12757e+06	3.06258e+06	1.90607e+06	166093	0.0871388
High	Master Protein	O75636	Ficolin-3 OS=Homo sapiens OX=9606 GN=FCN3 PE=1 SV=2	0	11.912	11	3	7	3	1	299	32.9	6.67	21.49	3	0		268781	1.21087e+06	739827			4.31898e+06	1.36209e+07	3.98598e+06	4.31898e+06			1.68761e+06	1311882	694062	1311882	4791.37	0.00365229
High	Master Protein	Q9UHG3	Prenylcysteine oxidase 1 OS=Homo sapiens OX=9606 GN=PCYOX1 PE=1 SV=3	0	14.893	13	6	8	6	1	505	56.6	6.18	10.27	6	0	85869	202031	210023	202031				376971	17958.6	197465			8.9319e+06	4.59574e+06	4666199	4666199	782750	0.167749
High	Master Protein	A0A075B6S6	Immunoglobulin kappa variable 2D-30 OS=Homo sapiens OX=9606 GN=IGKV2D-30 PE=3 SV=1	0	12.763	33	2	7	1	1	120	13.2	7.99	26.62	2	0							3.58678e+06	4.85159e+06	3.55008e+06	3.58678e+06			3504706	2.17012e+06	1.40049e+06	2.17012e+06
High	Master Protein	P08571	Monocyte differentiation antigen CD14 OS=Homo sapiens OX=9606 GN=CD14 PE=1 SV=2	0	25.163	11	2	11	2	1	375	40.1	6.23	43.88	2	0	727494	1.78826e+06	4.86798e+06	1.78826e+06			2.65361e+06	3.18851e+06	2.17013e+06	2.65361e+06			2.4189e+06	1.15046e+06	1.26285e+06	1.26285e+06
High	Master Protein	P80108	Phosphatidylinositol-glycan-specific phospholipase D OS=Homo sapiens OX=9606 GN=GPLD1 PE=1 SV=3	0.009	4.269	3	2	2	2	1	840	92.3	6.37	5.69	2	0	279188	428794	1.76446e+06	428794			949458	2.83545e+06	2.42871e+06	2.42871e+06			2.77667e+06	2325487	2.11416e+06	2325487
High	Master Protein	P62820	Ras-related protein Rab-1A OS=Homo sapiens OX=9606 GN=RAB1A PE=1 SV=3	0	11.503	19	3	3	3	1	205	22.7	6.21	8.62	3	0		107367	576875	342121			3.27226e+06	4.81969e+06	4.03934e+06	4.03934e+06			606143		331242	468692	45033.9	0.096084
High	Master Protein	P07737	Profilin-1 OS=Homo sapiens OX=9606 GN=PFN1 PE=1 SV=2	0	19.94	39	4	10	4	1	140	15	8.27	33.43	4	0					28288.1		3.16516e+06	2.28618e+06	4.63439e+06	3.16516e+06			3.34837e+06	804529	1.23235e+06	1.23235e+06	66883.5	0.0542734
High	Master Protein	P68366	Tubulin alpha-4A chain OS=Homo sapiens OX=9606 GN=TUBA4A PE=1 SV=1	0	18.613	10	3	11	2	1	448	49.9	5.06	28.16	3	0	287776		930938	609357			2.88377e+06	3.14884e+06	3.69992e+06	3.14884e+06			1.55162e+06	353002	660693	660693	52817	0.0799419
High	Master Protein	P11021	Endoplasmic reticulum chaperone BiP OS=Homo sapiens OX=9606 GN=HSPA5 PE=1 SV=2	0	9.016	5	3	4	3	1	654	72.3	5.16	9.48	3	0		311150	511830	411490			3.10368e+06	2.77732e+06	3048826	3048826			1883517	231913	912501	912501
High	Master Protein	P63104	14-3-3 protein zeta/delta OS=Homo sapiens OX=9606 GN=YWHAZ PE=1 SV=1	0.003	5.882	7	2	6	2	1	245	27.7	4.79	15.7	2	0							2821857	1.73474e+06	3.26198e+06	2821857			1.88235e+06		1.13609e+06	1.50922e+06
High	Master Protein	A0A0C4DH38	Immunoglobulin heavy variable 5-51 OS=Homo sapiens OX=9606 GN=IGHV5-51 PE=3 SV=1	0	6.989	24	2	4	2	1	117	12.7	8.27	5.16	2	0							2.51181e+06	4.21004e+06	2.09591e+06	2.51181e+06	310813	0.12374		790636		790636	221384	0.280007
High	Master Protein	Q8TDB8	Solute carrier family 2, facilitated glucose transporter member 14 OS=Homo sapiens OX=9606 GN=SLC2A14 PE=2 SV=1	0	11.743	5	2	2	2	1	520	56.3	7.83	5.3	2	0	388229	73989.9		231109					2.59293e+06	2.59293e+06			590006		894660	742333	85786.4	0.115563
High	Master Protein	Q9ULV4	Coronin-1C OS=Homo sapiens OX=9606 GN=CORO1C PE=1 SV=1	0	14.976	9	4	7	4	1	474	53.2	7.08	19.81	4	0			151596	151596			2.51515e+06	1.99874e+06	2.21866e+06	2.21866e+06			1.05454e+06		771325	912932
High	Master Protein	P68871	Hemoglobin subunit beta OS=Homo sapiens OX=9606 GN=HBB PE=1 SV=2	0	11.698	22	2	2	2	1	147	16	7.28	7.39	2	0		138431	295710	217070			2.36889e+06	2.21766e+06	1.48894e+06	2.21766e+06			1.0695e+06	589636	744683	744683
High	Master Protein	O75083	WD repeat-containing protein 1 OS=Homo sapiens OX=9606 GN=WDR1 PE=1 SV=4	0	8.71	4	2	4	2	1	606	66.2	6.65	10.56	2	0	328605			328605			1594940	1.78588e+06	1.87799e+06	1.78588e+06			1349313	262046	956801	956801	41686.9	0.043569
High	Master Protein	P14770	Platelet glycoprotein IX OS=Homo sapiens OX=9606 GN=GP9 PE=1 SV=3	0.009	5.052	8	1	2	1	1	177	19	6.34	6.9	1	0							1506115		1.74569e+06	1.6259e+06			1.85524e+06		905514	1.38038e+06
High	Master Protein	P11142	Heat shock cognate 71 kDa protein OS=Homo sapiens OX=9606 GN=HSPA8 PE=1 SV=1	0	8.148	4	2	6	2	1	646	70.9	5.52	19.46	2	0	351186		805190	578188	5607.13	0.00969777	1.90144e+06	1422461	2.33814e+06	1.90144e+06			850902	148725	339757	339757
High	Master Protein	P24844	Myosin regulatory light polypeptide 9 OS=Homo sapiens OX=9606 GN=MYL9 PE=1 SV=4	0	6.75	16	2	3	1	1	172	19.8	4.92	8.78	2	0							1.42531e+06	1.42028e+06	1.69592e+06	1.42531e+06			1.38606e+06		1.13583e+06	1.26095e+06
High	Master Protein	P06312	Immunoglobulin kappa variable 4-1 OS=Homo sapiens OX=9606 GN=IGKV4-1 PE=1 SV=1	0	11.191	36	4	11	4	1	121	13.4	5.25	12.37	4	0					11667.2						1.21436e+06						1.44815e+06
High	Master Protein	P37802	Transgelin-2 OS=Homo sapiens OX=9606 GN=TAGLN2 PE=1 SV=3	0	6.977	13	2	15	2	1	199	22.4	8.25	25.27	2	0							278434	1.15422e+06	1.18768e+06	1.15422e+06			1.70727e+06	801280	1.32969e+06	1.32969e+06
High	Master Protein	P05160	Coagulation factor XIII B chain OS=Homo sapiens OX=9606 GN=F13B PE=1 SV=3	0	6.687	4	2	2	2	1	661	75.5	6.39	3.38	2	0			430402	430402			1.4752e+06	1.93551e+06	811864	1.4752e+06			270554	317220		293887
High	Master Protein	P01743	Immunoglobulin heavy variable 1-46 OS=Homo sapiens OX=9606 GN=IGHV1-46 PE=1 SV=2	0	10.425	13	1	3	1	1	117	12.9	8.92	11.34	1	0		91688.7	303751	197720	34489	0.174434	1.54275e+06	1.96215e+06	1.48806e+06	1.54275e+06			184231	190604	52684.5	184231
High	Master Protein	P02538	Keratin, type II cytoskeletal 6A OS=Homo sapiens OX=9606 GN=KRT6A PE=1 SV=3	0	46.852	23	14	65	5	1	564	60	8	74.8	14	0	114679	202899	53265.8	114679	1.15046e+06	10.032	69487.9	29863.7		49675.8	334633	6.73633		16206.7	19472.3	17839.5	206642	11.5834
High	Master Protein	A0A075B6R9	Immunoglobulin kappa variable 2D-24 (non-functional) (Fragment) OS=Homo sapiens OX=9606 GN=IGKV2D-24 PE=4 SV=1	0.003	6.084	17	2	7	1	1	120	13.1	8.87	11.9	2	0		37208.7		37208.7	207574	5.57864					1.05774e+06		73707.2			73707.2	451461	6.12506
High	Master Protein	P04278	Sex hormone-binding globulin OS=Homo sapiens OX=9606 GN=SHBG PE=1 SV=2	0.003	5.584	6	1	3	1	1	402	43.8	6.71	10.58	1	0		154804	725334	440069			1243033	2.08148e+06	641659	1243033
High	Master Protein	P21796	Voltage-dependent anion-selective channel protein 1 OS=Homo sapiens OX=9606 GN=VDAC1 PE=1 SV=2	0.009	4.034	4	1	3	1	1	283	30.8	8.54	6.25	1	0					1.48096e+06		108658	116311	107167	108658							11628.8
High	Master Protein	Q06033	Inter-alpha-trypsin inhibitor heavy chain H3 OS=Homo sapiens OX=9606 GN=ITIH3 PE=1 SV=2	0.003	6.189	3	2	4	2	1	890	99.8	5.74	8.34	2	0	776181	589262	1.44742e+06	776181	70144.1	0.0903707	661977	922808	313280	661977							35493.1
High	Master Protein	P30041	Peroxiredoxin-6 OS=Homo sapiens OX=9606 GN=PRDX6 PE=1 SV=3	0	9.305	13	2	8	2	1	224	25	6.38	24.07	2	0					96638.1		653416	635273	759264	653416	165748	0.253665	635837	164874	384382	384382	207859	0.540762
High	Master Protein	P18065	Insulin-like growth factor-binding protein 2 OS=Homo sapiens OX=9606 GN=IGFBP2 PE=1 SV=2	0.003	6.464	4	2	9	2	1	325	34.8	7.5	12.03	2	0	549491	951559	1.4493e+06	951559			429164	1.22168e+06	54595.6	429164				115864		115864
High	Master Protein	P22792	Carboxypeptidase N subunit 2 OS=Homo sapiens OX=9606 GN=CPN2 PE=1 SV=3	0.009	4.4	3	2	2	2	1	545	60.5	5.99	2.94	2	0	24606.3	23494.8	356432	24606.3			330847	1.33904e+06	119225	330847	5367.26	0.0162228		900778		900778	145116	0.161101
High	Master Protein	P98160	Basement membrane-specific heparan sulfate proteoglycan core protein OS=Homo sapiens OX=9606 GN=HSPG2 PE=1 SV=4	0.003	5.749	1	2	7	2	1	4391	468.5	6.51	9.47	2	0	289712		134059	211885			580836	275642	787343	580836				535390		535390	41703.9	0.0778945
High	Master Protein	P30101	Protein disulfide-isomerase A3 OS=Homo sapiens OX=9606 GN=PDIA3 PE=1 SV=4	0	8.193	5	2	2	2	1	505	56.7	6.35	5.17	2	0	113013		64590.2	88801.3			748631	905347	815112	815112			498170		426150	462160
High	Master Protein	Q93084	Sarcoplasmic/endoplasmic reticulum calcium ATPase 3 OS=Homo sapiens OX=9606 GN=ATP2A3 PE=1 SV=2	0	16.118	6	3	4	3	1	1043	113.9	5.57	14.32	3	0							1.86209e+06	662796	789554	789554			651059		409309	530184
High	Master Protein	A0A0C4DH34	Immunoglobulin heavy variable 4-28 OS=Homo sapiens OX=9606 GN=IGHV4-28 PE=3 SV=1	0.003	6.179	8	1	6	1	1	117	13.1	9.29	3.69	1	0	45682.4	64199.6	242390	64199.6	220033	3.42732	271524	406352	183132	271524	242475	0.893013	299877	217203	200429	217203	233916	1.07695
High	Master Protein	P68371	Tubulin beta-4B chain OS=Homo sapiens OX=9606 GN=TUBB4B PE=1 SV=1	0	6.694	5	2	4	1	1	445	49.8	4.89	11.2	2	0					195919		295191			295191							637473
High	Master Protein	P49747	Cartilage oligomeric matrix protein OS=Homo sapiens OX=9606 GN=COMP PE=1 SV=2	0	10.149	6	2	7	2	1	757	82.8	4.6	21	2	0			183604	183604			548326	797068	711898	711898			304335	200241	161137	200241
High	Master Protein	P06702	Protein S100-A9 OS=Homo sapiens OX=9606 GN=S100A9 PE=1 SV=1	0.009	4.16	18	2	7	2	1	114	13.2	6.13	0	2	0		45181.6	362798	203990	337074	1.65241					210332						296664
High	Master Protein	Q15166	Serum paraoxonase/lactonase 3 OS=Homo sapiens OX=9606 GN=PON3 PE=1 SV=3	0	11.337	7	3	65	1	1	354	39.6	5.41	140.48	3	0	460624	651144	567981	567981			252447		210877	231662							5931.71
High	Master Protein	P00488	Coagulation factor XIII A chain OS=Homo sapiens OX=9606 GN=F13A1 PE=1 SV=4	0.009	5.493	3	1	3	1	1	732	83.2	6.09	10.54	1	0							566041	554518	497757	554518			249727		189015	219371
High	Master Protein	P81605	Dermcidin OS=Homo sapiens OX=9606 GN=DCD PE=1 SV=2	0.009	4.407	20	2	5	2	1	110	11.3	6.54	2.01	2	0			137912	137912	203345	1.47445					195232						226990
High	Master Protein	P13501	C-C motif chemokine 5 OS=Homo sapiens OX=9606 GN=CCL5 PE=1 SV=3	0.009	5.107	13	1	2	1	1	91	10	9.07	6.14	1	0									762831	762831
High	Master Protein	A0M8Q6	Immunoglobulin lambda constant 7 OS=Homo sapiens OX=9606 GN=IGLC7 PE=1 SV=3	0	49.003	53	5	252	1	1	106	11.2	8.29	922.24	5	0			44060.6	44060.6	95640.7	2.17066			11018.4	11018.4	382517	34.7163					205362
High	Master Protein	P01782	Immunoglobulin heavy variable 3-9 OS=Homo sapiens OX=9606 GN=IGHV3-9 PE=1 SV=2	0	14.534	26	3	29	1	1	118	12.9	7.08	56.08	3	0					129500		213149	93927.8	127271	127271	309353	2.43066					163704
High	Master Protein	O00151	PDZ and LIM domain protein 1 OS=Homo sapiens OX=9606 GN=PDLIM1 PE=1 SV=4	0	10.427	5	1	5	1	1	329	36	7.02	10.93	1	0	92503.5		125404	108954			210939	278959	257228	257228			402587	150464	198957	198957	89752.7	0.451117
High	Master Protein	P05109	Protein S100-A8 OS=Homo sapiens OX=9606 GN=S100A8 PE=1 SV=1	0.009	4.851	24	2	7	2	1	93	10.8	7.03	0	2	0			8678.33	8678.33	413694	47.6697		16910.5		16910.5	208434	12.3257
High	Master Protein	Q01518	Adenylyl cyclase-associated protein 1 OS=Homo sapiens OX=9606 GN=CAP1 PE=1 SV=5	0	14.236	15	4	11	4	1	475	51.9	8.06	16.03	4	0	18014.1	65731.7	21718.4	21718.4			102973	468392	346876	346876			407944		150104	279024
High	Master Protein	Q15323	Keratin, type I cuticular Ha1 OS=Homo sapiens OX=9606 GN=KRT31 PE=1 SV=3	0	6.813	6	3	15	2	1	416	47.2	4.88	20.83	3	0					344695
High	Master Protein	Q15404	Ras suppressor protein 1 OS=Homo sapiens OX=9606 GN=RSU1 PE=1 SV=3	0	11.904	21	3	4	3	1	277	31.5	8.65	12.16	3	0							279651	816368	339611	339611
High	Master Protein	P08779	Keratin, type I cytoskeletal 16 OS=Homo sapiens OX=9606 GN=KRT16 PE=1 SV=4	0	31.017	15	8	58	1	1	473	51.2	5.05	91.53	8	0					62350.6
High	Master Protein	Q562R1	Beta-actin-like protein 2 OS=Homo sapiens OX=9606 GN=ACTBL2 PE=1 SV=2	0	58.952	22	11	112	2	1	376	42	5.59	286.57	11	0
High	Master Protein	P31146	Coronin-1A OS=Homo sapiens OX=9606 GN=CORO1A PE=1 SV=4	0.003	5.695	6	2	3	2	1	461	51	6.68	3.9	2	0
Medium	Master Protein	P27918	Properdin OS=Homo sapiens OX=9606 GN=CFP PE=1 SV=2	0.011	3.896	1	1	5	1	1	469	51.2	7.9	0	1	0	176432		23657.3	100045	6293.56	0.0629074	255016	385668	819858	385668				201694		201694	10977.8	0.0544281
Medium	Master Protein	A0A075B6S5	Immunoglobulin kappa variable 1-27 OS=Homo sapiens OX=9606 GN=IGKV1-27 PE=3 SV=1	0.011	3.856	14	1	6	1	1	117	12.7	8.29	8.09	1	0					137035						177794						201578
Medium	Master Protein	Q15485	Ficolin-2 OS=Homo sapiens OX=9606 GN=FCN2 PE=1 SV=2	0.011	3.823	4	1	1	1	1	313	34	6.77	2.45	1	0					7723.7		1.29385e+06	1.55512e+06	1280008	1.29385e+06	10185.3	0.00787209	2.19582e+06	1.46864e+06	1.15117e+06	1.46864e+06
Medium	Master Protein	P05141	ADP/ATP translocase 2 OS=Homo sapiens OX=9606 GN=SLC25A5 PE=1 SV=7	0.011	3.82	3	1	4	1	1	298	32.8	9.69	4.37	1	0					108587		146790	204372	180110	180110			32049.2			32049.2
Medium	Master Protein	O00299	Chloride intracellular channel protein 1 OS=Homo sapiens OX=9606 GN=CLIC1 PE=1 SV=4	0.011	3.492	5	1	22	1	1	241	26.9	5.17	39.8	1	0							363928	376844	379098	376844			463476	79421.4	233113	233113
Medium	Master Protein	P01891	HLA class I histocompatibility antigen, A-68 alpha chain OS=Homo sapiens OX=9606 GN=HLA-A PE=1 SV=4	0.013	3.335	4	1	3	1	1	365	40.9	6.7	0	1	0							198529	142665	165133	165133
Medium	Master Protein	P25705	ATP synthase subunit alpha, mitochondrial OS=Homo sapiens OX=9606 GN=ATP5A1 PE=1 SV=1	0.013	3.299	2	1	1	1	1	553	59.7	9.13	2.27	1	0							489327		857130	673229			348582		244018	296300
Medium	Master Protein	A0A0B4J1V6	Immunoglobulin heavy variable 3-73 OS=Homo sapiens OX=9606 GN=IGHV3-73 PE=3 SV=1	0.013	3.297	9	1	1	1	1	119	12.8	9.17	3.3	1	0							967367	2.61843e+06	1056577	1056577
Medium	Master Protein	Q15582	Transforming growth factor-beta-induced protein ig-h3 OS=Homo sapiens OX=9606 GN=TGFBI PE=1 SV=1	0.013	3.167	2	1	4	1	1	683	74.6	7.71	11.24	1	0	503730	957140	1.4948e+06	957140				2.64902e+06	1.52323e+06	2.08612e+06			1.0429e+06	1.03087e+06	423050	1.03087e+06
Medium	Master Protein	P62805	Histone H4 OS=Homo sapiens OX=9606 GN=HIST1H4A PE=1 SV=2	0.016	3.111	10	1	1	1	1	103	11.4	11.36	2.02	1	0					86097.6
Medium	Master Protein	Q05513	Protein kinase C zeta type OS=Homo sapiens OX=9606 GN=PRKCZ PE=1 SV=4	0.016	3.092	1	1	4	1	1	592	67.6	5.77	2.08	1	0		100140		100140					362724	362724			471637			471637
Medium	Master Protein	P62937	Peptidyl-prolyl cis-trans isomerase A OS=Homo sapiens OX=9606 GN=PPIA PE=1 SV=2	0.016	3.034	12	1	1	1	1	165	18	7.81	2.07	1	0
Medium	Master Protein	Q86SQ0	Pleckstrin homology-like domain family B member 2 OS=Homo sapiens OX=9606 GN=PHLDB2 PE=1 SV=2	0.016	3.028	1	1	104	1	1	1253	142.1	7.43	0	1	0	1.3369e+09	1.45154e+09	9.15809e+08	1.3369e+09	1.05368e+07	0.00788156	1.59101e+08	507885541	1.34548e+08	1.59101e+08	1.75181e+06	0.0110107	1.54211e+09	1.18938e+09	9.77514e+08	1.18938e+09	6.15226e+07	0.0517265
Medium	Master Protein	Q92575	UBX domain-containing protein 4 OS=Homo sapiens OX=9606 GN=UBXN4 PE=1 SV=2	0.016	3.008	1	1	9	1	1	508	56.7	6.38	16.42	1	0	293568	1.60062e+06		947097	36514.3	0.038554	752145	545130	1.257e+06	752145	8910.98	0.0118474	2.83034e+06	2.29993e+06	1.26813e+06	2.29993e+06	19450.6	0.00845704
Medium	Master Protein	A0A0J9YX35	Immunoglobulin heavy variable 3-64D OS=Homo sapiens OX=9606 GN=IGHV3-64D PE=3 SV=1	0.021	2.923	9	1	2	1	1	117	12.8	7.85	4.46	1	0		746139	2.07102e+06	1.40858e+06			5944342	7831127	4.80178e+06	5944342			1.247e+06	982652	525421	982652
Medium	Master Protein	Q8TAQ9	SUN domain-containing protein 3 OS=Homo sapiens OX=9606 GN=SUN3 PE=1 SV=4	0.031	2.729	2	1	9	1	1	357	40.5	7.83	17.26	1	0	163650	223289	682954	223289			672261	1.04554e+06	707663	707663			717880	493401	333455	493401
Medium	Master Protein	P15814	Immunoglobulin lambda-like polypeptide 1 OS=Homo sapiens OX=9606 GN=IGLL1 PE=1 SV=1	0.033	2.675	7	1	1	1	1	213	22.9	10.07	0	1	0											527160
Medium	Master Protein	P12111	Collagen alpha-3(VI) chain OS=Homo sapiens OX=9606 GN=COL6A3 PE=1 SV=5	0.033	2.668	0	1	3	1	1	3177	343.5	6.68	1.93	1	0	34782.3			34782.3	64492.8	1.85418					66846.4		85887.2	41490		63688.6	117449	1.84412
Medium	Master Protein	P07384	Calpain-1 catalytic subunit OS=Homo sapiens OX=9606 GN=CAPN1 PE=1 SV=1	0.033	2.65	1	1	1	1	1	714	81.8	5.67	1.87	1	0							374367	344194	331272	344194			368991		202151	285571	15255.4	0.0534208
Medium	Master Protein	O75915	PRA1 family protein 3 OS=Homo sapiens OX=9606 GN=ARL6IP5 PE=1 SV=1	0.033	2.641	5	1	1	1	1	188	21.6	9.77	2.14	1	0							189839	305243	198256	198256
Medium	Master Protein	A0A075B7D0	Immunoglobulin heavy variable 1/OR15-1 (non-functional) (Fragment) OS=Homo sapiens OX=9606 GN=IGHV1OR15-1 PE=1 SV=1	0.033	2.613	10	1	11	1	1	117	13	9.13	25.43	1	0	571476	1.23993e+06	2.20999e+06	1.23993e+06	136601	0.110169	15558067	19382876	14729582	15558067			18318816	10522171	7.96851e+06	10522171	15396.9	0.00146328
Medium	Master Protein	P27797	Calreticulin OS=Homo sapiens OX=9606 GN=CALR PE=1 SV=1	0.038	2.516	2	1	2	1	1	417	48.1	4.44	5.21	1	0			21937	21937	5566.75	0.253761	244872	329907	256008	256008			14888.8			14888.8	15434.6	1.03665
Medium	Master Protein	P14151	L-selectin OS=Homo sapiens OX=9606 GN=SELL PE=1 SV=2	0.037	2.486	2	1	3	1	1	372	42.2	6.6	6.78	1	0			3184427	3184427			979316			979316			3.29336e+06	2.32009e+06	1.68488e+06	2.32009e+06
Medium	Master Protein	P06576	ATP synthase subunit beta, mitochondrial OS=Homo sapiens OX=9606 GN=ATP5B PE=1 SV=3	0.047	2.324	4	1	1	1	1	529	56.5	5.4	2.94	1	0
Medium	Master Protein	Q86VP1	Tax1-binding protein 1 OS=Homo sapiens OX=9606 GN=TAX1BP1 PE=1 SV=2	0.049	2.22	1	1	6	1	1	789	90.8	5.43	5.33	1	0	20013144	7.80451e+06		1.39088e+07			624596	1.1318e+07		5.97131e+06
Medium	Master Protein	Q8NF91	Nesprin-1 OS=Homo sapiens OX=9606 GN=SYNE1 PE=1 SV=4	0.048	2.205	0	1	17	1	1	8797	1010.5	5.53	0	1	0	1.60918e+07	3301789	3.47842e+06	3.47842e+06	661228	0.190094	4465062	529028		2.49704e+06			3.24799e+06	1.79088e+06	1.58157e+06	1.79088e+06	977198	0.545653
Medium	Master Protein	P01703	Immunoglobulin lambda variable 1-40 OS=Homo sapiens OX=9606 GN=IGLV1-40 PE=1 SV=2	0.046	2.192	14	1	2	1	1	118	12.3	5.74	0	1	0					98940.9						113722
Low	Master Protein	P56715	Oxygen-regulated protein 1 OS=Homo sapiens OX=9606 GN=RP1 PE=1 SV=1	0.051	2.186	0	1	3	1	1	2156	240.5	5.8	4.43	1	0	3.25534e+06			3.25534e+06
Low	Master Protein	P11047	Laminin subunit gamma-1 OS=Homo sapiens OX=9606 GN=LAMC1 PE=1 SV=3	0.051	2.172	0	1	3	1	1	1609	177.5	5.12	0	1	0					294729								977279	451469	194352	451469	27436.2	0.0607709
Low	Master Protein	A0A0C4DH43	Immunoglobulin heavy variable 2-70D OS=Homo sapiens OX=9606 GN=IGHV2-70D PE=3 SV=1	0.06	2.15	6	1	4	1	1	119	13.3	8.29	8.69	1	0
Low	Master Protein	Q9NP78	ATP-binding cassette sub-family B member 9 OS=Homo sapiens OX=9606 GN=ABCB9 PE=1 SV=1	0.06	2.136	1	1	16	1	1	766	84.4	7.93	8.67	1	0	1.82522e+07	2.29878e+07	51021765	2.29878e+07	35179	0.00153033	6.36523e+06	3.18077e+07	1.00204e+07	1.00204e+07	25416.1	0.00253645	3.60771e+07	19979333	2.34182e+07	2.34182e+07	10295.4	0.000439632
Low	Master Protein	Q8IWC1	MAP7 domain-containing protein 3 OS=Homo sapiens OX=9606 GN=MAP7D3 PE=1 SV=2	0.067	2.089	1	1	19	1	1	876	98.4	9.32	11.2	1	0	2.56909e+06	6.10665e+06	2.41705e+06	2.56909e+06			3.85859e+06	2.9056e+06	6.8199e+06	3.85859e+06			1.07159e+06	7.36344e+06	6.08901e+06	6.08901e+06
Low	Master Protein	P16671	Platelet glycoprotein 4 OS=Homo sapiens OX=9606 GN=CD36 PE=1 SV=2	0.066	2.064	2	1	2	1	1	472	53	7.96	1.96	1	0							4469668	3.81784e+06	4.74072e+06	4469668			1.5545e+06	1.32477e+06	802673	1.32477e+06
Low	Master Protein	A0A075B6K4	Immunoglobulin lambda variable 3-10 OS=Homo sapiens OX=9606 GN=IGLV3-10 PE=3 SV=2	0.066	2.058	7	1	5	1	1	115	12.4	4.83	2.11	1	0			769256	769256			319374		457129	388251	1.2363e+06	3.18429					120457
Low	Master Protein	P04070	Vitamin K-dependent protein C OS=Homo sapiens OX=9606 GN=PROC PE=1 SV=1	0.065	2.046	3	1	2	1	1	461	52	6.28	2.03	1	0			115982	115982			256962	266823	209233	256962			321104	164577	109675	164577
Low	Master Protein	A0A0B4J1U7	Immunoglobulin heavy variable 6-1 OS=Homo sapiens OX=9606 GN=IGHV6-1 PE=3 SV=1	0.065	2.023	6	1	18	1	1	121	13.5	9.2	27.25	1	0	2.3888e+06	3.14651e+06	8648009	3.14651e+06	186065	0.0591337	15118686	21927820	11887019	15118686	657497	0.043489	11851297	11787232	5.81816e+06	11787232	759560	0.0644392
Low	Master Protein	Q70CQ4	Ubiquitin carboxyl-terminal hydrolase 31 OS=Homo sapiens OX=9606 GN=USP31 PE=2 SV=2	0.065	2.012	1	1	4	1	1	1352	146.6	9.22	0	1	0	6.0727e+06	940316	4.56843e+06	4.56843e+06			6102996	3.32769e+06		4.71534e+06				1.41937e+06		1.41937e+06	128131	0.0902726
Low	Master Protein	A0A0C4DH26	Immunoglobulin kappa variable 6D-41 (non-functional) (Fragment) OS=Homo sapiens OX=9606 GN=IGKV6D-41 PE=4 SV=1	0.065	2.005	10	1	1	1	1	115	12.6	7.12	2.01	1	0											277668
Low	Master Protein	P51884	Lumican OS=Homo sapiens OX=9606 GN=LUM PE=1 SV=2	0.065	2.002	3	1	1	1	1	338	38.4	6.61	2.23	1	0
Low	Master Protein	P30405	Peptidyl-prolyl cis-trans isomerase F, mitochondrial OS=Homo sapiens OX=9606 GN=PPIF PE=1 SV=1	0.064	1.954	4	1	3	1	1	207	22	9.38	4.8	1	0								187268	159507	173388							7985.14
Low	Master Protein	Q6PL18	ATPase family AAA domain-containing protein 2 OS=Homo sapiens OX=9606 GN=ATAD2 PE=1 SV=1	0.064	1.943	0	1	18	1	1	1390	158.5	6.32	11.05	1	0
Low	Master Protein	Q9NQC3	Reticulon-4 OS=Homo sapiens OX=9606 GN=RTN4 PE=1 SV=2	0.063	1.915	1	1	1	1	1	1192	129.9	4.5	0	1	0															447683	447683	120322	0.268766
Low	Master Protein	P14735	Insulin-degrading enzyme OS=Homo sapiens OX=9606 GN=IDE PE=1 SV=4	0.063	1.905	1	1	13	1	1	1019	117.9	6.61	0	1	0	573392	531347	2.08408e+06	573392	132004	0.230215	1.2132e+06	3.81746e+06	1.38337e+06	1.38337e+06	94990.9	0.0686663	217873			217873	77122.1	0.353978
Low	Master Protein	P01599	Immunoglobulin kappa variable 1-17 OS=Homo sapiens OX=9606 GN=IGKV1-17 PE=1 SV=2	0.065	1.875	13	1	3	1	1	117	12.8	8.68	1.83	1	0					71594.7						127913						104883
Low	Master Protein	Q5SYB0	FERM and PDZ domain-containing protein 1 OS=Homo sapiens OX=9606 GN=FRMPD1 PE=1 SV=1	0.065	1.868	0	1	5	1	1	1578	173.3	5.25	9.69	1	0	905027	1.18734e+06	1.99502e+06	1.18734e+06	5412.07	0.00455815	1958455	4592209	2.75434e+06	2.75434e+06			2.31276e+06	1.24132e+06	1.47939e+06	1.47939e+06
Low	Master Protein	Q9Y3A2	Probable U3 small nucleolar RNA-associated protein 11 OS=Homo sapiens OX=9606 GN=UTP11 PE=1 SV=2	0.069	1.819	2	1	2	1	1	253	30.4	10.15	2.09	1	0
Low	Master Protein	P17540	Creatine kinase S-type, mitochondrial OS=Homo sapiens OX=9606 GN=CKMT2 PE=1 SV=2	0.068	1.795	1	1	7	1	1	419	47.5	8.19	11.24	1	0	7235988	5.55939e+06	13073709	7235988			981543	13808713	961639	981543	23105.2	0.0235397	12523835	4422922	3.99846e+06	4422922
Low	Master Protein	P02788	Lactotransferrin OS=Homo sapiens OX=9606 GN=LTF PE=1 SV=6	0.074	1.753	1	1	1	1	1	710	78.1	8.12	0	1	0																	122743
Low	Master Protein	A0A0G2JRQ6	Uncharacterized protein (Fragment) OS=Homo sapiens OX=9606 PE=1 SV=4	0.076	1.723	7	1	4	1	1	117	12.7	8.29	1.89	1	0					85601.5						255007						230002
Low	Master Protein	Q0VFZ6	Coiled-coil domain-containing protein 173 OS=Homo sapiens OX=9606 GN=CCDC173 PE=2 SV=2	0.075	1.712	1	1	1	1	1	552	66.4	8.87	1.71	1	0	222294	223909	644489	223909			204947	556194	167101	204947			180246	124851	110614	124851
Low	Master Protein	Q8NAA5	Leucine-rich repeat-containing protein 75A OS=Homo sapiens OX=9606 GN=LRRC75A PE=2 SV=2	0.084	1.705	5	1	47	1	1	344	37.8	8.44	0	1	0	280629	303324	540752	303324			750347	1.17121e+06	829716	829716			864920	424736	293736	424736
Low	Master Protein	A6NMB1	Sialic acid-binding Ig-like lectin 16 OS=Homo sapiens OX=9606 GN=SIGLEC16 PE=2 SV=3	0.086	1.685	1	1	9	1	1	481	53	9.03	8.64	1	0	402861248	545215552	7.53366e+08	545215552			153064000	565755904	172604896	172604896			1348667648	694654464	8.22727e+08	8.22727e+08	11367198	0.0138165
Low	Master Protein	A0A0C4DH24	Immunoglobulin kappa variable 6-21 OS=Homo sapiens OX=9606 GN=IGKV6-21 PE=3 SV=1	0.085	1.656	11	1	1	1	1	114	12.4	7.28	1.75	1	0											114840
Low	Master Protein	Q9HD67	Unconventional myosin-X OS=Homo sapiens OX=9606 GN=MYO10 PE=1 SV=3	0.087	1.621	0	1	1	1	1	2058	237.2	6.21	0	1	0	344935		526318	435627			1.30521e+06	1792598	1.54706e+06	1.54706e+06			1.88861e+06	1.07388e+06	1121462	1121462
Low	Master Protein	Q9UKJ3	G patch domain-containing protein 8 OS=Homo sapiens OX=9606 GN=GPATCH8 PE=1 SV=2	0.088	1.601	0	1	12	1	1	1502	164.1	8.66	0	1	0	1.73211e+08	5.46743e+07	1.73979e+08	1.73211e+08			2.42899e+06	27615268	1.6005e+06	2.42899e+06			122993896	92374424	48798136	92374424
Low	Master Protein	Q3V6T2	Girdin OS=Homo sapiens OX=9606 GN=CCDC88A PE=1 SV=2	0.09	1.597	1	1	1	1	1	1871	215.9	6.21	0	1	0	131604	112015	233775	131604			572144	233981		403062			526491			526491	104123	0.197768
Low	Master Protein	Q96M02	Centrosomal protein C10orf90 OS=Homo sapiens OX=9606 GN=C10orf90 PE=2 SV=2	0.093	1.554	1	1	3	1	1	699	77.9	9	0	1	0	3.77421e+06	2.06602e+06	6258796	3.77421e+06			3001628	10621125	1.94968e+06	3001628			2.8352e+06	1.72941e+06	996426	1.72941e+06
Low	Master Protein	P01714	Immunoglobulin lambda variable 3-19 OS=Homo sapiens OX=9606 GN=IGLV3-19 PE=1 SV=2	0.099	1.525	8	1	3	1	1	112	12	4.96	0	1	0											171701		5608.47	14827.3		10217.9
Low	Master Protein	Q9NVN8	Guanine nucleotide-binding protein-like 3-like protein OS=Homo sapiens OX=9606 GN=GNL3L PE=1 SV=1	0.113	1.45	1	1	6	1	1	582	65.5	8.44	10.64	1	0	6.2186e+06	2.41705e+06	1.11136e+07	6.2186e+06			11174998	2.08885e+07	11115014	11174998				1.19977e+06	487156	843463
Low	Master Protein	Q9BUN1	Protein MENT OS=Homo sapiens OX=9606 GN=MENT PE=2 SV=1	0.113	1.434	4	1	1	1	1	341	36.7	8.59	0	1	0													13003.1			13003.1
Low	Master Protein	O15204	ADAM DEC1 OS=Homo sapiens OX=9606 GN=ADAMDEC1 PE=1 SV=2	0.115	1.387	2	1	3	1	1	470	52.7	7.34	0	1	0	40117.2	36455.5	38805.9	38805.9			32484.2	22390.3	33297.8	32484.2			65106.1	35923.4	41751.7	41751.7
Low	Master Protein	Q9NW08	DNA-directed RNA polymerase III subunit RPC2 OS=Homo sapiens OX=9606 GN=POLR3B PE=1 SV=2	0.114	1.379	1	1	5	1	1	1133	127.7	8.5	0	1	0	7.37536e+06	3.78941e+06	2.59899e+07	7.37536e+06			2.33021e+06	32863598	2097998	2.33021e+06			2.50807e+06	1.17287e+06		1.84047e+06	575741	0.312823
Low	Master Protein	Q9NQ79	Cartilage acidic protein 1 OS=Homo sapiens OX=9606 GN=CRTAC1 PE=1 SV=2	0.118	1.364	1	1	1	1	1	661	71.4	5.12	2.08	1	0	369052	997274	1.87363e+06	997274			2.65264e+06	2.7722e+06	2484836	2.65264e+06			3.284e+06	1.5357e+06	1.30481e+06	1.5357e+06
Low	Master Protein	P06733	Alpha-enolase OS=Homo sapiens OX=9606 GN=ENO1 PE=1 SV=2	0.122	1.355	2	1	1	1	1	434	47.1	7.39	0	1	0
Low	Master Protein	Q9H3D4	Tumor protein 63 OS=Homo sapiens OX=9606 GN=TP63 PE=1 SV=1	0.121	1.353	6	1	1	1	1	680	76.7	6.57	0	1	0
Low	Master Protein	E7ETH6	Zinc finger protein 587B OS=Homo sapiens OX=9606 GN=ZNF587B PE=1 SV=1	0.121	1.347	2	1	5	1	1	402	45.5	8.38	0	1	0	94006.2	172842	516395	172842			544222	904921	522825	544222			126604	56606.1	53971.5	56606.1
Low	Master Protein	Q7Z5M8	Protein ABHD12B OS=Homo sapiens OX=9606 GN=ABHD12B PE=2 SV=1	0.121	1.34	2	1	2	1	1	362	40.8	8.28	1.71	1	0	3059191	1.17712e+06	5145615	3059191			5.43777e+06	2.09689e+07	1.88533e+06	5.43777e+06			2.89088e+06	2457836	997894	2457836
																total signal intensities				8.37324e+10	1.15631e+09					1.17034e+11	8.50495e+08					9.2821e+10	5.75902e+09
																median ratio						0.00937515						0.0047035						0.0336189
