# Supplementary material for: Corona Isolation Method Matters: Capillary Electrophoresis Mass Spectrometry Based Comparison of Protein Corona Compositions Following On-Particle versus In-Solution or In-Gel Digestion
Source: Nanomaterials (Basel). 2019 Jun 20;9(6):898. doi: 10.3390/nano9060898 (PMC6631359; doi:10.3390/nano9060898)
Supplement: Supplementary file 1 [file nanomaterials-09-00898-s001.zip › Supplementary Materials/Supplementary Materials SI-9.xlsx]

## Sheet: Contents 
	Corona isolation method matters: capillary electrophoresis mass spectrometry based comparison of corona compositions following on-particle versus in-solution or in-gel digestion
	Klaus Faserl1#, Andrew J. Chetwynd2#, Iseult Lynch3, James A. Thorn2, Herbert H. Lindner1*
	1 Department of Medical Chemistry and Biochemistry, University of Innsbruck, Fritz-Pregl-Strasse 3, A-6020, Innsbruck, Austria
	2 AB Sciex UK Ltd., Phoenix House, Lakeside Drive, Warrington, Cheshire, WA1 1RX, UK
	3 School of Geography Earth and Environmental Sciences, University of Birmingham, Edgbaston, Birmingham, B15 2TT, UK
	Supplementary Materials SI-9
	Comparison of on-particle digestion to other sample preparation (corona isolation) techniques
	Sheet 1) Protein identities
	Sheet 2) Peptide identities

## Sheet: Proteins
																	In-Gel digestion					On-Particle dig. using Rapigest					In-Solution digestion
Protein FDR Confidence: Combined	Master	Accession	Description	Exp. q-value: Combined	Sum PEP Score	Coverage [%]	# Peptides	# PSMs	# Unique Peptides	# Protein Groups	# AAs	MW [kDa]	calc. pI	Score Sequest HT: Sequest HT	# Peptides (by Search Engine): Sequest HT	# Razor Peptides	Abundances (Grouped): In-Gel Digest	Found in Sample: [S1] F1: Sample, 2, In-Gel	Found in Sample: [S2] F2: Sample, 1, In-Gel	Found in Sample: [S3] F3: Sample, 3, In-Gel	Found in Sample Group: [S1-S3]: In-Gel Digest	Abundances (Grouped): On-Particle Digest	Found in Sample: [S4] F4: Sample, 3, On-Particle	Found in Sample: [S5] F5: Sample, 2, On-Particle	Found in Sample: [S6] F6: Sample, 1, On-Particle	Found in Sample Group: [S4-S6]: On-Particle Digest	Abundances (Grouped): In-Solution Digest	Found in Sample: [S7] F7: Sample, 1, In-Solution	Found in Sample: [S8] F8: Sample, 3, In-Solution	Found in Sample: [S9] F9: Sample, 2, In-Solution	Found in Sample Group: [S7-S9]: In-Solution Digest
High	Master Protein	P01024	Complement C3 OS=Homo sapiens OX=9606 GN=C3 PE=1 SV=2	0	1774.41	85	163	4107	163	1	1663	187	6.4	12279	163	0	2.45899e+09	High	High	High	High	1.6161e+10	High	High	High	High	1.03693e+08	High	High	High	High
High	Master Protein	P02671	Fibrinogen alpha chain OS=Homo sapiens OX=9606 GN=FGA PE=1 SV=2	0	648.822	49	69	1983	69	1	866	94.9	6.01	4997.82	69	0	1.9488e+09	High	High	High	High	1.15344e+10	High	High	High	High	1.79261e+08	High	High	High	High
High	Master Protein	P02647	Apolipoprotein A-I OS=Homo sapiens OX=9606 GN=APOA1 PE=1 SV=1	0	662.269	93	65	3515	65	1	267	30.8	5.76	7745.64	65	0	5.48612e+09	High	High	High	High	1.10572e+10	High	High	High	High	2.07732e+09	High	High	High	High
High	Master Protein	P02679	Fibrinogen gamma chain OS=Homo sapiens OX=9606 GN=FGG PE=1 SV=3	0	432.079	82	39	900	39	1	453	51.5	5.62	2694.04	39	0	1.57913e+09	High	High	High	High	7.95034e+09	High	High	High	High	5.6701e+07	High	High	High	High
High	Master Protein	P02768	Serum albumin OS=Homo sapiens OX=9606 GN=ALB PE=1 SV=2	0	507.572	85	65	1091	65	1	609	69.3	6.28	3030.74	65	0	1.81985e+09	High	High	High	High	7.84037e+09	High	High	High	High	6.86433e+07	High	High	High	High
High	Master Protein	P02675	Fibrinogen beta chain OS=Homo sapiens OX=9606 GN=FGB PE=1 SV=2	0	692.289	80	54	1484	54	1	491	55.9	8.27	4906.93	54	0	1.22498e+09	High	High	High	High	6.84173e+09	High	High	High	High	7.21179e+07	High	High	High	High
High	Master Protein	P04114	Apolipoprotein B-100 OS=Homo sapiens OX=9606 GN=APOB PE=1 SV=2	0	1899.57	56	258	2163	258	1	4563	515.3	7.05	6974.93	258	0	1.63469e+08	High	High	High	High	6.12572e+09	High	High	High	High	1.82699e+06	Low	Low	Peak Found	Peak Found
High	Master Protein	P01860	Immunoglobulin heavy constant gamma 3 OS=Homo sapiens OX=9606 GN=IGHG3 PE=1 SV=2	0	176.715	67	20	442	8	1	377	41.3	7.9	1156.57	20	14	9.58707e+08	High	High	High	High	4.20051e+09	High	High	High	High	3.69538e+07	High	High	High	High
High	Master Protein	P06727	Apolipoprotein A-IV OS=Homo sapiens OX=9606 GN=APOA4 PE=1 SV=3	0	502.438	88	65	979	65	1	396	45.4	5.38	2615.56	65	0	5.00942e+08	High	High	High	High	3.07738e+09	High	High	High	High	8.00516e+07	High	High	High	High
High	Master Protein	P0C0L4	Complement C4-A OS=Homo sapiens OX=9606 GN=C4A PE=1 SV=2	0	791.695	61	91	1388	4	1	1744	192.7	7.08	4061.75	91	96	5.02888e+08	High	High	High	High	2.57288e+09	High	High	High	High	1.15934e+07	Peak Found	Medium	High	High
High	Master Protein	P19823	Inter-alpha-trypsin inhibitor heavy chain H2 OS=Homo sapiens OX=9606 GN=ITIH2 PE=1 SV=2	0	289.208	46	42	491	42	1	946	106.4	6.86	1528.46	42	0	1.87256e+08	High	High	High	High	2.1402e+09	High	High	High	High	1.18063e+07	High	High	High	High
High	Master Protein	B4E1Z4	cDNA FLJ55673, highly similar to Complement factor B (EC 3.4.21.47) OS=Homo sapiens OX=9606 PE=1 SV=1	0	471.738	54	73	864	52	1	1266	140.9	7.18	2275.8	73	22	3.76947e+08	High	High	High	High	2.06449e+09	High	High	High	High	2.97644e+07	High	High	High	High
High	Master Protein	P06396	Gelsolin OS=Homo sapiens OX=9606 GN=GSN PE=1 SV=1	0	485.125	63	43	727	43	1	782	85.6	6.28	2352.24	43	0	2.38476e+08	High	High	High	High	1.99357e+09	High	High	High	High	9.12729e+06	High	High	High	High
High	Master Protein	P01042	Kininogen-1 OS=Homo sapiens OX=9606 GN=KNG1 PE=1 SV=2	0	232.457	45	33	475	33	1	644	71.9	6.81	1225.49	33	0	4.22366e+08	High	High	High	High	1.98495e+09	High	High	High	High	2.12768e+07	High	High	High	High
High	Master Protein	P08603	Complement factor H OS=Homo sapiens OX=9606 GN=CFH PE=1 SV=4	0	440.925	51	58	663	54	1	1231	139	6.61	1914.98	58	5	4.12721e+08	High	High	High	High	1.90238e+09	High	High	High	High	1.60922e+07	High	High	High	High
High	Master Protein	P01871	Immunoglobulin heavy constant mu OS=Homo sapiens OX=9606 GN=IGHM PE=1 SV=4	0	177.965	55	26	393	26	1	453	49.4	6.77	1077.44	26	0	2.99179e+08	High	High	High	High	1.86436e+09	High	High	High	High	6.5554e+06	High	High	High	High
High	Master Protein	Q14624	Inter-alpha-trypsin inhibitor heavy chain H4 OS=Homo sapiens OX=9606 GN=ITIH4 PE=1 SV=4	0	507.268	61	58	928	58	1	930	103.3	6.98	2558.38	58	0	4.96152e+08	High	High	High	High	1.75774e+09	High	High	High	High	2.87969e+07	High	High	High	High
High	Master Protein	P04004	Vitronectin OS=Homo sapiens OX=9606 GN=VTN PE=1 SV=1	0	113.215	31	15	326	15	1	478	54.3	5.8	919.83	15	0	1.78335e+08	High	High	High	High	1.41036e+09	High	High	High	High	3.93654e+06	High	High	High	High
High	Master Protein	P00747	Plasminogen OS=Homo sapiens OX=9606 GN=PLG PE=1 SV=2	0	252.526	51	42	413	42	1	810	90.5	7.24	987.74	42	0	2.19926e+08	High	High	High	High	1.33711e+09	High	High	High	High	1.16853e+07	High	High	High	High
High	Master Protein	P01857	Immunoglobulin heavy constant gamma 1 OS=Homo sapiens OX=9606 GN=IGHG1 PE=1 SV=1	0	220.397	68	18	531	7	1	330	36.1	8.19	1515.25	18	3	4.6572e+08	High	High	High	High	1.24582e+09	High	High	High	High	7.32049e+06	High	High	High	High
High	Master Protein	P10909	Clusterin OS=Homo sapiens OX=9606 GN=CLU PE=1 SV=1	0	196.948	43	25	513	25	1	449	52.5	6.27	1367.7	25	0	2.22419e+08	High	High	High	High	1.15689e+09	High	High	High	High	2.87922e+07	High	High	High	High
High	Master Protein	P19827	Inter-alpha-trypsin inhibitor heavy chain H1 OS=Homo sapiens OX=9606 GN=ITIH1 PE=1 SV=3	0	289.419	43	33	494	33	1	911	101.3	6.79	1475.38	33	0	1.38697e+08	High	High	High	High	1.12754e+09	High	High	High	High	4.56458e+06	High	High	High	High
High	Master Protein	P02790	Hemopexin OS=Homo sapiens OX=9606 GN=HPX PE=1 SV=2	0	184.954	66	29	382	29	1	462	51.6	7.02	965.46	29	0	1.86067e+08	High	High	High	High	9.9119e+08	High	High	High	High	1.08724e+07	High	High	High	High
High	Master Protein	P00450	Ceruloplasmin OS=Homo sapiens OX=9606 GN=CP PE=1 SV=1	0	420.679	54	48	543	48	1	1065	122.1	5.72	1573.51	48	0	1.08139e+08	High	High	High	High	9.16989e+08	High	High	High	High	7.63114e+06	High	High	High	High
High	Master Protein	P01834	Immunoglobulin kappa constant OS=Homo sapiens OX=9606 GN=IGKC PE=1 SV=2	0	158.462	91	11	313	11	1	107	11.8	6.52	1222.98	11	0	3.60183e+08	High	High	High	High	7.8722e+08	High	High	High	High	7.54329e+06	High	High	High	High
High	Master Protein	P0DOY2	Immunoglobulin lambda constant 2 OS=Homo sapiens OX=9606 GN=IGLC2 PE=1 SV=1	0	84.742	86	8	228	4	1	106	11.3	7.24	686.7	8	4	1.52494e+08	High	High	High	High	7.67165e+08	High	High	High	High	9.04873e+06	High	High	High	High
High	Master Protein	P60709	Actin, cytoplasmic 1 OS=Homo sapiens OX=9606 GN=ACTB PE=1 SV=1	0	183.674	60	21	218	6	1	375	41.7	5.48	653.24	21	17	5.17728e+07	High	Peak Found	High	High	7.61883e+08	High	High	High	High	97963.3	Not Found	Peak Found	Not Found	Peak Found
High	Master Protein	P05155	Plasma protease C1 inhibitor OS=Homo sapiens OX=9606 GN=SERPING1 PE=1 SV=2	0	255.671	46	31	466	31	1	500	55.1	6.55	1136.38	31	0	3.28786e+08	High	High	High	High	7.43414e+08	High	High	High	High	1.33923e+07	High	High	High	High
High	Master Protein	P27169	Serum paraoxonase/arylesterase 1 OS=Homo sapiens OX=9606 GN=PON1 PE=1 SV=3	0	182.041	66	19	402	17	1	355	39.7	5.22	1261.8	19	2	1.19799e+08	High	High	High	High	6.61766e+08	High	High	High	High	2.21744e+06	High	High	High	High
High	Master Protein	P00739	Haptoglobin-related protein OS=Homo sapiens OX=9606 GN=HPR PE=2 SV=2	0	119.646	58	22	173	9	1	348	39	7.09	436.81	22	12	7.41269e+07	High	High	High	High	5.90025e+08	High	High	High	High	2.56582e+06	Peak Found	High	High	High
High	Master Protein	P36955	Pigment epithelium-derived factor OS=Homo sapiens OX=9606 GN=SERPINF1 PE=1 SV=4	0	157.494	58	24	298	24	1	418	46.3	6.38	849.85	24	0	9.34811e+07	High	High	High	High	5.68274e+08	High	High	High	High	3.74453e+06	High	High	High	High
High	Master Protein	P04196	Histidine-rich glycoprotein OS=Homo sapiens OX=9606 GN=HRG PE=1 SV=1	0	182.735	39	24	580	24	1	525	59.5	7.5	1627	24	0	4.27287e+07	High	High	High	High	5.41208e+08	High	High	High	High	8.82295e+06	High	High	High	High
High	Master Protein	P01031	Complement C5 OS=Homo sapiens OX=9606 GN=C5 PE=1 SV=4	0	298.306	38	58	344	58	1	1676	188.2	6.52	904.2	58	0	6.14052e+07	High	High	High	High	4.69817e+08	High	High	High	High	2.28764e+06	High	High	High	High
High	Master Protein	P02749	Beta-2-glycoprotein 1 OS=Homo sapiens OX=9606 GN=APOH PE=1 SV=3	0	102.284	56	15	153	15	1	345	38.3	7.97	438.74	15	0	1.43553e+08	High	High	High	High	4.69581e+08	High	High	High	High	1.09127e+07	High	High	High	High
High	Master Protein	P04003	C4b-binding protein alpha chain OS=Homo sapiens OX=9606 GN=C4BPA PE=1 SV=2	0	191.445	53	30	249	30	1	597	67	7.3	679.11	30	0	1.51975e+08	High	High	High	High	4.57613e+08	High	High	High	High	5.94171e+06	High	High	High	High
High	Master Protein	P02748	Complement component C9 OS=Homo sapiens OX=9606 GN=C9 PE=1 SV=2	0	159.758	42	32	366	32	1	559	63.1	5.59	751.77	32	0	8.92149e+07	High	High	High	High	4.43908e+08	High	High	High	High	5.95107e+06	High	High	High	High
High	Master Protein	P02751	Fibronectin OS=Homo sapiens OX=9606 GN=FN1 PE=1 SV=4	0	341.025	32	55	259	55	1	2386	262.5	5.71	791.91	55	0	5.95744e+07	High	High	High	High	4.19627e+08	High	High	High	High	1.09407e+06	High	High	High	High
High	Master Protein	A0A096LPE2	SAA2-SAA4 readthrough OS=Homo sapiens OX=9606 GN=SAA2-SAA4 PE=4 SV=1	0	68.561	41	12	154	11	1	208	23.3	8.98	300.27	12	1	5.00831e+07	High	High	High	High	3.72626e+08	High	High	High	High	8.53577e+06	High	High	High	High
High	Master Protein	P05090	Apolipoprotein D OS=Homo sapiens OX=9606 GN=APOD PE=1 SV=1	0	53.98	33	11	94	11	1	189	21.3	5.15	236.98	11	0	1.01847e+08	High	High	High	High	370055159	High	High	High	High	7.50733e+06	High	High	High	High
High	Master Protein	P07358	Complement component C8 beta chain OS=Homo sapiens OX=9606 GN=C8B PE=1 SV=3	0	179.937	43	22	294	22	1	591	67	8.13	1056.18	22	0	6.18996e+07	High	High	High	High	3.52972e+08	High	High	High	High	31578.8	Not Found	Peak Found	Peak Found	Peak Found
High	Master Protein	P02652	Apolipoprotein A-II OS=Homo sapiens OX=9606 GN=APOA2 PE=1 SV=1	0	94.428	74	13	616	13	1	100	11.2	6.62	1031.02	13	0	1.16146e+08	High	High	High	High	3.31237e+08	High	High	High	High	2.49646e+08	High	High	High	High
High	Master Protein	P02765	Alpha-2-HS-glycoprotein OS=Homo sapiens OX=9606 GN=AHSG PE=1 SV=1	0	77.288	31	8	70	8	1	367	39.3	5.72	302.99	8	0	5.10529e+07	High	High	High	High	3.21981e+08	High	High	High	High	693169	High	High	High	High
High	Master Protein	O95445	Apolipoprotein M OS=Homo sapiens OX=9606 GN=APOM PE=1 SV=2	0	94.436	57	12	127	12	1	188	21.2	6.01	255.86	12	0	4.74078e+07	High	High	High	High	317102362	High	High	High	High	7.7218e+06	High	High	High	High
High	Master Protein	P02649	Apolipoprotein E OS=Homo sapiens OX=9606 GN=APOE PE=1 SV=1	0	198.594	74	28	248	28	1	317	36.1	5.73	724.47	28	0	8.26545e+07	High	High	High	High	2.89939e+08	High	High	High	High	4.86055e+06	High	High	High	High
High	Master Protein	P21333	Filamin-A OS=Homo sapiens OX=9606 GN=FLNA PE=1 SV=4	0	147.835	16	29	84	29	1	2647	280.6	6.06	250.51	29	0	1.83891e+07	High	Peak Found	High	High	2.84335e+08	High	High	High	High	218141	Peak Found	Peak Found	Peak Found	Peak Found
High	Master Protein	P07357	Complement component C8 alpha chain OS=Homo sapiens OX=9606 GN=C8A PE=1 SV=2	0	141.711	38	23	162	23	1	584	65.1	6.47	528.66	23	0	5.66671e+07	High	High	High	High	2.73852e+08	High	High	High	High	802224	High	High	High	High
High	Master Protein	P01859	Immunoglobulin heavy constant gamma 2 OS=Homo sapiens OX=9606 GN=IGHG2 PE=1 SV=2	0	141.12	50	15	347	6	1	326	35.9	7.59	811.42	15	1	4.82264e+07	High	High	High	High	2.63463e+08	High	High	High	High	1.24388e+06	High	High	High	High
High	Master Protein	P02746	Complement C1q subcomponent subunit B OS=Homo sapiens OX=9606 GN=C1QB PE=1 SV=3	0	63.272	37	8	71	8	1	253	26.7	8.63	210.38	8	0	5.7844e+07	High	High	High	High	2.51222e+08	High	High	High	High	107664	Peak Found	Peak Found	Peak Found	Peak Found
High	Master Protein	P02747	Complement C1q subcomponent subunit C OS=Homo sapiens OX=9606 GN=C1QC PE=1 SV=3	0	53.673	37	7	81	7	1	245	25.8	8.41	281.96	7	0	3.32553e+07	High	High	High	High	2.44665e+08	High	High	High	High	125723	High	Peak Found	High	High
High	Master Protein	P08779	Keratin, type I cytoskeletal 16 OS=Homo sapiens OX=9606 GN=KRT16 PE=1 SV=4	0	22.128	12	6	19	1	1	473	51.2	5.05	44.5	6	2	3.65033e+07	High	Peak Found	Not Found	High	242660560	Not Found	Not Found	Not Found	Not Found	288353	Not Found	Not Found	Not Found	Not Found
High	Master Protein	P00736	Complement C1r subcomponent OS=Homo sapiens OX=9606 GN=C1R PE=1 SV=2	0	128.169	36	24	170	24	1	705	80.1	6.21	482.2	24	0	36136341	High	High	High	High	2.20005e+08	High	High	High	High	2.57653e+06	High	High	High	High
High	Master Protein	P01876	Immunoglobulin heavy constant alpha 1 OS=Homo sapiens OX=9606 GN=IGHA1 PE=1 SV=2	0	57.245	42	9	97	9	1	353	37.6	6.51	285.14	9	0	1.96094e+07	High	High	High	High	2.12346e+08	High	High	High	High	1.44233e+06	High	High	High	High
High	Master Protein	P07360	Complement component C8 gamma chain OS=Homo sapiens OX=9606 GN=C8G PE=1 SV=3	0	57.809	47	7	55	7	1	202	22.3	8.31	188.51	7	0	1.90403e+07	High	High	High	High	2.07522e+08	High	High	High	High	220727	High	Peak Found	Peak Found	High
High	Master Protein	O14791	Apolipoprotein L1 OS=Homo sapiens OX=9606 GN=APOL1 PE=1 SV=5	0	104.911	42	15	135	15	1	398	43.9	5.81	416.05	15	0	3.34994e+07	High	High	High	High	2.04811e+08	High	High	High	High	407767	High	High	High	High
High	Master Protein	P09871	Complement C1s subcomponent OS=Homo sapiens OX=9606 GN=C1S PE=1 SV=1	0	102.879	29	20	148	20	1	688	76.6	4.96	425.99	20	0	4.07583e+07	High	High	High	High	1.96947e+08	High	High	High	High	2.38747e+06	High	High	High	High
High	Master Protein	P29622	Kallistatin OS=Homo sapiens OX=9606 GN=SERPINA4 PE=1 SV=3	0	152.092	50	21	200	21	1	427	48.5	7.75	626.37	21	0	5.23182e+07	High	High	High	High	1.85245e+08	High	High	High	High	1.11686e+06	High	High	High	High
High	Master Protein	Q96IY4	Carboxypeptidase B2 OS=Homo sapiens OX=9606 GN=CPB2 PE=1 SV=2	0	39.513	20	8	46	8	1	423	48.4	7.71	124.13	8	0	7.10402e+07	High	High	High	High	1.82285e+08	High	High	High	High	1.75866e+06	Peak Found	Peak Found	Peak Found	Peak Found
High	Master Protein	P35858	Insulin-like growth factor-binding protein complex acid labile subunit OS=Homo sapiens OX=9606 GN=IGFALS PE=1 SV=1	0	154.057	45	27	213	27	1	605	66	6.79	634.38	27	0	6.05996e+07	High	High	High	High	1.76082e+08	High	High	High	High	1.13666e+06	High	High	High	High
High	Master Protein	P10643	Complement component C7 OS=Homo sapiens OX=9606 GN=C7 PE=1 SV=2	0	129.207	28	24	133	24	1	843	93.5	6.48	357.02	24	0	2.73821e+07	High	High	High	High	1.68757e+08	High	High	High	High	1.27966e+06	High	High	High	High
High	Master Protein	P13671	Complement component C6 OS=Homo sapiens OX=9606 GN=C6 PE=1 SV=3	0	180.824	29	28	205	28	1	934	104.7	6.76	749.86	28	0	7.37448e+07	High	High	High	High	1.55481e+08	High	High	High	High	258379	Peak Found	High	High	High
High	Master Protein	P02760	Protein AMBP OS=Homo sapiens OX=9606 GN=AMBP PE=1 SV=1	0	75.528	38	10	100	10	1	352	39	6.25	235.7	10	0	2.95244e+07	High	High	High	High	1.48674e+08	High	High	High	High	2.24975e+06	High	High	High	High
High	Master Protein	P02787	Serotransferrin OS=Homo sapiens OX=9606 GN=TF PE=1 SV=3	0	151.738	50	31	117	31	1	698	77	7.12	320.18	31	0	3.35037e+07	High	High	High	High	1.46724e+08	High	High	High	High	1.00014e+06	High	High	High	High
High	Master Protein	P02775	Platelet basic protein OS=Homo sapiens OX=9606 GN=PPBP PE=1 SV=3	0	16.848	26	3	28	3	1	128	13.9	8.79	76.77	3	0	4.72616e+06	High	High	High	High	1.29782e+08	High	High	High	High	1.21585e+06	High	High	High	High
High	Master Protein	P05546	Heparin cofactor 2 OS=Homo sapiens OX=9606 GN=SERPIND1 PE=1 SV=3	0	95.489	43	17	90	17	1	499	57	6.9	202.06	17	0	3.1912e+07	High	High	High	High	1.17719e+08	High	High	High	High	98889.6	Peak Found	High	Peak Found	High
High	Master Protein	P03952	Plasma kallikrein OS=Homo sapiens OX=9606 GN=KLKB1 PE=1 SV=1	0	60.207	22	13	80	13	1	638	71.3	8.22	198.47	13	0	2.70413e+07	High	High	High	High	1.03479e+08	High	High	High	High	755328	High	High	High	High
High	Master Protein	P00748	Coagulation factor XII OS=Homo sapiens OX=9606 GN=F12 PE=1 SV=3	0	46.167	18	10	65	10	1	615	67.7	7.74	156.71	10	0	2.79942e+07	High	High	High	High	9.74011e+07	High	High	High	High	1.88171e+06	High	High	High	High
High	Master Protein	P07225	Vitamin K-dependent protein S OS=Homo sapiens OX=9606 GN=PROS1 PE=1 SV=1	0	71.351	19	15	70	15	1	676	75.1	5.67	199.73	15	0	2.74528e+07	High	High	High	High	9.08348e+07	High	High	High	High	948970	High	Medium	High	High
High	Master Protein	O43866	CD5 antigen-like OS=Homo sapiens OX=9606 GN=CD5L PE=1 SV=1	0	15.133	16	5	27	5	1	347	38.1	5.47	50.57	5	0	9177604	High	High	High	High	8.30759e+07	High	High	High	High	308298	High	Peak Found	High	High
High	Master Protein	P01011	Alpha-1-antichymotrypsin OS=Homo sapiens OX=9606 GN=SERPINA3 PE=1 SV=2	0	57.162	32	12	64	12	1	423	47.6	5.52	171.36	12	0	3.47888e+07	High	High	High	High	78340854	High	High	High	High	232601	Peak Found	High	Peak Found	High
High	Master Protein	P02745	Complement C1q subcomponent subunit A OS=Homo sapiens OX=9606 GN=C1QA PE=1 SV=2	0	39.394	29	5	42	5	1	245	26	9.11	168.23	5	0	1.34958e+07	High	High	High	High	7.31591e+07	High	High	High	High		Not Found	Not Found	Not Found	Not Found
High	Master Protein	P00738	Haptoglobin OS=Homo sapiens OX=9606 GN=HP PE=1 SV=1	0	78.974	42	20	142	7	1	406	45.2	6.58	287.61	20	0	7.67968e+06	High	High	High	High	7.28377e+07	High	High	High	High	195592	Medium	Peak Found	High	High
High	Master Protein	P02743	Serum amyloid P-component OS=Homo sapiens OX=9606 GN=APCS PE=1 SV=2	0	33.114	36	9	86	9	1	223	25.4	6.54	195.45	9	0	3.84535e+07	High	High	High	High	6.90701e+07	High	High	High	High	2.02987e+06	High	High	High	High
High	Master Protein	P35579	Myosin-9 OS=Homo sapiens OX=9606 GN=MYH9 PE=1 SV=4	0	146.598	18	26	84	26	1	1960	226.4	5.6	294.52	26	0	1.9049e+06	High	Peak Found	High	High	6.87308e+07	High	High	High	High	16214.2	Peak Found	Not Found	Not Found	Peak Found
High	Master Protein	Q03591	Complement factor H-related protein 1 OS=Homo sapiens OX=9606 GN=CFHR1 PE=1 SV=2	0	49.814	32	9	76	2	1	330	37.6	7.39	206.06	9	3	5.58732e+06	High	High	High	High	6.63782e+07	Medium	Peak Found	High	High	73480	Peak Found	Not Found	Peak Found	Peak Found
High	Master Protein	P02656	Apolipoprotein C-III OS=Homo sapiens OX=9606 GN=APOC3 PE=1 SV=1	0	32.03	37	5	75	5	1	99	10.8	5.41	230.52	5	0	3.11214e+06	High	High	High	High	64762614	High	High	High	High	3.88565e+06	High	High	High	High
High	Master Protein	Q9Y490	Talin-1 OS=Homo sapiens OX=9606 GN=TLN1 PE=1 SV=3	0	133.379	15	25	75	25	1	2541	269.6	6.07	259.75	25	0	3.01829e+06	High	Peak Found	High	High	6.41363e+07	High	High	High	High	180901	Peak Found	Peak Found	Peak Found	Peak Found
High	Master Protein	Q14520	Hyaluronan-binding protein 2 OS=Homo sapiens OX=9606 GN=HABP2 PE=1 SV=1	0	44.796	14	9	45	9	1	560	62.6	6.54	133.5	9	0	1.4052e+07	High	High	High	High	6.18833e+07	High	High	High	High	235597	Peak Found	High	Low	High
High	Master Protein	B9A064	Immunoglobulin lambda-like polypeptide 5 OS=Homo sapiens OX=9606 GN=IGLL5 PE=2 SV=2	0	76.048	43	7	188	3	1	214	23	8.84	588.56	7	0	1.7811e+07	High	High	High	High	6.16296e+07	High	High	High	High	2.34061e+06	Peak Found	High	Medium	High
High	Master Protein	P12259	Coagulation factor V OS=Homo sapiens OX=9606 GN=F5 PE=1 SV=4	0	60.592	9	15	40	15	1	2224	251.5	6.05	87.93	15	0	4.38055e+06	Peak Found	Peak Found	Peak Found	Peak Found	5.78172e+07	High	High	High	High	27649.7	Peak Found	Peak Found	Not Found	Peak Found
High	Master Protein	P04217	Alpha-1B-glycoprotein OS=Homo sapiens OX=9606 GN=A1BG PE=1 SV=4	0	31.01	23	7	22	7	1	495	54.2	5.86	55.43	7	0	5.59162e+07	High	High	High	High	5.71046e+07	High	High	High	High	390766	Low	Peak Found	High	High
High	Master Protein	P07996	Thrombospondin-1 OS=Homo sapiens OX=9606 GN=THBS1 PE=1 SV=2	0	45.537	12	11	35	11	1	1170	129.3	4.94	99.39	11	0	1.41228e+06	High	Peak Found	Peak Found	High	5.46738e+07	High	High	High	High	41707.6	Not Found	Peak Found	Peak Found	Peak Found
High	Master Protein	P05156	Complement factor I OS=Homo sapiens OX=9606 GN=CFI PE=1 SV=2	0	36.379	20	9	34	9	1	583	65.7	7.5	89.92	9	0	1.21897e+07	High	High	High	High	5.24407e+07	High	High	High	High	338598	High	High	Peak Found	High
High	Master Protein	P17936	Insulin-like growth factor-binding protein 3 OS=Homo sapiens OX=9606 GN=IGFBP3 PE=1 SV=2	0	14.356	12	4	33	4	1	291	31.7	8.69	28.78	4	0	3.77972e+06	High	High	High	High	5.24232e+07	High	High	High	High	43720	Peak Found	Peak Found	Not Found	Peak Found
High	Master Protein	A0A0C4DH25	Immunoglobulin kappa variable 3D-20 OS=Homo sapiens OX=9606 GN=IGKV3D-20 PE=3 SV=1	0	19.529	28	4	23	1	1	116	12.5	4.59	75.47	4	3	1.95557e+07	Peak Found	Peak Found	Peak Found	Peak Found	5.05226e+07	High	High	High	High	148479	Peak Found	Not Found	Peak Found	Peak Found
High	Master Protein	P68032	Actin, alpha cardiac muscle 1 OS=Homo sapiens OX=9606 GN=ACTC1 PE=1 SV=1	0	103.946	33	16	149	1	1	377	42	5.39	384.18	16	0	1.13197e+06	Peak Found	Not Found	High	High	4.86578e+07	High	High	High	High		Not Found	Not Found	Not Found	Not Found
High	Master Protein	P01861	Immunoglobulin heavy constant gamma 4 OS=Homo sapiens OX=9606 GN=IGHG4 PE=1 SV=1	0	101.27	49	12	265	4	1	327	35.9	7.36	664.15	12	0	9.32879e+06	High	High	High	High	4.7474e+07	High	High	High	High	103622	Peak Found	Not Found	Not Found	Peak Found
High	Master Protein	P10720	Platelet factor 4 variant OS=Homo sapiens OX=9606 GN=PF4V1 PE=1 SV=1	0.004	6.326	16	2	6	2	1	104	11.5	9.1	18.46	2	0	1.26978e+06	High	Peak Found	High	High	4.668e+07	High	High	High	High		Not Found	Not Found	Not Found	Not Found
High	Master Protein	P49908	Selenoprotein P OS=Homo sapiens OX=9606 GN=SELENOP PE=1 SV=3	0	38.649	22	9	85	9	1	381	43.2	7.87	120.36	9	0	9.56916e+06	High	High	High	High	4.58304e+07	High	High	High	High	784662	High	High	High	High
High	Master Protein	A0A0A0MRZ8	Immunoglobulin kappa variable 3D-11 OS=Homo sapiens OX=9606 GN=IGKV3D-11 PE=3 SV=6	0	10.806	32	3	20	2	1	115	12.6	5.29	43.34	3	1	1.79829e+07	High	High	High	High	4.16899e+07	High	High	High	High	797115	High	High	High	High
High	Master Protein	P01780	Immunoglobulin heavy variable 3-7 OS=Homo sapiens OX=9606 GN=IGHV3-7 PE=1 SV=2	0	15.782	32	4	24	2	1	117	12.9	6.57	70.31	4	2	9512394	High	High	High	High	4.0359e+07	High	High	High	High	99347.6	Not Found	Peak Found	Not Found	Peak Found
High	Master Protein	P0C0L5	Complement C4-B OS=Homo sapiens OX=9606 GN=C4B PE=1 SV=2	0	815.107	61	91	1401	4	1	1744	192.6	7.27	4154.61	91	0	7.8932e+06	High	High	High	High	3.96583e+07	High	High	High	High	89547.9	Peak Found	High	Not Found	High
High	Master Protein	P08514	Integrin alpha-IIb OS=Homo sapiens OX=9606 GN=ITGA2B PE=1 SV=3	0	52.171	18	13	27	13	1	1039	113.3	5.38	85.47	13	0	2.64731e+06	Peak Found	Peak Found	High	High	3.92192e+07	High	High	High	High		Not Found	Not Found	Not Found	Not Found
High	Master Protein	P01772	Immunoglobulin heavy variable 3-33 OS=Homo sapiens OX=9606 GN=IGHV3-33 PE=1 SV=2	0	16.243	28	4	23	2	1	117	13.1	8.94	64.14	4	3	1.37244e+07	High	High	High	High	38212990	High	Peak Found	High	High	57399.3	Not Found	Peak Found	Not Found	Peak Found
High	Master Protein	P61626	Lysozyme C OS=Homo sapiens OX=9606 GN=LYZ PE=1 SV=1	0	15.715	24	5	21	5	1	148	16.5	9.16	56.01	5	0	2.12226e+06	High	High	High	High	3.73308e+07	High	High	High	High	128274	High	Not Found	High	High
High	Master Protein	P01880	Immunoglobulin heavy constant delta OS=Homo sapiens OX=9606 GN=IGHD PE=1 SV=3	0	51.079	33	10	50	10	1	384	42.3	8.12	150.21	10	0	6.97348e+06	High	High	High	High	3.54807e+07	High	High	High	High	482206	High	High	High	High
High	Master Protein	P18428	Lipopolysaccharide-binding protein OS=Homo sapiens OX=9606 GN=LBP PE=1 SV=3	0	31.747	19	8	25	8	1	481	53.4	6.7	69.48	8	0	5.12973e+06	High	High	High	High	3.49175e+07	High	High	High	High	128855	Peak Found	Peak Found	Peak Found	Peak Found
High	Master Protein	P06681	Complement C2 OS=Homo sapiens OX=9606 GN=C2 PE=1 SV=2	0	136.157	38	27	125	6	1	752	83.2	7.42	380.53	27	0	1.01328e+07	High	High	High	High	3.20594e+07	High	High	High	High	138018	Peak Found	Peak Found	Low	Peak Found
High	Master Protein	P01591	Immunoglobulin J chain OS=Homo sapiens OX=9606 GN=JCHAIN PE=1 SV=4	0	12.179	23	4	27	4	1	159	18.1	5.24	64.53	4	0	7.80236e+06	High	High	High	High	31788124	High	High	High	High	94807.2	Not Found	Peak Found	Low	Peak Found
High	Master Protein	P00742	Coagulation factor X OS=Homo sapiens OX=9606 GN=F10 PE=1 SV=2	0	20.671	14	6	17	6	1	488	54.7	5.94	49.8	6	0	5.45058e+06	High	High	Peak Found	High	3.09382e+07	High	High	High	High	56112.7	Peak Found	Not Found	Peak Found	Peak Found
High	Master Protein	Q86UX7	Fermitin family homolog 3 OS=Homo sapiens OX=9606 GN=FERMT3 PE=1 SV=1	0	51.413	17	9	30	9	1	667	75.9	6.98	75.23	9	0	1.35597e+06	Peak Found	Not Found	Low	Peak Found	2.97433e+07	High	High	High	High		Not Found	Not Found	Not Found	Not Found
High	Master Protein	P05154	Plasma serine protease inhibitor OS=Homo sapiens OX=9606 GN=SERPINA5 PE=1 SV=3	0	51.066	29	11	45	11	1	406	45.6	9.26	128.9	11	0	1.60623e+07	High	High	High	High	2.83009e+07	High	High	High	High	21623.7	Not Found	Peak Found	Not Found	Peak Found
High	Master Protein	P01624	Immunoglobulin kappa variable 3-15 OS=Homo sapiens OX=9606 GN=IGKV3-15 PE=1 SV=2	0	12.772	32	3	30	2	1	115	12.5	5.19	56.95	3	0	1.00434e+07	High	High	High	High	26781251	High	High	High	High	690971	High	High	High	High
High	Master Protein	P05452	Tetranectin OS=Homo sapiens OX=9606 GN=CLEC3B PE=1 SV=3	0	39.273	55	9	45	9	1	202	22.5	5.67	98.19	9	0	1.1136e+07	High	High	High	High	2.65778e+07	High	High	High	High	918181	High	High	High	High
High	Master Protein	P20851	C4b-binding protein beta chain OS=Homo sapiens OX=9606 GN=C4BPB PE=1 SV=1	0	15.828	18	5	12	5	1	252	28.3	5.14	26.01	5	0	5.20428e+06	High	High	High	High	2.35908e+07	High	High	High	High	153332	Peak Found	Not Found	Peak Found	Peak Found
High	Master Protein	P19652	Alpha-1-acid glycoprotein 2 OS=Homo sapiens OX=9606 GN=ORM2 PE=1 SV=2	0	25.922	21	6	36	6	1	201	23.6	5.11	85.69	6	0	7.34171e+06	High	High	High	High	2.21939e+07	High	High	High	High	416861	High	High	High	High
High	Master Protein	P23142	Fibulin-1 OS=Homo sapiens OX=9606 GN=FBLN1 PE=1 SV=4	0	27.987	13	6	14	6	1	703	77.2	5.22	46.59	6	0	3.81783e+06	High	High	Peak Found	High	2.20365e+07	High	High	High	High	166431	Peak Found	Peak Found	Peak Found	Peak Found
High	Master Protein	P01619	Immunoglobulin kappa variable 3-20 OS=Homo sapiens OX=9606 GN=IGKV3-20 PE=1 SV=2	0	20.414	28	4	30	1	1	116	12.5	4.96	81.15	4	0	8829288	High	High	High	High	21912284	High	Peak Found	Peak Found	High	456352	High	High	High	High
High	Master Protein	P01008	Antithrombin-III OS=Homo sapiens OX=9606 GN=SERPINC1 PE=1 SV=1	0	102.658	40	16	68	16	1	464	52.6	6.71	217.98	16	0	2.44863e+07	High	High	High	High	2.15367e+07	High	High	High	High	141917	Peak Found	High	High	High
High	Master Protein	P80748	Immunoglobulin lambda variable 3-21 OS=Homo sapiens OX=9606 GN=IGLV3-21 PE=1 SV=2	0	11.739	14	1	15	1	1	117	12.4	5.29	57.44	1	0	5.21486e+06	High	High	High	High	2.09576e+07	High	High	High	High	58570.5	Peak Found	Low	High	High
High	Master Protein	P02766	Transthyretin OS=Homo sapiens OX=9606 GN=TTR PE=1 SV=1	0	41.077	65	7	28	7	1	147	15.9	5.76	74.23	7	0	4.04289e+06	High	High	High	High	20688535	High	High	High	High	748383	High	High	High	High
High	Master Protein	Q96PD5	N-acetylmuramoyl-L-alanine amidase OS=Homo sapiens OX=9606 GN=PGLYRP2 PE=1 SV=1	0	51.138	22	8	63	8	1	576	62.2	7.55	119.64	8	0	3.18649e+06	High	High	High	High	2.01304e+07	High	High	High	High	217661	High	Peak Found	High	High
High	Master Protein	P15169	Carboxypeptidase N catalytic chain OS=Homo sapiens OX=9606 GN=CPN1 PE=1 SV=1	0	42.874	26	8	20	8	1	458	52.3	7.34	64.71	8	0	3.78205e+06	High	High	High	High	1.88405e+07	High	High	High	High	14312.4	Not Found	Peak Found	Not Found	Peak Found
High	Master Protein	P60660	Myosin light polypeptide 6 OS=Homo sapiens OX=9606 GN=MYL6 PE=1 SV=2	0	12.327	25	3	5	3	1	151	16.9	4.65	15.59	3	0	269900	Peak Found	Not Found	Peak Found	Peak Found	1.87386e+07	High	High	High	High		Not Found	Not Found	Not Found	Not Found
High	Master Protein	Q9UK55	Protein Z-dependent protease inhibitor OS=Homo sapiens OX=9606 GN=SERPINA10 PE=1 SV=1	0	37.643	18	8	33	8	1	444	50.7	8.27	93.83	8	0	2.37075e+06	High	High	High	High	1.84971e+07	High	High	High	High	21438.3	Peak Found	Not Found	Not Found	Peak Found
High	Master Protein	P01023	Alpha-2-macroglobulin OS=Homo sapiens OX=9606 GN=A2M PE=1 SV=3	0	70.352	15	17	31	17	1	1474	163.2	6.46	83.42	17	0	8.02351e+06	High	High	Peak Found	High	1.75196e+07	Peak Found	High	High	High	277224	High	High	High	High
High	Master Protein	P01009	Alpha-1-antitrypsin OS=Homo sapiens OX=9606 GN=SERPINA1 PE=1 SV=3	0	95.068	58	22	104	22	1	418	46.7	5.59	180.47	22	0	4.05336e+07	High	High	High	High	1.72482e+07	High	High	High	High	3.45502e+06	High	High	High	High
High	Master Protein	P61224	Ras-related protein Rap-1b OS=Homo sapiens OX=9606 GN=RAP1B PE=1 SV=1	0	10.884	22	3	6	3	1	184	20.8	5.78	19.43	3	0	648954	Peak Found	Peak Found	High	High	1.69416e+07	High	High	High	High		Not Found	Not Found	Not Found	Not Found
High	Master Protein	P00746	Complement factor D OS=Homo sapiens OX=9606 GN=CFD PE=1 SV=5	0	18.371	24	4	17	4	1	253	27	7.71	53.37	4	0	2.10923e+06	High	High	High	High	1.6614e+07	High	High	High	High	212600	High	High	Not Found	High
High	Master Protein	A0A087WW87	Immunoglobulin kappa variable 2-40 OS=Homo sapiens OX=9606 GN=IGKV2-40 PE=3 SV=2	0	9.799	17	2	3	1	1	121	13.3	4.61	7.81	2	1	7.97121e+06	Not Found	Not Found	Not Found	Not Found	16054909	Peak Found	Peak Found	High	High	60628.5	Peak Found	Not Found	High	High
High	Master Protein	P01034	Cystatin-C OS=Homo sapiens OX=9606 GN=CST3 PE=1 SV=1	0	10.296	19	2	12	2	1	146	15.8	8.75	31.08	2	0	826299	Peak Found	High	High	High	1.60324e+07	High	High	High	High	133385	Peak Found	Not Found	Low	Peak Found
High	Master Protein	A0A075B7D0	Immunoglobulin heavy variable 1/OR15-1 (non-functional) (Fragment) OS=Homo sapiens OX=9606 GN=IGHV1OR15-1 PE=1 SV=1	0.006	4.655	16	2	7	1	1	117	13	9.13	12.21	2	0	196002	Not Found	Not Found	Peak Found	Peak Found	15558067	High	High	High	High	98405.4	Not Found	Not Found	Peak Found	Peak Found
High	Master Protein	P26927	Hepatocyte growth factor-like protein OS=Homo sapiens OX=9606 GN=MST1 PE=1 SV=2	0	11.277	5	3	6	3	1	711	80.3	7.68	20.96	3	0	290706	Peak Found	Peak Found	Peak Found	Peak Found	1.55552e+07	High	High	High	High	22452	Peak Found	Not Found	Not Found	Peak Found
High	Master Protein	P05106	Integrin beta-3 OS=Homo sapiens OX=9606 GN=ITGB3 PE=1 SV=2	0	16.941	7	5	11	5	1	788	87	5.24	31.86	5	0	1.41036e+06	Peak Found	Peak Found	Peak Found	Peak Found	14799527	High	High	High	High	28492.4	Peak Found	Peak Found	Peak Found	Peak Found
High	Master Protein	P13224	Platelet glycoprotein Ib beta chain OS=Homo sapiens OX=9606 GN=GP1BB PE=1 SV=1	0	9.831	16	3	8	3	1	206	21.7	9.31	26.57	3	0	481036	Peak Found	Not Found	Peak Found	Peak Found	1.3945e+07	High	High	High	High	22683062	Not Found	Peak Found	Not Found	Peak Found
High	Master Protein	P02753	Retinol-binding protein 4 OS=Homo sapiens OX=9606 GN=RBP4 PE=1 SV=3	0	15.759	28	4	12	4	1	201	23	6.07	29.48	4	0	1116144	High	High	High	High	1.35476e+07	High	High	High	High	88814.3	Peak Found	Peak Found	Medium	Peak Found
High	Master Protein	P0DJI8	Serum amyloid A-1 protein OS=Homo sapiens OX=9606 GN=SAA1 PE=1 SV=1	0	23.51	55	4	38	3	1	122	13.5	6.79	56.61	4	0	463998	Peak Found	Medium	Peak Found	Peak Found	1.34919e+07	High	High	High	High	452008	High	High	High	High
High	Master Protein	P18206	Vinculin OS=Homo sapiens OX=9606 GN=VCL PE=1 SV=4	0	37.676	11	8	16	8	1	1134	123.7	5.66	51.48	8	0	784589	Peak Found	Peak Found	Low	Peak Found	1.34882e+07	High	High	High	High		Peak Found	Peak Found	Peak Found	Peak Found
High	Master Protein	P08567	Pleckstrin OS=Homo sapiens OX=9606 GN=PLEK PE=1 SV=3	0	20.534	18	3	7	3	1	350	40.1	8.28	39.12	3	0	414461	Peak Found	Not Found	Peak Found	Peak Found	13429848	High	High	High	High		Not Found	Not Found	Not Found	Not Found
High	Master Protein	Q16610	Extracellular matrix protein 1 OS=Homo sapiens OX=9606 GN=ECM1 PE=1 SV=2	0	15.558	8	4	12	4	1	540	60.6	6.71	29.08	4	0	1.78075e+06	High	Peak Found	High	High	1.29592e+07	High	High	High	High	51235	Peak Found	Not Found	Not Found	Peak Found
High	Master Protein	P08697	Alpha-2-antiplasmin OS=Homo sapiens OX=9606 GN=SERPINF2 PE=1 SV=3	0	48.049	33	10	21	10	1	491	54.5	6.29	66.29	10	0	5.47385e+06	High	High	High	High	1.17024e+07	High	High	High	High	82831.9	Peak Found	Not Found	Peak Found	Peak Found
High	Master Protein	Q04756	Hepatocyte growth factor activator OS=Homo sapiens OX=9606 GN=HGFAC PE=1 SV=1	0	19.294	6	3	17	3	1	655	70.6	7.24	53.38	3	0	1.44837e+06	High	High	High	High	1.05882e+07	High	High	High	High	47403.2	Peak Found	Not Found	Not Found	Peak Found
High	Master Protein	P02654	Apolipoprotein C-I OS=Homo sapiens OX=9606 GN=APOC1 PE=1 SV=1	0	48.369	51	10	109	10	1	83	9.3	8.47	183.9	10	0	1.3406e+07	High	High	High	High	1.04614e+07	Peak Found	High	Peak Found	High	4.38895e+07	High	High	High	High
High	Master Protein	P01019	Angiotensinogen OS=Homo sapiens OX=9606 GN=AGT PE=1 SV=1	0	23.319	16	6	18	6	1	485	53.1	6.32	51.65	6	0	3.35307e+06	High	High	High	High	1.02803e+07	High	High	High	High	17075	Not Found	Peak Found	Not Found	Peak Found
High	Master Protein	P67936	Tropomyosin alpha-4 chain OS=Homo sapiens OX=9606 GN=TPM4 PE=1 SV=3	0	13.597	15	4	6	4	1	248	28.5	4.69	18.27	4	0	110825	Peak Found	Not Found	Not Found	Peak Found	9.17974e+06	High	Peak Found	High	High		Not Found	Not Found	Not Found	Not Found
High	Master Protein	P01701	Immunoglobulin lambda variable 1-51 OS=Homo sapiens OX=9606 GN=IGLV1-51 PE=1 SV=2	0	7.519	14	3	10	3	1	117	12.2	7.03	19	3	0	4.37355e+06	High	High	High	High	9.01333e+06	High	High	High	High		Not Found	Not Found	Not Found	Not Found
High	Master Protein	P01824	Immunoglobulin heavy variable 4-39 OS=Homo sapiens OX=9606 GN=IGHV4-39 PE=1 SV=2	0	14.574	20	2	20	2	1	125	13.9	9.26	57.92	2	0	1.29758e+07	High	High	High	High	8.31775e+06	High	High	High	High		Not Found	Not Found	Not Found	Not Found
High	Master Protein	P03951	Coagulation factor XI OS=Homo sapiens OX=9606 GN=F11 PE=1 SV=1	0	14.234	6	3	8	3	1	625	70.1	8.1	24.43	3	0	720568	High	Peak Found	Peak Found	High	8.20513e+06	High	High	High	High		Not Found	Not Found	Not Found	Not Found
High	Master Protein	P35527	Keratin, type I cytoskeletal 9 OS=Homo sapiens OX=9606 GN=KRT9 PE=1 SV=3	0	81.751	48	17	42	16	1	623	62	5.24	124.26	17	0	2.09074e+07	High	High	High	High	8.18193e+06	High	Peak Found	Peak Found	High	99776.4	Peak Found	Peak Found	Peak Found	Peak Found
High	Master Protein	P01602	Immunoglobulin kappa variable 1-5 OS=Homo sapiens OX=9606 GN=IGKV1-5 PE=1 SV=2	0	14.311	27	3	6	3	1	117	12.8	8.28	18.6	3	0	1.86954e+06	High	High	Peak Found	High	7.39896e+06	High	High	High	High		Not Found	Not Found	Not Found	Not Found
High	Master Protein	Q13790	Apolipoprotein F OS=Homo sapiens OX=9606 GN=APOF PE=1 SV=2	0	21.751	20	3	47	3	1	326	35.4	5.64	94.15	3	0	4.72619e+06	High	High	High	High	7.34662e+06	High	High	High	High	499128	Peak Found	High	High	High
High	Master Protein	P00734	Prothrombin OS=Homo sapiens OX=9606 GN=F2 PE=1 SV=2	0	12.131	5	3	6	3	1	622	70	5.9	18.64	3	0	1.38824e+06	Peak Found	High	Peak Found	High	7.23932e+06	High	High	High	High	25404.7	Peak Found	Not Found	Not Found	Peak Found
High	Master Protein	P68363	Tubulin alpha-1B chain OS=Homo sapiens OX=9606 GN=TUBA1B PE=1 SV=1	0	18.189	10	3	6	2	1	451	50.1	5.06	18.06	3	1	399011	Peak Found	Not Found	Peak Found	Peak Found	7.07931e+06	High	High	High	High		Not Found	Not Found	Not Found	Not Found
High	Master Protein	K7ER74	APOC4-APOC2 readthrough (NMD candidate) OS=Homo sapiens OX=9606 GN=APOC4-APOC2 PE=1 SV=1	0	29.468	34	7	84	7	1	178	20	6.64	117.88	7	0	886882	Peak Found	Peak Found	Peak Found	Peak Found	6.67268e+06	High	High	High	High	4.25753e+06	High	High	High	High
High	Master Protein	A0A0A0MS15	Immunoglobulin heavy variable 3-49 OS=Homo sapiens OX=9606 GN=IGHV3-49 PE=3 SV=1	0.007	5.341	17	2	3	2	1	119	13	8.62	7.87	2	0	647616	Peak Found	Peak Found	Peak Found	Peak Found	6.2919e+06	Peak Found	High	High	High	71609.3	Peak Found	Peak Found	High	High
High	Master Protein	P08519	Apolipoprotein(a) OS=Homo sapiens OX=9606 GN=LPA PE=1 SV=1	0	7.449	7	2	5	2	1	4548	501	5.88	12.5	2	0	1.48388e+06	Peak Found	High	Peak Found	High	5993118	High	High	High	High	136584	Peak Found	Peak Found	High	High
High	Master Protein	P04264	Keratin, type II cytoskeletal 1 OS=Homo sapiens OX=9606 GN=KRT1 PE=1 SV=6	0	126.611	41	27	106	22	1	644	66	8.12	299.93	27	5	6.34351e+07	High	High	High	High	5.83894e+06	High	Peak Found	Peak Found	High	470244	Peak Found	High	High	High
High	Master Protein	A0A0B4J2D9	Immunoglobulin kappa variable 1D-13 OS=Homo sapiens OX=9606 GN=IGKV1D-13 PE=3 SV=1	0	13.099	14	1	14	1	1	117	12.6	7.84	53.61	1	0	891728	High	Not Found	High	High	5798277	High	High	High	High		Not Found	Not Found	Not Found	Not Found
High	Master Protein	P23083	Immunoglobulin heavy variable 1-2 OS=Homo sapiens OX=9606 GN=IGHV1-2 PE=1 SV=2	0	22.957	48	4	21	3	1	117	13.1	9.13	58.56	4	1	3.36869e+06	High	High	High	High	5531443	High	High	High	High	77103.3	Low	Not Found	Peak Found	Peak Found
High	Master Protein	A0A0C4DH38	Immunoglobulin heavy variable 5-51 OS=Homo sapiens OX=9606 GN=IGHV5-51 PE=3 SV=1	0	11.162	30	3	8	2	1	117	12.7	8.27	20.26	3	1	1.99346e+06	High	High	High	High	5.09337e+06	Peak Found	Peak Found	Peak Found	Peak Found	35892.2	Peak Found	Medium	Not Found	Peak Found
High	Master Protein	Q9H4B7	Tubulin beta-1 chain OS=Homo sapiens OX=9606 GN=TUBB1 PE=1 SV=1	0	16.703	8	3	7	3	1	451	50.3	5.17	23.09	3	0	172800	Peak Found	Not Found	Peak Found	Peak Found	4.97887e+06	High	High	High	High		Not Found	Not Found	Not Found	Not Found
High	Master Protein	Q92954	Proteoglycan 4 OS=Homo sapiens OX=9606 GN=PRG4 PE=1 SV=2	0	13.139	3	3	6	3	1	1404	151	9.5	20.23	3	0	115975	Peak Found	Peak Found	Peak Found	Peak Found	4.59566e+06	High	High	High	High		Not Found	Not Found	Not Found	Not Found
High	Master Protein	A0A0C4DH72	Immunoglobulin kappa variable 1-6 OS=Homo sapiens OX=9606 GN=IGKV1-6 PE=3 SV=1	0	11.63	14	1	11	1	1	117	12.7	8.29	36.38	1	0	1.61956e+06	High	High	High	High	4.51654e+06	High	High	High	High	24742.2	Peak Found	Not Found	Low	Peak Found
High	Master Protein	O75636	Ficolin-3 OS=Homo sapiens OX=9606 GN=FCN3 PE=1 SV=2	0	10.773	11	3	5	3	1	299	32.9	6.67	16.26	3	0	466129	Peak Found	Not Found	Peak Found	Peak Found	4.31898e+06	High	High	High	High	2.30581e+06	Peak Found	Peak Found	Peak Found	Peak Found
High	Master Protein	P13645	Keratin, type I cytoskeletal 10 OS=Homo sapiens OX=9606 GN=KRT10 PE=1 SV=6	0	127.987	48	26	71	23	1	584	58.8	5.21	199.57	26	4	3.35184e+07	High	High	High	High	4.18701e+06	Peak Found	Not Found	Peak Found	Peak Found	582535	Peak Found	Peak Found	Peak Found	Peak Found
High	Master Protein	A0A075B6R9	Immunoglobulin kappa variable 2D-24 (non-functional) (Fragment) OS=Homo sapiens OX=9606 GN=IGKV2D-24 PE=4 SV=1	0.007	6.047	17	2	5	2	1	120	13.1	8.87	14.83	2	0	5431389	High	High	High	High	4.15314e+06	Peak Found	High	Peak Found	High		Not Found	Not Found	Not Found	Not Found
High	Master Protein	P03950	Angiogenin OS=Homo sapiens OX=9606 GN=ANG PE=1 SV=1	0.007	5.17	11	1	2	1	1	147	16.5	9.64	6.16	1	0	139390	Peak Found	Peak Found	Not Found	Peak Found	4.07667e+06	High	Peak Found	High	High		Not Found	Not Found	Not Found	Not Found
High	Master Protein	P14618	Pyruvate kinase PKM OS=Homo sapiens OX=9606 GN=PKM PE=1 SV=4	0	18.583	9	3	8	3	1	531	57.9	7.84	26	3	0	211294	Peak Found	Peak Found	Peak Found	Peak Found	4.04171e+06	High	High	High	High		Not Found	Not Found	Not Found	Not Found
High	Master Protein	P62820	Ras-related protein Rab-1A OS=Homo sapiens OX=9606 GN=RAB1A PE=1 SV=3	0	10.913	19	3	3	3	1	205	22.7	6.21	8.62	3	0	181010	Peak Found	Not Found	Peak Found	Peak Found	4.03934e+06	High	High	High	High		Not Found	Not Found	Not Found	Not Found
High	Master Protein	P55058	Phospholipid transfer protein OS=Homo sapiens OX=9606 GN=PLTP PE=1 SV=1	0	16.616	8	3	5	3	1	493	54.7	7.01	16.06	3	0	428289	Peak Found	High	Peak Found	High	3.96637e+06	High	High	High	High		Not Found	Not Found	Not Found	Not Found
High	Master Protein	P36980	Complement factor H-related protein 2 OS=Homo sapiens OX=9606 GN=CFHR2 PE=1 SV=1	0	32.441	31	7	32	3	1	270	30.6	6.38	101.04	7	0	1.55312e+06	High	High	High	High	3847003	High	Peak Found	High	High	238993	Peak Found	Peak Found	High	High
High	Master Protein	P01742	Immunoglobulin heavy variable 1-69 OS=Homo sapiens OX=9606 GN=IGHV1-69 PE=1 SV=2	0	14.193	32	4	12	3	1	117	12.7	9.17	20.91	4	1	5913631	High	Peak Found	High	High	3.83611e+06	Peak Found	High	Peak Found	High	186108	Peak Found	Peak Found	Not Found	Peak Found
High	Master Protein	P35908	Keratin, type II cytoskeletal 2 epidermal OS=Homo sapiens OX=9606 GN=KRT2 PE=1 SV=2	0	87.538	47	22	59	17	1	639	65.4	8	153.9	22	2	1.48903e+07	High	High	High	High	3.63926e+06	Peak Found	Peak Found	Peak Found	Peak Found	352376	Peak Found	Peak Found	Peak Found	Peak Found
High	Master Protein	P24592	Insulin-like growth factor-binding protein 6 OS=Homo sapiens OX=9606 GN=IGFBP6 PE=1 SV=1	0.007	5.87	6	1	3	1	1	240	25.3	7.81	15.57	1	0	235886	Peak Found	Peak Found	Not Found	Peak Found	3419629	High	High	High	High		Not Found	Not Found	Not Found	Not Found
High	Master Protein	P68366	Tubulin alpha-4A chain OS=Homo sapiens OX=9606 GN=TUBA4A PE=1 SV=1	0	17.548	10	3	5	2	1	448	49.9	5.06	14.74	3	0	144098	Peak Found	Not Found	Peak Found	Peak Found	3.14884e+06	High	High	High	High	150702	Peak Found	Peak Found	Not Found	Peak Found
High	Master Protein	P08571	Monocyte differentiation antigen CD14 OS=Homo sapiens OX=9606 GN=CD14 PE=1 SV=2	0	19.589	11	2	4	2	1	375	40.1	6.23	16.51	2	0	126090	Peak Found	Peak Found	Peak Found	Peak Found	2.65361e+06	High	High	High	High		Not Found	Not Found	Not Found	Not Found
High	Master Protein	O00391	Sulfhydryl oxidase 1 OS=Homo sapiens OX=9606 GN=QSOX1 PE=1 SV=3	0	10.047	6	3	4	3	1	747	82.5	8.92	9.74	3	0	869132	High	High	Peak Found	High	2.18956e+06	Peak Found	Peak Found	Peak Found	Peak Found		Not Found	Not Found	Not Found	Not Found
High	Master Protein	P68871	Hemoglobin subunit beta OS=Homo sapiens OX=9606 GN=HBB PE=1 SV=2	0.007	5.266	9	1	1	1	1	147	16	7.28	3.79	1	0	163970	Peak Found	Not Found	Peak Found	Peak Found	1.54887e+06	Peak Found	Peak Found	High	High		Not Found	Not Found	Not Found	Not Found
High	Master Protein	P01743	Immunoglobulin heavy variable 1-46 OS=Homo sapiens OX=9606 GN=IGHV1-46 PE=1 SV=2	0	18.539	28	3	14	1	1	117	12.9	8.92	24.17	3	0	446823	High	Peak Found	Peak Found	High	1.54275e+06	High	High	Peak Found	High		Not Found	Not Found	Not Found	Not Found
High	Master Protein	Q15404	Ras suppressor protein 1 OS=Homo sapiens OX=9606 GN=RSU1 PE=1 SV=3	0	10.677	21	3	4	3	1	277	31.5	8.65	12.16	3	0	191893	Not Found	Not Found	Peak Found	Peak Found	1.5383e+06	High	High	Peak Found	High		Not Found	Not Found	Not Found	Not Found
High	Master Protein	P05160	Coagulation factor XIII B chain OS=Homo sapiens OX=9606 GN=F13B PE=1 SV=3	0.004	6.331	4	2	2	2	1	661	75.5	6.39	3.38	2	0	182921	Peak Found	Peak Found	Peak Found	Peak Found	1.4752e+06	Peak Found	High	High	High		Not Found	Not Found	Not Found	Not Found
High	Master Protein	P07737	Profilin-1 OS=Homo sapiens OX=9606 GN=PFN1 PE=1 SV=2	0	11.319	26	3	8	3	1	140	15	8.27	18.24	3	0	490549	Not Found	Not Found	Peak Found	Peak Found	1.43693e+06	High	High	High	High		Not Found	Not Found	Not Found	Not Found
High	Master Protein	P04278	Sex hormone-binding globulin OS=Homo sapiens OX=9606 GN=SHBG PE=1 SV=2	0.007	5.861	6	1	2	1	1	402	43.8	6.71	7.14	1	0	99635.1	Peak Found	Not Found	Not Found	Peak Found	1243033	High	Peak Found	High	High		Not Found	Not Found	Not Found	Not Found
High	Master Protein	P06312	Immunoglobulin kappa variable 4-1 OS=Homo sapiens OX=9606 GN=IGKV4-1 PE=1 SV=1	0.007	5.175	13	2	5	2	1	121	13.4	5.25	12.25	2	0	2806739	High	High	High	High	1007236	Peak Found	Peak Found	Peak Found	Peak Found	87602	Peak Found	Peak Found	Peak Found	Peak Found
High	Master Protein	P01593	Immunoglobulin kappa variable 1D-33 OS=Homo sapiens OX=9606 GN=IGKV1D-33 PE=1 SV=2	0	11.412	14	1	7	1	1	117	12.8	4.78	24.03	1	0	674166	High	High	Peak Found	High	954781	High	High	High	High		Not Found	Not Found	Not Found	Not Found
High	Master Protein	P13647	Keratin, type II cytoskeletal 5 OS=Homo sapiens OX=9606 GN=KRT5 PE=1 SV=3	0	31.953	13	9	23	4	1	590	62.3	7.74	48.58	9	1	1.75289e+06	High	Low	Peak Found	High	468405	Peak Found	Not Found	Not Found	Peak Found		Not Found	Not Found	Not Found	Not Found
High	Master Protein	A0A075B6K4	Immunoglobulin lambda variable 3-10 OS=Homo sapiens OX=9606 GN=IGLV3-10 PE=3 SV=2	0.004	6.738	19	2	5	2	1	115	12.4	4.83	11.61	2	0	3.62547e+06	High	Peak Found	High	High	457129	Peak Found	Peak Found	Peak Found	Peak Found		Not Found	Not Found	Not Found	Not Found
High	Master Protein	P27918	Properdin OS=Homo sapiens OX=9606 GN=CFP PE=1 SV=2	0	11.001	5	3	7	3	1	469	51.2	7.9	14.48	3	0	1.21901e+06	High	High	High	High	385668	High	High	Peak Found	High		Not Found	Not Found	Not Found	Not Found
High	Master Protein	Q15166	Serum paraoxonase/lactonase 3 OS=Homo sapiens OX=9606 GN=PON3 PE=1 SV=3	0	11.105	7	3	47	1	1	354	39.6	5.41	80.02	3	0	70321.3	High	High	High	High	230728	High	High	High	High		High	High	High	High
High	Master Protein	P02533	Keratin, type I cytoskeletal 14 OS=Homo sapiens OX=9606 GN=KRT14 PE=1 SV=4	0	19.388	14	6	19	1	1	472	51.5	5.16	41.58	6	0	141164	Peak Found	Peak Found	High	High	84685.3	Peak Found	Not Found	Not Found	Peak Found	18072	Not Found	Not Found	Peak Found	Peak Found
High	Master Protein	P01588	Erythropoietin OS=Homo sapiens OX=9606 GN=EPO PE=1 SV=1	0.006	4.71	10	3	4	3	1	193	21.3	8.09	0	3	0	7142.8	Not Found	Not Found	Peak Found	Peak Found	22860.9	Not Found	Peak Found	Peak Found	Peak Found	228002	Peak Found	Peak Found	High	High
High	Master Protein	O14950	Myosin regulatory light chain 12B OS=Homo sapiens OX=9606 GN=MYL12B PE=1 SV=2	0	11.044	28	3	3	3	1	172	19.8	4.84	9.67	3	0		Not Found	Not Found	Not Found	Not Found	6176817	High	Peak Found	High	High		Not Found	Not Found	Not Found	Not Found
High	Master Protein	Q13418	Integrin-linked protein kinase OS=Homo sapiens OX=9606 GN=ILK PE=1 SV=2	0	11.901	8	3	5	3	1	452	51.4	8.07	14.63	3	0		Not Found	Not Found	Not Found	Not Found	5.43774e+06	High	High	High	High		Not Found	Not Found	Not Found	Not Found
High	Master Protein	A0A075B6S6	Immunoglobulin kappa variable 2D-30 OS=Homo sapiens OX=9606 GN=IGKV2D-30 PE=3 SV=1	0	11.311	33	2	2	1	1	120	13.2	7.99	8.46	2	0		Not Found	Not Found	Not Found	Not Found	3.58678e+06	High	Peak Found	Peak Found	High		Not Found	Not Found	Not Found	Not Found
High	Master Protein	O95810	Caveolae-associated protein 2 OS=Homo sapiens OX=9606 GN=CAVIN2 PE=1 SV=3	0	9.809	7	2	4	2	1	425	47.1	5.21	15.4	2	0		Not Found	Not Found	Not Found	Not Found	2.44245e+06	High	High	High	High		Not Found	Not Found	Not Found	Not Found
High	Master Protein	P69905	Hemoglobin subunit alpha OS=Homo sapiens OX=9606 GN=HBA1 PE=1 SV=2	0.006	4.765	11	1	1	1	1	142	15.2	8.68	3.6	1	0		Not Found	Not Found	Not Found	Not Found	2.30002e+06	Peak Found	Peak Found	High	High		Not Found	Not Found	Not Found	Not Found
High	Master Protein	P11021	Endoplasmic reticulum chaperone BiP OS=Homo sapiens OX=9606 GN=HSPA5 PE=1 SV=2	0.007	5.954	3	2	3	2	1	654	72.3	5.16	6.42	2	0		Not Found	Not Found	Not Found	Not Found	1.77938e+06	High	High	Peak Found	High		Not Found	Not Found	Not Found	Not Found
High	Master Protein	P12814	Alpha-actinin-1 OS=Homo sapiens OX=9606 GN=ACTN1 PE=1 SV=2	0.007	5.437	3	2	2	2	1	892	103	5.41	4.83	2	0		Not Found	Not Found	High	High	1.62774e+06	Peak Found	High	Peak Found	High		Not Found	Not Found	Not Found	Not Found
High	Master Protein	P23528	Cofilin-1 OS=Homo sapiens OX=9606 GN=CFL1 PE=1 SV=3	0.007	5.588	17	1	1	1	1	166	18.5	8.09	3.62	1	0		Not Found	Not Found	Not Found	Not Found	741042	Peak Found	Peak Found	High	High		Not Found	Not Found	Not Found	Not Found
High	Master Protein	P49747	Cartilage oligomeric matrix protein OS=Homo sapiens OX=9606 GN=COMP PE=1 SV=2	0	10.022	6	2	4	2	1	757	82.8	4.6	11.8	2	0		Not Found	Not Found	Not Found	Not Found	711898	High	Peak Found	High	High		Not Found	Not Found	Not Found	Not Found
High	Master Protein	Q01518	Adenylyl cyclase-associated protein 1 OS=Homo sapiens OX=9606 GN=CAP1 PE=1 SV=5	0	9.811	13	3	7	3	1	475	51.9	8.06	11.96	3	0		Not Found	Not Found	Not Found	Not Found	346876	High	High	High	High		Not Found	Not Found	Not Found	Not Found
High	Master Protein	A0A075B7B8	Immunoglobulin heavy variable 3/OR16-12 (non-functional) (Fragment) OS=Homo sapiens OX=9606 GN=IGHV3OR16-12 PE=1 SV=1	0	12.452	19	2	14	1	1	117	12.9	6.51	43.34	2	0	1.28297e+06	High	High	High	High		Not Found	Not Found	Not Found	Not Found		Not Found	Not Found	Not Found	Not Found
High	Master Protein	A0A0J9YXX1	Immunoglobulin heavy variable 5-10-1 OS=Homo sapiens OX=9606 GN=IGHV5-10-1 PE=3 SV=1	0.007	6.016	17	2	2	1	1	117	12.8	8.28	5.04	2	0	329409	High	Peak Found	Peak Found	High		Not Found	Not Found	Not Found	Not Found		Not Found	Not Found	Not Found	Not Found
High	Master Protein	P04259	Keratin, type II cytoskeletal 6B OS=Homo sapiens OX=9606 GN=KRT6B PE=1 SV=5	0	27.936	11	7	27	1	1	564	60	8	63.73	7	0		High	Peak Found	Peak Found	High		Peak Found	Peak Found	Peak Found	Peak Found		Peak Found	Not Found	Peak Found	Peak Found
High	Master Protein	P01782	Immunoglobulin heavy variable 3-9 OS=Homo sapiens OX=9606 GN=IGHV3-9 PE=1 SV=2	0	11.841	19	2	13	1	1	118	12.9	7.08	40.04	2	0	1.35638e+06	High	High	High	High		Not Found	Not Found	Not Found	Not Found		Not Found	Not Found	Not Found	Not Found
High	Master Protein	O75083	WD repeat-containing protein 1 OS=Homo sapiens OX=9606 GN=WDR1 PE=1 SV=4	0.007	5.13	3	1	3	1	1	606	66.2	6.65	7.89	1	0		Not Found	Not Found	Not Found	Not Found		High	High	High	High		Not Found	Not Found	Not Found	Not Found
High	Master Protein	Q04695	Keratin, type I cytoskeletal 17 OS=Homo sapiens OX=9606 GN=KRT17 PE=1 SV=2	0	11.878	9	3	13	1	1	432	48.1	5.02	29.19	3	0		Not Found	Not Found	Not Found	Not Found		Not Found	Not Found	Not Found	Not Found	1.65508e+06	Not Found	High	Not Found	High
High	Master Protein	A0A0B4J1Y9	Immunoglobulin heavy variable 3-72 OS=Homo sapiens OX=9606 GN=IGHV3-72 PE=3 SV=1	0.006	4.962	15	2	7	1	1	119	13.2	7.85	16.04	2	0	953626	Not Found	High	High	High		Not Found	Not Found	Not Found	Not Found		Not Found	Not Found	Not Found	Not Found

## Sheet: PeptideGroups
												In-Gel digestion									On-Particle digestion using Rapigest									In-Solution digestion
Confidence	Sequence	Modifications	Qvality PEP	Qvality q-value	# Protein Groups	# Proteins	# PSMs	Master Protein Accessions	# Missed Cleavages	Theo. MH+ [Da]	# Razor Quan Results	Abundance: F1: Sample, 2, In-Gel Digest	Abundance: F2: Sample, 1, In-Gel Digest	Abundance: F3: Sample, 3, In-Gel Digest	Abundance Normalized: F1: Sample, 2, In-Gel Digest	Abundance Normalized: F2: Sample, 1, In-Gel Digest	Abundance Normalized: F3: Sample, 3, In-Gel Digest	Average	SD	RSD	Abundance: F4: Sample, 3, On-Particle Digest	Abundance: F5: Sample, 2, On-Particle Digest	Abundance: F6: Sample, 1, On-Particle Digest	Abundance Normalized: F4: Sample, 3, On-Particle Digest	Abundance Normalized: F5: Sample, 2, On-Particle Digest	Abundance Normalized: F6: Sample, 1, On-Particle Digest	Average	SD	RSD	Abundance: F7: Sample, 1, In-Solution Digest	Abundance: F8: Sample, 3, In-Solution Digest	Abundance: F9: Sample, 2, In-Solution Digest	Abundance Normalized: F7: Sample, 1, In-Solution Digest	Abundance Normalized: F8: Sample, 3, In-Solution Digest	Abundance Normalized: F9: Sample, 2, In-Solution Digest	Average	SD	RSD	Quan Info	Found in Sample: [S1] F1: Sample, 2, In-Gel digest	Found in Sample: [S2] F2: Sample, 1, In-Gel digest	Found in Sample: [S3] F3: Sample, 3, In-Gel digest	Found in Sample: [S4] F4: Sample, 3, On-Particle Digest	Found in Sample: [S5] F5: Sample, 2, On-Particle Digest	Found in Sample: [S6] F6: Sample, 1, On-Particle Digest	Found in Sample: [S7] F7: Sample, 1, In-Solution Digest	Found in Sample: [S8] F8: Sample, 3, In-Solution Digest	Found in Sample: [S9] F9: Sample, 2, In-Solution Digest	Found in Sample Group: In-Gel digest
High	LLIYDASSLESGVPSR		1.66154e-06	0	1	1	14	A0A0B4J2D9	0	1706.9	0	608287		1.30724e+06	795883		1.59203e+06	1.19396e+06	562964	0.47151	5.40408e+06	5798277	6.43174e+06	7.60974e+06	5798277	8.56081e+06	7.32294e+06	1.40342e+06	0.191647											High	Not Found	High	High	High	High	Not Found	Not Found	Not Found	High
High	NDASHLLVFTTDAK		0.000219967	0	1	2	2	P05106	0	1531.78	0	470788		598498	615979		728885	672432	79836.7	0.118728	3.98651e+06	3537701	3.57195e+06	5.61359e+06	3537701	4.75435e+06	4.63522e+06	1.04306e+06	0.22503											Peak Found	Not Found	Peak Found	High	Peak Found	High	Not Found	Not Found	Not Found	Peak Found
High	NDNDNIFLSPLSISTAFAMTK		7.58121e-06	0	1	1	1	P01008	0	2299.13	0		465362			465362		465362				332292			332292		332292													Not Found	High	Not Found	Not Found	Peak Found	Not Found	Not Found	Not Found	Not Found	High
High	NDNDNIFLSPLSISTAFAMTK	1xOxidation [M19]	3.68493e-05	0	1	1	5	P01008	0	2315.12	0	649474	1.0628e+06	436727	849772	1.0628e+06	531870	814815	267187	0.327911																				High	High	High	Not Found	Not Found	Not Found	Not Found	Not Found	Not Found	High
High	NDYLDIYAIGVGK		0.000328318	0	2	2	1	P06681; B4E1Z4	0	1440.74	0	372827	821795	376808	487807	821795	458898	589500	201692	0.342141	434176	1.39338e+06	374443	611384	1.39338e+06	498393	834385	487386	0.584127										Shared	Peak Found	High	Peak Found	Peak Found	Peak Found	Peak Found	Not Found	Not Found	Not Found	High
High	NECFLQHKDDNPNLPR	1xCarbamidomethyl [C3]	0.000870192	0	1	1	1	P02768	1	1996.93	0	401557	241279	1.16559e+06	525397	241279	1.41952e+06	728732	614875	0.84376	418585	635290		589429	635290		612359	32428.7	0.0529571											Peak Found	Peak Found	High	Peak Found	Peak Found	Not Found	Not Found	Not Found	Not Found	High
High	NEDSLVFVQTDK		0.000157821	0	1	1	3	P01023	0	1394.68	0	493416	1.2458e+06	196160	645586	1.2458e+06	238894	710093	506543	0.713347																				High	High	Peak Found	Not Found	Not Found	Not Found	Not Found	Not Found	Not Found	High
High	NFPDLNTYIYYNEK		0.000474774	0	1	1	4	P15169	0	1793.84	0	203380	585852	418586	266102	585852	509778	453911	167035	0.367992	2.33273e+06	2926273	2.40698e+06	3.28482e+06	2926273	3.20376e+06	3.13828e+06	188028	0.0599142											Peak Found	High	Peak Found	High	High	High	Not Found	Not Found	Not Found	High
High	NFPPSQDASGDLYTTSSQLTLPATQCLAGK	1xCarbamidomethyl [C26]	1.1376e-05	0	1	1	7	P01876	0	3168.52	0	931117	1.16531e+06	1.22102e+06	1.21827e+06	1.16531e+06	1.48702e+06	1.2902e+06	172494	0.133696																				High	High	High	Not Found	Not Found	Not Found	Not Found	Not Found	Not Found	High
High	NFPSPVDAAFR		0.00296717	0	1	1	32	P02790	0	1220.61	0																			710587	2.1401e+06	843764	1.21172e+06	2.1401e+06	1.07978e+06	1.4772e+06	577865	0.39119		High	High	High	High	High	High	High	High	High	High
High	NFRTEHYEEQIEAFK		1.14361e-05	0	1	1	2	P02748	1	1940.91	0										5.14136e+06		5.06467e+06	7.23979e+06		6.7412e+06	6.99049e+06	352553	0.0504332											Not Found	Not Found	Not Found	High	Not Found	Peak Found	Not Found	Not Found	Not Found	Not Found
High	NFVASHIANILNSEELDIQDLK		3.14397e-06	0	1	1	1	P04114	0	2483.28	0	474332	543831	345786	620616	543831	421118	528522	100627	0.190393	1.06387e+06	11161260		1.49809e+06	11161260		6.32967e+06	6.8329e+06	1.0795											Peak Found	Peak Found	Peak Found	Peak Found	High	Not Found	Not Found	Not Found	Not Found	Peak Found
High	NFVASHIANILNSEELDIQDLKK		1.38712e-08	0	1	1	6	P04114	1	2611.37	0	1.78264e+06	3.22383e+06	2.23724e+06	2.33241e+06	3.22383e+06	2.72464e+06	2.76029e+06	446781	0.16186	2.1976e+06	63913814	767609	3.09455e+06	63913814	1.02171e+06	2.26767e+07	3.57274e+07	1.57551											Peak Found	High	High	Peak Found	High	Peak Found	Not Found	Not Found	Not Found	High
High	NGIDIYSLTVDSR		7.19653e-05	0	1	1	5	Q14624	0	1452.73	0	1.5841e+06	3.18616e+06	1.70809e+06	2.07263e+06	3.18616e+06	2.08021e+06	2.44634e+06	640720	0.26191	901138	1.32595e+06	524102	1.26893e+06	1.32595e+06	697594	1.09749e+06	347495	0.316626											High	High	High	Peak Found	Peak Found	Peak Found	Not Found	Not Found	Not Found	High
High	NGPMGPPGMPGVPGPMGIPGEPGEEGR	3xOxidation [M4; M9; M16]	4.45483e-05	0	1	1	2	P02747	0	2619.16	0										1.58704e+06	2.0488e+06	1.95277e+06	2.23478e+06	2.0488e+06	2.59919e+06	2.29426e+06	279969	0.122031											Not Found	Not Found	Not Found	High	Peak Found	High	Not Found	Not Found	Not Found	Not Found
High	NHLQLEGLFFTNGEHTSK		2.02732e-08	0	1	1	6	P04114	0	2072.02	0	493679	758543	853497	645930	758543	1.03944e+06	814636	202661	0.248775	7.67764e+06	15510393	8.37341e+06	1.08112e+07	15510393	1.11452e+07	1.2489e+07	2.62196e+06	0.209943											Peak Found	High	High	High	High	High	Not Found	Not Found	Not Found	High
High	MYYSAVDPTKDIFTGLIGPMK	2xOxidation [M1; M20]	3.86393e-05	0	1	1	4	P00450	1	2379.16	0	1.02238e+06	2.36196e+06	1.29376e+06	1.33768e+06	2.36196e+06	1.57562e+06	1.75842e+06	536049	0.304847																				High	High	High	Not Found	Not Found	Not Found	Not Found	Not Found	Not Found	High
High	MYYSAVDPTKDIFTGLIGPMK		1.31591e-08	0	1	1	17	P00450	1	2347.17	0										5.6981e+07	6.30146e+07	6.81636e+07	8.02377e+07	6.30146e+07	9.07275e+07	7.79933e+07	1.39922e+07	0.179402	698721		663738	1.19149e+06		849396	1.02044e+06	241895	0.237049		Not Found	Not Found	Not Found	High	High	High	High	Not Found	Peak Found	Not Found
High	MYYSAVDPTK	1xOxidation [M1]	0.00137599	0	1	1	4	P00450	0	1190.54	0	1.36149e+06	2.08729e+06	970833	1.78138e+06	2.08729e+06	1.18233e+06	1.68367e+06	460321	0.273404																				High	High	High	Not Found	Not Found	Not Found	Not Found	Not Found	Not Found	High
High	MYQMDIQQELQR		0.00402512	0	1	1	1	P04114	0	1582.74	0											2.54167e+06			2.54167e+06		2.54167e+06			15443			26333.9			26333.9				Not Found	Not Found	Not Found	Not Found	High	Not Found	Peak Found	Not Found	Not Found	Not Found
High	MQKEITALAPSTMK		0.00117491	0	2	6	1	P60709; P68032	1	1548.81	0										7632503		3.30159e+06	1.07477e+07		4.3945e+06	7.57109e+06	4.49238e+06	0.59336										Shared	Not Found	Not Found	Not Found	High	Not Found	Peak Found	Not Found	Not Found	Not Found	Not Found
High	MQILEGLGLNLQK		0.000982271	0	1	1	2	P05154	0	1456.82	0										2.61732e+06	4.04363e+06	2.18126e+06	3.68557e+06	4.04363e+06	2.90331e+06	3.54417e+06	583165	0.164542											Not Found	Not Found	Not Found	High	Peak Found	High	Not Found	Not Found	Not Found	Not Found
High	MQILEGLGLNLQK	1xOxidation [M1]	0.000181954	0	1	1	2	P05154	0	1472.81	0	1.04557e+06	1.35431e+06	914526	1.36802e+06	1.35431e+06	1.11376e+06	1.2787e+06	143005	0.111836																				High	High	Peak Found	Not Found	Not Found	Not Found	Not Found	Not Found	Not Found	High
High	MREIEEVLTPEMLMR		6.97252e-05	0	1	1	4	P29622	1	1876.93	0										13067072	10708811	12434738	1.84004e+07	10708811	1.6551e+07	1.522e+07	4.01478e+06	0.263783			103294			132187	132187				Not Found	Not Found	Not Found	High	High	High	Not Found	Not Found	Peak Found	Not Found
High	MREWFSETFQK		5.41404e-05	0	1	1	20	P02654	1	1488.69	0										1.77537e+06	7.00455e+06		2.49998e+06	7.00455e+06		4.75227e+06	3.18521e+06	0.670251	1.50876e+07	1.62585e+07	2.10715e+07	2.5728e+07	1.62585e+07	2.69655e+07	2.2984e+07	5.85724e+06	0.25484		Not Found	Not Found	Not Found	Peak Found	High	Not Found	High	High	High	Not Found
High	MRPSTDTITVMVENSHGLR		4.93713e-09	0	2	2	11	P0C0L4; P0C0L5	0	2144.06	0										50113003	58059982	51502575	7.05665e+07	58059982	6.85513e+07	6.57259e+07	6.71491e+06	0.102165	214743	188155	317831	366189	188155	406733	320359	116273	0.362945	Shared	Not Found	Not Found	Not Found	High	High	High	High	Peak Found	High	Not Found
High	MRPSTDTITVMVENSHGLR	1xOxidation [M1]	1.09063e-05	0	2	2	3	P0C0L4; P0C0L5	0	2160.05	0										3.85151e+06	6353273	4946211	5.42349e+06	6353273	6.58353e+06	6.1201e+06	614169	0.100353	39029.5			66554.7			66554.7			Shared	Not Found	Not Found	Not Found	High	High	High	Peak Found	Not Found	Not Found	Not Found
High	NHMQYEIVIK		0.000808326	0	1	1	10	P19827	0	1274.66	0	1.05027e+06	2.78995e+06	2695151	1.37417e+06	2.78995e+06	3.28231e+06	2.48214e+06	990607	0.399094	96173045	139747684	90737433	1.35426e+08	139747684	1.20774e+08	1.31982e+08	9.94454e+06	0.0753474	39810.6	81653.2		67886.6	81653.2		74769.9	9734.44	0.130192		Peak Found	Peak Found	High	High	High	High	Peak Found	Peak Found	Not Found	High
High	MRPSTDTITVMVENSHGLR	2xOxidation [M1; M11]	5.39991e-09	0	2	2	6	P0C0L4; P0C0L5	0	2176.05	0	4.8739e+06	8.40432e+06	3.76359e+06	6.37701e+06	8.40432e+06	4.58352e+06	6.45495e+06	1.91159e+06	0.296144																			Shared	High	High	High	Not Found	Not Found	Not Found	Not Found	Not Found	Not Found	High
High	MTSNFPVDLSDYPK		0.000115036	0	1	1	3	P04114	0	1613.75	0	63904			83612.1			83612.1			10217890	34028016	8.37499e+06	1.43883e+07	34028016	1.11473e+07	1.98545e+07	1.23811e+07	0.62359											Peak Found	Not Found	Not Found	High	High	Peak Found	Not Found	Not Found	Not Found	Peak Found
High	MTVSTLVLGEGATEAEISMTSTR		1.22311e-07	0	1	1	8	P02760	0	2384.17	0		621847			621847		621847			2.74805e+06	7.61302e+06	2.99693e+06	3.86966e+06	7.61302e+06	3.98899e+06	5.15722e+06	2.12762e+06	0.412551											Not Found	Peak Found	Not Found	High	High	High	Not Found	Not Found	Not Found	Peak Found
High	MTVSTLVLGEGATEAEISMTSTR	2xOxidation [M1; M19]	7.81965e-07	0	1	1	3	P02760	0	2416.16	0																												Not Reliable	High	High	High	Not Found	Not Found	Not Found	Not Found	Not Found	Not Found	High
High	MVETTAYALLTSLNLK		7.34522e-06	0	1	1	10	P01031	0	1767.96	0										9.80797e+06	23032012	1.32255e+07	1.38111e+07	23032012	1.76035e+07	1.81489e+07	4.6346e+06	0.255366	8715.05			14861.3			14861.3				Not Found	Not Found	Not Found	High	High	High	Peak Found	Not Found	Not Found	Not Found
High	MVETTAYALLTSLNLK	1xOxidation [M1]	0.000267324	0	1	1	1	P01031	0	1783.95	0	348741	501170	395756	456293	501170	481974	479813	22516.6	0.046928			343543			457265	457265													Peak Found	High	Peak Found	Not Found	Not Found	Peak Found	Not Found	Not Found	Not Found	High
High	MYLGYEYVTAIR		0.000519264	0	1	1	4	P02787	0	1478.73	0										6.03233e+06	9149869	12204571	8.49441e+06	9149869	1.62446e+07	1.12963e+07	4.29787e+06	0.380468	78950.5		122724	134629		157052	145841	15855.4	0.108717		Not Found	Not Found	Not Found	Peak Found	High	High	Medium	Not Found	High	Not Found
High	MYLGYEYVTAIR	1xOxidation [M1]	6.86315e-05	0	1	1	3	P02787	0	1494.73	0	817743	1065313	947054	1.06994e+06	1065313	1.15338e+06	1.09621e+06	49562.3	0.0452125																				High	High	High	Not Found	Not Found	Not Found	Not Found	Not Found	Not Found	High
High	MTGLVDEAIDTK		0.00100319	0	1	1	3	P18206	0	1292.64	0	288856	238086	402989	377939	238086	490783	368936	126588	0.343118	1.61727e+06	1.96126e+06	2.69585e+06	2.27735e+06	1.96126e+06	3.58824e+06	2.60895e+06	862693	0.330667											Peak Found	Peak Found	Low	Peak Found	Peak Found	High	Not Found	Not Found	Not Found	Peak Found
High	NHMQYEIVIK	1xOxidation [M3]	0.0005955	0	1	1	7	P19827	0	1290.65	0	5.18433e+06	4.99649e+06	6447881	6.78318e+06	4.99649e+06	7.85259e+06	6.54409e+06	1.44299e+06	0.220502	4.89524e+06	7.72378e+06	5.13081e+06	6.89322e+06	7.72378e+06	6.82924e+06	7.14875e+06	499022	0.0698056	74871.7			127674			127674				High	High	High	Peak Found	High	Peak Found	Peak Found	Not Found	Not Found	High
High	NKADKPLSIHPQGIR		6.71571e-06	0	1	1	3	P12259	1	1673.94	0		7492.6			7492.6		7492.6			1.98568e+06	1.51475e+06	1.89239e+06	2.79614e+06	1.51475e+06	2.51882e+06	2.27657e+06	674170	0.296134	15284.2	50019.4		26063.2	50019.4		38041.3	16939.5	0.445293		Not Found	Peak Found	Not Found	High	High	High	Peak Found	Peak Found	Not Found	Peak Found
High	NKFVTVQATFGTQVVEK		2.6948e-08	0	1	1	5	P01024	1	1896.02	0	168761		109388	220807		133219	177013	61934.2	0.349885	1.7984e+06	2.00903e+07	1.62722e+07	2.53241e+06	2.00903e+07	2.16587e+07	1.47605e+07	1.06188e+07	0.719408											Peak Found	Not Found	Peak Found	High	High	High	Not Found	Not Found	Not Found	Peak Found
High	NMATRPYSIHAHGVQTESSTVTPTLPGETLTYVWK	1xOxidation [M2]	1.22311e-07	0	1	1	2	P00450	0	3888.92	0										3162862	6118663	5093055	4.45377e+06	6118663	6.77899e+06	5.78381e+06	1.19823e+06	0.207169											Not Found	Not Found	Not Found	High	Peak Found	High	Not Found	Not Found	Not Found	Not Found
High	NMEQFQVSVSVAPNAK		1.43357e-06	0	1	1	35	Q14624	0	1748.86	0	1.2534e+06	6056749	3.03377e+06	1.63995e+06	6056749	3.6947e+06	3.79713e+06	2.21018e+06	0.582066	32503079	6.40886e+07	34837874	4.57691e+07	6.40886e+07	4.63701e+07	5.20759e+07	1.04076e+07	0.199855	120676	475952	184362	205782	475952	235930	305888	148049	0.483998		High	High	High	High	High	High	High	High	High	High
High	NMEQFQVSVSVAPNAK	1xOxidation [M2]	1.38895e-06	0	1	1	17	Q14624	0	1764.86	0	7.41683e+06	13285005	5826450	9.70419e+06	13285005	7.09578e+06	1.00283e+07	3.10732e+06	0.309854	1.00385e+06	2.14963e+06	1.26839e+06	1.41358e+06	2.14963e+06	1.68826e+06	1.75049e+06	371954	0.212486											High	High	High	Peak Found	Peak Found	Peak Found	Not Found	Not Found	Not Found	High
High	NMEVSVATTTK		0.00349254	0	1	1	6	P04114	0	1180.59	0										76900696	92805976	69262048	1.08287e+08	92805976	9.21896e+07	9.7761e+07	9.1214e+06	0.0933031											Not Found	Not Found	Not Found	High	High	High	Not Found	Not Found	Not Found	Not Found
High	NNEGTYYSPNYNPQSR		2.1286e-06	0	1	1	18	P00450	0	1903.82	0	1.1917e+06	2.80022e+06	1.37265e+06	1.55922e+06	2.80022e+06	1.67169e+06	2.01037e+06	686333	0.341396	9.51729e+06	1.94717e+07	1.27124e+07	1.34017e+07	1.94717e+07	1.69206e+07	1.6598e+07	3.0478e+06	0.183624	25516.5	2.96303e+06	35633.8	43511.7	2.96303e+06	45601.1	1.01738e+06	1.68498e+06	1.6562		High	High	High	High	High	High	Peak Found	High	Peak Found	High
High	NNKDSHSLTTNIMEILR		3.58205e-08	0	1	1	38	P02671	1	1986.01	0	233766	2.32543e+06	2.39195e+06	305859	2.32543e+06	2.91305e+06	1.84811e+06	1.36756e+06	0.739979	2.45847e+08	3.56381e+08	3.32769e+08	3.46188e+08	3.56381e+08	4.42924e+08	3.81831e+08	5.31527e+07	0.139205	1.66394e+07	6.64611e+06	1.01573e+07	2.83742e+07	6.64611e+06	1.29985e+07	1.60063e+07	1.11719e+07	0.697973		Peak Found	High	High	High	High	High	High	High	High	High
High	NNKDSHSLTTNIMEILR	1xOxidation [M13]	5.64359e-06	0	1	1	12	P02671	1	2002	0	1.46477e+06	3287374	4.37758e+06	1.91651e+06	3287374	5.33126e+06	3.51171e+06	1.71839e+06	0.489332	7.16422e+06	6.73488e+06	9.10958e+06	1.00883e+07	6.73488e+06	1.21251e+07	9.64941e+06	2.72177e+06	0.282066	625450		322299	1.06654e+06		412451	739497	462513	0.625442		High	High	High	High	High	High	High	High	High	High
High	NMATRPYSIHAHGVQTESSTVTPTLPGETLTYVWK		4.7053e-10	0	1	1	11	P00450	0	3872.93	0		1.22051e+06	831226		1.22051e+06	1.01231e+06	1.11641e+06	147217	0.131866	5.60572e+07	75665268	69595954	7.89368e+07	75665268	9.2634e+07	8.2412e+07	9.00237e+06	0.109236	464103	639603		791407	639603		715505	107341	0.150021		Not Found	Peak Found	Peak Found	High	High	High	High	Peak Found	Not Found	Peak Found
High	NNLELSTPLKIETISHEDLQR		8.31924e-09	0	1	1	2	P07225	1	2450.29	0		190915			190915		190915			5047743	7.19922e+06	4.06446e+06	7.10796e+06	7.19922e+06	5.40991e+06	6.57236e+06	1.00775e+06	0.153332			218946			280188	280188				Not Found	Peak Found	Not Found	Peak Found	High	High	Not Found	Not Found	Peak Found	Peak Found
High	NNNEKDMALTAFVLISLQEAK	1xOxidation [M7]	9.8023e-08	0	1	1	5	P01024	1	2365.21	0	3.13599e+06	5.52402e+06	3056609	4.10314e+06	5.52402e+06	3.72251e+06	4.44989e+06	949493	0.213374		945626			945626		945626					51228.9			65558.4	65558.4				High	High	High	Not Found	Peak Found	Not Found	Not Found	Not Found	Peak Found	High
High	NPDADKGPWCFTTDPSVR	1xCarbamidomethyl [C10]	0.000214246	0	1	1	3	P00747	1	2062.93	0	1.78728e+06	3372107	2561346	2.33847e+06	3372107	3.11935e+06	2.94331e+06	538835	0.183071	2.09335e+06		2.44955e+06	2.94775e+06		3.26042e+06	3.10409e+06	221091	0.071226											High	High	High	Peak Found	Not Found	Peak Found	Not Found	Not Found	Not Found	High
High	NPDGDVGGPWCYTTNPR	1xCarbamidomethyl [C11]	6.84979e-08	0	1	1	5	P00747	0	1905.82	0	631156	1543127	824078	825805	1543127	1.00361e+06	1.12418e+06	373552	0.332288			363040			483215	483215													High	High	High	Not Found	Not Found	Peak Found	Not Found	Not Found	Not Found	High
High	NPDNDPQGPWCYTTDPEKR	1xCarbamidomethyl [C11]	0.000342454	0	1	1	1	P00747	1	2289.98	0	447053	771860	920875	584925	771860	1.12149e+06	826093	272364	0.329702																				Peak Found	Peak Found	High	Not Found	Not Found	Not Found	Not Found	Not Found	Not Found	High
High	NPLVWVHASPEHVVVTR		7.68686e-09	0	1	1	24	Q14624	0	1940.05	0	5.5084e+06	9954115	7.2578e+06	7.20719e+06	9954115	8.83896e+06	8.66675e+06	1.38153e+06	0.159406	36364835	126171134	38166764	5.1207e+07	126171134	5.08009e+07	7.60597e+07	4.33982e+07	0.570581	139665	1.62661e+06	106415	238162	1.62661e+06	136181	666983	832621	1.24834		High	High	High	High	High	High	High	High	Medium	High
High	NPNGYSFSIPVK		0.000758808	0	1	1	2	P04114	0	1322.67	0											12921503	3276810		12921503	4.36152e+06	8.64151e+06	6.05282e+06	0.700436											Not Found	Not Found	Not Found	Not Found	High	Peak Found	Not Found	Not Found	Not Found	Not Found
High	NPNLPPETVDSLK		0.000268737	0	1	1	27	P05090	0	1423.74	0	2.53243e+07	4.44446e+07	2.62019e+07	3.31343e+07	4.44446e+07	3.19102e+07	3.64964e+07	6.91052e+06	0.189348	29534226	94266582	3.68772e+07	4.15885e+07	94266582	4.90844e+07	6.16465e+07	2.84973e+07	0.46227	518253	1.86514e+06	3.44666e+06	883745	1.86514e+06	4.41075e+06	2.38655e+06	1.8204e+06	0.762774		High	High	High	High	High	High	Medium	High	High	High
High	NNNEKDMALTAFVLISLQEAK		2.3903e-06	0	1	1	3	P01024	1	2349.21	0	197613	1.39015e+06	707255	258557	1.39015e+06	861335	836679	566197	0.67672	3.29139e+06	11735493		4.63476e+06	11735493		8.18513e+06	5.02098e+06	0.613427	47542.8	384185		81071.8	384185		232629	214334	0.921355		Peak Found	High	Peak Found	Peak Found	Peak Found	Not Found	Peak Found	High	Medium	High
High	MQEAMTQEVSDVFSDTTTPIK		0.000222297	0	1	1	1	P18206	0	2358.08	0										468388	439477	929810	659560	439477	1.2376e+06	778879	412224	0.529253											Not Found	Not Found	Not Found	Peak Found	Peak Found	High	Not Found	Not Found	Not Found	Not Found
High	NLQPASEYTVSLVAIK		2.7001e-05	0	1	1	13	P02751	0	1732.95	0	1.49123e+06	1.11017e+06	2.17034e+06	1.95112e+06	1.11017e+06	2.64316e+06	1.90149e+06	767696	0.403735	9.61006e+06	1.89164e+07	13992597	1.35324e+07	1.89164e+07	1.86245e+07	1.70244e+07	3.02773e+06	0.177846											High	Peak Found	High	High	High	High	Not Found	Not Found	Not Found	High
High	NIQEYLSILTDPDGKGK		2.60061e-06	0	1	1	3	P04114	1	1890.98	0										2.52419e+06	18267836	2.70375e+06	3.55443e+06	18267836	3.59876e+06	8.47367e+06	8.48202e+06	1.00099											Not Found	Not Found	Not Found	High	High	High	Not Found	Not Found	Not Found	Not Found
High	NKKEFDHNSNIR		9.31707e-05	0	1	1	7	P08603	2	1501.75	1										9.14889e+06	199484	5.08281e+06	1.2883e+07	199484	6.76535e+06	6.61594e+06	6.34307e+06	0.958755	112018		229608	191017		293833	242425	72702	0.299895		Not Found	Not Found	Not Found	High	Peak Found	High	High	Not Found	High	Not Found
High	NKPGVYTDVAYYLAWIR		9.97781e-05	0	1	1	7	P00748	0	2029.05	0	404046	1.37307e+06	402160	528654	1.37307e+06	489773	797166	499127	0.626127		865074			865074		865074			494999	964606	370168	844092	964606	473710	760803	255828	0.33626		Peak Found	Peak Found	Peak Found	Not Found	Peak Found	Not Found	High	High	High	Peak Found
High	NKYEDEINKR		8.3409e-05	0	3	6	7	P04264; P04259; P13647	2	1308.65	0	4.0008e+06	1.58927e+06	2.63998e+06	5.23465e+06	1.58927e+06	3.21512e+06	3.34635e+06	1.82623e+06	0.545738	1.69235e+06			2.38307e+06			2.38307e+06												Shared	High	High	High	High	Not Found	Not Found	Not Found	Not Found	Not Found	High
High	NKYGMVAQVTQTLK		3.74365e-05	0	1	1	7	P04114	1	1580.85	0										47732498	30848120	5.24535e+07	6.72144e+07	30848120	6.98169e+07	5.59598e+07	2.17863e+07	0.38932	96018.3			163734			163734				Not Found	Not Found	Not Found	High	High	High	Peak Found	Not Found	Not Found	Not Found
High	NKYGMVAQVTQTLK	1xOxidation [M5]	0.00122547	0	1	1	1	P04114	1	1596.84	0										3.7233e+06	2532113	4234620	5.24296e+06	2532113	5.63639e+06	4.47049e+06	1.69017e+06	0.378072											Not Found	Not Found	Not Found	Peak Found	Peak Found	High	Not Found	Not Found	Not Found	Not Found
High	NKYGMVAQVTQTLKLEDTPK		3.0421e-08	0	1	1	4	P04114	2	2264.2	0										14579503		1.08058e+07	2.05301e+07		1.43827e+07	1.74564e+07	4.34683e+06	0.249011											Not Found	Not Found	Not Found	High	Not Found	High	Not Found	Not Found	Not Found	Not Found
High	NLASRPYSLHAHGLSYEK		0.000495214	0	1	1	3	P12259	0	2043.04	0										1.73207e+06	1.78337e+06	1.90784e+06	2.43901e+06	1.78337e+06	2.53939e+06	2.25392e+06	410588	0.182166											Not Found	Not Found	Not Found	High	High	High	Not Found	Not Found	Not Found	Not Found
High	NLQNNAEWVYQGAIR		4.595e-06	0	1	1	13	P04114	0	1775.88	0	370492	948780	586649	484751	948780	714454	715995	232018	0.32405	60294656	115304804	60702276	8.49037e+07	115304804	8.07963e+07	9.36683e+07	1.885e+07	0.201242											Peak Found	Peak Found	Peak Found	High	High	High	Not Found	Not Found	Not Found	Peak Found
High	NLASRPYTFHSHGITYYK		2.46547e-07	0	1	1	17	P00450	0	2155.07	0	247968	728323	824559	324441	728323	1.00419e+06	685653	341880	0.498619	7.35601e+06	3.44176e+07	1.16279e+07	1.03583e+07	3.44176e+07	1.5477e+07	2.00843e+07	1.26741e+07	0.631043	79401.5	560425		135399	560425		347912	300539	0.863837		High	High	High	High	High	High	Low	Peak Found	Not Found	High
High	NLCEAMENFMQQLK	1xCarbamidomethyl [C3]; 2xOxidation [M6; M10]	0.00362347	0	1	1	1	P20851	0	1787.78	0																												Not Reliable	High	Not Found	Not Found	Not Found	Not Found	Not Found	Not Found	Not Found	Not Found	High
High	NLDLDSIIAEVK		0.000250943	0	3	7	6	P35908; P04259; P13647	0	1329.73	0	2.69616e+06	1.75066e+06	1563241	3.52766e+06	1.75066e+06	1.9038e+06	2.39404e+06	984725	0.411324	663868		184905	934824		246114	590469	486992	0.824754										Shared	High	High	High	Peak Found	Not Found	Peak Found	Not Found	Not Found	Not Found	High
High	NLIAAVAPGAFLGLK		3.80332e-05	0	1	1	11	P35858	0	1454.87	0	3.20194e+06	3.00793e+06	3.10948e+06	4.18942e+06	3.00793e+06	3.7869e+06	3.66141e+06	600655	0.16405	3.485e+06	18199741	3.70421e+06	4.90739e+06	18199741	4.9304e+06	9.34584e+06	7.66771e+06	0.82044	78544.8			133938			133938				High	High	High	High	High	High	Peak Found	Not Found	Not Found	High
High	NIILEEGKEILVGDVGQTVDDPYATFVK		2.86127e-05	0	1	1	1	P23528	1	3062.59	0										741042	1.38654e+06	624418	1.0435e+06	1.38654e+06	831117	1.08705e+06	280260	0.257817											Not Found	Not Found	Not Found	Peak Found	Peak Found	High	Not Found	Not Found	Not Found	Not Found
High	NILTSNNIDVK		0.00454217	0	1	1	11	P05090	0	1230.67	0	34368812	50500332	28163006	4.49682e+07	50500332	3.42985e+07	4.32557e+07	8.23556e+06	0.190393	53583928	162521136	68491576	7.5454e+07	162521136	9.11641e+07	1.09713e+08	4.64028e+07	0.422947	21772.9			37128			37128				High	High	High	High	High	High	Peak Found	Not Found	Not Found	High
High	NILTSNNIDVKK		0.000559015	0	1	1	6	P05090	1	1358.76	0		517030	465697		517030	567152	542091	35442	0.0653802	10289010	5146460	12586297	1.44884e+07	5146460	1.67527e+07	1.21292e+07	6.15229e+06	0.50723	176270			300583			300583				Not Found	Peak Found	Peak Found	High	High	High	High	Not Found	High	Peak Found
High	NIQEYLSILTDPDGK		9.66121e-06	0	1	1	13	P04114	0	1705.86	0	1.00952e+06	1.96178e+06	1.12085e+06	1.32085e+06	1.96178e+06	1.36504e+06	1.54922e+06	357968	0.231063	2.6773e+06	28859022	1.33044e+06	3.77003e+06	28859022	1.77085e+06	1.14666e+07	1.50954e+07	1.31646	2833.47			4831.75			4831.75				High	High	High	High	High	High	Peak Found	Not Found	Not Found	High
High	NLAVSQVVHK		0.00183814	0	1	1	7	P01011	0	1094.63	0	4293604	3.78828e+06	4.44443e+06	5.61775e+06	3.78828e+06	5.41267e+06	4.93957e+06	1.0023e+06	0.202913	1.48164e+07	1.83812e+07	2.0286e+07	2.08636e+07	1.83812e+07	2.70011e+07	2.2082e+07	4.43723e+06	0.200943											High	High	High	High	High	High	Not Found	Not Found	Not Found	High
High	MPCAEDYLSVVLNQLCVLHEK	2xCarbamidomethyl [C3; C16]; 1xOxidation [M1]	1.38712e-08	0	1	1	4	P02768	0	2534.21	0	4333821	3.6443e+06	9828261	5.67037e+06	3.6443e+06	1.19694e+07	7.09469e+06	4.34147e+06	0.611932																				High	High	High	Not Found	Not Found	Not Found	Not Found	Not Found	Not Found	High
High	MNFRPGVLSSR	1xOxidation [M1]	0.00070858	0	1	1	18	Q14624	0	1279.66	0	1.38991e+07	1.56042e+07	1.14036e+07	1.81855e+07	1.56042e+07	1.3888e+07	1.58926e+07	2.16326e+06	0.136118	75382451	75465753	82527484	1.0615e+08	75465753	1.09846e+08	9.71538e+07	1.88732e+07	0.194261	327079	135416	132605	557748	135416	169696	287620	234565	0.815536		High	High	High	High	High	High	High	High	High	High
High	MNFRPGVLSSR		0.000589258	0	1	1	15	Q14624	0	1263.66	0										145986716	103712024	137255340	2.05571e+08	103712024	1.8269e+08	1.63991e+08	5.3442e+07	0.325884	1884286	2.23111e+06	3.00606e+06	3.21316e+06	2.23111e+06	3.84691e+06	3.09706e+06	814131	0.262872		Not Found	Not Found	Not Found	High	High	High	High	High	High	Not Found
High	IVQILPWEQNEQVK		9.2681e-05	0	1	1	6	P04114	0	1723.94	0	547633	1.21643e+06	650095	716523	1.21643e+06	791722	908224	269547	0.296785	4.85587e+06	53756132	2.10544e+06	6.83777e+06	53756132	2.80239e+06	2.11321e+07	2.83252e+07	1.34039											High	Peak Found	Peak Found	High	High	Peak Found	Not Found	Not Found	Not Found	High
High	LVRPEVDVMCTAFHDNEETFLK	1xCarbamidomethyl [C10]	1.86337e-08	0	1	1	3	P02768	0	2650.26	0	1.35877e+06	2.70495e+06	5.22315e+06	1.77781e+06	2.70495e+06	6.36105e+06	3.6146e+06	2.42324e+06	0.670404																				High	High	High	Not Found	Not Found	Not Found	Not Found	Not Found	Not Found	High
High	LVRPEVDVMCTAFHDNEETFLK	1xCarbamidomethyl [C10]; 1xOxidation [M9]	1.95131e-10	0	1	1	4	P02768	0	2666.26	0	1.10399e+07	7.06284e+06	15537538	1.44446e+07	7.06284e+06	1.89225e+07	1.34766e+07	5.98878e+06	0.444382		625759	677980		625759	902409	764084	195621	0.25602											High	High	High	Not Found	Peak Found	Peak Found	Not Found	Not Found	Not Found	High
High	LVRPEVDVMCTAFHDNEETFLKK	1xCarbamidomethyl [C10]	1.29612e-07	0	1	1	9	P02768	1	2778.36	0	3.62521e+06	4.99778e+06	1.57579e+07	4.74323e+06	4.99778e+06	1.91908e+07	9.64393e+06	8.2688e+06	0.85741	5619675	5513612	1.17293e+07	7.91333e+06	5513612	1.5612e+07	9.67965e+06	5.27583e+06	0.545043	50743.7			86530.2			86530.2				High	High	High	High	High	High	Peak Found	Not Found	Not Found	High
High	LVRPEVDVMCTAFHDNEETFLKK	1xCarbamidomethyl [C10]; 1xOxidation [M9]	2.82757e-07	0	1	1	9	P02768	1	2794.35	0	21186373	1.06655e+07	4.03993e+07	2.77203e+07	1.06655e+07	4.92005e+07	2.91954e+07	1.93098e+07	0.661398																				High	High	High	Not Found	Not Found	Not Found	Not Found	Not Found	Not Found	High
High	IVSSAMEPDREYHFGQAVR		6.14015e-06	0	1	1	22	P08603	1	2192.06	0	2.40655e+06	7.75808e+06	6495444	3.14874e+06	7.75808e+06	7.91052e+06	6.27244e+06	2.70628e+06	0.431456	1.6945e+08	2.12603e+08	168611712	2.3861e+08	2.12603e+08	2.24427e+08	2.25213e+08	1.30213e+07	0.0578179	744266	1.56958e+06	912945	1.26915e+06	1.56958e+06	1.16831e+06	1.33568e+06	208741	0.156281		High	High	High	High	High	High	High	High	High	High
High	IVSSAMEPDREYHFGQAVR	1xOxidation [M6]	1.80892e-05	0	1	1	9	P08603	1	2208.05	0	1.67835e+07	1.84804e+07	1.6293e+07	2.19595e+07	1.84804e+07	1.98425e+07	2.00942e+07	1.75315e+06	0.0872467	4.61942e+06	5.92197e+06	4.0139e+06	6.50482e+06	5.92197e+06	5.34261e+06	5.92313e+06	581106	0.098108	43489	140459	71410.6	74159.2	140459	91385.3	102001	34400.9	0.33726		High	High	High	Peak Found	Peak Found	Peak Found	Peak Found	Peak Found	Peak Found	High
High	LVPFATELHER		0.000142033	0	1	1	26	P06727	0	1311.71	0	1.61744e+07	1.53087e+07	1.56615e+07	2.11625e+07	1.53087e+07	1.90734e+07	1.85149e+07	2.96664e+06	0.16023		101048894			101048894		101048894			2.45872e+06	3.15664e+06	3.37444e+06	4.19271e+06	3.15664e+06	4.31832e+06	3.88922e+06	637539	0.163925		High	High	High	High	High	High	High	High	High	High
High	LVTSKGDKELR		5.55861e-05	0	1	1	16	P02671	2	1245.72	0										163343439	2.47596e+06	118474502	2.30012e+08	2.47596e+06	1.57693e+08	1.3006e+08	1.16257e+08	0.893875	2927458	155416	3.94006e+06	4.99202e+06	155416	5.04216e+06	3.39653e+06	2.807e+06	0.826431		Not Found	Not Found	Not Found	High	Peak Found	High	High	High	High	Not Found
High	LWAYLTIQELLAK		0.000941739	0	1	1	1	P19827	0	1561.9	0	392689	798446	457402	513795	798446	557050	623097	153389	0.246172		3.05556e+06	745649		3.05556e+06	992478	2.02402e+06	1.45882e+06	0.720753											Peak Found	High	Peak Found	Not Found	Peak Found	Peak Found	Not Found	Not Found	Not Found	High
High	LWAYLTIQQLLEQTVSASDADQQALR		5.12943e-07	0	1	1	33	Q14624	0	2961.53	0	213866	338534	158424	279822	338534	192938	270431	73250.9	0.270867		173966			173966		173966													High	High	High	Not Found	High	Not Found	Not Found	Not Found	Not Found	High
High	IWHHTFYNELR		0.000556078	0	2	9	17	P60709; P68032	0	1515.75	0	2.18464e+06		4871319	2.85839e+06		5.93256e+06	4.39548e+06	2.17377e+06	0.494548	1.88926e+07	6.07346e+07	1.83859e+07	2.66036e+07	6.07346e+07	2.44721e+07	3.72701e+07	2.03488e+07	0.54598										Shared	High	High	High	High	High	High	Not Found	Not Found	Not Found	High
High	IYGNQDTSSQLK		0.000434094	0	1	1	5	P19823	0	1353.66	0	2.81623e+06	4.42267e+06		3.68476e+06	4.42267e+06		4.05371e+06	521779	0.128716	18570732	41115076	18880106	2.61503e+07	41115076	2.51299e+07	3.07984e+07	8.94903e+06	0.290568	46106.3		168580	78622.4		215735	147178	96953	0.658744		High	High	Not Found	High	Peak Found	High	Low	Not Found	Peak Found	High
High	IYGNQDTSSQLKK		0.000115644	0	1	1	12	P19823	1	1481.76	0	2610096	4988510	2.59409e+06	3.41505e+06	4988510	3.15923e+06	3.85426e+06	990580	0.257009	63474036	44810272	53260428	8.93808e+07	44810272	7.0891e+07	6.83607e+07	2.23927e+07	0.327567	517150	516188	816660	881865	516188	1.04509e+06	814382	270833	0.332563		High	High	Peak Found	High	High	High	High	High	High	High
High	LYGSEAFATDFQDSAAAK		3.41835e-07	0	1	1	11	P01011	0	1891.87	0	1.03206e+06	1.74437e+06	1.12055e+06	1.35035e+06	1.74437e+06	1.36467e+06	1.48646e+06	223470	0.150337	2.86906e+06	6.94766e+06	4.4341e+06	4.04006e+06	6.94766e+06	5.9019e+06	5.62987e+06	1.47276e+06	0.261598											High	High	High	High	High	High	Not Found	Not Found	Not Found	High
High	LYHAFSAMK		0.00183814	0	1	1	19	P05155	0	1067.53	0	2.60877e+06	7.52301e+06	6.26317e+06	3.41331e+06	7.52301e+06	7.62764e+06	6.18799e+06	2.40351e+06	0.388415	3.09492e+07	92312967	46941945	4.35811e+07	92312967	6.24809e+07	6.6125e+07	2.45695e+07	0.371561	296996	1.33772e+06		506450	1.33772e+06		922084	587795	0.637464		High	High	High	High	High	High	High	High	High	High
High	LVVLGSGGVGK		0.00167196	0	1	2	4	P61224	0	985.604	0	648954		1.1826e+06	849092		1.44024e+06	1.14467e+06	418003	0.365175	11738839	10287888	8850086	1.653e+07	10287888	1.17797e+07	1.28659e+07	3.25973e+06	0.253363											Peak Found	Not Found	High	High	High	High	Not Found	Not Found	Not Found	High
High	LYHAFSAMK	1xOxidation [M8]	0.00338408	0	1	1	7	P05155	0	1083.53	0	1.68723e+07	1.53059e+07	1.56738e+07	2.20757e+07	1.53059e+07	1.90884e+07	1.88233e+07	3.3927e+06	0.180239	1.29641e+06	2556908	2.14765e+06	1.82554e+06	2556908	2.85858e+06	2.41368e+06	531207	0.220082	53635.8	159855		91461.8	159855		125658	48361	0.384862		High	High	High	Peak Found	Peak Found	Peak Found	Peak Found	Peak Found	Not Found	High
High	LVNGQSHISLSK		7.82971e-05	0	2	2	6	P0C0L4; P0C0L5	0	1282.71	0	4.3816e+06	8.31679e+06	4.72785e+06	5.73289e+06	8.31679e+06	5.75785e+06	6.60251e+06	1.48466e+06	0.224863																			Shared	High	High	High	Peak Found	Peak Found	Peak Found	Peak Found	Peak Found	Peak Found	High
High	LVLLNAIYLSAK		0.000230651	0	1	1	17	P05155	0	1317.81	0	13228036	22480282	14357206	1.73076e+07	22480282	1.7485e+07	1.9091e+07	2.93659e+06	0.153821	5549756	30679956	8674337	7.81487e+06	30679956	1.15458e+07	1.66802e+07	1.22668e+07	0.735412	158989	2.28695e+06	107997	271114	2.28695e+06	138205	898757	1.20405e+06	1.33968		High	High	High	Peak Found	High	High	High	High	High	High
High	ITPNLAEFAFSLYR		9.07476e-05	0	1	1	8	P01009	0	1641.86	0	245499	885302	252058	321211	885302	306971	504494	329865	0.653854										620538	869938	626495	1.05817e+06	869938	801736	909947	132815	0.145959		Peak Found	Peak Found	Peak Found	Not Found	Not Found	Not Found	High	High	High	Peak Found
High	LTPYADEFKVK		0.00108566	0	1	1	7	P06727	1	1310.7	0										44224737	1.10559e+06	52210171	6.22749e+07	1.10559e+06	6.94931e+07	4.42912e+07	3.75736e+07	0.84833	654748		1.10609e+06	1.1165e+06		1.41548e+06	1.26599e+06	211407	0.16699		Not Found	Not Found	Not Found	High	Peak Found	High	High	Not Found	High	Not Found
High	ITQVLHFTK		0.00249429	0	2	2	18	P0C0L4; P0C0L5	0	1086.63	0	21622446	27262006	21727726	2.82908e+07	27262006	2.64612e+07	2.7338e+07	917153	0.0335486	88340974	154870096	78754322	1.24397e+08	154870096	1.04824e+08	1.2803e+08	2.52201e+07	0.196985	88683.1	277813		151226	277813		214519	89510.4	0.41726	Shared	High	High	High	High	High	High	Peak Found	High	Not Found	High
High	LTVAAPPSGGPGFLSIERPDSRPPR		6.14015e-06	0	2	2	23	P0C0L4; P0C0L5	0	2574.38	0	1.19925e+07	2.14109e+07	1.19771e+07	1.56909e+07	2.14109e+07	1.45863e+07	1.72294e+07	3.66319e+06	0.212613	8.17015e+07	70719902	67509834	1.15048e+08	70719902	8.98573e+07	9.1875e+07	2.22326e+07	0.241988	317654	566478	340832	541677	566478	436169	514774	69194.9	0.134418	Shared	High	High	High	High	High	High	High	High	High	High
High	LTVLPPELGNLDLTGQK		6.44253e-05	0	1	1	2	Q15404	0	1808.02	0			155518			189399	189399			1.19869e+06	1.48346e+06	1.16466e+06	1.68793e+06	1.48346e+06	1.5502e+06	1.57386e+06	104274	0.0662534											Not Found	Not Found	Peak Found	High	High	Peak Found	Not Found	Not Found	Not Found	Peak Found
High	LTYAYFAGGDAGDAFDGFDFGDDPSDK		4.61321e-08	0	1	1	5	P02679	0	2834.17	0		7268.19	3.6484e+06		7268.19	4.44323e+06	2.22525e+06	3.1367e+06	1.40959	2.22607e+06			3.13463e+06			3.13463e+06													Not Found	Peak Found	High	High	Not Found	Not Found	Not Found	Not Found	Not Found	High
High	ITYGETGGNSPVQEFTVPGSK		3.31627e-05	0	1	1	5	P02751	0	2168.05	0	1.6242e+06	1.24406e+06	1.53548e+06	2.1251e+06	1.24406e+06	1.87e+06	1.74638e+06	453341	0.259588	2.0337e+06	8032014	3.37165e+06	2.86374e+06	8032014	4.48776e+06	5.12784e+06	2.64292e+06	0.515406											High	Peak Found	High	Peak Found	High	High	Not Found	Not Found	Not Found	High
High	LVNEVTEFAK		0.00091726	0	1	1	31	P02768	0	1149.62	0	1.29077e+08	108312248	1.49157e+08	1.68884e+08	108312248	1.81652e+08	1.52949e+08	3.91805e+07	0.256166	513710080	7.54858e+08	789934272	7.23379e+08	7.54858e+08	1.05142e+09	8.4322e+08	1.80995e+08	0.214647	1.51136e+06	4.90458e+06	1.35624e+06	2.57723e+06	4.90458e+06	1.73561e+06	3.07247e+06	1.6415e+06	0.534262		High	High	High	High	High	High	High	High	High	High
High	LVAYYTLIGASGQR		2.74314e-05	0	1	1	41	P01024	0	1511.82	0	2.25904e+07	3.66704e+07	2.55067e+07	2.95573e+07	3.66704e+07	3.10635e+07	3.24304e+07	3.74837e+06	0.115582	257775200	270482088	2.50899e+08	3.62985e+08	270482088	3.33953e+08	3.22473e+08	4.7308e+07	0.146704	795196	1.88525e+06	577988	1.356e+06	1.88525e+06	739660	1.32697e+06	573347	0.432072		High	High	High	High	High	High	High	High	High	High
High	LVELAHQYK		0.000879409	0	1	1	3	P04114	0	1100.61	0	646332	1.06087e+06	994992	845661	1.06087e+06	1.21176e+06	1.03943e+06	183988	0.177008			1.09323e+06			1.45511e+06	1.45511e+06													High	High	High	Not Found	Not Found	Peak Found	Not Found	Not Found	Not Found	High
High	LVFQQFDLEPSEGCFYDYVK	1xCarbamidomethyl [C14]	0.00104636	0	1	1	1	P00736	0	2484.14	0	557668	950660	853331	729653	950660	1.03923e+06	906516	159442	0.175884																				Peak Found	High	Peak Found	Not Found	Not Found	Not Found	Not Found	Not Found	Not Found	High
High	LVGGDNLCSGR	1xCarbamidomethyl [C8]	0.000631032	0	1	1	2	O43866	0	1147.55	0	1512146	578931	1.93296e+06	1.97849e+06	578931	2.35407e+06	1.63716e+06	935498	0.571414																				High	Peak Found	High	Not Found	Not Found	Not Found	Not Found	Not Found	Not Found	High
High	LVGGPMDASVEEEGVRR		2.10628e-06	0	1	1	4	P01034	1	1800.89	0		142872			142872		142872			7.27034e+06	5.15406e+06	7.35616e+06	1.02377e+07	5.15406e+06	9.79124e+06	8.39434e+06	2.81502e+06	0.335348	35198.8		73864.2	60022.3		94525.2	77273.8	24397.2	0.315724		Not Found	Peak Found	Not Found	High	High	High	Peak Found	Not Found	Low	Peak Found
High	IVLGQEQDSYGGK		0.000118108	0	1	1	3	P02743	0	1393.7	0																												No Quan Values	High	High	Peak Found	Peak Found	High	Peak Found	Peak Found	Not Found	Peak Found	High
High	IVLGQEQDSYGGKFDR		1.20392e-07	0	1	1	8	P02743	1	1811.89	0	968871	1.46389e+06	1.86395e+06	1.26767e+06	1.46389e+06	2.27003e+06	1.6672e+06	531205	0.318622	11434794	11043029	9734630	1.61019e+07	11043029	1.2957e+07	1.33673e+07	2.55425e+06	0.191082	502609	401134	408150	857069	401134	522316	593507	236157	0.397902		Peak Found	High	Peak Found	High	High	High	High	High	High	High
High	IVLLDVPVRAEAQVELR		0.00202082	0	1	1	2	P08514	1	1920.13	0										6278334	1.3964e+06	5.14574e+06	8.84082e+06	1.3964e+06	6.84911e+06	5.69544e+06	3.85396e+06	0.676675											Not Found	Not Found	Not Found	High	Peak Found	High	Not Found	Not Found	Not Found	Not Found
High	IVDLVSELKK		0.000861073	0	1	1	6	P29622	1	1143.7	0	4.74244e+06	5.79239e+06	5210301	6.20501e+06	5.79239e+06	6.3454e+06	6.11427e+06	287454	0.0470137		1.26248e+06			1.26248e+06		1.26248e+06													High	High	High	Not Found	Peak Found	Not Found	Not Found	Not Found	Not Found	High
High	NPNLPPETVDSLKNILTSNNIDVK		3.45458e-07	0	1	1	5	P05090	1	2635.39	0										10932357	2.74252e+06	9882632	1.53944e+07	2.74252e+06	1.3154e+07	1.04303e+07	6.75139e+06	0.647286	129712		177584	221190		227257	224224	4290.13	0.0191333		Not Found	Not Found	Not Found	High	Peak Found	High	High	Not Found	Peak Found	Not Found
High	LYHSEAFTVNFGDTEEAKK		0.000146596	0	1	1	3	P01009	1	2186.04	0	1.88989e+06	4.08642e+06	1.4315e+06	2.47274e+06	4.08642e+06	1.74336e+06	2.76751e+06	1.19902e+06	0.43325		2.18793e+06			2.18793e+06		2.18793e+06				285650			285650		285650				High	High	High	Not Found	Peak Found	Not Found	Not Found	Peak Found	Not Found	High
High	IYISGMAPRPSLAK		1.44209e-05	0	1	2	11	P04004	0	1503.84	0										186418164	3.58624e+07	172526676	2.62504e+08	3.58624e+07	2.29637e+08	1.76001e+08	1.22471e+08	0.695855	274552	92856.8	378680	468177	92856.8	484603	348545	221585	0.635742		Not Found	Not Found	Not Found	High	High	High	High	Peak Found	High	Not Found
High	MGPTELLIEMEDWKGDK		3.56322e-08	0	1	1	20	P02675	1	1991.95	0										5.14791e+07	145562246	6.90125e+07	7.24902e+07	145562246	9.18575e+07	1.03303e+08	3.78568e+07	0.366462	640844	2.39622e+06	684933	1.09279e+06	2.39622e+06	876520	1.45518e+06	822110	0.564955		Not Found	Not Found	Not Found	High	High	High	High	High	High	Not Found
High	MGPTELLIEMEDWKGDK	1xOxidation [M]	8.3409e-05	0	1	1	3	P02675	1	2007.94	0		1.62395e+06	941612		1.62395e+06	1.14675e+06	1.38535e+06	337436	0.243574		8767770	5.12842e+06		8767770	6.82606e+06	7.79691e+06	1.373e+06	0.176095	90125.4	346669		153685	346669		250177	136460	0.545454		Not Found	Peak Found	Peak Found	Not Found	High	Peak Found	Peak Found	High	Not Found	Peak Found
High	MGPTELLIEMEDWKGDKVK		9.44103e-09	0	1	1	27	P02675	2	2219.11	0										292374736	1.05005e+08	3.58343e+08	4.11707e+08	1.05005e+08	4.76963e+08	3.31225e+08	1.98611e+08	0.599625	6.83672e+06	996886	5.54299e+06	1.16583e+07	996886	7.09345e+06	6.58286e+06	5.34899e+06	0.812563		Not Found	Not Found	Not Found	High	High	High	High	High	High	Not Found
High	MGPTELLIEMEDWKGDKVK	1xOxidation [M]	0.00011383	0	1	1	7	P02675	2	2235.1	0		166282	193172		166282	235256	200769	48771.7	0.242924	12445305	2.51835e+06	15766428	1.75248e+07	2.51835e+06	2.09855e+07	1.36762e+07	9.81671e+06	0.717794	642439		547172	1.09551e+06		700225	897869	279511	0.311305		Not Found	Peak Found	Peak Found	High	Peak Found	Peak Found	High	Not Found	High	Peak Found
High	MHVLHCQGR	1xCarbamidomethyl [C6]; 1xOxidation [M1]	0.00358557	0	1	1	3	P10643	0	1153.54	0	330432	681894	349354	432338	681894	425463	513232	146106	0.284679																				High	High	High	Not Found	Not Found	Not Found	Not Found	Not Found	Not Found	High
High	MKGLIDEVNQDFTNR		2.02999e-06	0	1	1	19	P02671	1	1779.87	0	162314			212372			212372			156214566	90429357	185941212	2.19973e+08	90429357	2.47493e+08	1.85965e+08	8.38727e+07	0.451013	4.12503e+06	388269	2349928	7.03416e+06	388269	3.00724e+06	3.47656e+06	3.34771e+06	0.962938		Peak Found	Not Found	Not Found	High	High	High	High	High	High	Peak Found
High	MKGLIDEVNQDFTNR	1xOxidation [M1]	0.000328318	0	1	1	11	P02671	1	1795.86	0	1.33418e+06	2.30449e+06	1.90911e+06	1.74564e+06	2.30449e+06	2.32502e+06	2.12505e+06	328741	0.154698	15139182	19277094	21115878	2.13182e+07	19277094	2.81058e+07	2.29004e+07	4.6221e+06	0.201835	211891	267713	240187	361325	267713	307371	312136	46987.8	0.150536		High	High	High	High	High	High	High	Peak Found	High	High
High	MGPTELLIEMEDWK	1xOxidation [M]	0.000382526	0	1	1	5	P02675	0	1707.8	0	18354.1	2.03135e+06	1.90513e+06	24014.5	2.03135e+06	2.32018e+06	1.45851e+06	1.25068e+06	0.857502	1.37113e+06	3.59148e+06	1.76649e+06	1.93075e+06	3.59148e+06	2.35124e+06	2.62449e+06	863428	0.328989	19796.3	338575		33757.5	338575		186166	215538	1.15777		High	High	Peak Found	Peak Found	High	Peak Found	Peak Found	High	Not Found	High
High	MKGLIDEVNQDFTNRINK		1.56486e-09	0	1	1	11	P02671	2	2135.09	0	365847	497116	1.49268e+06	478674	497116	1.81787e+06	931221	767918	0.824636	28255351	1.34144e+06	39205248	3.97877e+07	1.34144e+06	5.21832e+07	3.11041e+07	2.65099e+07	0.852295	1.48969e+06		2.20585e+06	2.54027e+06		2.82287e+06	2.68157e+06	199824	0.0745176		Peak Found	Peak Found	Peak Found	High	Peak Found	High	High	Not Found	High	Peak Found
High	MKPVPDLVPGNFK		0.000148149	0	1	1	31	P02671	0	1441.79	0										739248368	677103872	852229552	1.04097e+09	677103872	1.13434e+09	9.50805e+08	2.41585e+08	0.254085	7.28494e+06	8.16188e+06	9.15401e+06	1.24226e+07	8.16188e+06	1.17145e+07	1.07663e+07	2.28313e+06	0.212063		Not Found	High	Not Found	High	High	High	High	High	High	High
High	MKPVPDLVPGNFK	1xOxidation [M1]	5.38558e-05	0	1	1	40	P02671	0	1457.78	0	7.9721e+07	7.97317e+07	7.97234e+07	1.04307e+08	7.97317e+07	9.70916e+07	9.37101e+07	1.26318e+07	0.134796	126330072	161517884	168523652	1.77891e+08	161517884	2.24309e+08	1.87906e+08	3.25717e+07	0.17334	950753	1.26689e+06	1.00336e+06	1.62126e+06	1.26689e+06	1.28402e+06	1.39072e+06	199835	0.143691		High	High	High	High	High	High	High	High	High	High
High	MLEEIMKYEASILTHDSSIR		7.83515e-12	0	1	1	22	P02679	1	2366.17	0			276307			336502	336502			86943432	87915668	114964896	1.22429e+08	87915668	1.53021e+08	1.21122e+08	3.25725e+07	0.268923	2.20027e+06	2.1141e+06	1.80892e+06	3.75199e+06	2.1141e+06	2.3149e+06	2.727e+06	893329	0.327587		Not Found	Not Found	Peak Found	High	High	High	High	High	High	Peak Found
High	MLEEIMKYEASILTHDSSIR	2xOxidation [M1; M6]	2.32507e-08	0	1	1	1	P02679	1	2398.16	0	765764	1.61175e+06	730892	1.00193e+06	1.61175e+06	890121	1.16793e+06	388402	0.332555																				Peak Found	High	Peak Found	Not Found	Not Found	Not Found	Not Found	Not Found	Not Found	High
High	MLEVPYVDR	1xOxidation [M1]	0.00298282	0	1	1	1	P00742	0	1137.56	0	648224	1.30515e+06	712825	848137	1.30515e+06	868118	1.00714e+06	258282	0.256452			328226			436877	436877													Peak Found	High	Peak Found	Not Found	Not Found	Peak Found	Not Found	Not Found	Not Found	High
High	MLTPEHVFIHPGWK		3.31627e-05	0	1	1	10	P09871	0	1691.87	0										36332913	48129956	3.31682e+07	5.11621e+07	48129956	4.41478e+07	4.78133e+07	3.51786e+06	0.0735749	294584			502336			502336				Not Found	Not Found	Not Found	High	High	High	High	High	High	Not Found
High	MLTPEHVFIHPGWK	1xOxidation [M1]	0.000103528	0	1	1	1	P09871	0	1707.87	0										2.15392e+06	2.33577e+06	1.53996e+06	3.03303e+06	2.33577e+06	2.04973e+06	2.47284e+06	505778	0.204533											Not Found	Not Found	Not Found	Peak Found	High	Peak Found	Not Found	Not Found	Not Found	Not Found
High	MKGLIDEVNQDFTNRINK	1xOxidation [M1]	2.62988e-05	0	1	1	1	P02671	2	2151.09	0										1.90063e+06		2.29628e+06	2.67637e+06		3.05641e+06	2.86639e+06	268730	0.0937522	64842.4			110572			110572				Not Found	Not Found	Not Found	Peak Found	Not Found	High	Peak Found	Not Found	Not Found	Not Found
High	IYHSHIDAPK		0.000274462	0	1	1	29	P00450	0	1180.61	0	6.17482e+06	5.84459e+06	6670235	8.07914e+06	5.84459e+06	8.12339e+06	7.34904e+06	1.30308e+06	0.177312	5.355e+07	5.41551e+07	6.09041e+07	7.54063e+07	5.41551e+07	8.10649e+07	7.02088e+07	1.41878e+07	0.202081	594165	1.18394e+06	742630	1.01319e+06	1.18394e+06	950355	1.04916e+06	120874	0.11521		High	High	High	High	High	High	High	High	High	High
High	MGPTELLIEMEDWK		1.52817e-05	0	1	1	99	P02675	0	1691.8	0		170219	176865		170219	215397	192808	31945.2	0.165684	4.95461e+06	4.10307e+07	1.2157e+07	6.97681e+06	4.10307e+07	1.61813e+07	2.13963e+07	1.76157e+07	0.823308	1.1185e+06	2.27258e+06	630793	1.90731e+06	2.27258e+06	807236	1.66237e+06	762759	0.458837		Not Found	Peak Found	Peak Found	High	High	High	High	High	High	Peak Found
High	MFTTAPDQVDKEDEDFQESNK	1xOxidation [M1]	3.02611e-08	0	1	1	7	P00450	1	2490.06	0	3.16439e+06	5.30402e+06	2.94818e+06	4.14029e+06	5.30402e+06	3.59046e+06	4.34492e+06	874916	0.201365			751946			1.00086e+06	1.00086e+06													High	High	High	Not Found	Not Found	Peak Found	Not Found	Not Found	Not Found	High
High	IYISGMAPRPSLAK	1xOxidation [M6]	2.24526e-05	0	1	2	3	P04004	0	1519.83	1	242389	579336	528481	317142	579336	643614	513364	172946	0.336887	6.39326e+07	3.05121e+07	72960371	9.00265e+07	3.05121e+07	9.71121e+07	7.25502e+07	3.65781e+07	0.504176	68698		106117	117147		135800	126473	13189.7	0.104289		Peak Found	Peak Found	Peak Found	High	Peak Found	High	Peak Found	Not Found	Peak Found	Peak Found
High	LYLVQGTQVYVFLTK		5.38214e-06	0	1	1	17	P02790	0	1772	0	4.94481e+06	6.42978e+06	5628854	6.46979e+06	6.42978e+06	6.85513e+06	6.5849e+06	234880	0.0356694	149184	2.65366e+06	455621	210072	2.65366e+06	606443	1.15673e+06	1.31144e+06	1.13376											High	High	High	Peak Found	High	Peak Found	Not Found	Not Found	Not Found	High
High	IYLYTLNDNAR		0.000580017	0	1	1	6	P02751	0	1355.7	0	2.3342e+06	1.78227e+06	3.20077e+06	3.05407e+06	1.78227e+06	3.89807e+06	2.91147e+06	1.06508e+06	0.365823	2.77431e+06	6.61443e+06	3.97781e+06	3.90664e+06	6.61443e+06	5.29457e+06	5.27188e+06	1.35404e+06	0.256841	142269			242602			242602				High	High	High	Peak Found	High	High	Peak Found	Not Found	Not Found	High
High	IYPTVNCQPLGMISLMK	1xCarbamidomethyl [C7]; 2xOxidation [M12; M16]	9.51558e-05	0	1	1	13	P01042	0	1996.99	0	3.006e+06	3.27682e+06	3.76332e+06	3.93306e+06	3.27682e+06	4.58319e+06	3.93102e+06	653187	0.166162																				High	High	High	Not Found	Not Found	Not Found	Not Found	Not Found	Not Found	High
High	IYSGILNLSDITK		2.50804e-05	0	1	1	4	P03952	0	1436.8	0	973176	1.26198e+06	1.00816e+06	1.2733e+06	1.26198e+06	1.2278e+06	1.25436e+06	23692.4	0.018888		2.17307e+06			2.17307e+06		2.17307e+06													High	High	High	Not Found	High	Not Found	Not Found	Not Found	Not Found	High
High	IYSLWEHSTK		0.00345601	0	1	1	9	P04114	0	1263.64	0	307575	244495	470457	402431	244495	572949	406625	164268	0.403978	169681476	243299424	168034896	2.38936e+08	243299424	2.23659e+08	2.35298e+08	1.03134e+07	0.0438312	601986	148757		1.02653e+06	148757		587644	620680	1.05622		Peak Found	Peak Found	Peak Found	High	High	High	Peak Found	Peak Found	Not Found	Peak Found
High	IYVENDFSWDKR		0.000122546	0	1	1	2	P08514	1	1571.75	0										3.12208e+06	1.81946e+06	2.81371e+06	4.39634e+06	1.81946e+06	3.74512e+06	3.32031e+06	1.33994e+06	0.403558											Not Found	Not Found	Not Found	High	Peak Found	High	Not Found	Not Found	Not Found	Not Found
High	MGNFPWQVFTNIHGR		9.45346e-07	0	1	1	9	P00736	0	1803.87	0										17400740	31919262	17280394	2.45028e+07	31919262	2.30007e+07	2.64742e+07	4.77497e+06	0.180363	793455	544427	459557	1.35303e+06	544427	588103	828521	454764	0.548887		Not Found	Not Found	Not Found	High	High	High	High	High	High	Not Found
High	LYYGDDEKYFR		0.000316427	0	1	1	6	P07357	1	1468.67	0		162439			162439		162439			3.46227e+07	6.00237e+06	28358041	4.87539e+07	6.00237e+06	3.77453e+07	3.08338e+07	2.2198e+07	0.719922	40811.1	72652.6		69592.8	72652.6		71122.7	2163.65	0.0304213		Not Found	Peak Found	Not Found	High	High	High	Peak Found	Peak Found	Not Found	Peak Found
High	MADEAGSEADHEGTHSTK	1xOxidation [M1]	3.89723e-08	0	1	1	6	P02671	0	1888.76	0	5.51954e+06	7289134	2.70723e+06	7.22177e+06	7289134	3.29702e+06	5.93597e+06	2.28565e+06	0.385051	1.85054e+06		1146981	2.60584e+06		1.52666e+06	2.06625e+06	763094	0.369313	76280	221349	89883.2	130076	221349	115025	155483	57535.4	0.370043		High	High	High	Peak Found	Not Found	Peak Found	Peak Found	Peak Found	Peak Found	High
High	MADEAGSEADHEGTHSTKR		1.03328e-07	0	1	1	17	P02671	1	2028.87	0		257584			257584		257584			51729956	3.13336e+07	60266616	7.28434e+07	3.13336e+07	8.02164e+07	6.14645e+07	2.63532e+07	0.428756	865338	807356	924628	1.47561e+06	807356	1.18326e+06	1.15541e+06	334996	0.289938		Not Found	Peak Found	Not Found	High	High	High	High	High	High	Peak Found
High	MDYKGDATVFFILPNQGK		0.000392739	0	1	1	6	P29622	1	2044.02	0										10920414	7.67796e+06	13012663	1.53775e+07	7.67796e+06	1.73202e+07	1.34586e+07	5.09951e+06	0.378905	64986.8		44442.2	110818		56873.3	83845.7	38144.7	0.454939		Not Found	Not Found	Not Found	High	High	High	Low	Not Found	Peak Found	Not Found
High	MELERPGGNEITR		0.000411813	0	1	1	36	P02671	0	1501.74	0		1.15445e+06			1.15445e+06		1.15445e+06			7.06646e+08	690722984	762171032	9.95062e+08	690722984	1.01447e+09	9.00085e+08	1.81572e+08	0.201728	9.76671e+06	1.11504e+07	1.18981e+07	1.66546e+07	1.11504e+07	1.52262e+07	1.43437e+07	2.85625e+06	0.199129		Not Found	High	Not Found	High	High	High	High	High	High	High
High	MELERPGGNEITR	1xOxidation [M1]	0.00074691	0	1	1	24	P02671	0	1517.74	0	7.89798e+07	98239840	71230052	1.03337e+08	98239840	8.67479e+07	9.61083e+07	8.49753e+06	0.0884162	3.84464e+07	3.37151e+07	35330781	5.41381e+07	3.37151e+07	4.70262e+07	4.49598e+07	1.03671e+07	0.230587	1.12661e+06	1.71007e+06	1.28653e+06	1.92114e+06	1.71007e+06	1.64639e+06	1.7592e+06	143810	0.0817472		High	High	High	High	High	High	High	High	High	High
High	MESLGITSR	1xOxidation [M1]	0.00447114	0	1	1	5	P07357	0	1009.5	0	4.03585e+06	4.80535e+06	3.00463e+06	5.28051e+06	4.80535e+06	3.6592e+06	4.58169e+06	833472	0.181914		686857	907007		686857	1.20725e+06	947053	367973	0.388545											High	High	High	Not Found	Peak Found	Peak Found	Not Found	Not Found	Not Found	High
High	MFTTAPDQVDKEDEDFQESNK		2.21881e-07	0	1	1	9	P00450	1	2474.07	0		95800.2			95800.2		95800.2			2.13412e+07	38895964	26943072	3.00515e+07	38895964	3.58619e+07	3.49365e+07	4.49427e+06	0.128641	81456.3	402673	113784	138903	402673	145611	229062	150389	0.656542		Not Found	Peak Found	Not Found	High	High	High	Low	High	Peak Found	Peak Found
High	MADEAGSEADHEGTHSTK		3.50963e-07	0	1	1	6	P02671	0	1872.77	0										55449438	43761282	61078254	7.8081e+07	43761282	8.12967e+07	6.7713e+07	2.0805e+07	0.307253	745249	1.70802e+06	1.16811e+06	1.27083e+06	1.70802e+06	1.49485e+06	1.49124e+06	218620	0.146603		Not Found	Not Found	Not Found	High	High	High	Peak Found	High	Peak Found	Not Found
High	NPNLPPETVDSLKNILTSNNIDVKK		5.24216e-06	0	1	1	2	P05090	2	2763.49	0										5578270		3433551	7.85502e+06		4.57015e+06	6.21258e+06	2.32276e+06	0.37388	147541		207181	251593		265133	258363	9574.11	0.0370568		Not Found	Not Found	Not Found	High	Not Found	Peak Found	Medium	Not Found	Peak Found	Not Found
High	NPSSAGSWNSGSSGPGSTGNR		6.55833e-10	0	1	1	35	P02671	0	1963.85	0	3.90776e+06	8.81945e+06	4.56432e+06	5.11291e+06	8.81945e+06	5.55869e+06	6.49702e+06	2.0236e+06	0.311466	66695060	88025244	72940298	9.39164e+07	88025244	9.70854e+07	9.3009e+07	4.59774e+06	0.0494333	50551.6	1.28159e+06		86202.5	1.28159e+06		683897	845268	1.23596		High	High	High	High	High	High	Low	High	Not Found	High
High	NQGILEFYGDDIALLK		1.31157e-05	0	2	2	3	P06681; B4E1Z4	0	1808.94	0	611449	926081	487049	800020	926081	593155	773085	168089	0.217426	1.82279e+06	1.99352e+06	1.27753e+06	2.56676e+06	1.99352e+06	1.70042e+06	2.0869e+06	440653	0.211152										Shared	Peak Found	Peak Found	Peak Found	High	High	Peak Found	Not Found	Not Found	Not Found	Peak Found
High	QQNAQGGFSSTQDTVVALHALSK		1.19838e-06	0	1	1	1	P01023	0	2387.19	0	605398	1.60727e+06		792103	1.60727e+06		1.19968e+06	576407	0.480466		1.65307e+06			1.65307e+06		1.65307e+06													Peak Found	High	Not Found	Not Found	Peak Found	Not Found	Not Found	Not Found	Not Found	High
High	QQTEWQSGQR		0.00194772	0	1	1	2	P02649	0	1247.58	0	986945	2.36301e+06	770338	1.29132e+06	2.36301e+06	938161	1.53083e+06	742008	0.484709	608725	4984440	853945	857174	4984440	1.13662e+06	2.32608e+06	2.30644e+06	0.991559											High	High	Peak Found	Peak Found	Peak Found	Peak Found	Not Found	Not Found	Not Found	High
High	QQTHMLDVMQDHFSR		1.02717e-08	0	1	1	16	P10909	0	1872.85	0	391389	2.0336e+06	1.83037e+06	512094	2.0336e+06	2.22913e+06	1.59161e+06	939985	0.590588	22659386	9.34987e+07	2.73525e+07	3.19077e+07	9.34987e+07	3.64069e+07	5.39378e+07	3.43345e+07	0.636558	190106	1.08201e+06		324176	1.08201e+06		703094	535871	0.762161		High	High	High	High	High	High	High	High	High	High
High	QQTHMLDVMQDHFSR	1xOxidation [M]	5.3011e-05	0	1	1	5	P10909	0	1888.84	0	1.38209e+06	1.73054e+06	1687010	1.80833e+06	1.73054e+06	2.05454e+06	1.86447e+06	169136	0.0907153		2.28394e+06	797940		2.28394e+06	1.06208e+06	1.67301e+06	863987	0.516427	29674.2	149104		50601.6	149104		99853	69652	0.697545		High	High	High	Not Found	Peak Found	Peak Found	Peak Found	High	Not Found	High
High	QQTHMLDVMQDHFSR	2xOxidation [M5; M9]	2.87639e-05	0	1	1	7	P10909	0	1904.84	0	7.75469e+06	5.91985e+06	5.75952e+06	1.01462e+07	5.91985e+06	7.01426e+06	7.69345e+06	2.19353e+06	0.285116																				High	High	High	Not Found	Not Found	Not Found	Not Found	Not Found	Not Found	High
High	QRPPDLDTSSNAVDLLFFTDESGDSR		8.7637e-10	0	1	1	31	P00736	0	2882.34	0	1.46675e+06	2.21432e+06	1.8306e+06	1.91909e+06	2.21432e+06	2.22941e+06	2.12094e+06	174968	0.0824954	2.26432e+06	1.66148e+06	2.49126e+06	3.1885e+06	1.66148e+06	3.31593e+06	2.72197e+06	920619	0.338218											High	High	High	High	High	High	Not Found	Not Found	Not Found	High
High	QSEDSTFYLGER		4.82131e-05	0	1	1	17	P00450	0	1431.64	0	4.15835e+06	7.42289e+06	4.22548e+06	5.44079e+06	7.42289e+06	5.14602e+06	6.00324e+06	1.23826e+06	0.206265	1.69578e+07	2.22346e+07	2.16145e+07	2.38791e+07	2.22346e+07	2.87694e+07	2.4961e+07	3.39912e+06	0.136177	24242.5			41339.3			41339.3				High	High	High	High	High	High	Peak Found	Not Found	Not Found	High
High	QPYSYDFPEDVAPALGTSFSHMLGATNPTQK		2.03535e-10	0	2	2	4	P06681; B4E1Z4	0	3369.57	0		509798	259627		509798	316188	412993	136903	0.331489	9372255	9066717	6029667	1.31975e+07	9066717	8.02564e+06	1.00966e+07	2.73543e+06	0.270925										Shared	Not Found	Peak Found	Peak Found	High	High	High	Not Found	Not Found	Not Found	Peak Found
High	QSGLYFIKPLK		0.000106854	0	1	1	43	P02679	0	1293.76	0	99817404	125087668	144129956	1.30601e+08	125087668	1.7553e+08	1.43739e+08	2.76687e+07	0.192492	246369292	538056264	264238844	3.46924e+08	538056264	3.51709e+08	4.1223e+08	1.08995e+08	0.264404	2.98563e+06	7.92145e+06	2.28317e+06	5.09121e+06	7.92145e+06	2.9218e+06	5.31149e+06	2.50709e+06	0.472013		High	High	High	High	High	High	High	High	High	High
High	QSMTLSSEVQIPDFDVDLGTILR		7.10722e-08	0	1	1	58	P04114	0	2564.29	0										2078394	2.29808e+06	5733.76	2.92668e+06	2.29808e+06	7631.78	1.74413e+06	1.53635e+06	0.880866											Not Found	Not Found	Not Found	High	High	Peak Found	Not Found	Not Found	Not Found	Not Found
High	QSMTLSSEVQIPDFDVDLGTILR	1xOxidation [M3]	2.62988e-05	0	1	1	2	P04114	0	2580.29	0	239748	311168	155901	313686	311168	189865	271573	70772.6	0.260603																				High	High	Peak Found	Not Found	Not Found	Not Found	Not Found	Not Found	Not Found	High
High	QSNNKYAASSYLSLTPEQWK		4.06507e-08	0	2	6	18	B9A064; P0DOY2	1	2315.13	0	248254		221179	324815		269364	297089	39210.2	0.131981	9.48025e+07	6.00618e+06	9.03237e+07	1.33496e+08	6.00618e+06	1.20223e+08	8.65751e+07	7.00896e+07	0.809582	1.60323e+06	280353	1.49697e+06	2.73389e+06	280353	1.9157e+06	1.64331e+06	1.24924e+06	0.760197	Shared	Peak Found	Not Found	Peak Found	High	High	High	High	High	High	Peak Found
High	QSTNAYPDLR		0.00275652	0	1	1	4	P07225	0	1164.56	0	737460	1.43752e+06	593728	964892	1.43752e+06	723076	1.04183e+06	363385	0.348795	4.43359e+06	3.84517e+06	3347584	6.24314e+06	3.84517e+06	4.45572e+06	4.84801e+06	1.24619e+06	0.257052	31526.8			53760.8			53760.8				High	Peak Found	Peak Found	High	High	High	Peak Found	Not Found	Not Found	High
High	QSVEADINGLR		0.001958	0	1	3	1	P13645	0	1201.62	0	1.86525e+06	907495	902010	2.44049e+06	907495	1.09852e+06	1.48217e+06	835410	0.563641										528234		844237	900766		1.08038e+06	990575	127008	0.128217		High	Peak Found	Peak Found	Not Found	Not Found	Not Found	Peak Found	Not Found	Peak Found	High
High	QSVEADINGLRR		0.00202082	0	1	2	1	P13645	1	1357.72	0	1.87339e+06	800614	1.19181e+06	2.45115e+06	800614	1.45145e+06	1.56774e+06	831389	0.530311	1.47407e+06		1.51494e+06	2.07571e+06		2.01642e+06	2.04606e+06	41921.7	0.020489											High	Peak Found	Peak Found	Peak Found	Not Found	Peak Found	Not Found	Not Found	Not Found	High
High	QTALVELVK		0.00321073	0	1	1	28	P02768	0	1000.6	0	96869600	68459344	124853464	1.26744e+08	68459344	1.52054e+08	1.15752e+08	4.28674e+07	0.370337	343432896	425432288	557266880	4.83604e+08	425432288	7.41737e+08	5.50258e+08	1.68357e+08	0.305961	2.66685e+06	3.43347e+06	3146060	4.54762e+06	3.43347e+06	4.02606e+06	4.00238e+06	557450	0.139279		High	High	High	High	High	High	High	High	High	High
High	QSLEASLAETEGR		3.82342e-05	0	1	1	4	P13645	0	1390.68	0	4.09722e+06	2.15984e+06	1.88528e+06	5.3608e+06	2.15984e+06	2.296e+06	3.27221e+06	1.81005e+06	0.553158																				High	High	High	Not Found	Not Found	Not Found	Not Found	Not Found	Not Found	High
High	QTHQPPAPNSLIR		7.00493e-06	0	1	1	19	P02747	0	1458.78	0	4.81928e+06	5541282	6.29586e+06	6.30555e+06	5541282	7.66745e+06	6.50476e+06	1.07699e+06	0.16557	56770719	4.967e+07	56551237	7.99415e+07	4.967e+07	7.52712e+07	6.82942e+07	1.62972e+07	0.238633	64013.9			109159			109159				High	High	High	High	High	High	High	Not Found	Not Found	High
High	QPVPGQQMTLK		0.000682924	0	1	1	11	P01024	0	1226.66	0	3.69929e+06	9617177	4935217	4.84015e+06	9617177	6.01038e+06	6.82257e+06	2.48993e+06	0.364954	14047093	40569272	13559802	1.97804e+07	40569272	1.80484e+07	2.61327e+07	1.25324e+07	0.479568	18233.7	279847		31092.9	279847		155470	175896	1.13138		High	High	High	High	High	High	Peak Found	Peak Found	Not Found	High
High	QPSSAFAAFVK		0.00146575	0	1	1	26	P01024	0	1152.6	0	39535004	47828116	36909152	5.17276e+07	47828116	4.495e+07	4.81686e+07	3.40159e+06	0.0706185	83867672	96873176	88736872	1.18098e+08	96873176	1.18111e+08	1.11027e+08	1.22579e+07	0.110405	884977	2.34312e+06	1.12417e+06	1.5091e+06	2.34312e+06	1.43861e+06	1.76361e+06	503106	0.28527		High	High	High	High	High	High	High	High	High	High
High	QKVEPLRAELQEGAR		0.000374548	0	1	1	71	P02647	2	1723.94	0	1.48149e+07	3.85892e+07	4.45208e+07	1.93839e+07	3.85892e+07	5.42199e+07	3.73977e+07	1.74486e+07	0.466569	1297887776	1.86374e+09	1.50156e+09	1.82762e+09	1.86374e+09	1.99861e+09	1.89665e+09	9.01251e+07	0.0475179	6.51392e+07	5.98718e+07	90977226	1.11078e+08	5.98718e+07	1.16425e+08	9.57916e+07	3.12221e+07	0.325938		High	High	High	High	High	High	High	High	High	High
High	QIATLHAQVADMKK		0.00293612	0	1	1	2	P35579	1	1553.85	0										1.97686e+06	711872	1.20361e+06	2.78371e+06	711872	1.60203e+06	1.6992e+06	1.03933e+06	0.611658											Not Found	Not Found	Not Found	High	Peak Found	High	Not Found	Not Found	Not Found	Not Found
High	QLGLPGPPDVPDHAAYHPFR		2.36212e-08	0	1	1	26	Q14624	0	2184.1	0	1.27606e+07	2.06265e+07	1.54718e+07	1.66959e+07	2.06265e+07	1.88424e+07	1.87216e+07	1.96808e+06	0.105123	54499623	95560241	52889955	7.67435e+07	95560241	7.03979e+07	8.09005e+07	1.30861e+07	0.161756	698540	1.89345e+06	883381	1.19118e+06	1.89345e+06	1.13048e+06	1.40504e+06	424069	0.301821		High	High	High	High	High	High	High	High	High	High
High	QLGLPGPPDVPDHAAYHPFRR		1.08276e-08	0	1	1	9	Q14624	1	2340.2	0	126656	325634	270238	165716	325634	329111	273487	93348.7	0.341327	22801124	5.0122e+06	22068695	3.21073e+07	5.0122e+06	2.9374e+07	2.21645e+07	1.49171e+07	0.673016	189900		507300	323825		649199	486512	230075	0.472906		Peak Found	Peak Found	Peak Found	High	Peak Found	High	Medium	Not Found	High	Peak Found
High	QLLQANPILEAFGNAK		4.38212e-06	0	1	3	3	P35579	0	1726.95	0	134667		357075	176199		434866	305533	182906	0.598646	2656146	2819581	2.30724e+06	3.74024e+06	2819581	3.071e+06	3.21027e+06	475871	0.148234											Peak Found	Not Found	Peak Found	High	High	High	Not Found	Not Found	Not Found	Peak Found
High	QLNEINYEDHK		0.00021312	0	1	2	16	B4E1Z4	0	1402.66	0	23205021	50487321	2.33082e+07	3.03615e+07	50487321	2.8386e+07	3.64116e+07	1.22299e+07	0.335879	115791052	93775158	87807799	1.63051e+08	93775158	1.16874e+08	1.24567e+08	3.52726e+07	0.283162	426314	1.3037e+06	729257	726968	1.3037e+06	933241	987971	292237	0.295795		High	High	High	High	High	High	High	High	High	High
High	QLNEINYEDHKLK		0.000522007	0	1	2	7	B4E1Z4	1	1643.84	0										32084932		22554794	4.51803e+07		3.0021e+07	3.76007e+07	1.07192e+07	0.285081	256844		787339	437981		1.00757e+06	722776	402761	0.557242		Not Found	Not Found	Not Found	High	Not Found	High	High	Not Found	High	Not Found
High	QPSSAFAAFVKR		6.51079e-05	0	1	1	1	P01024	1	1308.71	0	146838	127562		192123	127562		159843	45651.5	0.285603	10156508		10781774	1.43019e+07		1.43508e+07	1.43263e+07	34622.3	0.00241669	384168		223549	655099		286079	470589	260936	0.554489		Peak Found	Peak Found	Not Found	High	Not Found	Peak Found	Peak Found	Not Found	Peak Found	Peak Found
High	QLNLKLLDNWDSVTSTFSK		8.1669e-05	0	1	1	6	P02647	1	2209.15	0	89634.5			117278			117278			5.58962e+06	13808390	13891693	7.871e+06	13808390	1.84902e+07	1.33899e+07	5.32196e+06	0.397462	402797	1.40886e+06	2.64359e+06	686865	1.40886e+06	3.38304e+06	1.82626e+06	1.39571e+06	0.764245		Peak Found	Not Found	Not Found	High	High	Peak Found	High	High	High	Peak Found
High	QISNLQQSISDAEQR		4.47549e-06	0	1	1	12	P04264	0	1716.85	0	3.68265e+06	1.83711e+06	2.03618e+06	4.81838e+06	1.83711e+06	2.47978e+06	3.04509e+06	1.56897e+06	0.515247																				High	High	High	Not Found	Not Found	Not Found	Not Found	Not Found	Not Found	High
High	QLVHHFEIDVDIFEPQGISK		1.05529e-07	0	1	1	6	P19827	0	2351.2	0	2.25904e+06	5.2958e+06	2.66041e+06	2.95573e+06	5.2958e+06	3.24e+06	3.83051e+06	1.27691e+06	0.333353	2.2078e+06	1.54612e+07	5.32089e+06	3.10891e+06	1.54612e+07	7.08225e+06	8.55078e+06	6.30572e+06	0.737444		222772			222772		222772				High	High	Peak Found	Peak Found	High	High	Not Found	Peak Found	Not Found	High
High	QLYGDTGVLGR		0.000364808	0	1	1	15	P07360	0	1178.62	0	3.84313e+06	5.09674e+06	4.62855e+06	5.02835e+06	5.09674e+06	5.63691e+06	5.254e+06	333366	0.0634499	2.53546e+07	3.23758e+07	2.07846e+07	3.5703e+07	3.23758e+07	2.76648e+07	3.19145e+07	4.0389e+06	0.126554	342864			584665			584665				High	High	High	High	High	High	Peak Found	Not Found	Not Found	High
High	QLYNVEATSYALLALLQLK		1.08419e-06	0	1	1	35	P01024	0	2151.21	0	4.50062e+06	1.04237e+07	5.63811e+06	5.88861e+06	1.04237e+07	6.86641e+06	7.72625e+06	2.3867e+06	0.308908	167448	3.64247e+06	414520	235791	3.64247e+06	551737	1.47667e+06	1.88228e+06	1.27468		126745			126745		126745				High	High	High	Peak Found	High	High	Not Found	High	Not Found	High
High	QNCELFEQLGEYK	1xCarbamidomethyl [C3]	1.26406e-05	0	1	1	20	P02768	0	1657.75	0	2.68939e+07	2.35275e+07	5.08299e+07	3.51879e+07	2.35275e+07	6.19035e+07	4.02063e+07	1.9674e+07	0.489327	3.07803e+06	6074299	4.9593e+06	4.33431e+06	6074299	6.60096e+06	5.66986e+06	1.18621e+06	0.209214											High	High	High	Peak Found	High	High	Not Found	Not Found	Not Found	High
High	QNCELFEQLGEYKFQNALLVR	1xCarbamidomethyl [C3]	1.11167e-08	0	1	1	2	P02768	1	2599.3	0										4.115e+06		5864965	5.79453e+06		7.80642e+06	6.80048e+06	1.42262e+06	0.209194											Not Found	Not Found	Not Found	High	Not Found	High	Not Found	Not Found	Not Found	Not Found
High	QPFVQGLALYTPVVLPR		0.00193749	0	1	1	1	P01019	0	1898.09	0	254424	374221	207614	332888	374221	252844	319985	61708.6	0.192849	420002	1.13484e+06	492366	591424	1.13484e+06	655351	793872	297012	0.374131											High	Peak Found	Peak Found	Peak Found	Peak Found	Peak Found	Not Found	Not Found	Not Found	High
High	QLPGGQNPVSYVYLEVVSK		4.57084e-06	0	1	1	20	P01031	0	2077.1	0	608333	1.02479e+06	821956	795943	1.02479e+06	1.00102e+06	940585	125825	0.133774	8.27568e+06	9.73251e+06	9.31195e+06	1.16534e+07	9.73251e+06	1.23944e+07	1.12601e+07	1.37385e+06	0.12201											High	High	High	High	High	High	Not Found	Not Found	Not Found	High
High	QKPDGVFQEDAPVIHQEMIGGLR	1xOxidation [M18]	6.64093e-07	0	1	1	14	P01024	0	2580.29	0	30761350	3.78995e+07	29091329	4.02482e+07	3.78995e+07	3.5429e+07	3.78589e+07	2.40981e+06	0.0636525	3.27994e+06	6117492	3.46266e+06	4.61863e+06	6117492	4.60889e+06	5.11501e+06	868191	0.169734											High	High	High	Peak Found	High	Peak Found	Not Found	Not Found	Not Found	High
High	QTQVSVLPEGGETPLFK		2.518e-07	0	1	1	56	P06396	0	1829.96	0	1.14447e+07	2.01442e+07	1.0258e+07	1.49742e+07	2.01442e+07	1.24928e+07	1.58704e+07	3.90365e+06	0.24597	8.66107e+07	9.5484e+07	9.70497e+07	1.21961e+08	9.5484e+07	1.29176e+08	1.1554e+08	1.77398e+07	0.153538	150370	407125	441014	256418	407125	564372	409305	153989	0.376221		High	High	High	High	High	High	High	High	High	High
High	QVFLYPEKDEPTYILNIK		6.20115e-07	0	1	1	8	P04114	1	2210.17	0	1.65632e+06	2.34431e+06	2.08055e+06	2.16713e+06	2.34431e+06	2.53381e+06	2.34842e+06	183371	0.0780829	7.21587e+07	146495880	7.13158e+07	1.0161e+08	146495880	9.49232e+07	1.14343e+08	2.80452e+07	0.245272											High	High	High	High	High	High	Not Found	Not Found	Not Found	High
High	RHPDYSVVLLLR		6.43843e-06	0	1	1	41	P02768	1	1467.84	0	6.4405e+07	4.85877e+07	1.09879e+08	8.42675e+07	4.85877e+07	1.33817e+08	8.88908e+07	4.28024e+07	0.481517	2.6611e+07	8.54522e+07	46436302	3.74722e+07	8.54522e+07	6.18079e+07	6.15774e+07	2.39909e+07	0.389605	5.42375e+06	1.09309e+07	5.04501e+06	9.2488e+06	1.09309e+07	6.45618e+06	8.87862e+06	2.26021e+06	0.254567		High	High	High	High	High	High	High	High	High	High
High	RHPYFYAPELLFFAK		8.19952e-07	0	1	1	47	P02768	1	1899	0	1.72709e+07	2.01419e+07	2.25246e+07	2.25972e+07	2.01419e+07	2.74318e+07	2.33903e+07	3.70909e+06	0.158574	14163986	1.35709e+08	3.71096e+07	1.9945e+07	1.35709e+08	4.93938e+07	6.83491e+07	6.01646e+07	0.880255	1.41101e+07	1.70995e+07	1.21696e+07	2.40611e+07	1.70995e+07	1.55736e+07	1.89114e+07	4.52455e+06	0.23925		High	High	High	High	High	High	High	High	High	High
High	RHPYFYAPELLFFAKR		4.26254e-08	0	1	1	7	P02768	2	2055.1	0		25534.8			25534.8		25534.8				576659	1.13888e+06		576659	1.51587e+06	1.04627e+06	664126	0.634758	539270	103820	905356	919585	103820	1.1586e+06	727335	553045	0.760373		Not Found	Peak Found	Not Found	Not Found	High	High	High	High	High	Peak Found
High	RHQQTVTIPPK		1.22472e-05	0	1	1	29	P01024	1	1304.74	0	1.71339e+06	1.85042e+06	1.81043e+06	2.2418e+06	1.85042e+06	2.20484e+06	2.09902e+06	216088	0.102947	24824240	2.10895e+07	2.43897e+07	3.49562e+07	2.10895e+07	3.24633e+07	2.9503e+07	7.39214e+06	0.250556	175683	329759	216828	299582	329759	277478	302273	26244.4	0.0868234		High	High	High	High	High	High	High	High	High	High
High	RLDGSVDFK		0.00181889	0	1	1	21	P02679	1	1036.54	0	3.41381e+07	4.86235e+07	3.57134e+07	4.46664e+07	4.86235e+07	4.34938e+07	4.55945e+07	2.68786e+06	0.0589514	133213940	253295567	149257070	1.87585e+08	253295567	1.98665e+08	2.13182e+08	3.51785e+07	0.165017	392456	2.80411e+06	731287	669231	2.80411e+06	935839	1.46973e+06	1.16328e+06	0.79149		High	High	High	High	High	High	High	High	Peak Found	High
High	RLDGSVDFKK		0.0037791	0	1	1	25	P02679	2	1164.64	0	2.37262e+07	2.54425e+07	3.64239e+07	3.10434e+07	2.54425e+07	4.43591e+07	3.3615e+07	9.71696e+06	0.289066	3.57642e+08	2.67479e+08	3.84948e+08	5.03612e+08	2.67479e+08	5.12376e+08	4.27822e+08	1.38931e+08	0.324739	1.65095e+06	2.43726e+06	1.83297e+06	2.81526e+06	2.43726e+06	2.34568e+06	2.53273e+06	248928	0.0982843		High	High	High	High	High	High	High	Low	High	High
High	RLENNHAQLLR		0.000173525	0	1	1	3	O95810	1	1363.76	0										1.5982e+06	1.35194e+06	1204729	2.2505e+06	1.35194e+06	1.60353e+06	1.73532e+06	463551	0.267127											Not Found	Not Found	Not Found	High	High	High	Not Found	Not Found	Not Found	Not Found
High	RHLVPGAPFLLQALVR		2.11741e-06	0	2	2	2	P0C0L4; P0C0L5	1	1787.08	0										1278797	4383078	2.3643e+06	1.80073e+06	4383078	3.14695e+06	3.11025e+06	1.29156e+06	0.41526	46513.2			79316.2			79316.2			Shared	Not Found	Not Found	Not Found	Peak Found	High	Peak Found	Peak Found	Not Found	Not Found	Not Found
High	RLEVDIDIK		0.00183814	0	1	1	132	P02671	1	1100.63	0	9.22319e+07	1.47554e+08	1.29669e+08	1.20676e+08	1.47554e+08	1.57918e+08	1.42049e+08	1.92213e+07	0.135314	4.71797e+08	3.9882e+08	3.26243e+08	6.6436e+08	3.9882e+08	4.34238e+08	4.99139e+08	1.44177e+08	0.288851	5.31087e+06	5289130	2.62816e+06	9.0563e+06	5289130	3.36329e+06	5.90291e+06	2.89571e+06	0.490556		High	High	High	High	High	High	High	High	High	High
High	RIPIEDGSGEVVLSR		3.25999e-07	0	1	1	28	P01024	1	1626.88	0	1.24944e+07	1.49597e+07	1.18701e+07	1.63477e+07	1.49597e+07	1.44561e+07	1.52545e+07	979646	0.0642203	225002786	251365380	246328306	3.16837e+08	251365380	3.27869e+08	2.98691e+08	4.13544e+07	0.138452	1.74969e+06	2.04966e+06	2.01687e+06	2.98364e+06	2.04966e+06	2.58102e+06	2.53811e+06	468468	0.184574		High	High	High	High	High	High	High	High	High	High
High	RIPIEDGSGEVVLSRK		1.33247e-05	0	1	1	3	P01024	2	1754.98	0		116130			116130		116130			4250319		3716356	5.98507e+06		4.94657e+06	5.46582e+06	734336	0.134351	107052			182550			182550				Not Found	Peak Found	Not Found	Peak Found	Not Found	High	High	Not Found	High	Peak Found
High	RLPLEYSYGEYR		1.94744e-05	0	1	1	9	P07358	1	1545.77	0	1.99371e+06	2.7676e+06	2.35652e+06	2.60857e+06	2.7676e+06	2.8699e+06	2.74869e+06	131689	0.0479096	1.74621e+07	3.46446e+07	1.94143e+07	2.45892e+07	3.46446e+07	2.58409e+07	2.83582e+07	5.48e+06	0.193242			54966.5			70341.5	70341.5				High	High	High	High	High	High	Not Found	Not Found	Peak Found	High
High	RIQLVEEELDRAQER		0.000592371	0	1	4	1	P67936	2	1883.99	0										2.69832e+06			3.79963e+06			3.79963e+06													Not Found	Not Found	Not Found	High	Not Found	Not Found	Not Found	Not Found	Not Found	Not Found
High	RLSNENHGIAQR		0.0012782	0	1	1	7	P19823	1	1394.72	0	390040	257485		510328	257485		383907	178787	0.465704	9.51823e+06	7.19289e+06	9.37652e+06	1.34031e+07	7.19289e+06	1.24804e+07	1.10254e+07	3.351e+06	0.303933	59782	91571.2		101943	91571.2		96756.9	7333.66	0.0757947		Peak Found	High	Not Found	High	High	High	Medium	High	Not Found	High
High	RLWWLDLK		0.00415406	0	1	1	19	P02790	1	1129.65	0	6643422	6545514	9392247	8.69226e+06	6545514	1.14384e+07	8.89206e+06	2.45256e+06	0.275814	25490890	51482576	27959928	3.58949e+07	51482576	3.72154e+07	4.1531e+07	8.6436e+06	0.208124	5329558	10924189	3.52307e+06	9.08817e+06	10924189	4.50853e+06	8.17363e+06	3.30416e+06	0.404246		High	High	High	High	High	High	High	High	High	High
High	RMPCAEDYLSVVLNQLCVLHEK	2xCarbamidomethyl [C4; C17]; 1xOxidation [M2]	2.00606e-08	0	1	1	5	P02768	1	2690.31	0	4.30767e+06	3435875	1.06408e+07	5.63615e+06	3435875	1.2959e+07	7.34368e+06	4.9859e+06	0.678938										22886.2			39026.5			39026.5				High	High	High	Not Found	Not Found	Not Found	Peak Found	Not Found	Not Found	High
High	RLEVDIDIKIR		0.00016724	0	1	1	7	P02671	2	1369.82	0												1805958			2.40378e+06	2.40378e+06			1.01885e+06	95793.9	946358	1.73738e+06	95793.9	1.21107e+06	1.01475e+06	838216	0.826034		Not Found	Not Found	Not Found	Not Found	Not Found	Peak Found	High	High	High	Not Found
High	QTVNLQLQPYSLVTTLNSDLK		3.49119e-07	0	1	1	3	P04114	0	2375.28	0	106068	341000	136277	138779	341000	165965	215248	109749	0.509872	996045	4.32075e+06	1.96864e+06	1.40258e+06	4.32075e+06	2.6203e+06	2.78121e+06	1.46573e+06	0.52701											Peak Found	High	Peak Found	Peak Found	High	High	Not Found	Not Found	Not Found	High
High	RGPGGVWAAEAISDAR		0.000637717	0	1	1	3	P0DJI8	1	1612.82	0										4.09439e+06	4966292	4268969	5.7655e+06	4966292	5.68211e+06	5.4713e+06	439333	0.0802977											Not Found	Not Found	Not Found	Peak Found	High	Peak Found	High	High	Not Found	Not Found
High	RGHLFLQTDQPIYNPGQR		2.69658e-07	0	2	2	21	P0C0L4; P0C0L5	1	2140.1	0	5.73888e+06	1.07359e+07	6.322e+06	7.50876e+06	1.07359e+07	7.69928e+06	8.64797e+06	1.81068e+06	0.209377	73780826	86873672	78930878	1.03894e+08	86873672	1.05059e+08	9.8609e+07	1.01798e+07	0.103234	281526	227279	229467	480069	227279	293652	333667	131059	0.392785	Shared	High	High	High	High	High	High	High	High	High	High
High	QVFLYPEKDEPTYILNIKR		3.71668e-08	0	1	1	7	P04114	2	2366.28	0										63490002	9636503	64200479	8.94033e+07	9636503	8.54525e+07	6.14974e+07	4.49563e+07	0.731027											Not Found	Not Found	Not Found	High	High	High	Not Found	Not Found	Not Found	Not Found
High	QVGSGVTTDQVQAEAK		7.3404e-07	0	1	1	22	P01871	0	1617.81	0	230627	1.19522e+07	199938	301752	1.19522e+07	243496	4.16582e+06	6.74327e+06	1.61871	6.3737e+07	1.18688e+08	6.73924e+07	8.97511e+07	1.18688e+08	8.97011e+07	9.938e+07	1.67211e+07	0.168254	73881.2	22706.1		125985	22706.1		74345.7	73029.4	0.982295		High	High	High	High	High	High	Low	High	Not Found	High
High	QVGSGVTTDQVQAEAKESGPTTYK		1.15497e-06	0	1	1	1	P01871	1	2481.21	0										2.58382e+06		1.83586e+06	3.6384e+06		2.44358e+06	3.04099e+06	844863	0.277825		27294.8	68507.5		27294.8	87670.1	57482.5	42691.8	0.742692		Not Found	Not Found	Not Found	High	Not Found	Peak Found	Not Found	Peak Found	Peak Found	Not Found
High	QVKDNENVVNEYSSELEK		1.13536e-08	0	1	1	15	P02675	1	2124.01	0	894714	3.39348e+06	1.52152e+06	1.17064e+06	3.39348e+06	1.85299e+06	2.13904e+06	1.13869e+06	0.532338	55549047	7.73265e+07	6.29379e+07	7.82212e+07	7.73265e+07	8.3772e+07	7.97733e+07	3.49181e+06	0.0437717	236018	701005	170073	402468	701005	217645	440372	243899	0.553848		High	High	High	High	High	High	Medium	High	High	High
High	QVKDNENVVNEYSSELEKHQLYIDETVNSNIPTNLR		4.40812e-05	0	1	1	12	P02675	2	4232.07	0										17956046	27001176	16753076	2.52848e+07	27001176	2.22988e+07	2.48616e+07	2.37959e+06	0.0957136	2784385	735580	2745492	4.74804e+06	735580	3.51345e+06	2.99902e+06	2.0551e+06	0.685257		Not Found	Not Found	Not Found	High	High	High	High	High	High	Not Found
High	QVLDNLTMEK	1xOxidation [M8]	0.00281513	0	1	1	3	P35527	0	1206.6	0	2.45816e+06	1.15218e+06	1.61374e+06	3.21626e+06	1.15218e+06	1.9653e+06	2.11125e+06	1.03975e+06	0.492481																				High	High	High	Not Found	Not Found	Not Found	Not Found	Not Found	Not Found	High
High	QVREPGQDLVVLPLSITTDFIPSFR		1.50818e-09	0	1	1	31	P01024	1	2827.54	0										7.4589e+07	4.33345e+07	3.77029e+07	1.05032e+08	4.33345e+07	5.01836e+07	6.61834e+07	3.38179e+07	0.510972	1.03164e+06	204978	572138	1.7592e+06	204978	732174	898783	790392	0.879402		Not Found	Not Found	Not Found	High	High	High	High	High	High	Not Found
High	RGIISALLVPPETEEAK		0.00112051	0	1	1	3	P04114	1	1823.03	0										5.80853e+06	10009838	5.23053e+06	8.17927e+06	10009838	6.96196e+06	8.38369e+06	1.53419e+06	0.182996											Not Found	Not Found	Not Found	High	High	High	Not Found	Not Found	Not Found	Not Found
High	QVRPEHPAETEYDSLYPEDDL		9.92536e-05	0	1	1	2	P02679	0	2503.13	0	1.32616e+06	1899282	2168781	1.73515e+06	1899282	2.64126e+06	2.0919e+06	482791	0.230791																				Peak Found	High	High	Not Found	Not Found	Not Found	Not Found	Not Found	Not Found	High
High	QYNVGPSVSK		0.00385939	0	1	1	5	P02751	0	1078.55	0	1.46709e+06	1.28962e+06	1.78264e+06	1.91954e+06	1.28962e+06	2.171e+06	1.79339e+06	454032	0.25317	3601113	9692589	4610398	5.0709e+06	9692589	6.13656e+06	6.96668e+06	2.42009e+06	0.347381											High	Peak Found	High	High	High	High	Not Found	Not Found	Not Found	High
High	QYNVGPSVSKYPLR		5.08223e-05	0	1	1	2	P02751	1	1607.85	0										8987131	3.33653e+06	10813316	1.26552e+07	3.33653e+06	1.43928e+07	1.01282e+07	5.94556e+06	0.587031	51724.4			88202.4			88202.4				Not Found	Not Found	Not Found	High	Peak Found	High	Peak Found	Not Found	Not Found	Not Found
High	QYYEGSEIVVAGR		9.86705e-06	0	1	1	27	P19827	0	1470.72	1	3.08889e+06	5.91489e+06	3.89737e+06	4.0415e+06	5.91489e+06	4.74644e+06	4.90094e+06	946204	0.193066	4.99937e+07	5.56647e+07	4.76928e+07	7.03985e+07	5.56647e+07	6.34803e+07	6.31812e+07	7.37146e+06	0.116672	76812	243603	195015	130983	243603	249563	208050	66808.2	0.321117		High	High	High	High	High	High	Peak Found	High	High	High
High	RAPWCHTTNSQVR	1xCarbamidomethyl [C5]	0.000138339	0	1	1	3	P00747	1	1612.78	0	732545	885157	1.04503e+06	958462	885157	1.27269e+06	1.03877e+06	205872	0.198188	736862	415360	569242	1.03761e+06	415360	757676	736882	311645	0.422924											High	High	High	Peak Found	Peak Found	Peak Found	Not Found	Not Found	Not Found	High
High	RDGYLFQLLR		0.000812595	0	1	1	7	P04196	1	1280.71	0	510674	587033	632930	668165	587033	770818	675339	92101.9	0.136379	7.02306e+06	1.07981e+07	4.56359e+06	9.88951e+06	1.07981e+07	6.07425e+06	8.92064e+06	2.50656e+06	0.280984	359971	276994	358052	613837	276994	458205	449679	168583	0.374898		Peak Found	Peak Found	Peak Found	High	High	Peak Found	High	High	High	Peak Found
High	REEAPSLRPAPPPISGGGYR		7.33557e-08	0	1	1	38	P02675	1	2107.1	0	18365963	17415026	26301223	2.403e+07	17415026	3.20311e+07	2.44921e+07	7.31898e+06	0.298831	120329676	135211336	134156164	1.69442e+08	135211336	1.78565e+08	1.61073e+08	2.28566e+07	0.141902	1.5751e+06	1.85745e+06	1.01034e+06	2.68592e+06	1.85745e+06	1.29295e+06	1.94544e+06	700640	0.360145		High	High	High	High	High	High	High	High	High	High
High	RELDESLQVAER		0.00219836	0	1	1	8	P10909	1	1444.74	0	1.28646e+06	1.89669e+06	1.10563e+06	1.6832e+06	1.89669e+06	1.34649e+06	1.64213e+06	277389	0.16892	6.55884e+06	9626173	7679014	9.23581e+06	9626173	1.0221e+07	9.69432e+06	496102	0.0511745	130695	381695	308942	222867	381695	395358	333307	95887.3	0.287685		Peak Found	Peak Found	Peak Found	High	High	High	High	High	High	Peak Found
High	QVVAGLNFR		0.00174388	0	1	1	27	P01042	0	1003.57	0	5.80166e+07	5.65309e+07	6.6432e+07	7.59089e+07	5.65309e+07	8.09046e+07	7.11148e+07	1.28747e+07	0.181041	2.98317e+08	3.11609e+08	2.65501e+08	4.20074e+08	3.11609e+08	3.53388e+08	3.61691e+08	5.47071e+07	0.151254	2.90499e+06	2.85614e+06	2.50246e+06	4.95371e+06	2.85614e+06	3.20244e+06	3.67076e+06	1.12447e+06	0.306333		High	High	High	High	High	High	High	High	High	High
High	ITPGKPYILTVPGHLDEMQLDIQAR	1xOxidation [M18]	1.62581e-07	0	2	2	5	P0C0L4; P0C0L5	0	2821.49	0	3.55527e+06	8570378	3.57866e+06	4.65172e+06	8570378	4.35829e+06	5.86013e+06	2.35173e+06	0.40131			2.01378e+06			2.6804e+06	2.6804e+06												Shared	High	High	High	Not Found	Not Found	Peak Found	Not Found	Not Found	Not Found	High
High	QKPDGVFQEDAPVIHQEMIGGLR		4.60714e-10	0	1	1	26	P01024	0	2564.29	0	5.39404e+06	1.73843e+07	11843188	7.05757e+06	1.73843e+07	1.44233e+07	1.29551e+07	5.31764e+06	0.410468	149894894	259708300	156394556	2.11074e+08	259708300	2.08165e+08	2.26316e+08	2.89553e+07	0.127942	417623	1.13124e+06	517500	712147	1.13124e+06	662253	835212	257575	0.308395		High	High	High	High	High	High	High	High	High	High
High	QKLGPHAGDVEGHLSFLEK		1.16721e-06	0	1	1	7	P06727	1	2062.07	0										6.05291e+06	27667527	1.58702e+07	8.52339e+06	27667527	2.11237e+07	1.91049e+07	9.73043e+06	0.509317	125390		214526	213820		274533	244176	42930.7	0.175818		Not Found	Not Found	Not Found	High	High	High	High	High	High	Not Found
High	NTEQEEGGEAVHEVEVVIK		9.50965e-06	0	1	1	3	P00742	0	2096.01	0	978926	1.89582e+06	942071	1.28083e+06	1.89582e+06	1.14731e+06	1.44132e+06	399232	0.276991	3.1002e+06			4.36554e+06			4.36554e+06													High	High	Peak Found	High	Not Found	Not Found	Not Found	Not Found	Not Found	High
High	NTFAEVTGLSPGVTYYFK		2.90117e-08	0	1	1	15	P02751	0	1993.99	0	1.37244e+06	1.10274e+06	1.96779e+06	1.7957e+06	1.10274e+06	2.39648e+06	1.76497e+06	647421	0.366816	14466950	23134459	1.82656e+07	2.03716e+07	23134459	2.43119e+07	2.2606e+07	2.02262e+06	0.0894729	35305	91962.1		60203.5	91962.1		76082.8	22456.7	0.295162		High	High	High	High	High	High	Peak Found	High	Not Found	High
High	NTLYLQMNSLR		0.00194772	0	2	10	5	A0A075B7B8; P01772	0	1352.7	0										20997196	44041632	27426854	2.95671e+07	44041632	3.65059e+07	3.67049e+07	7.2393e+06	0.19723	17715.5	165656		30209.1	165656		97932.4	95775.2	0.977973	Shared	Not Found	Not Found	Not Found	High	High	High	Peak Found	High	Not Found	Not Found
High	NTLYLQMNSLR	1xOxidation [M7]	0.00178099	0	2	10	6	A0A075B7B8; P01772	0	1368.69	0	7026130	5316054	7493053	9.19299e+06	5316054	9.12546e+06	7.87817e+06	2.21911e+06	0.281679																			Shared	High	High	High	Not Found	Not Found	Not Found	Not Found	Not Found	Not Found	High
High	NTMILEICTR	1xCarbamidomethyl [C8]; 1xOxidation [M3]	0.00471229	0	1	1	7	P01024	0	1266.62	0	1.67505e+07	2.13513e+07	1.30864e+07	2.19164e+07	2.13513e+07	1.59373e+07	1.9735e+07	3.30102e+06	0.167267	21126.6	19302		29749.3	19302		24525.7	7387.37	0.30121											High	High	High	Peak Found	Peak Found	Not Found	Not Found	Not Found	Not Found	High
High	NVPLPVIAELPPK		0.000477282	0	1	1	38	P01871	0	1386.84	0	1.83389e+07	1.20259e+07	2.8509e+07	2.39946e+07	1.20259e+07	3.47198e+07	2.35801e+07	1.13527e+07	0.481451	88231904	148355400	90071232	1.24243e+08	148355400	1.19887e+08	1.30829e+08	1.53341e+07	0.117207	170861		406201	291359		519822	405591	161547	0.398301		High	High	High	High	High	High	Low	Not Found	High	High
High	NVPLPVIAELPPKVSVFVPPR		3.43642e-07	0	1	1	3	P01871	1	2268.35	0	64122.3			83897.7			83897.7			14805597		12146443	2.08485e+07		1.61672e+07	1.85078e+07	3.31013e+06	0.17885	70217.9			119738			119738				Peak Found	Not Found	Not Found	High	Not Found	High	Peak Found	Not Found	Not Found	Peak Found
High	NTEILTGSWSDQTYPEGTQAIYK		3.07434e-08	0	1	1	35	P08603	0	2602.23	0	3.1044e+06	5.51736e+06	3.21664e+06	4.06179e+06	5.51736e+06	3.9174e+06	4.49885e+06	885004	0.196718	86679886	8.81616e+07	7.2027e+07	1.22058e+08	8.81616e+07	9.58699e+07	1.0203e+08	1.7768e+07	0.174145		689866	685291		689866	876978	783422	132308	0.168884		High	High	High	High	High	High	Not Found	High	High	High
High	NVQALEIELQSQLALK		3.26425e-05	0	1	1	3	P13645	0	1797.01	0	2.66008e+06	1.14256e+06	1.39637e+06	3.48045e+06	1.14256e+06	1.70057e+06	2.10786e+06	1.221e+06	0.57926	239707		222266	337542		295842	316692	29486.8	0.0931088											High	Peak Found	Peak Found	Peak Found	Not Found	Peak Found	Not Found	Not Found	Not Found	High
High	NVQFNYPHTSVTDVTQNNFHNYFGGSEIVVAGK		9.05122e-09	0	1	1	15	P19823	0	3683.75	0	7.11382e+06	9.72299e+06	8.88691e+06	9.30773e+06	9.72299e+06	1.0823e+07	9.95123e+06	782983	0.078682	56270082	151943088	7.18474e+07	7.92365e+07	151943088	9.56307e+07	1.08937e+08	3.81359e+07	0.350074	63654.4	508147		108546	508147		308347	282561	0.916374		High	High	High	High	High	High	Peak Found	High	Not Found	High
High	NVSTGDVNVEMNAAPGVDLTQLLNNMR	1xOxidation [M11]	0.000467328	0	1	1	2	P13645	0	2888.39	0		228117	207608		228117	252836	240477	17478.7	0.0726836	83829.8			118045			118045													Not Found	High	High	Peak Found	Not Found	Not Found	Not Found	Not Found	Not Found	High
High	NVSTGDVNVEMNAAPGVDLTQLLNNMR	2xOxidation [M11; M26]	2.10628e-06	0	1	1	5	P13645	0	2904.38	0	1.63805e+06	37451.1	639490	2.14323e+06	37451.1	778806	986495	1.06814e+06	1.08276																				High	High	High	Not Found	Not Found	Not Found	Not Found	Not Found	Not Found	High
High	NVVFVIDKSGSMSGR		0.000138339	0	1	1	4	Q14624	1	1595.82	0										6758634		3.66621e+06	9.51715e+06		4.87982e+06	7.19848e+06	3.27909e+06	0.455525	306152		395845	522062		506569	514316	10955.5	0.0213012		Not Found	Not Found	Not Found	Peak Found	Not Found	Peak Found	High	Not Found	High	Not Found
High	NVVFVIDISGSMR		0.000686532	0	1	1	1	P19827	0	1436.76	0																												No Quan Values	Not Found	Not Found	Not Found	Not Found	Not Found	Not Found	Not Found	High	Not Found	Not Found
High	NWETEITAQPDGGK		5.35727e-05	0	1	1	1	P05452	0	1545.72	0	443637	1.02233e+06		580455	1.02233e+06		801391	312451	0.389886	1.3596e+06	3.19631e+06	1548068	1.91452e+06	3.19631e+06	2.06052e+06	2.39045e+06	701703	0.293544											Peak Found	Peak Found	Not Found	Peak Found	High	Peak Found	Not Found	Not Found	Not Found	Peak Found
High	NWRDPDQTDGLGLSYLSSHIANVER		9.77009e-13	0	1	1	18	P06396	1	2843.37	0	4.79998e+06	9.94355e+06	5.24518e+06	6.28029e+06	9.94355e+06	6.38787e+06	7.53723e+06	2.08462e+06	0.276576	94761021	165828196	1.31276e+08	1.33437e+08	165828196	1.74731e+08	1.57999e+08	2.17317e+07	0.137543	363269	738044	487571	619460	738044	623952	660486	67205.2	0.101751		High	High	High	High	High	High	High	High	High	High
High	NVQDAIADAEQR		0.000429544	0	1	1	3	P35908	0	1329.64	0	926575	646232	456265	1.21233e+06	646232	555665	804743	355875	0.442222										17247.7			29411.5			29411.5				High	High	High	Not Found	Not Found	Not Found	Peak Found	Not Found	Not Found	High
High	NYAEAKDVFLGMFLYEYAR		5.2146e-06	0	1	1	27	P02768	1	2300.11	0											709745			709745		709745			1.37404e+06		1.07483e+06	2.34306e+06		1.37547e+06	1.85927e+06	684189	0.367988		Not Found	Not Found	Not Found	Not Found	Peak Found	Not Found	High	Not Found	High	Not Found
High	NTASLKYENYELTLK		3.79836e-07	0	1	1	1	P04114	1	1786.92	0											2.0916e+06			2.0916e+06		2.0916e+06													Not Found	Not Found	Not Found	Not Found	High	Not Found	Not Found	Not Found	Not Found	Not Found
High	NSVDELNNNVEAVSQTSSSSFQYMYLLKDLWQKR		4.50806e-11	0	1	1	17	P02675	2	3993.93	0										9.42001e+06	429883	6.74879e+06	1.32648e+07	429883	8.98281e+06	7.55915e+06	6.5348e+06	0.864489	931590	28488.5	1031934	1.58858e+06	28488.5	1.32058e+06	979218	834189	0.851893		Not Found	Not Found	Not Found	High	Peak Found	High	High	Peak Found	High	Not Found
High	NQILNLTTDNANILLQIDNAR		2.79976e-06	0	1	1	5	P13645	0	2367.26	0	2.54612e+06	1.04817e+06	1.00394e+06	3.33134e+06	1.04817e+06	1.22266e+06	1.86739e+06	1.27082e+06	0.680532																				High	High	High	Not Found	Not Found	Not Found	Not Found	Not Found	Not Found	High
High	NQVSLTCLVK	1xCarbamidomethyl [C7]	0.0043324	0	4	4	23	P01857; P01861; P01859; P01860	0	1161.63	0	1.46155e+08	9.51272e+07	2.11658e+08	1.91229e+08	9.51272e+07	2.57769e+08	1.81375e+08	8.17676e+07	0.45082	11248008	6.82456e+06	8820689	1.58388e+07	6.82456e+06	1.17406e+07	1.1468e+07	4.51332e+06	0.393558	65665.4		111791	111975		143061	127518	21980.9	0.172375	Shared	High	High	High	High	High	High	Low	Not Found	High	High
High	NRDVVLTTTFVDDIK		1.16798e-05	0	1	1	5	P02748	1	1735.92	0	593464	1.37123e+06	644022	776489	1.37123e+06	784325	977348	341135	0.349041	18832420	12389815	22298366	2.65188e+07	12389815	2.96797e+07	2.28628e+07	9.20652e+06	0.402686	32920	88793.9		56136.5	88793.9		72465.2	23092.3	0.318667		Peak Found	High	Peak Found	High	High	High	Peak Found	Peak Found	Not Found	High
High	NRNNALDFVTK		0.00351095	0	1	1	2	P04114	1	1291.68	0										8933007	4.08232e+06	7.81367e+06	1.2579e+07	4.08232e+06	1.04002e+07	9.0205e+06	4.41316e+06	0.489237											Not Found	Not Found	Not Found	High	Peak Found	High	Not Found	Not Found	Not Found	Not Found
High	NRNVHSGSTFFK		5.70704e-05	0	1	1	3	Q14624	1	1393.7	0										1.90561e+06	2.06887e+06	705777	2.68337e+06	2.06887e+06	939408	1.89722e+06	884564	0.466243											Not Found	Not Found	Not Found	High	Peak Found	High	Not Found	Not Found	Not Found	Not Found
High	NRQEGLMIASSLLNEGYLQPAGDMSK		2.24973e-10	0	1	1	3	P08567	1	2822.38	0										6.83852e+06	6.04994e+06	5510741	9.62964e+06	6.04994e+06	7.33494e+06	7.6715e+06	1.81343e+06	0.236385											Not Found	Not Found	Not Found	High	High	High	Not Found	Not Found	Not Found	Not Found
High	NSEEFAAAMSR		0.000533125	0	1	1	7	P04114	0	1212.53	0	65753.7	150405		86032.1	150405		118219	45518.7	0.385038	7.02653e+07	62544258	5.91978e+07	9.89439e+07	62544258	7.87938e+07	8.0094e+07	1.82346e+07	0.227665											Peak Found	Peak Found	Not Found	High	High	High	Not Found	Not Found	Not Found	Peak Found
High	NSVIKVPMMNSK		0.000205401	0	1	1	4	P05155	1	1347.71	0										28949766	4926703	24050826	4.07655e+07	4926703	3.20123e+07	2.59015e+07	1.86845e+07	0.721368	307069	116670	307818	523627	116670	393920	344739	207888	0.603031		Not Found	Not Found	Not Found	High	High	High	Peak Found	Peak Found	Peak Found	Not Found
High	NSLFEYQKNNKDSHSLTTNIMEILR		0.00214127	0	1	1	1	P02671	2	2995.49	0												1337006			1.77959e+06	1.77959e+06			120254		387608	205061		496029	350545	205745	0.586929		Not Found	Not Found	Not Found	Not Found	Not Found	Peak Found	Peak Found	Not Found	High	Not Found
High	NSLKIEIPLPFGGK		2.36677e-05	0	1	1	7	P04114	1	1512.88	0										1.37234e+07	3.15057e+07	17022280	1.93246e+07	3.15057e+07	2.26571e+07	2.44958e+07	6.29528e+06	0.256994											Not Found	Not Found	Not Found	High	High	High	Not Found	Not Found	Not Found	Not Found
High	NSITLTNLTPGTEYVVSIVALNGR		4.31616e-05	0	1	1	2	P02751	0	2532.37	0	326560	304053	362876	427271	304053	441930	391085	75727.4	0.193634																				High	Peak Found	High	Not Found	Not Found	Not Found	Not Found	Not Found	Not Found	High
High	NSLYLQMNSLR		0.000259004	0	2	11	6	P01782; P01780	0	1338.68	0	1.29057e+06	2670280	3.59381e+06	1.68859e+06	2670280	4.37674e+06	2.91187e+06	1.36026e+06	0.467144	16843524	30095504	25988128	2.37182e+07	30095504	3.45909e+07	2.94682e+07	5.46343e+06	0.185401	29783.3	158658		50787.6	158658		104723	76275.7	0.728359	Shared	Peak Found	High	High	Peak Found	High	High	Peak Found	Peak Found	Not Found	High
High	NSLYLQMNSLR	1xOxidation [M7]	0.00142016	0	2	11	4	P01782; P01780	0	1354.68	0	4.2767e+06	3.01084e+06	4.82906e+06	5.59563e+06	3.01084e+06	5.8811e+06	4.82919e+06	1.58119e+06	0.327424																			Shared	High	High	High	Not Found	Not Found	Not Found	Not Found	Not Found	Not Found	High
High	NSVDELNNNVEAVSQTSSSSFQYMYLLK		4.73017e-10	0	1	1	97	P02675	0	3167.48	0	3.75423e+06	1.34307e+07	7.77238e+06	4.91203e+06	1.34307e+07	9.46564e+06	9.26945e+06	4.26271e+06	0.459867	4.08127e+07	103403872	3.1935e+07	5.74703e+07	103403872	4.25063e+07	6.77935e+07	3.17341e+07	0.4681		825020	492384		825020	630112	727566	137821	0.189428		High	High	High	High	High	High	Not Found	High	High	High
High	NSVDELNNNVEAVSQTSSSSFQYMYLLK	1xOxidation [M24]	1.79469e-09	0	1	1	21	P02675	0	3183.48	0	1.02243e+07	16328850	7.89059e+06	1.33775e+07	16328850	9.6096e+06	1.31053e+07	3.36788e+06	0.256986	936172	2.34314e+06	1.22591e+06	1.31827e+06	2.34314e+06	1.63171e+06	1.76437e+06	525155	0.297644											High	High	High	High	High	High	Not Found	Not Found	Not Found	High
High	NSVDELNNNVEAVSQTSSSSFQYMYLLKDLWQK		1.03601e-11	0	1	1	6	P02675	1	3837.83	0										345748		172017	486864		228959	357911	182366	0.50953											Not Found	Not Found	Not Found	High	Not Found	High	Not Found	Not Found	Not Found	Not Found
High	NSLFFSAQPFEITASTNNEGNLK		3.30977e-08	0	1	1	8	P04114	0	2529.23	0	504831	686682	265950	660521	686682	323889	557030	202330	0.36323	6.44237e+06	3.20492e+07	3.84746e+06	9.07181e+06	3.20492e+07	5.12107e+06	1.5414e+07	1.45413e+07	0.943381											Peak Found	Peak Found	High	High	High	High	Not Found	Not Found	Not Found	High
High	QKLHELQEK		0.000902878	0	1	1	69	P02647	1	1152.64	0	1.98777e+07	3.25075e+07	2.93435e+07	2.60081e+07	3.25075e+07	3.57361e+07	3.14172e+07	4.95483e+06	0.157711	496673600	6.80723e+08	4.14518e+08	6.99389e+08	6.80723e+08	5.51735e+08	6.43949e+08	8.04035e+07	0.12486	4.12004e+07	48797792	5.87594e+07	7.02566e+07	48797792	7.51954e+07	6.47499e+07	1.40339e+07	0.21674		High	High	High	High	High	High	High	High	High	High
High	NYCGLPGEYWLGNDK	1xCarbamidomethyl [C3]	1.22472e-05	0	1	1	13	P02675	0	1785.79	0	7.65511e+06	1.34047e+07	1.40874e+07	1.00159e+07	1.34047e+07	1.71564e+07	1.35257e+07	3.57176e+06	0.264073	3774460		3.60645e+06	5.31499e+06		4.80028e+06	5.05764e+06	363960	0.0719624											High	High	High	High	High	High	Not Found	Not Found	Not Found	High
High	NYSPYYNTIDDLKDQIVDLTVGNNK		5.73354e-06	0	1	1	2	P35527	1	2902.41	0	1.1742e+06	701023	1.29842e+06	1.53633e+06	701023	1.58129e+06	1.27288e+06	495753	0.389473																				High	Peak Found	High	Not Found	Not Found	Not Found	Not Found	Not Found	Not Found	High
High	QGFFPDSVNK		0.0029054	0	1	1	9	P04114	0	1138.55	0	1.66425e+06	2.53234e+06	1.63954e+06	2.1775e+06	2.53234e+06	1.99672e+06	2.23552e+06	272483	0.121888	3.97743e+07	1.12079e+08	4.09555e+07	5.60081e+07	1.12079e+08	5.45128e+07	7.42e+07	3.28128e+07	0.442221											High	High	Peak Found	High	High	High	Not Found	Not Found	Not Found	High
High	QGFGNVATNTDGK		4.59795e-05	0	1	1	58	P02675	0	1308.62	0	6.54269e+07	9.70726e+07	5.79057e+07	8.56046e+07	9.70726e+07	7.05208e+07	8.43993e+07	1.33169e+07	0.157784	1.29031e+08	2.75259e+08	1.30167e+08	1.81694e+08	2.75259e+08	1.73255e+08	2.1007e+08	5.66134e+07	0.269498	492056	3.05801e+06	329703	839073	3.05801e+06	421926	1.43967e+06	1.41696e+06	0.984225		High	High	High	High	High	High	High	High	High	High
High	QGHNSVFLIK		0.000308199	0	1	1	21	P02790	0	1142.63	0	2.6541e+07	15516481	3.56054e+07	3.47263e+07	15516481	4.33622e+07	3.12016e+07	1.42535e+07	0.45682	153120482	151476818	199778108	2.15616e+08	151476818	2.6591e+08	2.11001e+08	5.73559e+07	0.271828	641781	842184	536334	1.09439e+06	842184	686355	874310	205906	0.235507		High	High	High	High	High	High	High	High	High	High
High	QGLLPVLESFK		0.000474774	0	1	1	71	P02647	0	1230.71	0	4.54017e+08	7.31546e+08	4.7491e+08	5.94036e+08	7.31546e+08	5.78372e+08	6.34651e+08	8.42781e+07	0.132794	1.73314e+07	2.25454e+08	1.08674e+07	2.44051e+07	2.25454e+08	1.44648e+07	8.81078e+07	1.19049e+08	1.35117	7.18875e+07	124978192	4.72993e+07	1.22585e+08	124978192	6.05297e+07	1.02698e+08	3.65382e+07	0.355784		High	High	High	High	High	High	High	High	High	High
High	QGLLPVLESFKVSFLSALEEYTK		1.41575e-09	0	1	1	269	P02647	1	2598.41	0										394299	4.38995e+06	1.3894e+06	555231	4.38995e+06	1.84933e+06	2.26484e+06	1.95084e+06	0.861358	216058	3.00358e+06	1.1101e+07	368431	3.00358e+06	1.42061e+07	5.85937e+06	7.34757e+06	1.25399		Not Found	Not Found	Not Found	Peak Found	High	High	High	High	High	Not Found
High	QGLLPVLESFKVSFLSALEEYTKK		2.88592e-08	0	1	1	154	P02647	2	2726.5	0																			9.58201e+06	102511	756701	1.63396e+07	102511	968363	5.8035e+06	9.13482e+06	1.57402		Not Found	Not Found	Not Found	Not Found	Not Found	Not Found	High	Medium	High	Not Found
High	QGPVNLLSDPEQGVEVTGQYER		1.20949e-08	0	1	1	45	Q14624	0	2415.18	0	8.8225e+06	1.58248e+07	7.21557e+06	1.15434e+07	1.58248e+07	8.78753e+06	1.20519e+07	3.54611e+06	0.294236	3.97397e+07	7.76153e+07	5.16018e+07	5.59593e+07	7.76153e+07	6.86833e+07	6.74193e+07	1.08832e+07	0.161425		478673	222642		478673	284919	381796	137005	0.358844		High	High	High	High	High	High	Not Found	High	High	High
High	QGALELIKK		0.00351095	0	1	1	19	P01024	1	999.62	0	5.10642e+06	9.4004e+06	8.6019e+06	6.68124e+06	9.4004e+06	1.04759e+07	8.8525e+06	1.95575e+06	0.220926	73945136	38121955	67343031	1.04126e+08	38121955	8.96353e+07	7.72943e+07	3.46893e+07	0.448795	407214		536505	694398		686574	690486	5532.68	0.00801274		High	High	High	High	High	High	High	Not Found	High	High
High	QGPVNLLSDPEQGVEVTGQYEREK		6.38356e-11	0	1	1	2	Q14624	1	2672.32	0										11976548		8970089	1.68647e+07		1.19394e+07	1.44021e+07	3.48273e+06	0.241821	201580		136173	343742		174262	259002	119840	0.462701		Not Found	Not Found	Not Found	High	Not Found	Peak Found	Peak Found	Not Found	Peak Found	Not Found
High	QGVDADINGLR		0.00014737	0	1	1	1	P35527	0	1157.59	0	2.04134e+06	1.22228e+06	1.94726e+06	2.6709e+06	1.22228e+06	2.37149e+06	2.08822e+06	764722	0.366207																				High	Peak Found	Peak Found	Not Found	Not Found	Not Found	Not Found	Not Found	Not Found	High
High	QGYFVEAQPK		0.00404633	0	1	1	11	P02743	0	1166.58	0	4.41131e+06	6.75369e+06	5877653	5.77176e+06	6.75369e+06	7.15813e+06	6.5612e+06	712952	0.108662	7417784	9472882	5475931	1.04453e+07	9472882	7.28861e+06	9.06894e+06	1.61666e+06	0.178264	147381	248153	157530	251321	248153	201594	233689	27840.3	0.119134		High	High	High	High	High	High	High	High	High	High
High	QHDMGHMMR		0.00267087	0	1	1	6	P02751	0	1142.47	0										770730	4.30812e+06	2137923	1.0853e+06	4.30812e+06	2.84563e+06	2.74635e+06	1.6137e+06	0.58758											Not Found	Not Found	Not Found	High	High	High	Not Found	Not Found	Not Found	Not Found
High	QHVVSVEEALLATGQWK		0.000140543	0	1	1	1	P07996	0	1895	0										13565296	2.17939e+06	2.44717e+06	1.91019e+07	2.17939e+06	3.25724e+06	8.17952e+06	9.47442e+06	1.15831											Not Found	Not Found	Not Found	High	Peak Found	Peak Found	Not Found	Not Found	Not Found	Not Found
High	QKDVDKEFYLFPTVFDENESLLLEDNIR		3.36694e-06	0	1	1	65	P00450	2	3416.69	0		5014.32			5014.32		5014.32			587677	1.56846e+06	243223	827536	1.56846e+06	323736	906577	626116	0.690637	103778	89410.6	188165	176967	89410.6	240798	169058	76002.7	0.449565		Not Found	Peak Found	Not Found	High	High	High	High	Low	High	Peak Found
High	QKFQSVFTVTR		0.00116874	0	1	1	7	P02747	1	1340.73	0		214199			214199		214199				1.84172e+07	2.7924e+07		1.84172e+07	3.71676e+07	2.77924e+07	1.32585e+07	0.477056											Not Found	Peak Found	Not Found	High	High	High	Not Found	Not Found	Not Found	Peak Found
High	QKHSQAVEELAEQLEQTKR		4.77076e-05	0	1	1	1	P35579	2	2252.16	0										3.69153e+06	1.89277e+06	2.18175e+06	5.19822e+06	1.89277e+06	2.90397e+06	3.33165e+06	1.69372e+06	0.508372											Not Found	Not Found	Not Found	Peak Found	Peak Found	High	Not Found	Not Found	Not Found	Not Found
High	QGQIIYNWQGAQSTQDEVAASAILTAQLDEELGGTPVQSR		1.80417e-09	0	1	1	70	P06396	0	4273.1	0	833876	1.97287e+06	396828	1.09104e+06	1.97287e+06	483279	1.1824e+06	748986	0.633447	1.49273e+06	2.3599e+06	5.81862e+06	2.10199e+06	2.3599e+06	7.74473e+06	4.06887e+06	3.186e+06	0.783017											High	High	High	High	High	High	Not Found	Not Found	Not Found	High
High	NYCGLPGEYWLGNDKISQLTR	1xCarbamidomethyl [C3]	7.65148e-08	0	1	1	2	P02675	1	2484.2	0										6.61921e+06		6.71192e+06	9.32082e+06		8.93373e+06	9.12728e+06	273713	0.0299885	68065.6		111793	116068		143063	129565	19088	0.147323		Not Found	Not Found	Not Found	High	Not Found	High	Peak Found	Not Found	Peak Found	Not Found
High	QFTSSTSYNRGDSTFESK		2.56996e-08	0	1	1	15	P02671	1	2041.91	0		271054			271054		271054			152397316	4.47312e+07	155027037	2.14598e+08	4.47312e+07	2.06345e+08	1.55225e+08	9.57791e+07	0.617035	2.27455e+06	697098	2099272	3.87865e+06	697098	2.68647e+06	2.42074e+06	1.60733e+06	0.663985		Not Found	Peak Found	Not Found	High	High	High	High	High	Peak Found	Peak Found
High	QFSFPLSSEPFQGSYK		0.000273019	0	1	1	2	P01023	0	1848.88	0	459051	985787	567109	600622	985787	690657	759022	201478	0.265444																				High	High	Peak Found	Not Found	Not Found	Not Found	Not Found	Not Found	Not Found	High
High	QAPGQGLEWMGWINPNSGGTNYAQK		0.000331796	0	1	1	1	P23083	0	2704.26	0										974047	767095	768519	1.3716e+06	767095	1.02292e+06	1.05387e+06	303439	0.287928											Not Found	Not Found	Not Found	Peak Found	Peak Found	High	Not Found	Not Found	Not Found	Not Found
High	QAVDTAVDGVFIR		2.49486e-05	0	1	1	27	P19827	0	1390.73	0	6.93358e+06	1.16423e+07	7.17551e+06	9.0719e+06	1.16423e+07	8.73874e+06	9.81766e+06	1.58897e+06	0.161849	6.06073e+07	6.81587e+07	5.34097e+07	8.53439e+07	6.81587e+07	7.10897e+07	7.48641e+07	9.19335e+06	0.1228											High	High	High	High	High	High	Not Found	Not Found	Not Found	High
High	QDACQGDSGGVFAVR	1xCarbamidomethyl [C4]	2.74135e-06	0	1	1	4	P00736	0	1566.7	0	427478	710010	568516	559312	710010	692370	653897	82386.4	0.125993																				High	High	High	Not Found	Not Found	Not Found	Not Found	Not Found	Not Found	High
High	QDGSVDFGR		0.0020422	0	1	1	47	P02675	0	980.443	0	6.50501e+07	1.13971e+08	5.52456e+07	8.51116e+07	1.13971e+08	6.72812e+07	8.8788e+07	2.3561e+07	0.265363	3.67153e+08	3.24397e+08	3.81191e+08	5.17005e+08	3.24397e+08	5.07376e+08	4.49593e+08	1.08529e+08	0.241395	5.28576e+06	5.36943e+06	6144533	9.01349e+06	5.36943e+06	7.86326e+06	7.41539e+06	1.86286e+06	0.251215		High	High	High	High	High	High	High	High	High	High
High	QDSLSSQNQLGVLPLSWDIPELVNMGQWK		8.81001e-10	0	1	1	204	P01024	0	3282.65	0	158676	925169	308797	207612	925169	376070	502950	375228	0.746054	1.40985e+06	1.00267e+07	33921.8	1.98528e+06	1.00267e+07	45150.8	4.01903e+06	5.29243e+06	1.31684											Peak Found	High	High	High	High	Peak Found	Not Found	Not Found	Not Found	High
High	QDSLSSQNQLGVLPLSWDIPELVNMGQWK	1xOxidation [M25]	7.9077e-06	0	1	1	7	P01024	0	3298.64	0	661955	1.2014e+06	760975	866103	1.2014e+06	926758	998086	178665	0.179008																				High	High	High	Not Found	Not Found	Not Found	Not Found	Not Found	Not Found	High
High	QEDDLANINQWVK		0.000112044	0	1	1	3	P08697	0	1572.77	0	264867	693828	263755	346553	693828	321216	453866	208199	0.458725		663839			663839		663839													High	High	Peak Found	Not Found	Peak Found	Not Found	Not Found	Not Found	Not Found	High
High	QFTSSTSYNR		0.000735198	0	1	1	25	P02671	0	1190.54	0	2.59148e+07	4.02657e+07	24669204	3.3907e+07	4.02657e+07	3.00435e+07	3.47387e+07	5.1616e+06	0.148583	8.81133e+07	1.59533e+08	8.50921e+07	1.24077e+08	1.59533e+08	1.1326e+08	1.3229e+08	2.42051e+07	0.182971	697543	3.0907e+06	530555	1.18948e+06	3.0907e+06	678960	1.65305e+06	1.27094e+06	0.768849		High	High	High	High	High	High	High	High	High	High
High	QEDVIATANLSR		0.000445683	0	1	2	3	Q9Y490	0	1316.68	0	238596		333961	312179		406716	359448	66847.5	0.185973	2504018	2654382	2.45149e+06	3.52603e+06	2654382	3.26299e+06	3.1478e+06	447094	0.142034											Peak Found	Not Found	Peak Found	High	High	High	Not Found	Not Found	Not Found	Peak Found
High	QEMSKDLEEVK		0.000283278	0	1	1	13	P02647	1	1335.65	0	1.92116e+06	16177411	5868390	2.51365e+06	16177411	7.14685e+06	8.61264e+06	6.94881e+06	0.806816	1.30791e+07	1.13079e+08	1.89715e+07	1.84173e+07	1.13079e+08	2.52516e+07	5.22494e+07	5.27911e+07	1.01037	806173	4.62525e+06	880520	1.37472e+06	4.62525e+06	1.12682e+06	2.37559e+06	1.9522e+06	0.821772		High	High	High	High	High	Peak Found	Medium	High	Medium	High
High	QEMSKDLEEVK	1xOxidation [M3]	0.000107986	0	1	1	11	P02647	1	1351.64	0	1.14075e+07	33064311	1.4692e+07	1.49256e+07	33064311	1.78928e+07	2.19609e+07	9.7296e+06	0.443042	682197	1.58072e+06	543184	960634	1.58072e+06	722992	1.08811e+06	442844	0.406983	46411.7	504641		79143	504641		291892	300872	1.03077		High	High	High	Peak Found	Peak Found	Peak Found	Peak Found	High	Not Found	High
High	QEMSKDLEEVKAK		0.0014127	0	1	1	13	P02647	2	1534.78	0	77634.1		100062	101576		121861	111719	14343.4	0.128389	9.26123e+06	1.61602e+07	1.66993e+07	1.30412e+07	1.61602e+07	2.22272e+07	1.71429e+07	4.67118e+06	0.272485	478970			816759			816759				Peak Found	Not Found	Peak Found	High	High	High	High	Not Found	High	Peak Found
High	QEPSQGTTTFAVTSILR		2.71083e-07	0	1	1	37	P01876	0	1835.95	0	3.56041e+06	5.02072e+06	3.78869e+06	4.65844e+06	5.02072e+06	4.61408e+06	4.76441e+06	223072	0.0468204	3.15189e+07	3.72274e+07	3.36716e+07	4.43833e+07	3.72274e+07	4.48178e+07	4.21428e+07	4.26243e+06	0.101143	93113.5	160704	332797	158781	160704	425886	248457	153661	0.618461		High	High	High	High	High	High	High	High	High	High
High	QEYDESGPSIVHR		6.17653e-05	0	1	7	7	P60709	0	1516.7	0	4.60688e+06		7.07185e+06	6.02764e+06		8.61249e+06	7.32007e+06	1.82776e+06	0.249692	3.48019e+06	8703980	4.37849e+06	4.90062e+06	8703980	5.82789e+06	6.4775e+06	1.98315e+06	0.30616		70764.4			70764.4		70764.4				High	Not Found	High	Peak Found	High	High	Not Found	Peak Found	Not Found	High
High	QEYEQLIAK		0.00285991	0	1	1	3	P35527	0	1121.58	0	2.21475e+06	1.21474e+06	1.76904e+06	2.89779e+06	1.21474e+06	2.15443e+06	2.08899e+06	843430	0.403751																				High	High	High	Not Found	Not Found	Not Found	Not Found	Not Found	Not Found	High
High	QFGPYCGHGFPGPLNIETK	1xCarbamidomethyl [C6]	6.82707e-05	0	1	1	3	P09871	0	2119.01	0	1.71393e+06	2.03499e+06	3083485	2.24251e+06	2.03499e+06	3.75524e+06	2.67758e+06	939033	0.350702																				High	High	High	Not Found	Not Found	Not Found	Not Found	Not Found	Not Found	High
High	QELSEAEQATR		0.000130547	0	1	1	16	P01024	0	1261.6	0	8.72141e+06	1.44675e+07	6.21876e+06	1.14111e+07	1.44675e+07	7.57355e+06	1.11507e+07	3.45433e+06	0.309786	1.24296e+07	28957764	1.24813e+07	1.75027e+07	28957764	1.66129e+07	2.10245e+07	6.88483e+06	0.327467		416595	67274.1		416595	86091.7	251343	233701	0.929808		High	High	High	High	High	High	Not Found	High	Peak Found	High
High	ITPGKPYILTVPGHLDEMQLDIQAR		6.66286e-10	0	2	2	17	P0C0L4; P0C0L5	0	2805.5	0	872927	6.23179e+06	2.26356e+06	1.14214e+06	6.23179e+06	2.75669e+06	3.37687e+06	2.60089e+06	0.770206	88438577	92383516	96118203	1.24535e+08	92383516	1.27936e+08	1.14951e+08	1.96181e+07	0.170665	247619	269950	310491	422250	269950	397340	363180	81694.2	0.224941	Shared	High	High	High	High	High	High	High	Peak Found	High	High
High	LTISEQNIQR		0.00146575	0	1	1	6	P04114	0	1201.65	0	1.01857e+06	1644890	917998	1.3327e+06	1644890	1.11799e+06	1.36519e+06	264949	0.194074	10358873	38991168	7.67398e+06	1.45868e+07	38991168	1.02143e+07	2.12641e+07	1.5507e+07	0.729258											High	High	Peak Found	High	High	High	Not Found	Not Found	Not Found	High
High	ITLPDFTGDLR		0.00118735	0	1	1	4	P18428	0	1247.66	0	1491045	2.70677e+06		1.95088e+06	2.70677e+06		2.32883e+06	534493	0.229512	10283883	13448007	11114802	1.44812e+07	13448007	1.47941e+07	1.42411e+07	704432	0.0494647	30862.3		42610.1	52627.6		54528.8	53578.2	1344.33	0.0250911		High	High	Not Found	Peak Found	Peak Found	Peak Found	Peak Found	Not Found	Peak Found	High
High	IEDGTLASK		0.00400402	0	1	1	11	P04114	0	933.489	0	1.09141e+06	2.07983e+06	737234	1.42801e+06	2.07983e+06	897845	1.46856e+06	592035	0.40314	31191142	43407120	23947022	4.39217e+07	43407120	3.18741e+07	3.97343e+07	6.812e+06	0.171439											High	High	High	High	High	High	Not Found	Low	Not Found	High
High	LEDMEQALSPSVFK		2.1286e-06	0	1	1	19	P05155	0	1593.78	0	2.38934e+06	1.03142e+07	3.47225e+06	3.12621e+06	1.03142e+07	4.2287e+06	5.88971e+06	3.87118e+06	0.657279	1.78151e+07	4.24047e+07	1.78209e+07	2.50862e+07	4.24047e+07	2.372e+07	3.04036e+07	1.04156e+07	0.342578	112462	741684	302358	191775	741684	386932	440130	278788	0.633421		High	High	High	High	High	High	High	High	High	High
High	LEDMEQALSPSVFK	1xOxidation [M4]	0.000124499	0	1	1	3	P05155	0	1609.78	0	1.06091e+07	1.27927e+07	7.07294e+06	1.38809e+07	1.27927e+07	8.61382e+06	1.17625e+07	2.78057e+06	0.236393	340011			478786			478786													High	High	Peak Found	Peak Found	Not Found	Not Found	Not Found	Not Found	Not Found	High
High	LEDSVTYHCSR	1xCarbamidomethyl [C9]	2.36677e-05	0	1	2	8	B4E1Z4	0	1366.61	0	12903230	29072605	1.13571e+07	1.68826e+07	29072605	1.38313e+07	1.99288e+07	8.06436e+06	0.404658	2.81334e+06	1.44858e+06	2059932	3.9616e+06	1.44858e+06	2.74182e+06	2.71733e+06	1.25669e+06	0.462471											High	High	High	Peak Found	Peak Found	Peak Found	Not Found	Not Found	Not Found	High
High	IEGNLIFDPNNYLPK		9.51558e-05	0	1	1	24	P04114	0	1746.91	0	806849	1.67739e+06	1.34893e+06	1.05568e+06	1.67739e+06	1.6428e+06	1.45862e+06	349385	0.239531	70854358	123548344	70034127	9.97734e+07	123548344	9.32172e+07	1.05513e+08	1.59594e+07	0.151255											High	High	High	High	High	High	Not Found	Not Found	Not Found	High
High	IEGNLIFDPNNYLPKESMLK		8.82162e-08	0	1	1	1	P04114	1	2335.2	0										6.93607e+06		5.78191e+06	9.767e+06		7.69588e+06	8.73144e+06	1.46451e+06	0.167728											Not Found	Not Found	Not Found	High	Not Found	Peak Found	Not Found	Not Found	Not Found	Not Found
High	IEGSNKVPVDPATYGQFYGGDSYIILYNYR		1.90307e-08	0	1	1	10	P06396	1	3399.65	0		437587			437587		437587			5.84154e+06	8.89919e+06	7.85894e+06	8.22575e+06	8.89919e+06	1.04604e+07	9.19513e+06	1.14637e+06	0.124671	15248.9			26002.9			26002.9				Not Found	Peak Found	Not Found	High	High	High	Peak Found	Not Found	Not Found	Peak Found
High	IEDANLIPPVPDDKFQDLVDAVR		2.45412e-06	0	1	1	7	P07996	1	2579.34	0																												No Quan Values	Not Found	Not Found	Not Found	High	Peak Found	High	Not Found	Not Found	Not Found	Not Found
High	LELELRPTGEIEQYSVSATYELQR		1.44591e-09	0	1	1	16	P04114	0	2824.44	0	677071	1.34639e+06	802268	885880	1.34639e+06	977047	1.06977e+06	243858	0.227953	3.00809e+07	112339052	30616783	4.23584e+07	112339052	4.07517e+07	6.51497e+07	4.08751e+07	0.627402											High	High	Peak Found	High	High	High	Not Found	Not Found	Not Found	High
High	LELHVDGPPPRPQLR		0.00203148	0	1	1	5	P04217	0	1723.96	0	1.48303e+06	1.48806e+06	1.74213e+06	1.94039e+06	1.48806e+06	2.12166e+06	1.85004e+06	326320	0.176386	5602464	1.1241e+07	8.2462e+06	7.88909e+06	1.1241e+07	1.09759e+07	1.00353e+07	1.86342e+06	0.185686											High	High	High	Peak Found	High	Peak Found	Not Found	Not Found	Not Found	High
High	IEIPLPFGGK		0.00179984	0	1	1	8	P04114	0	1070.62	0	1.77935e+06	2.67927e+06	1.90944e+06	2.3281e+06	2.67927e+06	2.32542e+06	2.44427e+06	203526	0.0832667	16374351	107249880	15388221	2.30575e+07	107249880	2.04821e+07	5.02632e+07	4.93687e+07	0.982205											High	High	High	Peak Found	High	High	Not Found	Not Found	Not Found	High
High	LEIQSQVDSQHVGHSVLTAK		2.90308e-07	0	1	1	5	P04114	0	2176.14	0	1.19543e+06	1.57974e+06	808450	1.5641e+06	1.57974e+06	984575	1.37614e+06	339192	0.246482	9.71537e+06	44557943	1.44839e+07	1.36807e+07	44557943	1.92784e+07	2.5839e+07	1.64509e+07	0.63667		122824			122824		122824				Peak Found	Peak Found	Peak Found	High	High	High	Not Found	Peak Found	Not Found	Peak Found
High	LEQGENVFLQATDK		1.23769e-05	0	1	1	10	P02746	0	1591.8	0	9.92033e+06	1.84511e+07	1.01716e+07	1.29798e+07	1.84511e+07	1.23876e+07	1.46061e+07	3.34293e+06	0.228872	1.30345e+07	39662789	11969091	1.83545e+07	39662789	1.59312e+07	2.46495e+07	1.30582e+07	0.529757											Peak Found	High	Peak Found	High	High	High	Not Found	Not Found	Not Found	High
High	LESDVSAQMEYCR	1xCarbamidomethyl [C12]	1.07352e-05	0	1	1	14	P02675	0	1587.68	0	2.9698e+06	7.90252e+06	9.72296e+06	3.88568e+06	7.90252e+06	1.18412e+07	7.87645e+06	3.9778e+06	0.505025	316558	827466		445760	827466		636613	269907	0.423973											High	High	High	Peak Found	Peak Found	Not Found	Not Found	Not Found	Not Found	High
High	LESDVSAQMEYCR	1xCarbamidomethyl [C12]; 1xOxidation [M9]	8.79228e-05	0	1	1	15	P02675	0	1603.67	0	1.20658e+07	1.58192e+07	1.54725e+07	1.57869e+07	1.58192e+07	1.88432e+07	1.68164e+07	1.75533e+06	0.104382																				High	High	High	Not Found	Not Found	Not Found	Not Found	Not Found	Not Found	High
High	LESEETMVLEAHDAQGDVPVTVTVHDFPGK		8.39081e-12	0	1	1	39	P01024	0	3250.56	0	3.95358e+06	1.23676e+07	8.10524e+06	5.17286e+06	1.23676e+07	9.87101e+06	9.13717e+06	3.65309e+06	0.399806	1.94358e+08	2.65873e+08	186096455	2.73684e+08	2.65873e+08	2.47699e+08	2.62419e+08	1.33324e+07	0.050806	682388	1.65121e+06	1.024e+06	1.16363e+06	1.65121e+06	1.31043e+06	1.37509e+06	250139	0.181907		High	High	High	High	High	High	High	High	High	High
High	LELELRPTGEIEQYSVSATYELQREDR		1.30899e-08	0	1	1	3	P04114	1	3224.61	0										11976233	925244	16060127	1.68643e+07	925244	2.13764e+07	1.30553e+07	1.07445e+07	0.822997											Not Found	Not Found	Not Found	High	Peak Found	High	Not Found	Not Found	Not Found	Not Found
High	LESEETMVLEAHDAQGDVPVTVTVHDFPGK	1xOxidation [M7]	7.09787e-10	0	1	1	12	P01024	0	3266.55	0	2.6692e+07	28163811	1.93057e+07	3.49238e+07	28163811	2.35116e+07	2.88664e+07	5.73843e+06	0.198793	2.90495e+06	3244821	2890743	4.0906e+06	3244821	3.84765e+06	3.72769e+06	435464	0.116819	51802			88334.8			88334.8				High	High	High	Peak Found	Peak Found	Peak Found	Peak Found	Not Found	Not Found	High
High	LEALPNSLLAPLGR		1.23119e-05	0	1	1	7	P35858	0	1463.86	0	2.76077e+06	3.09674e+06	2.73984e+06	3.61219e+06	3.09674e+06	3.33673e+06	3.34855e+06	257926	0.0770262	4.69152e+06	2.09154e+07	4.75087e+06	6.60634e+06	2.09154e+07	6.32353e+06	1.12817e+07	8.34416e+06	0.739616	6502.22			11087.9			11087.9				High	High	Peak Found	High	High	High	Peak Found	Not Found	Not Found	High
High	LDVTTSIGR		0.00226888	0	1	1	8	P04114	0	961.531	0	3.68263e+06	5.19908e+06	3647911	4.81836e+06	5.19908e+06	4.44263e+06	4.82002e+06	378225	0.0784697	26885498	90548184	39108124	3.78587e+07	90548184	5.20539e+07	6.01536e+07	2.72626e+07	0.453216											High	High	High	High	High	High	Not Found	Not Found	Not Found	High
High	LDGSVDFKK		0.00197872	0	1	1	17	P02679	1	1008.54	0	39429716	70522302	38503764	5.15899e+07	70522302	4.6892e+07	5.63347e+07	1.25093e+07	0.222053	187260208	171222984	233356524	2.6369e+08	171222984	3.10604e+08	2.48505e+08	7.09201e+07	0.285386	727903	1.84583e+06	597009	1.24125e+06	1.84583e+06	764001	1.28369e+06	542162	0.422345		High	High	High	High	High	High	High	High	High	High
High	LDGSVDFKKNWIQYK		0.000779061	0	1	1	1	P02679	2	1840.96	0										4.27682e+06		4.01836e+06	6.02239e+06		5.34854e+06	5.68546e+06	476479	0.0838066	41790.3			71262.5			71262.5				Not Found	Not Found	Not Found	High	Not Found	Peak Found	Peak Found	Not Found	Not Found	Not Found
High	LDLAGRDLTDYLMK		0.00258787	0	2	7	1	P60709; P68032	1	1623.84	0																												No Quan Values	Not Found	Not Found	Not Found	Not Found	Not Found	High	Not Found	Not Found	Not Found	Not Found
High	LDIDSPPITAR		0.000301771	0	1	1	2	P14618	0	1197.65	0	149615	79122.2	220105	195757	79122.2	268056	180978	95330	0.526748	2.03821e+06	1921175	1.81965e+06	2.87009e+06	1921175	2.422e+06	2.40442e+06	474704	0.197429											Peak Found	Peak Found	Peak Found	High	Peak Found	High	Not Found	Not Found	Not Found	Peak Found
High	LDLQEINNWVQAQMK		9.66121e-06	0	1	1	56	P36955	0	1829.92	0	111850	853194	580084	146344	853194	706459	568666	373027	0.655969	7351285	1.4761e+07	3.81899e+06	1.03517e+07	1.4761e+07	5.08317e+06	1.00653e+07	4.84525e+06	0.481383		123542	323822		123542	414400	268971	205667	0.764644		Peak Found	High	Peak Found	High	High	High	Not Found	High	High	High
High	LDQIESVITATSANTQLVLETLAQMDDLQDFLSK	1xOxidation [M25]	0.000190792	0	1	1	1	P19823	0	3766.89	0			190838			232414	232414																						Not Found	Not Found	High	Not Found	Not Found	Not Found	Not Found	Not Found	Not Found	High
High	IDQNVEELK		0.00105744	0	1	1	18	P06727	0	1087.56	0	16692795	17937362	11202082	2.18409e+07	17937362	1.36425e+07	1.78069e+07	4.10072e+06	0.230288	17642108	67181448	21976772	2.48427e+07	67181448	2.92517e+07	4.04253e+07	2.32762e+07	0.575783	131375	1.56551e+06	138488	224026	1.56551e+06	177226	655588	788366	1.20253		High	High	High	High	High	High	Medium	High	High	High
High	LEALKENGGAR		0.000368673	0	1	1	25	P02647	1	1157.63	0	29689563	8.30423e+07	53392550	3.88458e+07	8.30423e+07	6.50244e+07	6.23042e+07	2.22235e+07	0.356693	18224251	156579876	2.19389e+07	2.56624e+07	156579876	2.92012e+07	7.04812e+07	7.45847e+07	1.05822	5.81052e+06	2886200	4.57127e+06	9.90833e+06	2886200	5.84993e+06	6.21482e+06	3.52526e+06	0.567234		High	High	High	High	High	High	High	High	High	High
High	IDQNVEELKGR		7.70689e-05	0	1	1	25	P06727	1	1300.69	0	4.84078e+06	9.6344e+06	5.44665e+06	6.33367e+06	9.6344e+06	6.63323e+06	7.53377e+06	1.82536e+06	0.24229	134609978	99839429	161923010	1.89551e+08	99839429	2.15524e+08	1.68305e+08	6.06981e+07	0.360644	2.24967e+06	2.78081e+06	3.42774e+06	3.83622e+06	2.78081e+06	4.38653e+06	3.66786e+06	815990	0.222471		High	High	High	High	High	High	High	High	High	High
High	IDQTVEELRR		0.00016724	0	1	1	26	P06727	1	1258.67	0	24087476	2.98882e+07	22465623	3.15161e+07	2.98882e+07	2.73599e+07	2.9588e+07	2.09428e+06	0.0707812	104027654	105593874	129707530	1.46486e+08	105593874	1.72644e+08	1.41575e+08	3.37939e+07	0.2387	1.35335e+06	3.83798e+06	2.49894e+06	2.30779e+06	3.83798e+06	3.19793e+06	3.11457e+06	768492	0.246741		High	High	High	High	High	High	High	High	High	High
High	IDSLLENDR		0.00223335	0	1	1	15	P10909	0	1074.54	0	21173236	32162214	17346838	2.77031e+07	32162214	2.1126e+07	2.69971e+07	5.5519e+06	0.205648	3.87494e+06	21160248	2.02874e+06	5.45648e+06	21160248	2.70031e+06	9.77235e+06	9.95803e+06	1.019		409467			409467		409467				High	High	High	High	High	High	Not Found	High	Not Found	High
High	IDSLLENDRQQTHMLDVMQDHFSR		2.53462e-05	0	1	1	1	P10909	1	2928.37	0										2364576	11117900	3.97665e+06	3.32967e+06	11117900	5.29303e+06	6.5802e+06	4.05052e+06	0.615562		173993			173993		173993				Not Found	Not Found	Not Found	Peak Found	High	Peak Found	Not Found	Peak Found	Not Found	Not Found
High	LDTLAQEVALLK		5.16323e-05	0	1	1	12	P05452	0	1313.77	0	5.51548e+06	8878711	5.40128e+06	7.21646e+06	8878711	6.57798e+06	7.55772e+06	1.18772e+06	0.157153	7.17916e+06	20324696	7953664	1.01093e+07	20324696	1.05865e+07	1.36735e+07	5.76503e+06	0.421621	178403	455509	172344	304221	455509	220552	326760	119089	0.364454		High	High	High	High	High	High	High	High	Peak Found	High
High	IDTQDIEASHYR		8.29184e-06	0	1	1	2	P01031	0	1447.68	0	1.93125e+06	2.27868e+06	1.71804e+06	2.52684e+06	2.27868e+06	2.09232e+06	2.29928e+06	217992	0.0948087	20022220	25014050	19560294	2.81942e+07	25014050	2.60353e+07	2.64145e+07	1.62366e+06	0.0614684											High	High	Peak Found	Peak Found	Peak Found	Peak Found	Not Found	Not Found	Not Found	High
High	IDVHLVPDR		0.00268495	0	1	1	27	P08603	0	1063.59	0	3.82828e+07	57353479	44435681	5.00892e+07	57353479	5.41163e+07	5.3853e+07	3.63927e+06	0.0675779	135482970	218932580	134703776	1.9078e+08	218932580	1.79294e+08	1.96336e+08	2.03948e+07	0.103877	1.67174e+06	3.86811e+06	1.35872e+06	2.85073e+06	3.86811e+06	1.73878e+06	2.8192e+06	1.06501e+06	0.377771		High	High	High	High	High	High	High	High	High	High
High	IDVHLVPDRK		0.00150485	0	1	1	10	P08603	1	1191.68	0	2.21006e+06	2.02265e+06	2.82468e+06	2.89164e+06	2.02265e+06	3.44005e+06	2.78478e+06	714719	0.256652	13904610	20151267	1.30981e+07	1.95797e+07	20151267	1.74339e+07	1.9055e+07	1.4327e+06	0.0751876	89453.3			152539			152539				High	High	High	High	High	High	Peak Found	Not Found	Not Found	High
High	IDQTVEELR		0.00240409	0	1	1	6	P06727	0	1102.57	0	2980486	3370667	1.89958e+06	3.89967e+06	3370667	2.31342e+06	3.19458e+06	807654	0.25282	8482210	13874561	7.73583e+06	1.19442e+07	13874561	1.02966e+07	1.20385e+07	1.79085e+06	0.14876	77200			131645			131645				High	High	Peak Found	High	High	High	Peak Found	Not Found	Not Found	High
High	LDEVKEQVAEVR		1.32547e-05	0	1	1	4	P02649	1	1414.75	0	930504	2607989	1.68121e+06	1.21747e+06	2607989	2.04747e+06	1.95764e+06	699598	0.357367	698714	6996911	735368	983892	6996911	978794	2.98653e+06	3.47309e+06	1.16292		68936.3	63301.7		68936.3	81008.2	74972.3	8536.1	0.113857		High	High	High	Peak Found	High	Peak Found	Not Found	Peak Found	Peak Found	High
High	LESEETMVLEAHDAQGDVPVTVTVHDFPGKK		1.4904e-11	0	1	1	35	P01024	1	3378.65	0	1978486	9.26139e+06	5.69775e+06	2.58865e+06	9.26139e+06	6.93904e+06	6.26303e+06	3.38734e+06	0.540848	228092192	260964922	228429335	3.21187e+08	260964922	3.04045e+08	2.95399e+08	3.10282e+07	0.105038	968432	1.38758e+06	1.93475e+06	1.65141e+06	1.38758e+06	2.47593e+06	1.8383e+06	567734	0.308836		High	High	High	High	High	High	High	High	High	High
High	IETISHEDLQR		0.000283278	0	1	1	4	P07225	0	1340.68	0	3.00637e+06	4.37207e+06	3069027	3.93353e+06	4.37207e+06	3.73763e+06	4.01441e+06	324859	0.0809231	1.84741e+06	6.19311e+06	1.6616e+06	2.60142e+06	6.19311e+06	2.21164e+06	3.66872e+06	2.19486e+06	0.598261											High	High	High	Peak Found	High	Peak Found	Not Found	Not Found	Not Found	High
High	LGNQEPGGQTALK		0.000165487	0	1	1	4	P08697	0	1312.69	0	1217345	2.20708e+06	896129	1.59277e+06	2.20708e+06	1.09136e+06	1.63041e+06	558816	0.342746	3.86048e+06	6.22864e+06	4.51284e+06	5.43612e+06	6.22864e+06	6.00671e+06	5.89049e+06	408840	0.0694068	12566.2			21428.4			21428.4				Peak Found	High	Peak Found	High	High	High	Peak Found	Not Found	Not Found	High
High	LGPHAGDVEGHLSFLEK		3.18778e-09	0	1	1	30	P06727	0	1805.92	0	2.97938e+07	2.33242e+07	32547023	3.89822e+07	2.33242e+07	3.96376e+07	3.39813e+07	9.23519e+06	0.271773	4.19031e+07	257524684	76606040	5.90057e+07	257524684	1.01965e+08	1.39498e+08	1.04446e+08	0.748728	1.08489e+06	4.17362e+06	1.41845e+06	1.84999e+06	4.17362e+06	1.81522e+06	2.61294e+06	1.3517e+06	0.517308		High	High	High	High	High	High	High	High	High	High
High	LGPHAGDVEGHLSFLEKDLR		4.68982e-07	0	1	1	7	P06727	1	2190.13	0										3.29735e+06	4.80192e+06	8.67108e+06	4.64315e+06	4.80192e+06	1.15414e+07	6.9955e+06	3.93769e+06	0.562889	375563		451081	640425		577256	608841	44667.3	0.0733646		Not Found	Not Found	Not Found	Peak Found	High	High	High	Not Found	High	Not Found
High	LGPLVEQGR		0.00222162	0	1	1	16	P02649	0	968.552	0	11309363	23367670	12524571	1.47972e+07	23367670	1.52531e+07	1.7806e+07	4.82195e+06	0.270805	6.96992e+07	72275624	5.95306e+07	9.81467e+07	72275624	7.92368e+07	8.32197e+07	1.33875e+07	0.16087	415825	648472	748852	709081	648472	958318	771957	164214	0.212724		High	High	High	High	High	High	High	High	High	High
High	IGQDGISTSATTNLK		7.38403e-06	0	1	1	8	P04114	0	1505.78	0	689483	1395235	711618	902120	1395235	866648	1.05467e+06	295473	0.280157	3431169	6.52699e+06	6138516	4.83159e+06	6.52699e+06	8.17052e+06	6.5097e+06	1.66953e+06	0.256469											High	High	Peak Found	High	High	High	Not Found	Not Found	Not Found	High
High	LGQSLDCNAEVYVVPWEK	1xCarbamidomethyl [C7]	8.87989e-06	0	1	1	8	P01042	0	2107.02	0	2.0215e+06	3.10332e+06	2.79941e+06	2.64493e+06	3.10332e+06	3.40928e+06	3.05251e+06	384699	0.126027	1.7328e+06	1.06978e+06	1.56794e+06	2.44004e+06	1.06978e+06	2.08697e+06	1.8656e+06	711449	0.381352											High	High	High	High	Peak Found	Peak Found	Not Found	Not Found	Not Found	High
High	LGQYASPTAK		0.00271335	0	2	2	11	P0C0L4; P0C0L5	0	1035.55	0	6.76054e+06	13612581	4.58635e+06	8.84549e+06	13612581	5.58551e+06	9.34786e+06	4.03705e+06	0.431868	53644788	48647908	56114332	7.55397e+07	48647908	7.46896e+07	6.62924e+07	1.52865e+07	0.230592	70669.5	218198	197951	120509	218198	253321	197343	68818.6	0.348727	Shared	High	High	High	High	High	High	Peak Found	Peak Found	Peak Found	High
High	LGMFNIQHCK	1xCarbamidomethyl [C9]; 1xOxidation [M3]	0.00312741	0	1	1	2	P01009	0	1263.6	0	803627	919421	688052	1.05147e+06	919421	837948	936278	107752	0.115086																				High	High	Peak Found	Not Found	Not Found	Not Found	Not Found	Not Found	Not Found	High
High	LGVRPSQGGEAPR		5.24551e-05	0	1	1	3	P02751	0	1323.71	0	2.52309e+06	1.61447e+06	2.94885e+06	3.30121e+06	1.61447e+06	3.59128e+06	2.83565e+06	1.06747e+06	0.376446	11775499	15739363	15177508	1.65816e+07	15739363	2.02017e+07	1.75076e+07	2.37087e+06	0.13542	67399.8			114933			114933				Peak Found	Peak Found	Peak Found	High	High	High	Peak Found	Not Found	Not Found	Peak Found
High	LGYVTADGETSGSITCGK	1xCarbamidomethyl [C16]	3.68255e-06	0	1	1	11	P08603	0	1815.84	0	2.66882e+06	4.92369e+06	2.95899e+06	3.49188e+06	4.92369e+06	3.60362e+06	4.0064e+06	796363	0.198773	1.60814e+06	1.02168e+06	1.44552e+06	2.2645e+06	1.02168e+06	1.92403e+06	1.73674e+06	642229	0.36979											High	High	High	High	High	High	Not Found	Not Found	Not Found	High
High	LHEAFSPVSYQHDLALLR		3.50733e-08	0	1	1	18	P00748	0	2096.09	0	8.03061e+06	1.34359e+07	7813051	1.05072e+07	1.34359e+07	9.51517e+06	1.11528e+07	2.03851e+06	0.182781	52264512	73450594	51555860	7.35961e+07	73450594	6.86222e+07	7.18896e+07	2.83063e+06	0.0393747	873397	213078	664877	1.48935e+06	213078	850854	851094	638136	0.749784		High	High	High	High	High	High	High	High	High	High
High	LHELQEKLSPLGEEMRDR		2.93577e-06	0	1	1	10	P02647	2	2180.11	0										8.75658e+06		9.46912e+06	1.23306e+07		1.26036e+07	1.24671e+07	193098	0.0154886	384295	1.29918e+06	2.28365e+06	655316	1.29918e+06	2.92242e+06	1.62564e+06	1.16828e+06	0.718656		Not Found	Not Found	Not Found	High	Not Found	High	Low	High	High	Not Found
High	LHKPGVYTR		0.00176234	0	1	1	7	Q04756	0	1070.61	0	403806	396880	449342	528339	396880	547234	490818	81899.3	0.166863	2.73366e+06	1886655	2.12997e+06	3.8494e+06	1886655	2.83504e+06	2.85703e+06	981557	0.343558	21829.6			37224.7			37224.7				High	High	High	High	High	High	Peak Found	Not Found	Not Found	High
High	LHLETDSLALVALGALDTALYAAGSK		2.80531e-11	0	2	2	73	P0C0L4; P0C0L5	0	2613.41	0	3.06799e+06	8.73406e+06	3.90865e+06	4.01417e+06	8.73406e+06	4.76017e+06	5.83613e+06	2.53725e+06	0.434748	1.32527e+06	5.58419e+06	462421	1.86617e+06	5.58419e+06	615494	2.68862e+06	2.58444e+06	0.961251		567408	420871		567408	538595	553002	20373.5	0.0368416	Shared	High	High	High	High	High	High	Not Found	High	High	High
High	IHIGSSFEK		0.00303026	0	1	1	11	Q96IY4	0	1017.54	4	7.16565e+07	4.2915e+07	64685170	9.37553e+07	4.2915e+07	7.87772e+07	7.18159e+07	2.61253e+07	0.363781	1.46393e+08	2.26821e+08	1.43542e+08	2.06143e+08	2.26821e+08	1.91058e+08	2.08007e+08	1.79542e+07	0.0863154	1.34224e+06	3054734	1675627	2.28884e+06	3054734	2.14433e+06	2.49597e+06	489271	0.196025		High	High	High	High	High	High	Peak Found	Peak Found	Peak Found	High
High	IHIGSSFEKYPLYVLK		3.38473e-06	0	1	1	2	Q96IY4	1	1894.05	0																												No Quan Values	Not Found	Not Found	Not Found	High	Not Found	High	Not Found	Not Found	Not Found	Not Found
High	LGVYELLLK		0.00285991	0	1	1	11	Q14624	0	1047.64	0	25222854	42110308	24314444	3.30016e+07	42110308	2.96115e+07	3.49078e+07	6.46377e+06	0.185167	31418884	102282840	30897854	4.42424e+07	102282840	4.11258e+07	6.25504e+07	3.44446e+07	0.55067	2.50031e+06	1.84386e+06	1.46917e+06	4.26363e+06	1.84386e+06	1.88012e+06	2.66254e+06	1.38671e+06	0.520821		High	High	High	High	High	High	High	Peak Found	Peak Found	High
High	LESEETMVLEAHDAQGDVPVTVTVHDFPGKK	1xOxidation [M7]	7.4133e-08	0	1	1	11	P01024	1	3394.65	0	13874361	2.21807e+07	1.3422e+07	1.81532e+07	2.21807e+07	1.6346e+07	1.88933e+07	2.9869e+06	0.158093										22599			38536.7			38536.7				High	High	High	Not Found	Not Found	Not Found	Peak Found	Not Found	Not Found	High
High	IGITNHDEYSLVR		6.86315e-05	0	1	1	2	Q9Y490	0	1516.78	0	215340		280003	281751		341003	311377	41897.6	0.134556	7.79453e+06	4845444	4983173	1.09758e+07	4845444	6.63273e+06	7.48467e+06	3.15274e+06	0.421227											Peak Found	Not Found	Peak Found	High	Peak Found	High	Not Found	Not Found	Not Found	Peak Found
High	LGEVNTYAGDLQK		7.66155e-06	0	1	1	29	P06727	0	1407.71	1	1.81005e+07	2.72344e+07	1.79218e+07	2.36827e+07	2.72344e+07	2.18262e+07	2.42477e+07	2.74801e+06	0.113331	1.57477e+07	1.21866e+08	3.30917e+07	2.21751e+07	1.21866e+08	4.40459e+07	6.26958e+07	5.2397e+07	0.835734	263368	1.92629e+06	281487	449106	1.92629e+06	360223	911874	879636	0.964646		High	High	High	High	High	High	High	High	High	High
High	LEVDIDIK		0.00265685	0	1	1	26	P02671	0	944.53	0	14879225	1.99183e+07	9.01782e+06	1.9468e+07	1.99183e+07	1.09824e+07	1.67896e+07	5.0342e+06	0.299841	3.60377e+07	3.20769e+07	26126824	5.07464e+07	3.20769e+07	3.47755e+07	3.91996e+07	1.00904e+07	0.257412	408608	940144	314709	696775	940144	402739	679886	269100	0.395802		High	High	High	High	High	High	High	High	High	High
High	LEVDIDIKIR		0.00364256	0	1	1	2	P02671	1	1213.72	0																			224824		167521	383378		214380	298879	119500	0.399827		Not Found	Not Found	Not Found	Not Found	Not Found	Not Found	High	Not Found	High	Not Found
High	LEVLNFDFQANAQLSNPK		3.72398e-05	0	1	1	1	P04114	0	2048.04	0	195860	350833	137194	256263	350833	167082	258059	91888.2	0.356074		1.48536e+06			1.48536e+06		1.48536e+06													Peak Found	High	Peak Found	Not Found	Peak Found	Not Found	Not Found	Not Found	Not Found	High
High	LFDEINPETK		0.00102455	0	1	1	7	Q9UK55	0	1205.6	0	987470	1.53263e+06	798391	1.29201e+06	1.53263e+06	972325	1.26565e+06	281079	0.222083	4699225	4.01329e+06	4.18876e+06	6.6172e+06	4.01329e+06	5.57534e+06	5.40194e+06	1.31059e+06	0.242614											High	High	High	High	High	High	Not Found	Not Found	Not Found	High
High	LFDSDPITVTVPVEVSR		1.59189e-07	0	1	1	52	P10909	0	1873.99	0	1.59824e+07	1.91876e+07	9.3899e+06	2.09114e+07	1.91876e+07	1.14355e+07	1.71782e+07	5.04739e+06	0.293826	122241260	162138632	1.38614e+08	1.72134e+08	162138632	1.84499e+08	1.72924e+08	1.12013e+07	0.0647756		2.07396e+06	2.2161e+06		2.07396e+06	2.83597e+06	2.45497e+06	538828	0.219485		High	High	High	High	High	High	Not Found	High	High	High
High	LFDSDPITVTVPVEVSRK		4.84679e-05	0	1	1	2	P10909	1	2002.09	0										1.81767e+06		2.44125e+06	2.55955e+06		3.24937e+06	2.90446e+06	487781	0.167942	16901.1		30346.9	28820.4		38835.5	33827.9	7081.7	0.209345		Not Found	Not Found	Not Found	High	Not Found	High	Peak Found	Not Found	Peak Found	Not Found
High	IFFYDSENPPASEVLR		4.11355e-06	0	1	1	33	P27169	0	1883.92	0	6.97585e+06	1.03653e+07	8.82313e+06	9.1272e+06	1.03653e+07	1.07453e+07	1.00793e+07	846120	0.0839466	105503117	125768253	99699588	1.48564e+08	125768253	1.32703e+08	1.35678e+08	1.16855e+07	0.0861265	35375.4	329740	249700	60323.5	329740	319545	236536	152690	0.645524		High	High	High	High	High	High	Peak Found	High	High	High
High	IGGAIEEVYVSLGVSVGK		1.04492e-06	0	1	1	26	P07358	0	1776.97	0	1.43372e+06	2.26758e+06	1.26153e+06	1.87588e+06	2.26758e+06	1.53636e+06	1.89327e+06	365916	0.193272	9.40709e+06	9.68811e+06	9.25002e+06	1.32466e+07	9.68811e+06	1.2312e+07	1.17489e+07	1.84485e+06	0.157024											High	High	High	High	High	High	Not Found	Not Found	Not Found	High
High	LFGEVTSPLFPKPYPNNFETTTVITVPTGYR		1.77587e-09	0	1	1	5	P00736	0	3485.8	0	513400	1.19888e+06	858011	671733	1.19888e+06	1.04493e+06	971849	271066	0.278918	9213187	13886050	9076545	1.29735e+07	13886050	1.20811e+07	1.29802e+07	902486	0.0695277											Peak Found	High	High	High	High	High	Not Found	Not Found	Not Found	High
High	LFQGLGKLEYLLLSR		0.000308199	0	1	1	4	P35858	1	1750.03	0											1.0489e+06			1.0489e+06		1.0489e+06			487009	169308	446410	830466	169308	571277	523684	333139	0.636145		Not Found	Not Found	Not Found	Not Found	Peak Found	Not Found	High	Peak Found	High	Not Found
High	IFSPFADLSELSATGR		6.93148e-06	0	1	1	10	Q9UK55	0	1710.87	0	636396	1.07467e+06	452963	832661	1.07467e+06	551644	819659	261756	0.319348	3.74657e+06	4.88048e+06	3.31167e+06	5.27572e+06	4.88048e+06	4.40792e+06	4.85471e+06	434470	0.0894947											High	High	High	High	High	High	Not Found	Not Found	Not Found	High
High	LGADMEDVCGR	1xCarbamidomethyl [C9]	0.000168124	0	1	1	3	P02649	0	1222.52	0	334630	1.0314e+06	902681	437830	1.0314e+06	1.09934e+06	856188	363898	0.425021	584914	738072	491910	823645	738072	654745	738821	84452.5	0.114307											High	High	High	Peak Found	Peak Found	Peak Found	Not Found	Not Found	Not Found	High
High	LGADMEDVCGR	1xCarbamidomethyl [C9]; 1xOxidation [M5]	0.000464872	0	1	1	5	P02649	0	1238.51	0	2.08938e+06	2.0835e+06	2.13316e+06	2.73374e+06	2.0835e+06	2.59788e+06	2.47171e+06	342990	0.138766																				High	High	High	Not Found	Not Found	Not Found	Not Found	Not Found	Not Found	High
High	IGDQWDKQHDMGHMMR		0.000252269	0	1	1	7	P02751	1	1984.86	0										1.85878e+07	8.03604e+06	22468090	2.61743e+07	8.03604e+06	2.99056e+07	2.1372e+07	1.1699e+07	0.547398	27971.6			47698.2			47698.2				Not Found	Not Found	Not Found	High	High	High	Peak Found	Low	Not Found	Not Found
High	IGDTVSFSIEAK		0.000403224	0	1	2	3	P05106	0	1266.66	0	310570		545053	406350		663797	535073	182042	0.340219	5.23853e+06	4836921	4.32349e+06	7.37663e+06	4836921	5.75468e+06	5.98941e+06	1.28602e+06	0.214716											Peak Found	Not Found	Peak Found	High	High	High	Not Found	Not Found	Not Found	Peak Found
High	IGESIELTCPK	1xCarbamidomethyl [C9]	0.00022584	0	1	1	5	P13671	0	1246.63	0	1.82593e+06	2.87332e+06	2.00269e+06	2.38905e+06	2.87332e+06	2.43899e+06	2.56712e+06	266346	0.103753	930912	989217	855064	1.31086e+06	989217	1.13811e+06	1.14606e+06	160970	0.140455											High	High	High	Peak Found	Peak Found	Peak Found	Not Found	Not Found	Not Found	High
High	LFHTNFYDTVGTIQLINDHVK		1.98764e-06	0	1	1	9	P29622	0	2475.27	0	3.74234e+06	5.47501e+06	4.42906e+06	4.89648e+06	5.47501e+06	5.39396e+06	5.25515e+06	313250	0.0596082	3687396	22257788	6139838	5.1924e+06	22257788	8.17228e+06	1.18742e+07	9.11509e+06	0.767641											High	High	High	Peak Found	High	High	Not Found	Not Found	Not Found	High
High	IHILPSMNPDGYEVAAAQGPNKPGYLVGR		4.73017e-10	0	1	1	2	P15169	0	3064.57	0		179779			179779		179779			4966886	6717415	2.04341e+06	6.99411e+06	6717415	2.71984e+06	5.47712e+06	2.39188e+06	0.436704											Not Found	Peak Found	Not Found	High	High	Peak Found	Not Found	Not Found	Not Found	Peak Found
High	LDELRDEGK		0.00109139	0	1	1	33	P02768	1	1074.54	0	91798068	80421958	75626746	1.20109e+08	80421958	9.21025e+07	9.75444e+07	2.03953e+07	0.209087	356915912	238369228	399603504	5.0259e+08	238369228	5.31883e+08	4.24281e+08	1.61669e+08	0.381042	1.93938e+06	5.84369e+06	4.51901e+06	3.3071e+06	5.84369e+06	5.78305e+06	4.97795e+06	1.44731e+06	0.290745		High	High	High	High	High	High	High	High	High	High
High	IDDIWNLEVK		0.000739082	0	1	1	13	P04114	0	1244.65	0	463411	1.03002e+06	645463	606327	1.03002e+06	786081	807477	212657	0.26336	7.11303e+07	165114082	7.05135e+07	1.00162e+08	165114082	9.38553e+07	1.1971e+08	3.9447e+07	0.32952											Peak Found	High	Peak Found	High	High	High	Not Found	Not Found	Not Found	High
High	KTLLSNLEEAK		1.40459e-05	0	1	1	24	P10909	1	1245.7	1	1.51713e+07	1.78969e+07	1.3204e+07	1.98502e+07	1.78969e+07	1.60806e+07	1.79426e+07	1.8852e+06	0.105069	131540190	168922960	144798666	1.85228e+08	168922960	1.92731e+08	1.82294e+08	1.21721e+07	0.0667717	2.25502e+06	2.3798e+06	2.55843e+06	3.84534e+06	2.3798e+06	3.27406e+06	3.1664e+06	738681	0.233287		High	High	High	High	High	High	High	High	High	High
High	KTLLSNLEEAKK		2.232e-06	0	1	1	25	P10909	2	1373.8	0	6.99274e+06	4.99932e+06	8.68877e+06	9.14931e+06	4.99932e+06	1.05817e+07	8.24343e+06	2.89933e+06	0.351714	1.24488e+08	8.92304e+07	113071354	1.75297e+08	8.92304e+07	1.50501e+08	1.38343e+08	4.43027e+07	0.320239	1.02848e+06	1.48668e+06	1.44283e+06	1.75381e+06	1.48668e+06	1.84641e+06	1.69563e+06	186789	0.110159		High	High	High	High	High	High	High	High	High	High
High	KTSLEDFYLDEER		2.06234e-06	0	1	1	21	P36955	1	1644.78	0	4.98852e+06	7.59523e+06	6344405	6.52698e+06	7.59523e+06	7.72657e+06	7.28293e+06	657957	0.0903423	48472031	40799825	39117805	6.82557e+07	40799825	5.20668e+07	5.37075e+07	1.38013e+07	0.256972	137598	339951	283803	234638	339951	363187	312592	68502.6	0.219144		High	High	High	High	High	High	High	Peak Found	High	High
High	KVEGTAFVIFGIQDGEQR		9.89965e-09	0	1	1	18	P01024	1	1994.03	0	1.91882e+07	2.57503e+07	1.74046e+07	2.51058e+07	2.57503e+07	2.11963e+07	2.40175e+07	2.46439e+06	0.102608	2.11293e+07	84044291	4.19174e+07	2.97531e+07	84044291	5.57931e+07	5.65302e+07	2.71531e+07	0.480329	47987.6	709572		81830.4	709572		395701	443880	1.12176		High	High	High	High	High	High	Peak Found	High	Not Found	High
High	KVESELIKPINPR		6.78688e-06	0	1	1	16	P07225	1	1522.9	0	3.59234e+06	2.88886e+06	4.35495e+06	4.70022e+06	2.88886e+06	5.3037e+06	4.29759e+06	1.25676e+06	0.292433	2.70633e+07	3.18208e+07	2.39449e+07	3.81091e+07	3.18208e+07	3.18712e+07	3.39337e+07	3.61607e+06	0.106563	167754	227281		286060	227281		256671	41563.1	0.161932		High	High	High	High	High	High	Peak Found	Low	Not Found	High
High	KVETNMAFSPFSIASLLTQVLLGAGENTK		3.13777e-09	0	1	1	27	P05155	1	3066.62	0										49206	114135	63434.3	69289.3	114135	84432.7	89285.8	22813.6	0.255512	4629.68	2.02159e+06	1.38272e+06	7894.71	2.02159e+06	1.76949e+06	1.26632e+06	1.0971e+06	0.866364		Not Found	Not Found	Not Found	Peak Found	High	Peak Found	Peak Found	High	High	Not Found
High	KVETNMAFSPFSIASLLTQVLLGAGENTK	1xOxidation [M6]	0.000149719	0	1	1	19	P05155	1	3082.61	0																				219528	174645		219528	223496	221512	2805.52	0.0126653		Not Found	Not Found	Not Found	Not Found	Not Found	Not Found	Not Found	High	High	Not Found
High	KSISAALEHK		0.000203248	0	1	1	10	P04114	1	1083.62	0	205000	232886	231774	268222	232886	282267	261125	25443.9	0.0974394	2.32262e+07	2.20859e+07	2.79643e+07	3.27058e+07	2.20859e+07	3.72212e+07	3.0671e+07	7.77012e+06	0.253338											Peak Found	High	Peak Found	High	High	High	Not Found	Not Found	Not Found	High
High	KVFLDCCNYITELR	2xCarbamidomethyl [C6; C7]	0.000134741	0	1	1	3	P01024	1	1830.89	0	2233950	3.5042e+06	3.05565e+06	2.9229e+06	3.5042e+06	3.72134e+06	3.38281e+06	412829	0.122037																				High	High	High	Not Found	Not Found	Not Found	Not Found	Not Found	Not Found	High
High	KVIEKVQHIQLLQK		0.000157821	0	1	1	11	P02671	2	1704.05	0	138587	107280	181644	181328	107280	221217	169941	57815.6	0.340209	2.14303e+06	2.9279e+06	3.40779e+06	3.01771e+06	2.9279e+06	4.53586e+06	3.49382e+06	903548	0.258613	372764		617595	635652		790346	712999	109385	0.153416		Low	Low	Medium	High	High	High	High	Not Found	High	Peak Found
High	KVLLDGVQNPR		2.64378e-05	0	1	1	27	P01024	1	1238.72	0	15536530	1.32458e+07	2.21183e+07	2.0328e+07	1.32458e+07	2.69369e+07	2.01702e+07	6.84692e+06	0.339457	274512420	202189796	238735772	3.86554e+08	202189796	3.17763e+08	3.02169e+08	9.31661e+07	0.308324	891383	1.3028e+06	1.12886e+06	1.52002e+06	1.3028e+06	1.44463e+06	1.42248e+06	110291	0.0775343		High	High	High	High	High	High	High	Peak Found	High	High
High	KVPQVSTPTLVEVSR		5.46792e-06	0	1	1	50	P02768	1	1639.94	0	116364625	7.8918e+07	1.60347e+08	1.52252e+08	7.8918e+07	1.95279e+08	1.4215e+08	5.88348e+07	0.413893	840563712	845392704	1077862720	1.18364e+09	845392704	1.43466e+09	1.15456e+09	2.95709e+08	0.256122	4.54806e+06	6.34755e+06	5.37193e+06	7.75553e+06	6.34755e+06	6.87454e+06	6.99254e+06	711368	0.101732		High	High	High	High	High	High	High	High	High	High
High	KVTEENKELANELR		4.33617e-06	0	1	1	2	P07996	2	1672.89	0										3677883	3.61785e+06	2.95162e+06	5.179e+06	3.61785e+06	3.92869e+06	4.24184e+06	826347	0.194808											Not Found	Not Found	Not Found	High	Peak Found	High	Not Found	Not Found	Not Found	Not Found
High	KWDPYKQGFGNVATNTDGK		1.60771e-08	0	1	1	24	P02675	2	2126.03	0			361021			439672	439672			346409410	8.79424e+07	361840197	4.87795e+08	8.79424e+07	4.81619e+08	3.52452e+08	2.29093e+08	0.649997	2.5945e+06	728710	2.06707e+06	4.42424e+06	728710	2.64526e+06	2.5994e+06	1.84819e+06	0.711007		Not Found	Not Found	Peak Found	High	High	High	High	High	High	Peak Found
High	KWIYHLTEGSTDLR		6.40038e-07	0	1	1	16	O95445	1	1718.89	0	1.07856e+06	1.15632e+06	1.36266e+06	1.41119e+06	1.15632e+06	1.65953e+06	1.40901e+06	251610	0.178572	3.41769e+07	6.57202e+07	4.01863e+07	4.81261e+07	6.57202e+07	5.3489e+07	5.57784e+07	9.01769e+06	0.16167	376644	1.45092e+06	338893	642268	1.45092e+06	433687	842290	537303	0.637908		Peak Found	Peak Found	Peak Found	High	High	High	High	High	High	Peak Found
High	KWIYHLTEGSTDLRTEGRPDMK		2.02063e-05	0	1	1	8	O95445	2	2633.31	0										9.93951e+06		7938284	1.39963e+07		1.05661e+07	1.22812e+07	2.42554e+06	0.1975	248163		423177	423178		541547	482362	83699.2	0.173519		Not Found	Not Found	Not Found	High	Not Found	High	Medium	Not Found	High	Not Found
High	KVFSGDGKDFYR		2.32964e-05	0	1	1	3	P10643	2	1418.71	0										8811025	2.33474e+06	7085779	1.24072e+07	2.33474e+06	9.43135e+06	8.05777e+06	5.17482e+06	0.642215											Not Found	Not Found	Not Found	High	High	High	Not Found	Not Found	Not Found	Not Found
High	KWQEEMELYR		9.87318e-05	0	1	1	47	P02647	1	1411.67	0	4.78919e+06	2.07495e+07	1.09628e+07	6.26617e+06	2.07495e+07	1.33511e+07	1.34556e+07	7.24221e+06	0.538231	2.72329e+08	1.36014e+09	4.89242e+08	3.83479e+08	1.36014e+09	6.51194e+08	7.98272e+08	5.04671e+08	0.632204	2.94564e+07	44262760	33558741	5.02302e+07	44262760	4.29457e+07	4.58129e+07	3.88178e+06	0.0847313		High	High	High	High	High	High	High	High	High	High
High	KRHEMPPHIYAITDTAYR	1xOxidation [M5]	1.75261e-05	0	1	1	2	P35579	2	2215.11	0											529633	410948		529633	546982	538307	12267.5	0.022789											Not Found	Not Found	Not Found	Not Found	High	High	Not Found	Not Found	Not Found	Not Found
High	KREEAPSLRPAPPPISGGGYR		3.50963e-07	0	1	1	48	P02675	2	2235.2	0	1.05254e+07	1.10855e+07	23190793	1.37715e+07	1.10855e+07	2.8243e+07	1.77e+07	9.22877e+06	0.521399	192849367	146136040	214494378	2.7156e+08	146136040	2.85498e+08	2.34398e+08	7.67541e+07	0.327452	3.12054e+06	4.26102e+06	3.41463e+06	5.32128e+06	4.26102e+06	4.36976e+06	4.65069e+06	583289	0.12542		High	High	High	High	High	High	High	High	High	High
High	KMLEEIMKYEASILTHDSSIR		1.10802e-13	0	1	1	43	P02679	2	2494.27	0		350021			350021		350021			1.11782e+08	4.08559e+07	9.124e+07	1.57405e+08	4.08559e+07	1.21443e+08	1.06568e+08	5.96814e+07	0.560032	1.11017e+07	2.45876e+06	6.91705e+06	1.89311e+07	2.45876e+06	8.85187e+06	1.00806e+07	8.3046e+06	0.823823		Not Found	Peak Found	Not Found	High	High	High	High	High	High	Peak Found
High	KMLEEIMKYEASILTHDSSIR	1xOxidation [M]	1.53423e-07	0	1	1	23	P02679	2	2510.26	0		331397	351562		331397	428151	379774	68415.9	0.180149	9.02936e+06	7074032	1.07379e+07	1.27147e+07	7074032	1.42924e+07	1.13604e+07	3.79499e+06	0.334055	1.17089e+06	636488	863175	1.99664e+06	636488	1.10462e+06	1.24592e+06	690999	0.554611		Not Found	High	Peak Found	High	High	High	High	High	High	High
High	KMLEEIMKYEASILTHDSSIR	2xOxidation [M2; M7]	4.64064e-07	0	1	1	4	P02679	2	2526.26	0	625706	716462	1065720	818673	716462	1.29789e+06	944343	310420	0.328715	1.14085e+06		2.07772e+06	1.60649e+06		2.7655e+06	2.18599e+06	819544	0.374907	62469			106525			106525				High	High	High	Peak Found	Not Found	Peak Found	High	Not Found	Not Found	High
High	KMTSNFPVDLSDYPK		6.46395e-08	0	1	1	5	P04114	1	1741.85	0		458478	257110		458478	313123	385800	102781	0.266409	1.2679e+07	37947909	7.81033e+06	1.78538e+07	37947909	1.03958e+07	2.20658e+07	1.42508e+07	0.645832											Not Found	Peak Found	Peak Found	High	High	High	Not Found	Not Found	Not Found	Peak Found
High	KNAEELKAR		0.00113238	0	1	1	3	P06727	2	1058.6	0										1.24998e+06		1.211e+06	1.76016e+06		1.61187e+06	1.68602e+06	104851	0.0621885	69796.1	100250		119019	100250		109635	13271.7	0.121054		Not Found	Not Found	Not Found	High	Not Found	High	Peak Found	Peak Found	High	Not Found
High	KNPREDYLDVYVFGVGPLVNQVNINALASK		0.000125157	0	1	2	8	B4E1Z4	2	3332.76	0																			687833	330906	1.11065e+06	1.17292e+06	330906	1.42132e+06	975049	571503	0.586127		Not Found	Not Found	Not Found	Not Found	Not Found	Not Found	High	High	High	Not Found
High	KNQGILEFYGDDIALLK		7.82478e-06	0	2	2	5	P06681; B4E1Z4	1	1937.04	0	1.2041e+06	2.02927e+06	1.0947e+06	1.57545e+06	2.02927e+06	1.33318e+06	1.64597e+06	353363	0.214684	12889452	17332676	14653042	1.81502e+07	17332676	1.95036e+07	1.83288e+07	1.09641e+06	0.0598191		422061			422061		422061			Shared	High	High	Peak Found	High	High	High	Not Found	Peak Found	Not Found	High
High	KRHEMPPHIYAITDTAYR		2.84623e-05	0	1	1	3	P35579	2	2199.11	0											657251	905328		657251	1.20502e+06	931133	387328	0.415975											Not Found	Not Found	Not Found	High	High	High	Not Found	Not Found	Not Found	Not Found
High	KPDVSHGEMVSGFGPIYNYK		3.8921e-10	0	1	1	18	P04003	0	2225.07	0	1.24079e+06	3.261e+06	4.61013e+06	1.62344e+06	3.261e+06	5.61447e+06	3.49964e+06	2.00619e+06	0.573256	27725413	39006152	2.28845e+07	3.90415e+07	39006152	3.04599e+07	3.61692e+07	4.9444e+06	0.136702		456626			456626		456626				High	High	High	High	High	High	Not Found	High	Not Found	High
High	KPDVSHGEMVSGFGPIYNYKDTIVFK		5.92558e-12	0	1	1	10	P04003	1	2928.46	0										31747983	3.15123e+06	29234983	4.47058e+07	3.15123e+06	3.89125e+07	2.89232e+07	2.25064e+07	0.778142	509560		660089	868922		844727	856825	17108.6	0.0199675		Not Found	Not Found	Not Found	High	Peak Found	High	High	Not Found	Peak Found	Not Found
High	KPVDEYKDCHLAQVPSHTVVAR	1xCarbamidomethyl [C9]	3.21096e-06	0	1	1	1	P02787	1	2549.29	0	369159	177618	707979	483008	177618	862216	507614	342962	0.675635																				Peak Found	Peak Found	High	Not Found	Not Found	Not Found	Not Found	Not Found	Not Found	High
High	KPVEEYANCHLAR	1xCarbamidomethyl [C9]	1.70591e-06	0	1	1	2	P02787	0	1586.77	0	867752	608361	1042804	1.13537e+06	608361	1.26999e+06	1.00457e+06	349667	0.348076																				High	High	Peak Found	Not Found	Not Found	Not Found	Not Found	Not Found	Not Found	High
High	KPWLAYPHYKPPEK		0.000644472	0	1	1	1	Q9UHG3	0	1753.94	0		36441	58643.5		36441	71419.4	53930.2	24733.5	0.45862		376971			376971		376971													Not Found	Peak Found	Peak Found	Not Found	High	Not Found	Not Found	Not Found	Not Found	Peak Found
High	KPYNVESYTPQTQGK		0.000425041	0	1	1	6	P07358	0	1739.86	0	1.68906e+06	2.43422e+06	1844811	2.20997e+06	2.43422e+06	2.24671e+06	2.29697e+06	120274	0.0523622	5.22255e+06	4698321	6249875	7.35411e+06	4698321	8.31875e+06	6.79039e+06	1.87489e+06	0.276109											High	High	High	High	High	High	Not Found	Not Found	Not Found	High
High	KQELSEAEQATR		3.34924e-06	0	1	1	24	P01024	1	1389.7	0	1.88602e+07	2.97993e+07	1.43051e+07	2.46767e+07	2.97993e+07	1.74216e+07	2.39658e+07	6.2194e+06	0.259511	86218868	104868952	79904296	1.21409e+08	104868952	1.06355e+08	1.10877e+08	9.15062e+06	0.0825291	528484	2.17834e+06	917194	901192	2.17834e+06	1.17375e+06	1.41776e+06	672633	0.474433		High	High	High	High	High	High	High	High	High	High
High	KQTALVELVK		6.30813e-05	0	1	1	38	P02768	1	1128.7	0	35111818	2.4414e+07	5.75125e+07	4.59403e+07	2.4414e+07	7.0042e+07	4.67988e+07	2.28261e+07	0.48775	251922776	270904872	370697152	3.54744e+08	270904872	4.93407e+08	3.73019e+08	1.12371e+08	0.301248	1.74819e+06	2.53563e+06	2.50201e+06	2.98108e+06	2.53563e+06	3.20187e+06	2.90619e+06	339373	0.116776		High	High	High	High	High	High	High	High	High	High
High	KPDVSHGEMVSGFGPIYNYK	1xOxidation [M9]	6.03986e-07	0	1	1	9	P04003	0	2241.06	0	6487737	6.57495e+06	8.58404e+06	8.48856e+06	6.57495e+06	1.04541e+07	8.50588e+06	1.93964e+06	0.228036	1589162	2.03092e+06	1095546	2.23777e+06	2.03092e+06	1.4582e+06	1.90896e+06	403842	0.21155											High	High	High	Peak Found	Peak Found	Peak Found	Not Found	Not Found	Not Found	High
High	IDDIWNLEVKENFAGEATLQR		9.34203e-09	0	1	1	9	P04114	1	2461.24	0										28775186	8830441	20370632	4.05197e+07	8830441	2.71138e+07	2.5488e+07	1.59071e+07	0.6241											Not Found	Not Found	Not Found	High	High	High	Not Found	Not Found	Not Found	Not Found
High	KWQEEMELYR	1xOxidation [M6]	0.000448038	0	1	1	26	P02647	1	1427.66	0	8.78957e+06	1.02623e+07	5.69977e+06	1.15003e+07	1.02623e+07	6.9415e+06	9.56802e+06	2.35735e+06	0.246378	8.75288e+06	29177641	1.58339e+07	1.23253e+07	29177641	2.10753e+07	2.08594e+07	8.42823e+06	0.404049	2.64738e+06	4.03068e+06	3.26662e+06	4.51442e+06	4.03068e+06	4.18035e+06	4.24182e+06	247660	0.0583852		High	High	High	High	High	High	High	High	High	High
High	KYFIDFVAR		0.00214127	0	1	1	24	P01042	1	1158.63	0	14984383	1.66002e+07	16849508	1.96056e+07	1.66002e+07	2.05203e+07	1.89087e+07	2.05086e+06	0.108461	99057620	101810460	77790228	1.39488e+08	101810460	1.03541e+08	1.14946e+08	2.12711e+07	0.185052	2.40352e+06	2.10887e+06	2.00576e+06	4.09857e+06	2.10887e+06	2.56681e+06	2.92475e+06	1.04203e+06	0.356279		High	High	High	High	High	High	High	High	High	High
High	IAPANADFAFR		0.00126481	0	1	1	7	P29622	0	1192.61	0	3.92486e+06	5442911	3903087	5.13529e+06	5442911	4.7534e+06	5.11053e+06	345423	0.0675903	8213326	10572239	7.69248e+06	1.15656e+07	10572239	1.02389e+07	1.07922e+07	690159	0.0639496											High	High	High	High	Peak Found	Peak Found	Not Found	Not Found	Not Found	High
High	LAPLAEDVR		0.00331365	0	1	1	27	P06727	0	983.552	0	33736244	38818256	27701368	4.41405e+07	38818256	3.37363e+07	3.88983e+07	5.20258e+06	0.133748	80657984	224442336	151470192	1.13578e+08	224442336	2.01611e+08	1.79877e+08	5.85403e+07	0.325446	2.36719e+06	5522379	4.59771e+06	4.03663e+06	5522379	5.88376e+06	5.14759e+06	978940	0.190174		High	High	High	High	High	High	High	High	High	High
High	LAPLAEDVRGNLR		0.000229439	0	1	1	10	P06727	1	1423.8	0										2.18612e+07	1.53419e+06	3.61367e+07	3.07838e+07	1.53419e+06	4.80989e+07	2.68056e+07	2.35359e+07	0.87802	608185	337971	1.38147e+06	1.0371e+06	337971	1.76789e+06	1.04765e+06	715016	0.682493		Not Found	Not Found	Not Found	High	Peak Found	High	High	High	High	Not Found
High	LAPITSDPTEATAVGAVEASFK		0.000181954	0	1	1	1	P14618	0	2175.12	0																												Not Reliable	Not Found	Not Found	Not Found	High	Not Found	Not Found	Not Found	Not Found	Not Found	Not Found
High	IAQLEEELEEEQGNTELINDR		2.10765e-05	0	1	1	4	P35579	0	2472.17	0										1.27888e+06	955100	386258	1.80086e+06	955100	514120	1.09003e+06	653893	0.599888											Not Found	Not Found	Not Found	High	High	Peak Found	Not Found	Not Found	Not Found	Not Found
High	IAQLEEQLDNETK		0.00111463	0	1	1	1	P35579	0	1530.76	0	183088		276990	239552		337333	288443	69141.8	0.239707	2.01188e+06	3413451	1.52693e+06	2.83303e+06	3413451	2.03238e+06	2.75962e+06	693454	0.251286											Peak Found	Not Found	Peak Found	Peak Found	High	Peak Found	Not Found	Not Found	Not Found	Peak Found
High	IAQLPLTGSMSIIFFLPLK	1xOxidation [M10]	0.000561968	0	1	1	6	P36955	0	2105.21	0	1.20973e+06	1.21538e+06	970571	1.58281e+06	1.21538e+06	1.18202e+06	1.32674e+06	222394	0.167625																				High	High	High	Not Found	Not Found	Not Found	Not Found	Not Found	Not Found	High
High	IANLQTDLSDGLR		1.81848e-05	0	1	1	2	P21333	0	1415.75	0	331800	48264.2	585680	434127	48264.2	713275	398555	333929	0.837849	2.87857e+06	4.99205e+06		4.05345e+06	4.99205e+06		4.52275e+06	663687	0.146744											Peak Found	Peak Found	Peak Found	High	High	Not Found	Not Found	Not Found	Not Found	Peak Found
High	LASEAKPAAVAAENEEIGSHIK		0.000416176	0	1	1	1	Q9Y490	0	2235.16	0										5371304			7.56359e+06			7.56359e+06													Not Found	Not Found	Not Found	High	Not Found	Not Found	Not Found	Not Found	Not Found	Not Found
High	IASFSQNCDIYPGKDFVQPPTK	1xCarbamidomethyl [C8]	3.58205e-08	0	1	1	9	P01042	1	2512.22	0	6.68475e+06	12293383	11879241	8.74632e+06	12293383	1.44672e+07	1.18356e+07	2.88778e+06	0.24399	5.84024e+06	2797557	4528036	8.22392e+06	2797557	6.02693e+06	5.6828e+06	2.7295e+06	0.480309											High	High	High	High	Peak Found	High	Not Found	Not Found	Not Found	High
High	LATALSLSNK		0.00471229	0	1	1	6	P04114	0	1017.59	0	1.29985e+06	1.51502e+06	1.57372e+06	1.70073e+06	1.51502e+06	1.91656e+06	1.71077e+06	200957	0.117466	61520452	137602576	63144660	8.66298e+07	137602576	8.40472e+07	1.0276e+08	3.02023e+07	0.293911											Peak Found	Peak Found	Peak Found	High	High	High	Not Found	Not Found	Not Found	Peak Found
High	IAYGTQGSSGYSLR		3.55145e-05	0	1	1	5	P03952	0	1459.72	0	2.4871e+06	2556794	2.00507e+06	3.25412e+06	2556794	2.44189e+06	2.75093e+06	439541	0.159779	16001451	15303168	14632983	2.25324e+07	15303168	1.94769e+07	1.91041e+07	3.629e+06	0.189959			174404			223188	223188				Peak Found	Peak Found	Peak Found	High	High	High	High	Not Found	Peak Found	Peak Found
High	LAYLQPALFSGLAELR		4.54682e-06	0	1	1	17	P35858	0	1761.99	0	1.90933e+06	2.54419e+06	2.19938e+06	2.49817e+06	2.54419e+06	2.67853e+06	2.57363e+06	93714	0.0364132	1.43826e+06	8.13885e+06	1.63785e+06	2.02528e+06	8.13885e+06	2.18003e+06	4.11472e+06	3.48586e+06	0.847168	67746.6	111532	63671.3	115524	111532	81481.2	102846	18609.6	0.180947		High	High	High	Peak Found	High	Peak Found	High	High	Peak Found	High
High	LCYVALDFEQEMATAASSSSLEK	1xCarbamidomethyl [C2]	4.07042e-06	0	1	3	1	P60709	0	2550.17	0			490096			596866	596866																						Not Found	Not Found	High	Not Found	Not Found	Not Found	Not Found	Not Found	Not Found	High
High	LDAQASFLPK		0.000487448	0	1	1	27	P19827	0	1089.59	0	10509009	15890234	10523626	1.375e+07	15890234	1.28163e+07	1.41522e+07	1.57595e+06	0.111358	125490408	1.30402e+08	103826632	1.76709e+08	1.30402e+08	1.38196e+08	1.48435e+08	2.47937e+07	0.167034	180209	847277	369092	307300	847277	472332	542303	276705	0.510241		High	High	High	High	High	High	High	High	High	High
High	LDDDLEHQGGHVLDHGHK		9.89314e-10	0	1	1	13	P01042	0	2021.94	0	1.44427e+06	1.03302e+06	1.65645e+06	1.88969e+06	1.03302e+06	2.01731e+06	1.64668e+06	535255	0.325052	1.98923e+07	27191606	1.57997e+07	2.80113e+07	27191606	2.10298e+07	2.54109e+07	3.81622e+06	0.150181											High	High	High	High	High	High	Not Found	Not Found	Not Found	High
High	IASFSQNCDIYPGK	1xCarbamidomethyl [C8]	1.10219e-05	0	1	1	9	P01042	0	1599.75	0	10796252	13668803	12636128	1.41258e+07	13668803	1.5389e+07	1.43945e+07	891017	0.0618997																				High	High	High	Not Found	Not Found	Not Found	Not Found	Not Found	Not Found	High
High	KYEDEINKR		0.00262904	0	1	3	2	P35908	2	1194.61	0	813209	252774		1.064e+06	252774		658388	573625	0.871257																				High	High	Not Found	Not Found	Not Found	Not Found	Not Found	Not Found	Not Found	High
High	LALWGEHTGQLYSK		8.70009e-05	0	1	1	3	P04114	0	1602.83	0	292571	381257	411562	382800	381257	501223	421760	68820.9	0.163175	6.94696e+06	19909248	10262476	9.78234e+06	19909248	1.36596e+07	1.44504e+07	5.10956e+06	0.353593											Peak Found	Peak Found	Peak Found	High	High	High	Not Found	Not Found	Not Found	Peak Found
High	LALDIEIATYR		7.62608e-05	0	1	6	10	P04264	0	1277.71	0	3.14928e+06	1.9117e+06	1.58667e+06	4.12051e+06	1.9117e+06	1.93234e+06	2.65485e+06	1.26934e+06	0.478122	1.18976e+06		486246	1.67536e+06		647207	1.16128e+06	727013	0.626043		305811			305811		305811				High	High	High	Peak Found	Not Found	Peak Found	Not Found	High	Not Found	High
High	KYNSQNQSNNQFVLYR		3.17311e-08	0	1	1	11	P01042	1	2002.97	0	1.69328e+06	2290451	1.91846e+06	2.21549e+06	2290451	2.3364e+06	2.28078e+06	61033	0.0267597	5.47243e+07	49644602	51896962	7.70598e+07	49644602	6.90762e+07	6.52602e+07	1.41003e+07	0.216063	335072		275386	571378		352416	461897	154830	0.335204		High	Peak Found	High	High	High	High	High	High	High	High
High	KYPVAHFIDQTLK		5.3786e-07	0	1	1	31	P05155	1	1559.86	0	3.4102e+07	3.84625e+07	3.67834e+07	4.46191e+07	3.84625e+07	4.47969e+07	4.26262e+07	3.60694e+06	0.084618	65546513	165224104	7.08602e+07	9.22991e+07	165224104	9.43168e+07	1.1728e+08	4.15331e+07	0.354136	1.01929e+06	2.07721e+06	616323	1.73813e+06	2.07721e+06	788719	1.53468e+06	667902	0.435205		High	High	High	High	High	High	High	High	High	High
High	KYTYNYEAESSSGVPGTADSR		1.06437e-10	0	1	1	11	P04114	1	2282.02	0										67874400	74760334	60454238	9.55771e+07	74760334	8.04662e+07	8.36012e+07	1.07567e+07	0.128667											Not Found	Not Found	Not Found	High	High	High	Not Found	Not Found	Not Found	Not Found
High	KYVLPNFEVK		0.000123845	0	2	2	22	P0C0L4; P0C0L5	1	1236.7	0	5.66088e+06	9148227	6587900	7.4067e+06	9148227	8.02311e+06	8.19268e+06	883059	0.107786	60670160	61358046	56923356	8.54325e+07	61358046	7.57665e+07	7.41857e+07	1.21148e+07	0.163304	281770		182791	480486		233920	357203	174348	0.488094	Shared	High	High	High	High	High	High	High	High	High	High
High	LAAAVSNFGYDLYR		3.70201e-06	0	1	1	20	P36955	0	1559.79	0	5.28182e+06	7.19519e+06	7.13546e+06	6.91073e+06	7.19519e+06	8.68996e+06	7.59863e+06	955763	0.125781	2.7532e+07	1.52868e+07	2.25633e+07	3.87691e+07	1.52868e+07	3.00323e+07	2.80294e+07	1.18686e+07	0.423434	195733	235227	513747	333771	235227	657450	408816	220889	0.540313		High	High	High	High	High	High	High	High	High	High
High	LAARLEALKENGGAR		1.18035e-05	0	1	1	9	P02647	2	1568.89	0	299458		203049	391811		247285	319548	102196	0.319813	6.10637e+06	32481928	9.1228e+06	8.59866e+06	32481928	1.21427e+07	1.77411e+07	1.28883e+07	0.726468	152911	2.33049e+06	526427	260750	2.33049e+06	673677	1.08831e+06	1.0954e+06	1.00652		Peak Found	Not Found	Peak Found	High	High	High	Peak Found	High	High	Peak Found
High	LAAYLMLMR	2xOxidation [M6; M8]	0.00451837	0	1	1	2	P04114	0	1113.58	0	1.00295e+06	1.32754e+06	782177	1.31226e+06	1.32754e+06	952579	1.19746e+06	212211	0.177217			300855			400446	400446			33623.9	44434.4	45929.1	57336.8	44434.4	58776.2	53515.8	7897.6	0.147575		High	High	Peak Found	Not Found	Not Found	Peak Found	Peak Found	Peak Found	Peak Found	High
High	LALDNGGLAR		0.00168966	0	1	1	16	Q14624	0	999.558	0	39239396	57976339	33101914	5.13408e+07	57976339	4.03134e+07	4.98768e+07	8.92203e+06	0.178881	22671380	28234668	16905944	3.19246e+07	28234668	2.25022e+07	2.75539e+07	4.74795e+06	0.172315	90480.3	424748	137080	154291	424748	175424	251487	150420	0.59812		High	High	High	High	High	High	Medium	High	High	High
High	IACVLPVLMDGIQSHPQKPFYTVGEK	1xCarbamidomethyl [C3]; 1xOxidation [M9]	0.000482338	0	1	1	1	P10643	0	2943.51	0	929422	1.54134e+06	1.078e+06	1.21606e+06	1.54134e+06	1.31285e+06	1.35675e+06	167029	0.12311																				Peak Found	High	Peak Found	Not Found	Not Found	Not Found	Not Found	Not Found	Not Found	High
High	IAEFTTNLTEEEEK		1.4806e-05	0	1	1	1	P35579	0	1653.79	0										1.34786e+06	2405184	863505	1.89799e+06	2405184	1.14935e+06	1.81751e+06	631775	0.347605											Not Found	Not Found	Not Found	Peak Found	High	Peak Found	Not Found	Not Found	Not Found	Not Found
High	IAEFTTNLTEEEEKSK		8.60348e-06	0	1	1	2	P35579	1	1868.91	0										4486696	1.74548e+06	3692054	6.31793e+06	1.74548e+06	4.91422e+06	4.32588e+06	2.34231e+06	0.541465											Not Found	Not Found	Not Found	High	Peak Found	High	Not Found	Not Found	Not Found	Not Found
High	LAEGFPLPLLK		0.000992673	0	1	1	2	P18428	0	1197.72	0	868099	1472309	781863	1.13582e+06	1472309	952196	1.18678e+06	263774	0.222261		2.02238e+06	402027		2.02238e+06	535108	1.27874e+06	1.05166e+06	0.822416											High	High	Peak Found	Not Found	Peak Found	Peak Found	Not Found	Not Found	Not Found	High
High	LAELEEALQK		0.00072367	0	1	1	1	P13647	0	1143.63	0	890511	486079	470731	1.16514e+06	486079	573282	741502	369467	0.498269																				High	Peak Found	Peak Found	Not Found	Not Found	Not Found	Not Found	Not Found	Not Found	High
High	LAELPADALGPLQR		2.5213e-05	0	1	1	24	P35858	0	1463.82	0	3.00294e+06	3.97001e+06	3.24089e+06	3.92905e+06	3.97001e+06	3.94694e+06	3.94866e+06	20533.2	0.00520004	26026897	26174363	24055912	3.66497e+07	26174363	3.2019e+07	3.16144e+07	5.24938e+06	0.166044	75097.3			128059			128059				High	High	High	High	High	High	Peak Found	Not Found	Medium	High
High	IAELSATAQEIIK		0.000682924	0	1	1	2	P04114	0	1386.78	0	199170	2.36099e+06	222778	260594	2.36099e+06	271312	964298	1.20958e+06	1.25436	20150264	94938454	19854220	2.83745e+07	94938454	2.64265e+07	4.99132e+07	3.90052e+07	0.781462											Peak Found	Peak Found	Peak Found	Peak Found	High	Peak Found	Not Found	Not Found	Not Found	Peak Found
High	LAEYHAKATEHLSTLSEK		7.66155e-06	0	1	1	8	P02647	1	2028.04	0	189853	256767		248403	256767		252585	5913.75	0.0234129	6499314	2.59543e+06	4.06285e+06	9.15199e+06	2.59543e+06	5.40776e+06	5.71839e+06	3.2893e+06	0.575214	133230	2587158	1.31688e+06	227190	2587158	1.68523e+06	1.49986e+06	1.19085e+06	0.793977		High	High	Not Found	High	Peak Found	Peak Found	Peak Found	High	High	High
High	IADFELPTIIVPEQTIEIPSIK		8.36871e-08	0	1	1	150	P04114	0	2466.37	0	1.02517e+06	1.66471e+06	935767	1.34133e+06	1.66471e+06	1.13963e+06	1.38189e+06	264877	0.191678	3.50863e+07	5.98625e+07	2.3425e+07	4.94066e+07	5.98625e+07	3.11793e+07	4.68161e+07	1.4516e+07	0.310064											High	High	High	High	High	High	Not Found	Not Found	Not Found	High
High	RNHMQYEIVIK		8.64894e-06	0	1	1	4	P19827	1	1430.76	0		115730			115730		115730			2462639	6060571	2957080	3.46776e+06	6060571	3.93595e+06	4.48809e+06	1.38178e+06	0.307877											Not Found	High	Not Found	High	High	High	Not Found	Not Found	Not Found	High
High	IHLISTQSAIPYALR		5.69965e-07	0	1	1	39	P02679	0	1682.96	0	1.02583e+08	1.27141e+08	139651294	1.3422e+08	1.27141e+08	1.70075e+08	1.43812e+08	2.30182e+07	0.160057	497147172	753479992	728572216	7.00056e+08	753479992	9.69748e+08	8.07762e+08	1.42805e+08	0.176791	1.05132e+06	6.3466e+06	682391	1.79275e+06	6.3466e+06	873267	3.00421e+06	2.93088e+06	0.975592		High	High	High	High	High	High	High	High	High	High
High	IHSGSFQSQVELSNDQEK		9.23799e-10	0	1	1	11	P04114	0	2032.96	0	1.3948e+06	1.82876e+06	1.41096e+06	1.82496e+06	1.82876e+06	1.71835e+06	1.79069e+06	62678.2	0.0350023	6.54414e+07	1.40493e+08	6.26386e+07	9.21512e+07	1.40493e+08	8.33736e+07	1.05339e+08	3.07586e+07	0.291996											High	High	Peak Found	High	High	High	Not Found	Not Found	Not Found	High
High	LPYTIITTPPLK		0.000163752	0	1	1	2	P04114	0	1356.81	0	551638	921710	526001	721764	921710	640593	761356	144680	0.190029	1.95446e+06	17669088	1.08719e+06	2.75217e+06	17669088	1.44708e+06	7.28945e+06	9.01269e+06	1.2364											Peak Found	Peak Found	Peak Found	Peak Found	High	Peak Found	Not Found	Not Found	Not Found	Peak Found
High	LPYTIITTPPLKDFSLWEK		5.94511e-07	0	1	1	4	P04114	1	2262.24	0		181615			181615		181615			16218392	48477100	14598007	2.28379e+07	48477100	1.94303e+07	3.02484e+07	1.58782e+07	0.524925											Not Found	Peak Found	Not Found	High	High	High	Not Found	Not Found	Not Found	Peak Found
High	LQDFSDQLSDYYEK		7.9077e-06	0	1	1	5	P04114	0	1750.78	0	885414	1.80936e+06	1.01808e+06	1.15848e+06	1.80936e+06	1.23988e+06	1.40257e+06	354632	0.252844																				High	High	High	Not Found	Not Found	Not Found	Not Found	Not Found	Not Found	High
High	LQDRGPDVLTATVSGK		4.02774e-06	0	1	1	13	Q14624	1	1656.89	0		632676			632676		632676			7.67601e+07	70407716	86996610	1.08089e+08	70407716	1.15795e+08	9.80973e+07	2.42874e+07	0.247585	291032	899601	529437	496279	899601	677529	691136	202005	0.292279		Not Found	Peak Found	Not Found	High	High	High	High	High	High	Peak Found
High	LQETSNWLLSQQQADGSFQDLSPVIHR		1.98241e-10	0	1	1	20	P0C0L5	0	3097.53	0	1.70436e+06	4.91722e+06	1.65389e+06	2.22999e+06	4.91722e+06	2.0142e+06	3.0538e+06	1.61737e+06	0.529625	25558405	53871584	24630908	3.599e+07	53871584	3.27844e+07	4.0882e+07	1.13629e+07	0.277945											High	High	High	High	High	High	Not Found	Not Found	Not Found	High
High	LQETSNWLLSQQQADGSFQDPCPVLDR	1xCarbamidomethyl [C22]	0.000118732	0	1	1	1	P0C0L4	0	3132.47	0	166953	408437	180328	218442	408437	219613	282164	109357	0.387566	111717	148419		157314	148419		152866	6289.85	0.0411461											Peak Found	High	Peak Found	Peak Found	Peak Found	Not Found	Not Found	Not Found	Not Found	High
High	LQGTLPVEAR		0.00235402	0	1	1	8	P01031	0	1083.62	0	3.07583e+06	3.05268e+06	2583933	4.02442e+06	3.05268e+06	3.14686e+06	3.40799e+06	535919	0.157254	17715670	25851116	16926970	2.49463e+07	25851116	2.25302e+07	2.44425e+07	1.71679e+06	0.0702378											High	High	High	High	High	High	Not Found	Not Found	Not Found	High
High	LPVANPQACENWLR	1xCarbamidomethyl [C9]	0.000142033	0	1	1	1	P00736	0	1667.83	0	528783	1.08762e+06	781916	691860	1.08762e+06	952261	910581	201147	0.220899																				Peak Found	High	Peak Found	Not Found	Not Found	Not Found	Not Found	Not Found	Not Found	High
High	LQHLENELTHDIITK		5.10909e-05	0	1	1	4	P01009	0	1803.96	0	5.31166e+06	6966869	4.02424e+06	6.94978e+06	6966869	4.90094e+06	6.27253e+06	1.18786e+06	0.189375											162785			162785		162785				High	High	Peak Found	Not Found	Not Found	Not Found	Not Found	Peak Found	Not Found	High
High	LQNNENNISCVER	1xCarbamidomethyl [C10]	5.7372e-05	0	2	2	1	P36980; Q03591	0	1589.73	0	914311	735713	877990	1.19628e+06	735713	1.06927e+06	1.00042e+06	237878	0.237778																			Shared	High	Peak Found	Peak Found	Not Found	Not Found	Not Found	Not Found	Not Found	Not Found	High
High	LQPLDFKENAEQSR		0.000425041	0	1	1	1	P01008	1	1674.84	0										3.10686e+06	1.86657e+06	5422454	4.37491e+06	1.86657e+06	7.21743e+06	4.4863e+06	2.67717e+06	0.596743	41229.5			70306.2			70306.2				Not Found	Not Found	Not Found	High	Peak Found	Peak Found	Peak Found	Not Found	Not Found	Not Found
High	IQPSGGTNINEALLR		4.15982e-05	0	1	1	19	P19823	0	1582.85	0	1.09477e+07	1.69092e+07	1.07693e+07	1.4324e+07	1.69092e+07	1.31154e+07	1.47829e+07	1.93808e+06	0.131103	125173084	170452350	120738805	1.76262e+08	170452350	1.60706e+08	1.6914e+08	7.86038e+06	0.0464725	301830	839590	227634	514692	839590	291307	548530	275704	0.502623		High	High	High	High	High	High	High	High	High	High
High	LQQVLHAGSGPCLPHLLSR	1xCarbamidomethyl [C12]	2.36523e-06	0	1	1	1	P08697	0	2083.12	0	464751	506348	722877	608081	506348	880360	664930	193378	0.290825																				Peak Found	Peak Found	High	Not Found	Not Found	Not Found	Not Found	Not Found	Not Found	High
High	LQSLFDSPDFSK		0.000956739	0	1	1	19	P36955	0	1383.68	0	7.82272e+06	10516542		1.02353e+07	10516542		1.03759e+07	198900	0.0191694	54481240	60502292	55425368	7.67176e+07	60502292	7.37726e+07	7.03308e+07	8.63819e+06	0.122822	139867	304774	273831	238506	304774	350426	297902	56275.2	0.188905		High	High	High	High	High	High	Medium	High	Peak Found	High
High	LQVELDNVTGLLSQSDSK		2.19555e-07	0	1	1	9	P35579	0	1946.01	0	176582		281492	231041		342816	286928	79037.5	0.275461	4.29931e+06	4.25367e+06	3.68271e+06	6.05407e+06	4.25367e+06	4.90179e+06	5.06984e+06	911886	0.179865											Peak Found	Not Found	High	High	High	High	Not Found	Not Found	Not Found	High
High	IQYYCHEPYYK	1xCarbamidomethyl [C5]	0.00136877	0	1	1	3	P00736	0	1563.69	0	1.33512e+06	2.11746e+06	2441226	1.74687e+06	2.11746e+06	2.97306e+06	2.27913e+06	628881	0.275931																				High	High	High	Not Found	Not Found	Not Found	Not Found	Not Found	Not Found	High
High	IQLVEEELDRAQER		0.00129855	0	1	4	2	P67936	1	1727.89	0										5877462	2.86763e+06	4637080	8.27633e+06	2.86763e+06	6.17207e+06	5.77201e+06	2.72645e+06	0.472357											Not Found	Not Found	Not Found	High	Peak Found	High	Not Found	Not Found	Not Found	Not Found
High	IRAYYENSPQQVFSTEFEVK		2.93384e-07	0	1	1	1	P01024	1	2435.19	1										11416061		9611393	1.60755e+07		1.2793e+07	1.44343e+07	2.32106e+06	0.160802		29603.2			29603.2		29603.2				Not Found	Not Found	Not Found	Peak Found	Not Found	High	Not Found	Peak Found	Not Found	Not Found
High	LPTDSELAPR		0.000754821	0	1	1	8	P49908	0	1098.58	0	1.94076e+06	2.84037e+06	1.92646e+06	2.53929e+06	2.84037e+06	2.34615e+06	2.57527e+06	249069	0.0967158	3494606	1.0312e+06	2.23146e+06	4.92092e+06	1.0312e+06	2.97013e+06	2.97409e+06	1.94486e+06	0.653936	165315	262639	240327	281902	262639	307550	284030	22531	0.0793262		High	High	High	High	Peak Found	Peak Found	Peak Found	High	Peak Found	High
High	LPLEYSYGEYR		0.0010354	0	1	1	1	P07358	0	1389.67	0	2.21258e+06	4.00193e+06	2.51017e+06	2.89494e+06	4.00193e+06	3.05703e+06	3.31797e+06	597849	0.180185	1.57266e+06		1515490	2.21454e+06		2.01716e+06	2.11585e+06	139568	0.0659633											High	Peak Found	Peak Found	Peak Found	Not Found	Peak Found	Not Found	Not Found	Not Found	High
High	LNHQLEGLTFQMK		4.11355e-06	0	1	1	15	P06727	0	1558.8	0	3.10002e+06	6.94658e+06	7.0767e+06	4.05607e+06	6.94658e+06	8.6184e+06	6.54035e+06	2.30813e+06	0.352906	57994928	275544688	116410573	8.16654e+07	275544688	1.54945e+08	1.70719e+08	9.78973e+07	0.573443	427729	2.44728e+06	522079	729381	2.44728e+06	668113	1.28159e+06	1.00998e+06	0.788067		High	High	High	High	High	High	Peak Found	High	Peak Found	High
High	LNHQLEGLTFQMK	1xOxidation [M12]	0.000131237	0	1	1	11	P06727	0	1574.8	0	2.06901e+07	1.6164e+07	1.53792e+07	2.70709e+07	1.6164e+07	1.87297e+07	2.06549e+07	5.7026e+06	0.27609	1.21196e+06	7076656	2.29937e+06	1.70662e+06	7076656	3.06052e+06	3.94793e+06	2.79284e+06	0.707418		238501			238501		238501				High	High	High	Peak Found	Peak Found	Peak Found	Not Found	High	Not Found	High
High	LNLVATPLFLKPGIPYPIK		9.35433e-07	0	1	1	6	P01031	0	2094.27	0	3.15602e+06	2897220	4.33313e+06	4.12934e+06	2897220	5.27712e+06	4.10123e+06	1.1902e+06	0.290206	7.84339e+06	30831986	6523117	1.10446e+07	30831986	8.68244e+06	1.6853e+07	1.21636e+07	0.721747		188828			188828		188828				High	High	High	High	High	High	Not Found	Peak Found	Not Found	High
High	LNMGITDLQGLR		0.000351597	0	2	2	9	P0C0L4; P0C0L5	0	1330.71	0	2.16855e+06	8976087	3.61174e+06	2.83733e+06	8976087	4.39858e+06	5.404e+06	3.19049e+06	0.590395	37620864	84657136	36106496	5.29757e+07	84657136	4.80587e+07	6.18972e+07	1.98634e+07	0.32091										Shared	Peak Found	High	Peak Found	High	High	High	Not Found	Not Found	Not Found	High
High	LNMGITDLQGLR	1xOxidation [M3]	0.000912441	0	2	2	6	P0C0L4; P0C0L5	0	1346.71	0	11792245	21264182	9452624	1.5429e+07	21264182	1.15119e+07	1.60684e+07	4.90746e+06	0.305411	991095	2.65707e+06	1.03894e+06	1.39561e+06	2.65707e+06	1.38286e+06	1.81184e+06	732012	0.404015										Shared	High	High	High	Peak Found	Peak Found	Peak Found	Not Found	Not Found	Not Found	High
High	LNNGEITQHR		0.000658198	0	1	1	7	P04003	0	1181.6	0	6.78323e+06	8.30661e+06	6.17763e+06	8.87519e+06	8.30661e+06	7.52346e+06	8.23508e+06	678695	0.0824151	8185950	8184089	5.9325e+06	1.1527e+07	8184089	7.89631e+06	9.20247e+06	2.01825e+06	0.219316			45313			57987.8	57987.8				High	High	High	High	High	High	Not Found	Not Found	Peak Found	High
High	LNNGEITQHRK		0.00014737	0	1	1	4	P04003	1	1309.7	0		40390			40390		40390			1.85278e+06		1.6591e+06	2.60899e+06		2.20831e+06	2.40865e+06	283320	0.117626			949084			1.21456e+06	1.21456e+06				Not Found	Peak Found	Not Found	High	Not Found	High	Not Found	Not Found	Peak Found	Peak Found
High	LPPTTTCQQQK	1xCarbamidomethyl [C7]	0.001958	0	1	2	4	B4E1Z4	0	1301.65	0	2.38136e+06	3.62582e+06	1887603	3.11578e+06	3.62582e+06	2.29883e+06	3.01348e+06	669385	0.222131																				High	High	High	Not Found	Not Found	Not Found	Not Found	Not Found	Not Found	High
High	INNQLTLDSNTK		0.000300184	0	1	1	3	P04114	0	1360.71	0	544452	1.10346e+06	620265	712361	1.10346e+06	755393	857070	214459	0.250224	2.2785e+06	8000214	1.44571e+06	3.20846e+06	8000214	1.92427e+06	4.37765e+06	3.20227e+06	0.731504											Peak Found	High	Peak Found	Peak Found	High	Peak Found	Not Found	Not Found	Not Found	High
High	INVGGGLSGDHCK	1xCarbamidomethyl [C12]	0.000105734	0	1	1	2	P07357	0	1313.63	0	1.27658e+06	1.26696e+06	1.76748e+06	1.67027e+06	1.26696e+06	2.15253e+06	1.69659e+06	443374	0.261333																				High	Peak Found	High	Not Found	Not Found	Not Found	Not Found	Not Found	Not Found	High
High	LPEGSVSLIILLTDGDPTVGETNPR		3.85382e-09	0	1	1	24	Q14624	0	2593.37	0	2.27158e+06	4.28507e+06	1.45734e+06	2.97214e+06	4.28507e+06	1.77483e+06	3.01068e+06	1.25557e+06	0.417038											69681.2			69681.2		69681.2				High	High	High	Not Found	High	Not Found	Not Found	High	Not Found	High
High	IPGIFELGISSQSDR		1.0849e-05	0	1	1	2	P07358	0	1618.84	0																												No Quan Values	Not Found	High	Not Found	Not Found	Not Found	Not Found	Not Found	Not Found	Not Found	High
High	LPGIVAEGR		0.00373957	0	1	1	3	P01008	0	911.531	0	1.38273e+06	1.41393e+06	813866	1.80917e+06	1.41393e+06	991171	1.40476e+06	409076	0.291208																				High	High	High	Not Found	Not Found	Not Found	Not Found	Not Found	Not Found	High
High	IPKPEASFSPR		0.000362891	0	1	1	13	Q14624	0	1228.67	0	7.04493e+06	7.87005e+06	6.26118e+06	9.21758e+06	7.87005e+06	7.62522e+06	8.23762e+06	857461	0.104091	2.54969e+07	11255114	20916432	3.59034e+07	11255114	2.78403e+07	2.49996e+07	1.25673e+07	0.5027	369058	419905	493968	629332	419905	632139	560459	121731	0.217199		High	High	High	High	High	High	High	High	High	High
High	IPIEDGSGEVVLSR		1.44877e-06	0	1	1	47	P01024	0	1470.78	0	3.19166e+07	5.41418e+07	2.61854e+07	4.17597e+07	5.41418e+07	3.18901e+07	4.25972e+07	1.11495e+07	0.261742	137969216	110467153	1.17981e+08	1.94281e+08	110467153	1.57035e+08	1.53928e+08	4.19932e+07	0.272811		1.91121e+06	2.06402e+06		1.91121e+06	2.64136e+06	2.27628e+06	516294	0.226814		High	High	High	High	High	High	Not Found	High	High	High
High	IPIEDGSGEVVLSRK		1.01707e-07	0	1	1	4	P01024	1	1598.87	0	223837	337605		292869	337605		315237	31632.9	0.100346	7.44449e+06		5.72763e+06	1.04829e+07		7.62362e+06	9.05328e+06	2.02185e+06	0.223328	193258		226838	329551		290288	309920	27763.4	0.0895826		Peak Found	Peak Found	Not Found	High	Not Found	High	Medium	Not Found	High	Peak Found
High	LNTDIAGLASAIDMSTNYNSDSLHFSNVFR		1.12642e-12	0	1	1	39	P04114	0	3273.55	0										3.40812e+06	1.30208e+07	4.12363e+06	4.79913e+06	1.30208e+07	5.48866e+06	7.76952e+06	4.56076e+06	0.587007											Not Found	Not Found	Not Found	High	High	High	Not Found	Not Found	Not Found	Not Found
High	INHGILYDEEK		4.07304e-05	0	2	2	13	P36980; Q03591	0	1330.66	0	8.21876e+06	1.88134e+06		1.07534e+07	1.88134e+06		6.31739e+06	6.27352e+06	0.993056	55346282	73210709	43455891	7.79357e+07	73210709	5.78409e+07	6.96624e+07	1.05068e+07	0.150824	42194.2	738350		71951.2	738350		405151	471215	1.16306	Shared	High	High	High	High	High	High	Peak Found	High	Not Found	High
High	LREQLGPVTQEFWDNLEK		7.02807e-09	0	1	1	42	P02647	1	2202.12	0	6.84208e+07	1.32177e+08	8.26894e+07	8.95217e+07	1.32177e+08	1.00704e+08	1.07467e+08	2.21173e+07	0.205804	6.91634e+07	8.58653e+08	6.12866e+07	9.73923e+07	8.58653e+08	8.1574e+07	3.45873e+08	4.44151e+08	1.28414	9.0015e+06	4.69136e+07	9.06616e+06	1.53497e+07	4.69136e+07	1.16021e+07	2.46218e+07	1.9396e+07	0.787755		High	High	High	High	High	High	High	High	High	High
High	IRLENEIQTYR		0.000192814	0	1	1	3	P13645	1	1434.77	0	3.11647e+06	1.42658e+06	1.68103e+06	4.07759e+06	1.42658e+06	2.04726e+06	2.51714e+06	1.38656e+06	0.550848																				High	High	Peak Found	Not Found	Not Found	Not Found	Not Found	Not Found	Not Found	High
High	LSPLGEEMR		0.00246818	0	1	1	35	P02647	0	1031.52	0	58239596	272998784	126839120	7.62007e+07	272998784	1.54472e+08	1.6789e+08	9.90829e+07	0.590164	393975392	1.87438e+09	4.00048e+08	5.54775e+08	1.87438e+09	5.32474e+08	9.87211e+08	7.68396e+08	0.77835	26811780	105659832	39445336	4.57205e+07	105659832	5.04788e+07	6.72864e+07	3.33174e+07	0.495159		High	High	High	High	High	High	High	High	High	High
High	LSPLGEEMRDR		0.000611396	0	1	1	57	P02647	1	1302.65	0	3.5629e+06	3.31005e+07	1.50034e+07	4.6617e+06	3.31005e+07	1.82719e+07	1.8678e+07	1.42237e+07	0.761522	6.00964e+08	9.33379e+08	7.89582e+08	8.46246e+08	9.33379e+08	1.05095e+09	9.43526e+08	1.0273e+08	0.108879	1.27747e+08	2.82184e+07	1.28721e+08	2.17839e+08	2.82184e+07	1.64727e+08	1.36928e+08	9.78192e+07	0.714383		High	High	High	High	High	High	High	High	High	High
High	LSPLGEEMRDR	1xOxidation [M8]	0.00413229	0	1	1	38	P02647	1	1318.64	0	48512726	110050162	60547675	6.34741e+07	110050162	7.37383e+07	8.24209e+07	2.44719e+07	0.296914	47898361	53940045	58458091	6.74479e+07	53940045	7.78092e+07	6.63991e+07	1.19691e+07	0.18026	9.98884e+06	11090610	1.32692e+07	1.70334e+07	11090610	1.69808e+07	1.50349e+07	3.41598e+06	0.227203		High	High	High	High	High	High	High	High	High	High
High	LSPIYNLVPVK		0.000816887	0	1	1	25	P02748	0	1242.75	0	11558368	1.6767e+07	9277020	1.5123e+07	1.6767e+07	1.12981e+07	1.4396e+07	2.80601e+06	0.194916	60943288	92326080	61631620	8.58171e+07	92326080	8.20333e+07	8.67255e+07	5.20618e+06	0.0600306	1.12565e+06	1.40044e+06	1.19024e+06	1.9195e+06	1.40044e+06	1.52316e+06	1.61437e+06	271280	0.168041		High	High	High	High	High	High	High	High	High	High
High	LSSPAVITDK		0.00396216	0	1	1	17	P00747	0	1030.58	0	2.52164e+07	33102658	21086940	3.29932e+07	33102658	2.56809e+07	3.05922e+07	4.25372e+06	0.139046	116626848	128235592	90993424	1.64228e+08	128235592	1.21115e+08	1.37859e+08	2.31116e+07	0.167647	601128	1.27285e+06	465727	1.02507e+06	1.27285e+06	595998	964639	342449	0.355002		High	High	High	High	High	High	High	High	Peak Found	High
High	LSSVTAADTAVYYCAR	1xCarbamidomethyl [C14]	8.92682e-06	0	1	10	11	P01824	0	1747.83	0	1.58477e+06	1.7212e+06	2265015	2.07351e+06	1.7212e+06	2.75846e+06	2.18439e+06	527447	0.241462	1.26234e+06			1.77756e+06			1.77756e+06													High	High	High	Peak Found	Not Found	Not Found	Not Found	Not Found	Not Found	High
High	LSYTCEGGFR	1xCarbamidomethyl [C5]	0.00375928	0	1	1	3	P08603	0	1189.53	0	7.80353e+06	12796435	9778003	1.02101e+07	12796435	1.19082e+07	1.16383e+07	1.31411e+06	0.112913	3.05479e+06		2.5534e+06	4.3016e+06		3.39864e+06	3.85012e+06	638487	0.165836	20277			34577.2			34577.2				High	High	High	Peak Found	Not Found	Peak Found	Peak Found	Not Found	Not Found	High
High	LSNENHGIAQR		0.000804079	0	1	1	4	P19823	0	1238.62	0	5300240	6.16337e+06	2899221	6.93484e+06	6.16337e+06	3.53083e+06	5.54301e+06	1.78478e+06	0.321987	46203924	25649274	39041864	6.50619e+07	25649274	5.19657e+07	4.7559e+07	2.00725e+07	0.422054	852998	970572	1.08579e+06	1.45457e+06	970572	1.3895e+06	1.27155e+06	262674	0.206578		Peak Found	Peak Found	Peak Found	High	Peak Found	High	Peak Found	Peak Found	High	Peak Found
High	ITENDIQIALDDAK		6.78688e-06	0	1	1	22	P04114	0	1558.8	0	788011	1.61915e+06	916524	1.03103e+06	1.61915e+06	1.11619e+06	1.25546e+06	317831	0.253159	1.39179e+07	64742040	13244597	1.95984e+07	64742040	1.76289e+07	3.39898e+07	2.66504e+07	0.784072											High	High	High	High	High	High	Not Found	Not Found	Not Found	High
High	ITFELVYEELLK		2.16393e-05	0	1	1	35	Q14624	0	1496.82	0	2.46684e+06	4.65759e+06	1.67383e+06	3.22762e+06	4.65759e+06	2.03848e+06	3.3079e+06	1.3114e+06	0.396445										329689	921337	553499	562199	921337	708322	730619	180605	0.247194		High	High	High	Not Found	Not Found	Not Found	High	High	High	High
High	ITFELVYEELLKR		0.000224653	0	1	1	5	Q14624	1	1652.93	0		844322	271314		844322	330421	587371	363383	0.618659		870328			870328		870328			407620	972110	385446	695089	972110	493261	720153	240406	0.333826		Not Found	Peak Found	Peak Found	Not Found	Peak Found	Not Found	High	High	High	Peak Found
High	ITGFLKPGK		0.00298282	0	1	1	3	P18428	0	960.588	0	595263	553709	859157	778842	553709	1.04633e+06	792960	246613	0.311004	2.03031e+06	4640444	2.04583e+06	2.85898e+06	4640444	2.72305e+06	3.40749e+06	1.06993e+06	0.313994											High	High	Peak Found	Peak Found	High	Peak Found	Not Found	Not Found	Not Found	High
High	ITGTMPPLPLEATGLALSSLR		7.70203e-06	0	1	1	1	P08571	0	2138.19	0										308489	1.02966e+06	551316	434399	1.02966e+06	733815	732623	297631	0.406253											Not Found	Not Found	Not Found	Peak Found	High	Peak Found	Not Found	Not Found	Not Found	Not Found
High	ITHYNYLILSK		0.000971977	0	1	1	8	P01031	0	1364.76	0	2.36311e+06	2.61255e+06	2900602	3.0919e+06	2.61255e+06	3.53252e+06	3.07899e+06	460117	0.149438	3967862	1.52739e+07	3.41414e+06	5.58733e+06	1.52739e+07	4.5443e+06	8.46851e+06	5.91667e+06	0.698667											High	High	High	High	High	High	Not Found	Not Found	Not Found	High
High	LTIGEGQQHHLGGAK		5.40703e-07	0	1	1	60	P02679	0	1545.81	0	1.79767e+08	1.43452e+08	2.02738e+08	2.35207e+08	1.43452e+08	2.46906e+08	2.08522e+08	5.66548e+07	0.271697	865553852	9.78883e+08	9.34651e+08	1.21883e+09	9.78883e+08	1.24405e+09	1.14725e+09	1.46356e+08	0.127571	3.46206e+06	9.41074e+06	4.87259e+06	5.90364e+06	9.41074e+06	6.23553e+06	7.1833e+06	1.93614e+06	0.269533		High	High	High	High	High	High	High	High	High	High
High	ITLLSALVETR		0.00236644	0	1	1	3	P01011	0	1215.73	0	2377259	3.07224e+06	3.022e+06	3.11041e+06	3.07224e+06	3.68037e+06	3.28767e+06	340620	0.103605	7.24197e+06	10277279	9357613	1.01978e+07	10277279	1.24552e+07	1.09768e+07	1.28101e+06	0.116702	49222.3			83935.8			83935.8				Peak Found	Peak Found	Peak Found	High	High	High	Peak Found	Not Found	Not Found	Peak Found
High	ITEVWGIPSPIDTVFTR		0.000214246	0	1	1	2	Q92954	0	1931.03	0										1202118	2323972	759238	1.69276e+06	2323972	1.01057e+06	1.67577e+06	656868	0.391981											Not Found	Not Found	Not Found	High	High	Peak Found	Not Found	Not Found	Not Found	Not Found
High	LREQLGPVTQEFWDNLEKETEGLR		3.76351e-13	0	1	1	42	P02647	2	2887.46	0	9109661	3.3236e+07	1.82671e+07	1.19191e+07	3.3236e+07	2.22467e+07	2.24672e+07	1.06602e+07	0.474475	1.79629e+06	49807792	1.14491e+06	2.52944e+06	49807792	1.5239e+06	1.79537e+07	2.7591e+07	1.53679	4.36161e+06	1.7137e+07	5.64171e+06	7.43759e+06	1.7137e+07	7.21979e+06	1.05981e+07	5.66387e+06	0.534422		High	High	High	Peak Found	High	Peak Found	High	High	High	High
High	LSNDMMGSYAEMK		0.000238061	0	1	1	2	P04114	0	1476.62	0		125931			125931		125931			1.93271e+06	5.7413e+06	3.26558e+06	2.72154e+06	5.7413e+06	4.34657e+06	4.2698e+06	1.51134e+06	0.353961											Not Found	Peak Found	Not Found	Peak Found	High	High	Not Found	Not Found	Not Found	Peak Found
High	LSMDIDVSYK		0.00242953	0	1	1	6	P01031	0	1170.57	0		842966	566085		842966	689410	766188	108581	0.141715	15107282	13620847	12953009	2.12733e+07	13620847	1.72408e+07	1.73783e+07	3.82807e+06	0.220278											Not Found	Peak Found	Peak Found	High	High	High	Not Found	Not Found	Not Found	Peak Found
High	LRLEPGKEYLIMGLDGATYDLEGHPQYLLDSNSWIEEMPSER		1.33864e-06	0	2	2	1	P0C0L4; P0C0L5	2	4865.34	0																												No Quan Values	Not Found	Not Found	Not Found	Not Found	Not Found	High	Not Found	Not Found	Not Found	Not Found
High	LRLEPLKLHVAGNLK		0.000690158	0	1	1	1	P04114	2	1701.05	0	30938.3	8617.71		40479.7	8617.71		24548.7	22529.8	0.91776	1.21443e+06	1.17673e+06	2.71127e+06	1.7101e+06	1.17673e+06	3.60877e+06	2.1652e+06	1.2783e+06	0.590382											Peak Found	Peak Found	Not Found	Peak Found	Peak Found	High	Not Found	Not Found	Not Found	Peak Found
High	IRPHTFTGLSGLR		1.91689e-05	0	1	1	18	P35858	0	1454.82	0	3.05674e+06	1.87257e+06	4.1567e+06	3.99944e+06	1.87257e+06	5.06226e+06	3.64476e+06	1.62415e+06	0.445613	6.24045e+06	1.3856e+07	5.76335e+06	8.78748e+06	1.3856e+07	7.67116e+06	1.01049e+07	3.29614e+06	0.326193	98914.2	61713.6		168672	61713.6		115193	75631.3	0.656561		High	High	High	High	High	High	Peak Found	High	Not Found	High
High	IRYYTYLIMNK		0.000197962	0	1	1	8	P01024	1	1477.79	0	83624.4			109414			109414			2.49247e+07	25006874	3.1794e+07	3.50977e+07	25006874	4.23187e+07	3.41411e+07	8.69545e+06	0.254692	217754			371323			371323				Peak Found	Not Found	Not Found	High	High	High	High	Not Found	High	Peak Found
High	ISASAEELR		0.00199966	0	1	1	15	P06727	0	975.511	0	23129044	26228566	18152288	3.0262e+07	26228566	2.21069e+07	2.61992e+07	4.07767e+06	0.155641	49134852	161538512	108946728	6.91891e+07	161538512	1.45011e+08	1.25246e+08	4.92452e+07	0.393187	1.21623e+06	5231313	2498229	2.07396e+06	5231313	3.19702e+06	3.50076e+06	1.60044e+06	0.457169		High	High	High	High	High	High	High	High	High	High
High	ISASAEELRQR		0.000547357	0	1	1	8	P06727	1	1259.67	0										32118506	1.81508e+06	46934189	4.52276e+07	1.81508e+06	6.24706e+07	3.65044e+07	3.12545e+07	0.856184	1.29508e+06	120648	1.48347e+06	2.20842e+06	120648	1.89842e+06	1.40916e+06	1.1266e+06	0.799482		Not Found	Not Found	Not Found	High	Peak Found	High	High	High	High	Not Found
High	LSEGASYLDHTFPAEK		9.12271e-05	0	1	1	3	P12259	0	1764.84	0										4.43168e+06	5.3238e+06	3.26765e+06	6.24046e+06	5.3238e+06	4.34933e+06	5.30453e+06	945712	0.178284											Not Found	Not Found	Not Found	High	Low	Low	Not Found	Not Found	Not Found	Not Found
High	LSMDIDVSYK	1xOxidation [M3]	0.000829899	0	1	1	2	P01031	0	1186.57	0	948969	995482		1.24163e+06	995482		1.11856e+06	174054	0.155606																				High	High	Not Found	Not Found	Not Found	Not Found	Not Found	Not Found	Not Found	High
High	LSGNVLSYTFQVK		1.13162e-05	0	1	1	10	P10643	0	1455.78	0	2.81765e+06	6.67344e+06	2.40406e+06	3.68662e+06	6.67344e+06	2.9278e+06	4.42929e+06	1.98018e+06	0.447065	20514482	22009894	17626616	2.88874e+07	22009894	2.34615e+07	2.47863e+07	3.6251e+06	0.146254											High	High	Peak Found	High	High	High	Not Found	Not Found	Not Found	High
High	LSLEIEQLELQR		2.80158e-05	0	1	1	27	P04003	0	1470.82	0	1.72811e+07	2.50731e+07	1.76186e+07	2.26106e+07	2.50731e+07	2.1457e+07	2.30469e+07	1.84714e+06	0.080147	38982509	52564570	52543703	5.48931e+07	52564570	6.9937e+07	5.91316e+07	9.42995e+06	0.159474	1.02705e+06	1.27956e+06	1.1164e+06	1.75137e+06	1.27956e+06	1.42868e+06	1.48654e+06	241167	0.162234		High	High	High	High	High	High	High	High	High	High
High	LSLESLTSYFSIESSTK		6.60602e-07	0	1	1	12	P04114	0	1891.95	0	162030	257790	177230	212000	257790	215841	228544	25400.8	0.111142	15566633	47252447	1.27543e+07	2.19201e+07	47252447	1.69763e+07	2.87163e+07	1.6242e+07	0.565602			49768.8			63690	63690				Peak Found	Peak Found	Peak Found	High	High	High	Not Found	Not Found	Peak Found	Peak Found
High	LSLESLTSYFSIESSTKGDVK		5.40347e-08	0	1	1	7	P04114	1	2291.17	0										5.09857e+07	34721475	6.28825e+07	7.17954e+07	34721475	8.36982e+07	6.3405e+07	2.55437e+07	0.402865		154417	65673.2		154417	84043	119230	49761.6	0.417359		Not Found	Not Found	Not Found	High	High	High	Not Found	Peak Found	Peak Found	Not Found
High	LSLNAELQLDR		0.000644472	0	1	1	3	P08514	0	1271.7	0	319170		366483	417602		446324	431963	20309.4	0.0470164	5517728	3.24017e+06	3476691	7.76977e+06	3.24017e+06	4.62757e+06	5.2125e+06	2.32076e+06	0.44523											Peak Found	Not Found	Peak Found	High	High	High	Not Found	Not Found	Not Found	Peak Found
High	LSINTHPSQKPLSITVR		6.70689e-08	0	1	1	56	P01024	0	1891.08	0	5.42235e+07	4.36291e+07	6.23628e+07	7.09461e+07	4.36291e+07	7.59489e+07	6.35081e+07	1.73964e+07	0.273925	580673212	528050933	540143527	8.17673e+08	528050933	7.18945e+08	6.88223e+08	1.47235e+08	0.213935	3.13006e+06	3.95116e+06	4.44243e+06	5.3375e+06	3.95116e+06	5.68505e+06	4.99124e+06	917344	0.183791		High	High	High	High	High	High	High	High	High	High
High	LSLTDPLVAER		0.00102996	0	1	1	3	P13224	0	1213.68	0	174731		390007	228618		474973	351795	174199	0.495171	5854198	3.76826e+06	3.77619e+06	8.24357e+06	3.76826e+06	5.02621e+06	5.67935e+06	2.30804e+06	0.406392		22683062			22683062		22683062				Peak Found	Not Found	Peak Found	High	High	High	Not Found	Peak Found	Not Found	Peak Found
High	LSITGTYDLK		0.000697469	0	1	1	12	P01009	0	1110.6	1	3.6662e+06	7.43345e+06	2.33755e+06	4.79686e+06	7.43345e+06	2.8468e+06	5.0257e+06	2.30187e+06	0.45802			4.03514e+06			5.37088e+06	5.37088e+06			304099	540895	480637	518562	540895	615078	558179	50526.1	0.0905195		High	High	High	Not Found	High	High	High	High	High	High
High	LSHNAIASLRPR		0.000165487	0	1	1	13	P35858	0	1334.77	0	3.52299e+06	1.90461e+06	4.02713e+06	4.60948e+06	1.90461e+06	4.90446e+06	3.80618e+06	1.65341e+06	0.4344	13492428	19273404	1.09883e+07	1.89993e+07	19273404	1.46257e+07	1.76328e+07	2.60786e+06	0.147898	50395.8	78892.6		85936.9	78892.6		82414.8	4981.02	0.0604385		High	High	High	High	High	High	Peak Found	Peak Found	Not Found	High
High	IHLISTQSAIPYALRVELEDWNGR		8.74607e-05	0	1	1	5	P02679	1	2781.47	0										13898507	1652293	17198892	1.95711e+07	1652293	2.28922e+07	1.47052e+07	1.14255e+07	0.776967	206823			352683			352683				Not Found	Not Found	Not Found	High	Peak Found	High	High	Not Found	Not Found	Not Found
High	LNGEIQALELPQK		0.00117491	0	1	1	1	P04114	0	1452.81	0	500745	944822	485399	655175	944822	591146	730381	188450	0.258016		511849			511849		511849													High	Peak Found	Peak Found	Not Found	Peak Found	Not Found	Not Found	Not Found	Not Found	High
High	LNEAAAGLNQAATELVQASR		3.76344e-05	0	1	1	1	Q9Y490	0	2027.05	0	148124		346113	193806		421516	307661	161015	0.523353	5046566	4.3323e+06	3.66094e+06	7.10631e+06	4.3323e+06	4.8728e+06	5.43714e+06	1.47059e+06	0.270471											Peak Found	Not Found	Peak Found	Peak Found	High	Peak Found	Not Found	Not Found	Not Found	Peak Found
High	LIANTLCNSR	1xCarbamidomethyl [C7]	0.0013979	0	1	1	3	Q14520	0	1161.6	0	1.93864e+06	3.01925e+06	1.93402e+06	2.53652e+06	3.01925e+06	2.35536e+06	2.63704e+06	343171	0.130135																				High	High	High	Not Found	Not Found	Not Found	Not Found	Not Found	Not Found	High
High	ILAQATSDLVNAIK		0.00010913	0	1	1	1	Q9Y490	0	1456.84	0	244289		307313	319628		374263	346946	38632.8	0.111351	962376	4003894	1.12884e+06	1.35517e+06	4003894	1.50252e+06	2.28719e+06	1.48853e+06	0.650811	30049.2			51241.1			51241.1				Peak Found	Not Found	Peak Found	Peak Found	High	Peak Found	Peak Found	Not Found	Not Found	Peak Found
High	LLATLCSAEVCQCAEGK	3xCarbamidomethyl [C6; C11; C13]	3.33379e-05	0	2	2	2	P0C0L4; P0C0L5	0	1909.88	0	411889	533651	509726	538916	533651	620773	564447	48850.9	0.0865466																			Shared	High	High	Peak Found	Not Found	Not Found	Not Found	Not Found	Not Found	Not Found	High
High	LICQATGFSPR	1xCarbamidomethyl [C3]	0.00107996	0	1	1	8	P01871	0	1249.64	0	14100082	7.02688e+06	18775178	1.84486e+07	7.02688e+06	2.28655e+07	1.61136e+07	8.17338e+06	0.507234	3.3502e+06	3.64779e+06	2.60792e+06	4.71757e+06	3.64779e+06	3.4712e+06	3.94552e+06	674420	0.170933											High	High	High	Peak Found	Peak Found	Peak Found	Not Found	Not Found	Not Found	High
High	LLCQCLGFGSGHFR	2xCarbamidomethyl [C3; C5]	8.46851e-06	0	1	1	2	P02751	0	1651.78	0	1.15307e+06	469441	1.63114e+06	1.50868e+06	469441	1.98649e+06	1.32154e+06	775646	0.586928																				High	Peak Found	High	Not Found	Not Found	Not Found	Not Found	Not Found	Not Found	High
High	LLDHRVPQTDMTFR		0.000194857	0	1	1	1	P04114	1	1728.88	0											3.00449e+06	709634		3.00449e+06	944541	1.97452e+06	1.4566e+06	0.737702											Not Found	Not Found	Not Found	Not Found	High	Peak Found	Not Found	Not Found	Not Found	Not Found
High	LLDNWDSVTSTFSK		4.61928e-06	0	1	1	102	P02647	0	1612.79	0	1.36122e+08	3.38225e+08	1.50604e+08	1.78102e+08	3.38225e+08	1.83414e+08	2.33247e+08	9.09524e+07	0.38994	3.58224e+08	2.02977e+09	4.28658e+08	5.04431e+08	2.02977e+09	5.70554e+08	1.03492e+09	8.62201e+08	0.83311	2.64205e+06	1.42074e+08	1.49003e+08	4.50532e+06	1.42074e+08	1.90682e+08	1.1242e+08	9.65655e+07	0.858969		High	High	High	High	High	High	High	High	High	High
High	LIALTLLGMGLALFR		5.92152e-05	0	1	1	17	P27169	0	1601.98	0																				757177	357861		757177	457960	607569	211578	0.348238		Not Found	Not Found	Not Found	Not Found	Not Found	Not Found	Not Found	High	High	Not Found
High	LLDNWDSVTSTFSKLR		6.11177e-05	0	1	1	6	P02647	1	1881.97	0		194096			194096		194096					1.76176e+06			2.34495e+06	2.34495e+06			180957	399684	993704	308576	399684	1.27166e+06	659973	531691	0.805625		Not Found	Peak Found	Not Found	Not Found	Not Found	Peak Found	High	High	High	Peak Found
High	LLDSLPSDTR		0.00116874	0	1	1	21	P05155	0	1116.59	0	32679646	63387452	27308924	4.27581e+07	63387452	3.32583e+07	4.64679e+07	1.54034e+07	0.331483	24544714	95933480	23779678	3.45626e+07	95933480	3.16514e+07	5.40491e+07	3.63021e+07	0.67165	262471	1.8575e+06	143191	447576	1.8575e+06	183244	829441	900084	1.08517		High	High	High	High	High	High	Medium	High	High	High
High	IIFHENYNAGTYQNDIALIEMK	1xOxidation [M21]	1.01239e-06	0	1	1	2	P05156	0	2613.27	0	1.17894e+06	1924724	1.11363e+06	1.54253e+06	1924724	1.35624e+06	1.60783e+06	289814	0.180252																				High	High	Peak Found	Not Found	Not Found	Not Found	Not Found	Not Found	Not Found	High
High	LLFKGSEMVVAGK		0.000270157	0	1	1	3	Q14624	1	1378.78	0										5418386		2.50176e+06	7.62988e+06		3.3299e+06	5.47989e+06	3.04055e+06	0.554855	134151		214248	228759		274176	251468	32114.8	0.127709		Not Found	Not Found	Not Found	High	Not Found	Peak Found	High	Not Found	High	Not Found
High	ILGDMQPGDYFDLVLFGTR		6.75548e-05	0	1	1	3	P19827	0	2157.07	0		30035			30035		30035				350403			350403		350403				57896.4			57896.4		57896.4				Not Found	Peak Found	Not Found	Not Found	High	Not Found	Not Found	High	Not Found	Peak Found
High	ILGDMQPGDYFDLVLFGTR	1xOxidation [M5]	1.24999e-06	0	1	1	13	P19827	0	2173.06	0	586967	1258396	449643	767987	1258396	547601	857995	363845	0.424065																				High	High	High	Not Found	Peak Found	Not Found	Not Found	Not Found	Not Found	High
High	ILGEELGFASLHDLQLLGK		2.81086e-08	0	1	1	9	P04114	0	2053.13	0	1867526	3.51982e+06	2.33342e+06	2.44347e+06	3.51982e+06	2.84177e+06	2.93502e+06	544199	0.185416	1.52305e+07	136445643	6411166	2.14468e+07	136445643	8.53343e+06	5.54753e+07	7.0419e+07	1.26938											High	High	High	High	High	Peak Found	Not Found	Not Found	Not Found	High
High	LLGEVDHYQLALGK		0.00021766	0	1	1	3	O75636	0	1555.85	0	133670		931811	174894		1.13481e+06	654853	678765	1.03651	3.17869e+06	7375451	3.38509e+06	4.47606e+06	7375451	4.50565e+06	5.45239e+06	1.66549e+06	0.30546	30060			51259.6			51259.6				Peak Found	Not Found	Peak Found	High	High	High	Peak Found	Not Found	Not Found	Peak Found
High	LIDQYGTHYLQSGSLGGEYR		1.50917e-08	0	1	1	3	P10643	0	2257.09	0	2.07955e+06	5.62229e+06	2.18899e+06	2.72088e+06	5.62229e+06	2.66587e+06	3.66968e+06	1.69123e+06	0.460867	17422888	18019896	18313796	2.4534e+07	18019896	2.43761e+07	2.231e+07	3.71618e+06	0.16657	97032.8	179455	106387	165464	179455	136145	160355	22102.2	0.137833		Peak Found	Peak Found	Peak Found	High	High	High	Peak Found	Peak Found	Peak Found	Peak Found
High	ILGGHLDAK		0.00287499	0	2	2	20	P00739; P00738	0	923.531	1	17046243	1.02021e+07	16424691	2.23033e+07	1.02021e+07	2.00029e+07	1.75028e+07	6.42633e+06	0.36716	113557788	121814156	102277574	1.59906e+08	121814156	1.36134e+08	1.39285e+08	1.92404e+07	0.138137	670822	1.23001e+06	1.13262e+06	1.14391e+06	1.23001e+06	1.44943e+06	1.27445e+06	157531	0.123607	Shared	High	High	High	High	High	High	High	High	High	High
High	IKVTTSQDMLSIMEK	2xOxidation [M9; M13]	0.00296717	0	1	1	1	P05155	1	1755.89	0	449928	1.26453e+06	627348	588686	1.26453e+06	764019	872410	350715	0.402007																				Peak Found	High	Peak Found	Not Found	Not Found	Not Found	Not Found	Not Found	Not Found	High
High	LKTQFNNNEYSQDLDAYNTK		3.14601e-05	0	1	1	3	P04114	1	2406.12	0										9067684	13707182	10213439	1.27686e+07	13707182	1.35944e+07	1.33567e+07	512416	0.0383639											Not Found	Not Found	Not Found	High	High	High	Not Found	Not Found	Not Found	Not Found
High	IHSGSFQSQVELSNDQEKAHLDIAGSLEGHLR		9.38522e-10	0	1	1	4	P04114	1	3502.73	0										13394734	13867713	18654823	1.88618e+07	13867713	2.48301e+07	1.91865e+07	5.48838e+06	0.286054											Not Found	Not Found	Not Found	High	Peak Found	High	Not Found	Not Found	Not Found	Not Found
High	LHSLHLEGSCLGR	1xCarbamidomethyl [C10]	0.000137612	0	1	1	3	P35858	0	1478.75	0	1.50732e+06	665648	1.57619e+06	1.97218e+06	665648	1.91957e+06	1.51913e+06	739606	0.486861																				High	High	High	Not Found	Not Found	Not Found	Not Found	Not Found	Not Found	High
High	LHTEAQIQEEGTVVELTGR		7.07916e-06	0	1	1	2	P01023	0	2110.08	0	667446	1.73032e+06	393034	873287	1.73032e+06	478659	1.02742e+06	639907	0.622828	1285506	1198244	2.3109e+06	1.81018e+06	1198244	3.07587e+06	2.0281e+06	957595	0.472164											High	High	Peak Found	Peak Found	Peak Found	Peak Found	Not Found	Not Found	Not Found	High
High	IHWESASLLR		0.000762816	0	1	1	36	P01024	0	1211.65	0	12045610	17291564	15194496	1.57605e+07	17291564	1.85047e+07	1.71856e+07	1.37518e+06	0.0800194	306310592	326344096	289442528	4.3133e+08	326344096	3.85255e+08	3.80977e+08	5.26238e+07	0.138129	2249753	2546290	2794066	3.83637e+06	2546290	3.57561e+06	3.31942e+06	682129	0.205496		High	High	High	High	High	High	High	High	High	High
High	LKECCEKPLLEK	2xCarbamidomethyl [C4; C5]	1.09639e-05	0	1	1	11	P02768	1	1546.8	0	1.56214e+07		24958002	2.04391e+07		3.03953e+07	2.54172e+07	7.04007e+06	0.276981	1.09561e+06	1.28993e+06	880959	1.54278e+06	1.28993e+06	1.17258e+06	1.3351e+06	189186	0.141702											High	High	High	Peak Found	Peak Found	Peak Found	Not Found	Not Found	Not Found	High
High	LKEEIGKELEELR		3.94112e-07	0	1	1	35	P06727	2	1585.88	0	1.63342e+07	1.58357e+07	26018446	2.13717e+07	1.58357e+07	3.16867e+07	2.29647e+07	8.0447e+06	0.350307	41683433	197818279	8.16323e+07	5.86964e+07	197818279	1.08655e+08	1.21723e+08	7.04756e+07	0.578983	2.30166e+06	5.29174e+06	2.49142e+06	3.92488e+06	5.29174e+06	3.18832e+06	4.13498e+06	1.06734e+06	0.258124		High	High	High	High	High	High	High	High	High	High
High	LKEFGNTLEDK		0.0003969	0	1	1	11	P02654	1	1293.67	0	2.29236e+06	5.23819e+06	4.49636e+06	2.99932e+06	5.23819e+06	5.47592e+06	4.57115e+06	1.36642e+06	0.298923	860190	3.56889e+06	757149	1.21127e+06	3.56889e+06	1.00779e+06	1.92932e+06	1.42355e+06	0.737853	577349	5.35432e+06	811288	984519	5.35432e+06	1.03822e+06	2.45902e+06	2.50755e+06	1.01974		High	High	High	Peak Found	Peak Found	Peak Found	High	High	High	High
High	IKVTTSQDMLSIMEK		4.35622e-07	0	1	1	5	P05155	1	1723.9	0	104068	684062	243660	136163	684062	296743	372323	281660	0.756495	2.08392e+07	48093723	1.90722e+07	2.93446e+07	48093723	2.53855e+07	3.42746e+07	1.21303e+07	0.353915		112281			112281		112281				Peak Found	Peak Found	Peak Found	High	High	High	Not Found	Peak Found	Not Found	Peak Found
High	LKGPLLNKFLTTAK		0.001603	0	1	1	3	P01024	2	1543.96	0		24210.7			24210.7		24210.7			4.04284e+06	516194	3.14796e+06	5.69291e+06	516194	4.19002e+06	3.46637e+06	2.66314e+06	0.76828	105641		184017	180143		235490	207816	39135.9	0.18832		Not Found	Peak Found	Not Found	High	Peak Found	Peak Found	Peak Found	Not Found	Medium	Peak Found
High	LKLSYEGEVTK		0.00179039	0	1	1	3	P36955	1	1266.69	0										7.54838e+06	5.92353e+06	9032645	1.06292e+07	5.92353e+06	1.20227e+07	9.52515e+06	3.19596e+06	0.335529											Not Found	Not Found	Not Found	High	High	High	Not Found	Not Found	Not Found	Not Found
High	LKNSLFEYQK		0.00181889	0	1	1	27	P02671	1	1269.68	0	3.14386e+06	6.20277e+06	6917685	4.11343e+06	6.20277e+06	8.42474e+06	6.24698e+06	2.156e+06	0.345127	148106316	175767536	192225708	2.08555e+08	175767536	2.55857e+08	2.13393e+08	4.02635e+07	0.188682	2.80306e+06	1.60157e+06	3.25544e+06	4.77988e+06	1.60157e+06	4.16604e+06	3.51583e+06	1.68597e+06	0.479538		High	High	High	High	High	High	High	High	High	High
High	LKPGAPLRPK		0.00228086	0	1	1	2	P21333	0	1076.69	0	209338		332520	273897		404962	339430	92676.7	0.273036	625770	614172	476254	881176	614172	633906	709751	148785	0.20963											High	Not Found	High	Peak Found	Peak Found	Peak Found	Not Found	Not Found	Not Found	High
High	LKPVDGHCALESK	1xCarbamidomethyl [C8]	4.33897e-05	0	1	1	5	Q14520	0	1453.75	0	2.12372e+06	1.74026e+06	2.17805e+06	2.77867e+06	1.74026e+06	2.65255e+06	2.39049e+06	566640	0.237039	1.25108e+07	9.20373e+06	1.05603e+07	1.7617e+07	9.20373e+06	1.4056e+07	1.36256e+07	4.22313e+06	0.309941	49922.8			85130.3			85130.3				High	High	High	Peak Found	Peak Found	Peak Found	Peak Found	Not Found	Not Found	High
High	LKQHIEAIDVR		0.000119359	0	1	1	2	P04114	1	1321.76	0	136136	197285		178120	197285		187703	13551.7	0.0721978		1.51805e+06			1.51805e+06		1.51805e+06													Peak Found	High	Not Found	Not Found	High	Not Found	Not Found	Not Found	Not Found	High
High	IKSSFVAPLEK		0.000690158	0	1	1	4	P36955	1	1218.71	0										38462369	9.99782e+06	3.21256e+07	5.41607e+07	9.99782e+06	4.27601e+07	3.56395e+07	2.29263e+07	0.643284	88694.8			151246			151246				Not Found	Not Found	Not Found	High	Peak Found	High	Peak Found	Not Found	Not Found	Not Found
High	LKSWFEPLVEDMQR		0.000106292	0	1	1	8	P02649	1	1777.89	0										1.33411e+06	23585978	1.18602e+06	1.87863e+06	23585978	1.57862e+06	9.01441e+06	1.26202e+07	1.40001	345555	353337	778501	589254	353337	996260	646284	325233	0.503236		Not Found	Not Found	Not Found	Peak Found	High	Peak Found	High	High	High	Not Found
High	IKIIAPPERK		0.00107996	0	2	7	4	P60709; P68032	2	1164.75	0										3.74363e+06		2.97155e+06	5.27158e+06		3.95521e+06	4.6134e+06	930814	0.201763										Shared	Not Found	Not Found	Not Found	High	Not Found	High	Not Found	Not Found	Not Found	Not Found
High	LNFSHGTHEYHAETIK		4.05163e-05	0	1	1	5	P14618	0	1883.9	0	61679.1		133511	80701		162597	121649	57909.3	0.476036	2.67289e+06	2.10643e+06	2.22206e+06	3.76382e+06	2.10643e+06	2.95762e+06	2.94262e+06	828795	0.281652											Peak Found	Not Found	Peak Found	High	High	High	Not Found	Not Found	Not Found	Peak Found
High	IIGGSDADIK		0.00334868	0	1	1	4	P09871	0	988.531	0	5.23411e+06	7747073	4.14738e+06	6.84831e+06	7747073	5.05091e+06	6.54876e+06	1.37282e+06	0.20963	1.56066e+06	6.40884e+06	1.99732e+06	2.19764e+06	6.40884e+06	2.65849e+06	3.75499e+06	2.30983e+06	0.615136											High	High	High	Peak Found	Peak Found	Peak Found	Not Found	Not Found	Not Found	High
High	LLGMETMAWQEIR		4.24845e-05	0	2	2	2	P06681; B4E1Z4	0	1577.78	0										5399346	11864853	5.41135e+06	7.60307e+06	11864853	7.20265e+06	8.89019e+06	2.5839e+06	0.290646	37205.5		54327.1	63444.4		69523.3	66483.8	4298.45	0.064654	Shared	Not Found	Not Found	Not Found	Peak Found	High	High	Peak Found	Not Found	Peak Found	Not Found
High	LLPYLAEDELR		0.00413229	0	1	1	2	P13224	0	1331.72	0	149518		323629	195629		394133	294881	140364	0.476002	3.69768e+06	4.72207e+06	2521255	5.20688e+06	4.72207e+06	3.35586e+06	4.42827e+06	959849	0.216755											Peak Found	Not Found	Peak Found	High	High	Peak Found	Not Found	Not Found	Not Found	Peak Found
High	LLQDEFPGIPSPLDAAVECHR	1xCarbamidomethyl [C19]	1.2426e-07	0	1	1	8	P02790	0	2364.17	0	8982137	7347480	14893841	1.17522e+07	7347480	1.81386e+07	1.24128e+07	5.42578e+06	0.437113			786094			1.04631e+06	1.04631e+06													High	High	High	Not Found	Not Found	Peak Found	Not Found	Not Found	Not Found	High
High	LLQEGQALEYVCPSGFYPYPVQTR	1xCarbamidomethyl [C12]	4.37924e-07	0	1	2	11	B4E1Z4	0	2815.38	0	4.6763e+06	11209789	5.23563e+06	6.11847e+06	11209789	6.37624e+06	7.9015e+06	2.86796e+06	0.362964	1.94027e+06	767998	1.6758e+06	2.73218e+06	767998	2.23054e+06	1.91024e+06	1.02051e+06	0.534234											High	High	High	High	Peak Found	High	Not Found	Not Found	Not Found	High
High	LLRDADDLQKR		0.000193833	0	1	1	2	P02649	2	1342.74	0	131641			172239			172239			5.09177e+06		3.92514e+06	7.16997e+06		5.22447e+06	6.19722e+06	1.37567e+06	0.221983	73020.7	144428		124518	144428		134473	14078.5	0.104694		Peak Found	Not Found	Not Found	High	Not Found	Peak Found	Peak Found	Peak Found	Not Found	Peak Found
High	LIRDVWGIEGPIDAAFTR		6.10788e-06	0	1	1	6	P04004	1	2029.09	0										23454484		13927859	3.30274e+07		1.85383e+07	2.57829e+07	1.02453e+07	0.397368	133853		246281	228251		315170	271710	61460.8	0.2262		Not Found	Not Found	Not Found	High	Not Found	High	High	Not Found	High	Not Found
High	LLSDSLPPSTGTFQEAQSR		3.66319e-06	0	1	1	5	Q9Y490	0	2034.01	0	92889.8		131334	121537		159945	140741	27158.7	0.192969	2.43369e+06	2.01915e+06	2.18005e+06	3.427e+06	2.01915e+06	2.9017e+06	2.78262e+06	711435	0.255671											Peak Found	Not Found	Peak Found	High	High	High	Not Found	Not Found	Not Found	Peak Found
High	IISDYHQQFR		0.00140529	0	1	1	1	P04114	0	1306.65	0	257497	429138		336909	429138		383023	65215.9	0.170266		5.19405e+06			5.19405e+06		5.19405e+06													Peak Found	Peak Found	Not Found	Not Found	High	Not Found	Not Found	Not Found	Not Found	Peak Found
High	LLPHANEVSQK		0.00230499	0	1	1	21	P06727	0	1235.67	0	26613521	2.32192e+07	2.33991e+07	3.48211e+07	2.32192e+07	2.84967e+07	2.88457e+07	5.80883e+06	0.201376	4.38073e+07	156196248	89116488	6.16871e+07	156196248	1.18616e+08	1.12167e+08	4.75835e+07	0.424222	4.36579e+06	5.19833e+06	5.47704e+06	7.44472e+06	5.19833e+06	7.00906e+06	6.5507e+06	1.19128e+06	0.181855		High	High	High	High	High	High	High	High	High	High
High	LLSGGNTLHLVSTTK		4.07042e-06	0	1	1	11	P04114	0	1540.87	0	2.13969e+06	2.77032e+06	2.43098e+06	2.79957e+06	2.77032e+06	2.96058e+06	2.84349e+06	102452	0.0360302	158918880	233691988	157320234	2.23781e+08	233691988	2.09397e+08	2.2229e+08	1.22158e+07	0.0549542											High	High	Peak Found	High	High	High	Not Found	Not Found	Not Found	High
High	LISVDTEHSNIYLQNGPDR		4.96975e-07	0	1	1	9	P00450	0	2171.07	0	3.60577e+06	7.33039e+06	4411002	4.71779e+06	7.33039e+06	5.37197e+06	5.80672e+06	1.35948e+06	0.234122	13031284	18558842	18443502	1.835e+07	18558842	2.45488e+07	2.04859e+07	3.52014e+06	0.171833											High	High	High	High	High	High	Not Found	Not Found	Not Found	High
High	LLVPSPEGMSEIYLR		4.38494e-05	0	1	1	4	Q86UX7	0	1703.9	0										4.59659e+06	4.4798e+06	3.75042e+06	6.47267e+06	4.4798e+06	4.9919e+06	5.31479e+06	1.03493e+06	0.194726											Not Found	Not Found	Not Found	High	High	High	Not Found	Not Found	Not Found	Not Found
High	IIYKENERFQYK		0.001603	0	1	1	7	P08603	2	1630.86	0										2.14662e+07		1.02815e+07	3.02276e+07		1.3685e+07	2.19563e+07	1.16974e+07	0.532758	324378		486904	553142		623099	588120	49467	0.0841104		Not Found	Not Found	Not Found	High	Not Found	High	High	Not Found	High	Not Found
High	IMGIPEEEQMGLLR		0.00180934	0	1	1	1	P35579	0	1615.82	0										1.68078e+06	4.23923e+06		2.36679e+06	4.23923e+06		3.30301e+06	1.32402e+06	0.400851	16214.2			27649			27649				Not Found	Not Found	Not Found	Peak Found	High	Not Found	Peak Found	Not Found	Not Found	Not Found
High	LMQCLPNPEDVK	1xCarbamidomethyl [C4]; 1xOxidation [M2]	0.000271584	0	1	1	5	P04003	0	1459.69	0	4.82708e+06	4.93706e+06	6153131	6.31575e+06	4.93706e+06	7.49363e+06	6.24881e+06	1.2796e+06	0.204774	934754		727450	1.31627e+06		968254	1.14226e+06	246085	0.215437											High	High	High	Peak Found	Not Found	Peak Found	Not Found	Not Found	Not Found	High
High	LNDLEDALQQAK		1.94744e-05	0	1	1	4	P04264	0	1357.7	0	6375970	3462254	3.41805e+06	8.34232e+06	3462254	4.16269e+06	5.32242e+06	2.63866e+06	0.495762												59675.8			76368.1	76368.1				High	High	Peak Found	Not Found	Not Found	Not Found	Not Found	Not Found	Peak Found	High
High	LNDLEEALQQAK		6.04768e-05	0	1	1	3	P35908	0	1371.71	0	1.46875e+06	766438	815257	1.92171e+06	766438	992865	1.227e+06	612193	0.498933																				High	High	Peak Found	Not Found	Not Found	Not Found	Not Found	Not Found	Not Found	High
High	LLSGGNTLHLVSTTKTEVIPPLIENR		0.00265685	0	1	1	2	P04114	1	2802.57	0										17165522		13148233	2.41716e+07		1.75006e+07	2.08361e+07	4.71707e+06	0.226389											Not Found	Not Found	Not Found	High	Not Found	High	Not Found	Not Found	Not Found	Not Found
High	IIGLDQVAGMSETALPGAFK		2.33889e-07	0	1	1	7	P35579	0	2018.06	0			116432			141797	141797			6.37774e+06	6.60761e+06	4.87324e+06	8.9808e+06	6.60761e+06	6.4864e+06	7.35827e+06	1.40645e+06	0.191139											Not Found	Not Found	Peak Found	High	High	High	Not Found	Not Found	Not Found	Peak Found
High	IIPFNRLTIGEGQQHHLGGAK		2.11879e-05	0	1	1	7	P02679	1	2286.25	0										43686601	2.0037e+06	4.55371e+07	6.15172e+07	2.0037e+06	6.0611e+07	4.13773e+07	3.41015e+07	0.824161	112625		200780	192053		256941	224497	45882.6	0.204379		Not Found	Not Found	Not Found	High	High	High	Peak Found	Not Found	Peak Found	Not Found
High	LLIYGASSR		0.00163712	0	1	1	10	P01619	0	979.557	0	8829288	7.09254e+06	10674189	1.15522e+07	7.09254e+06	1.29996e+07	1.05481e+07	3.07889e+06	0.29189	20847172	21912284	25121994	2.93559e+07	21912284	3.3438e+07	2.82354e+07	5.844e+06	0.206974	185370	558667	456352	316101	558667	584001	486256	147902	0.304165		High	High	High	High	Peak Found	Peak Found	High	High	High	High
High	LLLFSPSVVHLGVPLSVGVQLQDVPR		9.09307e-10	0	2	2	44	P0C0L4; P0C0L5	0	2769.6	0	7.4648e+06	1.5558e+07	7.56017e+06	9.76694e+06	1.5558e+07	9.2072e+06	1.15107e+07	3.51621e+06	0.305473	102223136	134177084	8.06135e+07	1.43945e+08	134177084	1.07299e+08	1.28474e+08	1.89773e+07	0.147714	723866	696261	601501	1.23436e+06	696261	769751	900126	291782	0.324157	Shared	High	High	High	High	High	High	High	High	High	High
High	LLIIGDSGVGK		0.00169857	0	1	9	2	P62820	0	1071.64	0	139894		234211	183038		285235	234136	72264.3	0.308642	1.6266e+06	1.42668e+06	1.01119e+06	2.2905e+06	1.42668e+06	1.34592e+06	1.6877e+06	523599	0.310244											Peak Found	Not Found	Peak Found	High	Peak Found	Peak Found	Not Found	Not Found	Not Found	Peak Found
High	ILLMDLNEEDPTVLELGITGSK		2.37617e-07	0	1	1	139	P27169	0	2400.26	0	587268	1639158	1.52314e+06	768381	1639158	1.85496e+06	1.42083e+06	575250	0.404868	8.00384e+06	1.64613e+07	5.09315e+06	1.12706e+07	1.64613e+07	6.77912e+06	1.15037e+07	4.84531e+06	0.421196		207518	38427.7		207518	49176.6	128348	111965	0.872355		High	High	High	High	High	High	Not Found	High	Peak Found	High
High	ILLMDLNEEDPTVLELGITGSK	1xOxidation [M4]	1.66045e-07	0	1	1	14	P27169	0	2416.25	0	5.02139e+06	5.48816e+06	4.29744e+06	6.56999e+06	5.48816e+06	5.23366e+06	5.76394e+06	709565	0.123104	150758	247038	95174.8	212289	247038	126680	195336	61944.1	0.317116											High	High	High	Peak Found	Peak Found	Peak Found	Not Found	Not Found	Not Found	High
High	ILLQGTPVAQMTEDAVDAER		1.13536e-08	0	1	1	57	P01024	0	2157.09	0	4.46603e+06	16185234	7.12851e+06	5.84336e+06	16185234	8.68149e+06	1.02367e+07	5.34346e+06	0.521991	2.94537e+08	3.95419e+08	3.22707e+08	4.14751e+08	3.95419e+08	4.29531e+08	4.13234e+08	1.71067e+07	0.0413971		2.32609e+06	2.47272e+06		2.32609e+06	3.16438e+06	2.74524e+06	592761	0.215924		High	High	High	High	High	High	Not Found	High	High	High
High	ILLQGTPVAQMTEDAVDAER	1xOxidation [M11]	9.49716e-08	0	1	1	33	P01024	0	2173.08	1	2.01278e+07	2.70066e+07	1.49158e+07	2.63353e+07	2.70066e+07	1.81652e+07	2.38357e+07	4.92222e+06	0.206506		261158	91356.6		261158	121598	191378	98683.8	0.515648		310837	200195		310837	256193	283515	38639.2	0.136286		High	High	High	High	High	High	Not Found	High	High	High
High	ILLQGTPVAQMTEDAVDAERLK		7.97575e-09	0	1	1	9	P01024	1	2398.26	0										5.69651e+07	1.12295e+06	3.90507e+07	8.02152e+07	1.12295e+06	5.19775e+07	4.44386e+07	4.00815e+07	0.901952	729235		1.36086e+06	1.24352e+06		1.74151e+06	1.49252e+06	352134	0.235933		Not Found	Not Found	Not Found	High	Peak Found	High	High	Not Found	High	Not Found
High	LLPAQLPAEKEVGPPLPQEAVPLQK		0.000132627	0	1	1	1	Q16610	1	2662.52	0										2.09021e+06		1.67709e+06	2.94332e+06		2.23226e+06	2.58779e+06	502800	0.194297											Not Found	Not Found	Not Found	High	Not Found	Peak Found	Not Found	Not Found	Not Found	Not Found
High	LLLQMDSSATAYGSTVSK		3.24498e-06	0	1	1	11	P04114	0	1871.94	0		198741			198741		198741			13737465	53143084	12038871	1.93444e+07	53143084	1.6024e+07	2.95038e+07	2.05394e+07	0.69616											Not Found	Peak Found	Not Found	High	High	High	Not Found	Not Found	Not Found	Peak Found
High	LLLQMDSSATAYGSTVSKR		7.56627e-09	0	1	1	6	P04114	1	2028.04	0	142488			186432			186432			24288130	19152796	22889882	3.42013e+07	19152796	3.0467e+07	2.79404e+07	7.83595e+06	0.280453											Peak Found	Not Found	Not Found	High	High	High	Not Found	Not Found	Not Found	Peak Found
High	LLIYAASSLQSGVPSR		1.44209e-05	0	1	4	11	A0A0C4DH72	0	1661.92	0	1.20288e+06	1.88117e+06	1.61956e+06	1.57385e+06	1.88117e+06	1.97239e+06	1.80914e+06	208806	0.115417	3.65193e+06	5.64132e+06	4.51654e+06	5.14245e+06	5.64132e+06	6.01163e+06	5.59847e+06	436169	0.0779087	24742.2			42191.4			42191.4				High	High	High	High	High	High	Peak Found	Not Found	Low	High
High	LLIYAVLPTGDVIGDSAK		6.37497e-05	0	1	1	2	P01023	0	1845.04	0	290475	781334	133773	380057	781334	162917	441436	313745	0.710736	905053	1.72173e+06	847169	1.27445e+06	1.72173e+06	1.1276e+06	1.37459e+06	309465	0.225132											Peak Found	High	Peak Found	Peak Found	Peak Found	High	Not Found	Not Found	Not Found	High
High	LLIYDASNLETGVPSR		2.232e-06	0	1	1	7	P01593	0	1747.92	0	674166	445297	905953	882080	445297	1.10332e+06	810232	334844	0.413269	633503	954781	2.70461e+06	892066	954781	3.59991e+06	1.81558e+06	1.54559e+06	0.851289											High	High	Peak Found	High	High	High	Not Found	Not Found	Not Found	High
High	LLIYDASNR		0.0037791	0	1	2	13	A0A0A0MRZ8	0	1064.57	0	7964179	6.08248e+06	9560205	1.04203e+07	6.08248e+06	1.1643e+07	9.38192e+06	2.92206e+06	0.311457	22429258	18935960	24590776	3.15837e+07	18935960	3.2731e+07	2.77502e+07	7.65488e+06	0.27585	223072	431521	288766	380392	431521	369538	393817	33100.5	0.0840506		High	High	High	High	High	High	High	High	High	High
High	YYWGGQYTWDMAK		0.000107986	0	1	1	42	P02675	0	1668.72	0	4781979	19003256	1.29898e+07	6.25674e+06	19003256	1.58197e+07	1.36932e+07	6.63398e+06	0.484472	275916520	294619505	307430124	3.88531e+08	294619505	4.09197e+08	3.64116e+08	6.10663e+07	0.167711	4.96131e+06	4723952	3.27101e+06	8.46023e+06	4723952	4.18596e+06	5.79005e+06	2.32804e+06	0.402076		High	High	High	High	High	High	High	High	High	High
High	LLIYDNNKRPSGIPDR		0.00177164	0	1	1	2	P01701	1	1871.01	0	277277	248324	1.16682e+06	362789	248324	1.42102e+06	677377	646549	0.95449	5282706	2.59122e+06	5894655	7.43883e+06	2.59122e+06	7.84594e+06	5.95866e+06	2.92339e+06	0.490611											Peak Found	Peak Found	Peak Found	High	Peak Found	High	Not Found	Not Found	Not Found	Peak Found
High	LLLQMDSSATAYGSTVSK	1xOxidation [M5]	4.66823e-06	0	1	1	1	P04114	0	1887.94	0																												No Quan Values	Not Found	High	Not Found	Not Found	Not Found	Not Found	Not Found	Not Found	Not Found	High
High	RNHMQYEIVIK	1xOxidation [M4]	0.000852049	0	1	1	2	P19827	1	1446.75	0	266366	213316		348513	213316		280915	95599.1	0.340314		947766	472167		947766	628467	788116	225778	0.286478											Peak Found	High	Not Found	Not Found	High	Peak Found	Not Found	Not Found	Not Found	High
High	RNLQNNAEWVYQGAIR		1.93467e-07	0	1	1	5	P04114	1	1931.98	0	69855.5			91398.9			91398.9			1.50244e+07	2.98939e+07	14343876	2.11565e+07	2.98939e+07	1.90921e+07	2.33808e+07	5.73413e+06	0.24525											Peak Found	Not Found	Not Found	High	High	High	Low	Not Found	Not Found	Peak Found
High	RNTEILTGSWSDQTYPEGTQAIYK		3.45685e-06	0	1	1	2	P08603	1	2758.33	0	250193	604231	229583	327353	604231	279600	403728	175275	0.434141	14032458	17275494	11467597	1.97598e+07	17275494	1.52637e+07	1.7433e+07	2.25218e+06	0.129191	93309.6		58872.8	159115		75340.4	117228	59237.7	0.505322		Peak Found	Peak Found	Peak Found	High	Peak Found	Peak Found	Low	Not Found	Peak Found	Peak Found
High	VLLLGSQQAGTTLNLDLGGK		4.76769e-06	0	1	1	3	P08514	0	1998.12	0	100601		199872	131626		243416	187521	79047.4	0.421539	2.34512e+06	2717468	2.3e+06	3.30228e+06	2717468	3.06137e+06	3.02704e+06	293911	0.0970954											Peak Found	Not Found	Peak Found	High	High	High	Not Found	Not Found	Not Found	Peak Found
High	VLMSVLNDNSR		0.00100848	0	1	1	7	P06681	0	1247.64	0										13588716	10838363	10376256	1.91349e+07	10838363	1.38111e+07	1.45948e+07	4.20343e+06	0.288009											Not Found	High	Not Found	High	High	High	Not Found	Not Found	Not Found	High
High	VLMSVLNDNSR	1xOxidation [M3]	0.000779061	0	1	1	4	P06681	0	1263.64	0	2.18335e+06	3246210	1.4031e+06	2.8567e+06	3246210	1.70877e+06	2.60389e+06	799287	0.306958	404248	512130		569241	512130		540686	40383.6	0.0746897											High	High	High	Peak Found	Peak Found	Not Found	Not Found	Not Found	Not Found	High
High	VLNYVDWIK		0.00216393	0	1	1	10	P00736	0	1149.63	0	1.36714e+06	2.43503e+06	1.44944e+06	1.78877e+06	2.43503e+06	1.76521e+06	1.99634e+06	380105	0.190401	6.35077e+06	34911940	6.11928e+06	8.94282e+06	34911940	8.14492e+06	1.73332e+07	1.52288e+07	0.878592	122343	402939		208625	402939		305782	137401	0.449343		High	High	High	Peak Found	High	High	High	High	High	High
High	VLNYVDWIKK		0.00260152	0	1	1	4	P00736	1	1277.73	0	105444	451104	377221	137963	451104	459401	349489	183234	0.524291	12156729	9800623	12085062	1.71185e+07	9800623	1.60855e+07	1.43349e+07	3.96059e+06	0.276291	242052			412756			412756				Peak Found	Peak Found	Peak Found	High	High	High	High	Not Found	Not Found	Peak Found
High	VIPACLPSPNYVVADR	1xCarbamidomethyl [C5]	2.32813e-06	0	1	1	10	P00747	0	1770.92	0	4.92876e+06	6.90554e+06	7.72627e+06	6.4488e+06	6.90554e+06	9.40948e+06	7.58794e+06	1.59395e+06	0.210063																				High	High	High	Not Found	Not Found	Not Found	Not Found	Not Found	Not Found	High
High	VLRENADSLQASLRPHADELK		4.7364e-08	0	1	1	12	P06727	1	2362.25	0	85886			112373			112373			96458144	17484400	1.16173e+08	1.35827e+08	17484400	1.54629e+08	1.02647e+08	7.43497e+07	0.724324	904749		1.05302e+06	1.54281e+06		1.34756e+06	1.44519e+06	138063	0.0955331		Peak Found	Not Found	Not Found	High	High	High	High	Not Found	High	Peak Found
High	VILGAHQEVNLEPHVQEIEVSR		4.9796e-12	0	1	1	33	P00747	0	2496.32	0	3.11049e+07	4.61677e+07	3.32621e+07	4.06977e+07	4.61677e+07	4.05084e+07	4.24579e+07	3.21416e+06	0.0757023	291763296	307199336	270631212	4.10846e+08	307199336	3.60217e+08	3.59421e+08	5.18277e+07	0.144198	1.81698e+06	2.58535e+06	1.27432e+06	3.09839e+06	2.58535e+06	1.63076e+06	2.43817e+06	744802	0.305476		High	High	High	High	High	High	High	High	High	High
High	VLRENADSLQASLRPHADELKAK		0.000207578	0	1	1	10	P06727	2	2561.38	0	56683.9			74165.3			74165.3			26784700	502275	1.72136e+07	3.77168e+07	502275	2.29118e+07	2.03769e+07	1.87363e+07	0.919486	455498	101619	1.33844e+06	776733	101619	1.71282e+06	863725	809117	0.936776		Peak Found	Not Found	Not Found	High	Peak Found	High	High	Low	High	Peak Found
High	VLSLAQEQVGGSPEK		2.57334e-06	0	2	2	12	P0C0L4; P0C0L5	0	1541.82	0	1.1974e+07	2.75455e+07	1.04243e+07	1.56668e+07	2.75455e+07	1.26953e+07	1.86359e+07	7.85772e+06	0.421644	4.5264e+06	43314629	6.17574e+06	6.37383e+06	43314629	8.22007e+06	1.93028e+07	2.08153e+07	1.07835		9792.98	74019.4		9792.98	94723.8	52258.4	60055.2	1.1492	Shared	High	High	High	High	High	Peak Found	Not Found	Peak Found	Peak Found	High
High	VLTPDAFVCR	1xCarbamidomethyl [C9]	0.00187726	0	1	1	3	P03952	0	1177.6	1	4.30734e+06	2338926	7.19335e+06	5.63572e+06	2338926	8.76046e+06	5.57837e+06	3.21115e+06	0.575643	3.1338e+06	2.51007e+06	2730222	4.41285e+06	2.51007e+06	3.634e+06	3.51897e+06	956591	0.271838											High	High	High	Peak Found	Peak Found	Peak Found	Not Found	Not Found	Not Found	High
High	VLVDHFGYTK		0.00136877	0	1	1	9	P04114	0	1178.62	0	1.8331e+06	2.55756e+06	2.27837e+06	2.39843e+06	2.55756e+06	2.77472e+06	2.5769e+06	188892	0.0733021	28206299	111814740	24653478	3.97186e+07	111814740	3.28144e+07	6.14493e+07	4.37542e+07	0.712038	13994			23863.1			23863.1				High	High	High	High	High	High	Peak Found	Not Found	Not Found	High
High	VLVDHFGYTKDDKHEQDMVNGIMLSVEK		2.64378e-05	0	1	1	1	P04114	2	3247.58	0											5.20802e+06	568372		5.20802e+06	756518	2.98227e+06	3.14769e+06	1.05547											Not Found	Not Found	Not Found	Not Found	High	Peak Found	Not Found	Not Found	Not Found	Not Found
High	VNEPSILEMSR		0.00137599	0	1	1	8	O14791	0	1274.64	0	946814	1.58404e+06	1.48911e+06	1.23881e+06	1.58404e+06	1.81352e+06	1.54546e+06	289290	0.187187	55680888	65984824	49171928	7.84069e+07	65984824	6.54491e+07	6.99469e+07	7.33142e+06	0.104814	93927.6		163748	160169		209551	184860	34918	0.188889		Peak Found	Peak Found	Peak Found	High	High	High	High	Not Found	Peak Found	Peak Found
High	VNEPSILEMSR	1xOxidation [M9]	0.000617873	0	1	1	5	O14791	0	1290.64	0	4.53628e+06	3.03774e+06	3.57685e+06	5.93527e+06	3.03774e+06	4.35608e+06	4.44303e+06	1.45072e+06	0.326516										42283.5			72103.6			72103.6				High	High	High	Not Found	Not Found	Not Found	Peak Found	Not Found	Not Found	High
High	VNKDDEEFIESNK		2.22172e-05	0	1	1	13	P00450	1	1566.73	0	9.65308e+06	1.55897e+07	8.52103e+06	1.26301e+07	1.55897e+07	1.03774e+07	1.28657e+07	2.61414e+06	0.203186	1.0449e+07	29286827	1.47276e+07	1.47137e+07	29286827	1.96028e+07	2.12011e+07	7.41685e+06	0.349833		456445			456445		456445				High	High	High	High	High	High	Not Found	High	Not Found	High
High	VLSALQAVQGLLVAQGR		3.42282e-05	0	1	1	2	P01019	0	1723.02	0	555484	893559	560784	726796	893559	682954	767770	111120	0.144731		688964			688964		688964				17075			17075		17075				High	High	Peak Found	Not Found	Peak Found	Not Found	Not Found	Peak Found	Not Found	High
High	VNQNLVYESGSLNFSK		8.37971e-06	0	1	1	6	P04114	0	1798.9	0										1.54072e+06	1.16689e+07	4428123	2.16957e+06	1.16689e+07	5.89395e+06	6.57746e+06	4.78639e+06	0.727696	9736.59			16603.2			16603.2				Not Found	Not Found	Not Found	High	High	High	Peak Found	Not Found	Not Found	Not Found
High	VLIFQEENEIPASVFVK		8.93241e-05	0	1	1	1	O95810	0	1962.06	0										2390445	1.09051e+06	1.12443e+06	3.3661e+06	1.09051e+06	1.49664e+06	1.98442e+06	1.21368e+06	0.611606											Not Found	Not Found	Not Found	High	Peak Found	Peak Found	Not Found	Not Found	Not Found	Not Found
High	VLLDGVQNPR		0.000838689	0	1	1	19	P01024	0	1110.63	0	25467790	24835096	26033134	3.33221e+07	24835096	3.17046e+07	2.99539e+07	4.5062e+06	0.150438	130995632	152844080	116349896	1.84461e+08	152844080	1.54865e+08	1.64057e+08	1.76996e+07	0.107887	280234	491658		477866	491658		484762	9752.81	0.0201188		High	High	High	High	High	High	High	High	High	High
High	VKDLATVYVDVLK		2.11741e-06	0	1	1	87	P02647	1	1462.85	0	2.16386e+08	4.62783e+08	2.86528e+08	2.83119e+08	4.62783e+08	3.4895e+08	3.64951e+08	9.08946e+07	0.24906	335833256	1254782470	380683688	4.72903e+08	1254782470	5.067e+08	7.44795e+08	4.41985e+08	0.593432	5.14051e+07	9.19506e+07	6.00259e+07	8.7658e+07	9.19506e+07	7.68161e+07	8.54749e+07	7.79982e+06	0.0912528		High	High	High	High	High	High	High	High	High	High
High	VKDLATVYVDVLKDSGR		9.04527e-10	0	1	1	31	P02647	2	1878.03	0	1.38667e+06	1.9983e+06	758316	1.81432e+06	1.9983e+06	923520	1.57871e+06	574822	0.364108	56585586	6.29426e+07	78253176	7.96808e+07	6.29426e+07	1.04157e+08	8.22601e+07	2.07279e+07	0.25198	15017155	1.04513e+06	1.49106e+07	2.56079e+07	1.04513e+06	1.90813e+07	1.52448e+07	1.27229e+07	0.834573		Peak Found	Peak Found	Peak Found	High	High	High	High	Peak Found	High	Peak Found
High	VKDISEVVTPR		0.000118108	0	1	2	22	B4E1Z4	1	1242.71	0	1.5137e+07	29616135	1.33636e+07	1.98052e+07	29616135	1.6275e+07	2.18988e+07	6.9126e+06	0.315662	113759434	81679033	103160622	1.6019e+08	81679033	1.37309e+08	1.26393e+08	4.03779e+07	0.319463	472000	659170	759400	804874	659170	971817	811953	156444	0.192676		High	High	High	High	High	High	High	High	Peak Found	High
High	VKIDQTVEELR		0.00170754	0	1	1	3	P06727	1	1329.74	0	484237	587723	353757	633575	587723	430825	550708	106322	0.193065	7.03857e+06	11977856	8.36588e+06	9.91135e+06	11977856	1.11352e+07	1.10081e+07	1.0391e+06	0.0943937	89567.4	158874	183773	152734	158874	235178	182262	45929.1	0.251995		Peak Found	Peak Found	Peak Found	High	High	High	Peak Found	Peak Found	Peak Found	Peak Found
High	VKIDQTVEELRR		4.2039e-05	0	1	1	24	P06727	2	1485.84	0	3.65361e+06	2.95591e+06	5.03928e+06	4.78038e+06	2.95591e+06	6.13711e+06	4.62447e+06	1.59632e+06	0.345191	112618885	107788675	1.53272e+08	1.58584e+08	107788675	2.04009e+08	1.56794e+08	4.81353e+07	0.306997	1.92425e+06	2.03128e+06	2.55076e+06	3.28131e+06	2.03128e+06	3.26425e+06	2.85895e+06	716831	0.250732		High	High	High	High	High	High	High	High	High	High
High	VKSPELQAEAK		0.000180998	0	1	1	54	P02652	1	1199.66	0	17986580	28653526	2.3492e+07	2.35336e+07	28653526	2.86098e+07	2.69323e+07	2.94343e+06	0.10929	148050592	4.97696e+08	1.85947e+08	2.08477e+08	4.97696e+08	2.475e+08	3.17891e+08	1.56934e+08	0.493671	75431912	75974182	85103660	1.2863e+08	75974182	1.08909e+08	1.04504e+08	2.66025e+07	0.25456		High	High	High	High	High	High	High	High	High	High
High	VKSPELQAEAKSYFEK		0.0013979	0	1	1	3	P02652	2	1853.96	0	50721.1			66363.5			66363.5			422881	948275	1.28565e+06	595478	948275	1.71123e+06	1.085e+06	570304	0.525628	114704	219623	1.09007e+06	195599	219623	1.39498e+06	603399	685630	1.13628		Peak Found	Not Found	Not Found	Peak Found	Peak Found	Peak Found	Low	Peak Found	High	Peak Found
High	VLLDQLGTTISFER		1.05113e-05	0	1	1	5	P04114	0	1591.87	0	541533	1.29114e+06	616656	708542	1.29114e+06	750999	916895	324803	0.354243																				High	High	High	Not Found	Not Found	Not Found	Not Found	Not Found	Not Found	High
High	VKVEPLYELVTATDFAYSSTVR		2.78138e-08	0	1	1	11	P07358	1	2488.3	0	2.93289e+06	5155269	2.93369e+06	3.83739e+06	5155269	3.57281e+06	4.18849e+06	847643	0.202374	4.87354e+07	5.25204e+07	5.67881e+07	6.86266e+07	5.25204e+07	7.55864e+07	6.55778e+07	1.18314e+07	0.180418											High	High	Peak Found	High	High	High	Not Found	Not Found	Not Found	High
High	VLDFEHFLPMLQTVAK		7.54612e-05	0	1	1	1	P60660	0	1888	0										5297858	5.14245e+06	4.1148e+06	7.46016e+06	5.14245e+06	5.47691e+06	6.02651e+06	1.25279e+06	0.207881											Not Found	Not Found	Not Found	High	Peak Found	Peak Found	Not Found	Not Found	Not Found	Not Found
High	VIEKVQHIQLLQK		3.92551e-05	0	1	1	9	P02671	1	1575.96	0		324987	543300		324987	661662	493324	238065	0.482573	7.89199e+06	4.82523e+06	7.27284e+06	1.11131e+07	4.82523e+06	9.68034e+06	8.53955e+06	3.2955e+06	0.38591	374384		415158	638414		531284	584849	75752.2	0.129524		High	High	Peak Found	High	High	High	High	Not Found	High	High
High	VLFYVDSEK		0.00396216	0	1	1	9	P10643	0	1099.57	0	3.90125e+06	8.19584e+06	2.52174e+06	5.1044e+06	8.19584e+06	3.07112e+06	5.45712e+06	2.5805e+06	0.472869	14457795	20009388	12172721	2.03587e+07	20009388	1.62022e+07	1.88568e+07	2.30554e+06	0.122266	15102.9	269139		25754.1	269139		147447	172099	1.1672		High	High	High	High	High	High	Peak Found	High	Not Found	High
High	VLFYVDSEKLK		0.00220996	0	1	1	1	P10643	1	1340.75	0										4.10398e+06		4663140	5.77901e+06		6.20676e+06	5.99288e+06	302466	0.0504709											Not Found	Not Found	Not Found	High	Not Found	Peak Found	Not Found	Not Found	Not Found	Not Found
High	VIGNMGQTMEQLTPELK		5.66969e-07	0	1	1	11	P04114	0	1888.95	0	134701	582980	282524	176242	582980	344074	367765	204401	0.555792	2.74852e+07	1.10432e+08	2.14336e+07	3.87033e+07	1.10432e+08	2.85287e+07	5.92214e+07	4.46407e+07	0.753794	252971	59294.7		431376	59294.7		245335	263101	1.07241		Peak Found	Peak Found	Peak Found	High	High	High	Peak Found	Peak Found	Not Found	Peak Found
High	VIGNMGQTMEQLTPELK	1xOxidation [M5]	5.32911e-05	0	1	1	1	P04114	0	1904.95	0	73153.6	204129	127364	95714.2	204129	155111	151652	54290.2	0.357993	433695	1.84984e+06	346138	610706	1.84984e+06	460718	973755	762410	0.782959											Peak Found	Peak Found	Peak Found	Peak Found	High	Peak Found	Not Found	Not Found	Not Found	Peak Found
High	VIGNMGQTMEQLTPELK	2xOxidation [M5; M9]	4.64668e-05	0	1	1	5	P04114	0	1920.94	0	677048	1.23078e+06	645763	885850	1.23078e+06	786446	967693	233201	0.240987																				High	High	High	Not Found	Not Found	Not Found	Not Found	Not Found	Not Found	High
High	VLADKFIIPGLK		7.66638e-05	0	1	1	7	P04114	1	1313.82	0	63810.6	187693		83489.8	187693		135591	73682.7	0.543417	2.77354e+07	92302380	18884664	3.90555e+07	92302380	2.5136e+07	5.21646e+07	3.54502e+07	0.679583											Peak Found	Peak Found	Not Found	High	High	High	Not Found	Not Found	Not Found	Peak Found
High	VKAHYGGFTVQNEANKYQISVNK		4.02774e-06	0	1	1	1	P02675	2	2595.33	0										2.3448e+06		3.06412e+06	3.30182e+06		4.07842e+06	3.69012e+06	549142	0.148814											Not Found	Not Found	Not Found	High	Not Found	Peak Found	Not Found	Not Found	Not Found	Not Found
High	VNQNLVYESGSLNFSKLEIQSQVDSQHVGHSVLTAK		4.80555e-10	0	1	1	3	P04114	1	3956.01	0										8273633	9941978	15811343	1.16505e+07	9941978	2.10453e+07	1.42126e+07	5.97865e+06	0.420659											Not Found	Not Found	Not Found	High	High	High	Not Found	Not Found	Not Found	Not Found
High	VNVGAGSHPNKVK		3.92551e-05	0	1	1	4	P21333	1	1306.72	0										1.67721e+06		1.22573e+06	2.36175e+06		1.63147e+06	1.99661e+06	516385	0.25863											Not Found	Not Found	Not Found	High	Not Found	High	Not Found	Not Found	Not Found	Not Found
High	VQALEEANNDLENK		2.78685e-05	0	1	1	6	P35527	0	1586.77	0	1.99298e+06	996215	1.5113e+06	2.60761e+06	996215	1.84055e+06	1.81479e+06	806007	0.444132	113691		219456	160094		292101	226097	93343.4	0.412846											High	High	High	Peak Found	Not Found	Peak Found	Not Found	Not Found	Not Found	High
High	VQEAHLTEDQIFYFPK		2.4785e-07	0	1	1	12	P07360	0	1964.98	0	3.46739e+06	4.08496e+06	5.00492e+06	4.53674e+06	4.08496e+06	6.09527e+06	4.90565e+06	1.05471e+06	0.214999	5.23428e+07	5.66677e+07	49026315	7.37063e+07	5.66677e+07	6.52553e+07	6.52098e+07	8.51939e+06	0.130646	158256	220727	103637	269864	220727	132626	207739	69534.9	0.334723		High	High	High	High	High	High	High	Peak Found	Peak Found	High
High	VQFELHYQEVK		0.000104075	0	1	1	18	P19823	0	1419.73	0	9443569	1.54218e+07	1.38871e+07	1.2356e+07	1.54218e+07	1.69125e+07	1.48968e+07	2.32318e+06	0.155952	102070952	176120858	110742896	1.43731e+08	176120858	1.47402e+08	1.55751e+08	1.77359e+07	0.113873	84989	218357	77181	144927	218357	98769.7	154018	60309.6	0.391576		High	High	High	High	High	High	Peak Found	Peak Found	Peak Found	High
High	VQGNDHSATR		0.000861073	0	1	1	7	Q14624	0	1084.51	0	511937	633021	200715	669818	633021	244442	515760	235688	0.456972	4.93891e+06	3.04534e+06	2.87872e+06	6.95471e+06	3.04534e+06	3.83165e+06	4.61057e+06	2.06781e+06	0.448493	510363	1.00358e+06	799207	870292	1.00358e+06	1.02276e+06	965542	83045	0.0860086		Peak Found	Peak Found	Peak Found	High	High	High	High	High	High	Peak Found
High	VQGVEFSHR		0.00207471	0	1	1	7	P04114	0	1058.54	0	1.0894e+06	1177512	813659	1.42537e+06	1177512	990919	1.19793e+06	217943	0.181933	25035718	31680038	3.69625e+07	3.5254e+07	31680038	4.9198e+07	3.87107e+07	9.25645e+06	0.239119											High	Peak Found	Peak Found	High	High	High	Not Found	Not Found	Not Found	High
High	VQHIQLLQK		0.00289016	0	1	1	37	P02671	0	1106.67	0	172391184	172234572	239702728	2.25557e+08	172234572	2.91923e+08	2.29905e+08	5.99628e+07	0.260816	160523352	620205520	112051858	2.2604e+08	620205520	1.49144e+08	3.31797e+08	2.52711e+08	0.761645	3.13445e+06	5.57005e+06	2.34028e+06	5.34499e+06	5.57005e+06	2.9949e+06	4.63664e+06	1.42624e+06	0.307602		High	High	High	High	High	High	High	High	High	High
High	VQHIQLLQKNVR		0.000259004	0	1	1	2	P02671	1	1475.88	0		184495			184495		184495																						High	High	Not Found	Not Found	Not Found	Not Found	Not Found	Not Found	Not Found	High
High	VQAAVGTSAAPVPSDNH		3.34704e-07	0	1	1	18	P02649	0	1620.8	0	4.93455e+06	8.14933e+06	4.36474e+06	6.45637e+06	8.14933e+06	5.31563e+06	6.64044e+06	1.42579e+06	0.214713	1.79108e+06	1.84709e+07	1.16271e+06	2.52211e+06	1.84709e+07	1.5476e+06	7.51352e+06	9.50183e+06	1.26463		82048.7	124489		82048.7	159310	120679	54632.1	0.452704		High	High	High	High	High	Peak Found	Not Found	Low	Medium	High
High	VQLSNDFDEYIMAIEQTIK		1.21028e-07	0	1	1	284	P01024	0	2257.11	0	1.03929e+06	4.36417e+06	2.25241e+06	1.3598e+06	4.36417e+06	2.74311e+06	2.82236e+06	1.50375e+06	0.532799	1.20863e+07	1.98628e+07	1.73197e+07	1.70193e+07	1.98628e+07	2.3053e+07	1.99784e+07	3.01851e+06	0.151089		400927	547824		400927	701060	550993	212225	0.385169		High	High	High	High	High	High	Not Found	High	High	High
High	VQLSPDLLATLPEPASPGR		5.61393e-06	0	1	1	8	Q04756	0	1961.07	0	171476	570745	379513	224359	570745	462193	419099	177168	0.422737	4209758	5.35134e+06	3.75045e+06	5.92796e+06	5.35134e+06	4.99194e+06	5.42375e+06	472190	0.0870597	6297.14			10738.1			10738.1				Peak Found	Peak Found	Peak Found	High	High	High	Peak Found	Not Found	Not Found	Peak Found
High	VQPYLDDFQKK		0.000206487	0	1	1	67	P02647	1	1380.72	0	1.05234e+08	2.59767e+08	1.67118e+08	1.37689e+08	2.59767e+08	2.03526e+08	2.00327e+08	6.11023e+07	0.305012	6.22175e+08	1.8644e+09	1.08958e+09	8.76114e+08	1.8644e+09	1.45026e+09	1.39693e+09	4.96298e+08	0.355279	5.40244e+07	6.52105e+07	6.77199e+07	9.21245e+07	6.52105e+07	8.66622e+07	8.13324e+07	1.42266e+07	0.174919		High	High	High	High	High	High	High	High	High	High
High	VQPYLDDFQKKWQEEMELYR		5.52223e-07	0	1	1	34	P02647	2	2645.27	0										3.58627e+07	6.77029e+06	3.31459e+07	5.05e+07	6.77029e+06	4.41181e+07	3.37961e+07	2.36216e+07	0.698943	1.51656e+07	1.85771e+06	4.44814e+07	2.5861e+07	1.85771e+06	5.69235e+07	2.82141e+07	2.76082e+07	0.978526		Not Found	Not Found	Not Found	High	Peak Found	High	High	Peak Found	High	Not Found
High	VQPYLDDFQKKWQEEMELYR	1xOxidation [M16]	0.000256288	0	1	1	8	P02647	2	2661.27	0										2.87729e+06		1.47014e+06	4.05165e+06		1.9568e+06	3.00422e+06	1.48128e+06	0.493067	995750	581597	3.27071e+06	1.69799e+06	581597	4.18558e+06	2.15506e+06	1.84496e+06	0.856105		Not Found	Not Found	Not Found	Peak Found	Not Found	Peak Found	High	High	High	Not Found
High	VQQNVPSGTDTGDPQSKPLGDWAAGTMDPESSIFIEDAIK		1.38895e-06	0	1	1	29	O14791	0	4201.99	0										309694	3.81704e+06	289103	436094	3.81704e+06	384804	1.54598e+06	1.96696e+06	1.27231											Not Found	Not Found	Not Found	High	High	High	Not Found	Not Found	Not Found	Not Found
High	VQWKVDNALQSGNSQESVTEQDSK		6.7113e-07	0	1	1	3	P01834	1	2677.27	0										10017527		10561794	1.41062e+07		1.4058e+07	1.40821e+07	34033.1	0.00241676											Not Found	Not Found	Not Found	High	Not Found	High	Not Found	Not Found	Not Found	Not Found
High	VQWKVDNALQSGNSQESVTEQDSKDSTYSLSSTLTLSK		4.67134e-13	0	1	1	7	P01834	2	4161.01	0										36938314		38416951	5.20146e+07		5.1134e+07	5.15743e+07	622694	0.0120737	124489		420109	212284		537620	374952	230047	0.613537		Not Found	Not Found	Not Found	High	Not Found	High	High	Not Found	Peak Found	Not Found
High	VQLSNDFDEYIMAIEQTIK	1xOxidation [M12]	2.79792e-07	0	1	1	30	P01024	0	2273.1	0	7.28721e+06	12810954	5.13684e+06	9.53458e+06	12810954	6.25593e+06	9.53382e+06	3.27751e+06	0.343777	87734	254523		123542	254523		189033	92617.4	0.489954											High	High	High	Peak Found	Peak Found	Not Found	Not Found	Not Found	Not Found	High
High	VNVDEVGGEALGR		5.70704e-05	0	1	1	1	P68871	0	1314.66	0	152473		176334	199495		214749	207122	10785.9	0.052075	1.07506e+06	1.54887e+06	1.70568e+06	1.51384e+06	1.54887e+06	2.2703e+06	1.77767e+06	426988	0.240195											Peak Found	Not Found	Peak Found	Peak Found	Peak Found	High	Not Found	Not Found	Not Found	Peak Found
High	VPVDPATYGQFYGGDSYIILYNYR		2.99635e-07	0	1	1	8	P06396	0	2771.34	0	1.48166e+06	3.76362e+06	1.54195e+06	1.93861e+06	3.76362e+06	1.87787e+06	2.5267e+06	1.07163e+06	0.424124		160412			160412		160412													High	High	High	Not Found	Peak Found	Not Found	Not Found	Not Found	Not Found	High
High	VPTGGVEEGLLER		2.81456e-06	0	1	1	11	P01880	0	1355.72	0	3679225	2.69615e+06	4.73797e+06	4.8139e+06	2.69615e+06	5.77017e+06	4.42674e+06	1.57315e+06	0.355375	4.49476e+06	8569467	4638107	6.32928e+06	8569467	6.17344e+06	7.02406e+06	1.34063e+06	0.190862											High	High	High	High	High	High	Not Found	Not Found	Not Found	High
High	VNWEEEAASGLLTSLK		5.55506e-06	0	1	1	5	P04114	0	1746.89	0	355460	857109	614800	465084	857109	748738	690310	202438	0.293257	3.71972e+06	36089439	1.9027e+06	5.23791e+06	36089439	2.53254e+06	1.462e+07	1.86423e+07	1.27512											Peak Found	Peak Found	Peak Found	High	High	Peak Found	Not Found	Not Found	Not Found	Peak Found
High	VNWEEEAASGLLTSLKDNVPK		4.83095e-10	0	1	1	8	P04114	1	2300.18	0										22445026	9.38485e+07	22530190	3.16059e+07	9.38485e+07	2.99883e+07	5.18142e+07	3.64117e+07	0.702736											Not Found	Not Found	Not Found	High	High	High	Not Found	Not Found	Not Found	Not Found
High	VPANLENVGFEVQTAEDDLK		0.000125819	0	1	1	3	P13671	0	2188.08	0	898513	1.33152e+06	532059	1.17561e+06	1.33152e+06	647971	1.0517e+06	358227	0.340616	237213	626180		334031	626180		480105	206580	0.430281											High	High	High	Peak Found	Peak Found	Not Found	Not Found	Not Found	Not Found	High
High	VPANLENVGFEVQTAEDDLKTDFYK		3.42738e-11	0	1	1	14	P13671	1	2842.38	0	3.16805e+06	6.87605e+06	4.66632e+06	4.14508e+06	6.87605e+06	5.68291e+06	5.56801e+06	1.36911e+06	0.245888	3.48636e+06	1.59022e+07		4.90931e+06	1.59022e+07		1.04057e+07	7.77313e+06	0.747004											High	High	High	High	High	Not Found	Not Found	Not Found	Not Found	High
High	VPAPPSPQPATYTCVVSHEDSR	1xCarbamidomethyl [C14]	1.17958e-06	0	1	1	2	P01880	0	2395.13	0	632760	285446	1.05689e+06	827903	285446	1.28714e+06	800163	501423	0.626651																				High	Peak Found	High	Not Found	Not Found	Not Found	Not Found	Not Found	Not Found	High
High	VPEARPNSMVVEHPEFLK		3.73386e-09	0	1	1	12	P06396	0	2079.07	0		457591	429513		457591	523085	490338	46311.4	0.0944478	86298053	6.07287e+07	94693238	1.2152e+08	6.07287e+07	1.26039e+08	1.02763e+08	3.64726e+07	0.35492	503306	413184	762045	858257	413184	975201	748881	296544	0.395983		Not Found	Peak Found	Peak Found	High	High	High	High	Peak Found	High	Peak Found
High	VPEARPNSMVVEHPEFLK	1xOxidation [M9]	0.00226888	0	1	1	4	P06396	0	2095.06	0	476254	1.06971e+06	907543	623131	1.06971e+06	1.10526e+06	932699	268682	0.288069	4.36441e+06	3.10643e+06	4.91065e+06	6.14574e+06	3.10643e+06	6.5362e+06	5.26279e+06	1.87764e+06	0.356777											Peak Found	High	Peak Found	High	High	High	Not Found	Not Found	Not Found	High
High	VPVAVQGEDTVQSLTQGDGVAK		4.82777e-11	0	1	1	64	P01024	0	2198.13	0	3.09267e+07	4.48042e+07	2.38607e+07	4.04645e+07	4.48042e+07	2.90589e+07	3.81092e+07	8.13261e+06	0.213403	1.75361e+08	2.1273e+08	1.35085e+08	2.46934e+08	2.1273e+08	1.79801e+08	2.13155e+08	3.35684e+07	0.157483	43917.1	2.1427e+06	848695	74889.2	2.1427e+06	1.08609e+06	1.10123e+06	1.03399e+06	0.938942		High	High	High	High	High	High	Peak Found	High	High	High
High	VPFDAATLHTSTAMAAQHGMDDDGTGQK		1.49631e-13	0	1	1	12	P06396	0	2873.28	0	683165	4.31424e+06	376547	893853	4.31424e+06	458580	1.88889e+06	2.11166e+06	1.11794	80912816	104355591	98084526	1.13937e+08	104355591	1.30553e+08	1.16282e+08	1.32552e+07	0.113992	160768	545718	212965	274149	545718	272535	364134	157259	0.431871		Peak Found	High	Peak Found	High	High	High	Peak Found	High	Peak Found	High
High	VPFDAATLHTSTAMAAQHGMDDDGTGQK	2xOxidation [M14; M20]	1.01239e-06	0	1	1	7	P06396	0	2905.27	0	1.1074e+07	1.10049e+07	7.74153e+06	1.44892e+07	1.10049e+07	9.42807e+06	1.16407e+07	2.58977e+06	0.222475																				High	High	High	Not Found	Not Found	Not Found	Not Found	Not Found	Not Found	High
High	VPGLYYFTYHASSR		1.23038e-06	0	1	1	7	P02746	0	1660.81	0	4.37525e+06	5.56338e+06	5.92504e+06	5.72458e+06	5.56338e+06	7.21585e+06	6.16794e+06	911091	0.147714	2.3265e+06	2.86422e+06	3.07637e+06	3.27605e+06	2.86422e+06	4.09473e+06	3.41167e+06	626364	0.183595											High	High	High	Peak Found	Peak Found	Peak Found	Not Found	Not Found	Not Found	High
High	VPGTSTSATLTGLTR		1.0456e-05	0	1	1	5	P02751	0	1461.79	0	2219514	1.62841e+06	2.54905e+06	2.90401e+06	1.62841e+06	3.10437e+06	2.5456e+06	800601	0.314504	707397	2.48318e+06	868191	996118	2.48318e+06	1.15558e+06	1.54496e+06	816426	0.528444											High	High	High	Peak Found	Peak Found	Peak Found	Not Found	Not Found	Not Found	High
High	VPLLLSEPINIIDALEMR		1.24999e-06	0	1	1	6	P04114	0	2036.15	0										673266	4.58843e+06	294355	948057	4.58843e+06	391794	1.9761e+06	2.27938e+06	1.15348											Not Found	Not Found	Not Found	High	High	High	Not Found	Not Found	Not Found	Not Found
High	VPLLLSEPINIIDALEMR	1xOxidation [M17]	0.00292072	0	1	1	1	P04114	0	2052.14	0	379643	451248	285610	496725	451248	347832	431935	76302.3	0.176652																				Peak Found	High	Peak Found	Not Found	Not Found	Not Found	Not Found	Not Found	Not Found	High
High	VPQVSTPTLVEVSR		4.45196e-06	0	1	1	34	P02768	0	1511.84	0	1.43393e+07	1.40767e+07	1.48117e+07	1.87616e+07	1.40767e+07	1.80385e+07	1.69589e+07	2.52212e+06	0.148719	1.62644e+07	1.6177e+07	17980067	2.29027e+07	1.6177e+07	2.39319e+07	2.10039e+07	4.21179e+06	0.200524	100064	493888	145570	170633	493888	186288	283603	182280	0.64273		High	High	High	High	High	High	High	High	High	High
High	VPSYTLILPSLELPVLHVPR		1.48452e-09	0	1	1	23	P04114	0	2243.32	0	924508	1.65026e+06	1.61472e+06	1.20963e+06	1.65026e+06	1.9665e+06	1.60879e+06	380135	0.236286	7.48025e+07	2.42115e+08	55324047	1.05333e+08	2.42115e+08	7.36377e+07	1.40362e+08	8.95344e+07	0.637883											High	High	High	High	High	High	Not Found	Not Found	Not Found	High
High	VPFDAATLHTSTAMAAQHGMDDDGTGQK	1xOxidation [M]	4.02774e-06	0	1	1	4	P06396	0	2889.28	0		3.55382e+06			3.55382e+06		3.55382e+06																						High	High	High	Not Found	Not Found	Not Found	Not Found	Not Found	Not Found	High
High	VRESDEETQIK		0.00197872	0	1	1	4	P04114	1	1333.66	0	266428	691711	234455	348595	691711	285532	441946	218589	0.494606	11565516	1.49418e+07	1.09295e+07	1.62859e+07	1.49418e+07	1.45474e+07	1.52584e+07	911478	0.0597362											Peak Found	Peak Found	Peak Found	High	High	High	Not Found	Not Found	Not Found	Peak Found
High	VKAHYGGFTVQNEANK		6.10788e-06	0	1	1	2	P02675	1	1762.89	0	162536	249675	145287	212663	249675	176939	213092	36370.1	0.170678	3.42117e+06	1.8237e+06	3.157e+06	4.81751e+06	1.8237e+06	4.20205e+06	3.61442e+06	1.58104e+06	0.437427											Peak Found	Peak Found	Peak Found	High	Peak Found	High	Not Found	Not Found	Not Found	Peak Found
High	VHVSEEGTEPEAMLQVLGPKPALPAGTEDTAKEDAANRK		1.11681e-09	0	1	1	3	P06396	2	4086.04	0		633664			633664		633664			15235433	11863457	18212624	2.14537e+07	11863457	2.42415e+07	1.91862e+07	6.49307e+06	0.338424											Not Found	Peak Found	Not Found	High	High	High	Not Found	Not Found	Not Found	Peak Found
High	TYLPAVDEKLRDLYSK		0.00231715	0	1	2	2	K7ER74	2	1911.02	0												440071			585745	585745			358333		513066	611043		656579	633811	32198.6	0.0508016		Not Found	Not Found	Not Found	Not Found	Not Found	Peak Found	High	Not Found	High	Not Found
High	TYSDHPEKVNKDDEEFIESNK		0.000110287	0	1	1	6	P00450	2	2524.15	0										1.35891e+07	20313889	18028337	1.91355e+07	20313889	2.39962e+07	2.11485e+07	2.53556e+06	0.119893											Not Found	Not Found	Not Found	High	High	High	Not Found	Not Found	Not Found	Not Found
High	VAEGTQVLELPFK		3.7044e-05	0	1	1	4	P01008	0	1430.79	1	1.88339e+06	3.16317e+06	1.52105e+06	2.46423e+06	3.16317e+06	1.85242e+06	2.49327e+06	655860	0.263052	1.12567e+06	7473210	723359	1.58511e+06	7473210	962809	3.34038e+06	3.59264e+06	1.07552											High	High	High	Peak Found	Peak Found	Peak Found	Not Found	Not Found	Not Found	High
High	VAEYMDWILEK		0.000477282	0	1	1	5	P03952	0	1396.68	0	164244	986375	468244	214897	986375	570254	590509	386138	0.653907	7076017	6918765	6.09754e+06	9.96407e+06	6918765	8.11598e+06	8.33294e+06	1.5342e+06	0.184113	441603		373738	753040		478279	615659	194285	0.315573		Peak Found	Peak Found	Peak Found	High	Peak Found	High	High	Not Found	High	Peak Found
High	VAGLLEDTFPGLLGLR		1.70703e-05	0	1	1	11	P35858	0	1670.95	0	1.54597e+06	1827442	1.492e+06	2.02275e+06	1827442	1.81704e+06	1.88908e+06	115880	0.0613421										5865.78	181422		10002.6	181422		95712.1	121212	1.26642		High	High	High	Not Found	Not Found	Not Found	Low	High	High	High
High	VANPSGNLTETYVQDR		4.94363e-07	0	1	1	2	P21333	0	1763.86	0										2259080	2.32787e+06	1.59118e+06	3.18112e+06	2.32787e+06	2.1179e+06	2.5423e+06	563109	0.221496											Not Found	Not Found	Not Found	High	Peak Found	High	Not Found	Not Found	Not Found	Not Found
High	VAPEEHPVLLTEAPLNPK		8.82162e-08	0	1	2	12	P60709	0	1954.06	0	7.20478e+06		1.20658e+07	9.42673e+06		1.46944e+07	1.20606e+07	3.72483e+06	0.308843	9.0766e+07	6.66957e+07	8.28669e+07	1.27812e+08	6.66957e+07	1.10298e+08	1.01602e+08	3.14724e+07	0.309762											High	Not Found	High	High	High	High	Not Found	Not Found	Not Found	High
High	TYFPHFDLSHGSAQVK		0.000168124	0	1	1	1	P69905	0	1833.89	0										1.03802e+06	2.4459e+06	2.30002e+06	1.46168e+06	2.4459e+06	3.06139e+06	2.32299e+06	806905	0.347356											Not Found	Not Found	Not Found	Peak Found	Peak Found	High	Not Found	Not Found	Not Found	Not Found
High	VAQELEEKLNILNNNYK		3.04808e-05	0	1	1	1	O14791	1	2032.07	0	245463			321163			321163			21987956	4.14864e+06	22734814	3.09623e+07	4.14864e+06	3.02606e+07	2.17905e+07	1.52823e+07	0.70133			87944.1			112543	112543				Peak Found	Not Found	Not Found	High	Peak Found	Peak Found	Not Found	Not Found	Peak Found	Peak Found
High	VASYGVKPR		0.00139056	0	1	2	18	B4E1Z4	0	976.557	0	1.49001e+07	20758176	1.1822e+07	1.94953e+07	20758176	1.43974e+07	1.8217e+07	3.36754e+06	0.184857	73274009	69091650	53516921	1.03181e+08	69091650	7.12324e+07	8.11682e+07	1.90933e+07	0.235231	940679	1.49503e+06	1.93805e+06	1.60408e+06	1.49503e+06	2.48015e+06	1.85975e+06	540040	0.290383		High	High	High	High	High	High	High	High	High	High
High	VCPFAGILENGAVR	1xCarbamidomethyl [C2]	7.82971e-05	0	1	1	14	P02749	0	1502.78	0	1.92464e+07	28302640	23017949	2.5182e+07	28302640	2.80325e+07	2.71724e+07	1.72902e+06	0.0636314	3.82973e+06	2.69927e+06	3.04244e+06	5.39283e+06	2.69927e+06	4.04957e+06	4.04722e+06	1.34678e+06	0.332767											High	High	High	Peak Found	Peak Found	Peak Found	Not Found	Not Found	Not Found	High
High	VDFTLSSERDFALLSLQVPLK		0.00020006	0	2	2	2	P0C0L4; P0C0L5	1	2378.3	0	369807	1.47911e+06	534588	483855	1.47911e+06	651051	871337	532940	0.611635																			Shared	Peak Found	High	Peak Found	Not Found	Not Found	Not Found	Not Found	Not Found	Not Found	High
High	VDFTLSSERDFALLSLQVPLKDAK		7.80937e-09	0	2	2	13	P0C0L4; P0C0L5	2	2692.46	0		1.26661e+06	281940		1.26661e+06	343362	804985	652833	0.810988	2.62958e+07	25930426	32831332	3.70283e+07	25930426	4.36994e+07	3.55527e+07	8.9759e+06	0.252467	292992	161383	288275	499622	161383	368910	343305	170567	0.496839	Shared	Not Found	High	Peak Found	High	High	High	High	Peak Found	High	High
High	VDKDLQSLEDILHQVENK		9.2681e-05	0	1	1	2	P02679	1	2123.1	0										1.75483e+06	2.69591e+06	1743677	2.47106e+06	2.69591e+06	2.32088e+06	2.49595e+06	188752	0.0756233											Not Found	Not Found	Not Found	Peak Found	High	Peak Found	Not Found	Not Found	Not Found	Not Found
High	VDLLNQEIEFLK		0.000647876	0	1	1	1	P35908	0	1460.8	0	1.71569e+06	1.14882e+06	1.02382e+06	2.24481e+06	1.14882e+06	1.24686e+06	1.54683e+06	606451	0.392061	509624			717625			717625													High	Peak Found	Peak Found	Peak Found	Not Found	Not Found	Not Found	Not Found	Not Found	High
High	VDNALQSGNSQESVTEQDSK		3.09058e-08	0	1	1	48	P01834	0	2135.97	0	4.68448e+07	4.68603e+07	3.90699e+07	6.12918e+07	4.68603e+07	4.75816e+07	5.19112e+07	8.13183e+06	0.156649	3.44994e+07	1.03874e+08	42961585	4.85803e+07	1.03874e+08	5.7183e+07	6.98792e+07	2.97532e+07	0.425781		1.76506e+06	277239		1.76506e+06	354787	1.05992e+06	997212	0.940835		High	High	High	High	High	High	Not Found	High	High	High
High	VAQLEAQCQEPCKDTVQIHDITGK	2xCarbamidomethyl [C8; C12]	7.92861e-10	0	1	1	7	P02679	1	2768.33	0	5.02083e+06	3.49558e+06	1.10574e+07	6.56925e+06	3.49558e+06	1.34664e+07	7.84374e+06	5.10612e+06	0.65098																				High	High	High	Not Found	Not Found	Not Found	Not Found	Not Found	Not Found	High
High	VDNALQSGNSQESVTEQDSKDSTYSLSSTLTLSK		1.61195e-12	0	1	1	42	P01834	1	3619.71	0	5.25012e+06	1.01726e+07	1.1205e+07	6.86926e+06	1.01726e+07	1.36461e+07	1.02293e+07	3.38879e+06	0.331282	1.68385e+08	1.26412e+08	2.15262e+08	2.37111e+08	1.26412e+08	2.86519e+08	2.1668e+08	8.19856e+07	0.378371		1.36079e+06	1.6427e+06		1.36079e+06	2.10219e+06	1.73149e+06	524251	0.302775		High	High	High	High	High	High	Not Found	High	High	High
High	TYCSEPEKVDKDNEDFQESNR	1xCarbamidomethyl [C3]	0.000210886	0	1	1	1	P00450	2	2590.1	0	827702	1271366	1.16984e+06	1.08297e+06	1271366	1.42469e+06	1.25967e+06	171163	0.135879																				Peak Found	High	Peak Found	Not Found	Not Found	Not Found	Not Found	Not Found	Not Found	High
High	TVRVPMMSDPK		0.000690158	0	1	1	6	P36955	1	1260.64	0										17204660	2.93556e+06	14775748	2.42267e+07	2.93556e+06	1.96669e+07	1.56097e+07	1.12104e+07	0.71817	70445.7			120127			120127				Not Found	Not Found	Not Found	High	High	High	High	Not Found	Not Found	Not Found
High	TTLTAFGFASADLIEIGLEGK		0.00220996	0	1	1	6	P04114	0	2154.13	0											448282			448282		448282													Not Found	Not Found	Not Found	Not Found	High	Not Found	Not Found	Not Found	Not Found	Not Found
High	TTMKIIPFNRLTIGEGQQHHLGGAK		3.68493e-05	0	1	1	2	P02679	2	2747.48	0										1.12658e+06		1.13299e+06	1.58639e+06		1.50803e+06	1.54721e+06	55405.3	0.0358098											Not Found	Not Found	Not Found	High	Not Found	High	Not Found	Not Found	Not Found	Not Found
High	TTNIQGINLLFSSR		1.78995e-05	0	2	2	34	P0C0L4; P0C0L5	0	1563.85	0	9.09594e+06	20125918	7.48447e+06	1.19011e+07	20125918	9.115e+06	1.3714e+07	5.72494e+06	0.417452	61324060	62898078	58153274	8.63533e+07	62898078	7.74035e+07	7.55516e+07	1.18368e+07	0.156671	530989	535347	433418	905463	535347	554652	665154	208338	0.313217	Shared	High	High	High	High	High	High	High	High	High	High
High	TTPPMLDSDGSFFLYSK		9.46556e-05	0	1	1	21	P01859	0	1905.89	0	1.28044e+06	2.48024e+06	3.65263e+06	1.67533e+06	2.48024e+06	4.44837e+06	2.86798e+06	1.42661e+06	0.497425	30690406	4.66718e+07	35382944	4.32166e+07	4.66718e+07	4.70956e+07	4.56614e+07	2.12779e+06	0.0465994		148019	106758		148019	136620	142319	8060.11	0.056634		High	High	High	High	High	High	Not Found	High	Medium	High
High	TTPPMLDSDGSFFLYSK	1xOxidation [M5]	7.19653e-05	0	1	1	14	P01859	0	1921.89	0	7.10058e+06	6.3638e+06	8.26165e+06	9.2904e+06	6.3638e+06	1.00615e+07	8.5719e+06	1.95075e+06	0.227575	686346	864315	705315	966476	864315	938793	923195	52836.3	0.0572321											High	High	High	Peak Found	Peak Found	Peak Found	Not Found	Not Found	Not Found	High
High	TTPPVLDSDGSFFLYSK		4.2234e-06	0	1	1	68	P01857	0	1873.92	0	9.55316e+07	1.11612e+08	1.30559e+08	1.24994e+08	1.11612e+08	1.59002e+08	1.31869e+08	2.44315e+07	0.185271	2.71111e+07	4.60115e+07	3.83865e+07	3.81764e+07	4.60115e+07	5.10935e+07	4.50938e+07	6.50726e+06	0.144305	10318.2	3.16134e+06	1.81847e+06	17594.9	3.16134e+06	2.32713e+06	1.83535e+06	1.62855e+06	0.88732		High	High	High	High	High	High	Peak Found	High	High	High
High	TTPPVLDSDGSFFLYSR		1.3185e-05	0	1	1	32	P01861	0	1901.93	0	5.38835e+06	7.36038e+06	1.14157e+07	7.05011e+06	7.36038e+06	1.39027e+07	9.43772e+06	3.86987e+06	0.410043	1.25147e+07	18855516	17751782	1.76225e+07	18855516	2.36281e+07	2.00354e+07	3.17189e+06	0.158314											High	High	High	High	High	High	Not Found	Not Found	Not Found	High
High	TWRNDLISATK		0.00206382	0	1	1	1	P19823	1	1304.7	0																												No Quan Values	Peak Found	Not Found	Not Found	Not Found	Not Found	High	Peak Found	Not Found	Not Found	Peak Found
High	TVAAPSVFIFPPSDEQLK		2.42679e-07	0	1	1	92	P01834	0	1946.03	0	9.2991e+07	9.42839e+07	117063072	1.2167e+08	9.42839e+07	1.42566e+08	1.19506e+08	2.42136e+07	0.202613	2.61224e+08	3.39781e+08	2.86056e+08	3.67841e+08	3.39781e+08	3.80748e+08	3.6279e+08	2.09452e+07	0.0577336	30548.8	4616184	3387063	52093	4616184	4.33448e+06	3.00092e+06	2.55764e+06	0.852285		High	High	High	High	High	High	Peak Found	High	High	High
High	TVGSDTFYSFKYEIK		5.91775e-06	0	1	1	9	P01042	1	1784.87	0										96937117	1.98394e+07	78809389	1.36502e+08	1.98394e+07	1.04897e+08	8.70795e+07	6.03377e+07	0.692903	521606	49121.5	460424	889463	49121.5	589212	509266	425837	0.836179		Not Found	Not Found	Not Found	High	Peak Found	High	High	Peak Found	High	Not Found
High	TVIGPDGHK		0.00398304	0	1	1	27	P02671	0	923.495	0	40230096	3.96092e+07	2.77355e+07	5.26371e+07	3.96092e+07	3.37778e+07	4.2008e+07	9.65575e+06	0.229855	88644903	1.23896e+08	7.48297e+07	1.24825e+08	1.23896e+08	9.96003e+07	1.16107e+08	1.43028e+07	0.123186	1.75671e+06	5.91008e+06	1.01617e+06	2.99562e+06	5.91008e+06	1.30041e+06	3.40204e+06	2.33155e+06	0.685341		High	High	High	High	High	High	High	High	High	High
High	TVIGPDGHKEVTK		1.01841e-05	0	1	1	27	P02671	1	1380.75	0		726075	626972		726075	763561	744818	26506.7	0.0355882	2.22931e+08	6.68689e+07	2.46233e+08	3.13919e+08	6.68689e+07	3.27742e+08	2.36177e+08	1.46788e+08	0.621516	3.25353e+06	1.42243e+06	2.82613e+06	5.54805e+06	1.42243e+06	3.61664e+06	3.52904e+06	2.06421e+06	0.58492		Not Found	Peak Found	Peak Found	High	High	High	High	High	High	Peak Found
High	TVMVNIENPEGIPVK		9.76359e-06	0	1	1	20	P01024	0	1639.87	0	4.63098e+06	1.74258e+07	9.19931e+06	6.05917e+06	1.74258e+07	1.12034e+07	1.15628e+07	5.69183e+06	0.492254	92580680	197484088	85675764	1.30367e+08	197484088	1.14037e+08	1.47296e+08	4.42245e+07	0.300242	37651.3	862482	102293	64204.4	862482	130906	352531	442888	1.25631		High	High	High	High	High	High	Peak Found	High	Low	High
High	TVMVNIENPEGIPVK	1xOxidation [M3]	4.35909e-06	0	1	1	14	P01024	0	1655.87	0	23721616	35096976	21098826	3.10374e+07	35096976	2.56953e+07	3.06099e+07	4.71538e+06	0.154047																				High	High	High	Not Found	Not Found	Not Found	Not Found	Not Found	Not Found	High
High	TVMVNIENPEGIPVKQDSLSSQNQLGVLPLSWDIPELVNMGQWK		4.54084e-08	0	1	1	19	P01024	1	4903.5	0										5.44708e+06	7.35747e+06		7.67028e+06	7.35747e+06		7.51388e+06	221193	0.0294379											Not Found	Not Found	Not Found	High	High	Not Found	Not Found	Not Found	Not Found	Not Found
High	TVQAVLTVPK		0.00307845	0	1	1	16	P36955	0	1055.65	0	8710682	10890719	8684324	1.13971e+07	10890719	1.05763e+07	1.09547e+07	414123	0.0378033	53859432	59114612	54323392	7.5842e+07	59114612	7.23058e+07	6.90875e+07	8.81588e+06	0.127605	259872	395735	333847	443143	395735	427230	422036	24127	0.057168		High	High	High	High	High	High	High	High	High	High
High	TVGSDTFYSFK		0.0019172	0	1	1	21	P01042	0	1251.59	0	46593016	67025316	39959732	6.09623e+07	67025316	4.86652e+07	5.88843e+07	9.35479e+06	0.158867	195135872	357791840	156952592	2.7478e+08	357791840	2.08908e+08	2.80493e+08	7.46062e+07	0.265982	392500	2.64095e+06	415910	669306	2.64095e+06	532246	1.28083e+06	1.17989e+06	0.921186		High	High	High	High	High	High	High	High	High	High
High	VHYTVCIWR	1xCarbamidomethyl [C6]	0.00226888	0	2	2	6	P0C0L4; P0C0L5	0	1233.62	0	2.35963e+06	3.99865e+06	3.60196e+06	3.08734e+06	3.99865e+06	4.38666e+06	3.82422e+06	666992	0.174413	712163			1.00283e+06			1.00283e+06			24619.8			41982.6			41982.6			Shared	High	High	High	Peak Found	Not Found	Not Found	Peak Found	Not Found	Not Found	High
High	VDTVDPPYPR		0.00110295	0	1	1	11	P04004	0	1158.58	0	2.76427e+06	4847991	3.27528e+06	3.61678e+06	4847991	3.98882e+06	4.15119e+06	631464	0.152116	15104252	22443714	15550253	2.1269e+07	22443714	2.06978e+07	2.14702e+07	890176	0.0414611											High	High	High	High	High	High	Not Found	Not Found	Not Found	High
High	VDVQAGACEGK	1xCarbamidomethyl [C8]	0.000224653	0	2	2	5	P0C0L4; P0C0L5	0	1133.53	0	1.52582e+06	3.05573e+06		1.99638e+06	3.05573e+06		2.52606e+06	749069	0.296537																			Shared	High	High	High	Not Found	Not Found	Not Found	Not Found	Not Found	Not Found	High
High	VGAIPANALDDGQWSQGLISAAR		1.44115e-06	0	1	1	2	Q9Y490	0	2310.18	0										1.5127e+06	4520081	2.05641e+06	2.13011e+06	4520081	2.73714e+06	3.12911e+06	1.24227e+06	0.397003											Not Found	Not Found	Not Found	Peak Found	High	High	Not Found	Not Found	Not Found	Not Found
High	VGDDPAVWQLK		0.000544481	0	1	1	1	Q9Y490	0	1227.64	0	124208		181581	162514		221140	191827	41454.6	0.216104	2.12844e+06	4375914	1.33624e+06	2.99716e+06	4375914	1.77857e+06	3.05055e+06	1.29949e+06	0.425987		9695.89			9695.89		9695.89				Peak Found	Not Found	Peak Found	Peak Found	High	Peak Found	Not Found	Peak Found	Not Found	Peak Found
High	VGDTLNLNLR		0.000530324	0	2	2	16	P0C0L4; P0C0L5	0	1114.62	0	1.86113e+07	3.56217e+07	1.44215e+07	2.43511e+07	3.56217e+07	1.75633e+07	2.58453e+07	9.12145e+06	0.352924	125870056	131890232	114259624	1.77244e+08	131890232	1.52083e+08	1.53739e+08	2.2722e+07	0.147796	431482	512723	475773	735780	512723	608855	619119	111882	0.180712	Shared	High	High	High	High	High	High	High	High	High	High
High	VGEYSLYIGR		0.00168966	0	1	1	12	P02743	0	1156.6	0	5810348	8719853	7543125	7.60226e+06	8719853	9.18644e+06	8.50285e+06	814078	0.0957417	11868279	1.79706e+07	9091132	1.67123e+07	1.79706e+07	1.21005e+07	1.55945e+07	3.09057e+06	0.198184	114532	333894	86916.2	195304	333894	111228	213475	112439	0.526709		High	High	High	High	High	High	High	High	Peak Found	High
High	VGFYESDVMGR		0.00370046	0	1	1	2	P01023	0	1259.57	0	248281	288324	227022	324851	288324	276481	296552	25213.1	0.0850208	2.8057e+06	3.39076e+06	2.73364e+06	3.95083e+06	3.39076e+06	3.63855e+06	3.66005e+06	280656	0.0766809	30663.2			52288.2			52288.2				Peak Found	Peak Found	Peak Found	Peak Found	High	High	Peak Found	Not Found	Not Found	Peak Found
High	VGINYQPPTVVPGGDLAK		0.000783176	0	2	7	1	P68363; P68366	0	1824.99	0	165752		330438	216870		402426	309648	131208	0.423733	1.95571e+06	2.45547e+06	1.81514e+06	2.75393e+06	2.45547e+06	2.416e+06	2.5418e+06	184766	0.0726911										Shared	Peak Found	Not Found	Peak Found	High	Peak Found	Peak Found	Not Found	Not Found	Not Found	Peak Found
High	VGLSGMAIADVTLLSGFHALR		3.62001e-08	0	2	2	13	P0C0L4; P0C0L5	0	2128.16	0	870523	5.30261e+06	2.53027e+06	1.13899e+06	5.30261e+06	3.0815e+06	3.17437e+06	2.08336e+06	0.656307	19128828	46457244	23377186	2.69362e+07	46457244	3.11156e+07	3.48364e+07	1.02786e+07	0.295055	118670	518316	152938	202361	518316	195718	305465	184364	0.603554	Shared	Peak Found	High	High	High	High	High	High	High	High	High
High	VFVGEEDPEAESVTLR		1.22472e-05	0	1	1	12	Q86UX7	0	1776.87	0	202030		290966	264336		354355	309345	63653.1	0.205767	1.03007e+07	17164470	9170344	1.45049e+07	17164470	1.2206e+07	1.46251e+07	2.48144e+06	0.16967											Peak Found	Not Found	Peak Found	High	High	High	Not Found	Not Found	Not Found	Peak Found
High	VGLSGMAIADVTLLSGFHALR	1xOxidation [M6]	4.0013e-08	0	2	2	6	P0C0L4; P0C0L5	0	2144.15	0	7374570	14565285	5487553	9.64889e+06	14565285	6.68305e+06	1.02991e+07	3.98114e+06	0.386553	888778	3.52814e+06		1.25153e+06	3.52814e+06		2.38983e+06	1.6098e+06	0.673605		10743.3			10743.3		10743.3			Shared	High	High	High	Peak Found	Peak Found	Not Found	Not Found	Peak Found	Not Found	High
High	VGSAADIPINISETDLSLLTATVVPPSGR		1.54437e-05	0	1	1	4	P21333	0	2893.55	0										255586	895258	142188	359903	895258	189256	481473	368367	0.765084											Not Found	Not Found	Not Found	Peak Found	High	Peak Found	Not Found	Not Found	Not Found	Not Found
High	VGSALFLSHNLK		1.86704e-05	0	1	1	10	P29622	0	1285.73	0	5.06895e+06	4.46264e+06	5.02021e+06	6.63222e+06	4.46264e+06	6.11389e+06	5.73625e+06	1.13302e+06	0.197519	7.85177e+06	2.89677e+07	1.01496e+07	1.10564e+07	2.89677e+07	1.35093e+07	1.78445e+07	9.71076e+06	0.544188		39403.6			39403.6		39403.6				High	High	High	High	High	High	Not Found	Peak Found	Not Found	High
High	VGYVSGWGQSDNFK		4.07304e-05	0	1	1	13	P00739	0	1543.72	0	2.25341e+06	2.96387e+06	2.53101e+06	2.94836e+06	2.96387e+06	3.0824e+06	2.99821e+06	73322.5	0.0244554	68011556	9.18076e+07	67589135	9.57703e+07	9.18076e+07	8.99629e+07	9.25136e+07	2.96736e+06	0.0320749	106385		135759	181413		173733	177573	5430.17	0.03058		High	High	High	High	High	High	Peak Found	Not Found	Peak Found	High
High	VHQYFNVELIQPGAVK		6.36255e-08	0	1	1	28	P01024	0	1841.99	0	5.89402e+07	7.1891e+07	6.16578e+07	7.71174e+07	7.1891e+07	7.50904e+07	7.46996e+07	2.63506e+06	0.0352754	114041469	274404166	111201869	1.60587e+08	274404166	1.48013e+08	1.94335e+08	6.96267e+07	0.358283	33610.7	491889		57314.2	491889		274602	307291	1.11904		High	High	High	High	High	High	Peak Found	Peak Found	Not Found	High
High	VHVSEEGTEPEAMLQVLGPKPALPAGTEDTAK		1.34838e-11	0	1	1	6	P06396	0	3301.66	0	387403	1787480	842310	506879	1787480	1.02581e+06	1.10672e+06	644123	0.582009	8280524	27978814	12913148	1.16602e+07	27978814	1.71877e+07	1.89422e+07	8.29958e+06	0.438152											Peak Found	High	Peak Found	High	High	High	Not Found	Not Found	Not Found	High
High	VHVSEEGTEPEAMLQVLGPKPALPAGTEDTAK	1xOxidation [M13]	3.12128e-09	0	1	1	5	P06396	0	3317.66	0	2565458	3.48104e+06	1.81408e+06	3.35665e+06	3.48104e+06	2.20928e+06	3.01566e+06	701105	0.232488																				High	High	High	Not Found	Not Found	Not Found	Not Found	Not Found	Not Found	High
High	VHVSEEGTEPEAMLQVLGPKPALPAGTEDTAKEDAANR		6.34819e-17	0	1	1	10	P06396	1	3957.95	0		668231	475668		668231	579295	623763	62887.4	0.100819	50822577	52376388	67951792	7.15657e+07	52376388	9.04456e+07	7.14625e+07	1.90348e+07	0.266361	156620	255883	319961	267074	255883	409459	310805	85619.5	0.275476		Not Found	Peak Found	Peak Found	High	High	High	Peak Found	Peak Found	High	Peak Found
High	VGPEADKYR		0.000675766	0	1	1	38	P02679	1	1034.53	0	67397184	85766386	64319698	8.81825e+07	85766386	7.83321e+07	8.40937e+07	5.1338e+06	0.0610486	539393064	465866000	577051584	7.59545e+08	465866000	7.68071e+08	6.64494e+08	1.7207e+08	0.258948	4.55722e+06	5.61848e+06	4.28959e+06	7.77115e+06	5.61848e+06	5.48946e+06	6.29303e+06	1.28172e+06	0.203672		High	High	High	High	High	High	High	High	High	High
High	VDVIPVNLPGEHGQR		3.16059e-06	0	1	1	6	P02751	0	1629.87	0	4.28771e+06	2470748	6.115e+06	5.61004e+06	2470748	7.44719e+06	5.17599e+06	2.51645e+06	0.486178																				High	High	High	Not Found	High	Not Found	Not Found	High	Not Found	High
High	VFSNGADLSGVTEEAPLK		2.62988e-05	0	1	1	2	P01009	0	1833.92	0	742531	1.91357e+06		971527	1.91357e+06		1.44255e+06	666122	0.461768																				High	High	Not Found	Not Found	Not Found	Not Found	Not Found	Not Found	Not Found	High
High	VFSGDGKDFYR		0.000130547	0	1	1	3	P10643	1	1290.61	0	446286	1.9393e+06	440949	583921	1.9393e+06	537013	1.02008e+06	796415	0.780739	2930228	4453267	3.2894e+06	4.12619e+06	4453267	4.37828e+06	4.31925e+06	171343	0.0396696											Peak Found	High	Peak Found	Peak Found	High	High	Not Found	Not Found	Not Found	High
High	VDVQAGACEGKLELSVDGAK	1xCarbamidomethyl [C8]	9.75719e-07	0	2	2	1	P0C0L4; P0C0L5	1	2046.02	0	246010	1.08971e+06	389365	321880	1.08971e+06	474191	628594	406536	0.646739																			Shared	Peak Found	High	Peak Found	Not Found	Not Found	Not Found	Not Found	Not Found	Not Found	High
High	VDYKADEWLMK		0.00371997	0	1	2	1	P35579	1	1397.68	0	78994.2			103356			103356			2.72167e+06	1.25368e+06	1.92831e+06	3.83251e+06	1.25368e+06	2.56664e+06	2.55094e+06	1.28948e+06	0.505493											Peak Found	Not Found	Not Found	Peak Found	Peak Found	High	Not Found	Not Found	Not Found	Peak Found
High	VEDPESTLFGSVIR		6.44253e-05	0	1	1	2	P09871	0	1548.79	0	553387	887201	325560	724051	887201	396486	669246	249906	0.373414																				High	High	Peak Found	Not Found	Not Found	Not Found	Not Found	Not Found	Not Found	High
High	VEDTAVYYCAR	1xCarbamidomethyl [C9]	7.42774e-05	0	1	1	3	A0A075B7B8	0	1346.6	0	1.28297e+06	1.27249e+06	2.04218e+06	1.67863e+06	1.27249e+06	2.48708e+06	1.81274e+06	618299	0.341086																				High	High	High	Not Found	Not Found	Not Found	Not Found	Not Found	Not Found	High
High	VEGTAFVIFGIQDGEQR		2.37773e-06	0	1	1	16	P01024	0	1865.94	0	3.99377e+06	6601871	3.31813e+06	5.22545e+06	6601871	4.04101e+06	5.28944e+06	1.28163e+06	0.2423	2.26726e+06	8.41206e+06	3.28494e+06	3.19264e+06	8.41206e+06	4.37234e+06	5.32568e+06	2.7372e+06	0.513962											High	High	High	Peak Found	High	High	Not Found	Not Found	Not Found	High
High	VEKFDLVPVPTNLYGDFFTGDAYVILK		3.27722e-07	0	1	1	39	P06396	1	3060.6	0										131723	773932	1.20946e+06	185486	773932	1.60982e+06	856414	715742	0.835743											Not Found	Not Found	Not Found	High	High	High	Not Found	Not Found	Not Found	Not Found
High	VELEDWNGR		0.00148127	0	1	1	26	P02679	0	1117.53	0	2.79236e+07	6.27773e+07	3.5442e+07	3.65353e+07	6.27773e+07	4.31632e+07	4.74919e+07	1.3646e+07	0.287334	1.48006e+08	2.45137e+08	1.62426e+08	2.08414e+08	2.45137e+08	2.16193e+08	2.23248e+08	1.93514e+07	0.0866809	311393	1.59099e+06	185080	531000	1.59099e+06	236850	786279	712248	0.905846		High	High	High	High	High	High	High	High	High	High
High	VFSLAVNLIAIDSQVLCGAVK	1xCarbamidomethyl [C17]	3.54916e-06	0	1	1	12	P01024	0	2217.23	0	2.91716e+06	4.56188e+06	2.93186e+06	3.81681e+06	4.56188e+06	3.57059e+06	3.98309e+06	516142	0.129583																				High	High	High	Not Found	Not Found	Not Found	Not Found	Not Found	Not Found	High
High	VELLHNPAFCSLATTK	1xCarbamidomethyl [C10]	4.37924e-07	0	1	1	10	P01024	0	1800.93	0	2.08518e+07	2.33129e+07	2.01587e+07	2.72825e+07	2.33129e+07	2.45504e+07	2.50486e+07	2.03115e+06	0.0810884	2858305	2352251	1.77136e+06	4.02491e+06	2352251	2.35773e+06	2.91163e+06	964135	0.331132											High	High	High	Peak Found	Peak Found	Peak Found	Not Found	Not Found	Not Found	High
High	VEPLYELVTATDFAYSSTVR		5.18719e-06	0	1	1	4	P07358	0	2261.13	0	673754	1.00992e+06	664623	881540	1.00992e+06	809415	900291	101557	0.112805			1.50007e+06			1.99663e+06	1.99663e+06				18142.4			18142.4		18142.4				Peak Found	Peak Found	Peak Found	High	High	High	Not Found	Peak Found	Not Found	Peak Found
High	VETNMAFSPFSIASLLTQVLLGAGENTK	1xOxidation [M5]	6.64093e-07	0	1	1	9	P05155	0	2954.52	0	301262	578410	669403	394172	578410	815236	595940	211079	0.354195																				High	High	High	Not Found	Not Found	Not Found	Not Found	Not Found	Not Found	High
High	VEYELSEEGDEPQYLDLPSTATSVNIPDLLPGR		0.00164576	0	1	1	3	P02751	0	3646.76	0	86059.2	27030.5	114903	112600	27030.5	139935	93188.6	58902.3	0.632076																				High	Peak Found	High	Not Found	Not Found	Not Found	Not Found	Not Found	Not Found	High
High	VFAIPPSFASIFLTK		1.11975e-05	0	1	1	45	P01871	0	1637.93	0	2.51164e+07	1.35643e+07	36138663	3.28623e+07	1.35643e+07	4.40117e+07	3.01461e+07	1.54043e+07	0.510989	134976552	345164568	129275208	1.90067e+08	345164568	1.72069e+08	2.35767e+08	9.51678e+07	0.403652	406444	1.018e+06	571438	693084	1.018e+06	731279	814121	177594	0.218142		High	High	High	High	High	High	High	High	High	High
High	VFDEFKPLVEEPQNLIK		1.38712e-08	0	1	1	57	P02768	0	2045.1	0	1.55429e+08	1.31528e+08	2.1292e+08	2.03364e+08	1.31528e+08	2.59306e+08	1.98066e+08	6.40536e+07	0.323395	7.99078e+08	9.98463e+08	1.22026e+09	1.12522e+09	9.98463e+08	1.62419e+09	1.24929e+09	3.30803e+08	0.264792	4.12237e+06	7.04395e+06	3.99937e+06	7.02963e+06	7.04395e+06	5.11805e+06	6.39721e+06	1.10781e+06	0.17317		High	High	High	High	High	High	High	High	High	High
High	VFLDCCNYITELR	2xCarbamidomethyl [C5; C6]	1.67142e-05	0	1	1	10	P01024	0	1702.79	0	10532521	19957028	12298891	1.37808e+07	19957028	1.49783e+07	1.62387e+07	3.27537e+06	0.201702																				High	High	High	Not Found	Not Found	Not Found	Not Found	Not Found	Not Found	High
High	VFLDCCNYITELRR	2xCarbamidomethyl [C5; C6]	0.000172613	0	1	1	4	P01024	1	1858.89	0	1.18476e+06	2.60663e+06	2.33511e+06	1.55015e+06	2.60663e+06	2.84383e+06	2.33353e+06	688723	0.295141																				High	High	High	Not Found	Not Found	Not Found	Not Found	Not Found	Not Found	High
High	VEPLRAELQEGAR		0.000497831	0	1	1	40	P02647	1	1467.79	0	2.1863e+07	60439263	3.49488e+07	2.86056e+07	60439263	4.25626e+07	4.38692e+07	1.5957e+07	0.363741	382242936	695574984	419822668	5.38254e+08	695574984	5.58795e+08	5.97541e+08	8.55186e+07	0.143117	1.33126e+07	15088042	1.61589e+07	2.27012e+07	15088042	2.06788e+07	1.94894e+07	3.94351e+06	0.202342		High	High	High	High	High	High	High	High	High	High
High	TTIEKPVWLGFLGPIIK		4.42565e-07	0	1	1	21	P00450	0	1912.13	0	3.20449e+06	5.36687e+06	4.32055e+06	4.19276e+06	5.36687e+06	5.2618e+06	4.94048e+06	649669	0.131499	2.44123e+07	85218841	30016226	3.4376e+07	85218841	3.99524e+07	5.31824e+07	2.78841e+07	0.524311	380117	1.24227e+06	377065	648190	1.24227e+06	482536	790999	399493	0.505049		High	High	High	High	High	High	High	High	Peak Found	High
High	VRESDEETQIKVNWEEEAASGLLTSLK		1.01774e-06	0	1	1	1	P04114	2	3061.53	0										1.55527e+06	10671465	1.65699e+06	2.19005e+06	10671465	2.20549e+06	5.02234e+06	4.89229e+06	0.974107	17458.2			29770.4			29770.4				Not Found	Not Found	Not Found	Peak Found	High	Peak Found	Peak Found	Not Found	Not Found	Not Found
High	VRVELLHNPAFCSLATTK	1xCarbamidomethyl [C12]	1.49433e-07	0	1	1	11	P01024	1	2056.1	0	9524655	1.11995e+07	1.28578e+07	1.24621e+07	1.11995e+07	1.5659e+07	1.31069e+07	2.29861e+06	0.175374	2745521	1.78427e+06	2.3905e+06	3.8661e+06	1.78427e+06	3.18181e+06	2.94406e+06	1.06108e+06	0.360414											High	High	High	Peak Found	Peak Found	Peak Found	Not Found	Not Found	Not Found	High
High	YFKPGMPFDLMVFVTNPDGSPAYR	1xOxidation [M]	1.61833e-06	0	1	1	14	P01024	0	2765.31	0	2.80078e+06	4.65276e+06	3963932	3.66454e+06	4.65276e+06	4.8275e+06	4.3816e+06	627107	0.143123	1.18981e+06			1.67543e+06			1.67543e+06			74665.7			127323			127323				High	High	High	Peak Found	Not Found	Not Found	Medium	Not Found	Not Found	High
High	YFKPGMPFDLMVFVTNPDGSPAYR	2xOxidation [M6; M11]	1.07849e-06	0	1	1	10	P01024	0	2781.31	0	8.07079e+06	12998812	7104224	1.05598e+07	12998812	8.65192e+06	1.07369e+07	2.17885e+06	0.202932		825652			825652		825652													High	High	High	Not Found	Peak Found	Not Found	Not Found	Not Found	Not Found	High
High	YFKPGMPFDLMVFVTNPDGSPAYRVPVAVQGEDTVQSLTQGDGVAK		6.07178e-07	0	1	1	46	P01024	1	4928.43	0										6.08396e+06		1.20852e+06	8.56711e+06		1.60857e+06	5.08784e+06	4.92043e+06	0.967096			887948			1.13632e+06	1.13632e+06				Not Found	Not Found	Not Found	High	Not Found	High	Not Found	Not Found	High	Not Found
High	YGFCEAADQFHVLDEVR	1xCarbamidomethyl [C4]	3.71912e-07	0	1	1	3	P07360	0	2055.92	0	1.35575e+06	1.62873e+06	2.00831e+06	1.77386e+06	1.62873e+06	2.44583e+06	1.94947e+06	435937	0.223618																				High	High	High	Not Found	Not Found	Not Found	Not Found	Not Found	Not Found	High
High	YGGGFYSTQDTINAIEGLTEYSLLVK		6.11177e-05	0	1	1	10	P01031	0	2839.4	0	194272	317988	216182	254185	317988	263279	278484	34512.2	0.123929		175794			175794		175794													High	Peak Found	Peak Found	Not Found	High	High	Not Found	Not Found	Not Found	High
High	YGGPNHHLPLPDNWK		5.67704e-05	0	1	1	4	P15169	0	1744.86	0	110660	199872	118280	144788	199872	144048	162903	32018.6	0.196551	5.09119e+06	7431616	4.72914e+06	7.16915e+06	7431616	6.29461e+06	6.96512e+06	595329	0.0854728											Peak Found	Peak Found	Peak Found	High	High	High	Not Found	Not Found	Not Found	Peak Found
High	YGGPYHIGGSPFK		0.000682924	0	1	1	3	P21333	0	1379.67	0		95175.3			95175.3		95175.3			5.04398e+06	6.19394e+06	4.09978e+06	7.10266e+06	6.19394e+06	5.45691e+06	6.25117e+06	824369	0.131874											Not Found	Peak Found	Not Found	High	High	High	Not Found	Not Found	Not Found	Peak Found
High	YFKPGMPFDLMVFVTNPDGSPAYR		1.77821e-07	0	1	1	29	P01024	0	2749.32	0	1.09069e+06	5.56012e+06	2.52024e+06	1.42706e+06	5.56012e+06	3.06929e+06	3.35216e+06	2.081e+06	0.620793	1.1624e+07	46778120	13633728	1.63683e+07	46778120	1.81468e+07	2.70978e+07	1.70669e+07	0.629827	1.16149e+06	2649036	876562	1.98062e+06	2649036	1.12175e+06	1.91714e+06	765620	0.399356		Peak Found	High	High	High	High	High	High	High	High	High
High	YGLDSDLSCK	1xCarbamidomethyl [C9]	0.00211885	0	1	1	6	P36955	0	1157.51	0	3.10436e+06	3.64992e+06	3.54594e+06	4.06175e+06	3.64992e+06	4.31844e+06	4.01004e+06	337249	0.0841011	922031	666206	738533	1.29836e+06	666206	983006	982523	316075	0.321697											High	High	High	Peak Found	Peak Found	Peak Found	Not Found	Not Found	Not Found	High
High	YGMVAQVTQTLK		0.000654739	0	1	1	4	P04114	0	1338.71	0											141012400			141012400		141012400													Not Found	Not Found	Not Found	High	High	High	Not Found	Not Found	Not Found	Not Found
High	YGMVAQVTQTLK	1xOxidation [M3]	0.000149719	0	1	1	2	P04114	0	1354.7	0	1.1885e+06	1.51108e+06	1.18491e+06	1.55504e+06	1.51108e+06	1.44305e+06	1.50306e+06	56421.8	0.037538																				High	High	Peak Found	Not Found	Not Found	Not Found	Not Found	Not Found	Not Found	High
High	YGMVAQVTQTLKLEDTPK		7.81965e-07	0	1	1	2	P04114	1	2022.06	0										19634266	756224	19913148	2.76479e+07	756224	2.65049e+07	1.8303e+07	1.52067e+07	0.830831											Not Found	Not Found	Not Found	High	Peak Found	High	Not Found	Not Found	Not Found	Not Found
High	YGPPCPSCPAPEFLGGPSVFLFPPKPK	2xCarbamidomethyl [C5; C8]	2.5989e-07	0	1	1	1	P01861	0	2943.46	0	219041		808615	286594		984777	635685	493690	0.776626																				Peak Found	Not Found	High	Not Found	Not Found	Not Found	Not Found	Not Found	Not Found	High
High	YGQTIRPICLPCTEGTTR	2xCarbamidomethyl [C9; C12]	1.76886e-07	0	1	2	7	B4E1Z4	0	2123.04	0	8217045	9109223	8836927	1.07512e+07	9109223	1.07621e+07	1.02075e+07	951155	0.0931819	1.23965e+06		882294	1.74562e+06		1.17436e+06	1.45999e+06	403941	0.276675		80388.7			80388.7		80388.7				High	High	High	Peak Found	Not Found	Peak Found	Not Found	Peak Found	Not Found	High
High	YHFEALADTGISSEFYDNANDLLSK		4.01979e-09	0	1	1	34	P07357	0	2820.3	0	3401083	4.69864e+06	4061576	4.44998e+06	4.69864e+06	4.94641e+06	4.69834e+06	248218	0.052831	11890681	2.06766e+07	7.95661e+06	1.67438e+07	2.06766e+07	1.05905e+07	1.60036e+07	5.08365e+06	0.317656	14867.6			25352.9			25352.9				High	High	High	High	High	High	Peak Found	Not Found	Not Found	High
High	YHWEHTGLTLR		4.43141e-05	0	1	1	13	P04114	0	1412.71	0	917651	833585	1.14996e+06	1.20066e+06	833585	1.40049e+06	1.14491e+06	287535	0.251142	1.87976e+07	189832466	2.29015e+07	2.64697e+07	189832466	3.04825e+07	8.22616e+07	9.31807e+07	1.13274											High	High	High	High	High	High	Not Found	Not Found	Not Found	High
High	YGLVTYATYPK		0.000146596	0	1	2	30	B4E1Z4	0	1275.66	0	19192016	39240292	20655540	2.51108e+07	39240292	2.51555e+07	2.98355e+07	8.14479e+06	0.27299	196212320	191497536	167024240	2.76296e+08	191497536	2.22314e+08	2.30036e+08	4.29233e+07	0.186594	934882	1.4081e+06	1.30725e+06	1.5942e+06	1.4081e+06	1.67291e+06	1.5584e+06	135986	0.0872598		High	High	High	High	High	High	High	High	High	High
High	YKAEEHTVVLTVTGEPCHFPFQYHR	1xCarbamidomethyl [C17]	7.58599e-05	0	1	1	3	P00748	1	3045.47	0	726792	1454907	1.3581e+06	950935	1454907	1.65397e+06	1.35327e+06	362368	0.267772																				High	High	High	Not Found	Not Found	Not Found	Not Found	Not Found	Not Found	High
High	YFAHSILTVSEEEWNTGETYTCVVAHEALPNR	1xCarbamidomethyl [C22]	1.77704e-08	0	1	1	1	P01871	0	3723.74	0	1186752	1144167	2.3117e+06	1.55275e+06	1144167	2.81532e+06	1.83741e+06	871187	0.474138																				Peak Found	Peak Found	High	Not Found	Not Found	Not Found	Not Found	Not Found	Not Found	High
High	YEITTIHNLFR		0.000216516	0	1	1	3	P05546	0	1406.74	0	2.36439e+06	2.33962e+06	2.90546e+06	3.09357e+06	2.33962e+06	3.53843e+06	2.99054e+06	606011	0.202643																				High	High	High	Not Found	Not Found	Not Found	Not Found	Not Found	Not Found	High
High	WQQGNVFSCSVMHEALHNHYTQK	1xCarbamidomethyl [C9]; 1xOxidation [M12]	2.76858e-07	0	2	2	9	P01857; P01859	0	2817.26	0	3.83512e+06	5.23997e+06	1.78338e+07	5.01788e+06	5.23997e+06	2.1719e+07	1.06589e+07	9.57891e+06	0.898674	380684			536059			536059			15144.2			25824.5			25824.5			Shared	High	High	High	Peak Found	Not Found	Not Found	Peak Found	Not Found	Not Found	High
High	WSRPQAPITGYR		5.05228e-06	0	1	1	10	P02751	0	1431.75	0		216064	245292		216064	298731	257397	58454.3	0.227098	28219582	21740588	33683656	3.97373e+07	21740588	4.48338e+07	3.54372e+07	1.21323e+07	0.34236	201592	207860	131533	343763	207860	168325	239983	92024.5	0.383463		Not Found	Peak Found	Peak Found	High	High	High	High	High	High	Peak Found
High	WSSTSPHRPR		0.00117491	0	1	1	38	P00747	0	1210.61	0		1.25366e+06	434866		1.25366e+06	529605	891632	511984	0.57421	9.29408e+07	7.68706e+07	85266781	1.30874e+08	7.68706e+07	1.13492e+08	1.07079e+08	2.75671e+07	0.257446	485834	883898	588433	828463	883898	753028	821796	65689.5	0.0799341		Not Found	High	High	High	High	High	High	High	High	High
High	WVQTLSEQVQEELLSSQVTQELR		8.22659e-10	0	1	1	17	P02649	0	2730.39	0		2.14071e+06	529892		2.14071e+06	645332	1.39302e+06	1.05739e+06	0.759064	1.82845e+06	2.50069e+07	1.49232e+06	2.57472e+06	2.50069e+07	1.98631e+06	9.85599e+06	1.31244e+07	1.33162		178203			178203		178203				Not Found	High	High	High	High	High	Not Found	High	Not Found	High
High	WYEIEKIPTTFENGR		0.000450405	0	1	1	2	P05090	1	1882.93	0										9944540	4.17605e+06	7644431	1.40034e+07	4.17605e+06	1.01749e+07	9.45145e+06	4.95345e+06	0.524094	109722			187102			187102				Not Found	Not Found	Not Found	High	Peak Found	High	Peak Found	Not Found	Not Found	Not Found
High	WYVDGVEVHNAK		5.49681e-06	0	1	1	27	P01860	0	1416.69	0	996308	2.37143e+07	7.7403e+06	1.30357e+06	2.37143e+07	9.42657e+06	1.14815e+07	1.13458e+07	0.988182	3.81508e+08	470683813	386718275	5.3722e+08	470683813	5.14732e+08	5.07545e+08	3.38452e+07	0.0666842	1.63415e+06	3.49904e+06	1.16047e+06	2.78661e+06	3.49904e+06	1.48508e+06	2.59024e+06	1.02124e+06	0.394264		Peak Found	High	High	High	High	High	High	High	High	High
High	YAASSYLSLTPEQWK		1.05044e-06	0	2	6	67	B9A064; P0DOY2	0	1743.86	0	2.7255e+07	29386018	46421878	3.56605e+07	29386018	5.65352e+07	4.05272e+07	1.42138e+07	0.350723	307099400	404496504	326453408	4.32441e+08	404496504	4.34518e+08	4.23819e+08	1.67655e+07	0.0395583	1.88168e+06	5.14806e+06	2.27471e+06	3.20872e+06	5.14806e+06	2.91099e+06	3.75592e+06	1.21478e+06	0.323431	Shared	High	High	High	High	High	High	High	High	High	High
High	YEVDQQIQVLMDK	1xOxidation [M11]	0.000108557	0	1	1	3	P04114	0	1624.79	0	355808	774258	436641	465540	774258	531765	590521	162530	0.275232																				High	High	High	Not Found	Not Found	Not Found	Not Found	Not Found	Not Found	High
High	YAATSQVLLPSK		0.00032147	0	1	1	12	P01871	0	1277.71	0	21153048	12197851	22504960	2.76767e+07	12197851	2.74078e+07	2.24274e+07	8.8601e+06	0.395056	18177720	56983308	15152007	2.55969e+07	56983308	2.01677e+07	3.42493e+07	1.98745e+07	0.580289											High	High	High	High	High	High	Not Found	High	Not Found	High
High	YCGQLQMIQEQISNLEAQITDVR	1xCarbamidomethyl [C2]; 1xOxidation [M7]	8.33566e-06	0	1	1	1	P35527	0	2753.32	0	274372	148696	183483	358988	148696	223456	243713	106599	0.437397																				High	Peak Found	Peak Found	Not Found	Not Found	Not Found	Not Found	Not Found	Not Found	High
High	YCVQLSQIQAQISALEEQLQQIR	1xCarbamidomethyl [C2]	3.03206e-05	0	1	1	4	P13645	0	2746.42	0	833675	1.65922e+06	791016	1.09078e+06	1.65922e+06	963343	1.23778e+06	370495	0.299322			110875			147578	147578													High	High	High	Not Found	Not Found	Peak Found	Not Found	Not Found	Not Found	High
High	YEASILTHDSSIR		8.55825e-06	0	1	1	43	P02679	0	1491.74	0	1.38065e+08	2.16215e+08	1.44458e+08	1.80644e+08	2.16215e+08	1.75929e+08	1.90929e+08	2.20243e+07	0.115353	248011436	732969648	274291668	3.49237e+08	732969648	3.65089e+08	4.82432e+08	2.17117e+08	0.450047	1.13777e+06	8.68101e+06	944298	1.94018e+06	8.68101e+06	1.20843e+06	3.94321e+06	4.11934e+06	1.04467		High	High	High	High	High	High	High	High	High	High
High	YEDGTLSLTSTSDLQSGIIK		2.6948e-08	0	1	1	10	P04114	0	2128.07	0	548080	858581	251973	717108	858581	306866	627518	286560	0.456657	3.81044e+06	12243902	3.62488e+06	5.36565e+06	12243902	4.82481e+06	7.47812e+06	4.13613e+06	0.553098											High	High	Peak Found	High	High	High	Not Found	Not Found	Not Found	High
High	YEELQITAGR		0.00112051	0	2	2	8	P04264; P04259	0	1179.6	0	6383508	4.0448e+06	4.14624e+06	8.35218e+06	4.0448e+06	5.04952e+06	5.8155e+06	2.25354e+06	0.387505	2.10924e+06	2.37796e+06	1948295	2.97012e+06	2.37796e+06	2.59323e+06	2.6471e+06	299735	0.113231										Shared	High	High	High	High	Peak Found	Peak Found	Not Found	High	Not Found	High
High	YEELQVTVGR		0.000783176	0	1	1	3	P35908	0	1193.62	0	1.38631e+06	953351	856947	1.81384e+06	953351	1.04364e+06	1.27028e+06	472901	0.372282																				High	High	High	Not Found	Not Found	Not Found	Not Found	Not Found	Not Found	High
High	YEGGREHVAHLLFLR		0.00214127	0	1	1	4	P19652	1	1796.96	0										1.88571e+06	204580	1.76851e+06	2.65535e+06	204580	2.35393e+06	1.73795e+06	1.33647e+06	0.768988	71736.1			122327			122327				Not Found	Not Found	Not Found	High	Peak Found	High	High	Not Found	High	Not Found
High	YAPSGFYIASGDVSGK		7.66638e-05	0	1	1	3	O75083	0	1618.77	0																												No Quan Values	Not Found	Not Found	Not Found	High	High	High	Not Found	Not Found	Not Found	Not Found
High	WQQGNVFSCSVMHEALHNHYTQK	1xCarbamidomethyl [C9]	6.88598e-08	0	2	2	4	P01857; P01859	0	2801.27	0		4787341	5.03283e+06		4787341	6.12926e+06	5.4583e+06	948882	0.173842																			Shared	Not Found	High	High	Not Found	Not Found	Not Found	Not Found	Not Found	Not Found	High
High	YKEDFSTTGTAYFEVK		0.0013979	0	1	1	5	P01031	1	1885.89	0	1.50114e+06	1.54755e+06	1.4967e+06	1.96409e+06	1.54755e+06	1.82276e+06	1.77813e+06	211829	0.11913	9772224	14982536	11321397	1.37607e+07	14982536	1.50691e+07	1.46041e+07	731672	0.0501004											High	High	Peak Found	High	High	High	Not Found	Not Found	Not Found	High
High	YKEENDDFASFRVDR		0.00016724	0	1	1	4	P04196	2	1890.86	0										23109262	4.06369e+06	24366467	3.25412e+07	4.06369e+06	3.24324e+07	2.30124e+07	1.64102e+07	0.713101	37497.4			63942			63942				Not Found	Not Found	Not Found	High	Peak Found	High	Peak Found	Not Found	Not Found	Not Found
High	YSPSFQGQVTISADK		0.000117487	0	1	1	4	A0A0C4DH38	0	1627.8	0	992796	944404	1.29086e+06	1.29897e+06	944404	1.57209e+06	1.27182e+06	314720	0.247456	1.20262e+06	3.49777e+06	1.95664e+06	1.69346e+06	3.49777e+06	2.60434e+06	2.59853e+06	902169	0.347185											High	High	High	Peak Found	Peak Found	Peak Found	Not Found	Not Found	Not Found	High
High	YSQPEDSLIPFFEITVPESQLTVSQFTLPK		2.65427e-07	0	1	1	185	P04114	0	3440.75	0	196373	290423	175416	256935	290423	213632	253663	38499.7	0.151775	5.40216e+06	9.59418e+06		7.60703e+06	9.59418e+06		8.6006e+06	1.40512e+06	0.163375											Peak Found	High	High	High	High	Not Found	Not Found	Not Found	Not Found	High
High	YTHFLTQHYDAKPQGR		7.04641e-05	0	1	1	2	P03950	0	1961.96	0	177203	109646		231852	109646		170749	86412.6	0.50608	3.23143e+06	4283375	4.07667e+06	4.55033e+06	4283375	5.42615e+06	4.75328e+06	597809	0.125768											Peak Found	Peak Found	Not Found	High	Peak Found	High	Not Found	Not Found	Not Found	Peak Found
High	YTHGHGSETLYLAPGGGDDWIYDLGIK		1.49531e-06	0	1	1	1	Q96IY4	0	2935.39	0	326484	668932		427171	668932		548051	170950	0.311924	3.2136e+06	6307046	1.98853e+06	4.52522e+06	6307046	2.64678e+06	4.49302e+06	1.83035e+06	0.407376											Peak Found	Peak Found	Not Found	Peak Found	High	Peak Found	Not Found	Not Found	Not Found	Peak Found
High	YTIAALLSPYSYSTTAVVTNPKE		2.96881e-05	0	1	1	1	P02766	1	2489.28	0	94871.1			124129			124129			1.4993e+06		1.89025e+06	2.11123e+06		2.51597e+06	2.3136e+06	286195	0.123701											Peak Found	Not Found	Not Found	Peak Found	Not Found	High	Not Found	Not Found	Not Found	Peak Found
High	YTPVQQGPVGVNVTYGGDPIPK		2.3528e-06	0	1	1	7	P21333	0	2286.18	0	100114		198681	130989		241965	186477	78471.6	0.420812	5.0494e+06	5060349	5.11124e+06	7.1103e+06	5060349	6.80319e+06	6.32461e+06	1.1056e+06	0.174809											Peak Found	Not Found	Peak Found	High	High	High	Not Found	Not Found	Not Found	Peak Found
High	YTTTMGVNTYK		0.000982271	0	1	1	9	P00736	0	1278.6	0	544027	1.74526e+06	1.04301e+06	711806	1.74526e+06	1.27023e+06	1.24243e+06	517289	0.416351	26118510	26316836	24349718	3.67787e+07	26316836	3.24101e+07	3.18352e+07	5.25457e+06	0.165055	76144	180056	91740.8	129844	180056	117402	142434	33170.1	0.232881		Peak Found	High	High	High	High	High	High	Peak Found	Medium	High
High	YSHYNERDEIPHNDIALLK		5.23871e-07	0	1	1	10	Q14520	1	2327.14	0	1.69184e+06	2.38531e+06	2.51596e+06	2.21361e+06	2.38531e+06	3.06408e+06	2.55433e+06	449723	0.176063	24516402	21757491	22937290	3.45227e+07	21757491	3.05301e+07	2.89368e+07	6.53006e+06	0.225667											High	High	High	High	High	High	Not Found	Not Found	Not Found	High
High	YTTTMGVNTYK	1xOxidation [M5]	0.001603	0	1	1	3	P00736	0	1294.6	0	1896154	2425510	1.46109e+06	2.48093e+06	2425510	1.7794e+06	2.22861e+06	390018	0.175005		584917			584917		584917													High	High	High	Not Found	Peak Found	Not Found	Not Found	Not Found	Not Found	High
High	YVSHFETEGPHVLLYFDSVPTSR		9.43481e-10	0	2	2	16	P0C0L4; P0C0L5	0	2680.3	0	9.57901e+06	2.56843e+07	9.01773e+06	1.25332e+07	2.56843e+07	1.09823e+07	1.63999e+07	8.0778e+06	0.492551	1.55245e+07	54119758	15887111	2.18608e+07	54119758	2.11462e+07	3.23756e+07	1.88344e+07	0.581747	84073.9	590057		143366	590057		366712	315858	0.861326	Shared	High	High	High	High	High	High	Peak Found	High	Not Found	High
High	YVTSAPMPEPQAPGR		5.10909e-05	0	1	1	32	P01871	0	1600.78	0	1.67152e+06	2.59172e+06	4.29502e+06	2.18701e+06	2.59172e+06	5.23072e+06	3.33649e+06	1.65289e+06	0.495398	9.93269e+07	2.04721e+08	1.07671e+08	1.39867e+08	2.04721e+08	1.43312e+08	1.62633e+08	3.64894e+07	0.224366	49660.2	226161	52595.1	84682.6	226161	67306.8	126050	87132.6	0.691254		High	High	High	High	High	High	Peak Found	High	Peak Found	High
High	YVTSAPMPEPQAPGR	1xOxidation [M7]	0.000106292	0	1	1	11	P01871	0	1616.77	0	9.40311e+06	6.2085e+06	1.02353e+07	1.2303e+07	6.2085e+06	1.24652e+07	1.03256e+07	3.5664e+06	0.345396	1.17682e+06	1.86384e+06	1.15323e+06	1.65713e+06	1.86384e+06	1.53497e+06	1.68532e+06	166236	0.0986379	35739.8		173934	60945		222586	141766	114298	0.806244		High	High	High	Peak Found	Peak Found	Peak Found	Peak Found	Not Found	Peak Found	High
High	YVYIAELLAHK		0.000184854	0	1	1	10	P27169	0	1319.74	0	16833500	22270032	25711397	2.2025e+07	22270032	3.13128e+07	2.52026e+07	5.293e+06	0.210018	5.60042e+06	49831706	1.23045e+07	7.88622e+06	49831706	1.63777e+07	2.46985e+07	2.21762e+07	0.897875											High	High	High	High	High	High	Not Found	Not Found	Not Found	High
High	YYCFQGNQFLR	1xCarbamidomethyl [C3]	0.000573938	0	1	1	7	P02790	0	1495.68	0	12544618	11910187	18825146	1.64134e+07	11910187	2.29263e+07	1.70833e+07	5.53853e+06	0.324208	946864	1.5052e+06	1.11019e+06	1.33332e+06	1.5052e+06	1.47769e+06	1.43874e+06	92320.8	0.0641679											High	High	High	Peak Found	Peak Found	Peak Found	Not Found	Not Found	Not Found	High
High	YYGGGYGSTQATFMVFQALAQYQK		4.85968e-09	0	1	1	30	P01024	0	2679.25	0	1623345	5.36495e+06	2566236	2.12399e+06	5.36495e+06	3.12531e+06	3.53808e+06	1.65944e+06	0.469024	1.08478e+07	3.40603e+07	2.34681e+07	1.52753e+07	3.40603e+07	3.12366e+07	2.68574e+07	1.01293e+07	0.377149		680654			680654		680654				High	High	High	High	High	High	Not Found	High	Not Found	High
High	YYGGGYGSTQATFMVFQALAQYQK	1xOxidation [M14]	1.26241e-07	0	1	1	14	P01024	0	2695.25	0	4481864	7.85531e+06	3.8538e+06	5.86407e+06	7.85531e+06	4.69337e+06	6.13759e+06	1.59862e+06	0.260463	1.0492e+06	1.04959e+06	994129	1.47743e+06	1.04959e+06	1.32321e+06	1.28341e+06	216676	0.168828											High	High	High	High	Peak Found	High	Not Found	Not Found	Not Found	High
High	YTYNYEAESSSGVPGTADSR		8.46296e-07	0	1	1	10	P04114	0	2153.93	0										9554151	1.32676e+07	7.89799e+06	1.34536e+07	1.32676e+07	1.05124e+07	1.24112e+07	1.64703e+06	0.132705											Not Found	Not Found	Not Found	High	High	High	Not Found	Not Found	Not Found	Not Found
High	YKEENDDFASFR		4.69592e-05	0	1	1	18	P04196	1	1520.67	0	4.58633e+06	7.36137e+06	4.92364e+06	6.00075e+06	7.36137e+06	5.99628e+06	6.4528e+06	786848	0.121939	82770242	124151992	74151737	1.16553e+08	124151992	9.86979e+07	1.13134e+08	1.30668e+07	0.115499	334283	784041	443083	570034	784041	567021	640365	124436	0.194321		High	High	High	High	High	High	High	High	High	High
High	YSAWAESVTNLPQVIK		8.16177e-06	0	1	1	14	P10643	0	1805.94	0	500475	1.4474e+06	449792	654822	1.4474e+06	547782	883335	491419	0.556322	6.07966e+06	11151366	5213597	8.56106e+06	11151366	6.93943e+06	8.88395e+06	2.12445e+06	0.239134	92561	106970	200769	157839	106970	256928	173912	76260	0.438498		Peak Found	High	Peak Found	High	High	High	Low	Medium	Low	High
High	YRGDQDATMSILDISMMTGFAPDTDDLK	2xOxidation [M16; M]	2.32507e-08	0	1	1	10	P01024	1	3139.39	0	1.35484e+06	2.18961e+06	1.83447e+06	1.77268e+06	2.18961e+06	2.23413e+06	2.06547e+06	254542	0.123237																				High	High	High	Not Found	Not Found	Not Found	Not Found	Not Found	Not Found	High
High	YKPFSQVPTGEVFYYSCEYNFVSPSK	1xCarbamidomethyl [C17]	1.22391e-06	0	2	2	2	P36980; Q03591	0	3123.44	0	886274	1.1349e+06	1.16949e+06	1.1596e+06	1.1349e+06	1.42427e+06	1.23959e+06	160411	0.129407																			Shared	High	Peak Found	High	Not Found	Not Found	Not Found	Not Found	Not Found	Not Found	High
High	YICENQDSISSK	1xCarbamidomethyl [C3]	0.000219967	0	1	1	12	P02768	0	1443.64	0	16871994	15697491	25961092	2.20753e+07	15697491	3.16169e+07	2.31299e+07	8.01191e+06	0.346388	8810459	5470457	11919057	1.24064e+07	5470457	1.58646e+07	1.12472e+07	5.29314e+06	0.470621	24869.3			42408.1			42408.1				High	High	High	High	High	High	Peak Found	Not Found	Not Found	High
High	YLDKTEQWSTLPPETK		3.20885e-07	0	2	2	16	P0C0L4; P0C0L5	1	1935.97	0	1.38696e+06	4.90067e+06	1.80277e+06	1.8147e+06	4.90067e+06	2.19552e+06	2.9703e+06	1.68256e+06	0.566463	3.30212e+07	5.52939e+07	4.25481e+07	4.64987e+07	5.52939e+07	5.66326e+07	5.28084e+07	5.50522e+06	0.104249	182599	393593	180735	311375	393593	231290	312086	81153.7	0.260036	Shared	High	High	Peak Found	High	High	High	Medium	High	High	High
High	YLDKTEQWSTLPPETKDHAVDLIQK		4.51697e-08	0	2	2	1	P0C0L4; P0C0L5	2	2955.51	0										5023552		5679434	7.0739e+06		7.55947e+06	7.31669e+06	343352	0.0469273										Shared	Not Found	Not Found	Not Found	Peak Found	Not Found	High	Not Found	Not Found	Not Found	Not Found
High	YIFHNFMER		0.00244235	0	1	1	12	Q14624	0	1256.59	0	4.28115e+06	12571650	9.43059e+06	5.60146e+06	12571650	1.14851e+07	9.88607e+06	3.75014e+06	0.379336	2.47265e+06	1.93184e+07	2823088	3.48186e+06	1.93184e+07	3.7576e+06	8.85261e+06	9.06466e+06	1.02395											High	High	High	High	High	Peak Found	Not Found	Not Found	Not Found	High
High	YLQEIYNSNNQK		0.000100835	0	1	1	45	P02679	0	1513.73	0	6.97998e+07	1.07084e+08	8.71532e+07	9.1326e+07	1.07084e+08	1.0614e+08	1.01517e+08	8.83789e+06	0.0870586	362854872	436400288	415249216	5.10953e+08	436400288	5.52707e+08	5.0002e+08	5.89193e+07	0.117834	4.71195e+06	2043447	2.41037e+06	8.035e+06	2043447	3.08458e+06	4.38768e+06	3.20128e+06	0.729608		High	High	High	High	High	High	High	High	High	High
High	YISKYELDK		0.00451837	0	1	1	15	P01024	1	1158.6	0	888562	2.92751e+06	1.60531e+06	1.1626e+06	2.92751e+06	1.95503e+06	2.01504e+06	883985	0.438693	91478916	155046368	100359164	1.28816e+08	155046368	1.33581e+08	1.39148e+08	1.39733e+07	0.100421		587225	109142		587225	139670	363448	316469	0.870741		High	High	High	High	High	High	Not Found	High	Peak Found	High
High	YRGDQDATMSILDISMMTGFAPDTDDLK	3xOxidation [M9; M16; M17]	1.0265e-09	0	1	1	10	P01024	1	3155.39	0	7.94583e+06	1.35617e+07	5.49233e+06	1.03963e+07	1.35617e+07	6.68886e+06	1.02156e+07	3.43997e+06	0.336736																				High	High	High	Not Found	Not Found	Not Found	Not Found	Not Found	Not Found	High
High	YISKYELDKAFSDR		2.26758e-06	0	1	1	5	P01024	2	1734.87	0										1.54822e+07	4.96148e+06	14007678	2.18013e+07	4.96148e+06	1.86446e+07	1.51358e+07	8.95145e+06	0.59141											Not Found	Not Found	Not Found	High	High	High	Not Found	Not Found	Not Found	Not Found
High	YNPVVIDFEMQPIHEVLR		7.29701e-08	0	1	1	9	P07357	0	2199.13	0	1.00853e+06	3.07641e+06	2.14316e+06	1.31956e+06	3.07641e+06	2.61006e+06	2.33534e+06	910073	0.389695	3.40259e+07	59242263	2.68539e+07	4.79135e+07	59242263	3.57433e+07	4.7633e+07	1.1752e+07	0.24672	230870	365209	105348	393688	365209	134815	297904	141955	0.476513		Peak Found	Peak Found	High	High	High	High	Peak Found	High	High	High
High	YNPVVIDFEMQPIHEVLR	1xOxidation [M10]	1.4402e-07	0	1	1	5	P07357	0	2215.12	0	6492260	7.64416e+06	6451009	8.49448e+06	7.64416e+06	7.8564e+06	7.99835e+06	442571	0.0553328																				High	High	High	Not Found	Not Found	Not Found	Not Found	Not Found	Not Found	High
High	YNSQNQSNNQFVLYR		1.72399e-06	0	1	1	40	P01042	0	1874.88	0	1.46171e+07	2.21028e+07	1.75638e+07	1.9125e+07	2.21028e+07	2.13901e+07	2.08727e+07	1.55489e+06	0.074494	106587588	102962572	94012328	1.50091e+08	102962572	1.25133e+08	1.26062e+08	2.35779e+07	0.187034	355539	608982	453796	606279	608982	580730	598664	15589.5	0.0260405		High	High	High	High	High	High	High	High	High	High
High	YPIEHGIITNWDDMEK		4.24845e-05	0	1	4	7	P68032	0	1960.91	0	579134		2.21253e+06	757739		2.69454e+06	1.72614e+06	1.36952e+06	0.793403	4.86578e+07	72357146	4.09101e+07	6.85173e+07	72357146	5.44524e+07	6.5109e+07	9.42642e+06	0.144779											Peak Found	Not Found	High	High	High	High	Not Found	Not Found	Not Found	High
High	YPVAHFIDQTLK		0.000152909	0	1	1	7	P05155	0	1431.76	0	4.25263e+06	6206507	3.48736e+06	5.56414e+06	6206507	4.2471e+06	5.33925e+06	998876	0.187082	3.84141e+06	1.2688e+07	3.78884e+06	5.40927e+06	1.2688e+07	5.04305e+06	7.71345e+06	4.31201e+06	0.559024	121679	344360		207493	344360		275926	96780.1	0.350746		High	High	Peak Found	Peak Found	High	Peak Found	High	High	High	High
High	YRGDQDATMSILDISMMTGFAPDTDDLK		3.56088e-09	0	1	1	9	P01024	1	3107.4	0		1.02595e+06	362212		1.02595e+06	441122	733535	413533	0.563754	1.19367e+06	3.31663e+06	4970772	1.68087e+06	3.31663e+06	6.61623e+06	3.87124e+06	2.51399e+06	0.649401											Not Found	High	Peak Found	High	High	High	Not Found	Medium	Not Found	High
High	YRGDQDATMSILDISMMTGFAPDTDDLK	1xOxidation [M]	1.52516e-08	0	1	1	20	P01024	1	3123.4	0	390154	1.50401e+06	1089323	510477	1.50401e+06	1.32664e+06	1.11371e+06	529889	0.475787																				Peak Found	High	High	Not Found	High	Not Found	Not Found	Not Found	Not Found	High
High	YIYGKPVQGVAYVR		9.86705e-06	0	2	2	19	P0C0L4; P0C0L5	0	1612.88	0	6.72529e+06	1.49084e+07	7.89712e+06	8.79937e+06	1.49084e+07	9.61756e+06	1.11084e+07	3.31617e+06	0.298527	90013502	91990819	96343247	1.26752e+08	91990819	1.28235e+08	1.15659e+08	2.05111e+07	0.17734	190612	302173	332086	325040	302173	424976	350729	65307.7	0.186206	Shared	High	High	High	High	High	High	High	High	High	High
High	VRGGEGTGYFVDFSVR		0.000306579	0	1	1	7	P04196	1	1745.86	0										20723206	14781155	21764608	2.91813e+07	14781155	2.89693e+07	2.43106e+07	8.2534e+06	0.339498	251079		767560	428149		982259	705204	391815	0.555605		Not Found	Not Found	Not Found	High	Peak Found	High	High	Not Found	High	Not Found
High	WQQGNIFSCSVMHEALHNR	1xCarbamidomethyl [C9]; 1xOxidation [M12]	0.00240409	0	1	1	3	P01860	0	2330.06	0	799433	1.84417e+06	2.88584e+06	1.04598e+06	1.84417e+06	3.51453e+06	2.13489e+06	1.25969e+06	0.59005																				High	High	High	Not Found	Not Found	Not Found	Not Found	Not Found	Not Found	High
High	WQEEMELYR	1xOxidation [M5]	0.00319389	0	1	1	29	P02647	0	1299.57	0	5.61572e+06	28398174	17197858	7.34761e+06	28398174	2.09445e+07	1.88968e+07	1.06736e+07	0.564839	21948236	55901996	26614152	3.09063e+07	55901996	3.54241e+07	4.07442e+07	1.332e+07	0.326918	5.62355e+06	7.98734e+06	5365699	9.5895e+06	7.98734e+06	6.86657e+06	8.14781e+06	1.36854e+06	0.167964		Low	High	High	High	High	High	High	High	High	High
High	VTFQLTYEEVLKR		4.29347e-05	0	1	1	7	P19827	1	1625.89	0	2.53616e+06	5.36086e+06	4101883	3.31831e+06	5.36086e+06	4.9955e+06	4.55822e+06	1.08923e+06	0.238959	24099576	41105940	26501108	3.39357e+07	41105940	3.52737e+07	3.67718e+07	3.81264e+06	0.103684											High	High	High	High	High	High	Not Found	Not Found	Not Found	High
High	VTIKPAPETEK		9.71831e-05	0	1	1	22	P01024	0	1212.68	0	38835328	52545710	2.92014e+07	5.08122e+07	52545710	3.55631e+07	4.6307e+07	9.34478e+06	0.201801	150360958	175868470	134437760	2.1173e+08	175868470	1.7894e+08	1.88846e+08	1.98776e+07	0.105258	268932	1.45286e+06	289007	458594	1.45286e+06	369847	760433	601298	0.790731		High	High	High	High	High	High	High	High	Peak Found	High
High	VTIKPAPETEKRPQDAK		4.2234e-06	0	1	1	16	P01024	1	1908.05	0	120213	639578	488879	157286	639578	595384	464083	266611	0.57449	105460704	3.04417e+07	102593704	1.48504e+08	3.04417e+07	1.36555e+08	1.05167e+08	6.49892e+07	0.617962	229044	309694	216313	390575	309694	276820	325696	58541.6	0.179743		Peak Found	Peak Found	Peak Found	High	High	High	Medium	Low	Medium	Peak Found
High	VTIMWTPPESAVTGYR		2.57502e-05	0	1	1	8	P02751	0	1807.9	0	121439	268710	437227	158890	268710	532480	320027	192008	0.599976	2.79971e+06	1.45548e+07	3.75e+06	3.9424e+06	1.45548e+07	4.99134e+06	7.82953e+06	5.84786e+06	0.746898											Peak Found	Peak Found	High	High	High	High	Not Found	Not Found	Not Found	High
High	VTIMWTPPESAVTGYRVDVIPVNLPGEHGQR		6.1726e-06	0	1	1	1	P02751	1	3418.76	0										3.85328e+06	3.36098e+06	7710965	5.42599e+06	3.36098e+06	1.02635e+07	6.35015e+06	3.54284e+06	0.557915											Not Found	Not Found	Not Found	Peak Found	Peak Found	High	Not Found	Not Found	Not Found	Not Found
High	VTSGSTTTTR		0.00218682	0	1	1	15	P02671	0	1010.51	0	5219769	5.32023e+06	1.54462e+06	6.82955e+06	5.32023e+06	1.88113e+06	4.67697e+06	2.53615e+06	0.542263	33652536	24926952	29912012	4.73877e+07	24926952	3.98137e+07	3.73761e+07	1.14271e+07	0.305732	1.67543e+06	3.95647e+06	1657457	2.85701e+06	3.95647e+06	2.12107e+06	2.97818e+06	923677	0.310148		High	High	Peak Found	High	High	High	High	High	High	High
High	VTSGSTTTTRR		0.00159458	0	1	1	9	P02671	1	1166.61	0	228196			298572			298572			1.84671e+07		1.04605e+07	2.60044e+07		1.39232e+07	1.99638e+07	8.54271e+06	0.427909	2.00527e+06	220510	1.87255e+06	3.41947e+06	220510	2.39634e+06	2.01211e+06	1.63373e+06	0.811949		Peak Found	Not Found	Not Found	High	Not Found	High	High	Peak Found	High	Peak Found
High	VTFQLTYEEVLK		0.00011383	0	1	1	6	P19827	0	1469.79	0	2.63058e+06	3817305	2406601	3.44185e+06	3817305	2.93089e+06	3.39668e+06	444929	0.130989	3.57386e+06	13768490	3.4005e+06	5.03251e+06	13768490	4.52615e+06	7.77572e+06	5.19606e+06	0.668242											High	High	High	Peak Found	Peak Found	Peak Found	Not Found	Not Found	Not Found	High
High	VTSIQDWVQK		0.00215257	0	1	1	11	P00738	0	1203.64	0	2.10795e+06	1.68406e+06	3.18812e+06	2.75804e+06	1.68406e+06	3.88267e+06	2.77492e+06	1.0994e+06	0.396192	55823836	64945340	62787024	7.86082e+07	64945340	8.35712e+07	7.57082e+07	9.64559e+06	0.127405	75738.5			129152			129152				High	High	High	High	High	High	Peak Found	Not Found	Not Found	High
High	VTTSQDMLSIMEK		2.24526e-05	0	1	1	12	P05155	0	1482.72	0	1.70715e+06	11456098		2.23363e+06	11456098		6.84486e+06	6.52127e+06	0.952724	740620	3.86283e+07	7.49711e+06	1.0429e+06	3.86283e+07	9.97884e+06	1.655e+07	1.96354e+07	1.18643											High	High	High	High	High	High	Not Found	Not Found	Not Found	High
High	VTTSQDMLSIMEK	1xOxidation [M]	0.000267324	0	1	1	7	P05155	0	1498.71	0	3187051	5396024	3.52199e+06	4.16994e+06	5396024	4.28928e+06	4.61841e+06	676069	0.146386																				High	High	High	Not Found	Not Found	Not Found	Not Found	Not Found	Not Found	High
High	VTTSQDMLSIMEK	2xOxidation [M7; M11]	0.000259004	0	1	1	11	P05155	0	1514.71	0	1.48772e+07	2.32426e+07	8224508	1.94654e+07	2.32426e+07	1.00163e+07	1.75748e+07	6.81286e+06	0.38765	34798316	41920892	43575236	4.90011e+07	41920892	5.79998e+07	4.96406e+07	8.05849e+06	0.162337	163836		378969	279379		484972	382176	145376	0.380391		High	High	High	Low	Peak Found	Peak Found	Peak Found	Not Found	Peak Found	High
High	VTTVASHTSDSDVPSGVTEVVVK		9.68038e-11	0	1	1	37	P10909	0	2314.18	0	2.30612e+07	3.00958e+07	1.74924e+07	3.01733e+07	3.00958e+07	2.13032e+07	2.71908e+07	5.09896e+06	0.187525	1.22046e+08	166211579	139810333	1.71859e+08	166211579	1.86091e+08	1.74721e+08	1.02441e+07	0.0586314	1.92531e+06	3.72586e+06	2.19639e+06	3.28311e+06	3.72586e+06	2.81076e+06	3.27324e+06	457632	0.13981		High	High	High	High	High	High	High	High	High	High
High	VTWAPPPSIDLTNFLVR		1.23038e-06	0	1	1	4	P02751	0	1926.05	0	1.38396e+06	1.0164e+06	1.45982e+06	1.81077e+06	1.0164e+06	1.77786e+06	1.53501e+06	449428	0.292785	2.82877e+06	3.51038e+06	3.43534e+06	3.98332e+06	3.51038e+06	4.57253e+06	4.02207e+06	532137	0.132304											Peak Found	Peak Found	Peak Found	Low	High	High	Not Found	Not Found	Not Found	Peak Found
High	VVAEGFDFANGINISPDGK		4.78344e-09	0	1	1	19	P27169	0	1949.96	0	6323674	7.99201e+06	7.09391e+06	8.2739e+06	7.99201e+06	8.63936e+06	8.30176e+06	324571	0.0390967	2.36205e+06	1.83345e+07	3.49064e+06	3.32612e+06	1.83345e+07	4.64613e+06	8.76891e+06	8.31028e+06	0.947698											High	High	High	High	High	High	Not Found	Not Found	Not Found	High
High	VVAQGVGIPEDSIFTMADR		5.43917e-06	0	1	1	6	P02760	0	2005.01	0	310780	1.11157e+06	585269	406625	1.11157e+06	712773	743656	353485	0.475334	5.95775e+06	16671780	6.50018e+06	8.38939e+06	16671780	8.65191e+06	1.12377e+07	4.70789e+06	0.418937		132936			132936		132936				Peak Found	Peak Found	Peak Found	High	High	High	Not Found	High	Not Found	Peak Found
High	VTSIQHWVQK		0.000101904	0	1	1	8	P00739	0	1225.67	0	2.13817e+06	2.42874e+06	2.00881e+06	2.79758e+06	2.42874e+06	2.44644e+06	2.55759e+06	208033	0.0813398	40047309	45884734	42871319	5.63925e+07	45884734	5.70628e+07	5.31134e+07	6.26914e+06	0.118033											High	High	High	High	High	High	Not Found	Not Found	Not Found	High
High	VVAQGVGIPEDSIFTMADR	1xOxidation [M16]	1.36086e-05	0	1	1	7	P02760	0	2021	0	2.78031e+06	3.08438e+06	2.26756e+06	3.63776e+06	3.08438e+06	2.76156e+06	3.16123e+06	443125	0.140175	457494	622143		644219	622143		633181	15610.4	0.0246539											High	High	High	Peak Found	Peak Found	Not Found	Not Found	Not Found	Not Found	High
High	VTEPISAESGEQVERVNEPSILEMSR		1.45451e-08	0	1	1	2	O14791	1	2886.41	0										6.07834e+06		4.19889e+06	8.5592e+06		5.58883e+06	7.07401e+06	2.10037e+06	0.296913											Not Found	Not Found	Not Found	High	Not Found	High	Not Found	Not Found	Not Found	Not Found
High	VTASDPLDTLGSEGALSPGGVASLLR		2.04611e-10	0	2	2	55	P0C0L4; P0C0L5	0	2483.3	0	7.95877e+06	1.90004e+07	5.09583e+06	1.04133e+07	1.90004e+07	6.20598e+06	1.18732e+07	6.52094e+06	0.549215	7.3928e+07	96200045	5.03398e+07	1.04101e+08	96200045	6.70035e+07	8.91017e+07	1.95411e+07	0.219312		390771	563700		390771	721376	556073	233773	0.420399	Shared	High	High	High	High	High	High	Not Found	High	High	High
High	VSALLTPAEQTGTWK		1.54437e-05	0	1	1	13	P04114	0	1601.85	0	228186	606188	337906	298559	606188	411521	438756	155612	0.354667	4.00089e+07	53129840	4.56671e+07	5.63384e+07	53129840	6.07841e+07	5.67508e+07	3.84375e+06	0.0677304											Peak Found	Peak Found	Peak Found	High	High	High	Not Found	Not Found	Not Found	Peak Found
High	VSEADSSNADWVTK		1.91564e-06	0	1	2	20	B4E1Z4	0	1508.69	0	5.37149e+06	17475098	4759170	7.02807e+06	17475098	5.79598e+06	1.00997e+07	6.41691e+06	0.635355	133824800	71914024	99925760	1.88445e+08	71914024	1.33004e+08	1.31121e+08	5.82883e+07	0.444538	5533.39	1.2344e+06	1.2317e+06	9435.76	1.2344e+06	1.57622e+06	940019	823832	0.876399		High	High	High	High	High	High	Peak Found	High	High	High
High	VSEGNHDIALIK		0.000127152	0	1	1	8	P03952	0	1295.7	0	4.76194e+06	7.34864e+06	4.17107e+06	6.23052e+06	7.34864e+06	5.07977e+06	6.21964e+06	1.13448e+06	0.182402	5.8387e+06	2.10252e+07	8.52331e+06	8.22174e+06	2.10252e+07	1.13447e+07	1.35306e+07	6.67576e+06	0.493383	61594			105033			105033				High	High	High	High	High	High	Peak Found	Not Found	Not Found	High
High	VSFLSALEEYTK		6.68465e-05	0	1	1	184	P02647	0	1386.72	0	3.94735e+08	7.05326e+08	4.14905e+08	5.16472e+08	7.05326e+08	5.05294e+08	5.75697e+08	1.12401e+08	0.195243	21092842	2.30761e+08	1.26042e+07	2.97018e+07	2.30761e+08	1.67765e+07	9.2413e+07	1.19987e+08	1.29838	1.64798e+08	881886	1.36189e+08	2.81021e+08	881886	1.74283e+08	1.52062e+08	1.41385e+08	0.929788		High	High	High	High	High	High	High	High	High	High
High	VSFLSALEEYTKK		1.68913e-05	0	1	1	35	P02647	1	1514.81	0	8.81738e+06	2.8837e+07	2.0796e+07	1.15367e+07	2.8837e+07	2.53265e+07	2.19e+07	9.14497e+06	0.417578		4438226			4438226		4438226			1.62828e+07	26213376	1.83869e+07	2.77661e+07	26213376	2.353e+07	2.58365e+07	2.14305e+06	0.0829468		High	High	High	Not Found	Peak Found	Not Found	High	High	High	High
High	VSFLSALEEYTKKLNTQ		0.000344264	0	1	1	5	P02647	2	1971.04	0																			459132	156998	1.32288e+06	782930	156998	1.69291e+06	877614	772324	0.880027		Not Found	Not Found	Not Found	Not Found	Not Found	Not Found	High	Peak Found	High	Not Found
High	VSHLLGINVTDFTR		0.00451837	0	1	1	3	P35579	0	1571.85	0										9576592	7465620	8258014	1.34852e+07	7465620	1.09916e+07	1.06475e+07	3.02453e+06	0.28406											Not Found	Not Found	Not Found	High	High	High	Not Found	Not Found	Not Found	Not Found
High	VTEPISAESGEQVER		5.73354e-06	0	1	1	23	O14791	0	1630.79	0	2.5129e+06	2.27979e+06	2.49481e+06	3.28788e+06	2.27979e+06	3.03832e+06	2.86867e+06	525022	0.18302	27737332	39585608	27423606	3.90582e+07	39585608	3.65015e+07	3.83818e+07	1.64957e+06	0.0429779	7566.75			12903.1			12903.1				High	High	High	High	High	High	Peak Found	Not Found	Not Found	High
High	VSHSEDDCLAFK	1xCarbamidomethyl [C8]	1.85722e-05	0	1	1	9	P01024	0	1407.62	0	20977732	3.80642e+07	2.02137e+07	2.74473e+07	3.80642e+07	2.46174e+07	3.0043e+07	7.08925e+06	0.23597	805312	1.11455e+06		1.134e+06	1.11455e+06		1.12427e+06	13754.1	0.0122338											High	High	High	Peak Found	Peak Found	Not Found	Not Found	Not Found	Not Found	High
High	VSNGAGTMSVSLVADENPFAQGALK		2.29161e-06	0	1	1	6	P06396	0	2463.22	0	728850	2248293	1.29214e+06	953627	2248293	1.57365e+06	1.59186e+06	647525	0.406774	2.62592e+06	4090803	1.98488e+06	3.69768e+06	4090803	2.64193e+06	3.4768e+06	749267	0.215504											High	High	High	Peak Found	High	High	Not Found	Not Found	Not Found	High
High	VSNGAGTMSVSLVADENPFAQGALK	1xOxidation [M8]	4.22062e-07	0	1	1	6	P06396	0	2479.21	0	4462731	5.34336e+06	2.95256e+06	5.83904e+06	5.34336e+06	3.59579e+06	4.92607e+06	1.17841e+06	0.239218																				High	High	High	Not Found	Not Found	Not Found	Not Found	Not Found	Not Found	High
High	VSNKGLPAPIEK		0.000240583	0	1	1	2	P01859	1	1252.73	0										3.84099e+06		3.93579e+06	5.40869e+06		5.23864e+06	5.32366e+06	120244	0.0225866	83841.2		238127	142969		304735	223852	114386	0.510987		Not Found	Not Found	Not Found	High	Not Found	High	Peak Found	Not Found	Peak Found	Not Found
High	VSQMAQYFEPLTLAAVGAASK		2.30372e-06	0	1	1	4	Q9Y490	0	2182.12	0										1.55669e+06	4.74902e+06	2.14694e+06	2.19205e+06	4.74902e+06	2.85764e+06	3.26624e+06	1.32655e+06	0.40614											Not Found	Not Found	Not Found	High	High	High	Not Found	Not Found	Not Found	Not Found
High	VSRFVTWIEGVMR		0.00179984	0	1	1	5	P00747	1	1579.84	0																			316873		609408	540344		779870	660107	169370	0.25658		Not Found	Not Found	Not Found	Not Found	Not Found	Not Found	High	Not Found	High	Not Found
High	VSVFVPPRDGFFGNPR		0.000346082	0	1	1	6	P01871	1	1790.93	0	207543		343150	271550		417907	344728	103490	0.300209	50509493	9.70653e+06	3.95767e+07	7.11248e+07	9.70653e+06	5.26776e+07	4.4503e+07	3.15146e+07	0.708145	101223		208831	172609		267245	219927	66917.2	0.30427		Peak Found	Not Found	Peak Found	High	High	High	Peak Found	Not Found	High	Peak Found
High	VSVQLEASPAFLAVPVEK		0.000155345	0	1	1	1	P01023	0	1884.05	0	236394	609683		309298	609683		459491	212404	0.46226																				Peak Found	High	Not Found	Not Found	Not Found	Not Found	Not Found	Not Found	Not Found	High
High	VSITSITVENVFVK		0.000163752	0	1	1	2	P01031	0	1535.87	0	781236	1.01725e+06	691279	1.02217e+06	1.01725e+06	841878	960432	102700	0.106931	3.33105e+06	5.06558e+06	3.60362e+06	4.69061e+06	5.06558e+06	4.79651e+06	4.8509e+06	193313	0.0398509		15460.6			15460.6		15460.6				High	High	Peak Found	Peak Found	Peak Found	Peak Found	Not Found	Peak Found	Not Found	High
High	WQQGNIFSCSVMHEALHNR	1xCarbamidomethyl [C9]	6.47246e-06	0	1	1	5	P01860	0	2314.06	0		3.45727e+06	1.62431e+06		3.45727e+06	1.97817e+06	2.71772e+06	1.04588e+06	0.384837	5.60754e+06	5.18741e+06	5500406	7.89624e+06	5.18741e+06	7.32118e+06	6.80161e+06	1.4272e+06	0.209833											Not Found	High	Peak Found	High	High	High	Not Found	Not Found	Not Found	High
High	VVGGCVAHPHSWPWQVSLR	1xCarbamidomethyl [C5]	1.13162e-05	0	1	1	8	P00747	0	2172.09	0	3.22972e+06	3.16476e+06	5.43192e+06	4.22577e+06	3.16476e+06	6.6153e+06	4.66861e+06	1.76738e+06	0.378567	1.49125e+06			2.0999e+06			2.0999e+06			19449.2			33165.6			33165.6				High	High	High	Peak Found	Not Found	Not Found	Peak Found	Not Found	Not Found	High
High	VVLAGGVAPALFR		0.00010913	0	1	1	2	Q86UX7	0	1269.77	0	315158		474766	412353		578196	495275	117269	0.236776	5.79097e+06	4713036	4385708	8.15453e+06	4713036	5.83749e+06	6.23502e+06	1.75485e+06	0.28145											Peak Found	Not Found	Peak Found	High	Peak Found	High	Not Found	Not Found	Not Found	Peak Found
High	VYCDMNTENGGWTVIQNR	1xCarbamidomethyl [C3]; 1xOxidation [M5]	3.49348e-06	0	1	1	9	P02675	0	2172.94	0	2.70343e+06	2.64943e+06	2.35725e+06	3.53717e+06	2.64943e+06	2.87079e+06	3.01913e+06	462085	0.153052																				High	High	High	Not Found	Not Found	Not Found	Not Found	Not Found	Not Found	High
High	VYPGEQYTYMLLATEEQSPGEGDGNCVTR	1xCarbamidomethyl [C26]; 1xOxidation [M10]	0.00206382	0	1	1	1	P00450	0	3280.44	0	219178	425594	274594	286773	425594	334416	348928	70539.1	0.20216																				Peak Found	Peak Found	High	Not Found	Not Found	Not Found	Not Found	Not Found	Not Found	High
High	VYSLNDDLKPAK		7.04641e-05	0	1	1	1	P01031	0	1362.73	0	807795	1.21074e+06	450861	1.05692e+06	1.21074e+06	549084	938914	346252	0.368779	1.05868e+06	2858542	861699	1.49078e+06	2858542	1.14694e+06	1.83209e+06	905407	0.494194											Peak Found	High	Peak Found	Peak Found	Peak Found	Peak Found	Not Found	Not Found	Not Found	High
High	VYSLNDDLKPAKR		0.000127152	0	1	1	6	P01031	1	1518.83	0	228568	725902	336713	299058	725902	410068	478343	221461	0.462976	7.0101e+06	5.18617e+06	6320713	9.87126e+06	5.18617e+06	8.41303e+06	7.82348e+06	2.39754e+06	0.306454	103338			176216			176216				Peak Found	High	Peak Found	High	High	High	Peak Found	Not Found	Not Found	High
High	WDLQHPHQHPFEPGK		0.000804079	0	1	2	1	P26927	0	1852.89	0		111432			111432		111432			1.92515e+06	4175162	2.0716e+06	2.7109e+06	4175162	2.75735e+06	3.21447e+06	832306	0.258925											Not Found	Peak Found	Not Found	Peak Found	High	Peak Found	Not Found	Not Found	Not Found	Peak Found
High	WDPYKQGFGNVATNTDGK		6.3291e-08	0	1	1	10	P02675	1	1997.94	0										3.71384e+07	1.765e+07	3.83637e+07	5.22964e+07	1.765e+07	5.1063e+07	4.03364e+07	1.96568e+07	0.48732	209634		164793	357477		210888	284182	103653	0.364743		Not Found	Not Found	Not Found	High	High	High	High	Not Found	Medium	Not Found
High	WELLQQVDTSTR		5.70704e-05	0	1	1	3	P04264	0	1475.75	0	514709	572897	640827	673446	572897	780435	675593	103786	0.153622	1.07802e+06	583993	824703	1.51801e+06	583993	1.0977e+06	1.06657e+06	467785	0.43859	22259.1	102376		37957.2	102376		70166.5	45550.9	0.649183		Peak Found	High	Peak Found	High	Peak Found	Peak Found	Peak Found	High	Not Found	High
High	VYCDMNTENGGWTVIQNR	1xCarbamidomethyl [C3]	7.37919e-07	0	1	1	14	P02675	0	2156.95	0	1.78755e+06	6.93998e+06	4.78851e+06	2.33882e+06	6.93998e+06	5.83171e+06	5.03684e+06	2.40136e+06	0.476759	2.01325e+06	780232	1.42911e+06	2.83495e+06	780232	1.90218e+06	1.83912e+06	1.02881e+06	0.559403											High	High	High	High	Peak Found	High	Not Found	Not Found	Not Found	High
High	WKEATIPGHLNSYTIK		5.05552e-05	0	1	1	6	P02751	1	1857.99	0										5.42807e+06	3.13349e+06	6231334	7.64352e+06	3.13349e+06	8.29407e+06	6.35703e+06	2.81055e+06	0.442117											Not Found	Not Found	Not Found	High	High	High	Not Found	Not Found	Not Found	Not Found
High	WKNFPSPVDAAFR		7.19653e-05	0	1	1	11	P02790	1	1534.78	0										77054272	1.17457e+07	100057164	1.08504e+08	1.17457e+07	1.33179e+08	8.4476e+07	6.41833e+07	0.759781	514434		525763	877233		672827	775030	144536	0.186491		Not Found	Not Found	Not Found	High	High	High	High	Not Found	High	Not Found
High	WIDNPTVDDR		0.00244235	0	1	1	3	P18206	0	1230.57	0										2.14062e+06	2.65514e+06	2.09786e+06	3.01431e+06	2.65514e+06	2.79231e+06	2.82059e+06	181245	0.0642579											Not Found	Not Found	Not Found	High	High	High	Not Found	Not Found	Not Found	Not Found
High	WILTAAHTLYPK		0.000429544	0	1	2	16	P00736	0	1413.79	0		1.41642e+06			1.41642e+06		1.41642e+06			16857165	44672885	1.99557e+07	2.37374e+07	44672885	2.65615e+07	3.16573e+07	1.136e+07	0.358843	158312	500936		269960	500936		385448	163325	0.423728		Not Found	Peak Found	Not Found	High	High	High	High	High	Not Found	Peak Found
High	WLPSSSPVTGYR		0.00105189	0	1	1	7	P02751	0	1349.68	0		502801			502801		502801			35044984	37927340	44066336	4.93485e+07	37927340	5.86534e+07	4.86431e+07	1.0381e+07	0.213412	132138		88579.9	225327		113357	169342	79174.3	0.467541		Not Found	Peak Found	Not Found	High	High	High	High	Not Found	Peak Found	Peak Found
High	WLQGSQELPR		0.00147349	0	1	2	6	P01876	0	1213.63	0		584626			584626		584626			38861608	64879232	57249616	5.47229e+07	64879232	7.62007e+07	6.52676e+07	1.07442e+07	0.164618	260109		268652	443549		343798	393673	70534.5	0.17917		Not Found	Peak Found	Not Found	High	High	High	Peak Found	Not Found	High	Peak Found
High	WIYHLTEGSTDLR		4.50203e-05	0	1	1	6	O95445	0	1590.79	0		3.23115e+06	596429		3.23115e+06	726365	1.97876e+06	1.77115e+06	0.895082	1.44125e+07	40348700	1.44846e+07	2.0295e+07	40348700	1.92794e+07	2.6641e+07	1.18821e+07	0.446006	78144	418904		133254	418904		276079	201985	0.731619		Not Found	High	Peak Found	High	High	High	Peak Found	High	Not Found	High
High	WQEEMELYR		0.001958	0	1	1	37	P02647	0	1283.57	1	3.64588e+06	3.69805e+07	4.55094e+06	4.77027e+06	3.69805e+07	5.54239e+06	1.57644e+07	1.83778e+07	1.16578	6.42189e+08	2.26217e+09	9.40685e+08	9.04297e+08	2.26217e+09	1.25208e+09	1.47285e+09	7.05346e+08	0.478899	6.51892e+07	7.19487e+07	6.0317e+07	1.11163e+08	7.19487e+07	7.71886e+07	8.67668e+07	2.12897e+07	0.245367		Peak Found	High	High	High	High	High	High	High	High	High
High	WKETLFSVMPGLK		0.000126483	0	1	1	8	Q14624	1	1535.83	0		648153			648153		648153			10966184	42194146	1.22989e+07	1.5442e+07	42194146	1.63701e+07	2.46687e+07	1.51845e+07	0.615537	266261	505788	290902	454039	505788	372272	444033	67318.1	0.151606		Not Found	Peak Found	Not Found	High	High	High	High	High	High	Peak Found
High	VVGGHPGNSPWTVSLR		2.65775e-05	0	1	1	3	P26927	0	1662.87	0	222218	358894	290706	290750	358894	354038	334561	38018.3	0.113636	8828668	7785446	9003038	1.24321e+07	7785446	1.19833e+07	1.07336e+07	2.56301e+06	0.238784	22452			38286			38286				Peak Found	Peak Found	Peak Found	High	High	High	Peak Found	Not Found	Not Found	Peak Found
High	VYAYYNLEESCTR	1xCarbamidomethyl [C11]	2.26905e-05	0	1	1	12	P01024	0	1667.74	0	8.02157e+06	1.61818e+07	1.00474e+07	1.04954e+07	1.61818e+07	1.22363e+07	1.29712e+07	2.91357e+06	0.224619	1313621	1.07715e+06	1.05154e+06	1.84977e+06	1.07715e+06	1.39962e+06	1.44218e+06	388064	0.269081											High	High	High	Peak Found	Peak Found	Peak Found	Not Found	Not Found	Not Found	High
High	VVTPLSPPTNLHLEANPDTGVLTVSWER		1.75956e-07	0	1	1	3	P02751	0	3042.59	0	584601	522950	1.0554e+06	764892	522950	1.28533e+06	857723	389574	0.454196	716743	3.59466e+06	280584	1.00928e+06	3.59466e+06	373464	1.65913e+06	1.70609e+06	1.0283											High	Peak Found	High	Peak Found	High	Peak Found	Not Found	Not Found	Not Found	High
High	VVLGDQDLKKEEFHEQSFR		2.74135e-06	0	1	1	3	Q14520	2	2304.16	0		259399			259399		259399			4159198	4216203	4147279	5.85676e+06	4216203	5.52014e+06	5.1977e+06	866506	0.166709											Not Found	Peak Found	Not Found	High	High	High	Not Found	Not Found	Not Found	Peak Found
High	VVLHPNYHQVDIGLIK		1.97459e-08	0	1	1	21	P00739	0	1845.04	0	1.46977e+07	6.5159e+06	2.57486e+07	1.92305e+07	6.5159e+06	3.13581e+07	1.90348e+07	1.24223e+07	0.652607	9.27552e+07	1.66566e+08	111447062	1.30613e+08	1.66566e+08	1.48339e+08	1.48506e+08	1.79773e+07	0.121054	86388.5		31045.5	147313		39729.4	93521.2	76073.1	0.813432		High	High	High	High	High	High	Peak Found	Not Found	Peak Found	High
High	VVLSSGSGPGLDLPLVLGLPLQLK		1.5856e-05	0	1	1	2	P04278	0	2372.42	0	99635.1			130363			130363			641659	2.08148e+06	1243033	903550	2.08148e+06	1.65451e+06	1.54651e+06	596345	0.385606											Peak Found	Not Found	Not Found	High	Peak Found	High	Not Found	Not Found	Not Found	Peak Found
High	VVLVAVDKGVFVLNK		0.000171706	0	1	1	6	P01024	1	1599.98	0	173683	327690	180770	227247	327690	220151	258363	60143.9	0.232788	15363221	3.73737e+06	15537921	2.16337e+07	3.73737e+06	2.06814e+07	1.53508e+07	1.00688e+07	0.655913	358585	171090	364986	611474	171090	467078	416547	224498	0.53895		Peak Found	Peak Found	Peak Found	High	Peak Found	High	High	Peak Found	High	Peak Found
High	VVLVAVDKGVFVLNKK		9.06909e-06	0	1	1	12	P01024	2	1728.08	0	423197	674208	384328	553711	674208	468057	565325	103565	0.183196	27684593	3.31256e+06	26438555	3.8984e+07	3.31256e+06	3.51904e+07	2.5829e+07	1.95918e+07	0.758521	1.10538e+06		1.74919e+06	1.88494e+06		2.23847e+06	2.0617e+06	249981	0.12125		Peak Found	Peak Found	Peak Found	High	Peak Found	High	High	Not Found	High	Peak Found
High	VVLVSLQSGYLFIQTDK		1.06718e-06	0	1	1	18	P01024	0	1910.06	0	5.01536e+06	7465432	3.80123e+06	6.5621e+06	7465432	4.62935e+06	6.21896e+06	1.44884e+06	0.232972		3.05457e+06	1.00563e+06		3.05457e+06	1.33852e+06	2.19655e+06	1.21343e+06	0.552427		7736.39			7736.39		7736.39				High	High	High	Not Found	High	Peak Found	Not Found	Peak Found	Not Found	High
High	VVNNSPQPQNVVFDVQIPK		5.46432e-07	0	1	1	46	P19823	0	2122.13	0	6568135	1.29976e+07	7499288	8.59375e+06	1.29976e+07	9.13305e+06	1.02415e+07	2.40205e+06	0.234542	100101772	1.06434e+08	9.19897e+07	1.40958e+08	1.06434e+08	1.22441e+08	1.23277e+08	1.72774e+07	0.140151		170767	201203		170767	257483	214125	61317.2	0.286362		High	High	High	High	High	High	Not Found	High	High	High
High	VYACEVTHQGLSSPVTK	1xCarbamidomethyl [C4]	6.56265e-09	0	1	1	13	P01834	0	1875.93	0	9.92631e+07	5.68345e+07	1.36745e+08	1.29876e+08	5.68345e+07	1.66536e+08	1.17749e+08	5.58471e+07	0.47429	517656		511090	728935		680274	704605	34408.9	0.0488344											High	High	High	Peak Found	Not Found	Peak Found	Not Found	Not Found	Not Found	High
High	VVQGKEPAHLMSLFGGKPMIIYK		5.04896e-07	0	1	1	9	P06396	1	2543.39	0										35328506	2338791	30893661	4.97477e+07	2338791	4.11203e+07	3.10689e+07	2.52522e+07	0.81278	248692		487622	424080		624017	524049	141377	0.269779		Not Found	Not Found	Not Found	High	High	High	High	Not Found	High	Not Found
High	VVSVLTVLHQDWLNGK		3.20674e-08	0	3	3	35	P01857; P01861; P01860	0	1808.01	0	48408921	5.28488e+07	90430455	6.33382e+07	5.28488e+07	1.10131e+08	7.54394e+07	3.04984e+07	0.404276	171539582	366924812	190679816	2.41553e+08	366924812	2.538e+08	2.87426e+08	6.91199e+07	0.240479	389765	2.65265e+06	348163	664642	2.65265e+06	445549	1.25428e+06	1.21597e+06	0.969456	Shared	High	High	High	High	High	High	High	High	High	High
High	VVSVLTVLHQDWLNGKEYK		4.42274e-08	0	3	3	18	P01857; P01861; P01860	1	2228.21	0										1.60005e+08	24514935	1.41962e+08	2.25311e+08	24514935	1.88955e+08	1.4626e+08	1.0699e+08	0.731505	1.85659e+06	387215	1.49744e+06	3.16594e+06	387215	1.9163e+06	1.82315e+06	1.3917e+06	0.763349	Shared	Not Found	Not Found	Not Found	High	High	High	High	High	High	Not Found
High	VVSVLTVVHQDWLNGK		1.11902e-06	0	1	1	9	P01859	0	1793.99	0	2606106	2.2671e+06	5.84426e+06	3.40983e+06	2.2671e+06	7.11747e+06	4.2648e+06	2.53569e+06	0.594563	13525735	21446124	19667816	1.90462e+07	21446124	2.61784e+07	2.22236e+07	3.62908e+06	0.163299											High	High	High	High	High	High	Not Found	Not Found	Not Found	High
High	VVSVLTVVHQDWLNGKEYK		3.21096e-06	0	1	1	3	P01859	1	2214.19	0	2781552	2.91869e+06	1890994	3.63938e+06	2.91869e+06	2.30296e+06	2.95368e+06	668899	0.226463	5.29767e+06	1.68072e+06	44840341	7.4599e+06	1.68072e+06	5.96837e+07	2.29414e+07	3.19506e+07	1.39271	68027.4	94226.2	87670	116003	94226.2	112193	107474	11630	0.108212		Peak Found	Peak Found	Peak Found	High	Peak Found	High	Peak Found	Peak Found	Peak Found	Peak Found
High	VVTFCDYAYNTFQVTTGGMVLK	1xCarbamidomethyl [C5]	0.000331796	0	1	1	2	P02746	0	2514.2	0		459731	590533		459731	719184	589458	183461	0.311238			300269			399666	399666													Not Found	High	High	Not Found	Not Found	Peak Found	Not Found	Not Found	Not Found	High
High	VVTFCDYAYNTFQVTTGGMVLK	1xCarbamidomethyl [C5]; 1xOxidation [M19]	6.37497e-05	0	1	1	6	P02746	0	2530.2	0	974899	943616	841586	1.27556e+06	943616	1.02493e+06	1.08137e+06	173018	0.159999		395783			395783		395783													High	High	High	Not Found	Peak Found	Not Found	Not Found	Not Found	Not Found	High
High	VVTFCGHTSK	1xCarbamidomethyl [C5]	0.00208565	0	1	1	6	P02747	0	1135.56	0	2.86514e+06	2.31438e+06	3.66703e+06	3.74874e+06	2.31438e+06	4.46591e+06	3.50968e+06	1.09551e+06	0.31214																				High	High	High	Not Found	Not Found	Not Found	Not Found	Not Found	Not Found	High
High	VVQGKEPAHLMSLFGGKPMIIYK	1xOxidation [M]	9.16519e-06	0	1	1	6	P06396	1	2559.38	0										9.83621e+06		9.87916e+06	1.38508e+07		1.31494e+07	1.35001e+07	495979	0.0367388											Not Found	Not Found	Not Found	High	Not Found	High	Not Found	Not Found	Not Found	Not Found
High	KMLEEIMK	1xOxidation [M]	0.00312741	0	1	1	13	P02679	1	1037.54	0	3.18112e+06	3.68042e+06	7.11231e+06	4.16218e+06	3.68042e+06	8.66177e+06	5.50145e+06	2.74749e+06	0.499412	4.22724e+06	12404048	5.41443e+06	5.95257e+06	12404048	7.20674e+06	8.52112e+06	3.42068e+06	0.401436											High	High	High	High	High	High	Not Found	Not Found	Not Found	High
High	TTGIVMDSGDGVTHTVPIYEGYALPHAILR	1xOxidation [M6]	1.66154e-06	0	1	2	2	P60709	0	3199.61	0	2006506		3.65723e+06	2.62531e+06		4.45398e+06	3.53965e+06	1.29306e+06	0.365308																				High	Not Found	High	Not Found	Not Found	Not Found	Not Found	Not Found	Not Found	High
High	TSTADYAMFK		0.00146575	0	1	1	29	P02679	0	1134.51	0	8805499	43596472	22249680	1.15211e+07	43596472	2.70969e+07	2.74048e+07	1.60399e+07	0.585294	5.64186e+08	5.57504e+08	6.25656e+08	7.94457e+08	5.57504e+08	8.32765e+08	7.28242e+08	1.49099e+08	0.204738	3.12554e+06	4666209	2837850	5.32979e+06	4666209	3.63164e+06	4.54255e+06	855801	0.188397		High	High	High	High	High	High	High	High	High	High
High	SLKYNPVVIDFEMQPIHEVLR		2.58524e-07	0	1	1	3	P07357	1	2527.34	0										6789524		5762422	9.56065e+06		7.66993e+06	8.61529e+06	1.33694e+06	0.155182	169462			288974			288974				Not Found	Not Found	Not Found	High	Not Found	High	Medium	Not Found	Not Found	Not Found
High	SILQMSLDHHIVTPLTSLVIENEAGDER		4.53487e-10	0	1	1	20	P19823	0	3117.59	0	1119556	3.46948e+06	2.16807e+06	1.46483e+06	3.46948e+06	2.6404e+06	2.5249e+06	1.00731e+06	0.398949	152200602	219834072	164622270	2.14321e+08	219834072	2.19116e+08	2.17757e+08	2.99748e+06	0.0137652	630138	1.06967e+06	1.0932e+06	1.07454e+06	1.06967e+06	1.39899e+06	1.18107e+06	188745	0.159809		Peak Found	High	High	High	High	High	High	High	High	High
High	SILQMSLDHHIVTPLTSLVIENEAGDER	1xOxidation [M5]	1.40275e-07	0	1	1	6	P19823	0	3133.58	0	5349598	7492543	5058272	6.99942e+06	7492543	6.16025e+06	6.88407e+06	673596	0.0978486	7.22239e+06	5393853	6815623	1.01702e+07	5393853	9.07177e+06	8.21194e+06	2.50156e+06	0.304625											High	High	High	Peak Found	High	Peak Found	Not Found	Not Found	Not Found	High
High	SLMLHYEFLQR		0.00021312	0	1	1	10	P07358	0	1436.74	0	665660	2.14924e+06	2.40068e+06	870950	2.14924e+06	2.92368e+06	1.98129e+06	1.03662e+06	0.523205	1.64318e+07	3.03962e+07	1.86617e+07	2.31384e+07	3.03962e+07	2.48393e+07	2.61246e+07	3.7958e+06	0.145296											High	High	High	High	High	High	Not Found	Not Found	Not Found	High
High	SLMLHYEFLQR	1xOxidation [M3]	0.000178159	0	1	1	4	P07358	0	1452.73	0	4.31489e+06	3.71911e+06	4.70212e+06	5.6456e+06	3.71911e+06	5.72651e+06	5.03041e+06	1.13634e+06	0.225894																				High	High	High	Not Found	Not Found	Not Found	Not Found	Not Found	Not Found	High
High	SLNNQFASFIDK		0.000484886	0	1	1	4	P04264	0	1383.69	0	7878682	3.81249e+06	4.80439e+06	1.03085e+07	3.81249e+06	5.85106e+06	6.65734e+06	3.3222e+06	0.499028	677902		1.06424e+06	954586		1.41653e+06	1.18556e+06	326641	0.275517											High	High	High	Peak Found	Not Found	Peak Found	Not Found	Not Found	Not Found	High
High	SLPGESEEMMEEVDQVTLYSYK		8.70009e-05	0	1	1	11	P19823	0	2564.14	0										580628	711783	753283	817609	711783	1.00264e+06	844010	147214	0.174422											Not Found	Not Found	Not Found	High	High	High	Not Found	Not Found	Not Found	Not Found
High	SLHTLFGDKLCTVATLR	1xCarbamidomethyl [C11]	0.000429544	0	1	1	4	P02768	1	1932.04	0		691884	1.37658e+06		691884	1.67648e+06	1.18418e+06	696214	0.587929	2.47213e+06	2.97933e+06	4.4355e+06	3.48112e+06	2.97933e+06	5.90376e+06	4.1214e+06	1.56382e+06	0.37944											Not Found	Peak Found	High	High	High	High	Not Found	Not Found	Not Found	High
High	SLPVSDSVLSGFEQR		5.76752e-05	0	1	1	9	P07360	0	1620.82	0	1.13103e+06	1.65882e+06	1.27494e+06	1.47983e+06	1.65882e+06	1.55269e+06	1.56378e+06	90006.3	0.0575569	68770830	73708640	63894622	9.68394e+07	73708640	8.50454e+07	8.51978e+07	1.15662e+07	0.135756	41488.5			70747.9			70747.9				Peak Found	High	Peak Found	High	High	High	Peak Found	Not Found	Not Found	High
High	SISTAYLQWSSLK		0.00104086	0	2	2	1	A0A0J9YXX1; A0A0C4DH38	0	1483.78	0	415416	266804	817228	543530	266804	995266	601867	367718	0.610963	2.03524e+06	4161575	2.51181e+06	2.86591e+06	4161575	3.34329e+06	3.45692e+06	655263	0.189551										Shared	Peak Found	Peak Found	Peak Found	Peak Found	High	Peak Found	Not Found	Not Found	Not Found	Peak Found
High	SITCIHGVWTQLPQCVAIDK	2xCarbamidomethyl [C4; C15]	2.87639e-05	0	1	1	3	P08603	0	2326.17	0	1.68904e+06	1.85047e+06	3.0172e+06	2.20994e+06	1.85047e+06	3.67451e+06	2.57831e+06	966207	0.374745																				High	High	High	Not Found	Not Found	Not Found	Not Found	Not Found	Not Found	High
High	SLWNGDTGECTDNAYIDIQLR	1xCarbamidomethyl [C10]	7.54612e-05	0	1	1	6	P01042	0	2441.1	0	455355	772671	740325	595786	772671	901609	756689	153537	0.202906	126803			178557			178557													High	High	High	Peak Found	Not Found	Not Found	Not Found	Not Found	Not Found	High
High	SLYVSATVILHSGSDMVQAER		1.03737e-09	0	1	1	29	P01024	0	2263.14	0	2.01787e+06	9.6518e+06	5.05497e+06	2.64018e+06	9.6518e+06	6.15623e+06	6.1494e+06	3.50581e+06	0.570107	9.06577e+07	184776128	147085179	1.27659e+08	184776128	1.95774e+08	1.69403e+08	3.65671e+07	0.215858	995730	1.80475e+06	1.08485e+06	1.69796e+06	1.80475e+06	1.3883e+06	1.63034e+06	216304	0.132674		High	High	High	High	High	High	High	High	High	High
High	SLYVSATVILHSGSDMVQAER	1xOxidation [M16]	2.91842e-07	0	1	1	9	P01024	0	2279.13	0	1.48618e+07	2.28221e+07	1.06096e+07	1.94451e+07	2.28221e+07	1.29209e+07	1.8396e+07	5.03325e+06	0.273605	2.13639e+06	6277850	5151757	3.00835e+06	6277850	6.85712e+06	5.38111e+06	2.07518e+06	0.385642											High	High	High	Peak Found	Peak Found	High	Not Found	Not Found	Not Found	High
High	SMEAEMIQLQEELAAAER		1.19917e-05	0	1	1	20	P35579	0	2048.96	0										962526	1.10104e+06	601340	1.35538e+06	1.10104e+06	800399	1.0856e+06	277811	0.255905											Not Found	Not Found	Not Found	High	High	High	Not Found	Not Found	Not Found	Not Found
High	SMQGGLVGNDETVALTAFVTIALHHGLAVFQDEGAEPLK		0.00175308	0	2	2	1	P0C0L4; P0C0L5	0	4036.05	0		814812			814812		814812																					Shared	Not Found	High	Not Found	Not Found	Not Found	Not Found	Not Found	Not Found	Not Found	High
High	SISISVAGGGGGFGAAGGFGGR		8.97961e-05	0	1	1	1	P35908	0	1838.91	0	525354			687373			687373																						High	Not Found	Not Found	Not Found	Not Found	Not Found	Not Found	Not Found	Not Found	High
High	SMQGGLVGNDETVALTAFVTIALHHGLAVFQDEGAEPLK	1xOxidation [M2]	3.10283e-10	0	2	2	2	P0C0L4; P0C0L5	0	4052.04	0	1.04173e+06	2.53937e+06	839914	1.363e+06	2.53937e+06	1.02289e+06	1.64175e+06	795741	0.48469																			Shared	High	High	Peak Found	Not Found	Not Found	Not Found	Not Found	Not Found	Not Found	High
High	SLGPNSCSANGPGLYLIHGPNLYCYSDVEK	2xCarbamidomethyl [C7; C24]	1.55049e-07	0	1	1	3	P02790	0	3282.52	0	606191	608558	1.91657e+06	793140	608558	2.3341e+06	1.24527e+06	947465	0.760853																				High	High	High	Not Found	Not Found	Not Found	Not Found	Not Found	Not Found	High
High	SLDLDSIIAEVK		0.000357199	0	1	1	10	P04264	0	1302.72	0	7.01874e+06	4.30351e+06	4.71292e+06	9.18332e+06	4.30351e+06	5.73966e+06	6.40883e+06	2.50778e+06	0.391301	826256		188524	1.16349e+06		250930	707210	645277	0.912427	60448.1	239372		103079	239372		171225	96374	0.562849		High	High	High	Peak Found	Not Found	Peak Found	Peak Found	High	Not Found	High
High	SKEQLTPLIK		0.00116874	0	1	1	63	P02652	1	1156.69	0	4.00343e+07	5.07023e+07	5.84745e+07	5.23809e+07	5.07023e+07	7.12135e+07	5.80989e+07	1.13885e+07	0.196019	91285044	6.76717e+08	9.02035e+07	1.28543e+08	6.76717e+08	1.20063e+08	3.08441e+08	3.18964e+08	1.03412	56800508	101368452	77901512	9.68585e+07	101368452	9.96918e+07	9.93063e+07	2.27957e+06	0.0229549		High	High	High	High	High	High	High	High	High	High
High	SKEQLTPLIKK		0.003111	0	1	1	33	P02652	2	1284.79	0	426648	1798593	2.62635e+06	558226	1798593	3.19852e+06	1.85178e+06	1.32095e+06	0.713341	18442517	6.17477e+07	2.28301e+07	2.59698e+07	6.17477e+07	3.03874e+07	3.93683e+07	1.95066e+07	0.495489	2.16602e+07	4.83329e+06	3.95353e+07	3.69358e+07	4.83329e+06	5.05939e+07	3.07877e+07	2.34917e+07	0.763022		High	High	High	High	High	High	High	High	High	High
High	SKINVNEIFYDLVR		0.000742985	0	1	3	1	P61224	1	1709.92	0		200062			200062		200062			3.70285e+06	3.19067e+06	2.71332e+06	5.21415e+06	3.19067e+06	3.6115e+06	4.00544e+06	1.06771e+06	0.266566											Not Found	Peak Found	Not Found	High	Peak Found	Peak Found	Not Found	Not Found	Not Found	Peak Found
High	SKLPGIVAEGRDDLYVSDAFHK		2.05284e-05	0	1	1	3	P01008	2	2417.25	0	641903	1.49732e+06	939110	839866	1.49732e+06	1.1437e+06	1.1603e+06	329043	0.283585	1.74813e+06	2.0263e+06	3.41118e+06	2.46162e+06	2.0263e+06	4.54037e+06	3.00943e+06	1.34358e+06	0.446457											High	High	High	Peak Found	Peak Found	Peak Found	Not Found	Not Found	Not Found	High
High	SKMLTPEHVFIHPGWK		0.000533125	0	1	1	1	P09871	1	1907	0										423361		261018	596154		347422	471788	175880	0.372794											Not Found	Not Found	Not Found	High	Not Found	Peak Found	Not Found	Not Found	Not Found	Not Found
High	SKPTVSSSMEFK		0.00236644	0	1	1	6	P04114	0	1327.66	0										34040925	117819940	34631763	4.79346e+07	117819940	4.60958e+07	7.06168e+07	4.08895e+07	0.579033											Not Found	Not Found	Not Found	High	High	High	Not Found	Not Found	Not Found	Not Found
High	SKVPPPRDFHINLFR		0.000658198	0	1	1	3	P06681	2	1823.01	0										1.09379e+06		1.28292e+06	1.54022e+06		1.7076e+06	1.62391e+06	118357	0.0728835											Not Found	Not Found	Not Found	High	Not Found	High	Not Found	Not Found	Low	Not Found
High	SIDVACHPGYALPK	1xCarbamidomethyl [C6]	1.08992e-06	0	1	1	7	P08603	0	1527.76	0	8535157	1.01155e+07	1.10059e+07	1.11674e+07	1.01155e+07	1.34036e+07	1.15622e+07	1.67921e+06	0.145233											171041			171041		171041				High	High	High	Not Found	Not Found	Not Found	Not Found	Peak Found	Not Found	High
High	SLAELGGHLDQQVEEFR		1.54031e-09	0	1	1	28	P06727	0	1927.95	0	1.54171e+07	1.34678e+07	1.40176e+07	2.01718e+07	1.34678e+07	1.70714e+07	1.69036e+07	3.35513e+06	0.198486	5.06569e+07	88405621	80397493	7.13324e+07	88405621	1.07011e+08	8.89164e+07	1.78449e+07	0.200693	1.14603e+06	1.84605e+06	1.61174e+06	1.95426e+06	1.84605e+06	2.06257e+06	1.95429e+06	108257	0.0553947		High	High	High	High	High	High	High	High	High	High
High	SLALGTFAHTPALASLGLSNNR		4.12714e-09	0	1	1	7	P35858	0	2211.19	0	3.62565e+06	2553004	3.78469e+06	4.7438e+06	2553004	4.60921e+06	3.96867e+06	1.22785e+06	0.309385	17369314	24568376	19668028	2.44585e+07	24568376	2.61787e+07	2.50685e+07	962966	0.0384133	99205.8	126922	150395	169170	126922	192463	162852	33224.1	0.204014		High	High	High	High	High	High	Peak Found	Peak Found	Peak Found	High
High	SLAPTAAAKR		0.00451837	0	1	1	1	P19823	1	985.579	0	41821.7			54719.5			54719.5			3.47255e+06		1.67663e+06	4.88987e+06		2.23163e+06	3.56075e+06	1.87966e+06	0.527882											Peak Found	Not Found	Not Found	High	Not Found	Peak Found	Not Found	Not Found	Not Found	Peak Found
High	SLAPYAQDTQEK		0.000941739	0	1	1	19	P06727	0	1350.65	0	13706079	21147842	9.929e+06	1.7933e+07	21147842	1.20921e+07	1.70577e+07	4.5909e+06	0.26914	3.37133e+07	123238189	53515906	4.74732e+07	123238189	7.12311e+07	8.06475e+07	3.87503e+07	0.48049	292376	2.29791e+06	385575	498572	2.29791e+06	493427	1.09664e+06	1.04034e+06	0.948662		High	High	High	High	High	High	High	High	High	High
High	SLAPYAQDTQEKLNHQLEGLTFQMK		6.25862e-09	0	1	1	22	P06727	1	2890.44	0										105150818	81853616	175014622	1.48068e+08	81853616	2.32949e+08	1.5429e+08	7.57396e+07	0.490891	1.79364e+06	881985	3.52595e+06	3.05858e+06	881985	4.51221e+06	2.81759e+06	1.82707e+06	0.648451		Not Found	Not Found	Not Found	High	High	High	High	High	High	Not Found
High	SLAPYAQDTQEKLNHQLEGLTFQMKK		3.12745e-06	0	1	1	7	P06727	2	3018.54	0										1.21872e+07		1.36747e+07	1.71614e+07		1.82014e+07	1.76814e+07	735449	0.0415945	141289		604145	240931		773134	507033	376324	0.742209		Not Found	Not Found	Not Found	High	Not Found	High	High	High	High	Not Found
High	SIAQYWLGCPAPGHL	1xCarbamidomethyl [C9]	0.000697469	0	1	1	7	P04004	0	1669.82	0	729338	1.3174e+06	1.30494e+06	954266	1.3174e+06	1.58923e+06	1.28696e+06	318572	0.247538	1.0104e+06	857612	868354	1.42279e+06	857612	1.1558e+06	1.1454e+06	282735	0.246843	311087	1.15154e+06	587688	530478	1.15154e+06	752074	811365	314749	0.387926		High	High	Peak Found	Peak Found	Peak Found	Peak Found	Low	Low	Low	High
High	SLDFTELDVAAEK		0.00091726	0	1	1	1	P01019	0	1437.71	0	802686	1.36856e+06	740524	1.05024e+06	1.36856e+06	901851	1.10688e+06	238456	0.215431	1064140	2115909	1.16357e+06	1.49847e+06	2115909	1.54874e+06	1.72104e+06	342890	0.199234											Peak Found	Peak Found	Peak Found	Peak Found	High	Peak Found	Not Found	Not Found	Not Found	Peak Found
High	SLAELGGHLDQQVEEFRR		2.09521e-06	0	1	1	35	P06727	1	2084.05	0	1.66375e+07	1.91647e+07	1.69227e+07	2.17685e+07	1.91647e+07	2.06094e+07	2.05142e+07	1.3045e+06	0.0635902	133595215	272461420	2.28394e+08	1.88122e+08	272461420	3.03998e+08	2.54861e+08	5.99099e+07	0.235069	2.19858e+06	4.28458e+06	3.99494e+06	3.74911e+06	4.28458e+06	5.11238e+06	4.38202e+06	686843	0.156741		High	High	High	High	High	High	High	High	High	High
High	SKELTTEIDNNIEQISSYK		0.000130547	0	1	1	1	P13645	1	2212.1	0	980706	423180		1.28316e+06	423180		853168	608094	0.712749																				High	Peak Found	Not Found	Not Found	Not Found	Not Found	Not Found	Not Found	Not Found	High
High	SNALDIIFQTDLTGQK		9.65488e-07	0	1	1	26	P09871	0	1763.92	0	2.15645e+06	3.6444e+06	2.6136e+06	2.8215e+06	3.6444e+06	3.18299e+06	3.2163e+06	412460	0.128241	16200975	18577247	1.63664e+07	2.28134e+07	18577247	2.17841e+07	2.10582e+07	2.20937e+06	0.104917		123149	243007		123149	310979	217064	132816	0.611877		High	High	High	High	High	High	Not Found	High	High	High
High	SNEKAEEWGR		0.00295161	0	1	2	9	A0A096LPE2	1	1205.55	0		401224			401224		401224			29650488	25009012	23613784	4.17522e+07	25009012	3.14306e+07	3.27306e+07	8.44699e+06	0.258076	430637	1.46185e+06	464196	734340	1.46185e+06	594039	930077	465842	0.500864		Not Found	Peak Found	Not Found	High	High	High	High	High	High	Peak Found
High	SQYEQLAEQNR		0.00139056	0	1	1	1	P13645	0	1365.64	0	785989	556147	284453	1.02839e+06	556147	346423	643653	349302	0.542687										13289.5			22661.8			22661.8				High	Peak Found	Peak Found	Not Found	Not Found	Not Found	Peak Found	Not Found	Not Found	High
High	SRATLYALSHAVNNYHK		1.5856e-05	0	1	1	7	P04114	1	1945	0										6.92587e+06	5.54647e+06	6.84367e+06	9.75264e+06	5.54647e+06	9.1091e+06	8.13607e+06	2.26562e+06	0.278466											Not Found	Not Found	Not Found	High	High	High	Not Found	Not Found	Not Found	Not Found
High	SRLDTLAQEVALLK		0.000879409	0	1	1	3	P05452	1	1556.9	0	1.40442e+06	2.20793e+06	1.9084e+06	1.83754e+06	2.20793e+06	2.32416e+06	2.12321e+06	254132	0.119692	2.8272e+06	7907493	3.17696e+06	3.98111e+06	7907493	4.22862e+06	5.37241e+06	2.19893e+06	0.409301	74526.1	243859		127085	243859		185472	82572.1	0.445199		Peak Found	High	Peak Found	Peak Found	High	Peak Found	Peak Found	High	Not Found	High
High	SRPANHCVYFYGDEISFSCHETSR	2xCarbamidomethyl [C7; C19]	1.10438e-10	0	1	1	4	P04003	0	2919.26	0	859469	1.09366e+06	2.48142e+06	1.12453e+06	1.09366e+06	3.02201e+06	1.74673e+06	1.10453e+06	0.632341																				High	High	High	Not Found	Not Found	Not Found	Not Found	Not Found	Not Found	High
High	SSALDMENFR		0.00102996	0	1	1	16	P19823	0	1169.53	0	1.65399e+06	5260196	2.71386e+06	2.16408e+06	5260196	3.30509e+06	3.57646e+06	1.56579e+06	0.437805	104073896	135599344	100750216	1.46551e+08	135599344	1.34101e+08	1.38751e+08	6.79704e+06	0.0489875	305798	487291	348320	521460	487291	445750	484834	37914.3	0.0782007		High	High	High	High	High	High	High	High	High	High
High	SSALDMENFRTEVNVLPGAK		2.32964e-05	0	1	1	3	P19823	1	2178.09	0										10822865		6662652	1.52402e+07		8.86816e+06	1.20542e+07	4.5057e+06	0.373788	128504		221499	219131		283456	251294	45485	0.181003		Not Found	Not Found	Not Found	High	Not Found	High	Peak Found	Not Found	Peak Found	Not Found
High	SSEDPNEDIVER		0.000156166	0	1	1	12	P01591	0	1389.61	0	1.3037e+06	993629	1.13915e+06	1.70576e+06	993629	1.38732e+06	1.36224e+06	356730	0.261871	12733460	17951854	13290279	1.79306e+07	17951854	1.76897e+07	1.78574e+07	145601	0.00815353			85218.7			109056	109056				High	High	High	High	High	High	Not Found	Not Found	Low	High
High	SQLQKVPPEWK		0.000936791	0	1	1	10	P02671	1	1339.74	0	88800.2	83307.1	467340	116186	83307.1	569153	256215	271510	1.05969	1.87537e+07	681422	7.72486e+06	2.6408e+07	681422	1.0282e+07	1.24571e+07	1.30005e+07	1.04362	1.84093e+06	359785	3.07926e+06	3.13923e+06	359785	3.94058e+06	2.47986e+06	1.87925e+06	0.757804		Peak Found	Peak Found	Peak Found	High	Peak Found	High	High	Peak Found	High	Peak Found
High	SSGSLLNNAIK		0.000328318	0	1	2	1	P01023	0	1103.61	0	872495	1505498	481371	1.14157e+06	1505498	586240	1.07777e+06	462938	0.429533	1.37272e+06	3.0966e+06	2230615	1.93299e+06	3.0966e+06	2.96901e+06	2.6662e+06	638177	0.239358											Peak Found	High	Peak Found	Peak Found	Peak Found	Peak Found	Not Found	Not Found	Not Found	High
High	SSIDIENGFISESQYTYALK		1.59189e-07	0	1	1	18	P08603	0	2265.09	0	160651	571593	107409	210196	571593	130809	304199	234947	0.772345	9803278	12096128	9650283	1.38045e+07	12096128	1.28448e+07	1.29151e+07	856334	0.0663048											High	High	High	High	High	High	Not Found	Not Found	Not Found	High
High	SSLSVPYVIVPLK		0.00282998	0	1	1	35	P01024	0	1401.84	0	3.13202e+07	5.1752e+07	3.29586e+07	4.09793e+07	5.1752e+07	4.01388e+07	4.429e+07	6.47589e+06	0.146216	2.68043e+08	4.0936e+08	2.3553e+08	3.77444e+08	4.0936e+08	3.13496e+08	3.66766e+08	4.88155e+07	0.133097	798913	2.67012e+06	679270	1.36234e+06	2.67012e+06	869272	1.63391e+06	930631	0.569573		High	High	High	High	High	High	High	High	Peak Found	High
High	SSLSVPYVIVPLKTGLQEVEVK		2.78321e-07	0	1	1	21	P01024	1	2385.36	0										237306032	2.57787e+07	209668633	3.34162e+08	2.57787e+07	2.79074e+08	2.13005e+08	1.64466e+08	0.772121	1.82365e+06		1.37096e+06	3.10976e+06		1.75443e+06	2.4321e+06	958360	0.394047		Not Found	Not Found	Not Found	High	High	High	High	Low	High	Not Found
High	SSNLIILEEHLK		0.000189789	0	1	1	32	P08603	0	1395.78	0	30140399	34025974	36336597	3.94357e+07	34025974	4.42527e+07	3.92381e+07	5.11625e+06	0.13039	146489116	217842284	159894312	2.06278e+08	217842284	2.12823e+08	2.12315e+08	5.7988e+06	0.0273123	1.44177e+06	2.41784e+06	1.59476e+06	2.45857e+06	2.41784e+06	2.04085e+06	2.30575e+06	230317	0.099888		High	High	High	High	High	High	High	High	High	High
High	SSNNPHSPIVEEFQVPYNK		4.89179e-07	0	1	1	13	P09871	0	2186.05	0	3.72768e+06	3.89035e+06	4.70626e+06	4.8773e+06	3.89035e+06	5.73155e+06	4.83307e+06	921398	0.190645	16235181	20929462	17936706	2.28615e+07	20929462	2.38742e+07	2.25551e+07	1.49611e+06	0.0663313	44354.2	244226		75634.6	244226		159930	119212	0.7454		High	High	High	High	High	High	Peak Found	High	Not Found	High
High	SSPVVIDASTAIDAPSNLR		1.37439e-06	0	1	1	11	P02751	0	1913	0	2.1105e+06	1.50002e+06	2.17841e+06	2.76138e+06	1.50002e+06	2.653e+06	2.3048e+06	699062	0.303307	1.36311e+06	7095508	4.51559e+06	1.91946e+06	7095508	6.01037e+06	5.00845e+06	2.72961e+06	0.545001		5651.94			5651.94		5651.94				High	High	High	High	High	High	Not Found	Peak Found	Not Found	High
High	SSQESYAHGTK		0.000564937	0	1	1	17	P08603	0	1194.54	0	2.4552e+06	2.36434e+06	1.00247e+06	3.21238e+06	2.36434e+06	1.22086e+06	2.26586e+06	999403	0.44107	30279423	18389574	20671901	4.26379e+07	18389574	2.75148e+07	2.95141e+07	1.22472e+07	0.41496	515190	1.04086e+06	714336	878523	1.04086e+06	914147	944511	85323.1	0.0903358		High	High	High	High	High	High	High	High	High	High
High	SSGWHFVVK		0.00152881	0	1	1	10	P10643	0	1046.54	0	1.33914e+06	2.83452e+06	1.65929e+06	1.75213e+06	2.83452e+06	2.02078e+06	2.20248e+06	563610	0.255898	29530120	34685840	2.42958e+07	4.15827e+07	34685840	3.23384e+07	3.62023e+07	4.80514e+06	0.13273	328479	267459		560135	267459		413797	206953	0.500132		High	High	High	High	High	High	Medium	Low	Low	High
High	SNALDIIFQTDLTGQKK		9.91269e-07	0	1	1	3	P09871	1	1892.01	0										7.35039e+06	3.96492e+06	7454784	1.03504e+07	3.96492e+06	9.92251e+06	8.07928e+06	3.56956e+06	0.441817	90095.6			153635			153635				Not Found	Not Found	Not Found	High	Peak Found	High	Peak Found	Not Found	Medium	Not Found
High	SQETGDLDVGGLQETDKIIEVEEEQEDPYLNDR		1.56795e-06	0	1	1	1	P23142	1	3763.73	0																												No Quan Values	Not Found	Not Found	Not Found	Not Found	Not Found	High	Not Found	Not Found	Not Found	Not Found
High	SQDILLSVENTVIYR		2.57334e-06	0	1	1	8	P07225	0	1749.94	0	962533	1.57368e+06	1.35403e+06	1.25938e+06	1.57368e+06	1.64902e+06	1.49402e+06	206671	0.138332											1.20854e+06			1.20854e+06		1.20854e+06				High	High	High	Not Found	Not Found	Not Found	Not Found	Medium	Not Found	High
High	SNLDEDIIAEENIVSR		1.89431e-07	0	1	1	62	P01024	0	1816.89	0	28810737	47523334	24105160	3.7696e+07	47523334	2.93566e+07	3.8192e+07	9.09351e+06	0.2381	257815720	262337104	219185728	3.63042e+08	262337104	2.91742e+08	3.05707e+08	5.17848e+07	0.169393		2.22261e+06	2.1575e+06		2.22261e+06	2.76098e+06	2.49179e+06	380688	0.152777		High	High	High	High	High	High	Not Found	High	High	High
High	SNTSPEELGPLANQLTSDYGR		7.981e-08	0	1	1	1	Q9Y490	0	2249.07	0	84873		154958	111048		188717	149883	54920.5	0.366423	2.62996e+06	1.9089e+06	2106922	3.70337e+06	1.9089e+06	2.80437e+06	2.80554e+06	897238	0.319809											Peak Found	Not Found	Peak Found	Peak Found	Peak Found	High	Not Found	Not Found	Not Found	Peak Found
High	SPAFTDLHLR		8.97961e-05	0	1	1	6	P04114	0	1156.61	0	2.51396e+06	3.06002e+06	3.30035e+06	3.28927e+06	3.06002e+06	4.01935e+06	3.45621e+06	500980	0.144951	5.52816e+06		2.17085e+06	7.78446e+06		2.88945e+06	5.33696e+06	3.46129e+06	0.648552											High	High	High	High	Not Found	Peak Found	Not Found	Not Found	Not Found	High
High	SPDVINGSPISQK		3.01612e-05	0	1	1	11	P08603	0	1341.7	0	7.33136e+06	11895909	8508754	9.59235e+06	11895909	1.03624e+07	1.06169e+07	1.17267e+06	0.110453	5.46211e+06	4590033	3.19656e+06	7.69146e+06	4590033	4.2547e+06	5.51207e+06	1.89484e+06	0.343763	31546.6			53794.6			53794.6				High	High	High	High	High	High	Peak Found	Not Found	Not Found	High
High	SPELQAEAK		0.00237893	0	1	1	22	P02652	0	972.5	0	16052653	27467222	10794763	2.10033e+07	27467222	1.31465e+07	2.0539e+07	7.17166e+06	0.349173	21383622	53328456	14017042	3.01113e+07	53328456	1.8657e+07	3.40323e+07	1.76651e+07	0.51907	7.12405e+06	28160744	15910655	1.21482e+07	28160744	2.03611e+07	2.02234e+07	8.00716e+06	0.395936		High	High	High	High	High	High	High	High	High	High
High	SPELQAEAKSYFEK		0.000372579	0	1	1	1	P02652	1	1626.8	0																			64738.3	79050.2	435881	110394	79050.2	557803	249083	267819	1.07522		Not Found	Not Found	Not Found	Not Found	Not Found	Not Found	Peak Found	Peak Found	High	Not Found
High	SPEQQETVLDGNLIIR		1.93467e-07	0	1	1	47	Q14624	0	1811.95	0	2.22682e+07	37844638	2.0995e+07	2.91358e+07	37844638	2.55689e+07	3.08498e+07	6.3148e+06	0.204695	1.11994e+08	9.02827e+07	9.67395e+07	1.57705e+08	9.02827e+07	1.28763e+08	1.25583e+08	3.38232e+07	0.269329		2.14806e+06	1.41667e+06		2.14806e+06	1.81293e+06	1.9805e+06	236975	0.119654		High	High	High	High	High	High	Not Found	High	High	High
High	SQETGDLDVGGLQETDK		0.000125157	0	1	1	1	P23142	0	1791.82	0	301008	297858	253450	393839	297858	308665	333454	52573.1	0.157662		477873			477873		477873													High	Peak Found	Peak Found	Not Found	Peak Found	Not Found	Not Found	Not Found	Not Found	High
High	SPFSVAVSPSLDLSK		4.86927e-06	0	1	1	5	P21333	0	1533.82	0	231158		368302	302447		448539	375493	103303	0.275113	6042002	3.63446e+06	4.14441e+06	8.50803e+06	3.63446e+06	5.51631e+06	5.88627e+06	2.45775e+06	0.41754	7319.5			12481.5			12481.5				Peak Found	Not Found	Peak Found	High	High	High	Peak Found	Not Found	Not Found	Peak Found
High	SPPEISHGVVAHMSDSYQYGEEVTYK	1xOxidation [M13]	2.31437e-07	0	1	1	7	P08603	0	2926.32	0	5.72018e+06	7.41929e+06	5.83333e+06	7.48428e+06	7.41929e+06	7.10415e+06	7.33591e+06	203319	0.0277156			1.39459e+06			1.85623e+06	1.85623e+06													High	High	High	Not Found	Not Found	Peak Found	Not Found	Not Found	Not Found	High
High	SPRPSSYK		0.00254735	0	1	1	14	P00747	0	921.479	0	933355	1.14279e+06	908467	1.2212e+06	1.14279e+06	1.10638e+06	1.15679e+06	58676.7	0.0507237	28937150	1.02164e+07	1.9064e+07	4.07478e+07	1.02164e+07	2.53746e+07	2.54463e+07	1.52658e+07	0.599922	390030	702962	546051	665095	702962	698790	688949	20763.6	0.030138		High	High	High	High	High	High	Peak Found	High	Low	High
High	SPRPSSYKVILGAHQEVNLEPHVQEIEVSR		0.00428711	0	1	1	2	P00747	1	3398.78	0										1.56235e+06			2.20002e+06			2.20002e+06			78051	337301	328071	133096	337301	419838	296745	147611	0.497433		Not Found	Not Found	Not Found	Peak Found	Not Found	Not Found	Peak Found	High	High	Not Found
High	SPVGVQPILNEHTFCAGMSK	1xCarbamidomethyl [C15]; 1xOxidation [M18]	0.000175364	0	1	1	1	P00738	0	2188.05	0	1.13872e+06	828029	850249	1.4899e+06	828029	1.03548e+06	1.1178e+06	338527	0.30285																				High	Peak Found	Peak Found	Not Found	Not Found	Not Found	Not Found	Not Found	Not Found	High
High	SPVGVQPILNEHTFCVGMSK	1xCarbamidomethyl [C15]; 1xOxidation [M18]	9.0155e-07	0	1	1	2	P00739	0	2216.08	0	5119445	1.62096e+06	5161892	6.69828e+06	1.62096e+06	6.28644e+06	4.86856e+06	2.82003e+06	0.579233																				High	High	Peak Found	Not Found	Not Found	Not Found	Not Found	Not Found	Not Found	High
High	SPVTLLAAVMSLPEEHNK		6.1726e-06	0	1	1	2	P18428	0	1936.02	0										4.13833e+06	5875616	5.05605e+06	5.82737e+06	5875616	6.72974e+06	6.14424e+06	507626	0.0826181											Not Found	Not Found	Not Found	Peak Found	High	High	Not Found	Not Found	Not Found	Not Found
High	SQDEAPGDPIQQLNLK		1.43451e-05	0	1	1	4	Q86UX7	0	1752.88	0	114214			149438			149438			2.71842e+06	2.48471e+06	2.34638e+06	3.82794e+06	2.48471e+06	3.12309e+06	3.14525e+06	671890	0.213621											Peak Found	Not Found	Not Found	High	High	High	Not Found	Not Found	Not Found	Peak Found
High	SPPEISHGVVAHMSDSYQYGEEVTYK		1.2566e-14	0	1	1	18	P08603	0	2910.33	0	1291129	6.07245e+06	3.79979e+06	1.68931e+06	6.07245e+06	4.62759e+06	4.12978e+06	2.23357e+06	0.540844	103909869	128508857	89345162	1.4632e+08	128508857	1.18921e+08	1.3125e+08	1.3904e+07	0.105935	247940	962745	305910	422798	962745	391478	592340	321162	0.542192		Peak Found	High	High	High	High	High	High	High	High	High
High	SSQSLVYSDGNTYLNWFQQRPGQSPR		1.3316e-06	0	1	2	1	A0A075B6S6	0	3015.43	0										3.55008e+06	4.85159e+06	3.58678e+06	4.99903e+06	4.85159e+06	4.7741e+06	4.87491e+06	114264	0.0234391											Not Found	Not Found	Not Found	High	Peak Found	Peak Found	Not Found	Not Found	Not Found	Not Found
High	SKEFQLFSSPHGK		0.00329627	0	1	1	6	P02787	1	1491.76	0	848650	726719	1220031	1.11037e+06	726719	1.48582e+06	1.10764e+06	379559	0.342674	5.23134e+06	6267441	11040347	7.36649e+06	6267441	1.4695e+07	9.44297e+06	4.58145e+06	0.485171											High	High	High	High	High	High	Not Found	Not Found	Not Found	High
High	SKDHEELSLVASEAVR		0.000253601	0	1	1	5	Q96IY4	1	1769.9	0	1.3833e+06	2375238	1.8069e+06	1.80991e+06	2375238	2.20054e+06	2.12856e+06	289458	0.135988	9974377	13446134	9680504	1.40454e+07	13446134	1.2885e+07	1.34588e+07	580298	0.0431165											High	High	Peak Found	High	Peak Found	High	Not Found	Not Found	Not Found	High
High	RYTIAALLSPYSYSTTAVVTNPKE		4.20119e-06	0	1	1	3	P02766	2	2645.38	0										3.1872e+06	2.81563e+06	3581778	4.48804e+06	2.81563e+06	4.76744e+06	4.0237e+06	1.05551e+06	0.262322	135486	79307.5	213930	231036	79307.5	273770	194704	102195	0.524875		Not Found	Not Found	Not Found	Peak Found	Peak Found	High	High	Peak Found	Peak Found	Not Found
High	SADFVVEAIGDDVGTLGFSVEGPSQAK		0.000570922	0	1	1	5	P21333	0	2695.31	0										197855	103125		278609	103125		190867	124086	0.650118											Not Found	Not Found	Not Found	High	High	Not Found	Not Found	Not Found	Not Found	Not Found
High	SALYSPSDPLTLLQADTVR		8.42928e-05	0	1	1	1	O00391	0	2047.07	0	177422	342657	135823	232139	342657	165413	246736	89518.8	0.362812	378069	779404	400205	532377	779404	532683	614821	142533	0.231828											Peak Found	High	Peak Found	Peak Found	Peak Found	Peak Found	Not Found	Not Found	Not Found	High
High	SCAVAEYGVYVK	1xCarbamidomethyl [C2]	0.000679336	0	2	2	3	P00739; P00738	0	1345.65	0	3.50895e+06	3.48464e+06	4.93825e+06	4.59111e+06	3.48464e+06	6.01408e+06	4.69661e+06	1.26802e+06	0.269986	957826		927492	1.34876e+06		1.23452e+06	1.29164e+06	80782.9	0.062543										Shared	High	High	High	Peak Found	Not Found	Peak Found	Not Found	Not Found	Not Found	High
High	SCDNPYIPNGDYSPLR	1xCarbamidomethyl [C2]	5.92152e-05	0	1	1	5	P08603	0	1867.83	0	604927	876391	989814	791487	876391	1.20545e+06	957776	218653	0.228293																				High	High	High	Not Found	Not Found	Not Found	Not Found	Not Found	Not Found	High
High	SCGLHQLLR	1xCarbamidomethyl [C2]	0.00122547	0	2	2	1	P0C0L4; P0C0L5	0	1083.57	0	1.85265e+06	2.00757e+06	2141024	2.424e+06	2.00757e+06	2.60746e+06	2.34634e+06	307394	0.13101	452302	1.02197e+06		636907	1.02197e+06		829439	272280	0.328271		310332			310332		310332			Shared	Peak Found	High	Peak Found	Peak Found	Peak Found	Not Found	Not Found	Peak Found	Not Found	High
High	SDDKVTLEER		0.00140529	0	1	1	15	P01024	1	1191.59	0	2.00306e+07	3.79675e+07	15083471	2.62081e+07	3.79675e+07	1.83695e+07	2.7515e+07	9.86416e+06	0.358501	1.9035e+08	1.86851e+08	1.58856e+08	2.68041e+08	1.86851e+08	2.11441e+08	2.22111e+08	4.16336e+07	0.187445	1.33663e+06	2.51902e+06	1.7194e+06	2.27928e+06	2.51902e+06	2.20035e+06	2.33288e+06	165959	0.0711392		High	High	High	High	High	High	High	High	High	High
[truncated: 2,199 more rows]
[truncated: 7 more columns]
